# Supplementary material for: Proteome-wide Mendelian randomization in global biobank meta-analysis reveals multi-ancestry drug targets for common diseases
Source: Cell Genom. 2022 Oct 12;2(11):100195. doi: 10.1016/j.xgen.2022.100195 (PMC9646482; doi:10.1016/j.xgen.2022.100195)
Supplement: Table S1. European pQTLs selected as genetic instruments for the discovery proteome-wide Mendelian randomization and data processing summary, related to STAR Methods [file mmc2.xlsx]

## Sheet: ST1A.pQTL-ARIC-Euro
Table S1A. The European pQTLs been selected as genetic instruments for the discovery proteome-wide Mendelian randomizaiton, related to STAR method
SOMAmerID	Conditional independent cis-SNP	UniProtID	VEP_proxy	Effect_allele	Other_allele	Effect_allele_freq	BETA	SE	P	N	F-statistics	N_protein	Tier	Full_summary	Full_sum_gene	PWAS.keep	EA-specific-region	Trans-ancestry
SeqId_10037_98	rs2054191	Q96PQ1	#N/A	T	C	0.100721	0.81191	0.0257117	1e-200	7212	996.859	1	Tier1	SIGLEC12.SeqId_10037_98.txt	SIGLEC12	Keep	NO	YES
SeqId_10037_98	rs10221457	Q96PQ1	#N/A	A	G	0.218217	0.732475	0.0181371	1e-200	7212	1630.53	2	Tier1	SIGLEC12.SeqId_10037_98.txt	SIGLEC12	Keep	NO	YES
SeqId_10037_98	rs3826667	Q96PQ1	missense	C	T	0.151671	1.09898	0.0192159	1e-200	7212	3269.92	2	Tier1	SIGLEC12.SeqId_10037_98.txt	SIGLEC12	Keep	NO	YES
SeqId_10037_98	rs2124908	Q96PQ1	#N/A	C	A	0.0555941	0.756361	0.0350368	3.3104e-100	7212	465.896	1	Tier1	SIGLEC12.SeqId_10037_98.txt	SIGLEC12	Keep	NO	YES
SeqId_10037_98	rs58800302	Q96PQ1	#N/A	G	A	0.270068	0.186959	0.0187125	2.36256e-23	7212	99.795	1	Tier1	SIGLEC12.SeqId_10037_98.txt	SIGLEC12	Keep	NO	NO
SeqId_10070_22	rs13339274	P16885	#N/A	T	C	0.140926	0.304819	0.0235185	5.40725e-38	7212	167.936	9	Tier3	PLCG2.SeqId_10070_22.txt	PLCG2	Keep	YES	NO
SeqId_10070_22	rs1071644	P16885	#N/A	T	C	0.472411	-0.15799	0.0166432	2.9929e-21	7212	90.0876	2	Tier1	PLCG2.SeqId_10070_22.txt	PLCG2	Keep	YES	NO
SeqId_10070_22	rs11643895	P16885	#N/A	T	A	0.184112	-0.167894	0.0213314	4.0413e-15	7212	61.9314	#N/A	Tier1	PLCG2.SeqId_10070_22.txt	PLCG2	Keep	YES	NO
SeqId_10070_22	rs117425235	P16885	missense	A	G	0.065784	-0.213551	0.0332655	1.45303e-10	7212	41.1998	#N/A	Tier1	PLCG2.SeqId_10070_22.txt	PLCG2	Keep	YES	NO
SeqId_10070_22	rs61749044	P16885	missense	T	A	0.0140718	-0.303938	0.0700299	1.44351e-05	7212	18.8314	1	Tier1	PLCG2.SeqId_10070_22.txt	PLCG2	Keep	YES	NO
SeqId_10075_75	rs80261041	Q9BR61	#N/A	G	T	0.0376404	-0.353818	0.0434713	4.65237e-16	7212	66.2269	#N/A	Tier1	ACBD6.SeqId_10075_75.txt	ACBD6	Keep	YES	NO
SeqId_10088_37	rs8191469	P07741	#N/A	T	G	0.0612782	-0.232106	0.0343942	1.61072e-11	7212	45.5283	#N/A	Tier1	APRT.SeqId_10088_37.txt	APRT	Keep	NO	YES
SeqId_10088_37	rs474632	P07741	#N/A	T	C	0.335159	-0.109091	0.0176492	6.71258e-10	7212	38.1951	#N/A	Tier1	APRT.SeqId_10088_37.txt	APRT	Keep	NO	NO
SeqId_10088_37	rs12596224	P07741	#N/A	G	A	0.244558	-0.0876685	0.0193123	5.72992e-06	7212	20.6015	#N/A	Tier1	APRT.SeqId_10088_37.txt	APRT	Keep	NO	NO
SeqId_10088_37	rs258341	P07741	#N/A	T	C	0.411618	0.0741555	0.0168584	1.10452e-05	7212	19.3434	1	Tier1	APRT.SeqId_10088_37.txt	APRT	Keep	NO	NO
SeqId_10339_48	rs2886400	P09104	#N/A	T	A	0.284625	0.196215	0.0183676	1.93259e-26	7212	114.088	#N/A	Tier1	ENO2.SeqId_10339_48.txt	ENO2	Keep	NO	YES
SeqId_10346_5	rs957971	P40763	#N/A	C	G	0.345695	-0.435624	0.0167392	8.75702e-143	7212	677.07	#N/A	Tier1	STAT3.SeqId_10346_5.txt	STAT3	Keep	NO	YES
SeqId_10361_25	rs1131454	P00973	missense	G	A	0.414945	0.0794547	0.016692	1.97314e-06	7212	22.6518	1	Tier2	OAS1.SeqId_10361_25.txt	OAS1	Keep	YES	NO
SeqId_10370_21	rs115936535	P42224	#N/A	A	C	0.0138639	0.399406	0.071175	2.07901e-08	7212	31.4814	#N/A	Tier1	STAT1.SeqId_10370_21.txt	STAT1	Keep	YES	NO
SeqId_10370_21	rs41430444	P42224	#N/A	C	T	0.0963538	0.124764	0.0279484	8.16341e-06	7212	19.9225	#N/A	Tier1	STAT1.SeqId_10370_21.txt	STAT1	Keep	YES	NO
SeqId_10391_1	rs10889333	Q9Y5C1	#N/A	A	G	0.331623	-0.338714	0.0170417	1.25783e-85	7212	394.93	#N/A	Tier1	ANGPTL3.SeqId_10391_1.txt	ANGPTL3	Keep	NO	YES
SeqId_10391_1	rs72649573	Q9Y5C1	missense	T	C	0.0112297	0.738055	0.0789706	1.19094e-20	7212	87.3225	1	Tier1	ANGPTL3.SeqId_10391_1.txt	ANGPTL3	Keep	NO	NO
SeqId_10396_6	rs190596489	Q07820	missense	C	A	0.0128241	-1.2805	0.0729237	1.26712e-67	7212	308.249	2	Tier2	MCL1.SeqId_10396_6.txt	MCL1	Keep	YES	NO
SeqId_10396_6	rs6665912	Q07820	#N/A	C	T	0.222515	-0.0704091	0.0200369	0.000444161	7212	12.3446	#N/A	Tier1	MCL1.SeqId_10396_6.txt	MCL1	Keep	YES	NO
SeqId_10419_1	rs2685422	Q6ZMJ2	#N/A	A	G	0.291557	-0.261514	0.0181057	1.22322e-46	7212	208.564	9	Tier3	SCARA5.SeqId_10419_1.txt	SCARA5	Keep	NO	YES
SeqId_10419_1	rs2085765	Q6ZMJ2	#N/A	A	G	0.116248	0.176675	0.0255669	5.24954e-12	7212	47.739	2	Tier1	SCARA5.SeqId_10419_1.txt	SCARA5	Keep	NO	NO
SeqId_10440_26	rs4936784	Q9H6B4	#N/A	A	C	0.300984	-0.423132	0.0172748	2.42666e-127	7212	599.798	1	Tier2	CLMP.SeqId_10440_26.txt	CLMP	Keep	NO	YES
SeqId_10440_26	rs11607969	Q9H6B4	#N/A	C	G	0.138708	-0.164822	0.0240153	7.29273e-12	7212	47.0906	#N/A	Tier1	CLMP.SeqId_10440_26.txt	CLMP	Keep	NO	NO
SeqId_10440_26	rs11218982	Q9H6B4	#N/A	T	A	0.33093	0.102887	0.0175381	4.64827e-09	7212	34.4061	#N/A	Tier1	CLMP.SeqId_10440_26.txt	CLMP	Keep	NO	NO
SeqId_10442_1	rs4252557	Q8WZ59	#N/A	G	C	0.419936	0.515094	0.0157679	1e-200	7212	1066.85	1	Tier1	TMEM190.SeqId_10442_1.txt	TMEM190	Keep	NO	NO
SeqId_10442_1	rs4806666	Q8WZ59	#N/A	T	C	0.456606	-0.828323	0.0135104	1e-200	7212	3757.88	1	Tier2	TMEM190.SeqId_10442_1.txt	TMEM190	Keep	NO	YES
SeqId_10442_1	rs117811347	Q8WZ59	#N/A	C	G	0.0567725	0.554289	0.0346946	1.7307e-56	7212	255.169	1	Tier1	TMEM190.SeqId_10442_1.txt	TMEM190	Keep	NO	NO
SeqId_10442_1	rs138536217	Q8WZ59	#N/A	T	C	0.011715	0.620886	0.0760956	3.94423e-16	7212	66.5555	1	Tier1	TMEM190.SeqId_10442_1.txt	TMEM190	Keep	NO	NO
SeqId_10445_20	rs2736158	O95445	missense	C	G	0.026272	-0.990709	0.051454	1.33636e-80	7212	370.624	8	Tier3	APOM.SeqId_10445_20.txt	APOM	Keep	NO	YES
SeqId_10445_20	rs2856448	O95445	missense	A	G	0.497851	0.150613	0.016571	1.27199e-19	7212	82.5861	18	Tier3	APOM.SeqId_10445_20.txt	APOM	Keep	NO	YES
SeqId_10445_20	rs2471960	O95445	#N/A	A	G	0.291765	0.0686182	0.0182693	0.000174064	7212	14.1031	10	Tier3	APOM.SeqId_10445_20.txt	APOM	Keep	NO	YES
SeqId_10451_11	rs28450126	Q02818	missense	A	G	0.121309	-0.392468	0.0250927	2.9715e-54	7212	244.564	1	Tier1	NUCB1.SeqId_10451_11.txt	NUCB1	Keep	NO	YES
SeqId_10451_11	rs4802517	Q02818	#N/A	C	T	0.358866	-0.216686	0.0171964	5.01039e-36	7212	158.733	#N/A	Tier1	NUCB1.SeqId_10451_11.txt	NUCB1	Keep	NO	YES
SeqId_10451_11	rs739320	Q02818	missense	T	C	0.395536	-0.0701874	0.016764	2.86276e-05	7212	17.5244	14	Tier3	NUCB1.SeqId_10451_11.txt	NUCB1	Keep	NO	NO
SeqId_10512_13	rs2075936	P32927	#N/A	G	A	0.45827	-0.677692	0.0145757	1e-200	7212	2161.15	1	Tier2	CSF2RB.SeqId_10512_13.txt	CSF2RB	Keep	NO	YES
SeqId_10558_26	rs4884715	Q9HC56	#N/A	A	C	0.49286	0.265111	0.0163785	6.52479e-58	7212	261.931	#N/A	Tier1	PCDH9.SeqId_10558_26.txt	PCDH9	Keep	NO	YES
SeqId_10558_26	rs8000565	Q9HC56	#N/A	T	A	0.137391	0.371692	0.0237965	4.09848e-54	7212	243.905	#N/A	Tier1	PCDH9.SeqId_10558_26.txt	PCDH9	Keep	NO	YES
SeqId_10558_26	rs4884716	Q9HC56	#N/A	A	G	0.462013	-0.237918	0.0164437	8.61505e-47	7212	209.284	#N/A	Tier1	PCDH9.SeqId_10558_26.txt	PCDH9	Keep	NO	YES
SeqId_10558_26	rs12869456	Q9HC56	#N/A	T	A	0.11202	-0.330511	0.0263017	7.68068e-36	7212	157.864	5	Tier1	PCDH9.SeqId_10558_26.txt	PCDH9	Keep	NO	YES
SeqId_10558_26	rs1028730	Q9HC56	#N/A	C	T	0.32587	0.161161	0.0175739	6.04004e-20	7212	84.0743	#N/A	Tier1	PCDH9.SeqId_10558_26.txt	PCDH9	Keep	NO	NO
SeqId_10558_26	rs17416460	Q9HC56	#N/A	A	T	0.148551	0.144334	0.02332	6.3756e-10	7212	38.2966	#N/A	Tier1	PCDH9.SeqId_10558_26.txt	PCDH9	Keep	NO	NO
SeqId_10558_26	rs9599127	Q9HC56	#N/A	G	C	0.452308	-0.101691	0.0166516	1.0682e-09	7212	37.2849	#N/A	Tier1	PCDH9.SeqId_10558_26.txt	PCDH9	Keep	NO	NO
SeqId_10558_26	rs7336017	Q9HC56	#N/A	C	T	0.33398	0.104611	0.0175873	2.83945e-09	7212	35.3701	#N/A	Tier1	PCDH9.SeqId_10558_26.txt	PCDH9	Keep	NO	NO
SeqId_10561_5	rs55991125	Q96LB9	missense	T	C	0.0534452	-0.357338	0.036647	2.51295e-22	7212	95.052	1	Tier1	PGLYRP3.SeqId_10561_5.txt	PGLYRP3	Keep	NO	NO
SeqId_10561_5	rs3014863	Q96LB9	#N/A	A	G	0.0893526	0.187555	0.0290128	1.08206e-10	7212	41.779	1	Tier1	PGLYRP3.SeqId_10561_5.txt	PGLYRP3	Keep	NO	NO
SeqId_10561_5	rs141738509	Q96LB9	#N/A	C	A	0.0171912	-0.28478	0.0629569	6.18262e-06	7212	20.4556	#N/A	Tier1	PGLYRP3.SeqId_10561_5.txt	PGLYRP3	Keep	NO	NO
SeqId_10565_19	rs62282371	O94933	#N/A	G	T	0.121517	-0.582705	0.0244076	2.64095e-121	7212	569.806	1	Tier1	SLITRK3.SeqId_10565_19.txt	SLITRK3	Keep	NO	NO
SeqId_10565_19	rs3729576	O94933	#N/A	C	A	0.43789	-0.238692	0.0165796	2.37337e-46	7212	207.208	1	Tier1	SLITRK3.SeqId_10565_19.txt	SLITRK3	Keep	NO	NO
SeqId_10565_19	rs114097740	O94933	#N/A	G	C	0.0158741	0.466614	0.0669165	3.37583e-12	7212	48.6103	#N/A	Tier1	SLITRK3.SeqId_10565_19.txt	SLITRK3	Keep	NO	NO
SeqId_10565_19	rs114438312	O94933	#N/A	C	T	0.0204492	0.360708	0.0588688	9.40702e-10	7212	37.5336	1	Tier1	SLITRK3.SeqId_10565_19.txt	SLITRK3	Keep	NO	NO
SeqId_10565_19	rs74701678	O94933	#N/A	C	A	0.0146957	0.423038	0.0695188	1.22278e-09	7212	37.0198	1	Tier1	SLITRK3.SeqId_10565_19.txt	SLITRK3	Keep	NO	NO
SeqId_10565_19	rs114115200	O94933	missense	T	G	0.204007	0.0818794	0.0205044	6.582e-05	7212	15.9417	32	Tier3	SLITRK3.SeqId_10565_19.txt	SLITRK3	Keep	NO	NO
SeqId_10603_1	rs78169960	P15516	missense	G	A	0.0127547	-0.679011	0.0742338	7.49599e-20	7212	83.643	#N/A	Tier1	HTN3.SeqId_10603_1.txt	HTN3	Keep	NO	NO
SeqId_10605_22	rs6036977	Q9HDC9	#N/A	C	T	0.128726	0.215073	0.0247496	4.43565e-18	7212	75.4944	3	Tier1	APMAP.SeqId_10605_22.txt	APMAP	Keep	YES	NO
SeqId_10605_22	rs73095987	Q9HDC9	missense	A	T	0.0645363	-0.21063	0.0335952	3.82755e-10	7212	39.2976	3	Tier1	APMAP.SeqId_10605_22.txt	APMAP	Keep	YES	NO
SeqId_10605_22	rs78661674	Q9HDC9	missense	A	G	0.0218356	-0.312053	0.0567342	3.92241e-08	7212	30.2445	1	Tier1	APMAP.SeqId_10605_22.txt	APMAP	Keep	YES	NO
SeqId_10612_18	rs10250685	O60568	#N/A	G	A	0.279565	-0.103275	0.0184744	2.35118e-08	7212	31.2413	#N/A	Tier1	PLOD3.SeqId_10612_18.txt	PLOD3	Keep	NO	YES
SeqId_10612_18	rs56235745	O60568	#N/A	G	A	0.404131	-0.0709275	0.0168214	2.51155e-05	7212	17.774	#N/A	Tier1	PLOD3.SeqId_10612_18.txt	PLOD3	Keep	NO	NO
SeqId_10612_18	rs142914789	O60568	#N/A	T	C	0.014557	-0.237068	0.0692851	0.000625935	7212	11.7043	#N/A	Tier1	PLOD3.SeqId_10612_18.txt	PLOD3	Keep	NO	NO
SeqId_10620_21	rs2446707	P08118	#N/A	T	C	0.406488	-0.435369	0.0163598	6.34526e-149	7212	708.009	#N/A	Tier1	MSMB.SeqId_10620_21.txt	MSMB	Keep	NO	YES
SeqId_10620_21	rs12569640	P08118	#N/A	T	G	0.132123	-0.41789	0.0239177	5.53353e-67	7212	305.186	2	Tier1	MSMB.SeqId_10620_21.txt	MSMB	Keep	NO	YES
SeqId_10620_21	rs67750602	P08118	#N/A	G	T	0.116248	0.379786	0.025362	6.02729e-50	7212	224.177	3	Tier1	MSMB.SeqId_10620_21.txt	MSMB	Keep	NO	YES
SeqId_10620_21	rs71502415	P08118	#N/A	T	C	0.104533	-0.397481	0.0269834	2.06187e-48	7212	216.93	1	Tier2	MSMB.SeqId_10620_21.txt	MSMB	Keep	NO	YES
SeqId_10620_21	rs75650977	P08118	#N/A	A	G	0.380632	0.214587	0.0168505	9.41298e-37	7212	162.129	#N/A	Tier1	MSMB.SeqId_10620_21.txt	MSMB	Keep	NO	NO
SeqId_10620_21	rs146938176	P08118	#N/A	C	G	0.0252322	-0.669275	0.0528846	2.53742e-36	7212	160.114	#N/A	Tier1	MSMB.SeqId_10620_21.txt	MSMB	Keep	NO	NO
SeqId_10620_21	rs187116373	P08118	#N/A	G	A	0.0200333	-0.705966	0.0577708	5.25708e-34	7212	149.29	#N/A	Tier1	MSMB.SeqId_10620_21.txt	MSMB	Keep	NO	NO
SeqId_10620_21	rs7076948	P08118	#N/A	G	A	0.300707	-0.194602	0.0177025	6.87697e-28	7212	120.811	1	Tier1	MSMB.SeqId_10620_21.txt	MSMB	Keep	NO	YES
SeqId_10620_21	rs11593319	P08118	#N/A	A	C	0.0546929	0.382179	0.0364587	1.58501e-25	7212	109.853	#N/A	Tier1	MSMB.SeqId_10620_21.txt	MSMB	Keep	NO	YES
SeqId_10620_21	rs10994470	P08118	#N/A	T	C	0.0302925	0.490574	0.0478367	1.65169e-24	7212	105.14	3	Tier1	MSMB.SeqId_10620_21.txt	MSMB	Keep	NO	NO
SeqId_10620_21	rs10821609	P08118	#N/A	A	G	0.0881741	0.276574	0.0293314	5.452e-21	7212	88.8867	1	Tier1	MSMB.SeqId_10620_21.txt	MSMB	Keep	NO	YES
SeqId_10620_21	rs2258967	P08118	#N/A	T	G	0.0198946	0.531897	0.0596803	6.23692e-19	7212	79.4095	#N/A	Tier1	MSMB.SeqId_10620_21.txt	MSMB	Keep	NO	NO
SeqId_10620_21	rs61855838	P08118	#N/A	A	C	0.0331346	-0.376892	0.0462854	4.51573e-16	7212	66.2865	#N/A	Tier1	MSMB.SeqId_10620_21.txt	MSMB	Keep	NO	NO
SeqId_10620_21	rs2999415	P08118	#N/A	C	G	0.0656454	-0.256003	0.0333642	1.90135e-14	7212	58.8584	1	Tier1	MSMB.SeqId_10620_21.txt	MSMB	Keep	NO	NO
SeqId_10620_21	rs75735517	P08118	#N/A	G	A	0.0746569	-0.23821	0.0312994	3.07305e-14	7212	57.9065	1	Tier2	MSMB.SeqId_10620_21.txt	MSMB	Keep	NO	NO
SeqId_10620_21	rs113105992	P08118	#N/A	T	C	0.0447803	0.281293	0.0397532	1.6237e-12	7212	50.0557	#N/A	Tier1	MSMB.SeqId_10620_21.txt	MSMB	Keep	NO	NO
SeqId_10620_21	rs79679439	P08118	#N/A	T	C	0.0196174	-0.413878	0.0599933	5.69225e-12	7212	47.5794	1	Tier1	MSMB.SeqId_10620_21.txt	MSMB	Keep	NO	NO
SeqId_10620_21	rs6593485	P08118	#N/A	T	C	0.284625	-0.1155	0.0186628	6.39434e-10	7212	38.2904	1	Tier1	MSMB.SeqId_10620_21.txt	MSMB	Keep	NO	NO
SeqId_10620_21	rs181348521	P08118	#N/A	G	T	0.0159434	0.270384	0.0669247	5.39783e-05	7212	16.3181	#N/A	Tier1	MSMB.SeqId_10620_21.txt	MSMB	Keep	NO	NO
SeqId_10620_21	rs117492445	P08118	#N/A	C	T	0.0224594	0.206433	0.055885	0.000222477	7212	13.641	2	Tier1	MSMB.SeqId_10620_21.txt	MSMB	Keep	NO	NO
SeqId_10620_21	rs181085835	P08118	#N/A	A	C	0.0128934	0.255094	0.0742105	0.000590571	7212	11.8127	#N/A	Tier1	MSMB.SeqId_10620_21.txt	MSMB	Keep	NO	NO
SeqId_10627_87	rs61349706	Q06481	#N/A	C	A	0.0538611	0.405966	0.0365082	1.71057e-28	7212	123.617	3	Tier1	APLP2.SeqId_10627_87.txt	APLP2	Keep	NO	YES
SeqId_10630_5	rs10437608	Q9BUP3	#N/A	G	A	0.459448	-0.29862	0.0162557	1.07184e-73	7212	337.37	1	Tier2	HTATIP2.SeqId_10630_5.txt	HTATIP2	Keep	NO	YES
SeqId_10666_7	rs4984818	Q9UJJ9	#N/A	C	T	0.109802	0.685148	0.0253324	1.57277e-153	7212	731.3	2	Tier2	GNPTG.SeqId_10666_7.txt	GNPTG	Keep	NO	NO
SeqId_10666_7	rs28654239	Q9UJJ9	#N/A	C	G	0.0255095	-0.374399	0.0525653	1.1619e-12	7212	50.7167	#N/A	Tier1	GNPTG.SeqId_10666_7.txt	GNPTG	Keep	NO	YES
SeqId_10666_7	rs116345826	Q9UJJ9	#N/A	A	G	0.107791	0.182901	0.0267512	8.74128e-12	7212	46.7332	#N/A	Tier1	GNPTG.SeqId_10666_7.txt	GNPTG	Keep	NO	NO
SeqId_10672_75	rs1130866	P07988	missense	G	A	0.481492	0.513397	0.0154753	1e-200	7212	1100.29	1	Tier1	SFTPB.SeqId_10672_75.txt	SFTPB	Keep	NO	YES
SeqId_10672_75	rs56040298	P07988	#N/A	T	A	0.0280743	0.491049	0.0500184	1.31297e-22	7212	96.354	1	Tier1	SFTPB.SeqId_10672_75.txt	SFTPB	Keep	NO	NO
SeqId_10672_75	rs4832183	P07988	#N/A	G	A	0.415223	-0.11559	0.016894	8.44695e-12	7212	46.801	#N/A	Tier1	SFTPB.SeqId_10672_75.txt	SFTPB	Keep	NO	NO
SeqId_10708_3	rs6138990	O43555	missense	T	C	0.156384	-0.159314	0.0230163	4.84346e-12	7212	47.8979	1	Tier1	GNRH2.SeqId_10708_3.txt	GNRH2	Keep	YES	NO
SeqId_10714_7	rs4353	P12821	#N/A	G	A	0.47144	-0.745995	0.0139962	1e-200	7212	2840.08	#N/A	Tier1	ACE.SeqId_10714_7.txt	ACE	Keep	NO	YES
SeqId_10714_7	rs3730025	P12821	missense	G	A	0.0146957	-1.48883	0.0667657	1.40753e-106	7212	497.122	#N/A	Tier1	ACE.SeqId_10714_7.txt	ACE	Keep	NO	NO
SeqId_10737_96	rs316343	P30740	#N/A	C	T	0.454873	-0.305071	0.0162848	1.69188e-76	7212	350.846	#N/A	Tier1	SERPINB1.SeqId_10737_96.txt	SERPINB1	Keep	NO	YES
SeqId_10737_96	rs67554866	P30740	#N/A	A	G	0.229308	0.177103	0.0197398	3.66303e-19	7212	80.4722	#N/A	Tier1	SERPINB1.SeqId_10737_96.txt	SERPINB1	Keep	NO	NO
SeqId_10737_96	rs72846633	P30740	#N/A	C	G	0.0155968	0.465119	0.0668798	3.84697e-12	7212	48.3524	#N/A	Tier1	SERPINB1.SeqId_10737_96.txt	SERPINB1	Keep	NO	NO
SeqId_10754_113	rs13070279	Q9HC23	#N/A	A	G	0.112297	0.809571	0.02454	1e-200	7212	1088.03	#N/A	Tier1	PROK2.SeqId_10754_113.txt	PROK2	Keep	NO	NO
SeqId_10754_113	rs6777956	Q9HC23	#N/A	T	C	0.247678	-0.360074	0.0189263	8.79224e-79	7212	361.853	#N/A	Tier1	PROK2.SeqId_10754_113.txt	PROK2	Keep	NO	YES
SeqId_10754_113	rs6782813	Q9HC23	#N/A	T	C	0.0501178	0.479822	0.0374035	2.90379e-37	7212	164.519	#N/A	Tier1	PROK2.SeqId_10754_113.txt	PROK2	Keep	NO	YES
SeqId_10781_19	rs1010046	Q6UXB4	#N/A	T	C	0.0797865	0.554178	0.0298691	4.19055e-75	7212	344.139	1	Tier1	CLEC4G.SeqId_10781_19.txt	CLEC4G	Keep	NO	NO
SeqId_10781_19	rs61217964	Q6UXB4	#N/A	T	C	0.418827	0.147765	0.0169151	2.97574e-18	7212	76.291	1	Tier1	CLEC4G.SeqId_10781_19.txt	CLEC4G	Keep	NO	NO
SeqId_10800_15	rs599816	P50454	#N/A	G	A	0.462152	-0.218504	0.0165039	1.49652e-39	7212	175.237	#N/A	Tier1	SERPINH1.SeqId_10800_15.txt	SERPINH1	Keep	NO	YES
SeqId_10800_15	rs634552	P50454	#N/A	T	G	0.135034	0.200927	0.0242778	1.50242e-16	7212	68.4759	1	Tier1	SERPINH1.SeqId_10800_15.txt	SERPINH1	Keep	NO	YES
SeqId_10800_15	rs12797153	P50454	#N/A	T	C	0.232913	0.150072	0.0195319	1.75378e-14	7212	59.0187	#N/A	Tier1	SERPINH1.SeqId_10800_15.txt	SERPINH1	Keep	NO	NO
SeqId_10800_15	rs588491	P50454	#N/A	A	T	0.407597	-0.09709	0.0168349	8.39416e-09	7212	33.2512	#N/A	Tier1	SERPINH1.SeqId_10800_15.txt	SERPINH1	Keep	NO	NO
SeqId_10800_15	rs118132858	P50454	#N/A	A	G	0.0157355	0.310485	0.066425	3.00448e-06	7212	21.8423	#N/A	Tier1	SERPINH1.SeqId_10800_15.txt	SERPINH1	Keep	NO	NO
SeqId_10816_150	rs2734895	Q9UKJ1	#N/A	T	C	0.314016	0.771529	0.0155052	1e-200	7212	2475.31	#N/A	Tier1	PILRA.SeqId_10816_150.txt	PILRA	Keep	NO	YES
SeqId_10816_150	rs2405442	Q9UKJ1	#N/A	T	C	0.31055	1.09033	0.0125717	1e-200	7212	7519.82	#N/A	Tier1	PILRA.SeqId_10816_150.txt	PILRA	Keep	NO	YES
SeqId_10816_150	rs4308665	Q9UKJ1	#N/A	C	G	0.272286	-0.313582	0.0178918	2.20628e-67	7212	307.096	#N/A	Tier1	PILRA.SeqId_10816_150.txt	PILRA	Keep	NO	NO
SeqId_10818_36	rs1050239	P17405	missense	A	G	0.231318	-0.613896	0.0183768	1e-200	7212	1115.65	#N/A	Tier1	SMPD1.SeqId_10818_36.txt	SMPD1	Keep	NO	YES
SeqId_10818_36	rs11040888	P17405	#N/A	A	G	0.289824	-0.455212	0.0174756	4.92138e-143	7212	678.333	#N/A	Tier1	SMPD1.SeqId_10818_36.txt	SMPD1	Keep	NO	YES
SeqId_10818_36	rs11601088	P17405	#N/A	T	C	0.135311	-0.203498	0.0241889	4.77719e-17	7212	70.7567	#N/A	Tier1	SMPD1.SeqId_10818_36.txt	SMPD1	Keep	NO	NO
SeqId_10832_24	rs113222817	Q9UBX8	missense	G	T	0.0383336	-1.52386	0.0395195	1e-200	7212	1486.44	1	Tier2	B4GALT6.SeqId_10832_24.txt	B4GALT6	Keep	NO	YES
SeqId_10832_24	rs146604888	Q9UBX8	#N/A	A	C	0.0103286	0.900179	0.0820828	9.14603e-28	7212	120.236	1	Tier2	B4GALT6.SeqId_10832_24.txt	B4GALT6	Keep	NO	NO
SeqId_10832_24	rs1667288	Q9UBX8	#N/A	T	G	0.337724	0.153417	0.0176112	3.68029e-18	7212	75.8663	#N/A	Tier1	B4GALT6.SeqId_10832_24.txt	B4GALT6	Keep	NO	NO
SeqId_10832_24	rs9949056	Q9UBX8	#N/A	T	A	0.0523361	0.310684	0.0373962	1.15328e-16	7212	69.0021	#N/A	Tier1	B4GALT6.SeqId_10832_24.txt	B4GALT6	Keep	NO	NO
SeqId_10832_24	rs17661341	Q9UBX8	#N/A	G	T	0.0890753	-0.113198	0.0296845	0.000138221	7212	14.5378	#N/A	Tier1	B4GALT6.SeqId_10832_24.txt	B4GALT6	Keep	NO	NO
SeqId_10847_1	rs515373	Q6ZMC9	#N/A	A	G	0.483363	0.132078	0.0168179	4.63513e-15	7212	61.6591	#N/A	Tier1	SIGLEC15.SeqId_10847_1.txt	SIGLEC15	Keep	NO	YES
SeqId_10847_1	rs79814342	Q6ZMC9	#N/A	A	T	0.0286289	0.273644	0.0495532	3.46394e-08	7212	30.4865	#N/A	Tier1	SIGLEC15.SeqId_10847_1.txt	SIGLEC15	Keep	NO	YES
SeqId_10851_77	rs654692	Q14213	missense	T	C	0.287259	-1.02763	0.0139485	1e-200	7212	5426.23	1	Tier1	EBI3.SeqId_10851_77.txt	EBI3	Keep	NO	YES
SeqId_10851_77	rs58237134	Q14213	missense,stop_gained	A	C	0.19146	0.13775	0.0209942	5.70244e-11	7212	43.0392	#N/A	Tier1	EBI3.SeqId_10851_77.txt	EBI3	Keep	NO	YES
SeqId_10903_50	rs35082231	Q9UNK0	#N/A	T	C	0.238805	0.331815	0.0191465	5.94491e-66	7212	300.257	1	Tier2	STX8.SeqId_10903_50.txt	STX8	Keep	NO	YES
SeqId_10903_50	rs55707366	Q9UNK0	#N/A	A	G	0.221891	0.0753676	0.0199421	0.000158529	7212	14.2793	#N/A	Tier1	STX8.SeqId_10903_50.txt	STX8	Keep	NO	NO
SeqId_10907_116	rs2511781	Q9P121	#N/A	T	C	0.426244	0.580882	0.0154397	1e-200	7212	1415.07	#N/A	Tier1	NTM.SeqId_10907_116.txt	NTM	Keep	NO	YES
SeqId_10907_116	rs7104201	Q9P121	#N/A	C	A	0.393387	-0.399519	0.0163787	2.41265e-126	7212	594.834	1	Tier1	NTM.SeqId_10907_116.txt	NTM	Keep	NO	YES
SeqId_10907_116	rs7118465	Q9P121	#N/A	C	T	0.318037	0.19371	0.017611	6.40481e-28	7212	120.953	#N/A	Tier1	NTM.SeqId_10907_116.txt	NTM	Keep	NO	NO
SeqId_10907_116	rs61746413	Q9P121	missense	A	G	0.0186469	0.341579	0.0617578	3.2968e-08	7212	30.5829	#N/A	Tier1	NTM.SeqId_10907_116.txt	NTM	Keep	NO	NO
SeqId_10907_116	rs11825728	Q9P121	#N/A	T	G	0.0153196	0.364817	0.0675417	6.82505e-08	7212	29.1666	#N/A	Tier1	NTM.SeqId_10907_116.txt	NTM	Keep	NO	NO
SeqId_10907_116	rs1320657	Q9P121	#N/A	G	A	0.0257175	0.228091	0.0524846	1.40633e-05	7212	18.8813	#N/A	Tier1	NTM.SeqId_10907_116.txt	NTM	Keep	NO	NO
SeqId_10916_44	rs13414891	Q13018	#N/A	C	T	0.434424	0.490203	0.0156709	1e-200	7212	978.236	1	Tier2	PLA2R1.SeqId_10916_44.txt	PLA2R1	Keep	NO	NO
SeqId_10916_44	rs144403366	Q13018	#N/A	T	C	0.181201	0.664969	0.0201833	1e-200	7212	1085.17	3	Tier1	PLA2R1.SeqId_10916_44.txt	PLA2R1	Keep	NO	YES
SeqId_10916_44	rs10183731	Q13018	#N/A	G	A	0.408152	0.633139	0.0154412	1e-200	7212	1680.8	1	Tier1	PLA2R1.SeqId_10916_44.txt	PLA2R1	Keep	NO	YES
SeqId_10916_44	rs12692578	Q13018	#N/A	C	T	0.237627	0.43892	0.0188715	1.9149e-115	7212	540.801	2	Tier2	PLA2R1.SeqId_10916_44.txt	PLA2R1	Keep	NO	YES
SeqId_10916_44	rs116366652	Q13018	#N/A	T	A	0.104741	-0.528519	0.0265675	8.97214e-86	7212	395.639	1	Tier1	PLA2R1.SeqId_10916_44.txt	PLA2R1	Keep	NO	YES
SeqId_10916_44	rs33985939	Q13018	missense	T	C	0.0869264	-0.478947	0.0290425	5.2739e-60	7212	271.886	1	Tier1	PLA2R1.SeqId_10916_44.txt	PLA2R1	Keep	NO	NO
SeqId_10916_44	rs4426485	Q13018	#N/A	A	T	0.11916	-0.214498	0.0256961	8.28246e-17	7212	69.6613	1	Tier1	PLA2R1.SeqId_10916_44.txt	PLA2R1	Keep	NO	NO
SeqId_10916_44	rs111964402	Q13018	#N/A	C	T	0.0402052	-0.326053	0.0423273	1.50502e-14	7212	59.3219	1	Tier1	PLA2R1.SeqId_10916_44.txt	PLA2R1	Keep	NO	NO
SeqId_10916_44	rs77928410	Q13018	#N/A	A	G	0.0456121	-0.1332	0.0399293	0.000854577	7212	11.1251	#N/A	Tier1	PLA2R1.SeqId_10916_44.txt	PLA2R1	Keep	NO	NO
SeqId_10924_258	rs183282334	Q8WUJ1	missense	A	G	0.0151809	-1.30711	0.0665302	9.25177e-84	7212	385.892	#N/A	Tier1	CYB5D2.SeqId_10924_258.txt	CYB5D2	Keep	NO	NO
SeqId_10924_258	rs17176322	Q8WUJ1	missense	G	A	0.390129	0.248278	0.0167817	8.21004e-49	7212	218.819	#N/A	Tier1	CYB5D2.SeqId_10924_258.txt	CYB5D2	Keep	NO	NO
SeqId_10924_258	rs201331205	Q8WUJ1	#N/A	C	A	0.0436018	0.518433	0.0404205	2.98856e-37	7212	164.46	#N/A	Tier1	CYB5D2.SeqId_10924_258.txt	CYB5D2	Keep	NO	NO
SeqId_10938_13	rs60612523	P19256	#N/A	G	A	0.0165673	0.719383	0.0646546	1.5891e-28	7212	123.766	#N/A	Tier1	CD58.SeqId_10938_13.txt	CD58	Keep	NO	YES
SeqId_10940_25	rs11640587	Q86TD4	#N/A	C	G	0.377651	0.183196	0.0169867	6.52184e-27	7212	116.277	#N/A	Tier1	SRL.SeqId_10940_25.txt	SRL	Keep	NO	NO
SeqId_10974_20	rs2216653	P58062	#N/A	A	G	0.265909	0.30192	0.018414	2.38937e-59	7212	268.761	1	Tier1	SPINK7.SeqId_10974_20.txt	SPINK7	Keep	NO	YES
SeqId_10974_20	rs11957411	P58062	#N/A	G	T	0.00984334	-0.958202	0.0839833	6.76358e-30	7212	130.139	#N/A	Tier1	SPINK7.SeqId_10974_20.txt	SPINK7	Keep	NO	NO
SeqId_10974_20	rs78467440	P58062	#N/A	A	G	0.0174685	-0.53716	0.062763	1.38181e-17	7212	73.2284	#N/A	Tier1	SPINK7.SeqId_10974_20.txt	SPINK7	Keep	NO	NO
SeqId_10977_55	rs2093847	Q8WVF2	#N/A	T	C	0.101622	-0.499432	0.0271413	6.20939e-74	7212	338.51	3	Tier1	UCMA.SeqId_10977_55.txt	UCMA	Keep	NO	YES
SeqId_10977_55	rs533555	Q8WVF2	#N/A	C	T	0.165119	-0.247956	0.0221791	8.82704e-29	7212	124.951	1	Tier1	UCMA.SeqId_10977_55.txt	UCMA	Keep	NO	YES
SeqId_10977_55	rs11258263	Q8WVF2	#N/A	A	G	0.304104	0.160935	0.0179597	4.04195e-19	7212	80.2754	2	Tier1	UCMA.SeqId_10977_55.txt	UCMA	Keep	NO	YES
SeqId_10977_55	rs942413	Q8WVF2	#N/A	C	T	0.404547	0.143751	0.0171078	5.20677e-17	7212	70.5851	1	Tier1	UCMA.SeqId_10977_55.txt	UCMA	Keep	NO	NO
SeqId_10977_55	rs559314577	Q8WVF2	#N/A	T	C	0.014973	0.558063	0.0681021	2.953e-16	7212	67.1313	#N/A	Tier1	UCMA.SeqId_10977_55.txt	UCMA	Keep	NO	NO
SeqId_10977_55	rs138834887	Q8WVF2	#N/A	A	C	0.0122695	0.557814	0.0753648	1.49884e-13	7212	54.7673	#N/A	Tier1	UCMA.SeqId_10977_55.txt	UCMA	Keep	NO	NO
SeqId_10977_55	rs11258285	Q8WVF2	#N/A	G	C	0.0580896	-0.188909	0.0352633	8.71776e-08	7212	28.6906	1	Tier1	UCMA.SeqId_10977_55.txt	UCMA	Keep	NO	YES
SeqId_10977_55	rs11258278	Q8WVF2	#N/A	C	T	0.0296687	-0.155305	0.0488313	0.00147674	7212	10.1124	1	Tier1	UCMA.SeqId_10977_55.txt	UCMA	Keep	NO	NO
SeqId_11098_1	rs74925444	O00764	#N/A	A	G	0.0109524	-0.823309	0.0798374	9.20652e-25	7212	106.315	#N/A	Tier1	PDXK.SeqId_11098_1.txt	PDXK	Keep	NO	NO
SeqId_11098_1	rs4818843	O00764	#N/A	C	T	0.4338	0.117967	0.0167068	1.80703e-12	7212	49.8441	2	Tier1	PDXK.SeqId_11098_1.txt	PDXK	Keep	NO	NO
SeqId_11102_22	rs2298069	Q9BYZ8	#N/A	T	C	0.140094	-0.272039	0.02372	3.45493e-30	7212	131.496	1	Tier1	REG4.SeqId_11102_22.txt	REG4	Keep	NO	YES
SeqId_11102_22	rs3009198	Q9BYZ8	#N/A	G	A	0.204977	0.157331	0.0204583	1.66274e-14	7212	59.1247	1	Tier1	REG4.SeqId_11102_22.txt	REG4	Keep	NO	YES
SeqId_11102_22	rs114711020	Q9BYZ8	#N/A	G	T	0.0119229	0.353609	0.0770456	4.51604e-06	7212	21.0586	6	Tier3	REG4.SeqId_11102_22.txt	REG4	Keep	NO	NO
SeqId_11103_24	rs2908201	P04792	#N/A	G	A	0.267711	-0.789329	0.0164177	1e-200	7212	2310.85	1	Tier2	HSPB1.SeqId_11103_24.txt	HSPB1	Keep	NO	YES
SeqId_11103_24	rs59882870	P04792	#N/A	A	G	0.156246	0.507534	0.0219243	2.01945e-114	7212	535.745	#N/A	Tier1	HSPB1.SeqId_11103_24.txt	HSPB1	Keep	NO	YES
SeqId_11103_24	rs11765813	P04792	#N/A	T	C	0.0548316	-0.43133	0.0359505	7.47814e-33	7212	143.909	#N/A	Tier1	HSPB1.SeqId_11103_24.txt	HSPB1	Keep	NO	NO
SeqId_11103_24	rs182175154	P04792	#N/A	A	T	0.0186469	0.346665	0.0615175	1.81436e-08	7212	31.747	#N/A	Tier1	HSPB1.SeqId_11103_24.txt	HSPB1	Keep	NO	NO
SeqId_11104_13	rs2297838	P36222	#N/A	A	C	0.148898	0.884408	0.0210202	1e-200	7212	1769.75	3	Tier1	CHI3L1.SeqId_11104_13.txt	CHI3L1	Keep	NO	YES
SeqId_11104_13	rs903357	P36222	#N/A	G	A	0.480591	0.810116	0.0136925	1e-200	7212	3499.52	3	Tier2	CHI3L1.SeqId_11104_13.txt	CHI3L1	Keep	NO	YES
SeqId_11104_13	rs1538372	P36222	#N/A	A	G	0.336337	0.468824	0.0168238	2.12673e-162	7212	776.338	2	Tier2	CHI3L1.SeqId_11104_13.txt	CHI3L1	Keep	NO	YES
SeqId_11104_13	rs3766547	P36222	#N/A	G	C	0.352974	0.254654	0.0170868	1.69725e-49	7212	222.054	2	Tier1	CHI3L1.SeqId_11104_13.txt	CHI3L1	Keep	NO	NO
SeqId_11104_13	rs2364571	P36222	#N/A	G	C	0.312699	0.212327	0.0177297	9.71981e-33	7212	143.38	3	Tier1	CHI3L1.SeqId_11104_13.txt	CHI3L1	Keep	NO	NO
SeqId_11104_13	rs872129	P36222	#N/A	G	A	0.103632	0.20071	0.0271367	1.5589e-13	7212	54.6894	2	Tier1	CHI3L1.SeqId_11104_13.txt	CHI3L1	Keep	NO	YES
SeqId_11104_13	rs12409713	P36222	#N/A	C	G	0.0169832	0.387477	0.0648265	2.37909e-09	7212	35.7163	1	Tier1	CHI3L1.SeqId_11104_13.txt	CHI3L1	Keep	NO	YES
SeqId_11104_13	rs10399931	P36222	#N/A	T	C	0.246569	0.0941499	0.0193499	1.16495e-06	7212	23.668	2	Tier1	CHI3L1.SeqId_11104_13.txt	CHI3L1	Keep	NO	YES
SeqId_11104_13	rs1556986	P36222	#N/A	G	A	0.115902	0.115563	0.0260193	9.06848e-06	7212	19.7209	1	Tier1	CHI3L1.SeqId_11104_13.txt	CHI3L1	Keep	NO	NO
SeqId_11109_56	rs61751937	Q4LDE5	#N/A	C	G	0.0300846	1.04957	0.0470797	1.59356e-106	7212	496.861	5	Tier1	SVEP1.SeqId_11109_56.txt	SVEP1	Keep	NO	NO
SeqId_11109_56	rs7861369	Q4LDE5	missense	T	C	0.037987	0.617013	0.0429673	3.97053e-46	7212	206.154	18	Tier3	SVEP1.SeqId_11109_56.txt	SVEP1	Keep	NO	NO
SeqId_11109_56	rs76665138	Q4LDE5	missense	A	G	0.211978	-0.260928	0.0200663	3.14689e-38	7212	169.039	1	Tier1	SVEP1.SeqId_11109_56.txt	SVEP1	Keep	NO	NO
SeqId_11109_56	rs79906197	Q4LDE5	missense	C	T	0.0419382	-0.336473	0.041387	5.01623e-16	7212	66.0773	2	Tier1	SVEP1.SeqId_11109_56.txt	SVEP1	Keep	NO	NO
SeqId_11109_56	rs146258158	Q4LDE5	missense	C	G	0.0102593	-0.53985	0.082794	7.48532e-11	7212	42.5038	#N/A	Tier1	SVEP1.SeqId_11109_56.txt	SVEP1	Keep	NO	NO
SeqId_11109_56	rs12237760	Q4LDE5	#N/A	C	T	0.170872	0.121134	0.0221737	4.83881e-08	7212	29.8356	#N/A	Tier1	SVEP1.SeqId_11109_56.txt	SVEP1	Keep	NO	NO
SeqId_11109_56	rs142604909	Q4LDE5	#N/A	C	T	0.0235686	0.20733	0.05449	0.000143019	7212	14.4734	1	Tier1	SVEP1.SeqId_11109_56.txt	SVEP1	Keep	NO	NO
SeqId_11117_2	rs111678638	Q8TB22	#N/A	A	G	0.116872	-0.665483	0.0247976	2.68531e-151	7212	720.003	1	Tier2	SPATA20.SeqId_11117_2.txt	SPATA20	Keep	NO	NO
SeqId_11117_2	rs1132414	Q8TB22	missense	G	A	0.248648	-0.473202	0.0182499	8.4383e-142	7212	672.128	2	Tier2	SPATA20.SeqId_11117_2.txt	SPATA20	Keep	NO	YES
SeqId_11142_11	rs10913568	O95841	#N/A	C	T	0.478442	0.438599	0.0158142	5.90153e-161	7212	768.989	1	Tier1	ANGPTL1.SeqId_11142_11.txt	ANGPTL1	Keep	NO	YES
SeqId_11142_11	rs143652799	O95841	#N/A	A	G	0.0192014	0.909974	0.0583118	5.08685e-54	7212	243.458	1	Tier1	ANGPTL1.SeqId_11142_11.txt	ANGPTL1	Keep	NO	NO
SeqId_11142_11	rs4652308	O95841	#N/A	C	T	0.476847	-0.248494	0.0165024	1.7779e-50	7212	226.682	1	Tier1	ANGPTL1.SeqId_11142_11.txt	ANGPTL1	Keep	NO	YES
SeqId_11142_11	rs72705196	O95841	#N/A	A	G	0.102662	-0.36435	0.027067	8.22643e-41	7212	181.149	1	Tier1	ANGPTL1.SeqId_11142_11.txt	ANGPTL1	Keep	NO	YES
SeqId_11142_11	rs35810656	O95841	#N/A	G	A	0.34521	0.142563	0.0172603	1.72361e-16	7212	68.2019	#N/A	Tier1	ANGPTL1.SeqId_11142_11.txt	ANGPTL1	Keep	NO	NO
SeqId_11142_11	rs74959086	O95841	#N/A	G	A	0.0594759	0.230149	0.0351566	6.2986e-11	7212	42.8434	#N/A	Tier1	ANGPTL1.SeqId_11142_11.txt	ANGPTL1	Keep	NO	NO
SeqId_11142_11	rs72707229	O95841	#N/A	A	C	0.0939969	-0.12993	0.0287119	6.1273e-06	7212	20.4727	2	Tier1	ANGPTL1.SeqId_11142_11.txt	ANGPTL1	Keep	NO	NO
SeqId_11145_72	rs2753408	Q6ZVL6	#N/A	A	G	0.469638	-0.552249	0.0153884	1e-200	7212	1287.55	#N/A	Tier1	KIAA1549L.SeqId_11145_72.txt	KIAA1549L	Keep	NO	YES
SeqId_11145_72	rs10742301	Q6ZVL6	#N/A	G	A	0.400042	0.288694	0.0168633	1.96049e-64	7212	293.002	#N/A	Tier1	KIAA1549L.SeqId_11145_72.txt	KIAA1549L	Keep	NO	YES
SeqId_11145_72	rs12223694	Q6ZVL6	#N/A	T	C	0.329821	-0.248716	0.0177354	4.22399e-44	7212	196.61	#N/A	Tier1	KIAA1549L.SeqId_11145_72.txt	KIAA1549L	Keep	NO	YES
SeqId_11145_72	rs12274850	Q6ZVL6	#N/A	A	G	0.0596839	0.198492	0.0348307	1.25438e-08	7212	32.4669	#N/A	Tier1	KIAA1549L.SeqId_11145_72.txt	KIAA1549L	Keep	NO	NO
SeqId_11152_46	rs2569459	Q9UKR3	#N/A	T	C	0.352697	-0.395686	0.016843	1.16671e-117	7212	551.75	4	Tier1	KLK13.SeqId_11152_46.txt	KLK13	Keep	NO	YES
SeqId_11152_46	rs112237160	Q9UKR3	#N/A	T	C	0.0433246	-0.525381	0.0400432	7.00221e-39	7212	172.096	1	Tier1	KLK13.SeqId_11152_46.txt	KLK13	Keep	NO	NO
SeqId_11152_46	rs7253072	Q9UKR3	#N/A	T	C	0.107584	0.231925	0.0267736	5.63385e-18	7212	75.0173	3	Tier1	KLK13.SeqId_11152_46.txt	KLK13	Keep	NO	YES
SeqId_11152_46	rs11084054	Q9UKR3	#N/A	C	A	0.209968	-0.118657	0.0205808	8.48321e-09	7212	33.2309	1	Tier1	KLK13.SeqId_11152_46.txt	KLK13	Keep	NO	NO
SeqId_11178_21	rs61751937	Q4LDE5	#N/A	C	G	0.0300846	1.1194	0.0468561	1.84019e-121	7212	570.582	5	Tier1	SVEP1.SeqId_11178_21.txt	SVEP1	Keep	NO	NO
SeqId_11178_21	rs10817032	Q4LDE5	#N/A	C	T	0.236656	-0.282638	0.0195006	6.03474e-47	7212	210.012	2	Tier1	SVEP1.SeqId_11178_21.txt	SVEP1	Keep	NO	NO
SeqId_11178_21	rs7861369	Q4LDE5	missense	T	C	0.037987	0.53513	0.0431193	5.21405e-35	7212	153.977	18	Tier3	SVEP1.SeqId_11178_21.txt	SVEP1	Keep	NO	NO
SeqId_11178_21	rs76665138	Q4LDE5	missense	A	G	0.211978	-0.233922	0.0201124	5.43168e-31	7212	135.236	1	Tier1	SVEP1.SeqId_11178_21.txt	SVEP1	Keep	NO	NO
SeqId_11178_21	rs2281937	Q4LDE5	#N/A	A	G	0.446624	0.0729833	0.0165859	1.09652e-05	7212	19.3575	#N/A	Tier1	SVEP1.SeqId_11178_21.txt	SVEP1	Keep	NO	YES
SeqId_11187_11	rs4325389	Q5QGZ9	#N/A	T	C	0.445168	0.621126	0.0150802	1e-200	7212	1696	1	Tier2	CLEC12A.SeqId_11187_11.txt	CLEC12A	Keep	NO	NO
SeqId_11187_11	rs574097	Q5QGZ9	#N/A	C	A	0.453209	0.819075	0.0135823	1e-200	7212	3635.63	2	Tier2	CLEC12A.SeqId_11187_11.txt	CLEC12A	Keep	NO	YES
SeqId_11187_11	rs1323461	Q5QGZ9	#N/A	A	C	0.169	-0.62014	0.021106	2.46433e-179	7212	863.072	2	Tier1	CLEC12A.SeqId_11187_11.txt	CLEC12A	Keep	NO	YES
SeqId_11187_11	rs7307859	Q5QGZ9	#N/A	T	A	0.485928	-0.460161	0.0157151	3.45955e-178	7212	857.166	1	Tier1	CLEC12A.SeqId_11187_11.txt	CLEC12A	Keep	NO	YES
SeqId_11187_11	rs11615825	Q5QGZ9	#N/A	G	C	0.0817274	-0.565675	0.0297088	6.62103e-79	7212	362.446	1	Tier1	CLEC12A.SeqId_11187_11.txt	CLEC12A	Keep	NO	YES
SeqId_11187_11	rs61913538	Q5QGZ9	#N/A	A	G	0.25759	-0.308598	0.0186188	1.39258e-60	7212	274.639	1	Tier1	CLEC12A.SeqId_11187_11.txt	CLEC12A	Keep	NO	YES
SeqId_11187_11	rs139503848	Q5QGZ9	#N/A	C	T	0.0311244	0.67518	0.0473811	1.84966e-45	7212	203.006	1	Tier1	CLEC12A.SeqId_11187_11.txt	CLEC12A	Keep	NO	NO
SeqId_11187_11	rs112293142	Q5QGZ9	#N/A	T	A	0.0271732	0.372518	0.050918	2.82998e-13	7212	53.5096	1	Tier1	CLEC12A.SeqId_11187_11.txt	CLEC12A	Keep	NO	YES
SeqId_11192_168	rs9425884	Q9GZM7	#N/A	C	T	0.463746	-0.100405	0.0165402	1.34067e-09	7212	36.8391	#N/A	Tier1	TINAGL1.SeqId_11192_168.txt	TINAGL1	Keep	NO	NO
SeqId_11192_168	rs79815286	Q9GZM7	#N/A	T	G	0.0160128	-0.303103	0.0664672	5.19526e-06	7212	20.7896	#N/A	Tier1	TINAGL1.SeqId_11192_168.txt	TINAGL1	Keep	NO	NO
SeqId_11196_31	rs1050785	P12111	#N/A	C	A	0.401705	-0.234677	0.0167625	5.83979e-44	7212	195.949	2	Tier2	COL6A3.SeqId_11196_31.txt	COL6A3	Keep	NO	YES
SeqId_11196_31	rs3863910	P12111	#N/A	T	C	0.301054	0.12222	0.0182516	2.29726e-11	7212	44.8293	#N/A	Tier1	COL6A3.SeqId_11196_31.txt	COL6A3	Keep	NO	NO
SeqId_11196_31	rs2645774	P12111	#N/A	A	C	0.22196	0.131138	0.019846	4.17893e-11	7212	43.6506	#N/A	Tier1	COL6A3.SeqId_11196_31.txt	COL6A3	Keep	NO	NO
SeqId_11196_31	rs10193088	P12111	#N/A	G	A	0.0763899	-0.154848	0.0311041	6.56094e-07	7212	24.7774	#N/A	Tier1	COL6A3.SeqId_11196_31.txt	COL6A3	Keep	NO	NO
SeqId_11208_15	rs887854	Q9UK23	missense	G	A	0.364966	0.441191	0.0167334	2.44078e-146	7212	694.967	2	Tier2	NAGPA.SeqId_11208_15.txt	NAGPA	Keep	NO	YES
SeqId_11208_15	rs887855	Q9UK23	#N/A	C	G	0.0255788	-0.82032	0.0517908	1.43508e-55	7212	250.808	1	Tier1	NAGPA.SeqId_11208_15.txt	NAGPA	Keep	NO	NO
SeqId_11208_15	rs140074468	Q9UK23	#N/A	T	C	0.123042	-0.3334	0.025104	8.76045e-40	7212	176.329	1	Tier1	NAGPA.SeqId_11208_15.txt	NAGPA	Keep	NO	NO
SeqId_11208_15	rs62036178	Q9UK23	#N/A	T	C	0.0185082	0.6164	0.0612065	1.06605e-23	7212	101.393	#N/A	Tier1	NAGPA.SeqId_11208_15.txt	NAGPA	Keep	NO	NO
SeqId_11208_15	rs72773709	Q9UK23	#N/A	T	A	0.0224594	-0.435516	0.0555272	5.02179e-15	7212	61.5002	#N/A	Tier1	NAGPA.SeqId_11208_15.txt	NAGPA	Keep	NO	NO
SeqId_11208_15	rs2908671	Q9UK23	#N/A	G	C	0.144323	0.171081	0.023316	2.41404e-13	7212	53.8239	#N/A	Tier1	NAGPA.SeqId_11208_15.txt	NAGPA	Keep	NO	NO
SeqId_11208_15	rs11645285	Q9UK23	#N/A	G	C	0.109317	-0.137999	0.0268425	2.80355e-07	7212	26.4232	#N/A	Tier1	NAGPA.SeqId_11208_15.txt	NAGPA	Keep	NO	NO
SeqId_11208_15	rs15951	Q9UK23	#N/A	G	A	0.470401	0.0747488	0.0167292	8.00949e-06	7212	19.9589	#N/A	Tier1	NAGPA.SeqId_11208_15.txt	NAGPA	Keep	NO	NO
SeqId_11211_7	rs903347	Q15813	#N/A	C	T	0.396645	0.380255	0.0163436	1.60975e-115	7212	541.17	#N/A	Tier1	TBCE.SeqId_11211_7.txt	TBCE	Keep	NO	YES
SeqId_11211_7	rs6429293	Q15813	#N/A	C	T	0.218772	-0.351532	0.0196649	5.7625e-70	7212	319.467	#N/A	Tier1	TBCE.SeqId_11211_7.txt	TBCE	Keep	NO	NO
SeqId_11211_7	rs17543709	Q15813	#N/A	T	G	0.131221	0.378054	0.0245143	8.08712e-53	7212	237.765	#N/A	Tier1	TBCE.SeqId_11211_7.txt	TBCE	Keep	NO	YES
SeqId_11212_7	rs111331197	Q8NBS9	missense	T	C	0.00928878	1.44728	0.0848309	5.17927e-64	7212	290.989	1	Tier1	TXNDC5.SeqId_11212_7.txt	TXNDC5	Keep	NO	NO
SeqId_11212_7	rs56240601	Q8NBS9	#N/A	G	C	0.0912242	-0.332993	0.0286679	6.46705e-31	7212	134.883	1	Tier1	TXNDC5.SeqId_11212_7.txt	TXNDC5	Keep	NO	NO
SeqId_11212_7	rs11760050	Q8NBS9	#N/A	T	C	0.213573	-0.177907	0.0201272	1.19668e-18	7212	78.1086	#N/A	Tier1	TXNDC5.SeqId_11212_7.txt	TXNDC5	Keep	NO	NO
SeqId_11212_7	rs6933741	Q8NBS9	#N/A	A	G	0.186885	-0.11839	0.0213071	2.85279e-08	7212	30.8646	#N/A	Tier1	TXNDC5.SeqId_11212_7.txt	TXNDC5	Keep	NO	NO
SeqId_11219_95	rs7095552	Q8TAT2	missense	A	G	0.250035	-0.633679	0.0177068	1e-200	7212	1280.38	#N/A	Tier1	FGFBP3.SeqId_11219_95.txt	FGFBP3	Keep	NO	YES
SeqId_11219_95	rs10881994	Q8TAT2	missense	T	C	0.069042	-0.234954	0.0325183	5.51352e-13	7212	52.1903	1	Tier1	FGFBP3.SeqId_11219_95.txt	FGFBP3	Keep	NO	NO
SeqId_11219_95	rs7900991	Q8TAT2	#N/A	G	A	0.47047	0.0682808	0.0166278	4.06252e-05	7212	16.858	#N/A	Tier1	FGFBP3.SeqId_11219_95.txt	FGFBP3	Keep	NO	NO
SeqId_11227_31	rs76029572	Q9Y4P3	missense	G	C	0.0372245	0.467354	0.0440585	4.27553e-26	7212	112.49	2	Tier1	TBL2.SeqId_11227_31.txt	TBL2	Keep	YES	NO
SeqId_11227_31	rs4717097	Q9Y4P3	#N/A	T	C	0.0107445	-0.432724	0.0810212	9.53242e-08	7212	28.517	#N/A	Tier1	TBL2.SeqId_11227_31.txt	TBL2	Keep	YES	NO
SeqId_11237_49	rs7385804	Q15113	#N/A	C	A	0.368779	-0.228576	0.0170777	2.25503e-40	7212	179.094	2	Tier1	PCOLCE.SeqId_11237_49.txt	PCOLCE	Keep	NO	YES
SeqId_11237_49	rs77227535	Q15113	#N/A	T	C	0.0112297	-0.656301	0.0790706	1.22987e-16	7212	68.8741	1	Tier1	PCOLCE.SeqId_11237_49.txt	PCOLCE	Keep	NO	NO
SeqId_11241_8	rs3778914	P04424	#N/A	A	C	0.160959	0.225623	0.0222283	4.79276e-24	7212	102.999	1	Tier1	ASL.SeqId_11241_8.txt	ASL	Keep	YES	NO
SeqId_11241_8	rs1000464	P04424	#N/A	G	C	0.376681	-0.172558	0.0171375	1.08513e-23	7212	101.357	2	Tier1	ASL.SeqId_11241_8.txt	ASL	Keep	YES	NO
SeqId_11241_8	rs181756978	P04424	#N/A	A	G	0.0158048	-0.455644	0.0655911	4.06466e-12	7212	48.2437	#N/A	Tier1	ASL.SeqId_11241_8.txt	ASL	Keep	YES	NO
SeqId_11241_8	rs139780561	P04424	#N/A	A	T	0.0196174	-0.340537	0.0598398	1.31394e-08	7212	32.3764	#N/A	Tier1	ASL.SeqId_11241_8.txt	ASL	Keep	YES	NO
SeqId_11241_8	rs11763800	P04424	#N/A	G	T	0.0289755	-0.222442	0.0496857	7.68717e-06	7212	20.0378	#N/A	Tier1	ASL.SeqId_11241_8.txt	ASL	Keep	YES	NO
SeqId_11241_8	rs2690418	P04424	#N/A	G	C	0.452378	0.0618424	0.0166806	0.000210937	7212	13.7413	1	Tier1	ASL.SeqId_11241_8.txt	ASL	Keep	YES	NO
SeqId_11248_43	rs1935451	P10746	#N/A	G	A	0.085332	0.277918	0.0297358	1.18813e-20	7212	87.328	1	Tier1	UROS.SeqId_11248_43.txt	UROS	Keep	NO	YES
SeqId_11257_1	rs34914923	P09417	#N/A	T	G	0.25357	-0.714942	0.0170098	1e-200	7212	1766.13	1	Tier2	QDPR.SeqId_11257_1.txt	QDPR	Keep	NO	YES
SeqId_11257_1	rs699459	P09417	#N/A	T	C	0.323582	0.380029	0.0171868	7.02008e-105	7212	488.791	1	Tier2	QDPR.SeqId_11257_1.txt	QDPR	Keep	NO	YES
SeqId_11257_1	rs2518606	P09417	#N/A	G	A	0.0915015	0.519481	0.027957	2.55321e-75	7212	345.174	1	Tier2	QDPR.SeqId_11257_1.txt	QDPR	Keep	NO	YES
SeqId_11257_1	rs146963227	P09417	#N/A	A	G	0.0106059	-0.782801	0.0806332	3.80083e-22	7212	94.2225	3	Tier1	QDPR.SeqId_11257_1.txt	QDPR	Keep	NO	NO
SeqId_11257_1	rs74568346	P09417	#N/A	G	C	0.0481076	-0.219381	0.0385607	1.32619e-08	7212	32.3585	#N/A	Tier1	QDPR.SeqId_11257_1.txt	QDPR	Keep	NO	NO
SeqId_11257_1	rs113776005	P09417	#N/A	A	G	0.281228	-0.104745	0.0185209	1.61323e-08	7212	31.9758	#N/A	Tier1	QDPR.SeqId_11257_1.txt	QDPR	Keep	NO	NO
SeqId_11266_8	rs8179151	Q14242	missense	A	G	0.174823	-0.305502	0.0219509	1.8035e-43	7212	193.644	1	Tier2	SELPLG.SeqId_11266_8.txt	SELPLG	Keep	NO	NO
SeqId_11266_8	rs765267	Q14242	#N/A	A	G	0.478234	-0.185739	0.0165744	6.56637e-29	7212	125.548	#N/A	Tier1	SELPLG.SeqId_11266_8.txt	SELPLG	Keep	NO	NO
SeqId_11266_8	rs12302139	Q14242	#N/A	G	T	0.0156662	-0.727792	0.0664117	9.96942e-28	7212	120.062	1	Tier1	SELPLG.SeqId_11266_8.txt	SELPLG	Keep	NO	YES
SeqId_11266_8	rs11612673	Q14242	#N/A	C	T	0.447664	-0.121237	0.0167668	5.29671e-13	7212	52.2696	1	Tier1	SELPLG.SeqId_11266_8.txt	SELPLG	Keep	NO	NO
SeqId_11278_4	rs3117040	P13942	#N/A	C	A	0.28511	-0.405484	0.0177848	3.67211e-111	7212	519.672	1	Tier2	COL11A2.SeqId_11278_4.txt	COL11A2	Keep	NO	YES
SeqId_11278_4	rs144092339	P13942	#N/A	T	C	0.0346596	0.971452	0.0439162	5.83298e-105	7212	489.185	2	Tier2	COL11A2.SeqId_11278_4.txt	COL11A2	Keep	NO	NO
SeqId_11278_4	rs9469379	P13942	#N/A	T	C	0.0375711	0.843381	0.0425625	3.93834e-85	7212	392.53	1	Tier1	COL11A2.SeqId_11278_4.txt	COL11A2	Keep	NO	NO
SeqId_11278_4	rs9461846	P13942	#N/A	T	C	0.175447	0.326202	0.0212737	3.02649e-52	7212	235.054	1	Tier2	COL11A2.SeqId_11278_4.txt	COL11A2	Keep	NO	YES
SeqId_11278_4	rs3097674	P13942	missense	G	A	0.278317	0.173842	0.0183814	4.17907e-21	7212	89.4194	1	Tier1	COL11A2.SeqId_11278_4.txt	COL11A2	Keep	NO	NO
SeqId_11278_4	rs535584	P13942	#N/A	C	T	0.0097047	-0.766424	0.084232	1.16115e-19	7212	82.7682	1	Tier1	COL11A2.SeqId_11278_4.txt	COL11A2	Keep	NO	NO
SeqId_11278_4	rs3129293	P13942	#N/A	A	G	0.439276	-0.114307	0.0166421	7.02473e-12	7212	47.1638	1	Tier1	COL11A2.SeqId_11278_4.txt	COL11A2	Keep	NO	NO
SeqId_11302_237	rs2235256	Q92752	#N/A	G	A	0.418342	-0.212451	0.0166269	5.50063e-37	7212	163.22	1	Tier1	TNR.SeqId_11302_237.txt	TNR	Keep	YES	NO
SeqId_11308_8	rs4845586	Q8TEY5	#N/A	G	T	0.474213	0.306345	0.0163039	6.17584e-77	7212	352.954	2	Tier1	CREB3L4.SeqId_11308_8.txt	CREB3L4	Keep	NO	YES
SeqId_11333_82	rs4383367	P42331	#N/A	T	C	0.168723	-0.324503	0.0219441	9.06301e-49	7212	218.616	1	Tier1	ARHGAP25.SeqId_11333_82.txt	ARHGAP25	Keep	NO	YES
SeqId_11333_82	rs149583529	P42331	#N/A	T	A	0.0119229	-0.774348	0.0766173	7.43496e-24	7212	102.117	#N/A	Tier1	ARHGAP25.SeqId_11333_82.txt	ARHGAP25	Keep	NO	NO
SeqId_11333_82	rs7592302	P42331	missense	A	G	0.183765	0.177231	0.0214672	1.77758e-16	7212	68.1409	#N/A	Tier1	ARHGAP25.SeqId_11333_82.txt	ARHGAP25	Keep	NO	YES
SeqId_11333_82	rs11685672	P42331	#N/A	G	C	0.311798	-0.0934364	0.0180192	2.2143e-07	7212	26.8807	#N/A	Tier1	ARHGAP25.SeqId_11333_82.txt	ARHGAP25	Keep	NO	NO
SeqId_11333_82	rs6728582	P42331	#N/A	G	A	0.0598225	-0.178939	0.0352903	4.06722e-07	7212	25.7027	#N/A	Tier1	ARHGAP25.SeqId_11333_82.txt	ARHGAP25	Keep	NO	NO
SeqId_11347_9	rs113601747	P37837	missense	G	C	0.0760433	0.16959	0.031487	7.42961e-08	7212	29.0013	#N/A	Tier1	TALDO1.SeqId_11347_9.txt	TALDO1	Keep	YES	NO
SeqId_11361_73	rs131805	P19971	#N/A	T	C	0.221475	-0.396381	0.0194276	5.27577e-90	7212	416.166	#N/A	Tier1	TYMP.SeqId_11361_73.txt	TYMP	Keep	NO	YES
SeqId_11361_73	rs2269379	P19971	#N/A	T	C	0.115971	-0.156065	0.0257232	1.3682e-09	7212	36.7994	#N/A	Tier1	TYMP.SeqId_11361_73.txt	TYMP	Keep	NO	NO
SeqId_11368_32	rs140854114	P54819	#N/A	T	G	0.0196174	-0.335929	0.0602807	2.59807e-08	7212	31.0469	#N/A	Tier1	AK2.SeqId_11368_32.txt	AK2	Keep	YES	NO
SeqId_11368_32	rs188456604	P54819	#N/A	A	G	0.011299	-0.401787	0.0790675	3.83725e-07	7212	25.8152	#N/A	Tier1	AK2.SeqId_11368_32.txt	AK2	Keep	YES	NO
SeqId_11368_32	rs2975805	P54819	#N/A	G	A	0.0183696	-0.280666	0.0612964	4.75435e-06	7212	20.9599	#N/A	Tier1	AK2.SeqId_11368_32.txt	AK2	Keep	YES	NO
SeqId_11369_23	rs62325239	P11766	#N/A	G	A	0.0381949	-0.980171	0.04217	2.64817e-115	7212	540.102	#N/A	Tier1	ADH5.SeqId_11369_23.txt	ADH5	Keep	NO	NO
SeqId_11369_23	rs28730587	P11766	#N/A	T	C	0.105643	0.404397	0.0268522	1.72648e-50	7212	226.744	2	Tier1	ADH5.SeqId_11369_23.txt	ADH5	Keep	NO	YES
SeqId_11377_19	rs2165672	P40394	#N/A	C	A	0.10079	-0.440513	0.0272296	7.49208e-58	7212	261.646	#N/A	Tier1	ADH7.SeqId_11377_19.txt	ADH7	Keep	NO	NO
SeqId_11377_19	rs284783	P40394	#N/A	A	G	0.482462	0.129337	0.0165837	7.11652e-15	7212	60.8082	#N/A	Tier1	ADH7.SeqId_11377_19.txt	ADH7	Keep	NO	NO
SeqId_11382_5	rs1050916	P53004	missense	G	A	0.0114377	-1.14022	0.0766119	2.28236e-49	7212	221.444	1	Tier2	BLVRA.SeqId_11382_5.txt	BLVRA	Keep	NO	NO
SeqId_11382_5	rs10229520	P53004	#N/A	G	T	0.332663	-0.24558	0.0174465	2.05226e-44	7212	198.084	#N/A	Tier1	BLVRA.SeqId_11382_5.txt	BLVRA	Keep	NO	YES
SeqId_11382_5	rs10255363	P53004	#N/A	T	G	0.4033	0.104363	0.0169052	7.04488e-10	7212	38.1006	2	Tier1	BLVRA.SeqId_11382_5.txt	BLVRA	Keep	NO	NO
SeqId_11382_5	rs62461096	P53004	#N/A	C	T	0.0655067	0.112124	0.0337692	0.000903716	7212	11.0214	#N/A	Tier1	BLVRA.SeqId_11382_5.txt	BLVRA	Keep	NO	YES
SeqId_11387_3	rs6449	Q99941	#N/A	T	C	0.288576	0.279796	0.017965	8.10613e-54	7212	242.498	20	Tier3	ATF6B.SeqId_11387_3.txt	ATF6B	Keep	YES	NO
SeqId_11387_3	rs186003971	Q99941	#N/A	A	G	0.0122695	-0.664407	0.0752449	1.29812e-18	7212	77.946	1	Tier1	ATF6B.SeqId_11387_3.txt	ATF6B	Keep	YES	NO
SeqId_11387_3	rs1634761	Q99941	#N/A	C	T	0.498683	-0.123736	0.0165784	9.3985e-14	7212	55.6912	23	Tier3	ATF6B.SeqId_11387_3.txt	ATF6B	Keep	YES	NO
SeqId_11387_3	rs28732177	Q99941	#N/A	T	C	0.074241	-0.205138	0.0317805	1.15372e-10	7212	41.6534	11	Tier3	ATF6B.SeqId_11387_3.txt	ATF6B	Keep	YES	NO
SeqId_11388_75	rs6032258	Q14508	#N/A	C	T	0.0185776	-0.364188	0.0613776	3.10136e-09	7212	35.1974	#N/A	Tier1	WFDC2.SeqId_11388_75.txt	WFDC2	Keep	YES	NO
SeqId_11388_75	rs11696501	Q14508	#N/A	G	A	0.195827	0.111721	0.020968	1.02205e-07	7212	28.3815	1	Tier1	WFDC2.SeqId_11388_75.txt	WFDC2	Keep	YES	NO
SeqId_11424_4	rs11555096	P16930	#N/A	T	C	0.0213503	-1.65056	0.0542648	2.67113e-191	7212	924.923	2	Tier1	FAH.SeqId_11424_4.txt	FAH	Keep	NO	NO
SeqId_11424_4	rs34053230	P16930	#N/A	C	G	0.143838	-0.238363	0.023503	5.21857e-24	7212	102.828	1	Tier1	FAH.SeqId_11424_4.txt	FAH	Keep	NO	NO
SeqId_11424_4	rs75884791	P16930	#N/A	T	C	0.0461666	-0.156417	0.039837	8.70224e-05	7212	15.4125	#N/A	Tier1	FAH.SeqId_11424_4.txt	FAH	Keep	NO	NO
SeqId_11424_4	rs80195303	P16930	#N/A	T	C	0.0494246	-0.141959	0.0385737	0.000234737	7212	13.5401	#N/A	Tier1	FAH.SeqId_11424_4.txt	FAH	Keep	NO	NO
SeqId_11424_4	rs80119424	P16930	#N/A	G	A	0.0624567	-0.120319	0.0340538	0.000413139	7212	12.4801	#N/A	Tier1	FAH.SeqId_11424_4.txt	FAH	Keep	NO	NO
SeqId_11428_31	rs1328599	O00151	#N/A	G	T	0.0817968	0.445768	0.0300672	5.23628e-49	7212	219.741	#N/A	Tier1	PDLIM1.SeqId_11428_31.txt	PDLIM1	Keep	NO	YES
SeqId_11428_31	rs3737015	O00151	#N/A	A	T	0.191737	-0.181984	0.0209807	5.10124e-18	7212	75.2153	#N/A	Tier1	PDLIM1.SeqId_11428_31.txt	PDLIM1	Keep	NO	YES
SeqId_11428_31	rs17849148	O00151	#N/A	G	A	0.0783308	-0.205984	0.0309222	2.91281e-11	7212	44.3615	1	Tier1	PDLIM1.SeqId_11428_31.txt	PDLIM1	Keep	NO	YES
SeqId_11428_31	rs45498798	O00151	#N/A	G	A	0.0761126	-0.137794	0.0311574	9.8994e-06	7212	19.5532	#N/A	Tier1	PDLIM1.SeqId_11428_31.txt	PDLIM1	Keep	NO	NO
SeqId_11431_235	rs74626198	P46063	#N/A	C	T	0.0273118	-0.386781	0.05052	2.16794e-14	7212	58.598	1	Tier1	RECQL.SeqId_11431_235.txt	RECQL	Keep	NO	NO
SeqId_11431_235	rs917855	P46063	#N/A	G	A	0.494246	0.104522	0.0165482	2.83983e-10	7212	39.8835	#N/A	Tier1	RECQL.SeqId_11431_235.txt	RECQL	Keep	NO	YES
SeqId_11431_235	rs147619410	P46063	#N/A	G	A	0.0122002	-0.434694	0.0756844	9.65051e-09	7212	32.9787	#N/A	Tier1	RECQL.SeqId_11431_235.txt	RECQL	Keep	NO	NO
SeqId_11441_11	rs3818871	P06737	#N/A	A	G	0.269583	-0.283236	0.0185014	4.37144e-52	7212	234.297	1	Tier2	PYGL.SeqId_11441_11.txt	PYGL	Keep	NO	NO
SeqId_11441_11	rs144359893	P06737	#N/A	T	C	0.0119229	-0.786993	0.0752467	2.02789e-25	7212	109.357	1	Tier1	PYGL.SeqId_11441_11.txt	PYGL	Keep	NO	NO
SeqId_11441_11	rs17720677	P06737	#N/A	A	G	0.301192	-0.0860842	0.0182385	2.40403e-06	7212	22.2714	#N/A	Tier1	PYGL.SeqId_11441_11.txt	PYGL	Keep	NO	NO
SeqId_11441_11	rs56192413	P06737	#N/A	C	T	0.219118	-0.0946893	0.0200624	2.406e-06	7212	22.2698	#N/A	Tier1	PYGL.SeqId_11441_11.txt	PYGL	Keep	NO	NO
SeqId_11480_1	rs887241	P30838	missense	A	C	0.340496	-0.211498	0.0171798	1.75383e-34	7212	151.515	2	Tier1	ALDH3A1.SeqId_11480_1.txt	ALDH3A1	Keep	NO	NO
SeqId_11493_169	rs7225351	Q96FJ2	#N/A	G	A	0.361015	-0.372134	0.0167307	4.60519e-106	7212	494.595	#N/A	Tier1	DYNLL2.SeqId_11493_169.txt	DYNLL2	Keep	NO	YES
SeqId_11493_169	rs16942650	Q96FJ2	#N/A	A	G	0.0817968	-0.467541	0.0299062	3.3146e-54	7212	244.341	1	Tier1	DYNLL2.SeqId_11493_169.txt	DYNLL2	Keep	NO	YES
SeqId_11493_169	rs186660876	Q96FJ2	#N/A	G	C	0.0424234	-0.609083	0.040387	1.26699e-50	7212	227.378	#N/A	Tier1	DYNLL2.SeqId_11493_169.txt	DYNLL2	Keep	NO	YES
SeqId_11493_169	rs8071036	Q96FJ2	#N/A	G	A	0.200471	-0.173427	0.020699	6.38397e-17	7212	70.1801	#N/A	Tier1	DYNLL2.SeqId_11493_169.txt	DYNLL2	Keep	NO	NO
SeqId_11510_31	rs136148	O14791	#N/A	C	T	0.315541	-0.435338	0.0173766	6.8438e-133	7212	627.485	2	Tier2	APOL1.SeqId_11510_31.txt	APOL1	Keep	NO	YES
SeqId_11510_31	rs41297245	O14791	missense	A	G	0.0542077	0.479257	0.0362361	1.78653e-39	7212	174.877	1	Tier1	APOL1.SeqId_11510_31.txt	APOL1	Keep	NO	YES
SeqId_11510_31	rs136183	O14791	#N/A	T	C	0.464786	-0.166748	0.0166594	1.97291e-23	7212	100.157	#N/A	Tier1	APOL1.SeqId_11510_31.txt	APOL1	Keep	NO	YES
SeqId_11514_196	rs831636	P13987	#N/A	A	G	0.309095	-0.410749	0.0171899	1.66275e-121	7212	570.803	1	Tier1	CD59.SeqId_11514_196.txt	CD59	Keep	NO	YES
SeqId_11514_196	rs831603	P13987	#N/A	G	A	0.384445	0.274451	0.0166873	1.07162e-59	7212	270.419	1	Tier1	CD59.SeqId_11514_196.txt	CD59	Keep	NO	NO
SeqId_11514_196	rs10768020	P13987	#N/A	C	T	0.138361	-0.100188	0.0240244	3.0783e-05	7212	17.3862	1	Tier1	CD59.SeqId_11514_196.txt	CD59	Keep	NO	NO
SeqId_11516_7	rs1545223	P07148	missense	G	A	0.339664	-0.286138	0.0171741	3.47045e-61	7212	277.513	1	Tier1	FABP1.SeqId_11516_7.txt	FABP1	Keep	NO	YES
SeqId_11530_37	rs72995454	P08397	#N/A	T	C	0.0275198	0.452676	0.0510677	9.57774e-19	7212	78.5528	#N/A	Tier1	HMBS.SeqId_11530_37.txt	HMBS	Keep	YES	NO
SeqId_11530_37	rs45510602	P08397	#N/A	T	C	0.167822	-0.182918	0.0219523	9.38878e-17	7212	69.4117	#N/A	Tier1	HMBS.SeqId_11530_37.txt	HMBS	Keep	YES	NO
SeqId_11530_37	rs145214028	P08397	#N/A	T	C	0.0217663	0.285765	0.0568377	5.08273e-07	7212	25.2711	#N/A	Tier1	HMBS.SeqId_11530_37.txt	HMBS	Keep	YES	NO
SeqId_11530_37	rs670526	P08397	missense	C	T	0.151116	-0.092528	0.0232117	6.77859e-05	7212	15.8859	#N/A	Tier1	HMBS.SeqId_11530_37.txt	HMBS	Keep	YES	NO
SeqId_11531_24	rs78811240	Q9H7M9	#N/A	G	T	0.0761126	0.552853	0.03042	3.33137e-72	7212	330.203	1	Tier2	C10orf54.SeqId_11531_24.txt	C10orf54	Keep	NO	YES
SeqId_11531_24	rs10762480	Q9H7M9	#N/A	T	C	0.209344	-0.337917	0.0199749	5.4601e-63	7212	286.108	1	Tier1	C10orf54.SeqId_11531_24.txt	C10orf54	Keep	NO	NO
SeqId_11531_24	rs3747864	Q9H7M9	#N/A	T	C	0.0828365	0.500212	0.0297748	3.67997e-62	7212	282.157	4	Tier2	C10orf54.SeqId_11531_24.txt	C10orf54	Keep	NO	YES
SeqId_11531_24	rs9415051	Q9H7M9	#N/A	A	G	0.46333	0.091838	0.0165491	2.96794e-08	7212	30.7876	3	Tier1	C10orf54.SeqId_11531_24.txt	C10orf54	Keep	NO	YES
SeqId_11568_2	rs72781698	P68106	#N/A	T	C	0.205878	-0.630051	0.0190065	1e-200	7212	1098.57	#N/A	Tier1	FKBP1B.SeqId_11568_2.txt	FKBP1B	Keep	NO	YES
SeqId_11568_2	rs111634163	P68106	missense	T	C	0.142174	0.526164	0.0231119	7.48605e-111	7212	518.144	#N/A	Tier1	FKBP1B.SeqId_11568_2.txt	FKBP1B	Keep	NO	YES
SeqId_11615_16	rs7698065	Q9UN19	#N/A	A	G	0.490157	-0.342391	0.0160704	9.84358e-98	7212	453.807	#N/A	Tier1	DAPP1.SeqId_11615_16.txt	DAPP1	Keep	NO	YES
SeqId_11615_16	rs57001633	Q9UN19	#N/A	C	T	0.0118536	0.594161	0.0761464	6.90447e-15	7212	60.868	1	Tier1	DAPP1.SeqId_11615_16.txt	DAPP1	Keep	NO	YES
SeqId_11615_16	rs149406783	Q9UN19	#N/A	T	C	0.011507	-0.579757	0.0777277	9.75072e-14	7212	55.6186	#N/A	Tier1	DAPP1.SeqId_11615_16.txt	DAPP1	Keep	NO	NO
SeqId_11615_16	rs61191235	Q9UN19	#N/A	T	C	0.217247	-0.126777	0.0202002	3.67521e-10	7212	39.3776	#N/A	Tier1	DAPP1.SeqId_11615_16.txt	DAPP1	Keep	NO	YES
SeqId_11634_32	rs61876133	O43665	#N/A	A	G	0.0202412	-0.318654	0.0585709	5.48824e-08	7212	29.5907	#N/A	Tier1	RGS10.SeqId_11634_32.txt	RGS10	Keep	YES	NO
SeqId_11634_32	rs1556591	O43665	#N/A	C	T	0.214197	0.0797634	0.0204536	9.71764e-05	7212	15.2036	#N/A	Tier1	RGS10.SeqId_11634_32.txt	RGS10	Keep	YES	NO
SeqId_11636_33	rs2789422	P37802	#N/A	A	G	0.423957	-0.241174	0.0164755	7.7286e-48	7212	214.222	1	Tier1	TAGLN2.SeqId_11636_33.txt	TAGLN2	Keep	YES	NO
SeqId_11646_4	rs1817607	Q7L1S5	#N/A	T	A	0.451754	-0.285583	0.0164182	2.03874e-66	7212	302.478	1	Tier1	CHST9.SeqId_11646_4.txt	CHST9	Keep	NO	YES
SeqId_11646_4	rs6508477	Q7L1S5	#N/A	T	G	0.296825	0.294581	0.0178163	2.64825e-60	7212	273.309	1	Tier1	CHST9.SeqId_11646_4.txt	CHST9	Keep	NO	YES
SeqId_11646_4	rs9950196	Q7L1S5	#N/A	T	G	0.212394	-0.16173	0.0203255	2.03244e-15	7212	63.2963	1	Tier1	CHST9.SeqId_11646_4.txt	CHST9	Keep	NO	YES
SeqId_11646_4	rs74690422	Q7L1S5	#N/A	C	T	0.0317482	0.239289	0.0475295	4.90618e-07	7212	25.3395	#N/A	Tier1	CHST9.SeqId_11646_4.txt	CHST9	Keep	NO	NO
SeqId_11646_4	rs151194524	Q7L1S5	#N/A	G	A	0.0238458	0.212334	0.0543561	9.45541e-05	7212	15.2553	#N/A	Tier1	CHST9.SeqId_11646_4.txt	CHST9	Keep	NO	NO
SeqId_11649_3	rs9446284	Q8IYB5	#N/A	T	C	0.118536	0.769942	0.0240907	1e-200	7212	1021.17	1	Tier2	SMAP1.SeqId_11649_3.txt	SMAP1	Keep	NO	YES
SeqId_11649_3	rs1917342	Q8IYB5	#N/A	G	A	0.304034	-0.752646	0.0158225	1e-200	7212	2262.1	1	Tier2	SMAP1.SeqId_11649_3.txt	SMAP1	Keep	NO	YES
SeqId_11649_3	rs1084381	Q8IYB5	#N/A	A	T	0.482947	0.448491	0.0159881	2.00256e-164	7212	786.671	1	Tier2	SMAP1.SeqId_11649_3.txt	SMAP1	Keep	NO	YES
SeqId_11656_110	rs34612764	Q9UI08	#N/A	A	G	0.346319	0.164283	0.0173666	4.0925e-21	7212	89.4613	#N/A	Tier1	EVL.SeqId_11656_110.txt	EVL	Keep	NO	NO
SeqId_11656_110	rs74919892	Q9UI08	#N/A	T	A	0.0686954	-0.281959	0.032636	6.87424e-18	7212	74.6204	#N/A	Tier1	EVL.SeqId_11656_110.txt	EVL	Keep	NO	YES
SeqId_11656_110	rs61984502	Q9UI08	#N/A	C	T	0.0973936	-0.117195	0.0277661	2.46415e-05	7212	17.8102	#N/A	Tier1	EVL.SeqId_11656_110.txt	EVL	Keep	NO	NO
SeqId_11659_31	rs12284	Q14677	#N/A	G	A	0.136767	-0.241901	0.0238166	4.48555e-24	7212	103.132	#N/A	Tier1	CLINT1.SeqId_11659_31.txt	CLINT1	Keep	YES	NO
SeqId_11659_31	rs1186998	Q14677	#N/A	C	G	0.293914	0.149247	0.018312	4.24939e-16	7212	66.4078	#N/A	Tier1	CLINT1.SeqId_11659_31.txt	CLINT1	Keep	YES	NO
SeqId_11681_8	rs11679534	P52594	#N/A	C	T	0.296964	0.426536	0.0172108	3.39075e-130	7212	614.029	1	Tier1	AGFG1.SeqId_11681_8.txt	AGFG1	Keep	NO	YES
SeqId_11696_7	rs67794440	P29373	#N/A	C	A	0.322404	-0.563916	0.0164446	1e-200	7212	1175.61	#N/A	Tier1	CRABP2.SeqId_11696_7.txt	CRABP2	Keep	NO	YES
SeqId_11696_7	rs3806413	P29373	#N/A	T	C	0.0158741	-0.438859	0.0663432	3.98204e-11	7212	43.7458	1	Tier1	CRABP2.SeqId_11696_7.txt	CRABP2	Keep	NO	YES
SeqId_12016_60	rs76683040	P22681	#N/A	T	C	0.0713295	-0.718283	0.0314894	2.91351e-111	7212	520.166	#N/A	Tier1	CBL.SeqId_12016_60.txt	CBL	Keep	NO	YES
SeqId_12016_60	rs11217191	P22681	#N/A	A	G	0.217524	-0.201898	0.0198666	4.22696e-24	7212	103.252	#N/A	Tier1	CBL.SeqId_12016_60.txt	CBL	Keep	NO	YES
SeqId_12016_60	rs35929108	P22681	#N/A	A	G	0.0653681	-0.174015	0.0334932	2.09712e-07	7212	26.9861	1	Tier1	CBL.SeqId_12016_60.txt	CBL	Keep	NO	NO
SeqId_12333_87	rs116690611	P49247	#N/A	C	T	0.0340358	-0.463645	0.0454222	2.68437e-24	7212	104.163	#N/A	Tier1	RPIA.SeqId_12333_87.txt	RPIA	Keep	NO	NO
SeqId_12333_87	rs111351323	P49247	#N/A	G	A	0.0939276	0.288643	0.0284157	4.43786e-24	7212	103.154	#N/A	Tier1	RPIA.SeqId_12333_87.txt	RPIA	Keep	NO	NO
SeqId_12333_87	rs12476041	P49247	#N/A	A	C	0.290171	0.0993469	0.0184944	8.04163e-08	7212	28.8475	#N/A	Tier1	RPIA.SeqId_12333_87.txt	RPIA	Keep	NO	NO
SeqId_12334_25	rs6502650	P34896	missense	A	C	0.351657	-0.645122	0.0158512	1e-200	7212	1655.92	#N/A	Tier1	SHMT1.SeqId_12334_25.txt	SHMT1	Keep	NO	YES
SeqId_12334_25	rs2461837	P34896	missense	T	C	0.288784	0.434721	0.0176493	1.08667e-128	7212	606.521	#N/A	Tier1	SHMT1.SeqId_12334_25.txt	SHMT1	Keep	NO	YES
SeqId_12334_25	rs111918540	P34896	missense	T	G	0.0866491	0.527829	0.0287489	1.28332e-73	7212	336.995	1	Tier1	SHMT1.SeqId_12334_25.txt	SHMT1	Keep	NO	YES
SeqId_12334_25	rs71367444	P34896	#N/A	C	T	0.0313323	0.528082	0.0477165	3.05661e-28	7212	122.446	#N/A	Tier1	SHMT1.SeqId_12334_25.txt	SHMT1	Keep	NO	NO
SeqId_12334_25	rs11078415	P34896	missense	T	C	0.255164	0.101922	0.0190954	9.71126e-08	7212	28.4812	#N/A	Tier1	SHMT1.SeqId_12334_25.txt	SHMT1	Keep	NO	NO
SeqId_12334_25	rs528313268	P34896	#N/A	C	T	0.0102593	-0.298935	0.0829631	0.000316404	7212	12.9797	#N/A	Tier1	SHMT1.SeqId_12334_25.txt	SHMT1	Keep	NO	NO
SeqId_12338_27	rs2589775	Q63HQ2	#N/A	G	A	0.226882	-0.216473	0.0197291	8.60848e-28	7212	120.357	2	Tier1	EGFLAM.SeqId_12338_27.txt	EGFLAM	Keep	YES	NO
SeqId_12338_27	rs62352375	Q63HQ2	#N/A	A	G	0.139054	0.184123	0.023855	1.3368e-14	7212	59.5575	#N/A	Tier1	EGFLAM.SeqId_12338_27.txt	EGFLAM	Keep	YES	NO
SeqId_12338_27	rs2961882	Q63HQ2	#N/A	C	T	0.184805	-0.113215	0.0214475	1.33886e-07	7212	27.857	#N/A	Tier1	EGFLAM.SeqId_12338_27.txt	EGFLAM	Keep	YES	NO
SeqId_12370_30	rs2066818	Q13790	missense	A	C	0.0680715	-0.61877	0.0322143	3.12592e-80	7212	368.842	1	Tier2	APOF.SeqId_12370_30.txt	APOF	Keep	NO	NO
SeqId_12370_30	rs112149630	Q13790	#N/A	T	C	0.018231	-0.254061	0.062243	4.51786e-05	7212	16.6561	#N/A	Tier1	APOF.SeqId_12370_30.txt	APOF	Keep	NO	NO
SeqId_12378_71	rs1800838	O15533	missense	A	T	0.486205	0.453866	0.0156008	4.8288e-176	7212	846.138	2	Tier1	TAPBP.SeqId_12378_71.txt	TAPBP	Keep	NO	YES
SeqId_12378_71	rs144706539	O15533	#N/A	A	G	0.0173298	1.5614	0.0613976	1.05361e-136	7212	646.554	2	Tier2	TAPBP.SeqId_12378_71.txt	TAPBP	Keep	NO	NO
SeqId_12378_71	rs9277992	O15533	#N/A	A	G	0.184944	-0.198709	0.0210555	5.05107e-21	7212	89.0397	2	Tier1	TAPBP.SeqId_12378_71.txt	TAPBP	Keep	NO	YES
SeqId_12378_71	rs145734633	O15533	#N/A	T	C	0.0126854	-0.472375	0.0746547	2.64137e-10	7212	40.0257	#N/A	Tier1	TAPBP.SeqId_12378_71.txt	TAPBP	Keep	NO	NO
SeqId_12378_71	rs148208180	O15533	#N/A	C	T	0.0137945	0.322575	0.0703273	4.57752e-06	7212	21.0326	#N/A	Tier1	TAPBP.SeqId_12378_71.txt	TAPBP	Keep	NO	YES
SeqId_12381_26	rs16993864	P16152	#N/A	A	C	0.0188548	-1.533	0.0579001	1.68879e-147	7212	700.818	2	Tier1	CBR1.SeqId_12381_26.txt	CBR1	Keep	NO	YES
SeqId_12381_26	rs7278942	P16152	#N/A	C	T	0.262373	0.140508	0.0187714	7.99269e-14	7212	56.0129	2	Tier1	CBR1.SeqId_12381_26.txt	CBR1	Keep	NO	NO
SeqId_12381_26	rs71330635	P16152	#N/A	G	T	0.0634965	-0.240459	0.0337446	1.13451e-12	7212	50.7637	#N/A	Tier1	CBR1.SeqId_12381_26.txt	CBR1	Keep	NO	NO
SeqId_12386_11	rs7535320	Q9H4A4	#N/A	A	G	0.313808	0.538927	0.0168731	1e-200	7212	1019.88	#N/A	Tier1	RNPEP.SeqId_12386_11.txt	RNPEP	Keep	NO	NO
SeqId_12386_11	rs3820439	Q9H4A4	missense	A	G	0.275406	-0.511712	0.0176673	1.37475e-174	7212	838.669	#N/A	Tier1	RNPEP.SeqId_12386_11.txt	RNPEP	Keep	NO	YES
SeqId_12386_11	rs74710742	Q9H4A4	missense	T	G	0.0155968	-1.39327	0.0653807	9.01887e-98	7212	453.995	#N/A	Tier1	RNPEP.SeqId_12386_11.txt	RNPEP	Keep	NO	NO
SeqId_12386_11	rs143351408	Q9H4A4	#N/A	T	C	0.0589907	0.514824	0.0346325	2.95171e-49	7212	220.917	#N/A	Tier1	RNPEP.SeqId_12386_11.txt	RNPEP	Keep	NO	YES
SeqId_12386_11	rs4128147	Q9H4A4	#N/A	T	C	0.0856786	-0.243877	0.0296265	2.17195e-16	7212	67.7424	#N/A	Tier1	RNPEP.SeqId_12386_11.txt	RNPEP	Keep	NO	NO
SeqId_12395_86	rs12564699	Q6PI48	#N/A	A	G	0.284625	-0.300785	0.0182027	3.118e-60	7212	272.973	#N/A	Tier1	DARS2.SeqId_12395_86.txt	DARS2	Keep	NO	NO
SeqId_12395_86	rs151169323	Q6PI48	missense	T	C	0.0368779	-0.706206	0.0432739	8.0584e-59	7212	266.25	#N/A	Tier1	DARS2.SeqId_12395_86.txt	DARS2	Keep	NO	NO
SeqId_12396_19	rs4940	Q6NVY1	#N/A	A	G	0.252669	-0.593357	0.0177569	1e-200	7212	1116.29	#N/A	Tier1	HIBCH.SeqId_12396_19.txt	HIBCH	Keep	NO	YES
SeqId_12396_19	rs4853691	Q6NVY1	#N/A	C	T	0.151393	-0.670912	0.0217892	1.04473e-195	7212	947.825	#N/A	Tier1	HIBCH.SeqId_12396_19.txt	HIBCH	Keep	NO	YES
SeqId_12396_19	rs2067385	Q6NVY1	#N/A	C	T	0.0427007	-0.448911	0.040631	3.74708e-28	7212	122.035	1	Tier1	HIBCH.SeqId_12396_19.txt	HIBCH	Keep	NO	NO
SeqId_12396_19	rs4274625	Q6NVY1	#N/A	G	A	0.0648135	0.363936	0.033667	4.97677e-27	7212	116.821	#N/A	Tier1	HIBCH.SeqId_12396_19.txt	HIBCH	Keep	NO	YES
SeqId_12396_19	rs2354877	Q6NVY1	#N/A	T	G	0.276861	0.113222	0.0185612	1.11615e-09	7212	37.1988	#N/A	Tier1	HIBCH.SeqId_12396_19.txt	HIBCH	Keep	NO	YES
SeqId_12411_60	rs8181938	P61244	#N/A	G	A	0.346596	-0.389691	0.0166634	1.19471e-116	7212	546.755	#N/A	Tier1	MAX.SeqId_12411_60.txt	MAX	Keep	NO	YES
SeqId_12432_23	rs116130300	Q9HB71	#N/A	T	C	0.116872	-0.725623	0.0245439	2.03619e-181	7212	873.805	1	Tier2	CACYBP.SeqId_12432_23.txt	CACYBP	Keep	NO	YES
SeqId_12436_84	rs11192019	P78417	#N/A	T	C	0.290309	-0.668766	0.0164255	1e-200	7212	1657.26	1	Tier1	GSTO1.SeqId_12436_84.txt	GSTO1	Keep	NO	NO
SeqId_12436_84	rs4925	P78417	#N/A	A	C	0.318106	-0.957707	0.0138788	1e-200	7212	4760.37	1	Tier1	GSTO1.SeqId_12436_84.txt	GSTO1	Keep	NO	YES
SeqId_12436_84	rs71473516	P78417	missense	C	T	0.0275198	-0.564841	0.0503746	6.11708e-29	7212	125.692	1	Tier1	GSTO1.SeqId_12436_84.txt	GSTO1	Keep	NO	NO
SeqId_12436_84	rs789206	P78417	#N/A	G	C	0.0216969	0.365697	0.0570458	1.54102e-10	7212	41.0842	#N/A	Tier1	GSTO1.SeqId_12436_84.txt	GSTO1	Keep	NO	NO
SeqId_12436_84	rs72825834	P78417	#N/A	G	T	0.0176071	0.33292	0.0622345	9.09371e-08	7212	28.6086	2	Tier1	GSTO1.SeqId_12436_84.txt	GSTO1	Keep	NO	NO
SeqId_12436_84	rs11191990	P78417	#N/A	C	T	0.0194094	0.314617	0.0595128	1.28311e-07	7212	27.9398	1	Tier1	GSTO1.SeqId_12436_84.txt	GSTO1	Keep	NO	YES
SeqId_12436_84	rs79151117	P78417	#N/A	G	A	0.024539	0.2684	0.0529966	4.19697e-07	7212	25.6418	1	Tier1	GSTO1.SeqId_12436_84.txt	GSTO1	Keep	NO	NO
SeqId_12469_19	rs6058916	Q15691	#N/A	G	C	0.280119	-0.537252	0.0171967	1e-200	7212	975.765	1	Tier1	MAPRE1.SeqId_12469_19.txt	MAPRE1	Keep	NO	YES
SeqId_12469_19	rs6087430	Q15691	missense	C	A	0.294399	-0.405541	0.0173812	3.86097e-116	7212	544.239	12	Tier3	MAPRE1.SeqId_12469_19.txt	MAPRE1	Keep	NO	YES
SeqId_12469_19	rs6058897	Q15691	#N/A	A	C	0.501109	0.339046	0.0159947	8.62912e-97	7212	449.205	2	Tier1	MAPRE1.SeqId_12469_19.txt	MAPRE1	Keep	NO	YES
SeqId_12469_19	rs853848	Q15691	#N/A	T	C	0.0101899	0.825237	0.0827451	2.82304e-23	7212	99.438	#N/A	Tier1	MAPRE1.SeqId_12469_19.txt	MAPRE1	Keep	NO	NO
SeqId_12475_48	rs35822882	Q9NZA1	missense	T	G	0.0234299	-1.33966	0.0528872	1.09934e-135	7212	641.457	2	Tier2	CLIC5.SeqId_12475_48.txt	CLIC5	Keep	NO	NO
SeqId_12475_48	rs2057148	Q9NZA1	#N/A	G	C	0.339942	-0.148269	0.0174181	2.05275e-17	7212	72.44	#N/A	Tier1	CLIC5.SeqId_12475_48.txt	CLIC5	Keep	NO	NO
SeqId_12475_48	rs9472670	Q9NZA1	#N/A	G	T	0.134757	0.150593	0.0244002	7.11842e-10	7212	38.0805	#N/A	Tier1	CLIC5.SeqId_12475_48.txt	CLIC5	Keep	NO	NO
SeqId_12475_48	rs3822889	Q9NZA1	#N/A	A	G	0.0770137	-0.169568	0.0310596	4.93555e-08	7212	29.7972	#N/A	Tier1	CLIC5.SeqId_12475_48.txt	CLIC5	Keep	NO	NO
SeqId_12475_48	rs146991517	Q9NZA1	#N/A	A	G	0.0105365	-0.424584	0.0818084	2.16055e-07	7212	26.9284	#N/A	Tier1	CLIC5.SeqId_12475_48.txt	CLIC5	Keep	NO	NO
SeqId_12475_48	rs4371841	Q9NZA1	#N/A	T	C	0.374671	-0.0779158	0.0169553	4.39324e-06	7212	21.1115	1	Tier1	CLIC5.SeqId_12475_48.txt	CLIC5	Keep	NO	NO
SeqId_12475_48	rs12206495	Q9NZA1	#N/A	A	G	0.224525	-0.0884001	0.0198316	8.4165e-06	7212	19.8641	2	Tier1	CLIC5.SeqId_12475_48.txt	CLIC5	Keep	NO	NO
SeqId_12475_48	rs4714958	Q9NZA1	#N/A	T	C	0.143768	-0.0813945	0.0239099	0.000667147	7212	11.5855	1	Tier1	CLIC5.SeqId_12475_48.txt	CLIC5	Keep	NO	NO
SeqId_12486_8	rs143131184	Q9NS18	#N/A	T	C	0.0171219	1.0489	0.0635431	4.10534e-60	7212	272.402	1	Tier1	GLRX2.SeqId_12486_8.txt	GLRX2	Keep	YES	NO
SeqId_12486_8	rs34961778	Q9NS18	#N/A	G	T	0.0606544	-0.242902	0.034651	2.59943e-12	7212	49.1259	1	Tier1	GLRX2.SeqId_12486_8.txt	GLRX2	Keep	YES	NO
SeqId_12494_99	rs2454867	P60520	#N/A	C	T	0.116872	-0.303854	0.025706	6.03231e-32	7212	139.682	1	Tier1	GABARAPL2.SeqId_12494_99.txt	GABARAPL2	Keep	NO	YES
SeqId_12494_99	rs142298325	P60520	missense	A	G	0.0201719	-0.308224	0.0595037	2.28004e-07	7212	26.8241	#N/A	Tier1	GABARAPL2.SeqId_12494_99.txt	GABARAPL2	Keep	NO	NO
SeqId_12498_12	rs160589	O14907	#N/A	A	G	0.024539	0.500298	0.0540102	2.57483e-20	7212	85.7799	1	Tier1	TAX1BP3.SeqId_12498_12.txt	TAX1BP3	Keep	NO	NO
SeqId_12498_12	rs161370	O14907	#N/A	G	T	0.236795	0.0735141	0.0194751	0.000161441	7212	14.245	#N/A	Tier1	TAX1BP3.SeqId_12498_12.txt	TAX1BP3	Keep	NO	YES
SeqId_12517_52	rs10405535	O14737	#N/A	A	G	0.317205	-0.59468	0.0164754	1e-200	7212	1302.49	2	Tier2	PDCD5.SeqId_12517_52.txt	PDCD5	Keep	NO	YES
SeqId_12517_52	rs12462871	O14737	#N/A	G	A	0.276168	0.697642	0.0165795	1e-200	7212	1770.12	2	Tier2	PDCD5.SeqId_12517_52.txt	PDCD5	Keep	NO	YES
SeqId_12517_52	rs12982146	O14737	#N/A	T	C	0.0316789	0.831883	0.0468654	4.94967e-69	7212	314.992	4	Tier2	PDCD5.SeqId_12517_52.txt	PDCD5	Keep	NO	NO
SeqId_12517_52	rs259274	O14737	#N/A	G	A	0.0240538	-0.557022	0.0542856	1.55708e-24	7212	105.258	#N/A	Tier1	PDCD5.SeqId_12517_52.txt	PDCD5	Keep	NO	NO
SeqId_12517_52	rs73575508	O14737	#N/A	C	T	0.0198253	0.571894	0.0599492	1.91745e-21	7212	90.9796	#N/A	Tier1	PDCD5.SeqId_12517_52.txt	PDCD5	Keep	NO	YES
SeqId_12517_52	rs11084660	O14737	#N/A	G	C	0.383544	-0.100623	0.0169685	3.16937e-09	7212	35.155	#N/A	Tier1	PDCD5.SeqId_12517_52.txt	PDCD5	Keep	NO	YES
SeqId_12534_10	rs318100	Q13137	missense	G	T	0.160543	-0.292984	0.0223155	6.24922e-39	7212	172.327	#N/A	Tier1	CALCOCO2.SeqId_12534_10.txt	CALCOCO2	Keep	NO	NO
SeqId_12534_10	rs8075255	Q13137	#N/A	C	T	0.175031	0.151199	0.0218118	4.50856e-12	7212	48.039	#N/A	Tier1	CALCOCO2.SeqId_12534_10.txt	CALCOCO2	Keep	NO	NO
SeqId_12549_33	rs72665697	O60760	#N/A	G	A	0.0402052	-1.31866	0.0391553	1e-200	7212	1133.87	1	Tier2	HPGDS.SeqId_12549_33.txt	HPGDS	Keep	NO	NO
SeqId_12549_33	rs2016476	O60760	missense	A	G	0.366352	-0.5648	0.0159065	1e-200	7212	1260.43	2	Tier2	HPGDS.SeqId_12549_33.txt	HPGDS	Keep	NO	YES
SeqId_12549_33	rs6830933	O60760	#N/A	T	A	0.189103	0.529264	0.0200651	1.85087e-146	7212	695.571	1	Tier2	HPGDS.SeqId_12549_33.txt	HPGDS	Keep	NO	NO
SeqId_12558_3	rs3937026	Q8TF42	#N/A	T	G	0.248371	-0.379701	0.0188279	4.9418e-88	7212	406.592	#N/A	Tier1	UBASH3B.SeqId_12558_3.txt	UBASH3B	Keep	NO	YES
SeqId_12558_3	rs1894079	Q8TF42	#N/A	T	C	0.420768	0.127942	0.0166841	1.96802e-14	7212	58.7896	1	Tier1	UBASH3B.SeqId_12558_3.txt	UBASH3B	Keep	NO	NO
SeqId_12558_3	rs180758542	Q8TF42	#N/A	G	T	0.0160821	-0.279314	0.0657644	2.1918e-05	7212	18.0336	#N/A	Tier1	UBASH3B.SeqId_12558_3.txt	UBASH3B	Keep	NO	NO
SeqId_12560_9	rs78625720	Q8TCD5	missense	A	G	0.0258561	-1.5355	0.0490533	1e-200	7212	979.586	2	Tier2	NT5C.SeqId_12560_9.txt	NT5C	Keep	NO	NO
SeqId_12560_9	rs112104171	Q8TCD5	#N/A	A	G	0.160336	0.169147	0.0226626	9.39773e-14	7212	55.6915	#N/A	Tier1	NT5C.SeqId_12560_9.txt	NT5C	Keep	NO	NO
SeqId_12560_9	rs191041372	Q8TCD5	#N/A	G	A	0.0103979	0.469351	0.0817514	9.78271e-09	7212	32.9522	1	Tier1	NT5C.SeqId_12560_9.txt	NT5C	Keep	NO	NO
SeqId_12560_9	rs139448719	Q8TCD5	#N/A	A	G	0.0524747	-0.202037	0.0373518	6.54012e-08	7212	29.2495	#N/A	Tier1	NT5C.SeqId_12560_9.txt	NT5C	Keep	NO	NO
SeqId_12560_9	rs539214324	Q8TCD5	#N/A	A	G	0.0175378	-0.22229	0.0631615	0.000435208	7212	12.3827	#N/A	Tier1	NT5C.SeqId_12560_9.txt	NT5C	Keep	NO	NO
SeqId_12563_2	rs1032859	O95379	#N/A	T	A	0.119437	-0.501014	0.024909	1.36574e-87	7212	404.452	#N/A	Tier1	TNFAIP8.SeqId_12563_2.txt	TNFAIP8	Keep	NO	YES
SeqId_12563_2	rs62375113	O95379	#N/A	T	C	0.276723	-0.308813	0.0182891	9.20278e-63	7212	285.027	#N/A	Tier1	TNFAIP8.SeqId_12563_2.txt	TNFAIP8	Keep	NO	YES
SeqId_12563_2	rs73247096	O95379	#N/A	G	A	0.104533	-0.362335	0.0268665	5.87709e-41	7212	181.835	1	Tier1	TNFAIP8.SeqId_12563_2.txt	TNFAIP8	Keep	NO	YES
SeqId_12563_2	rs6894901	O95379	#N/A	G	T	0.231457	-0.252089	0.0196168	2.18813e-37	7212	165.094	2	Tier1	TNFAIP8.SeqId_12563_2.txt	TNFAIP8	Keep	NO	NO
SeqId_12563_2	rs60756572	O95379	#N/A	G	C	0.0718148	0.261639	0.0323731	7.4156e-16	7212	65.3004	1	Tier1	TNFAIP8.SeqId_12563_2.txt	TNFAIP8	Keep	NO	NO
SeqId_12563_2	rs328684	O95379	#N/A	A	G	0.312838	-0.0671299	0.0181117	0.000211774	7212	13.7339	#N/A	Tier1	TNFAIP8.SeqId_12563_2.txt	TNFAIP8	Keep	NO	NO
SeqId_12569_25	rs11557652	P48643	missense	T	A	0.0207265	-0.576392	0.0582538	6.15496e-23	7212	97.8739	1	Tier1	CCT5.SeqId_12569_25.txt	CCT5	Keep	YES	NO
SeqId_12571_14	rs8354	P36405	#N/A	T	C	0.0913628	-0.75436	0.0277786	1.05242e-154	7212	737.252	1	Tier2	ARL3.SeqId_12571_14.txt	ARL3	Keep	NO	YES
SeqId_12571_14	rs34349481	P36405	#N/A	C	G	0.323582	0.402996	0.017309	1.13369e-115	7212	541.922	2	Tier2	ARL3.SeqId_12571_14.txt	ARL3	Keep	NO	YES
SeqId_12571_14	rs9645569	P36405	#N/A	A	G	0.1568	0.440926	0.0221656	9.1619e-86	7212	395.596	1	Tier2	ARL3.SeqId_12571_14.txt	ARL3	Keep	NO	YES
SeqId_12571_14	rs117283737	P36405	#N/A	A	G	0.0203106	-0.61079	0.0587732	4.04022e-25	7212	107.97	#N/A	Tier1	ARL3.SeqId_12571_14.txt	ARL3	Keep	NO	NO
SeqId_12571_14	rs112731942	P36405	#N/A	T	C	0.0259254	-0.374847	0.0526104	1.14184e-12	7212	50.751	3	Tier1	ARL3.SeqId_12571_14.txt	ARL3	Keep	NO	NO
SeqId_12573_80	rs2344827	O75382	#N/A	G	A	0.167267	-0.157751	0.0223248	1.74138e-12	7212	49.917	#N/A	Tier1	TRIM3.SeqId_12573_80.txt	TRIM3	Keep	YES	NO
SeqId_12575_30	rs2236225	P11586	missense	A	G	0.45723	-0.134499	0.0165454	5.05067e-16	7212	66.0637	1	Tier1	MTHFD1.SeqId_12575_30.txt	MTHFD1	Keep	NO	NO
SeqId_12575_30	rs8006686	P11586	#N/A	C	T	0.164772	-0.178983	0.0223598	1.38586e-15	7212	64.0571	#N/A	Tier1	MTHFD1.SeqId_12575_30.txt	MTHFD1	Keep	NO	YES
SeqId_12575_30	rs55739639	P11586	#N/A	C	G	0.253709	-0.113398	0.0191486	3.32726e-09	7212	35.0604	#N/A	Tier1	MTHFD1.SeqId_12575_30.txt	MTHFD1	Keep	NO	NO
SeqId_12594_5	rs17783344	P28676	missense	G	T	0.133024	-0.582979	0.0235861	1.52859e-129	7212	610.764	#N/A	Tier1	GCA.SeqId_12594_5.txt	GCA	Keep	NO	YES
SeqId_12612_37	rs3734763	P20618	missense	C	T	0.411757	-0.544512	0.0158146	1e-200	7212	1185.16	#N/A	Tier1	PSMB1.SeqId_12612_37.txt	PSMB1	Keep	NO	YES
SeqId_12619_14	rs183404450	P35813	#N/A	C	T	0.03972	-0.290471	0.0425135	9.02965e-12	7212	46.6693	2	Tier1	PPM1A.SeqId_12619_14.txt	PPM1A	Keep	NO	YES
SeqId_12619_14	rs118007278	P35813	#N/A	T	A	0.0219742	0.245864	0.0566121	1.42499e-05	7212	18.8561	#N/A	Tier1	PPM1A.SeqId_12619_14.txt	PPM1A	Keep	NO	NO
SeqId_12641_3	rs664939	P32019	#N/A	C	T	0.223208	-0.684891	0.018525	1e-200	7212	1366.49	#N/A	Tier1	INPP5B.SeqId_12641_3.txt	INPP5B	Keep	NO	YES
SeqId_12641_3	rs113541654	P32019	#N/A	C	G	0.0417995	-0.606407	0.0408734	4.49835e-49	7212	220.053	#N/A	Tier1	INPP5B.SeqId_12641_3.txt	INPP5B	Keep	NO	NO
SeqId_12641_3	rs12751325	P32019	#N/A	C	T	0.286843	0.198584	0.018115	9.58399e-28	7212	120.141	#N/A	Tier1	INPP5B.SeqId_12641_3.txt	INPP5B	Keep	NO	NO
SeqId_12643_4	rs543013	P49407	#N/A	A	G	0.282684	0.483286	0.0177378	1.13732e-155	7212	742.145	#N/A	Tier1	ARRB1.SeqId_12643_4.txt	ARRB1	Keep	NO	NO
SeqId_12643_4	rs2510894	P49407	#N/A	T	G	0.48981	-0.335009	0.016266	1.249e-91	7212	424.064	#N/A	Tier1	ARRB1.SeqId_12643_4.txt	ARRB1	Keep	NO	YES
SeqId_12643_4	rs148999844	P49407	#N/A	C	T	0.0196174	0.629427	0.0597329	8.93783e-26	7212	111.005	#N/A	Tier1	ARRB1.SeqId_12643_4.txt	ARRB1	Keep	NO	NO
SeqId_12643_4	rs144385608	P49407	#N/A	C	G	0.0381256	0.260019	0.0434823	2.33953e-09	7212	35.7491	#N/A	Tier1	ARRB1.SeqId_12643_4.txt	ARRB1	Keep	NO	NO
SeqId_12643_4	rs35786880	P49407	#N/A	T	C	0.0769444	0.163095	0.0313818	2.07953e-07	7212	27.0026	1	Tier1	ARRB1.SeqId_12643_4.txt	ARRB1	Keep	NO	NO
SeqId_12659_13	rs10930634	Q9NTK5	missense	T	C	0.197768	0.704764	0.0191308	1e-200	7212	1356.75	1	Tier2	OLA1.SeqId_12659_13.txt	OLA1	Keep	NO	YES
SeqId_12662_82	rs2229259	Q13011	missense	T	C	0.108693	0.715445	0.0253659	4.06908e-166	7212	795.301	#N/A	Tier1	ECH1.SeqId_12662_82.txt	ECH1	Keep	YES	NO
SeqId_12675_14	rs6743537	P14868	#N/A	A	G	0.145986	0.43571	0.0225489	3.78443e-81	7212	373.271	2	Tier1	DARS.SeqId_12675_14.txt	DARS	Keep	NO	YES
SeqId_12675_14	rs112172786	P14868	#N/A	G	A	0.0355608	0.47071	0.0444337	4.95653e-26	7212	112.192	2	Tier1	DARS.SeqId_12675_14.txt	DARS	Keep	NO	NO
SeqId_12677_164	rs145840264	Q13045	#N/A	T	G	0.0252322	0.642943	0.0518797	6.45814e-35	7212	153.543	1	Tier1	FLII.SeqId_12677_164.txt	FLII	Keep	YES	NO
SeqId_12687_2	rs1805806	Q16698	missense	C	T	0.360044	-0.202403	0.0170672	3.83086e-32	7212	140.601	1	Tier1	DECR1.SeqId_12687_2.txt	DECR1	Keep	YES	NO
SeqId_12687_2	rs72671887	Q16698	#N/A	T	C	0.0158048	-0.431732	0.0661931	7.39078e-11	7212	42.5287	2	Tier1	DECR1.SeqId_12687_2.txt	DECR1	Keep	YES	NO
SeqId_12687_2	rs28376251	Q16698	#N/A	A	G	0.261819	0.0602701	0.0188162	0.00136547	7212	10.257	#N/A	Tier1	DECR1.SeqId_12687_2.txt	DECR1	Keep	YES	NO
SeqId_12697_30	rs7098978	P48426	#N/A	G	C	0.289824	-0.501388	0.017397	5.67457e-173	7212	830.383	#N/A	Tier1	PIP4K2A.SeqId_12697_30.txt	PIP4K2A	Keep	NO	YES
SeqId_12697_30	rs10828374	P48426	#N/A	G	T	0.362263	-0.368982	0.0168647	8.58097e-103	7212	478.556	#N/A	Tier1	PIP4K2A.SeqId_12697_30.txt	PIP4K2A	Keep	NO	YES
SeqId_12697_30	rs2885991	P48426	#N/A	T	C	0.0630112	0.256905	0.0343949	9.01224e-14	7212	55.7746	#N/A	Tier1	PIP4K2A.SeqId_12697_30.txt	PIP4K2A	Keep	NO	NO
SeqId_12703_6	rs142662761	Q8TDX7	#N/A	G	A	0.0105365	-0.965016	0.0806187	1.03875e-32	7212	143.244	#N/A	Tier1	NEK7.SeqId_12703_6.txt	NEK7	Keep	YES	NO
SeqId_12703_6	rs113068124	Q8TDX7	#N/A	C	T	0.0144877	-0.657003	0.0687314	1.59431e-21	7212	91.349	#N/A	Tier1	NEK7.SeqId_12703_6.txt	NEK7	Keep	YES	NO
SeqId_12703_6	rs12079181	Q8TDX7	#N/A	T	C	0.104256	0.132762	0.0269226	8.35292e-07	7212	24.3105	#N/A	Tier1	NEK7.SeqId_12703_6.txt	NEK7	Keep	YES	NO
SeqId_12714_38	rs2281679	O75843	missense	C	G	0.090323	-0.424549	0.0289563	5.53488e-48	7212	214.906	1	Tier1	AP1G2.SeqId_12714_38.txt	AP1G2	Keep	NO	YES
SeqId_12714_38	rs76072590	O75843	#N/A	T	C	0.0230833	-0.23849	0.0558515	1.9791e-05	7212	18.2285	#N/A	Tier1	AP1G2.SeqId_12714_38.txt	AP1G2	Keep	NO	NO
SeqId_12727_7	rs10754331	Q9P2B2	#N/A	A	G	0.120893	-0.935469	0.0231727	1e-200	7212	1629.24	1	Tier1	PTGFRN.SeqId_12727_7.txt	PTGFRN	Keep	NO	YES
SeqId_12727_7	rs4503333	Q9P2B2	#N/A	G	A	0.329197	-0.494973	0.0165452	1.79325e-185	7212	894.743	1	Tier1	PTGFRN.SeqId_12727_7.txt	PTGFRN	Keep	NO	YES
SeqId_12727_7	rs5001706	Q9P2B2	#N/A	A	G	0.0568418	-0.959522	0.0337572	1.51456e-168	7212	807.712	1	Tier1	PTGFRN.SeqId_12727_7.txt	PTGFRN	Keep	NO	YES
SeqId_12727_7	rs148769134	Q9P2B2	#N/A	T	C	0.0321641	-1.17795	0.0448165	1.76158e-145	7212	690.649	1	Tier1	PTGFRN.SeqId_12727_7.txt	PTGFRN	Keep	NO	YES
SeqId_12727_7	rs10801918	Q9P2B2	#N/A	G	T	0.198669	0.429197	0.0202005	3.20778e-97	7212	451.303	1	Tier1	PTGFRN.SeqId_12727_7.txt	PTGFRN	Keep	NO	YES
SeqId_12727_7	rs10801915	Q9P2B2	#N/A	A	G	0.207473	-0.340939	0.0200392	1.12478e-63	7212	289.382	1	Tier1	PTGFRN.SeqId_12727_7.txt	PTGFRN	Keep	NO	YES
SeqId_12727_7	rs12040028	Q9P2B2	missense	G	A	0.0351449	-0.581913	0.0448603	4.71132e-38	7212	168.218	1	Tier1	PTGFRN.SeqId_12727_7.txt	PTGFRN	Keep	NO	NO
SeqId_12727_7	rs74431436	Q9P2B2	#N/A	A	G	0.0597532	-0.263183	0.035234	8.99092e-14	7212	55.7791	1	Tier1	PTGFRN.SeqId_12727_7.txt	PTGFRN	Keep	NO	NO
SeqId_12727_7	rs10801929	Q9P2B2	#N/A	A	G	0.31568	-0.120947	0.0178572	1.36051e-11	7212	45.8609	1	Tier1	PTGFRN.SeqId_12727_7.txt	PTGFRN	Keep	NO	NO
SeqId_12727_7	rs74756996	Q9P2B2	#N/A	G	A	0.0269652	-0.264275	0.0511917	2.50244e-07	7212	26.6436	10	Tier3	PTGFRN.SeqId_12727_7.txt	PTGFRN	Keep	NO	NO
SeqId_12812_25	rs11125524	P14621	#N/A	C	T	0.494246	0.399583	0.0159318	3.6096e-133	7212	628.874	1	Tier2	ACYP2.SeqId_12812_25.txt	ACYP2	Keep	NO	YES
SeqId_12812_25	rs12623320	P14621	#N/A	T	C	0.0564952	0.721541	0.0348956	2.54646e-92	7212	427.425	1	Tier2	ACYP2.SeqId_12812_25.txt	ACYP2	Keep	NO	YES
SeqId_12812_25	rs7562908	P14621	#N/A	G	A	0.02648	-0.435184	0.0510466	1.83867e-17	7212	72.6594	1	Tier1	ACYP2.SeqId_12812_25.txt	ACYP2	Keep	NO	NO
SeqId_12812_25	rs10166844	P14621	#N/A	C	T	0.23832	-0.0891368	0.0196197	5.62988e-06	7212	20.6352	#N/A	Tier1	ACYP2.SeqId_12812_25.txt	ACYP2	Keep	NO	NO
SeqId_12831_21	rs2393124	Q96BS2	#N/A	G	C	0.347983	-0.366248	0.0170708	4.89616e-99	7212	460.174	2	Tier1	TESC.SeqId_12831_21.txt	TESC	Keep	NO	YES
SeqId_12831_21	rs73203865	Q96BS2	#N/A	T	C	0.0497019	-0.431059	0.0381244	2.14829e-29	7212	127.805	#N/A	Tier1	TESC.SeqId_12831_21.txt	TESC	Keep	NO	NO
SeqId_12831_21	rs73203845	Q96BS2	#N/A	T	C	0.0294607	-0.233782	0.0490618	1.92496e-06	7212	22.6994	#N/A	Tier1	TESC.SeqId_12831_21.txt	TESC	Keep	NO	NO
SeqId_12859_33	rs7757606	O75521	missense	A	G	0.307847	-0.442644	0.0171933	6.56714e-140	7212	662.629	#N/A	Tier1	ECI2.SeqId_12859_33.txt	ECI2	Keep	NO	YES
SeqId_12956_40	rs2255607	Q96EK5	missense	A	G	0.478927	0.0933725	0.0164911	1.55367e-08	7212	32.0493	1	Tier1	KIAA1279.SeqId_12956_40.txt	KIAA1279	Keep	NO	YES
SeqId_12956_40	rs41277952	Q96EK5	#N/A	G	A	0.0860252	0.124125	0.0297654	3.08031e-05	7212	17.385	#N/A	Tier1	KIAA1279.SeqId_12956_40.txt	KIAA1279	Keep	NO	NO
SeqId_13062_4	rs251906	O60234	#N/A	G	C	0.0862332	-0.408703	0.0291457	4.27793e-44	7212	196.583	#N/A	Tier1	GMFG.SeqId_13062_4.txt	GMFG	Keep	NO	NO
SeqId_13082_9	rs8041035	Q9H3U1	missense	T	C	0.0286289	-0.39177	0.0500699	5.82556e-15	7212	61.2052	#N/A	Tier1	UNC45A.SeqId_13082_9.txt	UNC45A	Keep	NO	YES
SeqId_13082_9	rs867468	Q9H3U1	#N/A	A	G	0.256273	-0.0951923	0.0190456	5.92526e-07	7212	24.9743	#N/A	Tier1	UNC45A.SeqId_13082_9.txt	UNC45A	Keep	NO	NO
SeqId_13090_17	rs60969679	P06703	#N/A	A	G	0.0388881	0.556293	0.042228	3.52362e-39	7212	173.495	2	Tier1	S100A6.SeqId_13090_17.txt	S100A6	Keep	NO	YES
SeqId_13090_17	rs73024420	P06703	#N/A	A	G	0.0178151	0.518579	0.0619623	6.89892e-17	7212	70.0252	1	Tier1	S100A6.SeqId_13090_17.txt	S100A6	Keep	NO	NO
SeqId_13090_17	rs2265081	P06703	#N/A	C	A	0.0402745	-0.311254	0.0421574	1.71938e-13	7212	54.4956	2	Tier1	S100A6.SeqId_13090_17.txt	S100A6	Keep	NO	NO
SeqId_13093_6	rs1132115	Q8WVN6	#N/A	T	A	0.486899	-0.352383	0.0161859	7.86149e-102	7212	473.844	1	Tier1	SECTM1.SeqId_13093_6.txt	SECTM1	Keep	NO	YES
SeqId_13093_6	rs114014882	Q8WVN6	missense	C	T	0.0439484	-0.734895	0.0398089	2.17726e-74	7212	340.698	1	Tier1	SECTM1.SeqId_13093_6.txt	SECTM1	Keep	NO	YES
SeqId_13094_75	rs1892172	Q9BXY4	#N/A	G	A	0.462498	-0.456957	0.0155436	1.60537e-179	7212	864.026	5	Tier2	RSPO3.SeqId_13094_75.txt	RSPO3	Keep	NO	YES
SeqId_13094_75	rs72959041	Q9BXY4	#N/A	A	G	0.0479689	0.420466	0.0385523	1.7598e-27	7212	118.916	1	Tier1	RSPO3.SeqId_13094_75.txt	RSPO3	Keep	NO	NO
SeqId_13094_75	rs4584000	Q9BXY4	#N/A	C	T	0.494801	0.066237	0.0165752	6.50189e-05	7212	15.9648	#N/A	Tier1	RSPO3.SeqId_13094_75.txt	RSPO3	Keep	NO	NO
SeqId_13095_51	rs76841471	P05451	#N/A	G	T	0.0741023	0.516589	0.0310804	6.60038e-61	7212	276.183	#N/A	Tier1	REG1A.SeqId_13095_51.txt	REG1A	Keep	NO	NO
SeqId_13095_51	rs12990312	P05451	#N/A	T	C	0.122279	-0.310491	0.0252751	2.41582e-34	7212	150.866	#N/A	Tier1	REG1A.SeqId_13095_51.txt	REG1A	Keep	NO	NO
SeqId_13095_51	rs283851	P05451	#N/A	T	C	0.084015	-0.345999	0.0297258	4.89975e-31	7212	135.445	#N/A	Tier1	REG1A.SeqId_13095_51.txt	REG1A	Keep	NO	NO
SeqId_13095_51	rs72913277	P05451	#N/A	G	A	0.039512	-0.487246	0.042601	4.92799e-30	7212	130.779	1	Tier1	REG1A.SeqId_13095_51.txt	REG1A	Keep	NO	NO
SeqId_13095_51	rs6713129	P05451	#N/A	T	C	0.412311	0.136471	0.0167191	3.83974e-16	7212	66.6092	#N/A	Tier1	REG1A.SeqId_13095_51.txt	REG1A	Keep	NO	YES
SeqId_13095_51	rs10174796	P05451	#N/A	G	T	0.279634	-0.131021	0.0182993	8.86942e-13	7212	51.2498	#N/A	Tier1	REG1A.SeqId_13095_51.txt	REG1A	Keep	NO	YES
SeqId_13095_51	rs2033336	P05451	#N/A	G	A	0.289685	0.0781824	0.0185818	2.61374e-05	7212	17.6979	#N/A	Tier1	REG1A.SeqId_13095_51.txt	REG1A	Keep	NO	NO
SeqId_13102_1	rs7433100	Q96BQ1	#N/A	T	C	0.0993345	-0.444971	0.0270966	1.5951e-59	7212	269.596	1	Tier1	FAM3D.SeqId_13102_1.txt	FAM3D	Keep	NO	YES
SeqId_13102_1	rs75517528	Q96BQ1	#N/A	T	C	0.023014	0.373392	0.0549677	1.18624e-11	7212	46.1312	#N/A	Tier1	FAM3D.SeqId_13102_1.txt	FAM3D	Keep	NO	NO
SeqId_13102_1	rs9862196	Q96BQ1	#N/A	C	T	0.218633	-0.0996694	0.0200059	6.43949e-07	7212	24.8134	3	Tier1	FAM3D.SeqId_13102_1.txt	FAM3D	Keep	NO	YES
SeqId_13102_1	rs144247224	Q96BQ1	#N/A	A	G	0.0106752	-0.286018	0.0808335	0.000405153	7212	12.5165	#N/A	Tier1	FAM3D.SeqId_13102_1.txt	FAM3D	Keep	NO	NO
SeqId_13107_9	rs35681564	O95274	#N/A	A	G	0.179468	0.22487	0.0213899	1.15442e-25	7212	110.491	#N/A	Tier1	LYPD3.SeqId_13107_9.txt	LYPD3	Keep	YES	NO
SeqId_13107_9	rs78598782	O95274	#N/A	C	T	0.0833218	-0.30028	0.0298581	1.22569e-23	7212	101.113	#N/A	Tier1	LYPD3.SeqId_13107_9.txt	LYPD3	Keep	YES	NO
SeqId_13107_9	rs117259404	O95274	#N/A	T	C	0.0407597	-0.201533	0.0417331	1.39979e-06	7212	23.3137	1	Tier1	LYPD3.SeqId_13107_9.txt	LYPD3	Keep	YES	NO
SeqId_13109_82	rs1841499	Q7Z3B1	#N/A	A	T	0.385762	0.304306	0.016774	5.85903e-72	7212	329.024	1	Tier2	NEGR1.SeqId_13109_82.txt	NEGR1	Keep	NO	NO
SeqId_13109_82	rs1385920	Q7Z3B1	#N/A	A	T	0.29842	0.310743	0.0178531	1.68814e-66	7212	302.869	2	Tier2	NEGR1.SeqId_13109_82.txt	NEGR1	Keep	NO	YES
SeqId_13109_82	rs10889935	Q7Z3B1	#N/A	G	C	0.196589	-0.133817	0.0209113	1.65875e-10	7212	40.9393	2	Tier1	NEGR1.SeqId_13109_82.txt	NEGR1	Keep	NO	NO
SeqId_13109_82	rs78738825	Q7Z3B1	#N/A	T	C	0.0435325	-0.244148	0.0406694	2.0282e-09	7212	36.0288	#N/A	Tier1	NEGR1.SeqId_13109_82.txt	NEGR1	Keep	NO	NO
SeqId_13109_82	rs11209868	Q7Z3B1	#N/A	C	T	0.191529	0.103984	0.0213847	1.18351e-06	7212	23.6378	#N/A	Tier1	NEGR1.SeqId_13109_82.txt	NEGR1	Keep	NO	NO
SeqId_13109_82	rs139676625	Q7Z3B1	#N/A	T	A	0.0103979	-0.300476	0.0813162	0.000221381	7212	13.6504	1	Tier1	NEGR1.SeqId_13109_82.txt	NEGR1	Keep	NO	NO
SeqId_13112_179	rs916510	Q12841	#N/A	C	T	0.277901	0.187543	0.0185745	8.21385e-24	7212	101.917	1	Tier1	FSTL1.SeqId_13112_179.txt	FSTL1	Keep	NO	YES
SeqId_13112_179	rs112442791	Q12841	#N/A	T	A	0.0214197	-0.351879	0.0572139	8.14932e-10	7212	37.8149	#N/A	Tier1	FSTL1.SeqId_13112_179.txt	FSTL1	Keep	NO	NO
SeqId_13112_179	rs115265447	Q12841	#N/A	G	A	0.0257868	0.219347	0.0522804	2.75438e-05	7212	17.5981	#N/A	Tier1	FSTL1.SeqId_13112_179.txt	FSTL1	Keep	NO	NO
SeqId_13113_7	rs6532024	P10451	#N/A	C	A	0.358173	-0.103493	0.017394	2.80816e-09	7212	35.3918	#N/A	Tier1	SPP1.SeqId_13113_7.txt	SPP1	Keep	NO	NO
SeqId_13113_7	rs28357094	P10451	#N/A	G	T	0.240053	-0.106274	0.0195734	5.83495e-08	7212	29.4714	#N/A	Tier1	SPP1.SeqId_13113_7.txt	SPP1	Keep	NO	NO
SeqId_13114_50	rs3782580	P51884	#N/A	G	A	0.0198946	-0.747682	0.0589262	1.67981e-36	7212	160.952	#N/A	Tier1	LUM.SeqId_13114_50.txt	LUM	Keep	NO	YES
SeqId_13114_50	rs1803343	P51884	#N/A	C	T	0.0221822	-0.606175	0.0558048	2.82898e-27	7212	117.959	2	Tier1	LUM.SeqId_13114_50.txt	LUM	Keep	NO	NO
SeqId_13114_50	rs4360756	P51884	#N/A	A	G	0.102662	0.237741	0.0273657	4.52862e-18	7212	75.4527	1	Tier1	LUM.SeqId_13114_50.txt	LUM	Keep	NO	NO
SeqId_13114_50	rs77651188	P51884	#N/A	T	C	0.0108138	0.483953	0.0807255	2.13231e-09	7212	35.9306	#N/A	Tier1	LUM.SeqId_13114_50.txt	LUM	Keep	NO	NO
SeqId_13114_50	rs79820528	P51884	#N/A	T	C	0.019756	-0.3466	0.0596366	6.4418e-09	7212	33.7684	#N/A	Tier1	LUM.SeqId_13114_50.txt	LUM	Keep	NO	NO
SeqId_13114_50	rs2268580	P51884	missense	G	A	0.0237072	-0.275844	0.0543012	3.87129e-07	7212	25.7981	#N/A	Tier1	LUM.SeqId_13114_50.txt	LUM	Keep	NO	YES
SeqId_13114_50	rs139074723	P51884	#N/A	C	T	0.0113684	-0.374306	0.0788496	2.10349e-06	7212	22.5286	#N/A	Tier1	LUM.SeqId_13114_50.txt	LUM	Keep	NO	NO
SeqId_13114_50	rs61926368	P51884	#N/A	A	C	0.0526827	-0.133466	0.0369215	0.000302547	7212	13.0636	#N/A	Tier1	LUM.SeqId_13114_50.txt	LUM	Keep	NO	NO
SeqId_13116_25	rs79338083	Q8N6Q3	#N/A	T	C	0.0196174	1.55727	0.0575596	1.27175e-153	7212	731.765	2	Tier2	CD177.SeqId_13116_25.txt	CD177	Keep	NO	YES
SeqId_13116_25	rs78530667	Q8N6Q3	#N/A	C	T	0.129904	-0.530212	0.023861	7.23856e-106	7212	493.63	1	Tier1	CD177.SeqId_13116_25.txt	CD177	Keep	NO	YES
SeqId_13116_25	rs45553433	Q8N6Q3	missense	T	A	0.0533065	-0.621227	0.0360931	4.27253e-65	7212	296.164	3	Tier1	CD177.SeqId_13116_25.txt	CD177	Keep	NO	NO
SeqId_13116_25	rs6509088	Q8N6Q3	#N/A	C	T	0.335089	-0.283217	0.0172659	2.13899e-59	7212	268.992	2	Tier2	CD177.SeqId_13116_25.txt	CD177	Keep	NO	YES
SeqId_13116_25	rs62113693	Q8N6Q3	#N/A	G	A	0.192916	0.335378	0.0207747	1.27804e-57	7212	260.543	5	Tier1	CD177.SeqId_13116_25.txt	CD177	Keep	NO	NO
SeqId_13116_25	rs10425835	Q8N6Q3	missense	A	C	0.399626	0.265168	0.0167796	2.49641e-55	7212	249.666	1	Tier1	CD177.SeqId_13116_25.txt	CD177	Keep	NO	YES
SeqId_13116_25	rs78718189	Q8N6Q3	missense	A	G	0.101068	-0.417546	0.0271252	1.24027e-52	7212	236.888	2	Tier1	CD177.SeqId_13116_25.txt	CD177	Keep	NO	YES
SeqId_13116_25	rs113094109	Q8N6Q3	#N/A	A	G	0.0325801	0.544249	0.0466198	3.29185e-31	7212	136.249	1	Tier1	CD177.SeqId_13116_25.txt	CD177	Keep	NO	NO
SeqId_13116_25	rs62113723	Q8N6Q3	#N/A	T	C	0.102038	-0.284411	0.0272548	2.59095e-25	7212	108.865	2	Tier1	CD177.SeqId_13116_25.txt	CD177	Keep	NO	YES
SeqId_13116_25	rs112052262	Q8N6Q3	#N/A	C	T	0.0179537	0.476027	0.062027	1.87901e-14	7212	58.8818	#N/A	Tier1	CD177.SeqId_13116_25.txt	CD177	Keep	NO	NO
SeqId_13116_25	rs144764562	Q8N6Q3	#N/A	A	G	0.0153196	0.508905	0.066798	2.89246e-14	7212	58.0265	1	Tier1	CD177.SeqId_13116_25.txt	CD177	Keep	NO	NO
SeqId_13116_25	rs4029175	Q8N6Q3	#N/A	G	A	0.226951	-0.143527	0.0196415	3.0174e-13	7212	53.3823	2	Tier1	CD177.SeqId_13116_25.txt	CD177	Keep	NO	YES
SeqId_13116_25	rs78667178	Q8N6Q3	#N/A	A	C	0.0102593	0.545672	0.0827887	4.67264e-11	7212	43.4311	1	Tier1	CD177.SeqId_13116_25.txt	CD177	Keep	NO	NO
SeqId_13116_25	rs74557322	Q8N6Q3	#N/A	C	T	0.0254402	-0.333198	0.0523768	2.11925e-10	7212	40.4582	7	Tier3	CD177.SeqId_13116_25.txt	CD177	Keep	NO	NO
SeqId_13116_25	rs118164011	Q8N6Q3	#N/A	G	C	0.0319562	0.276454	0.0471474	4.72887e-09	7212	34.3724	2	Tier1	CD177.SeqId_13116_25.txt	CD177	Keep	NO	NO
SeqId_13116_25	rs11669067	Q8N6Q3	#N/A	A	G	0.180993	0.116573	0.021733	8.3981e-08	7212	28.7631	1	Tier1	CD177.SeqId_13116_25.txt	CD177	Keep	NO	NO
SeqId_13116_25	rs2354281	Q8N6Q3	#N/A	C	G	0.176418	0.10091	0.0216555	3.22199e-06	7212	21.7076	1	Tier1	CD177.SeqId_13116_25.txt	CD177	Keep	NO	YES
SeqId_13116_25	rs184065947	Q8N6Q3	#N/A	A	G	0.0161514	0.273693	0.0659204	3.33566e-05	7212	17.2333	#N/A	Tier1	CD177.SeqId_13116_25.txt	CD177	Keep	NO	NO
SeqId_13116_25	rs142399727	Q8N6Q3	#N/A	T	C	0.0187162	-0.232389	0.0614838	0.000158296	7212	14.282	#N/A	Tier1	CD177.SeqId_13116_25.txt	CD177	Keep	NO	NO
SeqId_13116_25	rs25476	Q8N6Q3	#N/A	T	G	0.0533758	0.135128	0.0366735	0.000230709	7212	13.5727	#N/A	Tier1	CD177.SeqId_13116_25.txt	CD177	Keep	NO	NO
SeqId_13118_5	rs1958078	Q9H4F8	#N/A	A	C	0.157077	-0.517803	0.0219369	1.0127e-118	7212	557.004	1	Tier2	SMOC1.SeqId_13118_5.txt	SMOC1	Keep	NO	YES
SeqId_13118_5	rs61977392	Q9H4F8	#N/A	T	C	0.0685568	-0.597099	0.0321775	3.98371e-75	7212	344.245	1	Tier1	SMOC1.SeqId_13118_5.txt	SMOC1	Keep	NO	NO
SeqId_13118_5	rs1276120	Q9H4F8	#N/A	A	G	0.462429	-0.181061	0.0165793	1.50371e-27	7212	119.233	1	Tier1	SMOC1.SeqId_13118_5.txt	SMOC1	Keep	NO	YES
SeqId_13118_5	rs78571775	Q9H4F8	#N/A	G	A	0.0921946	0.26147	0.0283781	4.05673e-20	7212	84.8705	1	Tier1	SMOC1.SeqId_13118_5.txt	SMOC1	Keep	NO	NO
SeqId_13118_5	rs10130486	Q9H4F8	#N/A	G	A	0.377097	-0.142895	0.0171883	1.10057e-16	7212	69.0952	1	Tier1	SMOC1.SeqId_13118_5.txt	SMOC1	Keep	NO	NO
SeqId_13118_5	rs227399	Q9H4F8	#N/A	C	T	0.237627	0.113065	0.0193507	5.35276e-09	7212	34.1305	1	Tier1	SMOC1.SeqId_13118_5.txt	SMOC1	Keep	NO	NO
SeqId_13118_5	rs76551653	Q9H4F8	#N/A	A	G	0.128033	-0.136581	0.0248489	4.00765e-08	7212	30.2027	#N/A	Tier1	SMOC1.SeqId_13118_5.txt	SMOC1	Keep	NO	NO
SeqId_13118_5	rs1290035	Q9H4F8	#N/A	T	C	0.204838	0.0965613	0.0206437	2.95647e-06	7212	21.8731	#N/A	Tier1	SMOC1.SeqId_13118_5.txt	SMOC1	Keep	NO	NO
SeqId_13118_5	rs148063951	Q9H4F8	#N/A	C	G	0.0101899	0.310927	0.0826602	0.000170226	7212	14.145	2	Tier1	SMOC1.SeqId_13118_5.txt	SMOC1	Keep	NO	NO
SeqId_13118_5	rs74060476	Q9H4F8	#N/A	C	T	0.077083	0.101207	0.0311509	0.00116376	7212	10.5526	#N/A	Tier1	SMOC1.SeqId_13118_5.txt	SMOC1	Keep	NO	NO
SeqId_13119_26	rs8004318	Q9UK55	missense	A	G	0.158464	0.826801	0.0206646	1e-200	7212	1600.4	4	Tier1	SERPINA10.SeqId_13119_26.txt	SERPINA10	Keep	NO	YES
SeqId_13119_26	rs17129529	Q9UK55	#N/A	T	C	0.092056	0.831139	0.0268298	6.30092e-198	7212	959.383	3	Tier1	SERPINA10.SeqId_13119_26.txt	SERPINA10	Keep	NO	YES
SeqId_13119_26	rs3993740	Q9UK55	missense	C	T	0.3859	0.428632	0.0163484	8.42069e-145	7212	687.224	5	Tier1	SERPINA10.SeqId_13119_26.txt	SERPINA10	Keep	NO	YES
SeqId_13119_26	rs117186178	Q9UK55	#N/A	T	C	0.0223208	-0.351794	0.0557685	2.99157e-10	7212	39.7813	2	Tier1	SERPINA10.SeqId_13119_26.txt	SERPINA10	Keep	NO	NO
SeqId_13119_26	rs2402403	Q9UK55	#N/A	C	A	0.0173298	-0.344717	0.0637008	6.45082e-08	7212	29.2762	#N/A	Tier1	SERPINA10.SeqId_13119_26.txt	SERPINA10	Keep	NO	NO
SeqId_13122_19	rs17796783	O43155	#N/A	C	T	0.286219	-0.543763	0.0172067	1e-200	7212	998.398	1	Tier2	FLRT2.SeqId_13122_19.txt	FLRT2	Keep	NO	YES
SeqId_13122_19	rs17094470	O43155	#N/A	C	G	0.166158	-0.324565	0.0222078	1.07985e-47	7212	213.536	#N/A	Tier1	FLRT2.SeqId_13122_19.txt	FLRT2	Keep	NO	YES
SeqId_13122_19	rs17710381	O43155	#N/A	A	T	0.462706	0.196563	0.0165205	2.42649e-32	7212	141.526	1	Tier1	FLRT2.SeqId_13122_19.txt	FLRT2	Keep	NO	NO
SeqId_13122_19	rs12879269	O43155	#N/A	A	G	0.362886	0.160259	0.0171765	1.38033e-20	7212	87.0272	#N/A	Tier1	FLRT2.SeqId_13122_19.txt	FLRT2	Keep	NO	NO
SeqId_13122_19	rs61979835	O43155	#N/A	T	C	0.0879662	-0.246336	0.0291129	3.16756e-17	7212	71.5755	#N/A	Tier1	FLRT2.SeqId_13122_19.txt	FLRT2	Keep	NO	NO
SeqId_13122_19	rs1667515	O43155	#N/A	G	A	0.372106	0.129833	0.0171055	3.5979e-14	7212	57.5941	#N/A	Tier1	FLRT2.SeqId_13122_19.txt	FLRT2	Keep	NO	YES
SeqId_13122_19	rs61981045	O43155	#N/A	A	G	0.156731	0.168281	0.0228734	2.0881e-13	7212	54.1113	#N/A	Tier1	FLRT2.SeqId_13122_19.txt	FLRT2	Keep	NO	NO
SeqId_13122_19	rs56105610	O43155	#N/A	C	A	0.0778456	0.16066	0.0306764	1.676e-07	7212	27.4212	#N/A	Tier1	FLRT2.SeqId_13122_19.txt	FLRT2	Keep	NO	YES
SeqId_13122_19	rs1955425	O43155	#N/A	A	G	0.189658	-0.0891086	0.021347	3.0244e-05	7212	17.4199	1	Tier1	FLRT2.SeqId_13122_19.txt	FLRT2	Keep	NO	NO
SeqId_13123_3	rs8117889	Q9NZU0	#N/A	C	G	0.291626	0.746812	0.0160464	1e-200	7212	2165.44	1	Tier2	FLRT3.SeqId_13123_3.txt	FLRT3	Keep	NO	YES
SeqId_13123_3	rs6135225	Q9NZU0	#N/A	T	G	0.313115	-0.802825	0.0153542	1e-200	7212	2733.17	1	Tier2	FLRT3.SeqId_13123_3.txt	FLRT3	Keep	NO	YES
SeqId_13123_3	rs11908351	Q9NZU0	#N/A	T	A	0.237627	0.900629	0.016425	1e-200	7212	3005.8	1	Tier2	FLRT3.SeqId_13123_3.txt	FLRT3	Keep	NO	YES
SeqId_13123_3	rs111237534	Q9NZU0	missense	G	A	0.0308471	-0.603586	0.0472646	6.02089e-37	7212	163.037	#N/A	Tier1	FLRT3.SeqId_13123_3.txt	FLRT3	Keep	NO	NO
SeqId_13123_3	rs112661889	Q9NZU0	#N/A	G	C	0.0290448	0.568314	0.0492477	1.53763e-30	7212	133.133	1	Tier2	FLRT3.SeqId_13123_3.txt	FLRT3	Keep	NO	YES
SeqId_13123_3	rs3747927	Q9NZU0	#N/A	G	A	0.364273	-0.190586	0.0169973	6.12455e-29	7212	125.69	#N/A	Tier1	FLRT3.SeqId_13123_3.txt	FLRT3	Keep	NO	NO
SeqId_13123_3	rs117079253	Q9NZU0	#N/A	T	C	0.0120616	-0.527398	0.0755814	3.26302e-12	7212	48.6773	#N/A	Tier1	FLRT3.SeqId_13123_3.txt	FLRT3	Keep	NO	NO
SeqId_13123_3	rs77511479	Q9NZU0	#N/A	C	G	0.018023	0.433707	0.0624459	4.10519e-12	7212	48.2241	#N/A	Tier1	FLRT3.SeqId_13123_3.txt	FLRT3	Keep	NO	NO
SeqId_13123_3	rs204105	Q9NZU0	#N/A	G	T	0.0711216	-0.135487	0.0320273	2.36201e-05	7212	17.891	#N/A	Tier1	FLRT3.SeqId_13123_3.txt	FLRT3	Keep	NO	NO
SeqId_13123_3	rs76214505	Q9NZU0	#N/A	G	A	0.0422848	0.165626	0.0410301	5.47722e-05	7212	16.2904	2	Tier1	FLRT3.SeqId_13123_3.txt	FLRT3	Keep	NO	NO
SeqId_13124_20	rs4887134	Q6UXK2	#N/A	A	T	0.403438	0.289555	0.0164589	7.24139e-68	7212	309.414	1	Tier2	ISLR2.SeqId_13124_20.txt	ISLR2	Keep	NO	YES
SeqId_13124_20	rs409856	Q6UXK2	#N/A	G	A	0.219673	0.334011	0.019885	3.84256e-62	7212	282.065	1	Tier2	ISLR2.SeqId_13124_20.txt	ISLR2	Keep	NO	NO
SeqId_13124_20	rs4886578	Q6UXK2	#N/A	T	C	0.0564952	-0.24634	0.0362238	1.12583e-11	7212	46.234	1	Tier1	ISLR2.SeqId_13124_20.txt	ISLR2	Keep	NO	NO
SeqId_13124_20	rs28696052	Q6UXK2	missense	C	T	0.0135173	-0.347538	0.0713451	1.13275e-06	7212	23.7222	#N/A	Tier1	ISLR2.SeqId_13124_20.txt	ISLR2	Keep	NO	NO
SeqId_13126_52	rs1790687	Q02487	missense	A	T	0.134479	0.454466	0.0236195	1.70004e-80	7212	370.119	1	Tier2	DSC2.SeqId_13126_52.txt	DSC2	Keep	NO	NO
SeqId_13126_52	rs10084050	Q02487	#N/A	G	A	0.0872037	-0.431322	0.0288274	7.22021e-50	7212	223.806	1	Tier2	DSC2.SeqId_13126_52.txt	DSC2	Keep	NO	YES
SeqId_13126_52	rs78064931	Q02487	missense	A	C	0.0628726	-0.431142	0.0341835	4.3201e-36	7212	159.033	#N/A	Tier1	DSC2.SeqId_13126_52.txt	DSC2	Keep	NO	NO
SeqId_13126_52	rs151289743	Q02487	#N/A	T	G	0.0241924	0.615291	0.053249	1.29459e-30	7212	133.48	1	Tier1	DSC2.SeqId_13126_52.txt	DSC2	Keep	NO	NO
SeqId_13126_52	rs9807362	Q02487	#N/A	G	A	0.491959	0.138713	0.0166432	9.23336e-17	7212	69.4449	#N/A	Tier1	DSC2.SeqId_13126_52.txt	DSC2	Keep	NO	NO
SeqId_13126_52	rs12954874	Q02487	#N/A	C	T	0.113892	0.181113	0.0262899	6.08924e-12	7212	47.4461	#N/A	Tier1	DSC2.SeqId_13126_52.txt	DSC2	Keep	NO	NO
SeqId_13126_52	rs17724031	Q02487	#N/A	G	T	0.0929572	-0.120089	0.0287583	3.00436e-05	7212	17.4325	#N/A	Tier1	DSC2.SeqId_13126_52.txt	DSC2	Keep	NO	NO
SeqId_13130_150	rs641180	P52789	#N/A	A	G	0.281575	0.144766	0.0184534	4.9554e-15	7212	61.5262	#N/A	Tier1	HK2.SeqId_13130_150.txt	HK2	Keep	NO	NO
SeqId_13130_150	rs3771754	P52789	#N/A	T	C	0.381811	-0.102953	0.0171387	1.98161e-09	7212	36.0746	#N/A	Tier1	HK2.SeqId_13130_150.txt	HK2	Keep	NO	NO
SeqId_13132_14	rs17329170	Q13591	#N/A	A	G	0.089006	0.947657	0.026755	1e-200	7212	1254.22	1	Tier2	SEMA5A.SeqId_13132_14.txt	SEMA5A	Keep	NO	YES
SeqId_13132_14	rs72731177	Q13591	#N/A	C	T	0.102246	0.651937	0.0262813	1.99766e-130	7212	615.173	1	Tier2	SEMA5A.SeqId_13132_14.txt	SEMA5A	Keep	NO	YES
SeqId_13132_14	rs17257569	Q13591	#N/A	C	T	0.0967697	-0.632508	0.0270497	1.27074e-116	7212	546.621	1	Tier2	SEMA5A.SeqId_13132_14.txt	SEMA5A	Keep	NO	YES
SeqId_13132_14	rs13175270	Q13591	#N/A	A	C	0.0670317	-0.566779	0.0326251	2.93959e-66	7212	301.719	1	Tier1	SEMA5A.SeqId_13132_14.txt	SEMA5A	Keep	NO	NO
SeqId_13132_14	rs139755478	Q13591	#N/A	A	G	0.0133786	-0.523973	0.0711758	2.01744e-13	7212	54.1792	#N/A	Tier1	SEMA5A.SeqId_13132_14.txt	SEMA5A	Keep	NO	NO
SeqId_13133_73	rs34093919	Q8N2S1	missense	A	G	0.0135866	-0.784318	0.0703267	1.19342e-28	7212	124.344	#N/A	Tier1	LTBP4.SeqId_13133_73.txt	LTBP4	Keep	YES	NO
SeqId_13133_73	rs62107875	Q8N2S1	#N/A	C	T	0.0144184	-0.460219	0.0694465	3.67391e-11	7212	43.9044	2	Tier1	LTBP4.SeqId_13133_73.txt	LTBP4	Keep	YES	NO
SeqId_13242_134	rs6009946	Q9BYB0	#N/A	T	C	0.258214	0.403144	0.0181865	2.21611e-105	7212	491.249	#N/A	Tier1	SHANK3.SeqId_13242_134.txt	SHANK3	Keep	NO	YES
SeqId_13242_134	rs71311698	Q9BYB0	#N/A	C	G	0.494662	0.325241	0.0162307	5.71981e-87	7212	401.435	1	Tier1	SHANK3.SeqId_13242_134.txt	SHANK3	Keep	NO	YES
SeqId_13381_49	rs7019909	P15291	#N/A	T	C	0.100444	0.642385	0.0263939	8.20423e-126	7212	592.193	4	Tier2	B4GALT1.SeqId_13381_49.txt	B4GALT1	Keep	NO	YES
SeqId_13381_49	rs62544389	P15291	#N/A	A	G	0.211978	-0.249453	0.0204245	5.69863e-34	7212	149.126	1	Tier1	B4GALT1.SeqId_13381_49.txt	B4GALT1	Keep	NO	YES
SeqId_13381_49	rs144592178	P15291	#N/A	C	T	0.0115763	-0.61181	0.0769981	2.22356e-15	7212	63.1179	#N/A	Tier1	B4GALT1.SeqId_13381_49.txt	B4GALT1	Keep	NO	NO
SeqId_13381_49	rs3780494	P15291	#N/A	C	T	0.0206571	0.314668	0.0580235	6.0468e-08	7212	29.402	1	Tier1	B4GALT1.SeqId_13381_49.txt	B4GALT1	Keep	NO	NO
SeqId_13381_49	rs13296330	P15291	#N/A	C	A	0.110079	0.110124	0.0264216	3.10929e-05	7212	17.367	6	Tier3	B4GALT1.SeqId_13381_49.txt	B4GALT1	Keep	NO	NO
SeqId_13384_110	rs10926507	P07954	#N/A	A	G	0.289408	-0.201409	0.0184768	1.87202e-27	7212	118.791	#N/A	Tier1	FH.SeqId_13384_110.txt	FH	Keep	YES	NO
SeqId_13388_57	rs6234	P29120	missense	C	G	0.274227	-0.998694	0.0144637	1e-200	7212	4766.35	2	Tier1	PCSK1.SeqId_13388_57.txt	PCSK1	Keep	NO	YES
SeqId_13388_57	rs156019	P29120	#N/A	A	T	0.335575	0.49195	0.0166799	1.31525e-180	7212	869.63	3	Tier1	PCSK1.SeqId_13388_57.txt	PCSK1	Keep	NO	YES
SeqId_13388_57	rs1364034	P29120	#N/A	G	A	0.371343	0.350131	0.0166679	3.88113e-95	7212	441.143	1	Tier1	PCSK1.SeqId_13388_57.txt	PCSK1	Keep	NO	YES
SeqId_13388_57	rs213508	P29120	#N/A	A	G	0.367323	0.10643	0.0171968	6.38887e-10	7212	38.2924	#N/A	Tier1	PCSK1.SeqId_13388_57.txt	PCSK1	Keep	NO	NO
SeqId_13388_57	rs13176109	P29120	#N/A	T	C	0.0217663	0.278379	0.0564764	8.44461e-07	7212	24.2895	2	Tier1	PCSK1.SeqId_13388_57.txt	PCSK1	Keep	NO	NO
SeqId_13388_57	rs56092644	P29120	#N/A	T	G	0.230556	0.0946609	0.019704	1.58546e-06	7212	23.0734	#N/A	Tier1	PCSK1.SeqId_13388_57.txt	PCSK1	Keep	NO	NO
SeqId_13405_61	rs55998946	P20155	#N/A	C	T	0.477818	0.21353	0.0163982	2.49207e-38	7212	169.514	1	Tier1	SPINK2.SeqId_13405_61.txt	SPINK2	Keep	NO	YES
SeqId_13405_61	rs34393987	P20155	#N/A	T	C	0.0205878	0.727547	0.0575984	3.42015e-36	7212	159.507	1	Tier1	SPINK2.SeqId_13405_61.txt	SPINK2	Keep	NO	YES
SeqId_13405_61	rs1473430	P20155	#N/A	A	G	0.37377	-0.119696	0.0171459	3.19109e-12	7212	48.7212	1	Tier1	SPINK2.SeqId_13405_61.txt	SPINK2	Keep	NO	YES
SeqId_13405_61	rs1399002	P20155	#N/A	A	G	0.418203	-0.0942866	0.0168509	2.28244e-08	7212	31.2992	#N/A	Tier1	SPINK2.SeqId_13405_61.txt	SPINK2	Keep	NO	YES
SeqId_13416_8	rs55851595	Q14C87	#N/A	T	C	0.0586441	0.947493	0.0336157	6.5865e-166	7212	794.232	2	Tier2	TMEM132D.SeqId_13416_8.txt	TMEM132D	Keep	NO	NO
SeqId_13416_8	rs7299188	Q14C87	#N/A	G	C	0.370512	0.18205	0.017129	3.44088e-26	7212	112.927	#N/A	Tier1	TMEM132D.SeqId_13416_8.txt	TMEM132D	Keep	NO	NO
SeqId_13416_8	rs9804953	Q14C87	#N/A	C	T	0.425551	-0.152261	0.016641	7.3047e-20	7212	83.6947	#N/A	Tier1	TMEM132D.SeqId_13416_8.txt	TMEM132D	Keep	NO	YES
SeqId_13416_8	rs78159213	Q14C87	#N/A	C	T	0.209344	-0.163519	0.0202338	7.44652e-16	7212	65.2922	#N/A	Tier1	TMEM132D.SeqId_13416_8.txt	TMEM132D	Keep	NO	NO
SeqId_13416_8	rs12811849	Q14C87	#N/A	C	T	0.0976016	0.144528	0.027643	1.75804e-07	7212	27.3283	#N/A	Tier1	TMEM132D.SeqId_13416_8.txt	TMEM132D	Keep	NO	NO
SeqId_13416_8	rs76369189	Q14C87	#N/A	A	G	0.0363233	-0.219488	0.04482	9.93826e-07	7212	23.9749	1	Tier1	TMEM132D.SeqId_13416_8.txt	TMEM132D	Keep	NO	NO
SeqId_13416_8	rs146273337	Q14C87	#N/A	C	G	0.0745182	0.139315	0.0317201	1.1391e-05	7212	19.2844	1	Tier1	TMEM132D.SeqId_13416_8.txt	TMEM132D	Keep	NO	NO
SeqId_13423_94	rs7067612	Q9BRX8	#N/A	C	T	0.472688	0.091711	0.0166315	3.62303e-08	7212	30.399	1	Tier1	FAM213A.SeqId_13423_94.txt	FAM213A	Keep	YES	NO
SeqId_13427_66	rs11247595	Q9NR34	#N/A	T	C	0.491543	0.296626	0.0161112	5.20311e-74	7212	338.877	#N/A	Tier1	MAN1C1.SeqId_13427_66.txt	MAN1C1	Keep	NO	NO
SeqId_13427_66	rs1890176	Q9NR34	missense	T	C	0.0311937	0.69246	0.0471854	4.55831e-48	7212	215.305	#N/A	Tier1	MAN1C1.SeqId_13427_66.txt	MAN1C1	Keep	NO	NO
SeqId_13427_66	rs116631146	Q9NR34	#N/A	A	G	0.0894912	-0.356864	0.0286767	3.44159e-35	7212	154.82	#N/A	Tier1	MAN1C1.SeqId_13427_66.txt	MAN1C1	Keep	NO	YES
SeqId_13427_66	rs3767895	Q9NR34	#N/A	G	A	0.198808	0.0863262	0.0208237	3.42841e-05	7212	17.181	#N/A	Tier1	MAN1C1.SeqId_13427_66.txt	MAN1C1	Keep	NO	NO
SeqId_13460_4	rs184613584	O15335	#N/A	C	A	0.0116456	-0.658234	0.0776631	2.80973e-17	7212	71.8143	1	Tier1	CHAD.SeqId_13460_4.txt	CHAD	Keep	NO	NO
SeqId_13460_4	rs8070068	O15335	#N/A	A	G	0.309303	-0.107549	0.0179826	2.32739e-09	7212	35.7592	#N/A	Tier1	CHAD.SeqId_13460_4.txt	CHAD	Keep	NO	NO
SeqId_13463_1	rs10202812	Q92626	#N/A	T	A	0.240399	0.243485	0.019251	2.78529e-36	7212	159.925	#N/A	Tier1	PXDN.SeqId_13463_1.txt	PXDN	Keep	NO	YES
SeqId_13463_1	rs1054241	Q92626	#N/A	T	C	0.403022	0.119191	0.016915	2.00453e-12	7212	49.6389	#N/A	Tier1	PXDN.SeqId_13463_1.txt	PXDN	Keep	NO	NO
SeqId_13472_35	rs79420880	Q9H0R4	#N/A	T	C	0.0571884	1.29154	0.0321889	1e-200	7212	1609.47	1	Tier2	HDHD2.SeqId_13472_35.txt	HDHD2	Keep	NO	YES
SeqId_13472_35	rs75284103	Q9H0R4	#N/A	A	G	0.0257175	-0.993479	0.0510861	3.81009e-82	7212	378.087	#N/A	Tier1	HDHD2.SeqId_13472_35.txt	HDHD2	Keep	NO	NO
SeqId_13481_24	rs6062345	Q15560	#N/A	C	A	0.336406	-0.0880602	0.0176604	6.29808e-07	7212	24.8564	#N/A	Tier1	TCEA2.SeqId_13481_24.txt	TCEA2	Keep	NO	YES
SeqId_13544_9	rs7251797	Q92619	missense	G	A	0.384861	0.366306	0.0167143	4.02834e-103	7212	480.166	#N/A	Tier1	HMHA1.SeqId_13544_9.txt	HMHA1	Keep	NO	YES
SeqId_13544_9	rs113791600	Q92619	#N/A	A	C	0.408291	-0.287684	0.0167255	5.16666e-65	7212	295.769	#N/A	Tier1	HMHA1.SeqId_13544_9.txt	HMHA1	Keep	NO	YES
SeqId_13552_7	rs415895	Q9UH65	missense	C	G	0.344517	0.634823	0.0157944	1e-200	7212	1615.02	1	Tier2	SWAP70.SeqId_13552_7.txt	SWAP70	Keep	NO	YES
SeqId_13552_7	rs360146	Q9UH65	#N/A	A	C	0.0895605	0.476467	0.0284267	6.87902e-62	7212	280.862	#N/A	Tier1	SWAP70.SeqId_13552_7.txt	SWAP70	Keep	NO	YES
SeqId_13552_7	rs12807967	Q9UH65	#N/A	G	A	0.311174	-0.290178	0.0175136	1.52927e-60	7212	274.446	1	Tier2	SWAP70.SeqId_13552_7.txt	SWAP70	Keep	NO	YES
SeqId_13552_7	rs7123629	Q9UH65	#N/A	C	G	0.0646749	0.449252	0.0332014	3.25246e-41	7212	183.04	#N/A	Tier1	SWAP70.SeqId_13552_7.txt	SWAP70	Keep	NO	YES
SeqId_13615_60	rs1465641	O43639	#N/A	T	C	0.377721	-0.184102	0.0169463	2.78455e-27	7212	117.99	1	Tier1	NCK2.SeqId_13615_60.txt	NCK2	Keep	NO	NO
SeqId_13615_60	rs186074463	O43639	#N/A	G	A	0.0291834	0.299456	0.0493447	1.35513e-09	7212	36.8184	#N/A	Tier1	NCK2.SeqId_13615_60.txt	NCK2	Keep	NO	NO
SeqId_13615_60	rs4851831	O43639	#N/A	A	G	0.442604	0.0991349	0.0168326	4.04836e-09	7212	34.6761	#N/A	Tier1	NCK2.SeqId_13615_60.txt	NCK2	Keep	NO	NO
SeqId_13615_60	rs116428598	O43639	#N/A	G	A	0.0458894	-0.230656	0.0398911	7.68399e-09	7212	33.4239	#N/A	Tier1	NCK2.SeqId_13615_60.txt	NCK2	Keep	NO	NO
SeqId_13621_31	rs10902230	O94973	#N/A	G	A	0.434147	-0.174176	0.0166283	1.71908e-25	7212	109.688	#N/A	Tier1	AP2A2.SeqId_13621_31.txt	AP2A2	Keep	YES	NO
SeqId_13621_31	rs7482491	O94973	#N/A	T	C	0.0948288	0.264435	0.0282604	1.07338e-20	7212	87.5308	1	Tier1	AP2A2.SeqId_13621_31.txt	AP2A2	Keep	YES	NO
SeqId_13622_16	rs11119856	Q15172	#N/A	T	C	0.164356	0.162367	0.0226675	8.674e-13	7212	51.2942	#N/A	Tier1	PPP2R5A.SeqId_13622_16.txt	PPP2R5A	Keep	NO	YES
SeqId_13622_16	rs12024665	Q15172	#N/A	T	C	0.394635	-0.093647	0.017041	4.032e-08	7212	30.191	#N/A	Tier1	PPP2R5A.SeqId_13622_16.txt	PPP2R5A	Keep	NO	NO
SeqId_13622_16	rs3923329	Q15172	#N/A	A	G	0.0205185	-0.264676	0.0590512	7.50389e-06	7212	20.084	#N/A	Tier1	PPP2R5A.SeqId_13622_16.txt	PPP2R5A	Keep	NO	YES
SeqId_13657_2	rs2290773	Q96T60	missense	G	C	0.0093581	-0.576663	0.0865983	2.95849e-11	7212	44.3307	#N/A	Tier1	PNKP.SeqId_13657_2.txt	PNKP	Keep	NO	NO
SeqId_13657_2	rs2290775	Q96T60	missense	T	C	0.406627	-0.0754338	0.0170045	9.29583e-06	7212	19.6736	#N/A	Tier1	PNKP.SeqId_13657_2.txt	PNKP	Keep	NO	NO
SeqId_13666_222	rs117399000	Q9NS85	#N/A	A	G	0.0294607	-0.751077	0.0479782	2.40973e-54	7212	244.997	3	Tier1	CA10.SeqId_13666_222.txt	CA10	Keep	NO	NO
SeqId_13666_222	rs73989411	Q9NS85	#N/A	G	A	0.156731	0.320009	0.0228466	5.32021e-44	7212	196.138	1	Tier1	CA10.SeqId_13666_222.txt	CA10	Keep	NO	YES
SeqId_13666_222	rs203049	Q9NS85	#N/A	A	G	0.489602	-0.11397	0.0165929	7.02284e-12	7212	47.1646	1	Tier1	CA10.SeqId_13666_222.txt	CA10	Keep	NO	NO
SeqId_13666_222	rs7212492	Q9NS85	#N/A	G	A	0.289339	-0.104353	0.0182285	1.07764e-08	7212	32.7633	#N/A	Tier1	CA10.SeqId_13666_222.txt	CA10	Keep	NO	NO
SeqId_13669_6	rs73079686	P22607	missense	C	T	0.19042	0.350375	0.0207133	5.61055e-63	7212	286.053	1	Tier2	FGFR3.SeqId_13669_6.txt	FGFR3	Keep	YES	NO
SeqId_13669_6	rs28643543	P22607	missense	A	G	0.276029	-0.298755	0.0183485	1.44895e-58	7212	265.038	1	Tier2	FGFR3.SeqId_13669_6.txt	FGFR3	Keep	YES	NO
SeqId_13669_6	rs17881768	P22607	#N/A	G	C	0.156454	0.255939	0.0226844	2.81212e-29	7212	127.262	1	Tier1	FGFR3.SeqId_13669_6.txt	FGFR3	Keep	YES	NO
SeqId_13669_6	rs3135886	P22607	#N/A	C	G	0.0451962	0.356155	0.039963	6.25507e-19	7212	79.4038	1	Tier1	FGFR3.SeqId_13669_6.txt	FGFR3	Keep	YES	NO
SeqId_13669_6	rs114949689	P22607	#N/A	G	A	0.0191321	-0.384047	0.0609678	3.16819e-10	7212	39.6686	#N/A	Tier1	FGFR3.SeqId_13669_6.txt	FGFR3	Keep	YES	NO
SeqId_13669_6	rs6830342	P22607	#N/A	G	C	0.129211	-0.139739	0.0246912	1.57679e-08	7212	32.0207	#N/A	Tier1	FGFR3.SeqId_13669_6.txt	FGFR3	Keep	YES	NO
SeqId_13669_6	rs142639234	P22607	#N/A	G	A	0.0550395	0.201762	0.0364637	3.25422e-08	7212	30.6081	#N/A	Tier1	FGFR3.SeqId_13669_6.txt	FGFR3	Keep	YES	NO
SeqId_13671_40	rs56283881	P08246	#N/A	T	C	0.247331	-0.244287	0.0187734	2.80067e-38	7212	169.276	#N/A	Tier1	ELANE.SeqId_13671_40.txt	ELANE	Keep	NO	YES
SeqId_13671_40	rs139394580	P08246	#N/A	T	C	0.0311244	0.431317	0.0475527	1.50668e-19	7212	82.2474	#N/A	Tier1	ELANE.SeqId_13671_40.txt	ELANE	Keep	NO	NO
SeqId_13671_40	rs3180287	P08246	#N/A	T	C	0.149452	-0.154034	0.0230761	2.65529e-11	7212	44.5439	8	Tier3	ELANE.SeqId_13671_40.txt	ELANE	Keep	NO	NO
SeqId_13676_46	rs17050272	P09529	#N/A	A	G	0.425828	0.439665	0.015968	8.88003e-159	7212	757.918	1	Tier1	INHBB.SeqId_13676_46.txt	INHBB	Keep	NO	YES
SeqId_13682_47	rs572474264	P07333	#N/A	A	C	0.0137252	-0.958737	0.0700461	4.05422e-42	7212	187.288	#N/A	Tier1	CSF1R.SeqId_13682_47.txt	CSF1R	Keep	NO	NO
SeqId_13682_47	rs115138219	P07333	#N/A	G	A	0.0223901	-0.668865	0.0558198	8.96414e-33	7212	143.542	1	Tier1	CSF1R.SeqId_13682_47.txt	CSF1R	Keep	NO	NO
SeqId_13682_47	rs6874087	P07333	#N/A	A	G	0.302509	0.186664	0.0178575	2.15513e-25	7212	109.234	1	Tier1	CSF1R.SeqId_13682_47.txt	CSF1R	Keep	NO	YES
SeqId_13682_47	rs216140	P07333	#N/A	C	T	0.284348	0.185824	0.0180329	9.95369e-25	7212	106.158	1	Tier1	CSF1R.SeqId_13682_47.txt	CSF1R	Keep	NO	YES
SeqId_13682_47	rs10079250	P07333	missense	C	T	0.065992	-0.2684	0.0336244	1.65958e-15	7212	63.6994	#N/A	Tier1	CSF1R.SeqId_13682_47.txt	CSF1R	Keep	NO	YES
SeqId_13686_2	rs2290610	Q01344	missense	C	T	0.349716	0.35668	0.0168022	4.6626e-97	7212	450.51	1	Tier2	IL5RA.SeqId_13686_2.txt	IL5RA	Keep	NO	YES
SeqId_13686_2	rs6787336	Q01344	#N/A	A	G	0.273395	-0.336557	0.018312	9.16288e-74	7212	337.695	1	Tier2	IL5RA.SeqId_13686_2.txt	IL5RA	Keep	NO	NO
SeqId_13686_2	rs13090113	Q01344	#N/A	A	T	0.0696659	-0.565629	0.0314537	9.16182e-71	7212	323.295	1	Tier2	IL5RA.SeqId_13686_2.txt	IL5RA	Keep	NO	YES
SeqId_13686_2	rs3792421	Q01344	#N/A	G	A	0.237973	0.251468	0.0193176	2.62134e-38	7212	169.41	1	Tier2	IL5RA.SeqId_13686_2.txt	IL5RA	Keep	NO	NO
SeqId_13686_2	rs340827	Q01344	#N/A	A	G	0.4033	0.180169	0.0166902	5.84596e-27	7212	116.498	3	Tier1	IL5RA.SeqId_13686_2.txt	IL5RA	Keep	NO	YES
SeqId_13686_2	rs3804790	Q01344	#N/A	C	A	0.145709	-0.239612	0.0234124	2.04146e-24	7212	104.714	1	Tier1	IL5RA.SeqId_13686_2.txt	IL5RA	Keep	NO	NO
SeqId_13686_2	rs147835956	Q01344	#N/A	A	G	0.0156662	0.400046	0.0670997	2.60971e-09	7212	35.5352	#N/A	Tier1	IL5RA.SeqId_13686_2.txt	IL5RA	Keep	NO	NO
SeqId_13686_2	rs17879465	Q01344	#N/A	A	G	0.0178844	-0.370786	0.0624843	3.09196e-09	7212	35.2034	#N/A	Tier1	IL5RA.SeqId_13686_2.txt	IL5RA	Keep	NO	NO
SeqId_13686_2	rs73005815	Q01344	#N/A	A	G	0.351726	0.101192	0.0172617	4.76917e-09	7212	34.3562	1	Tier1	IL5RA.SeqId_13686_2.txt	IL5RA	Keep	NO	NO
SeqId_13686_2	rs189179	Q01344	#N/A	T	A	0.151047	0.130863	0.023101	1.52867e-08	7212	32.0813	#N/A	Tier1	IL5RA.SeqId_13686_2.txt	IL5RA	Keep	NO	NO
SeqId_13686_2	rs7625369	Q01344	#N/A	A	G	0.171565	-0.104419	0.0218884	1.87367e-06	7212	22.7515	#N/A	Tier1	IL5RA.SeqId_13686_2.txt	IL5RA	Keep	NO	NO
SeqId_13686_2	rs149897508	Q01344	#N/A	T	C	0.0216276	0.263994	0.0566523	3.22049e-06	7212	21.7086	#N/A	Tier1	IL5RA.SeqId_13686_2.txt	IL5RA	Keep	NO	NO
SeqId_13692_154	rs60282000	O95388	#N/A	G	T	0.354291	-0.288094	0.0172739	2.64154e-61	7212	278.078	1	Tier2	WISP1.SeqId_13692_154.txt	WISP1	Keep	NO	YES
SeqId_13692_154	rs11786982	O95388	#N/A	A	G	0.217247	0.262772	0.0200008	5.57024e-39	7212	172.561	1	Tier2	WISP1.SeqId_13692_154.txt	WISP1	Keep	NO	NO
SeqId_13692_154	rs57960663	O95388	#N/A	G	A	0.264938	-0.242341	0.0187916	1.22876e-37	7212	166.267	1	Tier2	WISP1.SeqId_13692_154.txt	WISP1	Keep	NO	YES
SeqId_13697_51	rs75732302	P21695	#N/A	T	C	0.0140718	-0.424458	0.0706449	1.96556e-09	7212	36.09	#N/A	Tier1	GPD1.SeqId_13697_51.txt	GPD1	Keep	NO	NO
SeqId_13697_51	rs148606384	P21695	#N/A	A	G	0.0108831	-0.428634	0.0805159	1.04803e-07	7212	28.3328	#N/A	Tier1	GPD1.SeqId_13697_51.txt	GPD1	Keep	NO	NO
SeqId_13697_51	rs117608852	P21695	#N/A	A	G	0.0292527	-0.212417	0.0491138	1.54591e-05	7212	18.7004	#N/A	Tier1	GPD1.SeqId_13697_51.txt	GPD1	Keep	NO	NO
SeqId_13697_51	rs8181651	P21695	#N/A	T	C	0.233953	-0.076098	0.0194382	9.12876e-05	7212	15.3219	#N/A	Tier1	GPD1.SeqId_13697_51.txt	GPD1	Keep	NO	NO
SeqId_13700_10	rs35663835	P07355	#N/A	T	C	0.135311	0.598341	0.0233998	4.02726e-138	7212	653.661	#N/A	Tier1	ANXA2.SeqId_13700_10.txt	ANXA2	Keep	NO	NO
SeqId_13700_10	rs3940746	P07355	#N/A	G	T	0.385623	0.418059	0.0164808	4.75886e-136	7212	643.277	1	Tier2	ANXA2.SeqId_13700_10.txt	ANXA2	Keep	NO	YES
SeqId_13700_10	rs765320	P07355	#N/A	T	C	0.210939	0.234761	0.0202835	1.0413e-30	7212	133.92	4	Tier1	ANXA2.SeqId_13700_10.txt	ANXA2	Keep	NO	NO
SeqId_13700_10	rs181486908	P07355	#N/A	T	C	0.0113684	-0.476536	0.0778031	9.55097e-10	7212	37.504	1	Tier1	ANXA2.SeqId_13700_10.txt	ANXA2	Keep	NO	NO
SeqId_13700_10	rs12904505	P07355	missense	C	A	0.439346	0.0777802	0.0166035	2.85686e-06	7212	21.9391	#N/A	Tier1	ANXA2.SeqId_13700_10.txt	ANXA2	Keep	NO	NO
SeqId_13717_15	rs7871721	Q15485	#N/A	T	C	0.0712602	-1.01181	0.0298884	1e-200	7212	1145.7	2	Tier2	FCN2.SeqId_13717_15.txt	FCN2	Keep	NO	YES
SeqId_13717_15	rs12686225	Q15485	missense	T	G	0.111881	-0.992581	0.0237262	1e-200	7212	1749.67	2	Tier2	FCN2.SeqId_13717_15.txt	FCN2	Keep	NO	YES
SeqId_13717_15	rs3124953	Q15485	#N/A	A	G	0.218356	0.376553	0.0196371	5.64837e-80	7212	367.601	3	Tier2	FCN2.SeqId_13717_15.txt	FCN2	Keep	NO	YES
SeqId_13717_15	rs57464688	Q15485	#N/A	A	C	0.0709829	-0.558687	0.0315792	1.34905e-68	7212	312.906	1	Tier1	FCN2.SeqId_13717_15.txt	FCN2	Keep	NO	YES
SeqId_13717_15	rs75261223	Q15485	#N/A	T	C	0.0655067	0.443161	0.0334681	1.4634e-39	7212	175.283	1	Tier2	FCN2.SeqId_13717_15.txt	FCN2	Keep	NO	NO
SeqId_13719_19	rs13228	O96013	#N/A	C	T	0.3493	-0.111505	0.0175186	2.07297e-10	7212	40.5013	1	Tier1	PAK4.SeqId_13719_19.txt	PAK4	Keep	NO	NO
SeqId_13719_19	rs55793296	O96013	#N/A	G	A	0.240469	0.0758252	0.019384	9.24716e-05	7212	15.2975	3	Tier1	PAK4.SeqId_13719_19.txt	PAK4	Keep	NO	NO
SeqId_13720_95	rs2930902	P24158	#N/A	G	A	0.17718	-0.175505	0.0218226	1.02249e-15	7212	64.6615	1	Tier1	PRTN3.SeqId_13720_95.txt	PRTN3	Keep	NO	NO
SeqId_13720_95	rs2930899	P24158	#N/A	G	C	0.325662	0.141361	0.0179728	4.22139e-15	7212	61.8454	1	Tier1	PRTN3.SeqId_13720_95.txt	PRTN3	Keep	NO	NO
SeqId_13720_95	rs10415976	P24158	#N/A	G	A	0.0946901	-0.116766	0.0283665	3.89211e-05	7212	16.9395	2	Tier1	PRTN3.SeqId_13720_95.txt	PRTN3	Keep	NO	NO
SeqId_13733_5	rs4244437	P29460	#N/A	G	A	0.309996	-0.579232	0.0164699	1e-200	7212	1236.52	1	Tier2	IL12B.SeqId_13733_5.txt	IL12B	Keep	NO	YES
SeqId_13733_5	rs3213119	P29460	missense	A	C	0.0302232	-1.15521	0.0472377	5.8634e-127	7212	597.894	#N/A	Tier1	IL12B.SeqId_13733_5.txt	IL12B	Keep	NO	NO
SeqId_13733_5	rs55840985	P29460	#N/A	T	C	0.371759	0.229061	0.0170006	6.96091e-41	7212	181.49	1	Tier1	IL12B.SeqId_13733_5.txt	IL12B	Keep	NO	NO
SeqId_13733_5	rs2161418	P29460	#N/A	C	T	0.410717	0.128038	0.0168126	2.95882e-14	7212	57.9812	1	Tier1	IL12B.SeqId_13733_5.txt	IL12B	Keep	NO	NO
SeqId_13733_5	rs11135056	P29460	#N/A	T	C	0.200194	0.118294	0.0207115	1.16423e-08	7212	32.6123	1	Tier1	IL12B.SeqId_13733_5.txt	IL12B	Keep	NO	NO
SeqId_13740_51	rs288326	Q92765	missense	A	G	0.116595	0.662816	0.0248642	2.1129e-149	7212	710.422	1	Tier1	FRZB.SeqId_13740_51.txt	FRZB	Keep	NO	YES
SeqId_13740_51	rs114378663	Q92765	missense	T	C	0.0402745	-0.691594	0.0418377	2.81982e-60	7212	273.178	1	Tier1	FRZB.SeqId_13740_51.txt	FRZB	Keep	NO	NO
SeqId_13740_51	rs151314344	Q92765	#N/A	C	T	0.0265493	0.799573	0.051356	8.78794e-54	7212	242.333	1	Tier1	FRZB.SeqId_13740_51.txt	FRZB	Keep	NO	NO
SeqId_13740_51	rs4427983	Q92765	#N/A	G	A	0.273326	-0.282442	0.0184114	2.72244e-52	7212	235.269	1	Tier1	FRZB.SeqId_13740_51.txt	FRZB	Keep	NO	YES
SeqId_13740_51	rs6433994	Q92765	#N/A	C	T	0.390822	0.248503	0.0167055	2.54464e-49	7212	221.22	1	Tier1	FRZB.SeqId_13740_51.txt	FRZB	Keep	NO	YES
SeqId_13740_51	rs1462527	Q92765	#N/A	T	G	0.0721614	-0.359666	0.0319757	4.13162e-29	7212	126.485	2	Tier1	FRZB.SeqId_13740_51.txt	FRZB	Keep	NO	NO
SeqId_13740_51	rs35100533	Q92765	#N/A	C	G	0.0260641	0.410275	0.0521506	4.15919e-15	7212	61.8744	1	Tier1	FRZB.SeqId_13740_51.txt	FRZB	Keep	NO	NO
SeqId_13740_51	rs73977799	Q92765	missense	A	G	0.0825593	0.18868	0.0302239	4.54394e-10	7212	38.961	#N/A	Tier1	FRZB.SeqId_13740_51.txt	FRZB	Keep	NO	NO
SeqId_13740_51	rs62190102	Q92765	#N/A	C	T	0.287467	0.105735	0.0183442	8.55564e-09	7212	33.2139	1	Tier1	FRZB.SeqId_13740_51.txt	FRZB	Keep	NO	YES
SeqId_13740_51	rs79734073	Q92765	#N/A	C	A	0.01324	-0.401207	0.0720089	2.61463e-08	7212	31.0345	1	Tier1	FRZB.SeqId_13740_51.txt	FRZB	Keep	NO	NO
SeqId_13740_51	rs79173219	Q92765	#N/A	G	C	0.0142798	0.333881	0.070214	2.02103e-06	7212	22.6056	#N/A	Tier1	FRZB.SeqId_13740_51.txt	FRZB	Keep	NO	NO
SeqId_13748_4	rs3138037	P80075	#N/A	C	T	0.167267	-1.12142	0.0182215	1e-200	7212	3786.59	2	Tier2	CCL8.SeqId_13748_4.txt	CCL8	Keep	NO	YES
SeqId_13748_4	rs34202026	P80075	missense	T	A	0.0194787	-0.694283	0.0593971	2.77985e-31	7212	136.591	2	Tier2	CCL8.SeqId_13748_4.txt	CCL8	Keep	NO	NO
SeqId_13748_4	rs41416652	P80075	#N/A	C	T	0.0440177	0.447022	0.0402337	1.89309e-28	7212	123.412	2	Tier1	CCL8.SeqId_13748_4.txt	CCL8	Keep	NO	YES
SeqId_13748_4	rs77086916	P80075	#N/A	T	C	0.0139332	0.382916	0.0706579	6.17669e-08	7212	29.3606	#N/A	Tier1	CCL8.SeqId_13748_4.txt	CCL8	Keep	NO	NO
SeqId_13748_4	rs12450341	P80075	missense	C	T	0.177249	0.0994507	0.0217827	5.0637e-06	7212	20.8388	#N/A	Tier1	CCL8.SeqId_13748_4.txt	CCL8	Keep	NO	NO
SeqId_13748_4	rs141403170	P80075	#N/A	G	A	0.0127547	0.277079	0.0745919	0.000205065	7212	13.7944	#N/A	Tier1	CCL8.SeqId_13748_4.txt	CCL8	Keep	NO	NO
SeqId_13929_27	rs31659	Q9UKG9	#N/A	C	T	0.10488	-0.611166	0.0262453	1.0351e-115	7212	542.119	1	Tier2	CROT.SeqId_13929_27.txt	CROT	Keep	NO	YES
SeqId_13929_27	rs45549532	Q9UKG9	missense	G	A	0.0701511	-0.208192	0.0323784	1.35769e-10	7212	41.333	#N/A	Tier1	CROT.SeqId_13929_27.txt	CROT	Keep	NO	NO
SeqId_13929_27	rs34110100	Q9UKG9	#N/A	G	A	0.0354915	0.248504	0.0442765	2.06755e-08	7212	31.492	#N/A	Tier1	CROT.SeqId_13929_27.txt	CROT	Keep	NO	NO
SeqId_13929_27	rs45537731	Q9UKG9	#N/A	C	T	0.0364619	0.233499	0.0446429	1.73923e-07	7212	27.3492	#N/A	Tier1	CROT.SeqId_13929_27.txt	CROT	Keep	NO	NO
SeqId_13930_3	rs3891126	Q9HC16	#N/A	G	C	0.10086	-0.334968	0.0273026	2.92327e-34	7212	150.48	#N/A	Tier1	APOBEC3G.SeqId_13930_3.txt	APOBEC3G	Keep	NO	YES
SeqId_13930_3	rs5757502	Q9HC16	#N/A	A	T	0.29433	-0.147475	0.0183866	1.21729e-15	7212	64.3152	#N/A	Tier1	APOBEC3G.SeqId_13930_3.txt	APOBEC3G	Keep	NO	NO
SeqId_13930_3	rs5757464	Q9HC16	#N/A	G	A	0.425204	0.118871	0.0168471	1.87469e-12	7212	49.7715	#N/A	Tier1	APOBEC3G.SeqId_13930_3.txt	APOBEC3G	Keep	NO	NO
SeqId_13942_140	rs4908782	Q96BD6	#N/A	T	C	0.318383	-0.0756134	0.0178644	2.33826e-05	7212	17.9102	2	Tier1	SPSB1.SeqId_13942_140.txt	SPSB1	Keep	YES	NO
SeqId_13943_38	rs72863973	Q9C005	#N/A	G	C	0.216761	0.230698	0.0201437	4.15051e-30	7212	131.126	#N/A	Tier1	DPY30.SeqId_13943_38.txt	DPY30	Keep	NO	YES
SeqId_13943_38	rs115631838	Q9C005	#N/A	A	G	0.0453348	0.454896	0.0398357	6.04978e-30	7212	130.364	#N/A	Tier1	DPY30.SeqId_13943_38.txt	DPY30	Keep	NO	NO
SeqId_13954_9	rs1952092	Q96EK6	#N/A	G	C	0.478996	-0.252587	0.016461	2.56601e-52	7212	235.391	#N/A	Tier1	GNPNAT1.SeqId_13954_9.txt	GNPNAT1	Keep	NO	NO
SeqId_13954_9	rs12147912	Q96EK6	#N/A	T	G	0.0982947	0.276754	0.0275449	1.3485e-23	7212	100.922	#N/A	Tier1	GNPNAT1.SeqId_13954_9.txt	GNPNAT1	Keep	NO	YES
SeqId_13954_9	rs7160906	Q96EK6	#N/A	C	T	0.272563	-0.0841777	0.0186864	6.74917e-06	7212	20.2872	#N/A	Tier1	GNPNAT1.SeqId_13954_9.txt	GNPNAT1	Keep	NO	NO
SeqId_13959_7	rs114838597	P28838	#N/A	T	C	0.0259947	0.484503	0.0521271	1.92055e-20	7212	86.3665	#N/A	Tier1	LAP3.SeqId_13959_7.txt	LAP3	Keep	NO	NO
SeqId_13959_7	rs1473352	P28838	#N/A	T	G	0.0165673	0.316299	0.0653804	1.33997e-06	7212	23.3981	#N/A	Tier1	LAP3.SeqId_13959_7.txt	LAP3	Keep	NO	NO
SeqId_13959_7	rs139033854	P28838	#N/A	T	C	0.0219742	0.223925	0.055734	5.93574e-05	7212	16.1378	#N/A	Tier1	LAP3.SeqId_13959_7.txt	LAP3	Keep	NO	NO
SeqId_13967_14	rs11111979	Q16881	#N/A	C	G	0.456398	0.154451	0.0166807	2.66713e-20	7212	85.7102	1	Tier1	TXNRD1.SeqId_13967_14.txt	TXNRD1	Keep	YES	NO
SeqId_13969_24	rs72666741	O60684	#N/A	A	G	0.0282129	0.860368	0.0492064	4.45698e-67	7212	305.636	#N/A	Tier1	KPNA6.SeqId_13969_24.txt	KPNA6	Keep	YES	NO
SeqId_13983_27	rs61790737	Q08257	#N/A	G	T	0.458131	0.563466	0.015455	1e-200	7212	1328.85	#N/A	Tier1	CRYZ.SeqId_13983_27.txt	CRYZ	Keep	NO	YES
SeqId_13983_27	rs745108	Q08257	missense	A	G	0.121655	1.04551	0.0220799	1e-200	7212	2241.52	#N/A	Tier1	CRYZ.SeqId_13983_27.txt	CRYZ	Keep	NO	YES
SeqId_13983_27	rs12738201	Q08257	#N/A	C	A	0.219118	0.581973	0.0189058	1.30567e-195	7212	947.317	#N/A	Tier1	CRYZ.SeqId_13983_27.txt	CRYZ	Keep	NO	YES
SeqId_13983_27	rs60887187	Q08257	#N/A	G	A	0.0517815	-0.596743	0.0367596	3.11468e-58	7212	263.459	#N/A	Tier1	CRYZ.SeqId_13983_27.txt	CRYZ	Keep	NO	NO
SeqId_13983_27	rs17095908	Q08257	#N/A	C	G	0.0149036	1.01374	0.0678523	9.93219e-50	7212	223.153	3	Tier1	CRYZ.SeqId_13983_27.txt	CRYZ	Keep	NO	NO
SeqId_13983_27	rs1345943	Q08257	#N/A	T	A	0.432414	0.0808926	0.0168167	1.5379e-06	7212	23.1321	1	Tier1	CRYZ.SeqId_13983_27.txt	CRYZ	Keep	NO	NO
SeqId_13986_6	rs2287418	O43813	#N/A	C	G	0.496742	-0.142467	0.0166375	1.3298e-17	7212	73.3047	1	Tier1	LANCL1.SeqId_13986_6.txt	LANCL1	Keep	NO	YES
SeqId_13986_6	rs116491893	O43813	#N/A	A	G	0.0435325	-0.275588	0.0407097	1.39299e-11	7212	45.8146	3	Tier1	LANCL1.SeqId_13986_6.txt	LANCL1	Keep	NO	NO
SeqId_13988_67	rs11557236	Q9HBL8	missense	A	G	0.0849854	-0.50434	0.0292287	2.08696e-65	7212	297.651	1	Tier1	NMRAL1.SeqId_13988_67.txt	NMRAL1	Keep	YES	NO
SeqId_13988_67	rs61190647	Q9HBL8	#N/A	A	C	0.0383336	-0.199466	0.0434215	4.42815e-06	7212	21.0964	#N/A	Tier1	NMRAL1.SeqId_13988_67.txt	NMRAL1	Keep	YES	NO
SeqId_13998_26	rs10142660	Q8N142	#N/A	T	G	0.126022	0.198835	0.0251574	3.11246e-15	7212	62.4502	3	Tier1	ADSSL1.SeqId_13998_26.txt	ADSSL1	Keep	NO	YES
SeqId_13998_26	rs2494732	Q8N142	#N/A	C	T	0.422986	-0.105917	0.0166819	2.29504e-10	7212	40.3014	#N/A	Tier1	ADSSL1.SeqId_13998_26.txt	ADSSL1	Keep	NO	NO
SeqId_13998_26	rs7148206	Q8N142	#N/A	T	C	0.180299	-0.0856824	0.0217362	8.15994e-05	7212	15.5344	#N/A	Tier1	ADSSL1.SeqId_13998_26.txt	ADSSL1	Keep	NO	NO
SeqId_14048_7	rs13071108	Q9NPH3	#N/A	C	T	0.268058	0.576239	0.0175264	1e-200	7212	1080.69	1	Tier1	IL1RAP.SeqId_14048_7.txt	IL1RAP	Keep	NO	NO
SeqId_14048_7	rs9813227	Q9NPH3	#N/A	A	C	0.163386	1.06925	0.0186718	1e-200	7212	3278.43	1	Tier1	IL1RAP.SeqId_14048_7.txt	IL1RAP	Keep	NO	YES
SeqId_14048_7	rs9831803	Q9NPH3	#N/A	T	G	0.168862	-0.423536	0.021559	9.51024e-84	7212	385.836	1	Tier1	IL1RAP.SeqId_14048_7.txt	IL1RAP	Keep	NO	YES
SeqId_14048_7	rs1024949	Q9NPH3	#N/A	C	T	0.118952	-0.401175	0.0251046	1.62814e-56	7212	255.294	1	Tier1	IL1RAP.SeqId_14048_7.txt	IL1RAP	Keep	NO	NO
SeqId_14048_7	rs56282068	Q9NPH3	#N/A	G	T	0.0764592	0.258069	0.0313694	2.26253e-16	7212	67.6611	1	Tier1	IL1RAP.SeqId_14048_7.txt	IL1RAP	Keep	NO	NO
SeqId_14054_17	rs8177614	Q13261	#N/A	C	T	0.429017	-0.493323	0.0156655	1e-200	7212	991.411	1	Tier1	IL15RA.SeqId_14054_17.txt	IL15RA	Keep	NO	YES
SeqId_14054_17	rs8177643	Q13261	#N/A	T	C	0.317482	0.66327	0.0158731	1e-200	7212	1745.57	2	Tier2	IL15RA.SeqId_14054_17.txt	IL15RA	Keep	NO	YES
SeqId_14054_17	rs7914655	Q13261	#N/A	T	C	0.134549	-0.500501	0.0236792	2.90087e-96	7212	446.638	2	Tier2	IL15RA.SeqId_14054_17.txt	IL15RA	Keep	NO	YES
SeqId_14054_17	rs2274035	Q13261	#N/A	A	G	0.0815195	0.556998	0.029819	4.45841e-76	7212	348.819	1	Tier1	IL15RA.SeqId_14054_17.txt	IL15RA	Keep	NO	NO
SeqId_14054_17	rs8177684	Q13261	#N/A	T	C	0.257521	-0.253996	0.0187535	2.74561e-41	7212	183.387	1	Tier2	IL15RA.SeqId_14054_17.txt	IL15RA	Keep	NO	YES
SeqId_14054_17	rs3136625	Q13261	#N/A	C	T	0.0350756	-0.593014	0.0446923	1.02289e-39	7212	176.013	2	Tier2	IL15RA.SeqId_14054_17.txt	IL15RA	Keep	NO	YES
SeqId_14054_17	rs8177647	Q13261	#N/A	T	C	0.0725773	-0.294432	0.0319964	4.52087e-20	7212	84.654	1	Tier1	IL15RA.SeqId_14054_17.txt	IL15RA	Keep	NO	YES
SeqId_14054_17	rs73606799	Q13261	#N/A	T	C	0.0103286	-0.627837	0.0813175	1.31198e-14	7212	59.5944	#N/A	Tier1	IL15RA.SeqId_14054_17.txt	IL15RA	Keep	NO	NO
SeqId_14054_17	rs8177692	Q13261	#N/A	C	T	0.280674	0.0669811	0.0185356	0.000303969	7212	13.0548	#N/A	Tier1	IL15RA.SeqId_14054_17.txt	IL15RA	Keep	NO	NO
SeqId_14076_74	rs35957367	P01036	#N/A	C	T	0.102523	-0.459381	0.0270052	1.17657e-63	7212	289.288	4	Tier1	CST4.SeqId_14076_74.txt	CST4	Keep	NO	YES
SeqId_14076_74	rs3761285	P01036	#N/A	T	C	0.216969	0.260072	0.0196244	1.26499e-39	7212	175.58	2	Tier1	CST4.SeqId_14076_74.txt	CST4	Keep	NO	NO
SeqId_14076_74	rs4549181	P01036	#N/A	T	C	0.283447	-0.0873188	0.0185789	2.65119e-06	7212	22.0828	#N/A	Tier1	CST4.SeqId_14076_74.txt	CST4	Keep	NO	NO
SeqId_14079_14	rs11465583	Q13478	#N/A	C	G	0.242825	0.891918	0.0163286	1e-200	7212	2982.85	5	Tier2	IL18R1.SeqId_14079_14.txt	IL18R1	Keep	NO	YES
SeqId_14079_14	rs4134504	Q13478	#N/A	T	C	0.101622	-0.632311	0.0262557	2.53031e-123	7212	579.821	3	Tier2	IL18R1.SeqId_14079_14.txt	IL18R1	Keep	NO	YES
SeqId_14079_14	rs6719130	Q13478	#N/A	T	C	0.133301	-0.371106	0.0242955	7.26643e-52	7212	233.251	3	Tier1	IL18R1.SeqId_14079_14.txt	IL18R1	Keep	NO	YES
SeqId_14079_14	rs138245561	Q13478	#N/A	T	C	0.0241231	0.692593	0.0541597	4.82425e-37	7212	163.487	3	Tier1	IL18R1.SeqId_14079_14.txt	IL18R1	Keep	NO	NO
SeqId_14079_14	rs115505899	Q13478	#N/A	A	G	0.0250243	0.344292	0.0535229	1.33445e-10	7212	41.367	#N/A	Tier1	IL18R1.SeqId_14079_14.txt	IL18R1	Keep	NO	NO
SeqId_14079_14	rs62153064	Q13478	#N/A	C	G	0.0198253	0.319547	0.0585216	4.91104e-08	7212	29.8069	1	Tier1	IL18R1.SeqId_14079_14.txt	IL18R1	Keep	NO	NO
SeqId_14090_23	rs16868699	Q9H4E7	#N/A	C	G	0.0340358	-0.547665	0.045487	4.53658e-33	7212	144.922	#N/A	Tier1	DEF6.SeqId_14090_23.txt	DEF6	Keep	NO	YES
SeqId_14090_23	rs1041528	Q9H4E7	#N/A	T	A	0.149383	-0.140759	0.0232032	1.37437e-09	7212	36.7905	#N/A	Tier1	DEF6.SeqId_14090_23.txt	DEF6	Keep	NO	NO
SeqId_14091_42	rs8127118	O75828	#N/A	C	T	0.408221	-0.709168	0.0148065	1e-200	7212	2293.36	1	Tier1	CBR3.SeqId_14091_42.txt	CBR3	Keep	NO	YES
SeqId_14091_42	rs7283454	O75828	#N/A	A	G	0.119229	0.599225	0.0244813	3.59545e-127	7212	598.95	1	Tier1	CBR3.SeqId_14091_42.txt	CBR3	Keep	NO	YES
SeqId_14091_42	rs142135178	O75828	#N/A	C	T	0.0105365	-0.50102	0.0817484	9.32026e-10	7212	37.5518	1	Tier1	CBR3.SeqId_14091_42.txt	CBR3	Keep	NO	NO
SeqId_14098_28	rs693687	P49589	#N/A	G	A	0.406003	0.156729	0.017059	5.16842e-20	7212	84.3861	2	Tier1	CARS.SeqId_14098_28.txt	CARS	Keep	NO	NO
SeqId_14100_63	rs75380810	P02747	#N/A	C	T	0.0395813	0.969519	0.0414895	1.7749e-116	7212	545.903	3	Tier1	C1QC.SeqId_14100_63.txt	C1QC	Keep	NO	NO
SeqId_14100_63	rs12073436	P02747	#N/A	T	C	0.0986413	0.485325	0.0271743	7.64087e-70	7212	318.881	1	Tier1	C1QC.SeqId_14100_63.txt	C1QC	Keep	NO	NO
SeqId_14100_63	rs15940	P02747	#N/A	T	C	0.257313	-0.28572	0.0187457	1.18328e-51	7212	232.251	1	Tier1	C1QC.SeqId_14100_63.txt	C1QC	Keep	NO	YES
SeqId_14100_63	rs12060537	P02747	#N/A	C	T	0.111188	0.366119	0.0262043	8.60317e-44	7212	195.155	1	Tier1	C1QC.SeqId_14100_63.txt	C1QC	Keep	NO	YES
SeqId_14100_63	rs75837320	P02747	#N/A	G	A	0.0119229	0.998471	0.0748979	4.53783e-40	7212	177.669	#N/A	Tier1	C1QC.SeqId_14100_63.txt	C1QC	Keep	NO	NO
SeqId_14100_63	rs7516495	P02747	#N/A	A	C	0.0953833	0.345445	0.0280584	1.73867e-34	7212	151.535	2	Tier1	C1QC.SeqId_14100_63.txt	C1QC	Keep	NO	NO
SeqId_14100_63	rs141997172	P02747	#N/A	G	A	0.0119229	0.830559	0.0751817	3.79381e-28	7212	122.01	1	Tier1	C1QC.SeqId_14100_63.txt	C1QC	Keep	NO	NO
SeqId_14100_63	rs181026444	P02747	#N/A	C	T	0.00991266	0.467863	0.0842672	2.92247e-08	7212	30.8177	2	Tier1	C1QC.SeqId_14100_63.txt	C1QC	Keep	NO	NO
SeqId_14100_63	rs10580	P02747	#N/A	A	G	0.0249549	0.274078	0.0530372	2.43413e-07	7212	26.6973	1	Tier1	C1QC.SeqId_14100_63.txt	C1QC	Keep	NO	NO
SeqId_14100_63	rs623183	P02747	#N/A	A	G	0.148551	0.0971093	0.0231144	2.68638e-05	7212	17.6456	#N/A	Tier1	C1QC.SeqId_14100_63.txt	C1QC	Keep	NO	YES
SeqId_14101_2	rs73645429	P26992	#N/A	A	G	0.0181617	-1.03671	0.0604901	1.43835e-64	7212	293.647	2	Tier1	CNTFR.SeqId_14101_2.txt	CNTFR	Keep	NO	YES
SeqId_14101_2	rs72737118	P26992	#N/A	A	G	0.0581589	-0.404555	0.035083	1.69456e-30	7212	132.936	2	Tier1	CNTFR.SeqId_14101_2.txt	CNTFR	Keep	NO	NO
SeqId_14101_2	rs4878577	P26992	#N/A	C	T	0.483987	0.140703	0.0166093	2.91196e-17	7212	71.7437	2	Tier1	CNTFR.SeqId_14101_2.txt	CNTFR	Keep	NO	NO
SeqId_14101_2	rs2183012	P26992	#N/A	A	G	0.0193401	0.386353	0.0606508	2.00485e-10	7212	40.5672	#N/A	Tier1	CNTFR.SeqId_14101_2.txt	CNTFR	Keep	NO	NO
SeqId_14107_1	rs622506	P49914	#N/A	C	A	0.373839	0.510356	0.0162585	1e-200	7212	985.065	2	Tier2	MTHFS.SeqId_14107_1.txt	MTHFS	Keep	NO	YES
SeqId_14107_1	rs4778727	P49914	#N/A	A	C	0.272841	-0.714347	0.016658	1e-200	7212	1838.45	1	Tier2	MTHFS.SeqId_14107_1.txt	MTHFS	Keep	NO	YES
SeqId_14107_1	rs2733108	P49914	#N/A	A	T	0.105227	0.668241	0.0260002	1.84517e-139	7212	660.378	1	Tier2	MTHFS.SeqId_14107_1.txt	MTHFS	Keep	NO	YES
SeqId_14107_1	rs200058464	P49914	#N/A	A	C	0.0194787	-1.41031	0.0580647	2.51944e-125	7212	589.772	1	Tier2	MTHFS.SeqId_14107_1.txt	MTHFS	Keep	NO	NO
SeqId_14107_1	rs8024713	P49914	#N/A	G	C	0.3798	-0.366144	0.0165351	3.62744e-105	7212	490.196	#N/A	Tier1	MTHFS.SeqId_14107_1.txt	MTHFS	Keep	NO	YES
SeqId_14107_1	rs12902402	P49914	#N/A	G	T	0.200194	-0.318036	0.0203362	3.05542e-54	7212	244.508	2	Tier2	MTHFS.SeqId_14107_1.txt	MTHFS	Keep	NO	YES
SeqId_14107_1	rs2586172	P49914	#N/A	T	C	0.260225	-0.269057	0.0189054	2.3838e-45	7212	202.487	#N/A	Tier1	MTHFS.SeqId_14107_1.txt	MTHFS	Keep	NO	NO
SeqId_14107_1	rs71409259	P49914	#N/A	T	C	0.065992	0.205421	0.0336089	1.03449e-09	7212	37.3474	#N/A	Tier1	MTHFS.SeqId_14107_1.txt	MTHFS	Keep	NO	NO
SeqId_14107_1	rs56374195	P49914	#N/A	T	C	0.0200333	0.262022	0.0588912	8.74633e-06	7212	19.7904	#N/A	Tier1	MTHFS.SeqId_14107_1.txt	MTHFS	Keep	NO	NO
SeqId_14111_15	rs73041853	P35442	#N/A	A	G	0.0978788	0.193358	0.0278563	4.22425e-12	7212	48.1678	1	Tier2	THBS2.SeqId_14111_15.txt	THBS2	Keep	YES	NO
SeqId_14114_18	rs11064321	Q8IYJ0	#N/A	C	G	0.376958	0.298044	0.0166804	6.62699e-70	7212	319.174	2	Tier1	PIANP.SeqId_14114_18.txt	PIANP	Keep	YES	NO
SeqId_14116_129	rs28594230	P26447	missense	C	G	0.0559407	0.247713	0.0359416	5.96204e-12	7212	47.4878	2	Tier1	S100A4.SeqId_14116_129.txt	S100A4	Keep	NO	NO
SeqId_14116_129	rs1005436	P26447	#N/A	A	G	0.114585	0.139079	0.0258125	7.34862e-08	7212	29.023	#N/A	Tier1	S100A4.SeqId_14116_129.txt	S100A4	Keep	NO	NO
SeqId_14123_34	rs10762477	Q9H7M9	#N/A	G	A	0.143352	0.622588	0.0226962	1.1501e-157	7212	752.272	4	Tier2	C10orf54.SeqId_14123_34.txt	C10orf54	Keep	NO	YES
SeqId_14123_34	rs9416010	Q9H7M9	#N/A	C	T	0.34119	0.221244	0.0172632	3.39346e-37	7212	164.203	2	Tier2	C10orf54.SeqId_14123_34.txt	C10orf54	Keep	NO	NO
SeqId_14123_34	rs41305045	Q9H7M9	#N/A	A	G	0.242895	-0.223337	0.0191405	3.52639e-31	7212	136.111	2	Tier1	C10orf54.SeqId_14123_34.txt	C10orf54	Keep	NO	NO
SeqId_14123_34	rs2394838	Q9H7M9	#N/A	G	C	0.227575	0.20168	0.0195673	9.72198e-25	7212	106.205	#N/A	Tier1	C10orf54.SeqId_14123_34.txt	C10orf54	Keep	NO	NO
SeqId_14123_34	rs4747196	Q9H7M9	#N/A	T	C	0.281922	-0.0922609	0.0184703	6.01907e-07	7212	24.9441	3	Tier1	C10orf54.SeqId_14123_34.txt	C10orf54	Keep	NO	NO
SeqId_14131_37	rs59166663	P52799	#N/A	C	A	0.142035	0.287089	0.0234888	5.11408e-34	7212	149.345	#N/A	Tier1	EFNB2.SeqId_14131_37.txt	EFNB2	Keep	YES	NO
SeqId_14131_37	rs3803241	P52799	#N/A	T	G	0.316512	0.183108	0.0178278	1.40598e-24	7212	105.463	#N/A	Tier1	EFNB2.SeqId_14131_37.txt	EFNB2	Keep	YES	NO
SeqId_14131_37	rs9558829	P52799	#N/A	G	A	0.147997	-0.15904	0.023302	9.49473e-12	7212	46.57	#N/A	Tier1	EFNB2.SeqId_14131_37.txt	EFNB2	Keep	YES	NO
SeqId_14131_37	rs9514548	P52799	#N/A	C	T	0.270692	0.100979	0.018654	6.38817e-08	7212	29.2953	#N/A	Tier1	EFNB2.SeqId_14131_37.txt	EFNB2	Keep	YES	NO
SeqId_14131_37	rs9301143	P52799	#N/A	T	C	0.493761	0.0799225	0.016709	1.75955e-06	7212	22.8727	#N/A	Tier1	EFNB2.SeqId_14131_37.txt	EFNB2	Keep	YES	NO
SeqId_14133_93	rs2310170	P27930	#N/A	G	T	0.401497	-0.518202	0.0160367	1e-200	7212	1043.87	2	Tier2	IL1R2.SeqId_14133_93.txt	IL1R2	Keep	NO	YES
SeqId_14133_93	rs78423067	P27930	#N/A	A	G	0.0133786	-0.802732	0.0719447	1.12746e-28	7212	124.458	1	Tier1	IL1R2.SeqId_14133_93.txt	IL1R2	Keep	NO	NO
SeqId_14133_93	rs13023233	P27930	#N/A	C	A	0.333148	0.086305	0.0176396	1.0163e-06	7212	23.9317	#N/A	Tier1	IL1R2.SeqId_14133_93.txt	IL1R2	Keep	NO	NO
SeqId_14134_49	rs1101752	Q86SJ2	#N/A	G	A	0.299945	0.148244	0.0180809	2.84709e-16	7212	67.2038	2	Tier1	AMIGO2.SeqId_14134_49.txt	AMIGO2	Keep	NO	NO
SeqId_14134_49	rs7979883	Q86SJ2	#N/A	T	C	0.321156	-0.124031	0.0178879	4.45168e-12	7212	48.0642	#N/A	Tier1	AMIGO2.SeqId_14134_49.txt	AMIGO2	Keep	NO	NO
SeqId_14134_49	rs1554693	Q86SJ2	#N/A	A	G	0.307847	0.101317	0.018255	2.9569e-08	7212	30.795	#N/A	Tier1	AMIGO2.SeqId_14134_49.txt	AMIGO2	Keep	NO	NO
SeqId_14134_49	rs2040643	Q86SJ2	#N/A	A	G	0.434979	0.0928038	0.016768	3.22942e-08	7212	30.6231	#N/A	Tier1	AMIGO2.SeqId_14134_49.txt	AMIGO2	Keep	NO	NO
SeqId_14151_4	rs3128110	P05161	#N/A	G	C	0.384375	0.319394	0.016764	5.35144e-79	7212	362.892	1	Tier2	ISG15.SeqId_14151_4.txt	ISG15	Keep	NO	YES
SeqId_14151_4	rs2465126	P05161	#N/A	G	A	0.0401359	-0.754279	0.041517	3.70005e-72	7212	329.983	2	Tier2	ISG15.SeqId_14151_4.txt	ISG15	Keep	NO	YES
SeqId_14156_33	rs6031847	P31946	#N/A	T	C	0.28005	-0.912681	0.0150942	1e-200	7212	3655.08	1	Tier1	YWHAB.SeqId_14156_33.txt	YWHAB	Keep	NO	YES
SeqId_14156_33	rs2868216	P31946	#N/A	A	G	0.0479689	0.297776	0.0387696	1.79173e-14	7212	58.9761	#N/A	Tier1	YWHAB.SeqId_14156_33.txt	YWHAB	Keep	NO	NO
SeqId_14156_33	rs3092248	P31946	#N/A	T	C	0.0296687	0.271958	0.0492353	3.43639e-08	7212	30.5021	#N/A	Tier1	YWHAB.SeqId_14156_33.txt	YWHAB	Keep	NO	NO
SeqId_14158_17	rs36177180	P08758	#N/A	G	T	0.293013	-0.0895254	0.018409	1.17986e-06	7212	23.6435	#N/A	Tier1	ANXA5.SeqId_14158_17.txt	ANXA5	Keep	YES	NO
SeqId_14203_3	rs117332875	P20073	#N/A	G	C	0.0203106	-0.453527	0.0587629	1.34178e-14	7212	59.5497	#N/A	Tier1	ANXA7.SeqId_14203_3.txt	ANXA7	Keep	YES	NO
SeqId_14208_3	rs35232720	Q96R05	#N/A	T	C	0.054485	-1.02579	0.0345448	6.53274e-183	7212	881.518	#N/A	Tier1	RBP7.SeqId_14208_3.txt	RBP7	Keep	NO	YES
SeqId_14208_3	rs72859578	Q96R05	#N/A	C	G	0.0363233	-0.40962	0.044098	2.0265e-20	7212	86.2589	#N/A	Tier1	RBP7.SeqId_14208_3.txt	RBP7	Keep	NO	NO
SeqId_14208_3	rs77407441	Q96R05	#N/A	G	A	0.026272	-0.316929	0.0523357	1.46834e-09	7212	36.6613	#N/A	Tier1	RBP7.SeqId_14208_3.txt	RBP7	Keep	NO	NO
SeqId_14208_3	rs7532547	Q96R05	#N/A	T	C	0.0862332	-0.129675	0.0297626	1.33703e-05	7212	18.978	#N/A	Tier1	RBP7.SeqId_14208_3.txt	RBP7	Keep	NO	NO
SeqId_14246_50	rs73223780	O60496	#N/A	A	G	0.080549	-0.207364	0.0305412	1.21335e-11	7212	46.0865	#N/A	Tier1	DOK2.SeqId_14246_50.txt	DOK2	Keep	YES	NO
SeqId_14246_50	rs7009693	O60496	#N/A	G	A	0.474768	-0.0540783	0.0166194	0.00114342	7212	10.5851	#N/A	Tier1	DOK2.SeqId_14246_50.txt	DOK2	Keep	YES	NO
SeqId_14271_23	rs10212397	Q9NRW1	#N/A	A	G	0.155345	-0.715131	0.0211755	1e-200	7212	1140.21	#N/A	Tier1	RAB6B.SeqId_14271_23.txt	RAB6B	Keep	NO	YES
SeqId_14271_23	rs2715635	Q9NRW1	#N/A	T	A	0.138569	-0.115535	0.0241602	1.7696e-06	7212	22.8615	#N/A	Tier1	RAB6B.SeqId_14271_23.txt	RAB6B	Keep	NO	NO
SeqId_14271_23	rs76501142	Q9NRW1	#N/A	A	G	0.25052	-0.0839005	0.0193188	1.42511e-05	7212	18.8559	#N/A	Tier1	RAB6B.SeqId_14271_23.txt	RAB6B	Keep	NO	NO
SeqId_14273_19	rs1051484	P48147	missense	T	C	0.156662	0.813295	0.0209354	1e-200	7212	1508.74	#N/A	Tier1	PREP.SeqId_14273_19.txt	PREP	Keep	NO	YES
SeqId_14273_19	rs10447466	P48147	#N/A	C	A	0.0778456	-0.570562	0.0301714	6.97854e-78	7212	357.515	#N/A	Tier1	PREP.SeqId_14273_19.txt	PREP	Keep	NO	YES
SeqId_14273_19	rs72941804	P48147	#N/A	G	A	0.0474144	-0.416737	0.0388113	1.0788e-26	7212	115.262	1	Tier1	PREP.SeqId_14273_19.txt	PREP	Keep	NO	NO
SeqId_14273_19	rs145187731	P48147	#N/A	C	T	0.0669624	-0.277092	0.0326102	2.33737e-17	7212	72.1806	#N/A	Tier1	PREP.SeqId_14273_19.txt	PREP	Keep	NO	NO
SeqId_14273_19	rs1149316	P48147	#N/A	T	C	0.0625953	-0.273218	0.0342641	1.7751e-15	7212	63.5652	1	Tier1	PREP.SeqId_14273_19.txt	PREP	Keep	NO	NO
SeqId_14273_19	rs75159041	P48147	#N/A	A	C	0.0121309	-0.393398	0.0754874	1.92581e-07	7212	27.1516	#N/A	Tier1	PREP.SeqId_14273_19.txt	PREP	Keep	NO	NO
SeqId_14618_26	rs117042408	Q96AW1	#N/A	A	G	0.0305698	-0.505854	0.0475067	2.7892e-26	7212	113.35	1	Tier1	VOPP1.SeqId_14618_26.txt	VOPP1	Keep	NO	NO
SeqId_14618_26	rs9642585	Q96AW1	#N/A	T	C	0.372522	0.111082	0.017116	9.15776e-11	7212	42.1078	#N/A	Tier1	VOPP1.SeqId_14618_26.txt	VOPP1	Keep	NO	NO
SeqId_14636_25	rs76631768	P52758	#N/A	G	A	0.414668	-0.327702	0.0164754	9.52112e-86	7212	395.518	#N/A	Tier1	HRSP12.SeqId_14636_25.txt	HRSP12	Keep	YES	NO
SeqId_14636_25	rs2447505	P52758	#N/A	A	T	0.421877	0.325117	0.016433	7.01824e-85	7212	391.314	1	Tier1	HRSP12.SeqId_14636_25.txt	HRSP12	Keep	YES	NO
SeqId_14655_1	rs57825040	Q9NVM6	#N/A	G	C	0.365659	-0.114068	0.0173222	4.86644e-11	7212	43.3512	#N/A	Tier1	DNAJC17.SeqId_14655_1.txt	DNAJC17	Keep	YES	NO
SeqId_14655_1	rs56097374	Q9NVM6	#N/A	C	T	0.0309857	-0.285171	0.0479123	2.77391e-09	7212	35.4157	1	Tier1	DNAJC17.SeqId_14655_1.txt	DNAJC17	Keep	YES	NO
SeqId_14655_1	rs79353017	Q9NVM6	#N/A	T	G	0.0175378	-0.341948	0.0628356	5.44351e-08	7212	29.6066	1	Tier1	DNAJC17.SeqId_14655_1.txt	DNAJC17	Keep	YES	NO
SeqId_14675_20	rs146008363	P23588	missense	A	T	0.0571191	-0.203697	0.0358128	1.33704e-08	7212	32.3424	#N/A	Tier1	EIF4B.SeqId_14675_20.txt	EIF4B	Keep	YES	NO
SeqId_14675_20	rs1474214	P23588	#N/A	C	T	0.345071	-0.0660365	0.0174597	0.00015669	7212	14.3013	2	Tier1	EIF4B.SeqId_14675_20.txt	EIF4B	Keep	YES	NO
SeqId_14684_17	rs188530181	P17655	#N/A	C	A	0.0108831	-1.48021	0.0787683	5.92226e-77	7212	353.039	2	Tier1	CAPN2.SeqId_14684_17.txt	CAPN2	Keep	NO	NO
SeqId_14684_17	rs17559134	P17655	#N/A	A	G	0.327187	-0.188952	0.0175965	1.07281e-26	7212	115.274	1	Tier1	CAPN2.SeqId_14684_17.txt	CAPN2	Keep	NO	NO
SeqId_14684_17	rs112181631	P17655	#N/A	A	C	0.0107445	0.370089	0.0800129	3.8046e-06	7212	21.3881	#N/A	Tier1	CAPN2.SeqId_14684_17.txt	CAPN2	Keep	NO	NO
SeqId_14684_17	rs61827701	P17655	#N/A	G	A	0.139124	0.0830832	0.0239441	0.000523728	7212	12.0367	#N/A	Tier1	CAPN2.SeqId_14684_17.txt	CAPN2	Keep	NO	NO
SeqId_14708_59	rs2071006	P07360	#N/A	T	G	0.466311	0.498495	0.0154451	1e-200	7212	1041.41	4	Tier1	C8G.SeqId_14708_59.txt	C8G	Keep	NO	YES
SeqId_14708_59	rs884112	P07360	#N/A	A	G	0.188063	0.563019	0.020296	5.09541e-161	7212	769.316	1	Tier1	C8G.SeqId_14708_59.txt	C8G	Keep	NO	YES
SeqId_14708_59	rs11145945	P07360	#N/A	G	A	0.269999	0.183903	0.0185633	5.45302e-23	7212	98.1176	5	Tier1	C8G.SeqId_14708_59.txt	C8G	Keep	NO	YES
SeqId_14747_9	rs141412226	O75462	#N/A	A	G	0.204423	0.337656	0.0201954	1.35295e-61	7212	279.463	#N/A	Tier1	CRLF1.SeqId_14747_9.txt	CRLF1	Keep	YES	NO
SeqId_14747_9	rs111532577	O75462	#N/A	G	T	0.10183	0.111857	0.0273228	4.28793e-05	7212	16.7554	#N/A	Tier1	CRLF1.SeqId_14747_9.txt	CRLF1	Keep	YES	YES
SeqId_15298_199	rs7242889	Q8TDF5	#N/A	G	C	0.183072	0.126592	0.0213905	3.40501e-09	7212	35.0147	#N/A	Tier1	NETO1.SeqId_15298_199.txt	NETO1	Keep	YES	NO
SeqId_15298_199	rs1559584	Q8TDF5	#N/A	C	A	0.39103	-0.0809339	0.0169962	1.95531e-06	7212	22.6692	1	Tier1	NETO1.SeqId_15298_199.txt	NETO1	Keep	YES	NO
SeqId_15298_199	rs12961224	Q8TDF5	#N/A	C	T	0.408984	0.078931	0.0169419	3.2358e-06	7212	21.6995	#N/A	Tier1	NETO1.SeqId_15298_199.txt	NETO1	Keep	YES	NO
SeqId_15299_102	rs6495535	Q14696	#N/A	T	C	0.0483155	-0.443898	0.0385742	2.22108e-30	7212	132.389	#N/A	Tier1	MESDC2.SeqId_15299_102.txt	MESDC2	Keep	NO	YES
SeqId_15299_102	rs2460850	Q14696	#N/A	C	T	0.361708	-0.124476	0.0174081	9.49538e-13	7212	51.115	#N/A	Tier1	MESDC2.SeqId_15299_102.txt	MESDC2	Keep	NO	YES
SeqId_15300_66	rs11090057	Q9H6E4	#N/A	A	G	0.357688	0.387324	0.0167286	1.85176e-114	7212	535.931	1	Tier1	CCDC134.SeqId_15300_66.txt	CCDC134	Keep	NO	YES
SeqId_15300_66	rs139558	Q9H6E4	#N/A	A	G	0.309996	-0.350496	0.0174657	3.28741e-87	7212	402.6	1	Tier2	CCDC134.SeqId_15300_66.txt	CCDC134	Keep	NO	YES
SeqId_15304_1	rs114874655	Q06141	#N/A	A	T	0.0587828	0.480648	0.0350196	2.4373e-42	7212	188.327	#N/A	Tier1	REG3A.SeqId_15304_1.txt	REG3A	Keep	NO	NO
SeqId_15304_1	rs3754810	Q06141	#N/A	T	C	0.0499792	-0.393476	0.0379759	5.56907e-25	7212	107.325	#N/A	Tier1	REG3A.SeqId_15304_1.txt	REG3A	Keep	NO	YES
SeqId_15304_1	rs13026790	Q06141	#N/A	C	T	0.193539	0.114558	0.0209999	5.0557e-08	7212	29.7506	#N/A	Tier1	REG3A.SeqId_15304_1.txt	REG3A	Keep	NO	NO
SeqId_15304_1	rs142010238	Q06141	#N/A	T	A	0.0773603	0.157579	0.0310162	3.85837e-07	7212	25.8047	#N/A	Tier1	REG3A.SeqId_15304_1.txt	REG3A	Keep	NO	NO
SeqId_15304_1	rs6713129	Q06141	#N/A	T	C	0.412311	0.0818362	0.0167685	1.08169e-06	7212	23.8112	#N/A	Tier1	REG3A.SeqId_15304_1.txt	REG3A	Keep	NO	YES
SeqId_15308_108	rs1876569	Q2TAL6	#N/A	T	A	0.142798	-0.647865	0.0221472	7.34774e-178	7212	855.482	1	Tier1	VWC2.SeqId_15308_108.txt	VWC2	Keep	NO	YES
SeqId_15308_108	rs148681119	Q2TAL6	#N/A	A	C	0.0222515	0.840013	0.0556646	1.1032e-50	7212	227.663	1	Tier1	VWC2.SeqId_15308_108.txt	VWC2	Keep	NO	NO
SeqId_15308_108	rs1544434	Q2TAL6	#N/A	G	A	0.394219	0.205542	0.0168108	4.85098e-34	7212	149.453	1	Tier1	VWC2.SeqId_15308_108.txt	VWC2	Keep	NO	YES
SeqId_15308_108	rs73347631	Q2TAL6	missense	T	C	0.0219049	-0.656922	0.0562399	3.05376e-31	7212	136.401	1	Tier1	VWC2.SeqId_15308_108.txt	VWC2	Keep	NO	YES
SeqId_15308_108	rs79731913	Q2TAL6	missense	C	A	0.0596146	0.354615	0.0346747	2.20301e-24	7212	104.561	1	Tier1	VWC2.SeqId_15308_108.txt	VWC2	Keep	NO	YES
SeqId_15308_108	rs11972629	Q2TAL6	#N/A	T	A	0.362886	0.106758	0.017286	6.93166e-10	7212	38.1322	12	Tier3	VWC2.SeqId_15308_108.txt	VWC2	Keep	NO	NO
SeqId_15308_108	rs6963683	Q2TAL6	#N/A	A	G	0.135727	-0.149245	0.0242096	7.44238e-10	7212	37.993	#N/A	Tier1	VWC2.SeqId_15308_108.txt	VWC2	Keep	NO	YES
SeqId_15308_108	rs38789	Q2TAL6	#N/A	T	C	0.468737	-0.0936199	0.0167703	2.45716e-08	7212	31.1555	1	Tier1	VWC2.SeqId_15308_108.txt	VWC2	Keep	NO	NO
SeqId_15308_108	rs11772277	Q2TAL6	#N/A	T	C	0.0721614	0.116486	0.0318949	0.000261863	7212	13.3347	#N/A	Tier1	VWC2.SeqId_15308_108.txt	VWC2	Keep	NO	NO
SeqId_15308_108	rs17632348	Q2TAL6	#N/A	C	T	0.3075	-0.064394	0.0180168	0.000353726	7212	12.7707	#N/A	Tier1	VWC2.SeqId_15308_108.txt	VWC2	Keep	NO	YES
SeqId_15314_49	rs4649017	Q9Y696	#N/A	C	T	0.373492	-0.256521	0.0167131	2.42089e-52	7212	235.511	#N/A	Tier1	CLIC4.SeqId_15314_49.txt	CLIC4	Keep	NO	NO
SeqId_15314_49	rs76072819	Q9Y696	#N/A	C	G	0.0438098	0.568733	0.039901	1.75935e-45	7212	203.109	#N/A	Tier1	CLIC4.SeqId_15314_49.txt	CLIC4	Keep	NO	YES
SeqId_15314_49	rs4344265	Q9Y696	#N/A	A	G	0.0250936	-0.196802	0.0530998	0.000211904	7212	13.7326	#N/A	Tier1	CLIC4.SeqId_15314_49.txt	CLIC4	Keep	NO	NO
SeqId_15316_262	rs116891509	Q9NX01	missense	T	C	0.0734091	0.554352	0.031138	2.0163e-69	7212	316.861	3	Tier1	TXNL4B.SeqId_15316_262.txt	TXNL4B	Keep	NO	NO
SeqId_15316_262	rs74029810	Q9NX01	missense	T	C	0.0309164	-0.401327	0.0476237	4.23768e-17	7212	70.9954	2	Tier1	TXNL4B.SeqId_15316_262.txt	TXNL4B	Keep	NO	YES
SeqId_15316_262	rs75092065	Q9NX01	#N/A	C	T	0.14058	0.117681	0.0238878	8.56251e-07	7212	24.2627	#N/A	Tier1	TXNL4B.SeqId_15316_262.txt	TXNL4B	Keep	NO	NO
SeqId_15316_262	rs6499557	Q9NX01	#N/A	A	G	0.466657	0.0659778	0.016755	8.30098e-05	7212	15.502	2	Tier1	TXNL4B.SeqId_15316_262.txt	TXNL4B	Keep	NO	YES
SeqId_15326_64	rs1048443	P32455	missense	C	G	0.302024	-0.189538	0.0180036	9.87654e-26	7212	110.803	5	Tier1	GBP1.SeqId_15326_64.txt	GBP1	Keep	NO	YES
SeqId_15326_64	rs1048401	P32455	missense	C	T	0.0370858	-0.321212	0.0438792	2.7406e-13	7212	53.573	#N/A	Tier1	GBP1.SeqId_15326_64.txt	GBP1	Keep	NO	NO
SeqId_15326_64	rs1329122	P32455	#N/A	C	T	0.0243311	0.357389	0.0535898	2.76625e-11	7212	44.4629	#N/A	Tier1	GBP1.SeqId_15326_64.txt	GBP1	Keep	NO	NO
SeqId_15326_64	rs115621056	P32455	#N/A	A	G	0.0392347	0.235791	0.0427127	3.49983e-08	7212	30.4663	#N/A	Tier1	GBP1.SeqId_15326_64.txt	GBP1	Keep	NO	NO
SeqId_15326_64	rs2390735	P32455	#N/A	A	T	0.328851	-0.0595917	0.0178057	0.000821771	7212	11.1978	#N/A	Tier1	GBP1.SeqId_15326_64.txt	GBP1	Keep	NO	NO
SeqId_15336_7	rs117551362	Q8WWX9	#N/A	A	G	0.0490087	0.288679	0.0385417	7.7038e-14	7212	56.0852	#N/A	Tier1	SELM.SeqId_15336_7.txt	SELM	Keep	YES	NO
SeqId_15343_337	rs5030062	P01042	#N/A	C	A	0.37682	0.303368	0.0166594	1.77668e-72	7212	331.513	10	Tier3	KNG1.SeqId_15343_337.txt	KNG1	Keep	NO	YES
SeqId_15343_337	rs76438938	P01042	#N/A	T	C	0.0273118	0.791345	0.0499949	1.68803e-55	7212	250.472	3	Tier1	KNG1.SeqId_15343_337.txt	KNG1	Keep	NO	NO
SeqId_15343_337	rs58005713	P01042	#N/A	C	G	0.0948981	-0.317342	0.0279712	1.39271e-29	7212	128.68	9	Tier3	KNG1.SeqId_15343_337.txt	KNG1	Keep	NO	NO
SeqId_15363_32	rs12274046	Q6Q788	missense	T	C	0.0696659	1.21024	0.0296625	1e-200	7212	1664.21	4	Tier2	APOA5.SeqId_15363_32.txt	APOA5	Keep	NO	YES
SeqId_15363_32	rs651821	Q6Q788	#N/A	C	T	0.062318	-0.411318	0.0338479	1.19279e-33	7212	147.629	4	Tier2	APOA5.SeqId_15363_32.txt	APOA5	Keep	NO	YES
SeqId_15364_101	rs5112	P02654	#N/A	C	G	0.466449	-0.320626	0.0162545	2.12949e-84	7212	388.982	32	Tier3	APOC1.SeqId_15364_101.txt	APOC1	Keep	NO	YES
SeqId_15364_101	rs1064725	P02654	#N/A	G	T	0.0417995	-0.237303	0.0415423	1.15889e-08	7212	32.6216	3	Tier1	APOC1.SeqId_15364_101.txt	APOC1	Keep	NO	NO
SeqId_15364_101	rs429358	P02654	missense	C	T	0.14973	0.118336	0.0234379	4.55246e-07	7212	25.4845	87	Tier3	APOC1.SeqId_15364_101.txt	APOC1	Keep	NO	YES
SeqId_15367_38	rs11696307	Q8TDL5	missense	C	T	0.396229	0.323175	0.0166866	1.66801e-81	7212	374.99	2	Tier2	BPIFB1.SeqId_15367_38.txt	BPIFB1	Keep	NO	YES
SeqId_15367_38	rs10875488	Q8TDL5	#N/A	G	A	0.246638	0.156828	0.0191201	2.77011e-16	7212	67.2584	2	Tier1	BPIFB1.SeqId_15367_38.txt	BPIFB1	Keep	NO	NO
SeqId_15367_38	rs116989472	Q8TDL5	#N/A	G	C	0.0133093	0.398038	0.0725935	4.32076e-08	7212	30.0561	#N/A	Tier1	BPIFB1.SeqId_15367_38.txt	BPIFB1	Keep	NO	NO
SeqId_15367_38	rs76549422	Q8TDL5	#N/A	G	T	0.0234992	-0.251518	0.0547019	4.339e-06	7212	21.1355	2	Tier1	BPIFB1.SeqId_15367_38.txt	BPIFB1	Keep	NO	NO
SeqId_15368_3	rs2893475	Q8N8U9	#N/A	C	T	0.126092	0.296124	0.0244534	1.97753e-33	7212	146.605	#N/A	Tier1	BMPER.SeqId_15368_3.txt	BMPER	Keep	NO	YES
SeqId_15368_3	rs759728	Q8N8U9	#N/A	T	C	0.1141	-0.287268	0.0258704	2.03433e-28	7212	123.267	#N/A	Tier1	BMPER.SeqId_15368_3.txt	BMPER	Keep	NO	YES
SeqId_15368_3	rs4723328	Q8N8U9	#N/A	T	C	0.475184	0.160005	0.0163678	1.97425e-22	7212	95.5358	#N/A	Tier1	BMPER.SeqId_15368_3.txt	BMPER	Keep	NO	NO
SeqId_15368_3	rs77897447	Q8N8U9	#N/A	G	C	0.120338	0.208308	0.025474	3.40176e-16	7212	66.8493	#N/A	Tier1	BMPER.SeqId_15368_3.txt	BMPER	Keep	NO	NO
SeqId_15368_3	rs2058681	Q8N8U9	#N/A	G	A	0.316512	-0.140206	0.0177664	3.42311e-15	7212	62.2607	#N/A	Tier1	BMPER.SeqId_15368_3.txt	BMPER	Keep	NO	NO
SeqId_15368_3	rs17823568	Q8N8U9	#N/A	G	C	0.23111	-0.135978	0.0197769	6.68948e-12	7212	47.2607	#N/A	Tier1	BMPER.SeqId_15368_3.txt	BMPER	Keep	NO	NO
SeqId_15368_3	rs1545449	Q8N8U9	#N/A	T	C	0.197352	-0.0956637	0.020667	3.74197e-06	7212	21.42	#N/A	Tier1	BMPER.SeqId_15368_3.txt	BMPER	Keep	NO	NO
SeqId_15368_3	rs1050719	Q8N8U9	#N/A	C	T	0.25253	0.0709696	0.019162	0.000214104	7212	13.7133	#N/A	Tier1	BMPER.SeqId_15368_3.txt	BMPER	Keep	NO	NO
SeqId_15370_5	rs1044808	Q9Y3E2	missense	C	G	0.0777762	1.0913	0.0285201	1e-200	7212	1463.75	1	Tier1	BOLA1.SeqId_15370_5.txt	BOLA1	Keep	NO	YES
SeqId_15375_49	rs13318851	P15086	missense	C	G	0.227506	0.410047	0.0191662	1.65631e-98	7212	457.588	1	Tier2	CPB1.SeqId_15375_49.txt	CPB1	Keep	NO	YES
SeqId_15375_49	rs41267865	P15086	#N/A	A	C	0.101137	0.434526	0.0271246	8.82651e-57	7212	256.557	4	Tier2	CPB1.SeqId_15375_49.txt	CPB1	Keep	NO	YES
SeqId_15375_49	rs73010114	P15086	#N/A	C	T	0.0353528	-0.291585	0.0442276	4.61959e-11	7212	43.4533	#N/A	Tier1	CPB1.SeqId_15375_49.txt	CPB1	Keep	NO	YES
SeqId_15376_134	rs78554767	P14091	#N/A	T	C	0.0812422	0.151763	0.0304325	6.28024e-07	7212	24.862	#N/A	Tier1	CTSE.SeqId_15376_134.txt	CTSE	Keep	NO	NO
SeqId_15376_134	rs148097044	P14091	#N/A	T	C	0.0153889	-0.306116	0.0680625	6.98101e-06	7212	20.2225	#N/A	Tier1	CTSE.SeqId_15376_134.txt	CTSE	Keep	NO	NO
SeqId_15384_15	rs73176836	Q9UEF7	missense	C	T	0.151324	0.216232	0.0227686	2.87644e-21	7212	90.1668	#N/A	Tier1	KL.SeqId_15384_15.txt	KL	Keep	NO	YES
SeqId_15384_15	rs10467359	Q9UEF7	#N/A	G	A	0.0490781	-0.360307	0.0383187	6.9857e-21	7212	88.3901	#N/A	Tier1	KL.SeqId_15384_15.txt	KL	Keep	NO	YES
SeqId_15384_15	rs73176817	Q9UEF7	#N/A	C	T	0.0886594	0.212283	0.0296601	9.04682e-13	7212	51.2112	#N/A	Tier1	KL.SeqId_15384_15.txt	KL	Keep	NO	NO
SeqId_15384_15	rs2858823	Q9UEF7	#N/A	T	C	0.409746	-0.114359	0.0167759	1.0058e-11	7212	46.4567	1	Tier1	KL.SeqId_15384_15.txt	KL	Keep	NO	NO
SeqId_15385_116	rs56905341	P12104	#N/A	C	T	0.180161	-0.780911	0.0197014	1e-200	7212	1570.68	#N/A	Tier1	FABP2.SeqId_15385_116.txt	FABP2	Keep	NO	YES
SeqId_15385_116	rs1397607	P12104	#N/A	G	A	0.328781	-0.754648	0.0156094	1e-200	7212	2336.66	#N/A	Tier1	FABP2.SeqId_15385_116.txt	FABP2	Keep	NO	YES
SeqId_15385_116	rs7659765	P12104	#N/A	T	C	0.0994732	-0.748705	0.0263631	2.83407e-168	7212	806.321	1	Tier1	FABP2.SeqId_15385_116.txt	FABP2	Keep	NO	YES
SeqId_15385_116	rs35703745	P12104	#N/A	A	G	0.387425	-0.436525	0.0164202	1.23476e-148	7212	706.547	#N/A	Tier1	FABP2.SeqId_15385_116.txt	FABP2	Keep	NO	YES
SeqId_15385_116	rs111866828	P12104	#N/A	A	G	0.119506	-0.642838	0.0244839	3.46534e-145	7212	689.162	#N/A	Tier1	FABP2.SeqId_15385_116.txt	FABP2	Keep	NO	YES
SeqId_15385_116	rs1052633	P12104	#N/A	G	A	0.462914	0.36824	0.0160713	3.25821e-112	7212	524.855	#N/A	Tier1	FABP2.SeqId_15385_116.txt	FABP2	Keep	NO	YES
SeqId_15385_116	rs181347410	P12104	#N/A	G	T	0.0218356	-0.71309	0.0566049	5.19801e-36	7212	158.657	#N/A	Tier1	FABP2.SeqId_15385_116.txt	FABP2	Keep	NO	NO
SeqId_15385_116	rs17359764	P12104	missense	T	G	0.034313	0.337861	0.045796	1.79287e-13	7212	54.4127	#N/A	Tier1	FABP2.SeqId_15385_116.txt	FABP2	Keep	NO	NO
SeqId_15387_44	rs849110	O60462	#N/A	T	C	0.233051	-0.320222	0.0193929	3.76872e-60	7212	272.582	1	Tier1	NRP2.SeqId_15387_44.txt	NRP2	Keep	NO	YES
SeqId_15387_44	rs16837641	O60462	#N/A	A	G	0.325593	0.21381	0.0175937	1.18349e-33	7212	147.646	1	Tier1	NRP2.SeqId_15387_44.txt	NRP2	Keep	NO	NO
SeqId_15387_44	rs3770994	O60462	#N/A	A	G	0.109524	0.242054	0.0265113	8.73095e-20	7212	83.3378	1	Tier1	NRP2.SeqId_15387_44.txt	NRP2	Keep	NO	NO
SeqId_15387_44	rs13428191	O60462	#N/A	G	T	0.20061	0.185793	0.0208195	5.62555e-19	7212	79.6155	1	Tier1	NRP2.SeqId_15387_44.txt	NRP2	Keep	NO	NO
SeqId_15387_44	rs12694032	O60462	#N/A	G	A	0.404825	0.102193	0.0168622	1.42529e-09	7212	36.7192	1	Tier1	NRP2.SeqId_15387_44.txt	NRP2	Keep	NO	NO
SeqId_15387_44	rs113185080	O60462	#N/A	G	A	0.0522667	-0.184471	0.0375863	9.40637e-07	7212	24.0811	1	Tier1	NRP2.SeqId_15387_44.txt	NRP2	Keep	NO	NO
SeqId_15387_44	rs35761263	O60462	#N/A	G	A	0.0373631	-0.153126	0.0440305	0.000508678	7212	12.0912	1	Tier1	NRP2.SeqId_15387_44.txt	NRP2	Keep	NO	NO
SeqId_15388_24	rs6687275	P08637	#N/A	G	T	0.177388	0.739199	0.0199988	1e-200	7212	1365.82	2	Tier1	FCGR3A.SeqId_15388_24.txt	FCGR3A	Keep	NO	YES
SeqId_15388_24	rs9427403	P08637	#N/A	C	A	0.18536	0.796131	0.0192695	1e-200	7212	1706.51	4	Tier1	FCGR3A.SeqId_15388_24.txt	FCGR3A	Keep	NO	YES
SeqId_15388_24	rs396991	P08637	#N/A	C	A	0.327672	0.962239	0.0136893	1e-200	7212	4939.5	#N/A	Tier1	FCGR3A.SeqId_15388_24.txt	FCGR3A	Keep	NO	YES
SeqId_15388_24	rs79568124	P08637	missense	G	A	0.101691	0.794599	0.0258049	1.00334e-195	7212	947.919	3	Tier1	FCGR3A.SeqId_15388_24.txt	FCGR3A	Keep	NO	YES
SeqId_15388_24	rs17400517	P08637	#N/A	T	G	0.12318	0.72134	0.0237319	4.75154e-191	7212	923.623	7	Tier3	FCGR3A.SeqId_15388_24.txt	FCGR3A	Keep	NO	YES
SeqId_15388_24	rs79090924	P08637	#N/A	C	T	0.0989186	0.647647	0.0267186	7.56402e-125	7212	587.393	4	Tier1	FCGR3A.SeqId_15388_24.txt	FCGR3A	Keep	NO	YES
SeqId_15388_24	rs35852976	P08637	#N/A	G	A	0.0426314	0.68465	0.0400616	3.20365e-64	7212	291.985	3	Tier1	FCGR3A.SeqId_15388_24.txt	FCGR3A	Keep	NO	NO
SeqId_15388_24	rs143135133	P08637	#N/A	C	A	0.0210731	-0.349965	0.0576536	1.34281e-09	7212	36.8363	2	Tier1	FCGR3A.SeqId_15388_24.txt	FCGR3A	Keep	NO	NO
SeqId_15391_114	rs6602909	Q14393	#N/A	C	T	0.322335	-0.408095	0.0171639	2.28744e-120	7212	565.158	#N/A	Tier1	GAS6.SeqId_15391_114.txt	GAS6	Keep	NO	YES
SeqId_15391_114	rs7490130	Q14393	#N/A	C	T	0.230972	-0.174702	0.0196961	9.10878e-19	7212	78.6529	#N/A	Tier1	GAS6.SeqId_15391_114.txt	GAS6	Keep	NO	YES
SeqId_15394_79	rs74761108	Q8IZJ1	#N/A	A	G	0.0329267	-0.5326	0.0463082	2.3899e-30	7212	132.241	6	Tier3	UNC5B.SeqId_15394_79.txt	UNC5B	Keep	NO	YES
SeqId_15394_79	rs11598330	Q8IZJ1	#N/A	T	G	0.0694579	0.364837	0.0323109	2.54601e-29	7212	127.462	#N/A	Tier1	UNC5B.SeqId_15394_79.txt	UNC5B	Keep	NO	YES
SeqId_15394_79	rs2275577	Q8IZJ1	#N/A	T	G	0.0811729	0.260261	0.0301705	7.70422e-18	7212	74.3931	#N/A	Tier1	UNC5B.SeqId_15394_79.txt	UNC5B	Keep	NO	YES
SeqId_15394_79	rs1124397	Q8IZJ1	#N/A	C	T	0.321295	0.153265	0.0177715	7.84725e-18	7212	74.3562	1	Tier1	UNC5B.SeqId_15394_79.txt	UNC5B	Keep	NO	YES
SeqId_15394_79	rs4747141	Q8IZJ1	#N/A	A	G	0.102315	0.217527	0.0269694	8.4634e-16	7212	65.0374	#N/A	Tier1	UNC5B.SeqId_15394_79.txt	UNC5B	Keep	NO	NO
SeqId_15394_79	rs12414898	Q8IZJ1	#N/A	G	C	0.480036	0.128146	0.016706	1.93639e-14	7212	58.8227	#N/A	Tier1	UNC5B.SeqId_15394_79.txt	UNC5B	Keep	NO	NO
SeqId_15394_79	rs72810346	Q8IZJ1	#N/A	A	G	0.0259254	-0.337103	0.0522083	1.13825e-10	7212	41.6798	1	Tier1	UNC5B.SeqId_15394_79.txt	UNC5B	Keep	NO	NO
SeqId_15394_79	rs7069846	Q8IZJ1	#N/A	G	A	0.286011	0.0927189	0.0183756	4.62726e-07	7212	25.4527	#N/A	Tier1	UNC5B.SeqId_15394_79.txt	UNC5B	Keep	NO	YES
SeqId_15395_15	rs115929572	P09488	#N/A	A	G	0.0751421	0.767476	0.0302128	2.05707e-136	7212	645.1	1	Tier2	GSTM1.SeqId_15395_15.txt	GSTM1	Keep	NO	YES
SeqId_15395_15	rs2269340	P09488	#N/A	C	T	0.0752807	0.622648	0.0306167	1.88835e-89	7212	413.474	1	Tier2	GSTM1.SeqId_15395_15.txt	GSTM1	Keep	NO	YES
SeqId_15395_15	rs140604451	P09488	#N/A	A	G	0.0317482	0.88038	0.0460338	1.43398e-79	7212	365.651	#N/A	Tier1	GSTM1.SeqId_15395_15.txt	GSTM1	Keep	NO	YES
SeqId_15395_15	rs116803059	P09488	#N/A	A	G	0.0296687	0.727521	0.0477567	1.33143e-51	7212	232.007	2	Tier2	GSTM1.SeqId_15395_15.txt	GSTM1	Keep	NO	YES
SeqId_15395_15	rs116532364	P09488	#N/A	T	C	0.024539	0.795074	0.0528774	2.45171e-50	7212	226.024	#N/A	Tier1	GSTM1.SeqId_15395_15.txt	GSTM1	Keep	NO	NO
SeqId_15395_15	rs3895838	P09488	#N/A	G	A	0.0678636	0.476007	0.0325523	9.64828e-48	7212	213.768	4	Tier1	GSTM1.SeqId_15395_15.txt	GSTM1	Keep	NO	YES
SeqId_15395_15	rs58720505	P09488	#N/A	A	G	0.039512	0.538229	0.0421195	5.42854e-37	7212	163.248	#N/A	Tier1	GSTM1.SeqId_15395_15.txt	GSTM1	Keep	NO	NO
SeqId_15395_15	rs112697537	P09488	#N/A	A	G	0.0230833	0.694137	0.0544572	8.12501e-37	7212	162.427	#N/A	Tier1	GSTM1.SeqId_15395_15.txt	GSTM1	Keep	NO	YES
SeqId_15395_15	rs35579799	P09488	#N/A	T	C	0.0124775	0.890186	0.0743046	9.21883e-33	7212	143.486	1	Tier1	GSTM1.SeqId_15395_15.txt	GSTM1	Keep	NO	NO
SeqId_15395_15	rs61797155	P09488	#N/A	T	C	0.0189935	0.703099	0.0610207	1.87987e-30	7212	132.727	#N/A	Tier1	GSTM1.SeqId_15395_15.txt	GSTM1	Keep	NO	NO
SeqId_15395_15	rs2073483	P09488	#N/A	T	C	0.396992	-0.190034	0.0168939	4.10676e-29	7212	126.498	#N/A	Tier1	GSTM1.SeqId_15395_15.txt	GSTM1	Keep	NO	NO
SeqId_15395_15	rs72705225	P09488	#N/A	A	G	0.0436018	0.390561	0.0404825	6.81734e-22	7212	93.0513	1	Tier1	GSTM1.SeqId_15395_15.txt	GSTM1	Keep	NO	NO
SeqId_15395_15	rs115394162	P09488	#N/A	C	A	0.029738	0.366587	0.0487402	6.08244e-14	7212	56.5534	#N/A	Tier1	GSTM1.SeqId_15395_15.txt	GSTM1	Keep	NO	NO
SeqId_15395_15	rs116362610	P09488	#N/A	G	C	0.0185082	0.413423	0.0612092	1.54746e-11	7212	45.6074	#N/A	Tier1	GSTM1.SeqId_15395_15.txt	GSTM1	Keep	NO	NO
SeqId_15395_15	rs1332018	P09488	#N/A	G	T	0.421946	-0.097898	0.016874	6.8422e-09	7212	33.6505	#N/A	Tier1	GSTM1.SeqId_15395_15.txt	GSTM1	Keep	NO	NO
SeqId_15395_15	rs148295757	P09488	#N/A	T	A	0.00984334	0.470217	0.0845568	2.77897e-08	7212	30.9157	#N/A	Tier1	GSTM1.SeqId_15395_15.txt	GSTM1	Keep	NO	NO
SeqId_15395_15	rs1149174	P09488	#N/A	A	G	0.136351	0.0837624	0.0242956	0.000568739	7212	11.8829	#N/A	Tier1	GSTM1.SeqId_15395_15.txt	GSTM1	Keep	NO	NO
SeqId_15395_15	rs112987420	P09488	#N/A	C	G	0.0122002	-0.259364	0.0753625	0.000581669	7212	11.841	#N/A	Tier1	GSTM1.SeqId_15395_15.txt	GSTM1	Keep	NO	NO
SeqId_15414_316	rs7951953	P00338	#N/A	C	T	0.174338	0.201607	0.0216975	1.97338e-20	7212	86.312	#N/A	Tier1	LDHA.SeqId_15414_316.txt	LDHA	Keep	NO	NO
SeqId_15417_3	rs12967175	P36952	#N/A	T	A	0.144253	0.165659	0.023788	3.60014e-12	7212	48.4835	#N/A	Tier1	SERPINB5.SeqId_15417_3.txt	SERPINB5	Keep	YES	NO
SeqId_15417_3	rs72931617	P36952	#N/A	G	T	0.289547	-0.122154	0.0185803	5.22659e-11	7212	43.2105	#N/A	Tier1	SERPINB5.SeqId_15417_3.txt	SERPINB5	Keep	YES	NO
SeqId_15435_4	rs1049564	P00491	missense	A	G	0.176279	-0.667139	0.0201747	1e-200	7212	1093.2	#N/A	Tier1	PNP.SeqId_15435_4.txt	PNP	Keep	NO	YES
SeqId_15435_4	rs1760940	P00491	#N/A	C	A	0.235824	-0.499759	0.0186189	2.38546e-151	7212	720.266	#N/A	Tier1	PNP.SeqId_15435_4.txt	PNP	Keep	NO	YES
SeqId_15435_4	rs1760928	P00491	#N/A	G	A	0.197491	-0.249421	0.0205946	1.94802e-33	7212	146.635	2	Tier1	PNP.SeqId_15435_4.txt	PNP	Keep	NO	YES
SeqId_15435_4	rs28714148	P00491	#N/A	C	G	0.268474	0.164919	0.0187352	1.65222e-18	7212	77.4648	#N/A	Tier1	PNP.SeqId_15435_4.txt	PNP	Keep	NO	NO
SeqId_15435_4	rs72671254	P00491	#N/A	A	G	0.0120616	0.443205	0.0760975	5.98664e-09	7212	33.9116	#N/A	Tier1	PNP.SeqId_15435_4.txt	PNP	Keep	NO	NO
SeqId_15435_4	rs34784031	P00491	#N/A	G	C	0.0567725	0.184005	0.0361532	3.6788e-07	7212	25.8968	1	Tier1	PNP.SeqId_15435_4.txt	PNP	Keep	NO	NO
SeqId_15435_4	rs79943081	P00491	#N/A	C	G	0.0573964	-0.155776	0.0359606	1.4987e-05	7212	18.7597	#N/A	Tier1	PNP.SeqId_15435_4.txt	PNP	Keep	NO	NO
SeqId_15435_4	rs1756364	P00491	#N/A	G	T	0.110495	-0.096866	0.0263793	0.000242357	7212	13.4802	#N/A	Tier1	PNP.SeqId_15435_4.txt	PNP	Keep	NO	NO
SeqId_15435_4	rs72672764	P00491	#N/A	C	T	0.0957299	-0.0984573	0.0283614	0.000520538	7212	12.0481	#N/A	Tier1	PNP.SeqId_15435_4.txt	PNP	Keep	NO	NO
SeqId_15441_6	rs153447	P17900	#N/A	T	A	0.366907	0.487403	0.0162896	1.57776e-185	7212	895.025	#N/A	Tier1	GM2A.SeqId_15441_6.txt	GM2A	Keep	NO	YES
SeqId_15441_6	rs113026124	P17900	#N/A	A	G	0.115902	0.713617	0.0246437	1.62511e-174	7212	838.297	1	Tier1	GM2A.SeqId_15441_6.txt	GM2A	Keep	NO	NO
SeqId_15441_6	rs153479	P17900	#N/A	G	A	0.467004	-0.45318	0.0158034	2.35337e-171	7212	822.091	#N/A	Tier1	GM2A.SeqId_15441_6.txt	GM2A	Keep	NO	YES
SeqId_15441_6	rs3756627	P17900	missense	T	C	0.0292527	-0.683244	0.0482753	7.10251e-45	7212	200.254	#N/A	Tier1	GM2A.SeqId_15441_6.txt	GM2A	Keep	NO	YES
SeqId_15441_6	rs41290573	P17900	#N/A	A	C	0.0607237	0.44449	0.0342297	3.94802e-38	7212	168.577	#N/A	Tier1	GM2A.SeqId_15441_6.txt	GM2A	Keep	NO	NO
SeqId_15441_6	rs79086049	P17900	#N/A	T	C	0.031055	0.331628	0.0480454	5.54863e-12	7212	47.6298	#N/A	Tier1	GM2A.SeqId_15441_6.txt	GM2A	Keep	NO	NO
SeqId_15441_6	rs17660330	P17900	#N/A	A	G	0.0176071	-0.246936	0.0630315	9.02389e-05	7212	15.3438	#N/A	Tier1	GM2A.SeqId_15441_6.txt	GM2A	Keep	NO	NO
SeqId_15447_45	rs72722045	Q00796	#N/A	T	A	0.119784	0.470238	0.0249355	1.80027e-77	7212	355.532	#N/A	Tier1	SORD.SeqId_15447_45.txt	SORD	Keep	NO	NO
SeqId_15447_45	rs79521435	Q00796	#N/A	G	A	0.0924026	0.417319	0.0284317	4.38669e-48	7212	215.382	#N/A	Tier1	SORD.SeqId_15447_45.txt	SORD	Keep	NO	NO
SeqId_15447_45	rs2437868	Q00796	#N/A	C	T	0.149175	-0.245593	0.0230515	2.61604e-26	7212	113.478	1	Tier1	SORD.SeqId_15447_45.txt	SORD	Keep	NO	NO
SeqId_15447_45	rs111477569	Q00796	missense	A	G	0.0545543	-0.357439	0.0367345	3.0659e-22	7212	94.6532	#N/A	Tier1	SORD.SeqId_15447_45.txt	SORD	Keep	NO	NO
SeqId_15447_45	rs28488149	Q00796	#N/A	C	G	0.0138639	0.307439	0.070172	1.19688e-05	7212	19.1898	#N/A	Tier1	SORD.SeqId_15447_45.txt	SORD	Keep	NO	YES
SeqId_15452_5	rs2229523	P21589	missense	A	G	0.32788	0.447466	0.0169449	9.05288e-147	7212	697.143	#N/A	Tier1	NT5E.SeqId_15452_5.txt	NT5E	Keep	NO	YES
SeqId_15452_5	rs313206	P21589	#N/A	A	G	0.121447	-0.633576	0.0243732	1.76563e-142	7212	675.541	#N/A	Tier1	NT5E.SeqId_15452_5.txt	NT5E	Keep	NO	YES
SeqId_15452_5	rs3812139	P21589	#N/A	G	C	0.102315	-0.305995	0.0271147	2.73116e-29	7212	127.321	#N/A	Tier1	NT5E.SeqId_15452_5.txt	NT5E	Keep	NO	NO
SeqId_15452_5	rs72903444	P21589	#N/A	A	C	0.230764	0.16952	0.0196488	7.62938e-18	7212	74.4131	#N/A	Tier1	NT5E.SeqId_15452_5.txt	NT5E	Keep	NO	NO
SeqId_15452_5	rs118034309	P21589	#N/A	A	G	0.0163594	0.389479	0.0654389	2.77642e-09	7212	35.4141	#N/A	Tier1	NT5E.SeqId_15452_5.txt	NT5E	Keep	NO	NO
SeqId_15452_5	rs74381604	P21589	#N/A	T	C	0.0368085	-0.227003	0.0438503	2.3185e-07	7212	26.7915	1	Tier1	NT5E.SeqId_15452_5.txt	NT5E	Keep	NO	NO
SeqId_15452_5	rs9351064	P21589	#N/A	C	T	0.119368	-0.104682	0.0256914	4.65914e-05	7212	16.5977	#N/A	Tier1	NT5E.SeqId_15452_5.txt	NT5E	Keep	NO	NO
SeqId_15453_3	rs10982050	P02760	#N/A	G	A	0.242132	-0.153459	0.0192007	1.5303e-15	7212	63.8602	2	Tier1	AMBP.SeqId_15453_3.txt	AMBP	Keep	YES	NO
SeqId_15453_3	rs116994374	P02760	#N/A	A	G	0.0781228	-0.177243	0.0309179	1.02844e-08	7212	32.8547	3	Tier1	AMBP.SeqId_15453_3.txt	AMBP	Keep	YES	NO
SeqId_15453_3	rs3762058	P02760	#N/A	T	C	0.0451962	0.200224	0.0401132	6.1324e-07	7212	24.9079	#N/A	Tier1	AMBP.SeqId_15453_3.txt	AMBP	Keep	YES	NO
SeqId_15457_14	rs1042499	P15144	#N/A	C	T	0.0594759	0.223497	0.0352508	2.43293e-10	7212	40.1869	#N/A	Tier1	ANPEP.SeqId_15457_14.txt	ANPEP	Keep	YES	NO
SeqId_15457_14	rs25653	P15144	missense	C	T	0.47151	0.0764518	0.0166119	4.25129e-06	7212	21.1747	#N/A	Tier1	ANPEP.SeqId_15457_14.txt	ANPEP	Keep	YES	NO
SeqId_15462_28	rs3020726	P01732	#N/A	G	A	0.165604	0.51744	0.021687	3.63962e-121	7212	569.116	2	Tier1	CD8A.SeqId_15462_28.txt	CD8A	Keep	NO	YES
SeqId_15462_28	rs114758893	P01732	#N/A	A	G	0.0829752	-0.409963	0.0297782	1.38328e-42	7212	189.484	#N/A	Tier1	CD8A.SeqId_15462_28.txt	CD8A	Keep	NO	NO
SeqId_15462_28	rs62148508	P01732	#N/A	G	T	0.0229447	-0.598571	0.0549384	1.98366e-27	7212	118.675	1	Tier1	CD8A.SeqId_15462_28.txt	CD8A	Keep	NO	NO
SeqId_15466_30	rs13199337	P20849	#N/A	T	C	0.175378	0.140078	0.0218353	1.49528e-10	7212	41.1435	1	Tier1	COL9A1.SeqId_15466_30.txt	COL9A1	Keep	YES	NO
SeqId_15466_30	rs9455027	P20849	#N/A	T	A	0.0829752	-0.175103	0.0300142	5.6458e-09	7212	34.0262	#N/A	Tier1	COL9A1.SeqId_15466_30.txt	COL9A1	Keep	YES	NO
SeqId_15466_30	rs17739048	P20849	#N/A	G	A	0.0500485	-0.15591	0.0380241	4.17161e-05	7212	16.8078	#N/A	Tier1	COL9A1.SeqId_15466_30.txt	COL9A1	Keep	YES	NO
SeqId_15466_30	rs2242588	P20849	#N/A	C	T	0.17614	0.0872439	0.0218878	6.78688e-05	7212	15.8835	#N/A	Tier1	COL9A1.SeqId_15466_30.txt	COL9A1	Keep	YES	NO
SeqId_15468_14	rs71631867	Q03591	#N/A	A	T	0.205046	-0.836817	0.0177125	1e-200	7212	2231.42	#N/A	Tier1	CFHR1.SeqId_15468_14.txt	CFHR1	Keep	NO	YES
SeqId_15468_14	rs146690273	Q03591	#N/A	G	T	0.159781	0.399035	0.0223495	8.37705e-70	7212	318.688	15	Tier3	CFHR1.SeqId_15468_14.txt	CFHR1	Keep	NO	NO
SeqId_15468_14	rs72734340	Q03591	#N/A	T	C	0.0335505	0.536984	0.0460049	3.36477e-31	7212	136.205	7	Tier3	CFHR1.SeqId_15468_14.txt	CFHR1	Keep	NO	NO
SeqId_15468_14	rs140976580	Q03591	#N/A	C	T	0.0103286	-0.379317	0.0815307	3.33877e-06	7212	21.6392	3	Tier1	CFHR1.SeqId_15468_14.txt	CFHR1	Keep	NO	NO
SeqId_15470_11	rs13181798	P07686	#N/A	T	C	0.247262	0.477442	0.0185325	4.36537e-140	7212	663.518	#N/A	Tier1	HEXB.SeqId_15470_11.txt	HEXB	Keep	NO	YES
SeqId_15470_11	rs35711978	P07686	missense	T	C	0.179537	0.525619	0.0207597	1.42872e-135	7212	640.884	1	Tier1	HEXB.SeqId_15470_11.txt	HEXB	Keep	NO	YES
SeqId_15470_11	rs2442041	P07686	#N/A	A	C	0.0716068	-0.617553	0.0312484	1.0556e-84	7212	390.456	1	Tier1	HEXB.SeqId_15470_11.txt	HEXB	Keep	NO	YES
SeqId_15470_11	rs62366372	P07686	#N/A	C	T	0.037987	-0.818006	0.0423305	3.68669e-81	7212	373.324	1	Tier1	HEXB.SeqId_15470_11.txt	HEXB	Keep	NO	NO
SeqId_15470_11	rs820886	P07686	#N/A	G	A	0.257729	0.181671	0.0188838	8.85242e-22	7212	92.5277	7	Tier3	HEXB.SeqId_15470_11.txt	HEXB	Keep	NO	YES
SeqId_15470_11	rs183908490	P07686	missense	A	G	0.0157355	0.631297	0.0667097	3.95345e-21	7212	89.5301	#N/A	Tier1	HEXB.SeqId_15470_11.txt	HEXB	Keep	NO	NO
SeqId_15470_11	rs6888163	P07686	#N/A	G	A	0.119922	-0.205515	0.0256913	1.4462e-15	7212	63.9727	#N/A	Tier1	HEXB.SeqId_15470_11.txt	HEXB	Keep	NO	YES
SeqId_15471_29	rs11593206	P54317	#N/A	A	C	0.27291	-0.621882	0.0170111	1e-200	7212	1336.07	#N/A	Tier1	PNLIPRP2.SeqId_15471_29.txt	PNLIPRP2	Keep	NO	YES
SeqId_15471_29	rs11197785	P54317	#N/A	T	A	0.437821	-0.650627	0.0147672	1e-200	7212	1940.65	#N/A	Tier1	PNLIPRP2.SeqId_15471_29.txt	PNLIPRP2	Keep	NO	YES
SeqId_15471_29	rs4523611	P54317	missense	C	G	0.192846	0.58626	0.0198013	6.55132e-182	7212	876.34	#N/A	Tier1	PNLIPRP2.SeqId_15471_29.txt	PNLIPRP2	Keep	NO	YES
SeqId_15471_29	rs11197765	P54317	#N/A	G	C	0.212464	0.464824	0.0195263	1.21386e-120	7212	566.522	1	Tier1	PNLIPRP2.SeqId_15471_29.txt	PNLIPRP2	Keep	NO	YES
SeqId_15471_29	rs17095060	P54317	#N/A	T	C	0.333287	0.224965	0.0174766	1.66289e-37	7212	165.652	#N/A	Tier1	PNLIPRP2.SeqId_15471_29.txt	PNLIPRP2	Keep	NO	YES
SeqId_15471_29	rs74158811	P54317	#N/A	T	C	0.0703591	0.280011	0.031829	1.73065e-18	7212	77.372	#N/A	Tier1	PNLIPRP2.SeqId_15471_29.txt	PNLIPRP2	Keep	NO	YES
SeqId_15471_29	rs2921965	P54317	#N/A	C	T	0.29225	0.0586986	0.0182411	0.00129689	7212	10.3522	#N/A	Tier1	PNLIPRP2.SeqId_15471_29.txt	PNLIPRP2	Keep	NO	NO
SeqId_15472_16	rs1807815	Q86VZ4	#N/A	C	T	0.465271	0.722848	0.0143295	1e-200	7212	2543.97	#N/A	Tier1	LRP11.SeqId_15472_16.txt	LRP11	Keep	NO	YES
SeqId_15472_16	rs9377229	Q86VZ4	#N/A	T	C	0.369333	0.871114	0.0139092	1e-200	7212	3921.26	#N/A	Tier1	LRP11.SeqId_15472_16.txt	LRP11	Keep	NO	YES
SeqId_15472_16	rs17748069	Q86VZ4	#N/A	A	G	0.479689	-0.401853	0.0159358	1.53717e-134	7212	635.721	#N/A	Tier1	LRP11.SeqId_15472_16.txt	LRP11	Keep	NO	YES
SeqId_15472_16	rs9379346	Q86VZ4	#N/A	A	G	0.0826979	0.580845	0.0292786	2.52915e-85	7212	393.459	1	Tier1	LRP11.SeqId_15472_16.txt	LRP11	Keep	NO	NO
SeqId_15472_16	rs28843181	Q86VZ4	#N/A	G	A	0.0149036	0.922024	0.0677045	1.01885e-41	7212	185.408	#N/A	Tier1	LRP11.SeqId_15472_16.txt	LRP11	Keep	NO	YES
SeqId_15472_16	rs952414	Q86VZ4	#N/A	T	C	0.0585748	0.379628	0.0353338	1.00651e-26	7212	115.403	#N/A	Tier1	LRP11.SeqId_15472_16.txt	LRP11	Keep	NO	NO
SeqId_15472_16	rs55803037	Q86VZ4	#N/A	A	C	0.109871	0.0992454	0.0267262	0.000206023	7212	13.7856	#N/A	Tier1	LRP11.SeqId_15472_16.txt	LRP11	Keep	NO	NO
SeqId_15474_7	rs730554	Q13526	#N/A	G	A	0.333426	0.0883978	0.0175106	4.568e-07	7212	25.4777	2	Tier1	PIN1.SeqId_15474_7.txt	PIN1	Keep	YES	NO
SeqId_15475_4	rs111602331	P55058	#N/A	C	T	0.184597	-0.751054	0.0196214	1e-200	7212	1464.74	6	Tier3	PLTP.SeqId_15475_4.txt	PLTP	Keep	NO	YES
SeqId_15475_4	rs435306	P55058	#N/A	G	T	0.26071	0.315609	0.0185114	6.23749e-64	7212	290.603	#N/A	Tier1	PLTP.SeqId_15475_4.txt	PLTP	Keep	NO	YES
SeqId_15475_4	rs6032614	P55058	#N/A	G	T	0.0947595	-0.235477	0.028234	8.8042e-17	7212	69.5395	1	Tier1	PLTP.SeqId_15475_4.txt	PLTP	Keep	NO	NO
SeqId_15475_4	rs6032360	P55058	#N/A	T	C	0.0148343	-0.555016	0.0684103	5.7573e-16	7212	65.8033	1	Tier1	PLTP.SeqId_15475_4.txt	PLTP	Keep	NO	NO
SeqId_15475_4	rs147204976	P55058	#N/A	A	G	0.0152502	-0.27175	0.0680633	6.60018e-05	7212	15.9365	#N/A	Tier1	PLTP.SeqId_15475_4.txt	PLTP	Keep	NO	YES
SeqId_15476_6	rs430298	Q6UW15	#N/A	T	G	0.218148	0.576398	0.0189111	4.91913e-192	7212	928.733	3	Tier1	REG3G.SeqId_15476_6.txt	REG3G	Keep	NO	YES
SeqId_15476_6	rs2196331	Q6UW15	#N/A	G	T	0.263483	0.510492	0.0177504	2.73254e-172	7212	826.877	#N/A	Tier1	REG3G.SeqId_15476_6.txt	REG3G	Keep	NO	YES
SeqId_15476_6	rs13025793	Q6UW15	#N/A	T	C	0.140372	-0.449809	0.0234	2.38999e-80	7212	369.406	#N/A	Tier1	REG3G.SeqId_15476_6.txt	REG3G	Keep	NO	YES
SeqId_15476_6	rs5002174	Q6UW15	#N/A	C	T	0.469707	0.110803	0.0165875	2.56859e-11	7212	44.6088	#N/A	Tier1	REG3G.SeqId_15476_6.txt	REG3G	Keep	NO	NO
SeqId_15476_6	rs1666769	Q6UW15	#N/A	C	T	0.316165	-0.0612777	0.0177793	0.000570973	7212	11.8756	#N/A	Tier1	REG3G.SeqId_15476_6.txt	REG3G	Keep	NO	NO
SeqId_15480_2	rs9483499	O95498	#N/A	G	A	0.149868	0.604641	0.0221008	7.07245e-157	7212	748.271	#N/A	Tier1	VNN2.SeqId_15480_2.txt	VNN2	Keep	NO	NO
SeqId_15480_2	rs33980664	O95498	#N/A	T	C	0.0313323	-1.21752	0.0455875	6.2744e-150	7212	713.083	#N/A	Tier1	VNN2.SeqId_15480_2.txt	VNN2	Keep	NO	NO
SeqId_15480_2	rs2267952	O95498	#N/A	C	T	0.463746	-0.405409	0.0157764	2.03835e-139	7212	660.162	#N/A	Tier1	VNN2.SeqId_15480_2.txt	VNN2	Keep	NO	YES
SeqId_15480_2	rs761126	O95498	#N/A	T	C	0.214405	0.37013	0.0196192	1.57226e-77	7212	355.816	2	Tier1	VNN2.SeqId_15480_2.txt	VNN2	Keep	NO	YES
SeqId_15480_2	rs34625012	O95498	#N/A	T	C	0.047553	0.611546	0.0382215	1.19607e-56	7212	255.931	#N/A	Tier1	VNN2.SeqId_15480_2.txt	VNN2	Keep	NO	NO
SeqId_15480_2	rs4897609	O95498	#N/A	G	A	0.340219	-0.153826	0.0176241	3.17764e-18	7212	76.1597	#N/A	Tier1	VNN2.SeqId_15480_2.txt	VNN2	Keep	NO	YES
SeqId_15480_2	rs146265857	O95498	#N/A	T	G	0.0517122	-0.312459	0.0372649	6.05295e-17	7212	70.2855	#N/A	Tier1	VNN2.SeqId_15480_2.txt	VNN2	Keep	NO	NO
SeqId_15480_2	rs3756973	O95498	missense	A	T	0.0279357	-0.406011	0.050368	8.80058e-16	7212	64.96	#N/A	Tier1	VNN2.SeqId_15480_2.txt	VNN2	Keep	NO	YES
SeqId_15480_2	rs34902339	O95498	#N/A	T	C	0.0173298	0.433451	0.0631098	7.04373e-12	7212	47.1592	#N/A	Tier1	VNN2.SeqId_15480_2.txt	VNN2	Keep	NO	NO
SeqId_15480_2	rs77020716	O95498	#N/A	G	A	0.0793706	0.117419	0.0305437	0.000121936	7212	14.7745	#N/A	Tier1	VNN2.SeqId_15480_2.txt	VNN2	Keep	NO	NO
SeqId_15481_45	rs11716848	P49913	missense	A	G	0.301262	0.0728898	0.0180195	5.28549e-05	7212	16.3579	4	Tier1	CAMP.SeqId_15481_45.txt	CAMP	Keep	NO	NO
SeqId_15483_377	rs4970350	O00468	#N/A	G	A	0.427423	-0.301049	0.0166506	1.6955e-71	7212	326.809	2	Tier1	AGRN.SeqId_15483_377.txt	AGRN	Keep	NO	NO
SeqId_15486_126	rs7786439	P19801	#N/A	G	A	0.251629	-0.696563	0.0173295	1e-200	7212	1615.21	2	Tier1	AOC1.SeqId_15486_126.txt	AOC1	Keep	NO	YES
SeqId_15486_126	rs10952288	P19801	#N/A	G	A	0.44198	0.767347	0.01419	1e-200	7212	2923.47	1	Tier1	AOC1.SeqId_15486_126.txt	AOC1	Keep	NO	YES
SeqId_15486_126	rs2052130	P19801	#N/A	A	G	0.156939	-0.626785	0.0216316	1.01486e-174	7212	839.343	#N/A	Tier1	AOC1.SeqId_15486_126.txt	AOC1	Keep	NO	YES
SeqId_15486_126	rs62490441	P19801	missense	T	C	0.162415	0.567728	0.0216071	2.17247e-145	7212	690.188	#N/A	Tier1	AOC1.SeqId_15486_126.txt	AOC1	Keep	NO	YES
SeqId_15486_126	rs1049742	P19801	missense	T	C	0.0800638	-0.489125	0.0299577	7.13355e-59	7212	266.503	1	Tier1	AOC1.SeqId_15486_126.txt	AOC1	Keep	NO	YES
SeqId_15486_126	rs12671154	P19801	#N/A	T	C	0.161306	-0.287116	0.0221424	5.01261e-38	7212	168.091	2	Tier1	AOC1.SeqId_15486_126.txt	AOC1	Keep	NO	NO
SeqId_15486_126	rs2071517	P19801	#N/A	A	G	0.178081	0.226047	0.0217064	3.23444e-25	7212	108.418	2	Tier1	AOC1.SeqId_15486_126.txt	AOC1	Keep	NO	YES
SeqId_15486_126	rs79043825	P19801	#N/A	A	C	0.0436018	-0.381494	0.0405628	6.84963e-21	7212	88.4299	#N/A	Tier1	AOC1.SeqId_15486_126.txt	AOC1	Keep	NO	NO
SeqId_15486_126	rs80309015	P19801	#N/A	T	A	0.0194094	-0.530933	0.0595137	5.76824e-19	7212	79.5656	#N/A	Tier1	AOC1.SeqId_15486_126.txt	AOC1	Keep	NO	YES
SeqId_15486_126	rs4725374	P19801	#N/A	T	C	0.221059	0.140955	0.0198902	1.50428e-12	7212	50.2068	1	Tier1	AOC1.SeqId_15486_126.txt	AOC1	Keep	NO	YES
SeqId_15486_126	rs9691673	P19801	#N/A	C	G	0.299182	0.0629337	0.0182096	0.00055127	7212	11.9411	#N/A	Tier1	AOC1.SeqId_15486_126.txt	AOC1	Keep	NO	NO
SeqId_15487_164	rs76336259	P23141	missense	A	G	0.0469985	-0.471838	0.0391188	3.507e-33	7212	145.444	#N/A	Tier1	CES1.SeqId_15487_164.txt	CES1	Keep	YES	NO
SeqId_15487_164	rs11076122	P23141	missense	A	G	0.221891	-0.159138	0.0200519	2.39826e-15	7212	62.9675	#N/A	Tier1	CES1.SeqId_15487_164.txt	CES1	Keep	YES	NO
SeqId_15487_164	rs74019283	P23141	#N/A	T	G	0.0378483	-0.272459	0.0434465	3.79078e-10	7212	39.3163	#N/A	Tier1	CES1.SeqId_15487_164.txt	CES1	Keep	YES	NO
SeqId_15487_164	rs145577128	P23141	missense	A	G	0.0111604	-0.408554	0.0785473	2.03259e-07	7212	27.0468	#N/A	Tier1	CES1.SeqId_15487_164.txt	CES1	Keep	YES	NO
SeqId_15491_20	rs565972	Q9HCU0	#N/A	A	G	0.476778	0.103092	0.0167089	7.2037e-10	7212	38.0569	#N/A	Tier1	CD248.SeqId_15491_20.txt	CD248	Keep	NO	NO
SeqId_15495_9	rs75780959	P41439	#N/A	C	G	0.0484542	1.18121	0.0361181	1e-200	7212	1069.26	3	Tier1	FOLR3.SeqId_15495_9.txt	FOLR3	Keep	NO	YES
SeqId_15495_9	rs116309149	P41439	#N/A	A	G	0.0280743	1.39168	0.0474753	1.48228e-178	7212	859.059	2	Tier1	FOLR3.SeqId_15495_9.txt	FOLR3	Keep	NO	YES
SeqId_15495_9	rs151304224	P41439	#N/A	T	C	0.016498	0.848116	0.0642887	2.76423e-39	7212	173.989	3	Tier1	FOLR3.SeqId_15495_9.txt	FOLR3	Keep	NO	YES
SeqId_15495_9	rs151030145	P41439	#N/A	C	T	0.0133093	-0.262072	0.0726791	0.000313196	7212	12.9988	#N/A	Tier1	FOLR3.SeqId_15495_9.txt	FOLR3	Keep	NO	NO
SeqId_15499_11	rs118065662	O75882	missense	G	A	0.0127547	-1.9277	0.070695	6.66354e-156	7212	743.329	#N/A	Tier1	ATRN.SeqId_15499_11.txt	ATRN	Keep	NO	NO
SeqId_15499_11	rs238735	O75882	missense	T	C	0.0622487	-0.671665	0.0337423	7.11723e-86	7212	396.128	1	Tier1	ATRN.SeqId_15499_11.txt	ATRN	Keep	NO	YES
SeqId_15499_11	rs2252091	O75882	#N/A	T	C	0.231873	-0.137424	0.0195186	2.0893e-12	7212	49.5573	1	Tier1	ATRN.SeqId_15499_11.txt	ATRN	Keep	NO	YES
SeqId_15503_15	rs360057	O00292	missense	G	T	0.358103	-0.339695	0.0168731	9.56727e-88	7212	405.199	#N/A	Tier1	LEFTY2.SeqId_15503_15.txt	LEFTY2	Keep	NO	YES
SeqId_15503_15	rs360073	O00292	#N/A	A	G	0.256897	0.236471	0.0187155	3.26856e-36	7212	159.6	2	Tier1	LEFTY2.SeqId_15503_15.txt	LEFTY2	Keep	NO	YES
SeqId_15503_15	rs75263226	O00292	#N/A	C	T	0.105227	0.213969	0.0270278	2.80631e-15	7212	62.6556	12	Tier3	LEFTY2.SeqId_15503_15.txt	LEFTY2	Keep	NO	NO
SeqId_15503_15	rs4653694	O00292	missense	C	A	0.104741	-0.167035	0.0269151	5.73618e-10	7212	38.5037	#N/A	Tier1	LEFTY2.SeqId_15503_15.txt	LEFTY2	Keep	NO	YES
SeqId_15503_20	rs360061	O00292	#N/A	T	A	0.393595	-0.666505	0.0150751	1e-200	7212	1954.19	#N/A	Tier1	LEFTY2.SeqId_15503_20.txt	LEFTY2	Keep	NO	YES
SeqId_15503_20	rs360075	O00292	#N/A	C	T	0.3615	0.753259	0.014911	1e-200	7212	2551.26	1	Tier1	LEFTY2.SeqId_15503_20.txt	LEFTY2	Keep	NO	YES
SeqId_15503_20	rs4653689	O00292	#N/A	C	T	0.252599	-0.434754	0.0184479	2.30692e-118	7212	555.23	#N/A	Tier1	LEFTY2.SeqId_15503_20.txt	LEFTY2	Keep	NO	YES
SeqId_15503_20	rs10915896	O00292	#N/A	T	C	0.403577	-0.316873	0.0165953	2.50241e-79	7212	364.485	#N/A	Tier1	LEFTY2.SeqId_15503_20.txt	LEFTY2	Keep	NO	YES
SeqId_15503_20	rs77324456	O00292	#N/A	A	G	0.0317482	-0.501411	0.0470292	2.41446e-26	7212	113.64	#N/A	Tier1	LEFTY2.SeqId_15503_20.txt	LEFTY2	Keep	NO	NO
SeqId_15503_20	rs77739325	O00292	missense	A	T	0.0336892	0.276904	0.0459394	1.74626e-09	7212	36.3218	#N/A	Tier1	LEFTY2.SeqId_15503_20.txt	LEFTY2	Keep	NO	NO
SeqId_15503_20	rs2292560	O00292	missense	T	C	0.0456121	0.187353	0.0397087	2.42444e-06	7212	22.2551	#N/A	Tier1	LEFTY2.SeqId_15503_20.txt	LEFTY2	Keep	NO	NO
SeqId_15509_2	rs375061876	P54802	#N/A	A	T	0.042562	1.09823	0.0391592	2.34854e-164	7212	786.319	#N/A	Tier1	NAGLU.SeqId_15509_2.txt	NAGLU	Keep	NO	NO
SeqId_15509_2	rs86312	P54802	#N/A	C	G	0.0562179	0.883218	0.0345492	4.66473e-138	7212	653.34	#N/A	Tier1	NAGLU.SeqId_15509_2.txt	NAGLU	Keep	NO	YES
SeqId_15509_2	rs72826906	P54802	#N/A	T	C	0.381187	0.0952074	0.0171279	2.81618e-08	7212	30.8896	#N/A	Tier1	NAGLU.SeqId_15509_2.txt	NAGLU	Keep	NO	NO
SeqId_15511_37	rs4821839	O95502	#N/A	A	G	0.0186469	1.62078	0.058872	9.71916e-159	7212	757.722	#N/A	Tier1	NPTXR.SeqId_15511_37.txt	NPTXR	Keep	NO	YES
SeqId_15511_37	rs741977	O95502	#N/A	C	T	0.313046	-0.194907	0.0178545	1.57946e-27	7212	119.135	3	Tier1	NPTXR.SeqId_15511_37.txt	NPTXR	Keep	NO	YES
SeqId_15511_37	rs760485	O95502	#N/A	C	A	0.188548	0.198494	0.0211272	7.5114e-21	7212	88.2451	1	Tier1	NPTXR.SeqId_15511_37.txt	NPTXR	Keep	NO	NO
SeqId_15511_37	rs74277676	O95502	#N/A	A	G	0.0131707	-0.28816	0.0722629	6.73858e-05	7212	15.897	#N/A	Tier1	NPTXR.SeqId_15511_37.txt	NPTXR	Keep	NO	NO
SeqId_15514_26	rs73165060	P06276	missense	A	C	0.203106	-0.389836	0.0200357	3.16916e-82	7212	378.473	33	Tier3	BCHE.SeqId_15514_26.txt	BCHE	Keep	NO	YES
SeqId_15514_26	rs9881048	P06276	#N/A	A	C	0.201165	-0.338856	0.0204409	1.33039e-60	7212	274.732	95	Tier3	BCHE.SeqId_15514_26.txt	BCHE	Keep	NO	YES
SeqId_15514_26	rs7630032	P06276	#N/A	T	C	0.236933	-0.0904602	0.0196378	4.16679e-06	7212	21.2133	#N/A	Tier1	BCHE.SeqId_15514_26.txt	BCHE	Keep	NO	NO
SeqId_15514_26	rs535243429	P06276	#N/A	T	G	0.0202412	-0.205185	0.0592581	0.000538163	7212	11.986	#N/A	Tier1	BCHE.SeqId_15514_26.txt	BCHE	Keep	NO	NO
SeqId_15515_2	rs11024589	P0DJI8	#N/A	C	A	0.104741	-0.8305	0.0252159	1e-200	7212	1084.45	1	Tier2	SAA1.SeqId_15515_2.txt	SAA1	Keep	NO	YES
SeqId_15515_2	rs79669707	P0DJI8	#N/A	A	G	0.117843	0.460535	0.0251913	5.08644e-73	7212	334.121	2	Tier2	SAA1.SeqId_15515_2.txt	SAA1	Keep	NO	YES
SeqId_15515_2	rs2896522	P0DJI8	#N/A	T	G	0.20671	-0.0657591	0.0202953	0.00120025	7212	10.4954	1	Tier2	SAA1.SeqId_15515_2.txt	SAA1	Keep	NO	NO
SeqId_15516_12	rs2468789	P35542	missense	T	G	0.0276584	1.76219	0.0468335	1e-200	7212	1415.38	4	Tier1	SAA4.SeqId_15516_12.txt	SAA4	Keep	NO	YES
SeqId_15516_12	rs2468856	P35542	#N/A	C	T	0.441633	0.421301	0.0158838	5.37833e-148	7212	703.324	1	Tier1	SAA4.SeqId_15516_12.txt	SAA4	Keep	NO	YES
SeqId_15516_12	rs10430893	P35542	#N/A	T	C	0.104395	-0.534949	0.0263728	5.21235e-89	7212	411.331	1	Tier1	SAA4.SeqId_15516_12.txt	SAA4	Keep	NO	YES
SeqId_15516_12	rs4757645	P35542	#N/A	C	G	0.368917	0.0795081	0.0173386	4.60302e-06	7212	21.022	1	Tier1	SAA4.SeqId_15516_12.txt	SAA4	Keep	NO	NO
SeqId_15521_4	rs35331030	O94985	missense	T	C	0.0167059	1.80636	0.0605129	1.02491e-184	7212	890.825	#N/A	Tier1	CLSTN1.SeqId_15521_4.txt	CLSTN1	Keep	NO	NO
SeqId_15521_4	rs114513597	O94985	#N/A	A	G	0.0158048	-0.711845	0.0664547	1.41976e-26	7212	114.709	#N/A	Tier1	CLSTN1.SeqId_15521_4.txt	CLSTN1	Keep	NO	NO
SeqId_15522_2	rs10814339	Q9H4G4	#N/A	C	A	0.269444	-0.36758	0.01826	9.9442e-88	7212	405.118	1	Tier1	GLIPR2.SeqId_15522_2.txt	GLIPR2	Keep	NO	YES
SeqId_15522_2	rs112776904	Q9H4G4	#N/A	G	A	0.0397893	0.335049	0.0428295	5.90035e-15	7212	61.1801	1	Tier1	GLIPR2.SeqId_15522_2.txt	GLIPR2	Keep	NO	NO
SeqId_15523_9	rs8177797	P13716	missense	A	G	0.0774296	-0.678498	0.0302354	7.30723e-108	7212	503.437	1	Tier1	ALAD.SeqId_15523_9.txt	ALAD	Keep	NO	YES
SeqId_15523_9	rs1805312	P13716	#N/A	G	C	0.0830445	-0.602476	0.0291991	5.99448e-92	7212	425.618	#N/A	Tier1	ALAD.SeqId_15523_9.txt	ALAD	Keep	NO	YES
SeqId_15523_9	rs10817483	P13716	#N/A	A	C	0.353875	0.187937	0.0172257	1.68785e-27	7212	119.001	#N/A	Tier1	ALAD.SeqId_15523_9.txt	ALAD	Keep	NO	NO
SeqId_15523_9	rs8177813	P13716	#N/A	C	T	0.0497019	-0.391612	0.0383565	2.62168e-24	7212	104.211	#N/A	Tier1	ALAD.SeqId_15523_9.txt	ALAD	Keep	NO	NO
SeqId_15523_9	rs818702	P13716	#N/A	G	A	0.210176	-0.135363	0.0205118	4.42475e-11	7212	43.5383	#N/A	Tier1	ALAD.SeqId_15523_9.txt	ALAD	Keep	NO	YES
SeqId_15523_9	rs7041947	P13716	#N/A	A	G	0.0869264	-0.157142	0.0298437	1.43843e-07	7212	27.7178	#N/A	Tier1	ALAD.SeqId_15523_9.txt	ALAD	Keep	NO	NO
SeqId_15523_9	rs11788923	P13716	#N/A	C	T	0.233329	0.0890754	0.0195746	5.43779e-06	7212	20.7019	1	Tier1	ALAD.SeqId_15523_9.txt	ALAD	Keep	NO	NO
SeqId_15523_9	rs112351689	P13716	#N/A	A	T	0.134202	0.107905	0.024444	1.02776e-05	7212	19.4813	#N/A	Tier1	ALAD.SeqId_15523_9.txt	ALAD	Keep	NO	YES
SeqId_15525_294	rs283415	P00326	missense	C	T	0.434909	-0.570222	0.0154016	1e-200	7212	1370.36	#N/A	Tier1	ADH1C.SeqId_15525_294.txt	ADH1C	Keep	NO	YES
SeqId_15525_294	rs4148886	P00326	#N/A	C	T	0.242756	0.372742	0.0188154	4.29687e-85	7212	392.346	#N/A	Tier1	ADH1C.SeqId_15525_294.txt	ADH1C	Keep	NO	NO
SeqId_15525_294	rs1229984	P00326	missense	T	C	0.0325107	-0.421999	0.0464257	1.26238e-19	7212	82.601	#N/A	Tier1	ADH1C.SeqId_15525_294.txt	ADH1C	Keep	NO	NO
SeqId_15525_294	rs13132430	P00326	#N/A	A	G	0.00984334	-0.63045	0.0826359	2.66455e-14	7212	58.1893	1	Tier1	ADH1C.SeqId_15525_294.txt	ADH1C	Keep	NO	NO
SeqId_15526_33	rs6058139	P48637	#N/A	T	C	0.37377	-0.453111	0.0161497	1.74739e-164	7212	786.973	3	Tier1	GSS.SeqId_15526_33.txt	GSS	Keep	NO	NO
SeqId_15526_33	rs150385410	P48637	#N/A	G	C	0.0126854	-0.598821	0.0725052	1.73228e-16	7212	68.1923	#N/A	Tier1	GSS.SeqId_15526_33.txt	GSS	Keep	NO	NO
SeqId_15526_33	rs2424996	P48637	#N/A	T	C	0.0161514	0.423342	0.0652411	9.22015e-11	7212	42.094	1	Tier1	GSS.SeqId_15526_33.txt	GSS	Keep	NO	NO
SeqId_15527_90	rs6950900	P09622	#N/A	T	C	0.392278	-0.0878294	0.0170516	2.66237e-07	7212	26.5234	1	Tier1	DLD.SeqId_15527_90.txt	DLD	Keep	YES	NO
SeqId_15527_90	rs1021653484	P09622	#N/A	T	C	0.011507	0.307133	0.0779431	8.20883e-05	7212	15.5231	#N/A	Tier1	DLD.SeqId_15527_90.txt	DLD	Keep	YES	NO
SeqId_15530_33	rs314345	P54760	missense	G	C	0.472064	-0.263423	0.0165088	2.34646e-56	7212	254.54	#N/A	Tier1	EPHB4.SeqId_15530_33.txt	EPHB4	Keep	NO	NO
SeqId_15533_97	rs41341748	P21757	missense,stop_gained	A	G	0.0102593	-1.49481	0.078361	3.48207e-79	7212	363.791	1	Tier1	MSR1.SeqId_15533_97.txt	MSR1	Keep	NO	NO
SeqId_15533_97	rs59251421	P21757	#N/A	T	C	0.0777069	-0.519507	0.0304108	3.5934e-64	7212	291.747	#N/A	Tier1	MSR1.SeqId_15533_97.txt	MSR1	Keep	NO	YES
SeqId_15533_97	rs1949919	P21757	#N/A	C	A	0.407389	-0.135292	0.0167076	6.52864e-16	7212	65.5535	#N/A	Tier1	MSR1.SeqId_15533_97.txt	MSR1	Keep	NO	NO
SeqId_15534_26	rs10256	P40926	missense	G	A	0.0491474	0.351845	0.0380782	3.18434e-20	7212	85.3551	#N/A	Tier1	MDH2.SeqId_15534_26.txt	MDH2	Keep	NO	NO
SeqId_15534_26	rs59882870	P40926	#N/A	A	G	0.156246	0.076644	0.0227064	0.000740898	7212	11.3904	#N/A	Tier1	MDH2.SeqId_15534_26.txt	MDH2	Keep	NO	NO
SeqId_15544_25	rs11666870	Q9P0G3	#N/A	A	G	0.477956	-0.251544	0.0161447	7.39087e-54	7212	242.688	2	Tier1	KLK14.SeqId_15544_25.txt	KLK14	Keep	NO	NO
SeqId_15544_25	rs2569491	Q9P0G3	missense	A	G	0.313531	0.202616	0.0178302	1.13301e-29	7212	129.097	1	Tier2	KLK14.SeqId_15544_25.txt	KLK14	Keep	NO	YES
SeqId_15544_25	rs7259389	Q9P0G3	#N/A	T	C	0.155206	0.250565	0.0227826	6.50158e-28	7212	120.924	1	Tier2	KLK14.SeqId_15544_25.txt	KLK14	Keep	NO	NO
SeqId_15544_25	rs117229324	Q9P0G3	#N/A	T	C	0.0152502	-0.683849	0.0679819	1.1967e-23	7212	101.161	2	Tier1	KLK14.SeqId_15544_25.txt	KLK14	Keep	NO	NO
SeqId_15544_25	rs952108	Q9P0G3	#N/A	A	G	0.442742	-0.137138	0.0167225	2.80281e-16	7212	67.2346	2	Tier1	KLK14.SeqId_15544_25.txt	KLK14	Keep	NO	NO
SeqId_15544_25	rs2691270	Q9P0G3	#N/A	G	A	0.43276	0.13029	0.0167728	9.08087e-15	7212	60.3241	3	Tier1	KLK14.SeqId_15544_25.txt	KLK14	Keep	NO	NO
SeqId_15544_25	rs11671800	Q9P0G3	#N/A	T	G	0.182864	-0.154569	0.0214287	6.02205e-13	7212	52.0155	1	Tier1	KLK14.SeqId_15544_25.txt	KLK14	Keep	NO	YES
SeqId_15544_25	rs8103083	Q9P0G3	#N/A	G	A	0.263067	0.103652	0.0190527	5.49418e-08	7212	29.5884	2	Tier1	KLK14.SeqId_15544_25.txt	KLK14	Keep	NO	NO
SeqId_15544_25	rs1001538	Q9P0G3	#N/A	C	T	0.272355	-0.076606	0.0187229	4.33133e-05	7212	16.7363	#N/A	Tier1	KLK14.SeqId_15544_25.txt	KLK14	Keep	NO	NO
SeqId_15544_25	rs17728459	Q9P0G3	#N/A	T	C	0.0101206	0.322808	0.0829273	0.000100044	7212	15.1486	#N/A	Tier1	KLK14.SeqId_15544_25.txt	KLK14	Keep	NO	YES
SeqId_15556_49	rs879204071	P19961	#N/A	A	G	0.0845002	0.571257	0.029066	8.13705e-84	7212	386.164	#N/A	Tier1	AMY2B.SeqId_15556_49.txt	AMY2B	Keep	NO	YES
SeqId_15556_49	rs4244372	P19961	#N/A	A	T	0.358589	-0.333167	0.0170129	3.0412e-83	7212	383.395	1	Tier1	AMY2B.SeqId_15556_49.txt	AMY2B	Keep	NO	NO
SeqId_15556_49	rs78245241	P19961	#N/A	G	T	0.031471	-0.785133	0.0469001	9.61714e-62	7212	280.168	#N/A	Tier1	AMY2B.SeqId_15556_49.txt	AMY2B	Keep	NO	NO
SeqId_15556_49	rs964237526	P19961	#N/A	C	T	0.0108831	-0.949242	0.0788551	4.65851e-33	7212	144.868	#N/A	Tier1	AMY2B.SeqId_15556_49.txt	AMY2B	Keep	NO	NO
SeqId_15556_49	rs12119211	P19961	#N/A	T	C	0.0266186	0.560891	0.0503538	1.38512e-28	7212	124.043	2	Tier1	AMY2B.SeqId_15556_49.txt	AMY2B	Keep	NO	NO
SeqId_15556_49	rs113922683	P19961	#N/A	A	G	0.03972	-0.458871	0.0426236	7.99123e-27	7212	115.867	1	Tier1	AMY2B.SeqId_15556_49.txt	AMY2B	Keep	NO	YES
SeqId_15556_49	rs77395797	P19961	#N/A	T	C	0.011715	-0.595449	0.0770375	1.22771e-14	7212	59.7261	1	Tier1	AMY2B.SeqId_15556_49.txt	AMY2B	Keep	NO	NO
SeqId_15556_49	rs145052912	P19961	#N/A	T	A	0.0118536	-0.579314	0.0766153	4.48313e-14	7212	57.1579	#N/A	Tier1	AMY2B.SeqId_15556_49.txt	AMY2B	Keep	NO	NO
SeqId_15556_49	rs114479022	P19961	#N/A	T	G	0.0127547	0.513722	0.0740034	4.20649e-12	7212	48.1762	#N/A	Tier1	AMY2B.SeqId_15556_49.txt	AMY2B	Keep	NO	NO
SeqId_15556_49	rs114922930	P19961	#N/A	T	C	0.0107445	-0.435687	0.0799671	5.25237e-08	7212	29.676	1	Tier1	AMY2B.SeqId_15556_49.txt	AMY2B	Keep	NO	NO
SeqId_15556_49	rs186699271	P19961	#N/A	G	A	0.01324	-0.386562	0.0723997	9.61625e-08	7212	28.5	1	Tier1	AMY2B.SeqId_15556_49.txt	AMY2B	Keep	NO	NO
SeqId_15556_49	rs74486377	P19961	#N/A	C	A	0.0122695	0.376024	0.0755208	6.53696e-07	7212	24.7843	1	Tier1	AMY2B.SeqId_15556_49.txt	AMY2B	Keep	NO	NO
SeqId_15556_49	rs1566154	P19961	#N/A	G	A	0.196589	0.103614	0.0209443	7.70297e-07	7212	24.4672	1	Tier1	AMY2B.SeqId_15556_49.txt	AMY2B	Keep	NO	NO
SeqId_15558_63	rs33966350	Q07075	stop_gained	A	G	0.0133093	-1.84101	0.0686442	4.06611e-151	7212	719.092	#N/A	Tier1	ENPEP.SeqId_15558_63.txt	ENPEP	Keep	NO	NO
SeqId_15558_63	rs11735606	Q07075	#N/A	G	C	0.322751	0.394632	0.0172421	5.57384e-112	7212	523.702	#N/A	Tier1	ENPEP.SeqId_15558_63.txt	ENPEP	Keep	NO	YES
SeqId_15558_63	rs71603066	Q07075	#N/A	A	T	0.019756	-1.11901	0.0585258	1.5637e-79	7212	365.471	#N/A	Tier1	ENPEP.SeqId_15558_63.txt	ENPEP	Keep	NO	NO
SeqId_15558_63	rs1879056	Q07075	#N/A	C	T	0.202274	-0.372768	0.0201894	2.06632e-74	7212	340.808	1	Tier1	ENPEP.SeqId_15558_63.txt	ENPEP	Keep	NO	YES
SeqId_15558_63	rs1056355	Q07075	#N/A	G	A	0.0850548	0.261968	0.0297376	1.55751e-18	7212	77.5826	2	Tier1	ENPEP.SeqId_15558_63.txt	ENPEP	Keep	NO	NO
SeqId_15558_63	rs13123641	Q07075	#N/A	C	T	0.350825	-0.139072	0.0173801	1.4185e-15	7212	64.011	#N/A	Tier1	ENPEP.SeqId_15558_63.txt	ENPEP	Keep	NO	NO
SeqId_15558_63	rs151300518	Q07075	#N/A	T	C	0.028005	-0.313578	0.0505319	5.75216e-10	7212	38.4981	2	Tier1	ENPEP.SeqId_15558_63.txt	ENPEP	Keep	NO	NO
SeqId_15558_63	rs10002354	Q07075	#N/A	T	A	0.0122002	-0.295924	0.0762182	0.000104276	7212	15.0703	#N/A	Tier1	ENPEP.SeqId_15558_63.txt	ENPEP	Keep	NO	NO
SeqId_15559_5	rs11098925	P58335	#N/A	A	G	0.171843	-0.440551	0.0214467	3.58169e-91	7212	421.843	#N/A	Tier1	ANTXR2.SeqId_15559_5.txt	ANTXR2	Keep	NO	YES
SeqId_15559_5	rs10024534	P58335	#N/A	A	G	0.299182	-0.329705	0.0176411	3.71471e-76	7212	349.204	1	Tier1	ANTXR2.SeqId_15559_5.txt	ANTXR2	Keep	NO	YES
SeqId_15559_5	rs79678097	P58335	#N/A	A	G	0.0176071	0.590724	0.0622141	2.92994e-21	7212	90.1304	#N/A	Tier1	ANTXR2.SeqId_15559_5.txt	ANTXR2	Keep	NO	NO
SeqId_15559_5	rs12711160	P58335	#N/A	A	T	0.377721	0.134289	0.0171788	6.17262e-15	7212	61.0907	#N/A	Tier1	ANTXR2.SeqId_15559_5.txt	ANTXR2	Keep	NO	NO
SeqId_15559_5	rs7439876	P58335	#N/A	G	A	0.433315	0.0637779	0.0167497	0.00014142	7212	14.4946	1	Tier1	ANTXR2.SeqId_15559_5.txt	ANTXR2	Keep	NO	NO
SeqId_15560_52	rs5753236	P20062	missense	G	C	0.448426	0.904181	0.0131191	1e-200	7212	4748.78	1	Tier2	TCN2.SeqId_15560_52.txt	TCN2	Keep	NO	YES
SeqId_15560_52	rs5753231	P20062	#N/A	T	C	0.216692	0.511376	0.0194229	6.00414e-146	7212	692.998	1	Tier2	TCN2.SeqId_15560_52.txt	TCN2	Keep	NO	YES
SeqId_15560_52	rs74426444	P20062	#N/A	T	G	0.0680715	-0.420467	0.0326549	1.58661e-37	7212	165.747	1	Tier2	TCN2.SeqId_15560_52.txt	TCN2	Keep	NO	NO
SeqId_15560_52	rs79460208	P20062	#N/A	T	C	0.0167059	0.625376	0.0639861	2.01267e-22	7212	95.4972	1	Tier1	TCN2.SeqId_15560_52.txt	TCN2	Keep	NO	YES
SeqId_15560_52	rs112902831	P20062	#N/A	T	A	0.0215583	-0.484986	0.057095	2.39288e-17	7212	72.1343	1	Tier1	TCN2.SeqId_15560_52.txt	TCN2	Keep	NO	NO
SeqId_15562_24	rs2949690	P08236	missense	T	C	0.445515	-0.187895	0.016538	1.16243e-29	7212	129.046	1	Tier1	GUSB.SeqId_15562_24.txt	GUSB	Keep	NO	YES
SeqId_15562_24	rs150448696	P08236	#N/A	T	C	0.0231526	-0.383901	0.0551424	3.65055e-12	7212	48.4559	#N/A	Tier1	GUSB.SeqId_15562_24.txt	GUSB	Keep	NO	NO
SeqId_15562_24	rs141206764	P08236	#N/A	A	G	0.0196174	0.317563	0.0600747	1.28596e-07	7212	27.9355	#N/A	Tier1	GUSB.SeqId_15562_24.txt	GUSB	Keep	NO	NO
SeqId_15565_102	rs193266507	Q8WXI7	#N/A	C	T	0.0662692	-0.297647	0.0329695	2.21034e-19	7212	81.4813	#N/A	Tier1	MUC16.SeqId_15565_102.txt	MUC16	Keep	YES	YES
SeqId_15565_102	rs7256042	Q8WXI7	#N/A	T	C	0.303688	0.113737	0.0179296	2.38131e-10	7212	40.2292	1	Tier1	MUC16.SeqId_15565_102.txt	MUC16	Keep	YES	NO
SeqId_15565_102	rs12985020	Q8WXI7	#N/A	A	G	0.0786774	0.173272	0.0309585	2.26231e-08	7212	31.3167	2	Tier1	MUC16.SeqId_15565_102.txt	MUC16	Keep	YES	NO
SeqId_15570_99	rs7549152	P20023	#N/A	T	G	0.112436	-0.244022	0.0263261	2.43106e-20	7212	85.8943	1	Tier1	CR2.SeqId_15570_99.txt	CR2	Keep	YES	NO
SeqId_15570_99	rs574637307	P20023	#N/A	A	G	0.0119922	-0.396123	0.0750349	1.33547e-07	7212	27.862	1	Tier1	CR2.SeqId_15570_99.txt	CR2	Keep	YES	NO
SeqId_15570_99	rs10863336	P20023	#N/A	T	C	0.305005	-0.0902134	0.0179137	4.86868e-07	7212	25.3543	#N/A	Tier1	CR2.SeqId_15570_99.txt	CR2	Keep	YES	NO
SeqId_15570_99	rs2785654	P20023	#N/A	C	A	0.432206	-0.0738793	0.0167968	1.10612e-05	7212	19.3407	#N/A	Tier1	CR2.SeqId_15570_99.txt	CR2	Keep	YES	NO
SeqId_15570_99	rs145222622	P20023	#N/A	A	G	0.0340358	-0.158265	0.0454262	0.000496895	7212	12.1349	#N/A	Tier1	CR2.SeqId_15570_99.txt	CR2	Keep	YES	NO
SeqId_15570_99	rs17186694	P20023	#N/A	A	G	0.0200333	-0.194182	0.0595534	0.00111682	7212	10.6288	#N/A	Tier1	CR2.SeqId_15570_99.txt	CR2	Keep	YES	NO
SeqId_15573_110	rs2228603	O14594	missense	T	C	0.0811036	-0.469517	0.0300567	4.00959e-54	7212	243.949	8	Tier3	NCAN.SeqId_15573_110.txt	NCAN	Keep	YES	NO
SeqId_15573_110	rs149740483	O14594	#N/A	A	G	0.0440871	-0.129627	0.0403216	0.00131091	7212	10.3323	#N/A	Tier1	NCAN.SeqId_15573_110.txt	NCAN	Keep	YES	NO
SeqId_15576_158	rs11626267	P12724	#N/A	G	T	0.25967	0.465799	0.0181563	5.51337e-139	7212	657.994	1	Tier1	RNASE3.SeqId_15576_158.txt	RNASE3	Keep	NO	YES
SeqId_15576_158	rs76405526	P12724	#N/A	G	A	0.0497019	0.754243	0.0372468	1.00799e-88	7212	409.944	#N/A	Tier1	RNASE3.SeqId_15576_158.txt	RNASE3	Keep	NO	YES
SeqId_15576_158	rs2073342	P12724	missense	C	G	0.271038	0.331431	0.0182016	1.81134e-72	7212	331.472	#N/A	Tier1	RNASE3.SeqId_15576_158.txt	RNASE3	Keep	NO	YES
SeqId_15576_158	rs2783793	P12724	#N/A	A	G	0.399764	-0.173505	0.0168584	1.13508e-24	7212	105.894	1	Tier1	RNASE3.SeqId_15576_158.txt	RNASE3	Keep	NO	YES
SeqId_15576_158	rs4981342	P12724	#N/A	C	T	0.158117	0.227676	0.0227207	1.76137e-23	7212	100.385	#N/A	Tier1	RNASE3.SeqId_15576_158.txt	RNASE3	Keep	NO	YES
SeqId_15576_158	rs56314600	P12724	#N/A	T	C	0.0485235	-0.352912	0.0381688	3.01198e-20	7212	85.4664	#N/A	Tier1	RNASE3.SeqId_15576_158.txt	RNASE3	Keep	NO	NO
SeqId_15576_158	rs150623448	P12724	#N/A	G	A	0.0150423	-0.61004	0.0682117	4.73201e-19	7212	79.961	#N/A	Tier1	RNASE3.SeqId_15576_158.txt	RNASE3	Keep	NO	NO
SeqId_15576_158	rs181499725	P12724	#N/A	G	T	0.0131707	0.623084	0.0723531	8.74322e-18	7212	74.141	#N/A	Tier1	RNASE3.SeqId_15576_158.txt	RNASE3	Keep	NO	NO
SeqId_15576_158	rs150971918	P12724	#N/A	C	G	0.0134479	-0.485291	0.0717793	1.47876e-11	7212	45.6968	#N/A	Tier1	RNASE3.SeqId_15576_158.txt	RNASE3	Keep	NO	NO
SeqId_15576_158	rs76976724	P12724	#N/A	A	C	0.0114377	0.390585	0.0781194	5.87293e-07	7212	24.9915	#N/A	Tier1	RNASE3.SeqId_15576_158.txt	RNASE3	Keep	NO	NO
SeqId_15579_26	rs28673999	Q6UWR7	#N/A	G	A	0.438652	-0.0874527	0.0166395	1.51657e-07	7212	27.615	#N/A	Tier1	ENPP6.SeqId_15579_26.txt	ENPP6	Keep	YES	NO
SeqId_15582_25	rs7037264	O00602	#N/A	A	G	0.403022	0.488186	0.0158718	2.56816e-195	7212	945.797	3	Tier2	FCN1.SeqId_15582_25.txt	FCN1	Keep	NO	YES
SeqId_15582_25	rs10117466	O00602	#N/A	T	G	0.329336	0.33516	0.0172115	2.35446e-82	7212	379.094	1	Tier2	FCN1.SeqId_15582_25.txt	FCN1	Keep	NO	YES
SeqId_15582_25	rs7873100	O00602	#N/A	G	C	0.261403	0.313336	0.0186993	7.41806e-62	7212	280.705	1	Tier2	FCN1.SeqId_15582_25.txt	FCN1	Keep	NO	YES
SeqId_15582_25	rs3124954	O00602	#N/A	T	C	0.366491	-0.20506	0.016981	2.96135e-33	7212	145.786	#N/A	Tier1	FCN1.SeqId_15582_25.txt	FCN1	Keep	NO	YES
SeqId_15582_25	rs77316336	O00602	#N/A	T	C	0.0140718	-0.400722	0.0696191	8.9708e-09	7212	33.1214	1	Tier1	FCN1.SeqId_15582_25.txt	FCN1	Keep	NO	NO
SeqId_15582_25	rs57136797	O00602	#N/A	T	A	0.143283	-0.133617	0.0236938	1.77199e-08	7212	31.7932	2	Tier1	FCN1.SeqId_15582_25.txt	FCN1	Keep	NO	NO
SeqId_15583_18	rs61801180	Q6BAA4	#N/A	C	G	0.0538611	0.674391	0.0361594	7.4614e-76	7212	347.745	2	Tier1	FCRLB.SeqId_15583_18.txt	FCRLB	Keep	NO	NO
SeqId_15583_18	rs7520519	Q6BAA4	#N/A	G	T	0.132331	0.260509	0.0243628	1.73444e-26	7212	114.306	2	Tier1	FCRLB.SeqId_15583_18.txt	FCRLB	Keep	NO	NO
SeqId_15583_18	rs2089084	Q6BAA4	#N/A	A	G	0.0506724	-0.345443	0.0373821	3.16059e-20	7212	85.3699	1	Tier1	FCRLB.SeqId_15583_18.txt	FCRLB	Keep	NO	YES
SeqId_15583_18	rs35002732	Q6BAA4	missense	T	C	0.0354222	-0.367843	0.044376	1.34755e-16	7212	68.6923	1	Tier1	FCRLB.SeqId_15583_18.txt	FCRLB	Keep	NO	NO
SeqId_15583_18	rs146653557	Q6BAA4	missense	T	C	0.345279	0.127512	0.0174585	3.0994e-13	7212	53.3295	3	Tier1	FCRLB.SeqId_15583_18.txt	FCRLB	Keep	NO	NO
SeqId_15584_9	rs4085749	P36980	#N/A	T	C	0.227575	-0.761779	0.0176551	1e-200	7212	1861.22	20	Tier3	CFHR2.SeqId_15584_9.txt	CFHR2	Keep	NO	YES
SeqId_15584_9	rs41310132	P36980	missense	G	A	0.0152502	-1.37846	0.0655337	2.22786e-95	7212	442.322	4	Tier1	CFHR2.SeqId_15584_9.txt	CFHR2	Keep	NO	NO
SeqId_15584_9	rs79351096	P36980	#N/A	A	G	0.0232913	-1.09685	0.0541667	1.01583e-88	7212	409.93	4	Tier1	CFHR2.SeqId_15584_9.txt	CFHR2	Keep	NO	NO
SeqId_15584_9	rs72734340	P36980	#N/A	T	C	0.0335505	0.841529	0.0453678	4.538e-75	7212	343.971	7	Tier3	CFHR2.SeqId_15584_9.txt	CFHR2	Keep	NO	NO
SeqId_15584_9	rs116224050	P36980	#N/A	G	A	0.023222	0.752968	0.0547063	1.44736e-42	7212	189.39	3	Tier1	CFHR2.SeqId_15584_9.txt	CFHR2	Keep	NO	NO
SeqId_15584_9	rs184080912	P36980	#N/A	A	C	0.0299459	-0.356762	0.0488304	3.04436e-13	7212	53.365	6	Tier3	CFHR2.SeqId_15584_9.txt	CFHR2	Keep	NO	NO
SeqId_15585_304	rs2267994	Q9UBX5	#N/A	G	A	0.35644	0.150914	0.0172435	2.57949e-18	7212	76.5751	#N/A	Tier1	FBLN5.SeqId_15585_304.txt	FBLN5	Keep	YES	NO
SeqId_15585_304	rs8010405	Q9UBX5	#N/A	A	C	0.0689034	0.25928	0.0327659	2.88569e-15	7212	62.5999	1	Tier1	FBLN5.SeqId_15585_304.txt	FBLN5	Keep	YES	NO
SeqId_15585_304	rs17733330	Q9UBX5	#N/A	A	G	0.100929	-0.17718	0.0274378	1.13341e-10	7212	41.6879	#N/A	Tier1	FBLN5.SeqId_15585_304.txt	FBLN5	Keep	YES	NO
SeqId_15585_304	rs145278304	Q9UBX5	#N/A	T	C	0.0119229	0.472216	0.0769574	8.90623e-10	7212	37.6409	#N/A	Tier1	FBLN5.SeqId_15585_304.txt	FBLN5	Keep	YES	NO
SeqId_15587_20	rs77348083	P14207	#N/A	A	C	0.0256481	0.409011	0.0522519	5.67965e-15	7212	61.2555	2	Tier1	FOLR2.SeqId_15587_20.txt	FOLR2	Keep	NO	YES
SeqId_15587_20	rs118166879	P14207	#N/A	G	C	0.0307084	-0.224245	0.0478193	2.79009e-06	7212	21.9846	1	Tier1	FOLR2.SeqId_15587_20.txt	FOLR2	Keep	NO	NO
SeqId_15587_20	rs73542596	P14207	#N/A	C	A	0.0129627	-0.345977	0.0739656	2.95621e-06	7212	21.8733	#N/A	Tier1	FOLR2.SeqId_15587_20.txt	FOLR2	Keep	NO	NO
SeqId_15589_1	rs7697091	P02774	#N/A	C	A	0.360876	-0.161091	0.0171728	8.61408e-21	7212	87.9711	1	Tier1	GC.SeqId_15589_1.txt	GC	Keep	NO	YES
SeqId_15589_1	rs2139646	P02774	#N/A	A	G	0.35034	0.131452	0.017296	3.33229e-14	7212	57.7461	#N/A	Tier1	GC.SeqId_15589_1.txt	GC	Keep	NO	NO
SeqId_15589_1	rs113292111	P02774	#N/A	T	C	0.0187162	0.43295	0.0611004	1.51245e-12	7212	50.1957	#N/A	Tier1	GC.SeqId_15589_1.txt	GC	Keep	NO	NO
SeqId_15594_47	rs61871680	Q92743	#N/A	A	G	0.169	0.214426	0.0220902	3.85056e-22	7212	94.1966	#N/A	Tier1	HTRA1.SeqId_15594_47.txt	HTRA1	Keep	NO	NO
SeqId_15594_47	rs79043147	Q92743	#N/A	T	C	0.0652294	-0.310677	0.0334988	2.32072e-20	7212	85.9883	#N/A	Tier1	HTRA1.SeqId_15594_47.txt	HTRA1	Keep	NO	NO
SeqId_15594_47	rs12250214	Q92743	#N/A	T	A	0.219465	-0.159767	0.0202094	3.0643e-15	7212	62.4808	#N/A	Tier1	HTRA1.SeqId_15594_47.txt	HTRA1	Keep	NO	NO
SeqId_15594_47	rs111879224	Q92743	#N/A	T	C	0.0298766	-0.381198	0.0485048	4.43556e-15	7212	61.7464	#N/A	Tier1	HTRA1.SeqId_15594_47.txt	HTRA1	Keep	NO	YES
SeqId_15594_47	rs75913859	Q92743	#N/A	T	C	0.0846388	-0.141115	0.0295083	1.76816e-06	7212	22.8632	#N/A	Tier1	HTRA1.SeqId_15594_47.txt	HTRA1	Keep	NO	NO
SeqId_15602_43	rs2228145	P08887	missense	C	A	0.396645	1.03818	0.0116015	1e-200	7212	8005.65	3	Tier1	IL6R.SeqId_15602_43.txt	IL6R	Keep	NO	YES
SeqId_15602_43	rs4329505	P08887	#N/A	C	T	0.171565	-0.198832	0.0216298	4.93504e-20	7212	84.4787	2	Tier1	IL6R.SeqId_15602_43.txt	IL6R	Keep	NO	NO
SeqId_15602_43	rs59502179	P08887	#N/A	T	C	0.0101206	-0.492223	0.0833915	3.7415e-09	7212	34.8305	3	Tier1	IL6R.SeqId_15602_43.txt	IL6R	Keep	NO	YES
SeqId_15602_43	rs3738029	P08887	missense	A	G	0.301885	-0.0716511	0.0180021	6.95474e-05	7212	15.8372	1	Tier1	IL6R.SeqId_15602_43.txt	IL6R	Keep	NO	NO
SeqId_15610_72	rs114838597	P28838	#N/A	T	C	0.0259947	0.550046	0.0520369	6.32816e-26	7212	111.7	#N/A	Tier1	LAP3.SeqId_15610_72.txt	LAP3	Keep	NO	NO
SeqId_15610_72	rs13147018	P28838	#N/A	G	A	0.211077	-0.120914	0.0203177	2.7872e-09	7212	35.4066	#N/A	Tier1	LAP3.SeqId_15610_72.txt	LAP3	Keep	NO	NO
SeqId_15610_72	rs77726502	P28838	#N/A	T	C	0.0599612	-0.149422	0.0351005	2.09828e-05	7212	18.1168	#N/A	Tier1	LAP3.SeqId_15610_72.txt	LAP3	Keep	NO	NO
SeqId_15614_168	rs2151868	Q8N149	missense	C	T	0.107584	-0.571342	0.0260178	1.62858e-103	7212	482.093	1	Tier1	LILRA2.SeqId_15614_168.txt	LILRA2	Keep	NO	YES
SeqId_15614_168	rs62133363	Q8N149	#N/A	C	T	0.0765978	-0.554065	0.0307793	6.6822e-71	7212	323.954	#N/A	Tier1	LILRA2.SeqId_15614_168.txt	LILRA2	Keep	NO	YES
SeqId_15614_168	rs11670140	Q8N149	#N/A	T	C	0.202482	0.221009	0.0205835	1.08302e-26	7212	115.255	2	Tier1	LILRA2.SeqId_15614_168.txt	LILRA2	Keep	NO	YES
SeqId_15614_168	rs139992908	Q8N149	#N/A	G	T	0.0103286	-0.609484	0.0818891	1.09997e-13	7212	55.3799	1	Tier1	LILRA2.SeqId_15614_168.txt	LILRA2	Keep	NO	NO
SeqId_15614_168	rs111235784	Q8N149	#N/A	A	G	0.0534452	-0.258512	0.037068	3.35393e-12	7212	48.6231	1	Tier1	LILRA2.SeqId_15614_168.txt	LILRA2	Keep	NO	NO
SeqId_15614_168	rs79346487	Q8N149	#N/A	A	G	0.0137252	0.408695	0.0711476	9.6044e-09	7212	32.9881	#N/A	Tier1	LILRA2.SeqId_15614_168.txt	LILRA2	Keep	NO	NO
SeqId_15615_8	rs12978577	O75022	#N/A	A	T	0.309511	0.520895	0.0167813	1.15324e-198	7212	963.227	3	Tier1	LILRB3.SeqId_15615_8.txt	LILRB3	Keep	NO	YES
SeqId_15615_8	rs255774	O75022	#N/A	G	A	0.434355	0.417405	0.0160769	3.75714e-142	7212	673.892	2	Tier1	LILRB3.SeqId_15615_8.txt	LILRB3	Keep	NO	YES
SeqId_15615_8	rs406231	O75022	#N/A	G	T	0.335921	0.375846	0.017173	7.44321e-103	7212	478.858	4	Tier1	LILRB3.SeqId_15615_8.txt	LILRB3	Keep	NO	YES
SeqId_15615_8	rs3848616	O75022	#N/A	G	A	0.210107	-0.286285	0.0202085	5.8894e-45	7212	200.636	4	Tier1	LILRB3.SeqId_15615_8.txt	LILRB3	Keep	NO	YES
SeqId_15615_8	rs74387320	O75022	#N/A	A	T	0.0637737	-0.434451	0.0335339	5.78341e-38	7212	167.8	4	Tier1	LILRB3.SeqId_15615_8.txt	LILRB3	Keep	NO	NO
SeqId_15615_8	rs117376661	O75022	missense	G	C	0.0796479	0.371783	0.0303655	3.9604e-34	7212	149.864	3	Tier1	LILRB3.SeqId_15615_8.txt	LILRB3	Keep	NO	YES
SeqId_15615_8	rs145888232	O75022	#N/A	T	C	0.0223208	-0.491386	0.056339	3.35484e-18	7212	76.0513	2	Tier1	LILRB3.SeqId_15615_8.txt	LILRB3	Keep	NO	NO
SeqId_15615_8	rs1802057	O75022	missense	C	T	0.0219742	-0.422043	0.0566516	1.04357e-13	7212	55.4841	1	Tier1	LILRB3.SeqId_15615_8.txt	LILRB3	Keep	NO	NO
SeqId_15615_8	rs61742142	O75022	missense	T	C	0.0405518	0.310639	0.041881	1.33296e-13	7212	54.9993	1	Tier1	LILRB3.SeqId_15615_8.txt	LILRB3	Keep	NO	NO
SeqId_15615_8	rs45598535	O75022	#N/A	G	A	0.0155968	0.462489	0.0668823	5.08044e-12	7212	47.8035	#N/A	Tier1	LILRB3.SeqId_15615_8.txt	LILRB3	Keep	NO	NO
SeqId_15615_8	rs116878368	O75022	#N/A	T	A	0.0363233	0.278375	0.0448657	5.78602e-10	7212	38.4867	4	Tier1	LILRB3.SeqId_15615_8.txt	LILRB3	Keep	NO	NO
SeqId_15615_8	rs148534450	O75022	#N/A	A	G	0.109039	0.0838763	0.0264761	0.0015413	7212	10.0334	2	Tier1	LILRB3.SeqId_15615_8.txt	LILRB3	Keep	NO	NO
SeqId_15617_8	rs7543171	Q9UBD3	#N/A	C	G	0.197907	0.209996	0.0205867	2.87878e-24	7212	104.023	1	Tier1	XCL2.SeqId_15617_8.txt	XCL2	Keep	YES	NO
SeqId_15620_4	rs497383	Q8N2Q7	#N/A	G	A	0.270345	0.25445	0.0184224	7.55462e-43	7212	190.718	#N/A	Tier1	NLGN1.SeqId_15620_4.txt	NLGN1	Keep	NO	YES
SeqId_15620_4	rs76623340	Q8N2Q7	#N/A	T	C	0.0849161	-0.303845	0.0295927	1.45566e-24	7212	105.394	1	Tier1	NLGN1.SeqId_15620_4.txt	NLGN1	Keep	NO	NO
SeqId_15620_4	rs56261036	Q8N2Q7	#N/A	C	T	0.0173991	0.405625	0.063791	2.15934e-10	7212	40.4213	#N/A	Tier1	NLGN1.SeqId_15620_4.txt	NLGN1	Keep	NO	YES
SeqId_15620_4	rs78399800	Q8N2Q7	#N/A	A	G	0.0148343	-0.307222	0.0686265	7.69617e-06	7212	20.0355	#N/A	Tier1	NLGN1.SeqId_15620_4.txt	NLGN1	Keep	NO	NO
SeqId_15626_223	rs34470509	P98160	missense	T	G	0.0591293	0.734092	0.0344549	9.81687e-98	7212	453.815	#N/A	Tier1	HSPG2.SeqId_15626_223.txt	HSPG2	Keep	NO	YES
SeqId_15626_223	rs7529220	P98160	#N/A	T	C	0.141481	-0.160087	0.0235457	1.13773e-11	7212	46.2135	#N/A	Tier1	HSPG2.SeqId_15626_223.txt	HSPG2	Keep	NO	NO
SeqId_15626_223	rs79928839	P98160	#N/A	T	C	0.014973	-0.345445	0.0679787	3.83557e-07	7212	25.8162	#N/A	Tier1	HSPG2.SeqId_15626_223.txt	HSPG2	Keep	NO	NO
SeqId_15626_223	rs193120655	P98160	#N/A	T	G	0.0105365	0.325705	0.0813253	6.26505e-05	7212	16.0353	1	Tier1	HSPG2.SeqId_15626_223.txt	HSPG2	Keep	NO	NO
SeqId_15631_18	rs12986075	P11464	missense,stop_gained	A	G	0.195758	-0.140779	0.0205292	7.58702e-12	7212	47.0123	2	Tier1	PSG1.SeqId_15631_18.txt	PSG1	Keep	YES	NO
SeqId_15635_4	rs11759500	Q9H3U7	#N/A	C	T	0.268543	-0.480213	0.0178282	2.37884e-152	7212	725.325	#N/A	Tier1	SMOC2.SeqId_15635_4.txt	SMOC2	Keep	NO	YES
SeqId_15635_4	rs4708735	Q9H3U7	#N/A	T	G	0.31055	0.357691	0.0175593	9.87186e-90	7212	414.841	#N/A	Tier1	SMOC2.SeqId_15635_4.txt	SMOC2	Keep	NO	NO
SeqId_15635_4	rs35011571	Q9H3U7	#N/A	G	C	0.202828	-0.331096	0.0201762	1.91433e-59	7212	269.221	#N/A	Tier1	SMOC2.SeqId_15635_4.txt	SMOC2	Keep	NO	YES
SeqId_15635_4	rs59291571	Q9H3U7	#N/A	A	G	0.0569111	-0.472007	0.0356089	1.2194e-39	7212	175.655	#N/A	Tier1	SMOC2.SeqId_15635_4.txt	SMOC2	Keep	NO	YES
SeqId_15635_4	rs9456193	Q9H3U7	#N/A	C	T	0.0131707	-0.537278	0.0724485	1.34491e-13	7212	54.9818	#N/A	Tier1	SMOC2.SeqId_15635_4.txt	SMOC2	Keep	NO	NO
SeqId_15635_4	rs6902857	Q9H3U7	#N/A	T	G	0.281436	-0.106251	0.0185145	9.91984e-09	7212	32.9247	#N/A	Tier1	SMOC2.SeqId_15635_4.txt	SMOC2	Keep	NO	NO
SeqId_15635_4	rs140864916	Q9H3U7	#N/A	G	A	0.011715	-0.315087	0.0772669	4.59326e-05	7212	16.6247	#N/A	Tier1	SMOC2.SeqId_15635_4.txt	SMOC2	Keep	NO	NO
SeqId_15641_20	rs10989102	Q8IYR6	#N/A	C	T	0.12221	-0.246107	0.0253607	3.94747e-22	7212	94.1467	1	Tier1	TMEFF1.SeqId_15641_20.txt	TMEFF1	Keep	NO	NO
SeqId_15641_20	rs2800285	Q8IYR6	#N/A	T	G	0.408568	-0.0656564	0.0169895	0.000112283	7212	14.9304	#N/A	Tier1	TMEFF1.SeqId_15641_20.txt	TMEFF1	Keep	NO	YES
SeqId_15644_1	rs13078881	P43251	#N/A	C	G	0.0399972	-1.46899	0.038843	1e-200	7212	1429.85	#N/A	Tier1	BTD.SeqId_15644_1.txt	BTD	Keep	NO	NO
SeqId_15644_1	rs34356435	P43251	#N/A	G	C	0.16498	-0.55418	0.0214838	2.00625e-140	7212	665.21	#N/A	Tier1	BTD.SeqId_15644_1.txt	BTD	Keep	NO	YES
SeqId_15644_1	rs35034250	P43251	missense	T	C	0.0241231	-0.924796	0.0535097	1.31343e-65	7212	298.611	#N/A	Tier1	BTD.SeqId_15644_1.txt	BTD	Keep	NO	NO
SeqId_15644_1	rs4407396	P43251	#N/A	G	A	0.0845695	-0.238466	0.0297734	1.33468e-15	7212	64.1321	#N/A	Tier1	BTD.SeqId_15644_1.txt	BTD	Keep	NO	YES
SeqId_15644_1	rs145388314	P43251	#N/A	T	C	0.00998198	-0.604397	0.0838578	6.28166e-13	7212	51.9323	#N/A	Tier1	BTD.SeqId_15644_1.txt	BTD	Keep	NO	NO
SeqId_15644_1	rs78741464	P43251	#N/A	C	T	0.0126854	-0.27535	0.0743748	0.00021534	7212	13.7024	1	Tier1	BTD.SeqId_15644_1.txt	BTD	Keep	NO	NO
SeqId_15644_1	rs34885143	P43251	missense	A	G	0.0167753	-0.229068	0.0647662	0.000407478	7212	12.5058	1	Tier1	BTD.SeqId_15644_1.txt	BTD	Keep	NO	NO
SeqId_15686_49	rs7485577	P55103	#N/A	A	G	0.276515	-0.68464	0.0168925	1e-200	7212	1642.16	1	Tier1	INHBC.SeqId_15686_49.txt	INHBC	Keep	NO	YES
SeqId_16015_19	rs4244610	P24298	missense	A	G	0.47553	-0.148501	0.0164747	2.51003e-19	7212	81.2275	1	Tier1	GPT.SeqId_16015_19.txt	GPT	Keep	YES	NO
SeqId_16015_19	rs112169739	P24298	#N/A	T	C	0.0138639	-0.269926	0.0705434	0.00013114	7212	14.6371	1	Tier1	GPT.SeqId_16015_19.txt	GPT	Keep	YES	NO
SeqId_16035_8	rs1130379	P35916	missense	T	C	0.107584	-0.283454	0.0267048	3.98078e-26	7212	112.633	1	Tier1	FLT4.SeqId_16035_8.txt	FLT4	Keep	YES	NO
SeqId_16035_8	rs307809	P35916	#N/A	A	C	0.45827	0.15386	0.0166115	2.59328e-20	7212	85.7656	1	Tier1	FLT4.SeqId_16035_8.txt	FLT4	Keep	YES	NO
SeqId_16055_3	rs35662416	Q9BXR6	missense	A	G	0.0239152	-1.16135	0.0521005	1.69246e-106	7212	496.732	8	Tier3	CFHR5.SeqId_16055_3.txt	CFHR5	Keep	NO	NO
SeqId_16055_3	rs72732234	Q9BXR6	#N/A	C	T	0.0183696	-1.27461	0.0604984	1.13038e-95	7212	443.758	5	Tier1	CFHR5.SeqId_16055_3.txt	CFHR5	Keep	NO	NO
SeqId_16055_3	rs6694853	Q9BXR6	#N/A	G	A	0.0942049	0.506487	0.0279123	5.45381e-72	7212	329.174	26	Tier3	CFHR5.SeqId_16055_3.txt	CFHR5	Keep	NO	YES
SeqId_16055_3	rs78558010	Q9BXR6	#N/A	T	C	0.159226	-0.306569	0.0225564	1.46278e-41	7212	184.67	16	Tier3	CFHR5.SeqId_16055_3.txt	CFHR5	Keep	NO	YES
SeqId_16055_3	rs1332664	Q9BXR6	#N/A	T	G	0.153473	-0.207557	0.0228765	1.47149e-19	7212	82.2953	12	Tier3	CFHR5.SeqId_16055_3.txt	CFHR5	Keep	NO	NO
SeqId_16055_3	rs10922152	Q9BXR6	#N/A	T	A	0.479481	-0.0695846	0.0165059	2.5199e-05	7212	17.7675	33	Tier3	CFHR5.SeqId_16055_3.txt	CFHR5	Keep	NO	NO
SeqId_16057_6	rs2282140	P11717	#N/A	T	C	0.135311	0.874373	0.0221786	1e-200	7212	1553.83	2	Tier1	IGF2R.SeqId_16057_6.txt	IGF2R	Keep	NO	YES
SeqId_16057_6	rs629849	P11717	missense	A	G	0.121655	-0.523385	0.024686	7.92809e-97	7212	449.387	1	Tier2	IGF2R.SeqId_16057_6.txt	IGF2R	Keep	NO	YES
SeqId_16057_6	rs73025559	P11717	#N/A	A	G	0.04277	0.648108	0.0401576	1.37161e-57	7212	260.399	2	Tier1	IGF2R.SeqId_16057_6.txt	IGF2R	Keep	NO	NO
SeqId_16057_6	rs9346805	P11717	#N/A	T	C	0.130875	0.361538	0.0242433	1.47956e-49	7212	222.333	1	Tier2	IGF2R.SeqId_16057_6.txt	IGF2R	Keep	NO	NO
SeqId_16057_6	rs2282139	P11717	missense	A	G	0.0490781	-0.360936	0.038203	4.57673e-21	7212	89.237	#N/A	Tier1	IGF2R.SeqId_16057_6.txt	IGF2R	Keep	NO	YES
SeqId_16057_6	rs3798186	P11717	#N/A	G	A	0.325801	-0.138097	0.0177123	7.24856e-15	7212	60.7712	3	Tier1	IGF2R.SeqId_16057_6.txt	IGF2R	Keep	NO	NO
SeqId_16057_6	rs11758483	P11717	#N/A	A	G	0.143352	0.119994	0.0236343	3.92816e-07	7212	25.7699	1	Tier1	IGF2R.SeqId_16057_6.txt	IGF2R	Keep	NO	NO
SeqId_16060_99	rs1497077	Q14112	#N/A	T	C	0.344655	-0.493948	0.0166462	1.13928e-182	7212	880.262	2	Tier2	NID2.SeqId_16060_99.txt	NID2	Keep	NO	YES
SeqId_16060_99	rs7154428	Q14112	#N/A	A	C	0.216623	-0.358762	0.0199437	8.28229e-71	7212	323.505	2	Tier1	NID2.SeqId_16060_99.txt	NID2	Keep	NO	YES
SeqId_16060_99	rs10400710	Q14112	missense	T	C	0.0403438	-0.741318	0.0414512	5.02467e-70	7212	319.753	1	Tier2	NID2.SeqId_16060_99.txt	NID2	Keep	NO	YES
SeqId_16060_99	rs2516584	Q14112	#N/A	G	C	0.460141	-0.292325	0.0164638	4.53678e-69	7212	315.175	1	Tier1	NID2.SeqId_16060_99.txt	NID2	Keep	NO	YES
SeqId_16060_99	rs117761748	Q14112	#N/A	G	A	0.0324414	0.48883	0.0466912	1.81647e-25	7212	109.578	1	Tier1	NID2.SeqId_16060_99.txt	NID2	Keep	NO	NO
SeqId_16070_7	rs462847	Q9Y5W5	#N/A	T	C	0.460003	-0.104997	0.0166105	2.7517e-10	7212	39.9455	#N/A	Tier1	WIF1.SeqId_16070_7.txt	WIF1	Keep	YES	NO
SeqId_16288_17	rs2392936	P54764	#N/A	C	T	0.471232	-0.27015	0.0164922	3.06653e-59	7212	268.245	6	Tier3	EPHA4.SeqId_16288_17.txt	EPHA4	Keep	NO	YES
SeqId_16288_17	rs10432542	P54764	#N/A	T	C	0.429918	0.17592	0.0166295	5.78547e-26	7212	111.88	#N/A	Tier1	EPHA4.SeqId_16288_17.txt	EPHA4	Keep	NO	NO
SeqId_16288_17	rs17436067	P54764	#N/A	A	G	0.0332039	0.421825	0.0458881	4.93668e-20	7212	84.4781	#N/A	Tier1	EPHA4.SeqId_16288_17.txt	EPHA4	Keep	NO	NO
SeqId_16288_17	rs62180590	P54764	#N/A	A	G	0.1629	0.161964	0.0222498	3.70943e-13	7212	52.9742	#N/A	Tier1	EPHA4.SeqId_16288_17.txt	EPHA4	Keep	NO	NO
SeqId_16288_17	rs1368072	P54764	#N/A	G	A	0.229932	0.126234	0.0196744	1.48594e-10	7212	41.1556	1	Tier1	EPHA4.SeqId_16288_17.txt	EPHA4	Keep	NO	NO
SeqId_16288_17	rs824938	P54764	#N/A	G	A	0.360252	-0.10584	0.0172895	9.74724e-10	7212	37.464	#N/A	Tier1	EPHA4.SeqId_16288_17.txt	EPHA4	Keep	NO	NO
SeqId_16288_17	rs12991435	P54764	#N/A	C	T	0.322265	-0.0748913	0.0178583	2.77808e-05	7212	17.5817	#N/A	Tier1	EPHA4.SeqId_16288_17.txt	EPHA4	Keep	NO	NO
SeqId_16288_17	rs4674599	P54764	#N/A	A	G	0.488285	-0.0570767	0.0166609	0.000616464	7212	11.7328	#N/A	Tier1	EPHA4.SeqId_16288_17.txt	EPHA4	Keep	NO	NO
SeqId_16296_43	rs7309392	O75473	#N/A	A	G	0.412242	0.110836	0.0167868	4.32742e-11	7212	43.5818	#N/A	Tier1	LGR5.SeqId_16296_43.txt	LGR5	Keep	YES	NO
SeqId_16296_43	rs35800540	O75473	#N/A	T	C	0.0167753	-0.422832	0.0649059	7.78201e-11	7212	42.4274	#N/A	Tier1	LGR5.SeqId_16296_43.txt	LGR5	Keep	YES	NO
SeqId_16296_43	rs67998676	O75473	#N/A	T	C	0.0352835	-0.279833	0.0449952	5.27656e-10	7212	38.6674	#N/A	Tier1	LGR5.SeqId_16296_43.txt	LGR5	Keep	YES	NO
SeqId_16296_43	rs4760791	O75473	#N/A	G	A	0.388119	0.0964879	0.0169962	1.42374e-08	7212	32.2197	#N/A	Tier1	LGR5.SeqId_16296_43.txt	LGR5	Keep	YES	NO
SeqId_16296_43	rs17814404	O75473	#N/A	G	A	0.160058	-0.104336	0.0225501	3.77781e-06	7212	21.4018	1	Tier1	LGR5.SeqId_16296_43.txt	LGR5	Keep	YES	NO
SeqId_16296_43	rs1148982	O75473	#N/A	A	T	0.30549	0.0751908	0.017951	2.83931e-05	7212	17.5401	2	Tier1	LGR5.SeqId_16296_43.txt	LGR5	Keep	YES	NO
SeqId_16300_4	rs143332484	Q9NZC2	missense	T	C	0.0104672	-1.54172	0.0796321	1.88815e-81	7212	374.726	#N/A	Tier1	TREM2.SeqId_16300_4.txt	TREM2	Keep	NO	NO
SeqId_16300_4	rs9471491	Q9NZC2	#N/A	A	C	0.036046	-0.239562	0.0445995	8.05698e-08	7212	28.844	#N/A	Tier1	TREM2.SeqId_16300_4.txt	TREM2	Keep	NO	YES
SeqId_16300_4	rs1982755	Q9NZC2	#N/A	C	T	0.447525	-0.0782646	0.0165878	2.42404e-06	7212	22.2553	3	Tier1	TREM2.SeqId_16300_4.txt	TREM2	Keep	NO	YES
SeqId_16300_4	rs114812713	Q9NZC2	#N/A	C	G	0.0236379	-0.227097	0.0542444	2.86585e-05	7212	17.5224	#N/A	Tier1	TREM2.SeqId_16300_4.txt	TREM2	Keep	NO	NO
SeqId_16307_22	rs3108622	Q6UXZ4	#N/A	A	G	0.433176	-0.328514	0.0163445	1.79894e-87	7212	403.872	1	Tier2	UNC5D.SeqId_16307_22.txt	UNC5D	Keep	NO	YES
SeqId_16307_22	rs12543146	Q6UXZ4	#N/A	T	C	0.445238	0.217231	0.0165707	8.06991e-39	7212	171.807	#N/A	Tier1	UNC5D.SeqId_16307_22.txt	UNC5D	Keep	NO	NO
SeqId_16307_22	rs16884502	Q6UXZ4	#N/A	G	A	0.0100513	1.03106	0.0829911	4.43069e-35	7212	154.307	1	Tier2	UNC5D.SeqId_16307_22.txt	UNC5D	Keep	NO	YES
SeqId_16307_22	rs2702504	Q6UXZ4	#N/A	A	C	0.486968	0.0969848	0.0165705	5.04355e-09	7212	34.2465	#N/A	Tier1	UNC5D.SeqId_16307_22.txt	UNC5D	Keep	NO	YES
SeqId_16318_12	rs77709482	P37023	#N/A	C	T	0.0865105	0.504213	0.0288247	3.92823e-67	7212	305.899	#N/A	Tier1	ACVRL1.SeqId_16318_12.txt	ACVRL1	Keep	NO	YES
SeqId_16318_12	rs12578436	P37023	#N/A	A	G	0.111535	-0.215093	0.0263347	3.68161e-16	7212	66.6922	#N/A	Tier1	ACVRL1.SeqId_16318_12.txt	ACVRL1	Keep	NO	NO
SeqId_16318_12	rs77808410	P37023	#N/A	A	G	0.123042	0.152935	0.0253453	1.67782e-09	7212	36.3998	1	Tier1	ACVRL1.SeqId_16318_12.txt	ACVRL1	Keep	NO	NO
SeqId_16318_12	rs112567112	P37023	#N/A	T	C	0.041037	-0.21933	0.042041	1.8687e-07	7212	27.2101	#N/A	Tier1	ACVRL1.SeqId_16318_12.txt	ACVRL1	Keep	NO	NO
SeqId_16322_10	rs116498185	Q8WU39	#N/A	T	C	0.0537224	0.212642	0.0366243	6.66837e-09	7212	33.7007	#N/A	Tier1	PACAP.SeqId_16322_10.txt	PACAP	Keep	YES	NO
SeqId_16322_10	rs6596473	Q8WU39	missense	C	G	0.303826	-0.0924581	0.0179187	2.53735e-07	7212	26.6168	2	Tier1	PACAP.SeqId_16322_10.txt	PACAP	Keep	YES	NO
SeqId_16324_38	rs5743618	Q15399	missense	A	C	0.274851	0.276854	0.0183114	7.24349e-51	7212	228.527	#N/A	Tier1	TLR1.SeqId_16324_38.txt	TLR1	Keep	NO	YES
SeqId_16324_38	rs5743611	Q15399	missense	G	C	0.0963538	-0.316788	0.0278262	8.95757e-30	7212	129.571	#N/A	Tier1	TLR1.SeqId_16324_38.txt	TLR1	Keep	NO	YES
SeqId_16558_2	rs10913389	Q99972	#N/A	C	T	0.390753	-0.414647	0.0163846	1.8952e-135	7212	640.273	#N/A	Tier1	MYOC.SeqId_16558_2.txt	MYOC	Keep	NO	NO
SeqId_16558_2	rs235922	Q99972	#N/A	C	A	0.463746	-0.23369	0.0164552	3.62391e-45	7212	201.629	#N/A	Tier1	MYOC.SeqId_16558_2.txt	MYOC	Keep	NO	YES
SeqId_16558_2	rs235863	Q99972	#N/A	T	C	0.490018	-0.170744	0.0165107	6.8315e-25	7212	106.915	#N/A	Tier1	MYOC.SeqId_16558_2.txt	MYOC	Keep	NO	YES
SeqId_16558_2	rs7535044	Q99972	#N/A	A	G	0.014973	0.630981	0.0683384	3.39273e-20	7212	85.228	#N/A	Tier1	MYOC.SeqId_16558_2.txt	MYOC	Keep	NO	NO
SeqId_16558_2	rs2075537	Q99972	#N/A	A	C	0.30147	0.112607	0.0182149	6.66932e-10	7212	38.2082	#N/A	Tier1	MYOC.SeqId_16558_2.txt	MYOC	Keep	NO	YES
SeqId_16558_2	rs7547017	Q99972	#N/A	C	T	0.422016	0.081895	0.0166547	8.97213e-07	7212	24.1725	1	Tier1	MYOC.SeqId_16558_2.txt	MYOC	Keep	NO	YES
SeqId_16558_2	rs140243743	Q99972	#N/A	A	G	0.0229447	-0.258048	0.0551359	2.9179e-06	7212	21.8984	#N/A	Tier1	MYOC.SeqId_16558_2.txt	MYOC	Keep	NO	NO
SeqId_16558_2	rs28745585	Q99972	missense	T	C	0.19555	-0.0909174	0.0208298	1.29024e-05	7212	19.046	2	Tier1	MYOC.SeqId_16558_2.txt	MYOC	Keep	NO	NO
SeqId_16558_2	rs235917	Q99972	#N/A	A	G	0.300568	-0.0667142	0.0182809	0.000264715	7212	13.3144	#N/A	Tier1	MYOC.SeqId_16558_2.txt	MYOC	Keep	NO	YES
SeqId_16561_9	rs1268538	P04217	missense	T	C	0.047553	-1.16488	0.0367771	1e-200	7212	1002.97	#N/A	Tier1	A1BG.SeqId_16561_9.txt	A1BG	Keep	NO	YES
SeqId_16561_9	rs45601339	P04217	#N/A	C	T	0.0560793	-0.22409	0.0360208	5.21154e-10	7212	38.6917	1	Tier1	A1BG.SeqId_16561_9.txt	A1BG	Keep	NO	NO
SeqId_16583_8	rs10972054	P50583	#N/A	T	A	0.338971	0.720408	0.0153523	1e-200	7212	2201.35	#N/A	Tier1	NUDT2.SeqId_16583_8.txt	NUDT2	Keep	NO	YES
SeqId_16583_8	rs34722487	P50583	missense,stop_gained	A	G	0.212256	-0.878128	0.0177224	1e-200	7212	2454.43	1	Tier1	NUDT2.SeqId_16583_8.txt	NUDT2	Keep	NO	YES
SeqId_16583_8	rs4879776	P50583	missense	A	G	0.149452	1.03743	0.0197635	1e-200	7212	2754.67	2	Tier1	NUDT2.SeqId_16583_8.txt	NUDT2	Keep	NO	YES
SeqId_16583_8	rs10972078	P50583	#N/A	A	G	0.436989	0.259834	0.0164783	4.25628e-55	7212	248.569	1	Tier1	NUDT2.SeqId_16583_8.txt	NUDT2	Keep	NO	NO
SeqId_16583_8	rs4878555	P50583	#N/A	T	C	0.185637	-0.230123	0.0212818	4.80761e-27	7212	116.891	13	Tier3	NUDT2.SeqId_16583_8.txt	NUDT2	Keep	NO	NO
SeqId_16583_8	rs7040339	P50583	missense	C	T	0.0157355	-0.695933	0.0669273	3.79687e-25	7212	108.096	#N/A	Tier1	NUDT2.SeqId_16583_8.txt	NUDT2	Keep	NO	YES
SeqId_16594_44	rs641320	Q9NVQ4	missense	A	G	0.0695966	-0.724765	0.0315401	7.87107e-113	7212	527.895	#N/A	Tier1	FAIM.SeqId_16594_44.txt	FAIM	Keep	NO	YES
SeqId_16594_44	rs13043	Q9NVQ4	missense	C	T	0.0135173	-1.40339	0.0699034	2.80162e-87	7212	402.939	1	Tier1	FAIM.SeqId_16594_44.txt	FAIM	Keep	NO	YES
SeqId_16605_2	rs28539604	P0C862	#N/A	A	G	0.247193	-0.256173	0.0190862	1.37866e-40	7212	180.097	#N/A	Tier1	C1QTNF9.SeqId_16605_2.txt	C1QTNF9	Keep	NO	NO
SeqId_16605_2	rs11619238	P0C862	missense	G	T	0.0661306	-0.418889	0.033113	2.70331e-36	7212	159.985	#N/A	Tier1	C1QTNF9.SeqId_16605_2.txt	C1QTNF9	Keep	NO	YES
SeqId_16606_85	rs782546	P15121	#N/A	T	C	0.0304312	0.652215	0.047926	1.15747e-41	7212	185.148	#N/A	Tier1	AKR1B1.SeqId_16606_85.txt	AKR1B1	Keep	NO	YES
SeqId_16606_85	rs2229542	P15121	missense	C	T	0.0122695	-0.957959	0.0739433	5.80178e-38	7212	167.794	1	Tier1	AKR1B1.SeqId_16606_85.txt	AKR1B1	Keep	NO	NO
SeqId_16606_85	rs7795147	P15121	#N/A	T	C	0.0323028	-0.249285	0.0470442	1.19918e-07	7212	28.0711	#N/A	Tier1	AKR1B1.SeqId_16606_85.txt	AKR1B1	Keep	NO	YES
SeqId_16606_85	rs997316	P15121	#N/A	A	T	0.414252	0.0702683	0.0169207	3.32208e-05	7212	17.241	#N/A	Tier1	AKR1B1.SeqId_16606_85.txt	AKR1B1	Keep	NO	NO
SeqId_16609_106	rs35854130	Q6UWL6	#N/A	T	G	0.208096	-0.166568	0.0203969	3.7223e-16	7212	66.6706	1	Tier1	KIRREL2.SeqId_16609_106.txt	KIRREL2	Keep	NO	NO
SeqId_16609_106	rs1005194	Q6UWL6	#N/A	T	C	0.329683	-0.119437	0.0175023	9.56865e-12	7212	46.5551	1	Tier1	KIRREL2.SeqId_16609_106.txt	KIRREL2	Keep	NO	NO
SeqId_16613_3	rs12056840	Q12864	#N/A	A	G	0.469777	-0.347909	0.0161476	7.77011e-100	7212	464.082	#N/A	Tier1	CDH17.SeqId_16613_3.txt	CDH17	Keep	NO	YES
SeqId_16613_3	rs1051624	Q12864	missense	T	G	0.432275	0.299182	0.0163995	9.91366e-73	7212	332.728	#N/A	Tier1	CDH17.SeqId_16613_3.txt	CDH17	Keep	NO	YES
SeqId_16613_3	rs2448913	Q12864	#N/A	C	T	0.319354	0.200768	0.0177292	1.76608e-29	7212	128.201	#N/A	Tier1	CDH17.SeqId_16613_3.txt	CDH17	Keep	NO	NO
SeqId_16613_3	rs2623151	Q12864	#N/A	A	G	0.011299	0.747633	0.0787181	2.85893e-21	7212	90.1794	#N/A	Tier1	CDH17.SeqId_16613_3.txt	CDH17	Keep	NO	NO
SeqId_16613_3	rs80283660	Q12864	#N/A	C	T	0.0446416	-0.359074	0.0397831	2.25417e-19	7212	81.4423	#N/A	Tier1	CDH17.SeqId_16613_3.txt	CDH17	Keep	NO	NO
SeqId_16614_27	rs36043533	Q2MKA7	missense	G	T	0.051019	0.806698	0.0366053	3.24479e-104	7212	485.527	#N/A	Tier1	RSPO1.SeqId_16614_27.txt	RSPO1	Keep	NO	YES
SeqId_16614_27	rs6687545	Q2MKA7	#N/A	C	T	0.477679	-0.226393	0.0163701	5.9425e-43	7212	191.207	#N/A	Tier1	RSPO1.SeqId_16614_27.txt	RSPO1	Keep	NO	YES
SeqId_16614_27	rs113998067	Q2MKA7	#N/A	C	T	0.046028	-0.360131	0.0399642	2.56865e-19	7212	81.1817	#N/A	Tier1	RSPO1.SeqId_16614_27.txt	RSPO1	Keep	NO	NO
SeqId_16616_137	rs238238	P13929	#N/A	A	G	0.292597	0.37124	0.0176756	4.15326e-95	7212	441.002	#N/A	Tier1	ENO3.SeqId_16616_137.txt	ENO3	Keep	NO	NO
SeqId_16616_137	rs62073642	P13929	#N/A	G	A	0.379592	-0.24628	0.0168564	1.15101e-47	7212	213.407	#N/A	Tier1	ENO3.SeqId_16616_137.txt	ENO3	Keep	NO	NO
SeqId_16620_26	rs12692566	O60449	missense	C	A	0.172605	-0.695762	0.0203989	1e-200	7212	1163.02	1	Tier1	LY75.SeqId_16620_26.txt	LY75	Keep	NO	YES
SeqId_16620_26	rs2059696	O60449	missense	G	A	0.307223	0.618745	0.0166478	1e-200	7212	1380.99	2	Tier1	LY75.SeqId_16620_26.txt	LY75	Keep	NO	YES
SeqId_16620_26	rs17830558	O60449	#N/A	T	G	0.446208	-0.621907	0.0150541	1e-200	7212	1706.16	3	Tier1	LY75.SeqId_16620_26.txt	LY75	Keep	NO	YES
SeqId_16620_26	rs6755783	O60449	#N/A	C	T	0.466172	-0.844735	0.0136524	1e-200	7212	3827.39	2	Tier1	LY75.SeqId_16620_26.txt	LY75	Keep	NO	YES
SeqId_16620_26	rs12185534	O60449	#N/A	C	T	0.165465	-0.583822	0.0214082	6.15157e-156	7212	743.499	1	Tier1	LY75.SeqId_16620_26.txt	LY75	Keep	NO	NO
SeqId_16620_26	rs78446341	O60449	missense	A	G	0.019756	-1.20509	0.0576318	2.60333e-94	7212	437.113	4	Tier1	LY75.SeqId_16620_26.txt	LY75	Keep	NO	NO
SeqId_16620_26	rs2271377	O60449	#N/A	G	C	0.100582	0.314016	0.0275557	7.89992e-30	7212	129.826	1	Tier1	LY75.SeqId_16620_26.txt	LY75	Keep	NO	YES
SeqId_16620_26	rs113652195	O60449	#N/A	T	C	0.0122002	-0.580347	0.0759912	2.50966e-14	7212	58.308	#N/A	Tier1	LY75.SeqId_16620_26.txt	LY75	Keep	NO	NO
SeqId_16620_26	rs113700000	O60449	#N/A	G	C	0.0351449	-0.296157	0.0450601	5.29333e-11	7212	43.1856	1	Tier1	LY75.SeqId_16620_26.txt	LY75	Keep	NO	NO
SeqId_16620_26	rs4432403	O60449	#N/A	T	G	0.0455428	0.20392	0.0398501	3.18153e-07	7212	26.1782	#N/A	Tier1	LY75.SeqId_16620_26.txt	LY75	Keep	NO	NO
SeqId_16620_26	rs2556092	O60449	#N/A	G	A	0.037987	-0.187557	0.0435213	1.65766e-05	7212	18.567	3	Tier1	LY75.SeqId_16620_26.txt	LY75	Keep	NO	YES
SeqId_16620_26	rs146781089	O60449	#N/A	C	T	0.0108831	0.309253	0.080071	0.000113336	7212	14.9127	1	Tier1	LY75.SeqId_16620_26.txt	LY75	Keep	NO	NO
SeqId_16621_77	rs41267389	Q8NCW5	missense	A	G	0.0286289	-1.47656	0.0465141	1e-200	7212	1007.42	1	Tier1	APOA1BP.SeqId_16621_77.txt	APOA1BP	Keep	NO	YES
SeqId_16621_77	rs55756370	Q8NCW5	#N/A	G	A	0.239914	-0.184364	0.0195389	5.12949e-21	7212	89.0085	1	Tier1	APOA1BP.SeqId_16621_77.txt	APOA1BP	Keep	NO	NO
SeqId_16753_46	rs35548026	P12110	missense	A	G	0.0869957	-0.538789	0.0288617	5.4591e-76	7212	348.396	#N/A	Tier1	COL6A2.SeqId_16753_46.txt	COL6A2	Keep	NO	YES
SeqId_16753_46	rs10854478	P12110	missense	T	C	0.184667	0.307039	0.0212357	9.91638e-47	7212	208.994	#N/A	Tier1	COL6A2.SeqId_16753_46.txt	COL6A2	Keep	NO	YES
SeqId_16753_46	rs148337125	P12110	#N/A	G	T	0.0250936	0.500308	0.051795	6.08926e-22	7212	93.2779	1	Tier1	COL6A2.SeqId_16753_46.txt	COL6A2	Keep	NO	NO
SeqId_16753_46	rs62213997	P12110	#N/A	C	A	0.118605	0.160357	0.0257009	4.64238e-10	7212	38.9187	#N/A	Tier1	COL6A2.SeqId_16753_46.txt	COL6A2	Keep	NO	NO
SeqId_16753_46	rs4305353	P12110	#N/A	A	C	0.413282	-0.0968813	0.0167886	8.22362e-09	7212	33.2913	#N/A	Tier1	COL6A2.SeqId_16753_46.txt	COL6A2	Keep	NO	NO
SeqId_16753_46	rs117330552	P12110	#N/A	T	C	0.037987	-0.141074	0.042977	0.00103361	7212	10.7721	#N/A	Tier1	COL6A2.SeqId_16753_46.txt	COL6A2	Keep	NO	NO
SeqId_16758_96	rs12121617	P51858	missense	A	C	0.336268	-0.724564	0.0153634	1e-200	7212	2223.61	#N/A	Tier1	HDGF.SeqId_16758_96.txt	HDGF	Keep	NO	YES
SeqId_16763_11	rs2526160	O14960	missense	C	T	0.278871	0.674485	0.0166709	1e-200	7212	1636.46	2	Tier1	LECT2.SeqId_16763_11.txt	LECT2	Keep	NO	YES
SeqId_16763_11	rs62623707	O14960	missense	G	A	0.0481076	-1.46927	0.0344291	1e-200	7212	1820.67	#N/A	Tier1	LECT2.SeqId_16763_11.txt	LECT2	Keep	NO	NO
SeqId_16763_11	rs72793160	O14960	#N/A	A	G	0.0741716	0.323414	0.0317208	3.02753e-24	7212	103.922	#N/A	Tier1	LECT2.SeqId_16763_11.txt	LECT2	Keep	NO	YES
SeqId_16763_11	rs31540	O14960	#N/A	C	G	0.187647	0.177082	0.0213553	1.31504e-16	7212	68.7412	1	Tier1	LECT2.SeqId_16763_11.txt	LECT2	Keep	NO	NO
SeqId_16763_11	rs149560293	O14960	missense	T	C	0.0179537	-0.482461	0.0617788	6.55493e-15	7212	60.9712	#N/A	Tier1	LECT2.SeqId_16763_11.txt	LECT2	Keep	NO	NO
SeqId_16763_11	rs76277581	O14960	#N/A	G	A	0.0325801	0.320492	0.0471173	1.11438e-11	7212	46.2544	#N/A	Tier1	LECT2.SeqId_16763_11.txt	LECT2	Keep	NO	NO
SeqId_16763_11	rs17169397	O14960	#N/A	T	C	0.0155968	0.32563	0.066994	1.19517e-06	7212	23.6187	#N/A	Tier1	LECT2.SeqId_16763_11.txt	LECT2	Keep	NO	YES
SeqId_16763_11	rs76939116	O14960	#N/A	G	C	0.0308471	0.22005	0.0479461	4.51785e-06	7212	21.0579	#N/A	Tier1	LECT2.SeqId_16763_11.txt	LECT2	Keep	NO	NO
SeqId_16770_3	rs11126696	P48304	#N/A	A	G	0.384167	-0.327824	0.0168	1.11633e-82	7212	380.665	2	Tier1	REG1B.SeqId_16770_3.txt	REG1B	Keep	NO	YES
SeqId_16770_3	rs76841471	P48304	#N/A	G	T	0.0741023	0.480948	0.0311597	6.63876e-53	7212	238.171	#N/A	Tier1	REG1B.SeqId_16770_3.txt	REG1B	Keep	NO	NO
SeqId_16770_3	rs72913277	P48304	#N/A	G	A	0.039512	-0.546693	0.0425008	1.86991e-37	7212	165.414	1	Tier1	REG1B.SeqId_16770_3.txt	REG1B	Keep	NO	NO
SeqId_16781_2	rs56107536	Q8NFI3	missense	A	C	0.133509	0.673558	0.0231767	1.07416e-175	7212	844.357	1	Tier1	ENGASE.SeqId_16781_2.txt	ENGASE	Keep	NO	YES
SeqId_16781_2	rs12939800	Q8NFI3	missense	G	A	0.0566339	-0.881228	0.0341542	1.73449e-140	7212	665.53	#N/A	Tier1	ENGASE.SeqId_16781_2.txt	ENGASE	Keep	NO	YES
SeqId_16781_2	rs117502073	Q8NFI3	missense	A	G	0.0271732	-1.00376	0.0495842	1.13805e-88	7212	409.687	#N/A	Tier1	ENGASE.SeqId_16781_2.txt	ENGASE	Keep	NO	NO
SeqId_16781_2	rs117014247	Q8NFI3	missense	T	C	0.0225288	-0.830681	0.0555339	7.66938e-50	7212	223.682	#N/A	Tier1	ENGASE.SeqId_16781_2.txt	ENGASE	Keep	NO	NO
SeqId_16781_2	rs57039616	Q8NFI3	#N/A	A	G	0.0184389	-0.496128	0.0614672	8.0786e-16	7212	65.1299	#N/A	Tier1	ENGASE.SeqId_16781_2.txt	ENGASE	Keep	NO	NO
SeqId_16781_2	rs62063815	Q8NFI3	#N/A	C	G	0.314294	0.0577233	0.0178346	0.00121515	7212	10.4726	#N/A	Tier1	ENGASE.SeqId_16781_2.txt	ENGASE	Keep	NO	NO
SeqId_16792_4	rs1106476	O15389	#N/A	A	T	0.119506	-0.989862	0.0228419	1e-200	7212	1877.43	7	Tier3	SIGLEC5.SeqId_16792_4.txt	SIGLEC5	Keep	NO	YES
SeqId_16792_4	rs55977254	O15389	#N/A	T	C	0.181824	0.487037	0.0206247	8.11883e-119	7212	557.479	3	Tier1	SIGLEC5.SeqId_16792_4.txt	SIGLEC5	Keep	NO	YES
SeqId_16792_4	rs140056884	O15389	#N/A	T	C	0.0262027	1.09599	0.0507743	3.45055e-100	7212	465.806	2	Tier1	SIGLEC5.SeqId_16792_4.txt	SIGLEC5	Keep	NO	NO
SeqId_16792_4	rs73050865	O15389	#N/A	G	C	0.0316789	-0.71992	0.0469001	2.36502e-52	7212	235.559	3	Tier1	SIGLEC5.SeqId_16792_4.txt	SIGLEC5	Keep	NO	YES
SeqId_16792_4	rs61736483	O15389	#N/A	A	G	0.0151116	-0.992269	0.0677606	7.15628e-48	7212	214.38	2	Tier1	SIGLEC5.SeqId_16792_4.txt	SIGLEC5	Keep	NO	NO
SeqId_16792_4	rs138943378	O15389	#N/A	A	G	0.0189935	0.880604	0.0604648	2.23211e-47	7212	212.049	1	Tier1	SIGLEC5.SeqId_16792_4.txt	SIGLEC5	Keep	NO	NO
SeqId_16792_4	rs140760605	O15389	#N/A	A	C	0.0101206	1.12013	0.0813859	1.45877e-42	7212	189.373	1	Tier1	SIGLEC5.SeqId_16792_4.txt	SIGLEC5	Keep	NO	NO
SeqId_16792_4	rs181481353	O15389	#N/A	A	G	0.0131707	-0.737874	0.0725939	4.15345e-24	7212	103.287	3	Tier1	SIGLEC5.SeqId_16792_4.txt	SIGLEC5	Keep	NO	NO
SeqId_16792_4	rs79864857	O15389	#N/A	T	C	0.0956606	-0.262995	0.0279056	5.70476e-21	7212	88.7957	3	Tier1	SIGLEC5.SeqId_16792_4.txt	SIGLEC5	Keep	NO	NO
SeqId_16792_4	rs55825878	O15389	#N/A	C	T	0.0501872	0.268446	0.0376739	1.13737e-12	7212	50.7589	2	Tier1	SIGLEC5.SeqId_16792_4.txt	SIGLEC5	Keep	NO	NO
SeqId_16792_4	rs115378814	O15389	#N/A	C	G	0.0595453	0.246055	0.0349937	2.23203e-12	7212	49.427	#N/A	Tier1	SIGLEC5.SeqId_16792_4.txt	SIGLEC5	Keep	NO	NO
SeqId_16805_5	rs58583086	O76074	#N/A	A	G	0.37273	0.505407	0.0163753	1.42614e-196	7212	952.321	#N/A	Tier1	PDE5A.SeqId_16805_5.txt	PDE5A	Keep	NO	YES
SeqId_16805_5	rs56905341	O76074	#N/A	C	T	0.180161	-0.579393	0.0206436	1.37037e-164	7212	787.508	#N/A	Tier1	PDE5A.SeqId_16805_5.txt	PDE5A	Keep	NO	YES
SeqId_16805_5	rs2715016	O76074	#N/A	C	T	0.458339	-0.317346	0.0162411	6.82836e-83	7212	381.693	#N/A	Tier1	PDE5A.SeqId_16805_5.txt	PDE5A	Keep	NO	YES
SeqId_16805_5	rs111626425	O76074	#N/A	A	G	0.0107445	0.289082	0.0795488	0.000280986	7212	13.2024	#N/A	Tier1	PDE5A.SeqId_16805_5.txt	PDE5A	Keep	NO	NO
SeqId_16809_1	rs390229	O00746	#N/A	T	C	0.0267572	0.489326	0.0512821	1.87722e-21	7212	91.0216	1	Tier1	NME4.SeqId_16809_1.txt	NME4	Keep	NO	YES
SeqId_16809_1	rs11248932	O00746	#N/A	T	A	0.280674	0.146983	0.018257	9.54986e-16	7212	64.797	2	Tier1	NME4.SeqId_16809_1.txt	NME4	Keep	NO	NO
SeqId_16809_1	rs7206447	O00746	#N/A	T	A	0.0711216	-0.216201	0.0323361	2.46404e-11	7212	44.691	1	Tier1	NME4.SeqId_16809_1.txt	NME4	Keep	NO	YES
SeqId_16818_200	rs28364749	Q9H5V8	#N/A	A	T	0.178428	-0.399631	0.0211379	7.60563e-78	7212	357.334	1	Tier2	CDCP1.SeqId_16818_200.txt	CDCP1	Keep	NO	YES
SeqId_16818_200	rs79885994	Q9H5V8	#N/A	T	G	0.0844309	-0.4208	0.0293216	4.49591e-46	7212	205.9	1	Tier2	CDCP1.SeqId_16818_200.txt	CDCP1	Keep	NO	YES
SeqId_16818_200	rs2005914	Q9H5V8	#N/A	T	C	0.230279	0.205022	0.0196117	2.13163e-25	7212	109.257	#N/A	Tier1	CDCP1.SeqId_16818_200.txt	CDCP1	Keep	NO	YES
SeqId_16818_200	rs9829744	Q9H5V8	#N/A	T	C	0.136074	0.170892	0.0242165	1.8619e-12	7212	49.7852	#N/A	Tier1	CDCP1.SeqId_16818_200.txt	CDCP1	Keep	NO	NO
SeqId_16818_200	rs2037358	Q9H5V8	#N/A	G	T	0.479759	0.111515	0.0165691	1.82352e-11	7212	45.2844	#N/A	Tier1	CDCP1.SeqId_16818_200.txt	CDCP1	Keep	NO	NO
SeqId_16818_200	rs7428429	Q9H5V8	#N/A	C	T	0.0916401	-0.137761	0.028771	1.71642e-06	7212	22.9204	#N/A	Tier1	CDCP1.SeqId_16818_200.txt	CDCP1	Keep	NO	NO
SeqId_16823_75	rs80576	O95236	#N/A	A	G	0.165119	-1.05391	0.0185985	1e-200	7212	3210.19	#N/A	Tier1	APOL3.SeqId_16823_75.txt	APOL3	Keep	NO	YES
SeqId_16823_75	rs28390318	O95236	#N/A	T	C	0.487938	0.434564	0.0156245	8.21934e-162	7212	773.348	#N/A	Tier1	APOL3.SeqId_16823_75.txt	APOL3	Keep	NO	NO
SeqId_16823_75	rs183950155	O95236	#N/A	G	A	0.0105365	-0.654921	0.079986	3.11648e-16	7212	67.0239	#N/A	Tier1	APOL3.SeqId_16823_75.txt	APOL3	Keep	NO	NO
SeqId_16825_20	rs17806016	P54252	#N/A	G	A	0.332039	-0.524587	0.0166269	1e-200	7212	995.158	#N/A	Tier1	ATXN3.SeqId_16825_20.txt	ATXN3	Keep	NO	YES
SeqId_16825_20	rs73327732	P54252	#N/A	C	T	0.0964231	0.631418	0.0271577	2.2892e-115	7212	540.415	#N/A	Tier1	ATXN3.SeqId_16825_20.txt	ATXN3	Keep	NO	YES
SeqId_16825_20	rs17807271	P54252	#N/A	A	G	0.29939	0.372461	0.0176226	2.97734e-96	7212	446.582	#N/A	Tier1	ATXN3.SeqId_16825_20.txt	ATXN3	Keep	NO	YES
SeqId_16825_20	rs10873415	P54252	#N/A	G	A	0.213711	-0.224961	0.0202556	1.99016e-28	7212	123.312	#N/A	Tier1	ATXN3.SeqId_16825_20.txt	ATXN3	Keep	NO	YES
SeqId_16825_20	rs118055901	P54252	#N/A	T	A	0.0379176	0.415462	0.0435052	1.74179e-21	7212	91.1717	1	Tier1	ATXN3.SeqId_16825_20.txt	ATXN3	Keep	NO	NO
SeqId_16825_20	rs17127898	P54252	missense	A	T	0.0867184	-0.182587	0.0296899	8.1724e-10	7212	37.8096	#N/A	Tier1	ATXN3.SeqId_16825_20.txt	ATXN3	Keep	NO	NO
SeqId_16828_8	rs870664	P12109	#N/A	T	C	0.167961	-0.826517	0.0195893	1e-200	7212	1779.69	1	Tier1	COL6A1.SeqId_16828_8.txt	COL6A1	Keep	NO	YES
SeqId_16828_8	rs9978314	P12109	#N/A	C	T	0.485235	0.689683	0.0143647	1e-200	7212	2304.55	1	Tier2	COL6A1.SeqId_16828_8.txt	COL6A1	Keep	NO	YES
SeqId_16828_8	rs13048481	P12109	missense	T	G	0.285526	-1.04494	0.0135033	1e-200	7212	5986.63	#N/A	Tier1	COL6A1.SeqId_16828_8.txt	COL6A1	Keep	NO	YES
SeqId_16828_8	rs66956709	P12109	#N/A	T	C	0.101414	-0.755669	0.0260807	1.04862e-174	7212	839.275	#N/A	Tier1	COL6A1.SeqId_16828_8.txt	COL6A1	Keep	NO	YES
SeqId_16828_8	rs2839076	P12109	#N/A	C	G	0.0895605	-0.763974	0.0277499	9.69702e-159	7212	757.729	#N/A	Tier1	COL6A1.SeqId_16828_8.txt	COL6A1	Keep	NO	YES
SeqId_16828_8	rs35591325	P12109	#N/A	G	A	0.0689727	-0.682861	0.0317509	1.70517e-99	7212	462.415	#N/A	Tier1	COL6A1.SeqId_16828_8.txt	COL6A1	Keep	NO	YES
SeqId_16828_8	rs11089045	P12109	#N/A	C	T	0.412172	-0.309096	0.0166215	1.96331e-75	7212	345.721	1	Tier1	COL6A1.SeqId_16828_8.txt	COL6A1	Keep	NO	NO
SeqId_16828_8	rs11089042	P12109	#N/A	G	C	0.4033	-0.250253	0.0166228	1.86595e-50	7212	226.584	1	Tier2	COL6A1.SeqId_16828_8.txt	COL6A1	Keep	NO	YES
SeqId_16828_8	rs75500723	P12109	#N/A	G	T	0.0209344	-0.760957	0.0570854	4.59294e-40	7212	177.644	1	Tier1	COL6A1.SeqId_16828_8.txt	COL6A1	Keep	NO	NO
SeqId_16828_8	rs4588278	P12109	#N/A	A	G	0.146888	0.185532	0.0234867	3.21754e-15	7212	62.384	1	Tier2	COL6A1.SeqId_16828_8.txt	COL6A1	Keep	NO	YES
SeqId_16828_8	rs117250045	P12109	#N/A	A	G	0.0126854	-0.389415	0.0738939	1.40442e-07	7212	27.7644	1	Tier1	COL6A1.SeqId_16828_8.txt	COL6A1	Keep	NO	NO
SeqId_16828_8	rs76087328	P12109	#N/A	A	G	0.0333426	0.176046	0.0461227	0.000136265	7212	14.5647	#N/A	Tier1	COL6A1.SeqId_16828_8.txt	COL6A1	Keep	NO	NO
SeqId_16858_384	rs73582441	Q96D15	missense	A	G	0.0796479	0.130903	0.0308453	2.22465e-05	7212	18.0053	#N/A	Tier1	RCN3.SeqId_16858_384.txt	RCN3	Keep	YES	NO
SeqId_16872_248	rs7975	O43708	#N/A	A	G	0.323097	0.83105	0.0148604	1e-200	7212	3126.6	#N/A	Tier1	GSTZ1.SeqId_16872_248.txt	GSTZ1	Keep	NO	YES
SeqId_16872_248	rs117910150	O43708	#N/A	G	C	0.0651601	0.686021	0.0324182	1.76584e-96	7212	447.689	#N/A	Tier1	GSTZ1.SeqId_16872_248.txt	GSTZ1	Keep	NO	NO
SeqId_16872_248	rs11629257	O43708	#N/A	T	G	0.0598919	0.592803	0.0345056	7.24893e-65	7212	295.067	#N/A	Tier1	GSTZ1.SeqId_16872_248.txt	GSTZ1	Keep	NO	NO
SeqId_16872_248	rs1544708	O43708	#N/A	C	T	0.187786	0.332873	0.0208366	1.7512e-56	7212	255.143	#N/A	Tier1	GSTZ1.SeqId_16872_248.txt	GSTZ1	Keep	NO	NO
SeqId_16872_248	rs8177560	O43708	#N/A	T	C	0.0215583	0.888947	0.0570023	5.952e-54	7212	243.134	1	Tier1	GSTZ1.SeqId_16872_248.txt	GSTZ1	Keep	NO	NO
SeqId_16872_248	rs117741019	O43708	#N/A	A	G	0.0260641	0.793265	0.0518287	4.59493e-52	7212	234.194	3	Tier1	GSTZ1.SeqId_16872_248.txt	GSTZ1	Keep	NO	NO
SeqId_16872_248	rs149929369	O43708	#N/A	C	G	0.0281436	0.640751	0.0502486	7.61885e-37	7212	162.559	#N/A	Tier1	GSTZ1.SeqId_16872_248.txt	GSTZ1	Keep	NO	NO
SeqId_16872_248	rs7972	O43708	#N/A	A	G	0.0872037	0.242174	0.0292081	1.32416e-16	7212	68.7271	#N/A	Tier1	GSTZ1.SeqId_16872_248.txt	GSTZ1	Keep	NO	NO
SeqId_16872_248	rs10147322	O43708	#N/A	C	A	0.374116	-0.118342	0.0171791	6.10617e-12	7212	47.4413	#N/A	Tier1	GSTZ1.SeqId_16872_248.txt	GSTZ1	Keep	NO	NO
SeqId_16872_248	rs139094061	O43708	#N/A	T	G	0.0284902	-0.288809	0.0497745	6.81568e-09	7212	33.6579	#N/A	Tier1	GSTZ1.SeqId_16872_248.txt	GSTZ1	Keep	NO	NO
SeqId_16882_27	rs872463	Q9NRX4	#N/A	A	G	0.262096	0.567556	0.0176687	1e-200	7212	1031.54	1	Tier1	PHPT1.SeqId_16882_27.txt	PHPT1	Keep	NO	YES
SeqId_16882_27	rs117002910	Q9NRX4	#N/A	G	A	0.0110218	-0.70895	0.079227	4.52431e-19	7212	80.0506	#N/A	Tier1	PHPT1.SeqId_16882_27.txt	PHPT1	Keep	NO	NO
SeqId_16890_37	rs776755	Q8N6G6	missense	A	G	0.0446416	0.81564	0.0387712	2.10119e-95	7212	442.444	#N/A	Tier1	ADAMTSL1.SeqId_16890_37.txt	ADAMTSL1	Keep	YES	NO
SeqId_16890_37	rs35264941	Q8N6G6	#N/A	C	G	0.0166366	-1.26097	0.0636464	4.16347e-85	7212	392.411	#N/A	Tier1	ADAMTSL1.SeqId_16890_37.txt	ADAMTSL1	Keep	YES	NO
SeqId_16890_37	rs10963680	Q8N6G6	#N/A	A	G	0.247123	-0.293065	0.0190937	2.41102e-52	7212	235.52	#N/A	Tier1	ADAMTSL1.SeqId_16890_37.txt	ADAMTSL1	Keep	YES	NO
SeqId_16890_37	rs2487477	Q8N6G6	#N/A	C	T	0.138916	-0.288342	0.0238296	2.21628e-33	7212	146.373	#N/A	Tier1	ADAMTSL1.SeqId_16890_37.txt	ADAMTSL1	Keep	YES	NO
SeqId_16890_37	rs2060363	Q8N6G6	missense	A	G	0.0581589	0.232727	0.0352543	4.36265e-11	7212	43.5661	#N/A	Tier1	ADAMTSL1.SeqId_16890_37.txt	ADAMTSL1	Keep	YES	NO
SeqId_16890_37	rs73417123	Q8N6G6	#N/A	G	A	0.0272425	0.25376	0.0508269	6.09633e-07	7212	24.9195	#N/A	Tier1	ADAMTSL1.SeqId_16890_37.txt	ADAMTSL1	Keep	YES	NO
SeqId_16890_37	rs4961653	Q8N6G6	#N/A	A	G	0.408984	0.0765598	0.0166433	4.29606e-06	7212	21.1545	#N/A	Tier1	ADAMTSL1.SeqId_16890_37.txt	ADAMTSL1	Keep	YES	NO
SeqId_16890_37	rs55835142	Q8N6G6	#N/A	G	T	0.0711909	0.125305	0.0322547	0.000103302	7212	15.088	#N/A	Tier1	ADAMTSL1.SeqId_16890_37.txt	ADAMTSL1	Keep	YES	NO
SeqId_16900_29	rs6458013	Q8NFP4	#N/A	C	T	0.286497	0.730998	0.0161765	1e-200	7212	2041.47	#N/A	Tier1	MDGA1.SeqId_16900_29.txt	MDGA1	Keep	NO	YES
SeqId_16900_29	rs9349050	Q8NFP4	#N/A	T	C	0.478719	0.999002	0.0116644	1e-200	7212	7333.1	#N/A	Tier1	MDGA1.SeqId_16900_29.txt	MDGA1	Keep	NO	YES
SeqId_16900_29	rs3846884	Q8NFP4	#N/A	A	G	0.372591	-0.353585	0.0167333	3.27972e-96	7212	446.379	#N/A	Tier1	MDGA1.SeqId_16900_29.txt	MDGA1	Keep	NO	NO
SeqId_16900_29	rs12212170	Q8NFP4	#N/A	C	T	0.200541	0.367299	0.0203716	4.06526e-71	7212	324.989	#N/A	Tier1	MDGA1.SeqId_16900_29.txt	MDGA1	Keep	NO	NO
SeqId_16900_29	rs17578333	Q8NFP4	#N/A	C	A	0.0646056	0.526774	0.0332921	1.84342e-55	7212	250.291	2	Tier1	MDGA1.SeqId_16900_29.txt	MDGA1	Keep	NO	NO
SeqId_16900_29	rs11753417	Q8NFP4	#N/A	T	C	0.0864411	0.44289	0.0291293	2.06531e-51	7212	231.106	#N/A	Tier1	MDGA1.SeqId_16900_29.txt	MDGA1	Keep	NO	YES
SeqId_16900_29	rs10755699	Q8NFP4	#N/A	C	T	0.138847	0.329466	0.023787	4.47524e-43	7212	191.788	#N/A	Tier1	MDGA1.SeqId_16900_29.txt	MDGA1	Keep	NO	NO
SeqId_16900_29	rs62398397	Q8NFP4	#N/A	A	G	0.153334	-0.311794	0.0227414	2.96896e-42	7212	187.923	#N/A	Tier1	MDGA1.SeqId_16900_29.txt	MDGA1	Keep	NO	NO
SeqId_16900_29	rs7751060	Q8NFP4	#N/A	T	C	0.230209	0.206422	0.0197993	2.8605e-25	7212	108.666	#N/A	Tier1	MDGA1.SeqId_16900_29.txt	MDGA1	Keep	NO	NO
SeqId_16900_29	rs146923291	Q8NFP4	#N/A	C	T	0.0125468	0.595618	0.0740933	1.05276e-15	7212	64.6037	#N/A	Tier1	MDGA1.SeqId_16900_29.txt	MDGA1	Keep	NO	NO
SeqId_16900_29	rs193162704	Q8NFP4	#N/A	T	A	0.0119922	-0.530872	0.0753497	2.01958e-12	7212	49.6245	1	Tier1	MDGA1.SeqId_16900_29.txt	MDGA1	Keep	NO	NO
SeqId_16900_29	rs73415404	Q8NFP4	#N/A	C	T	0.0236379	-0.360478	0.0547988	5.09427e-11	7212	43.2608	#N/A	Tier1	MDGA1.SeqId_16900_29.txt	MDGA1	Keep	NO	NO
SeqId_16900_29	rs76557063	Q8NFP4	#N/A	C	T	0.0512963	0.237442	0.0374146	2.33983e-10	7212	40.2636	#N/A	Tier1	MDGA1.SeqId_16900_29.txt	MDGA1	Keep	NO	NO
SeqId_16900_29	rs79126972	Q8NFP4	#N/A	A	G	0.0123388	-0.417194	0.0748584	2.5928e-08	7212	31.0509	#N/A	Tier1	MDGA1.SeqId_16900_29.txt	MDGA1	Keep	NO	NO
SeqId_16900_29	rs737170	Q8NFP4	#N/A	T	C	0.416678	-0.0746363	0.0166917	7.88802e-06	7212	19.9884	2	Tier1	MDGA1.SeqId_16900_29.txt	MDGA1	Keep	NO	NO
SeqId_16907_3	rs1375547	Q8N3J6	#N/A	A	G	0.211077	0.170015	0.0204061	9.46192e-17	7212	69.3959	#N/A	Tier1	CADM2.SeqId_16907_3.txt	CADM2	Keep	NO	NO
SeqId_16907_3	rs2029053	Q8N3J6	#N/A	T	A	0.296409	0.0635881	0.0181681	0.000468087	7212	12.2465	#N/A	Tier1	CADM2.SeqId_16907_3.txt	CADM2	Keep	NO	NO
SeqId_16913_8	rs71571466	O00584	#N/A	A	G	0.0630805	-0.7427	0.0329678	1.15698e-108	7212	507.372	2	Tier1	RNASET2.SeqId_16913_8.txt	RNASET2	Keep	NO	YES
SeqId_16913_8	rs76902111	O00584	#N/A	T	C	0.0105365	-1.37544	0.0803446	1.97403e-64	7212	292.988	#N/A	Tier1	RNASET2.SeqId_16913_8.txt	RNASET2	Keep	NO	YES
SeqId_16913_8	rs6456141	O00584	#N/A	C	A	0.248024	-0.264221	0.0191073	6.05699e-43	7212	191.168	#N/A	Tier1	RNASET2.SeqId_16913_8.txt	RNASET2	Keep	NO	YES
SeqId_16913_8	rs76922279	O00584	#N/A	C	G	0.062734	-0.335774	0.0340746	9.16154e-23	7212	97.0761	#N/A	Tier1	RNASET2.SeqId_16913_8.txt	RNASET2	Keep	NO	YES
SeqId_16913_8	rs62438869	O00584	#N/A	A	G	0.129211	0.22355	0.0245751	1.1862e-19	7212	82.7253	#N/A	Tier1	RNASET2.SeqId_16913_8.txt	RNASET2	Keep	NO	NO
SeqId_16913_8	rs41269597	O00584	#N/A	C	G	0.0532372	-0.31468	0.037069	2.50365e-17	7212	72.0437	#N/A	Tier1	RNASET2.SeqId_16913_8.txt	RNASET2	Keep	NO	YES
SeqId_16913_8	rs1736598	O00584	#N/A	C	T	0.169347	0.105611	0.0222124	2.02712e-06	7212	22.5999	#N/A	Tier1	RNASET2.SeqId_16913_8.txt	RNASET2	Keep	NO	NO
SeqId_16914_104	rs5744441	P08571	missense	A	G	0.237627	-0.333725	0.0188394	9.18731e-69	7212	313.706	#N/A	Tier1	CD14.SeqId_16914_104.txt	CD14	Keep	NO	NO
SeqId_16914_104	rs76148587	P08571	#N/A	T	C	0.119506	0.355966	0.0253853	4.29203e-44	7212	196.577	1	Tier1	CD14.SeqId_16914_104.txt	CD14	Keep	NO	YES
SeqId_16914_104	rs31872	P08571	#N/A	G	A	0.396645	-0.0630979	0.017018	0.000210712	7212	13.7433	#N/A	Tier1	CD14.SeqId_16914_104.txt	CD14	Keep	NO	NO
SeqId_16915_153	rs12401997	Q9H3S1	#N/A	A	C	0.392209	0.27613	0.0167236	3.82005e-60	7212	272.551	#N/A	Tier1	SEMA4A.SeqId_16915_153.txt	SEMA4A	Keep	NO	YES
SeqId_16915_153	rs140959946	Q9H3S1	missense	T	C	0.0189935	0.216486	0.0603902	0.000339589	7212	12.8471	#N/A	Tier1	SEMA4A.SeqId_16915_153.txt	SEMA4A	Keep	NO	NO
SeqId_16916_19	rs9547187	Q9H5Y7	#N/A	A	C	0.221475	-0.344428	0.0193558	2.33164e-69	7212	316.559	#N/A	Tier1	SLITRK6.SeqId_16916_19.txt	SLITRK6	Keep	NO	NO
SeqId_16916_19	rs7985381	Q9H5Y7	#N/A	C	T	0.36961	0.189873	0.0172108	4.47713e-28	7212	121.676	1	Tier1	SLITRK6.SeqId_16916_19.txt	SLITRK6	Keep	NO	NO
SeqId_16916_19	rs674392	Q9H5Y7	#N/A	T	G	0.448218	0.108424	0.0166335	7.58452e-11	7212	42.4779	#N/A	Tier1	SLITRK6.SeqId_16916_19.txt	SLITRK6	Keep	NO	NO
SeqId_16916_19	rs7999002	Q9H5Y7	#N/A	G	T	0.339526	0.0881366	0.0174688	4.63724e-07	7212	25.4487	#N/A	Tier1	SLITRK6.SeqId_16916_19.txt	SLITRK6	Keep	NO	NO
SeqId_16916_19	rs28581290	Q9H5Y7	#N/A	T	A	0.474491	0.0770706	0.0166633	3.80823e-06	7212	21.3863	#N/A	Tier1	SLITRK6.SeqId_16916_19.txt	SLITRK6	Keep	NO	NO
SeqId_16918_198	rs3775291	O15455	missense	T	C	0.298974	-0.781369	0.0158922	1e-200	7212	2416.71	3	Tier1	TLR3.SeqId_16918_198.txt	TLR3	Keep	NO	YES
SeqId_16918_198	rs3775296	O15455	#N/A	A	C	0.189588	-0.233084	0.0211089	4.02444e-28	7212	121.891	#N/A	Tier1	TLR3.SeqId_16918_198.txt	TLR3	Keep	NO	YES
SeqId_16918_198	rs11935991	O15455	#N/A	A	G	0.0162207	0.280857	0.0649397	1.54659e-05	7212	18.6995	#N/A	Tier1	TLR3.SeqId_16918_198.txt	TLR3	Keep	NO	NO
SeqId_16918_198	rs143666186	O15455	#N/A	C	T	0.0106752	0.320709	0.081351	8.14712e-05	7212	15.5373	#N/A	Tier1	TLR3.SeqId_16918_198.txt	TLR3	Keep	NO	NO
SeqId_16919_1	rs6714264	P07108	#N/A	C	T	0.193609	-0.554699	0.0200026	6.3992e-161	7212	768.814	#N/A	Tier1	DBI.SeqId_16919_1.txt	DBI	Keep	NO	YES
SeqId_16919_1	rs72831284	P07108	#N/A	T	C	0.0619714	0.520828	0.0338382	1.26926e-52	7212	236.839	#N/A	Tier1	DBI.SeqId_16919_1.txt	DBI	Keep	NO	YES
SeqId_16919_1	rs61313894	P07108	#N/A	A	G	0.193678	0.2108	0.0208288	6.46393e-24	7212	102.398	#N/A	Tier1	DBI.SeqId_16919_1.txt	DBI	Keep	NO	NO
SeqId_16919_1	rs10194772	P07108	#N/A	A	G	0.0426314	0.258714	0.04131	3.99961e-10	7212	39.2111	#N/A	Tier1	DBI.SeqId_16919_1.txt	DBI	Keep	NO	NO
SeqId_16919_1	rs7578870	P07108	#N/A	C	G	0.0455428	0.245476	0.0400104	8.94901e-10	7212	37.6315	#N/A	Tier1	DBI.SeqId_16919_1.txt	DBI	Keep	NO	NO
SeqId_16919_1	rs8192506	P07108	missense	G	A	0.0387495	-0.157954	0.0429963	0.000240838	7212	13.4921	2	Tier1	DBI.SeqId_16919_1.txt	DBI	Keep	NO	NO
SeqId_17138_8	rs4715316	P08263	#N/A	C	T	0.356301	-0.765255	0.0149846	1e-200	7212	2607.36	1	Tier2	GSTA1.SeqId_17138_8.txt	GSTA1	Keep	NO	YES
SeqId_17140_57	rs10895596	Q9GZP0	#N/A	A	G	0.300846	-0.535245	0.0171026	1e-200	7212	979.175	1	Tier2	PDGFD.SeqId_17140_57.txt	PDGFD	Keep	NO	YES
SeqId_17140_57	rs11225991	Q9GZP0	#N/A	T	G	0.11098	-0.287273	0.0263182	1.59709e-27	7212	119.112	1	Tier1	PDGFD.SeqId_17140_57.txt	PDGFD	Keep	NO	NO
SeqId_17140_57	rs1532673	Q9GZP0	#N/A	G	T	0.370927	0.152231	0.0169832	3.94539e-19	7212	80.3243	#N/A	Tier1	PDGFD.SeqId_17140_57.txt	PDGFD	Keep	NO	YES
SeqId_17140_57	rs12363355	Q9GZP0	#N/A	C	G	0.293914	0.12806	0.0181861	2.07493e-12	7212	49.571	#N/A	Tier1	PDGFD.SeqId_17140_57.txt	PDGFD	Keep	NO	NO
SeqId_17140_57	rs361291	Q9GZP0	#N/A	T	C	0.468806	-0.0887167	0.016598	9.31788e-08	7212	28.5614	#N/A	Tier1	PDGFD.SeqId_17140_57.txt	PDGFD	Keep	NO	NO
SeqId_17148_7	rs184723794	P30043	#N/A	G	A	0.0106752	-1.15518	0.0802945	2.73027e-46	7212	206.922	#N/A	Tier1	BLVRB.SeqId_17148_7.txt	BLVRB	Keep	YES	NO
SeqId_17148_7	rs268695	P30043	#N/A	T	G	0.297033	0.129643	0.0182096	1.18786e-12	7212	50.673	2	Tier1	BLVRB.SeqId_17148_7.txt	BLVRB	Keep	YES	NO
SeqId_17148_7	rs140503014	P30043	#N/A	A	G	0.0151116	-0.280917	0.0680389	3.68832e-05	7212	17.042	#N/A	Tier1	BLVRB.SeqId_17148_7.txt	BLVRB	Keep	YES	NO
SeqId_17151_84	rs10415576	Q14653	missense	C	T	0.372591	-0.446542	0.0163155	5.38082e-157	7212	748.865	1	Tier1	IRF3.SeqId_17151_84.txt	IRF3	Keep	NO	YES
SeqId_17151_84	rs73934025	Q14653	#N/A	A	C	0.0942049	-0.436603	0.027865	1.94763e-54	7212	245.434	#N/A	Tier1	IRF3.SeqId_17151_84.txt	IRF3	Keep	NO	YES
SeqId_17151_84	rs34739574	Q14653	#N/A	T	C	0.119992	-0.192302	0.0253131	3.41464e-14	7212	57.6974	1	Tier1	IRF3.SeqId_17151_84.txt	IRF3	Keep	NO	YES
SeqId_17153_46	rs4806594	P43628	missense	G	A	0.187439	0.245483	0.0207919	7.07982e-32	7212	139.359	2	Tier1	KIR2DL3.SeqId_17153_46.txt	KIR2DL3	Keep	NO	NO
SeqId_17153_46	rs138269920	P43628	#N/A	T	G	0.0201026	0.437738	0.0588578	1.14707e-13	7212	55.2968	#N/A	Tier1	KIR2DL3.SeqId_17153_46.txt	KIR2DL3	Keep	NO	NO
SeqId_17153_46	rs117351201	P43628	#N/A	A	G	0.0238458	-0.388582	0.0542208	8.44726e-13	7212	51.3468	1	Tier1	KIR2DL3.SeqId_17153_46.txt	KIR2DL3	Keep	NO	NO
SeqId_17153_46	rs892191	P43628	#N/A	C	T	0.181409	0.142957	0.0215998	3.89029e-11	7212	43.7916	#N/A	Tier1	KIR2DL3.SeqId_17153_46.txt	KIR2DL3	Keep	NO	NO
SeqId_17153_46	rs1654665	P43628	#N/A	C	G	0.0495633	0.252013	0.0382779	4.90908e-11	7212	43.334	3	Tier1	KIR2DL3.SeqId_17153_46.txt	KIR2DL3	Keep	NO	NO
SeqId_17153_46	rs11672845	P43628	#N/A	T	C	0.0725773	0.203667	0.0320942	2.34507e-10	7212	40.2594	3	Tier1	KIR2DL3.SeqId_17153_46.txt	KIR2DL3	Keep	NO	NO
SeqId_17153_46	rs780298081	P43628	#N/A	T	A	0.0257868	0.268694	0.0525383	3.23121e-07	7212	26.1483	#N/A	Tier1	KIR2DL3.SeqId_17153_46.txt	KIR2DL3	Keep	NO	NO
SeqId_17153_46	rs56380562	P43628	#N/A	C	G	0.143976	0.0956218	0.0236641	5.38254e-05	7212	16.3235	1	Tier1	KIR2DL3.SeqId_17153_46.txt	KIR2DL3	Keep	NO	NO
SeqId_17153_46	rs138893041	P43628	#N/A	T	C	0.0101899	-0.272885	0.0821174	0.000894648	7212	11.04	#N/A	Tier1	KIR2DL3.SeqId_17153_46.txt	KIR2DL3	Keep	NO	NO
SeqId_17161_1	rs150466875	P39656	#N/A	G	T	0.0811729	-0.361429	0.030196	1.04762e-32	7212	143.228	#N/A	Tier1	DDOST.SeqId_17161_1.txt	DDOST	Keep	YES	NO
SeqId_17161_1	rs589709	P39656	#N/A	A	G	0.395813	0.148481	0.0170622	3.98226e-18	7212	75.7097	1	Tier1	DDOST.SeqId_17161_1.txt	DDOST	Keep	YES	NO
SeqId_17161_1	rs116273158	P39656	#N/A	C	G	0.126577	-0.123498	0.0249386	7.50955e-07	7212	24.5163	#N/A	Tier1	DDOST.SeqId_17161_1.txt	DDOST	Keep	YES	NO
SeqId_17164_15	rs2228203	P09525	missense	T	C	0.196659	-0.492893	0.0200929	1.0603e-127	7212	601.589	1	Tier1	ANXA4.SeqId_17164_15.txt	ANXA4	Keep	NO	YES
SeqId_17170_15	rs7110243	P10092	#N/A	G	A	0.271524	-0.29828	0.018524	2.4342e-57	7212	259.214	1	Tier1	CALCB.SeqId_17170_15.txt	CALCB	Keep	YES	NO
SeqId_17205_21	rs4241540	P20339	#N/A	C	G	0.371274	-0.122324	0.0172422	1.42181e-12	7212	50.3173	#N/A	Tier1	RAB5A.SeqId_17205_21.txt	RAB5A	Keep	YES	NO
SeqId_17224_12	rs3780346	P20774	#N/A	A	G	0.452932	0.45828	0.0156556	4.3547e-178	7212	856.647	2	Tier1	OGN.SeqId_17224_12.txt	OGN	Keep	NO	YES
SeqId_17224_12	rs4743871	P20774	#N/A	T	A	0.125676	-0.118088	0.0251673	2.75393e-06	7212	22.0099	#N/A	Tier1	OGN.SeqId_17224_12.txt	OGN	Keep	NO	YES
SeqId_17320_19	rs11211833	Q9NRN7	#N/A	C	T	0.163801	0.151145	0.0224729	1.88166e-11	7212	45.2219	#N/A	Tier1	AASDHPPT.SeqId_17320_19.txt	AASDHPPT	Keep	NO	NO
SeqId_17320_19	rs79654689	Q9NRN7	#N/A	T	C	0.0408291	-0.173247	0.0417201	3.32498e-05	7212	17.2393	#N/A	Tier1	AASDHPPT.SeqId_17320_19.txt	AASDHPPT	Keep	NO	NO
SeqId_17325_10	rs61825157	Q16774	#N/A	T	C	0.0422848	1.32812	0.038133	1e-200	7212	1212.7	#N/A	Tier1	GUK1.SeqId_17325_10.txt	GUK1	Keep	NO	YES
SeqId_17329_2	rs141660593	Q9BUT1	missense	T	C	0.174754	0.346927	0.0213058	1.42688e-58	7212	265.07	1	Tier1	BDH2.SeqId_17329_2.txt	BDH2	Keep	NO	YES
SeqId_17329_2	rs55784701	Q9BUT1	#N/A	T	C	0.225704	0.0943975	0.0197278	1.74382e-06	7212	22.8899	7	Tier3	BDH2.SeqId_17329_2.txt	BDH2	Keep	NO	NO
SeqId_17331_138	rs713527	Q96MU8	#N/A	G	A	0.178497	0.271024	0.0215627	7.40294e-36	7212	157.939	#N/A	Tier1	KREMEN1.SeqId_17331_138.txt	KREMEN1	Keep	NO	NO
SeqId_17331_138	rs4823012	Q96MU8	#N/A	A	G	0.403646	0.207208	0.0167268	6.8822e-35	7212	153.415	#N/A	Tier1	KREMEN1.SeqId_17331_138.txt	KREMEN1	Keep	NO	YES
SeqId_17331_138	rs5762985	Q96MU8	#N/A	C	G	0.113753	0.281919	0.0261396	6.4875e-27	7212	116.287	#N/A	Tier1	KREMEN1.SeqId_17331_138.txt	KREMEN1	Keep	NO	NO
SeqId_17331_138	rs8135301	Q96MU8	#N/A	T	G	0.0435325	0.364421	0.0406815	4.15234e-19	7212	80.2218	#N/A	Tier1	KREMEN1.SeqId_17331_138.txt	KREMEN1	Keep	NO	YES
SeqId_17331_138	rs5997447	Q96MU8	#N/A	G	A	0.0406904	0.316665	0.0418869	4.52844e-14	7212	57.1378	1	Tier1	KREMEN1.SeqId_17331_138.txt	KREMEN1	Keep	NO	YES
SeqId_17331_138	rs12485095	Q96MU8	#N/A	G	T	0.0373631	-0.278453	0.043439	1.54478e-10	7212	41.0794	1	Tier1	KREMEN1.SeqId_17331_138.txt	KREMEN1	Keep	NO	NO
SeqId_17331_138	rs5762546	Q96MU8	#N/A	A	G	0.0124082	-0.426388	0.0755052	1.69349e-08	7212	31.8813	#N/A	Tier1	KREMEN1.SeqId_17331_138.txt	KREMEN1	Keep	NO	NO
SeqId_17332_3	rs12064550	Q9NX46	#N/A	A	C	0.00977402	0.547043	0.0847875	1.17579e-10	7212	41.6159	#N/A	Tier1	ADPRHL2.SeqId_17332_3.txt	ADPRHL2	Keep	NO	YES
SeqId_17347_80	rs28709375	Q96BJ3	#N/A	A	G	0.277277	0.268256	0.0184267	2.42748e-47	7212	211.877	1	Tier1	AIDA.SeqId_17347_80.txt	AIDA	Keep	NO	YES
SeqId_17347_80	rs1961255	Q96BJ3	#N/A	T	A	0.221891	-0.117194	0.0201661	6.45776e-09	7212	33.7634	#N/A	Tier1	AIDA.SeqId_17347_80.txt	AIDA	Keep	NO	NO
SeqId_17350_13	rs12486932	Q9UQN3	#N/A	T	C	0.283793	0.545649	0.0174034	1e-200	7212	982.739	#N/A	Tier1	CHMP2B.SeqId_17350_13.txt	CHMP2B	Keep	NO	YES
SeqId_17350_13	rs6770433	Q9UQN3	#N/A	C	T	0.495494	-0.428257	0.0158611	4.85359e-153	7212	728.823	#N/A	Tier1	CHMP2B.SeqId_17350_13.txt	CHMP2B	Keep	NO	YES
SeqId_17350_13	rs904115	Q9UQN3	#N/A	T	G	0.140441	0.0804411	0.0239703	0.000795267	7212	11.2587	3	Tier1	CHMP2B.SeqId_17350_13.txt	CHMP2B	Keep	NO	YES
SeqId_17367_5	rs807060	P16949	#N/A	G	T	0.430611	-0.0989951	0.016782	3.82511e-09	7212	34.7872	1	Tier1	STMN1.SeqId_17367_5.txt	STMN1	Keep	YES	NO
SeqId_17367_5	rs115852080	P16949	missense	A	G	0.0133786	0.342728	0.0713287	1.57955e-06	7212	23.0808	#N/A	Tier1	STMN1.SeqId_17367_5.txt	STMN1	Keep	YES	NO
SeqId_17377_1	rs4880709	P42330	#N/A	G	A	0.339387	0.135997	0.0173974	6.17623e-15	7212	61.0899	1	Tier1	AKR1C3.SeqId_17377_1.txt	AKR1C3	Keep	YES	NO
SeqId_17377_1	rs140398901	P42330	missense	A	G	0.0179537	-0.347386	0.0621453	2.35513e-08	7212	31.2383	#N/A	Tier1	AKR1C3.SeqId_17377_1.txt	AKR1C3	Keep	YES	NO
SeqId_17383_4	rs28555408	Q9NSY2	#N/A	T	C	0.0641897	-0.535897	0.0330458	4.05847e-58	7212	262.912	1	Tier1	STARD5.SeqId_17383_4.txt	STARD5	Keep	NO	YES
SeqId_17383_4	rs4392019	Q9NSY2	#N/A	T	C	0.0322335	0.643298	0.0465692	7.36947e-43	7212	190.768	#N/A	Tier1	STARD5.SeqId_17383_4.txt	STARD5	Keep	NO	YES
SeqId_17383_4	rs3726	Q9NSY2	#N/A	C	T	0.380355	-0.202854	0.0169106	7.67561e-33	7212	143.856	1	Tier1	STARD5.SeqId_17383_4.txt	STARD5	Keep	NO	NO
SeqId_17383_4	rs12902145	Q9NSY2	missense	A	G	0.127894	-0.129791	0.0250654	2.30213e-07	7212	26.8052	#N/A	Tier1	STARD5.SeqId_17383_4.txt	STARD5	Keep	NO	NO
SeqId_17391_10	rs140764661	Q96I25	#N/A	G	A	0.0366699	-0.745743	0.043471	1.09559e-64	7212	294.211	#N/A	Tier1	RBM17.SeqId_17391_10.txt	RBM17	Keep	YES	NO
SeqId_17396_23	rs28364331	P07327	#N/A	G	A	0.0144184	-1.45796	0.06786	2.65896e-99	7212	461.47	#N/A	Tier1	ADH1A.SeqId_17396_23.txt	ADH1A	Keep	NO	NO
SeqId_17396_23	rs1154445	P07327	missense	G	T	0.407459	0.139315	0.0168004	1.31281e-16	7212	68.7442	#N/A	Tier1	ADH1A.SeqId_17396_23.txt	ADH1A	Keep	NO	NO
SeqId_17396_23	rs9307238	P07327	#N/A	A	G	0.492514	-0.100685	0.0166431	1.52406e-09	7212	36.5882	#N/A	Tier1	ADH1A.SeqId_17396_23.txt	ADH1A	Keep	NO	NO
SeqId_17447_52	rs75207237	Q6FHJ7	#N/A	A	T	0.124289	0.4345	0.0248294	3.49032e-67	7212	306.145	2	Tier1	SFRP4.SeqId_17447_52.txt	SFRP4	Keep	NO	YES
SeqId_17447_52	rs1717731	Q6FHJ7	#N/A	C	T	0.184112	0.224801	0.0213685	1.06959e-25	7212	110.644	#N/A	Tier1	SFRP4.SeqId_17447_52.txt	SFRP4	Keep	NO	NO
SeqId_17447_52	rs28677956	Q6FHJ7	#N/A	G	A	0.211147	-0.198211	0.0201565	1.11997e-22	7212	96.6729	#N/A	Tier1	SFRP4.SeqId_17447_52.txt	SFRP4	Keep	NO	NO
SeqId_17447_52	rs62444617	Q6FHJ7	#N/A	A	C	0.237072	-0.0831165	0.0196267	2.31523e-05	7212	17.9291	1	Tier1	SFRP4.SeqId_17447_52.txt	SFRP4	Keep	NO	NO
SeqId_17450_51	rs112352450	P12081	#N/A	A	G	0.0196867	0.501103	0.0600196	8.17833e-17	7212	69.6863	#N/A	Tier1	HARS.SeqId_17450_51.txt	HARS	Keep	NO	NO
SeqId_17450_51	rs115351269	P12081	#N/A	A	T	0.0139332	-0.331133	0.0710525	3.2127e-06	7212	21.7133	1	Tier1	HARS.SeqId_17450_51.txt	HARS	Keep	NO	NO
SeqId_17450_51	rs17523262	P12081	#N/A	C	G	0.103008	-0.107393	0.0272433	8.15687e-05	7212	15.535	2	Tier1	HARS.SeqId_17450_51.txt	HARS	Keep	NO	NO
SeqId_17453_34	rs13089226	P00450	#N/A	T	C	0.0432552	0.28935	0.0406047	1.1331e-12	7212	50.7661	2	Tier1	CP.SeqId_17453_34.txt	CP	Keep	YES	NO
SeqId_17453_34	rs696993	P00450	#N/A	G	A	0.377236	0.0869831	0.0170999	3.73424e-07	7212	25.868	3	Tier1	CP.SeqId_17453_34.txt	CP	Keep	YES	NO
SeqId_17453_34	rs190799874	P00450	#N/A	T	A	0.00956606	0.333006	0.0858434	0.000105724	7212	15.0442	#N/A	Tier1	CP.SeqId_17453_34.txt	CP	Keep	YES	NO
SeqId_17456_53	rs138447426	Q8NBJ4	#N/A	G	A	0.0173991	1.17434	0.0627267	2.09479e-76	7212	350.399	1	Tier2	GOLM1.SeqId_17456_53.txt	GOLM1	Keep	NO	YES
SeqId_17456_53	rs2183125	Q8NBJ4	#N/A	G	A	0.205324	0.27044	0.0205307	3.57265e-39	7212	173.466	#N/A	Tier1	GOLM1.SeqId_17456_53.txt	GOLM1	Keep	NO	YES
SeqId_17456_53	rs700759	Q8NBJ4	#N/A	A	G	0.284278	-0.116201	0.0185106	3.63971e-10	7212	39.3966	1	Tier1	GOLM1.SeqId_17456_53.txt	GOLM1	Keep	NO	NO
SeqId_17456_53	rs7046093	Q8NBJ4	#N/A	T	C	0.243311	-0.114052	0.0195087	5.24877e-09	7212	34.1687	#N/A	Tier1	GOLM1.SeqId_17456_53.txt	GOLM1	Keep	NO	NO
SeqId_17460_51	rs459498	P20591	#N/A	A	G	0.40635	-0.430414	0.0162545	1.57007e-147	7212	700.979	#N/A	Tier1	MX1.SeqId_17460_51.txt	MX1	Keep	NO	YES
SeqId_17460_51	rs401498	P20591	#N/A	A	C	0.432622	-0.336305	0.0163034	6.66855e-92	7212	425.393	#N/A	Tier1	MX1.SeqId_17460_51.txt	MX1	Keep	NO	NO
SeqId_17460_51	rs17000900	P20591	#N/A	A	C	0.10183	0.37725	0.0272652	5.43309e-43	7212	191.391	#N/A	Tier1	MX1.SeqId_17460_51.txt	MX1	Keep	NO	YES
SeqId_17490_4	rs6676630	Q9H299	missense	T	C	0.0708443	-1.17296	0.0293266	1e-200	7212	1599.27	#N/A	Tier1	SH3BGRL3.SeqId_17490_4.txt	SH3BGRL3	Keep	NO	YES
SeqId_17490_4	rs11582416	Q9H299	missense	T	C	0.296201	0.283795	0.0179089	1.2782e-55	7212	251.045	#N/A	Tier1	SH3BGRL3.SeqId_17490_4.txt	SH3BGRL3	Keep	NO	NO
SeqId_17490_4	rs11247893	Q9H299	missense	A	C	0.17212	-0.232194	0.0218668	3.80935e-26	7212	112.723	#N/A	Tier1	SH3BGRL3.SeqId_17490_4.txt	SH3BGRL3	Keep	NO	NO
SeqId_17513_11	rs3851054	P50995	missense	A	G	0.480868	-0.570263	0.0153123	1e-200	7212	1386.59	#N/A	Tier1	ANXA11.SeqId_17513_11.txt	ANXA11	Keep	NO	YES
SeqId_17513_11	rs2784768	P50995	#N/A	G	A	0.41141	0.452891	0.0160982	2.53481e-165	7212	791.247	#N/A	Tier1	ANXA11.SeqId_17513_11.txt	ANXA11	Keep	NO	YES
SeqId_17513_11	rs2573326	P50995	#N/A	C	T	0.416886	0.250974	0.0164801	1.43278e-51	7212	231.855	1	Tier1	ANXA11.SeqId_17513_11.txt	ANXA11	Keep	NO	YES
SeqId_17513_11	rs61860863	P50995	#N/A	G	A	0.110634	0.352149	0.0260659	4.30546e-41	7212	182.468	#N/A	Tier1	ANXA11.SeqId_17513_11.txt	ANXA11	Keep	NO	NO
SeqId_17513_11	rs72819575	P50995	#N/A	T	C	0.0330653	-0.407366	0.0461925	1.43126e-18	7212	77.751	#N/A	Tier1	ANXA11.SeqId_17513_11.txt	ANXA11	Keep	NO	NO
SeqId_17513_11	rs2789686	P50995	#N/A	T	C	0.110911	0.132794	0.0264751	5.4071e-07	7212	25.1513	#N/A	Tier1	ANXA11.SeqId_17513_11.txt	ANXA11	Keep	NO	NO
SeqId_17513_11	rs146911410	P50995	#N/A	T	C	0.0234299	-0.178237	0.0551501	0.00123545	7212	10.442	#N/A	Tier1	ANXA11.SeqId_17513_11.txt	ANXA11	Keep	NO	NO
SeqId_17514_48	rs2864808	Q9UL25	#N/A	G	A	0.1507	0.219616	0.0231588	3.28024e-21	7212	89.9033	#N/A	Tier1	RAB21.SeqId_17514_48.txt	RAB21	Keep	NO	NO
SeqId_17514_48	rs12821592	Q9UL25	#N/A	T	C	0.0429086	-0.239378	0.0412085	6.55393e-09	7212	33.7345	#N/A	Tier1	RAB21.SeqId_17514_48.txt	RAB21	Keep	NO	NO
SeqId_17515_6	rs2822638	P48723	#N/A	C	T	0.251213	0.257047	0.0188612	8.91596e-42	7212	185.68	#N/A	Tier1	HSPA13.SeqId_17515_6.txt	HSPA13	Keep	YES	NO
SeqId_17672_184	rs150884181	P27352	missense	G	A	0.0106059	-0.518733	0.0814699	2.04357e-10	7212	40.5297	#N/A	Tier1	GIF.SeqId_17672_184.txt	GIF	Keep	YES	NO
SeqId_17672_184	rs60849324	P27352	#N/A	C	G	0.355608	-0.0691311	0.0174607	7.59133e-05	7212	15.6712	1	Tier1	GIF.SeqId_17672_184.txt	GIF	Keep	YES	NO
SeqId_17675_17	rs17243143	Q9NPJ3	#N/A	G	A	0.00991266	1.22309	0.0832097	3.24883e-48	7212	215.997	#N/A	Tier1	ACOT13.SeqId_17675_17.txt	ACOT13	Keep	NO	NO
SeqId_17675_17	rs4544900	Q9NPJ3	#N/A	T	C	0.254194	0.277472	0.0189949	1.19574e-47	7212	213.326	#N/A	Tier1	ACOT13.SeqId_17675_17.txt	ACOT13	Keep	NO	YES
SeqId_17675_17	rs62400790	Q9NPJ3	#N/A	A	G	0.0424927	-0.318578	0.0412398	1.26959e-14	7212	59.6593	#N/A	Tier1	ACOT13.SeqId_17675_17.txt	ACOT13	Keep	NO	NO
SeqId_17675_17	rs2754773	Q9NPJ3	#N/A	C	T	0.14869	-0.116293	0.0233879	6.76722e-07	7212	24.7175	#N/A	Tier1	ACOT13.SeqId_17675_17.txt	ACOT13	Keep	NO	NO
SeqId_17675_17	rs9358850	Q9NPJ3	#N/A	T	C	0.485027	0.0723179	0.0166192	1.37093e-05	7212	18.93	#N/A	Tier1	ACOT13.SeqId_17675_17.txt	ACOT13	Keep	NO	NO
SeqId_17676_13	rs8106212	Q15642	#N/A	T	C	0.0142798	0.628398	0.0699335	3.23701e-19	7212	80.7195	1	Tier1	TRIP10.SeqId_17676_13.txt	TRIP10	Keep	NO	YES
SeqId_17676_13	rs111975218	Q15642	#N/A	T	G	0.0648135	-0.254053	0.0342061	1.23737e-13	7212	55.1469	#N/A	Tier1	TRIP10.SeqId_17676_13.txt	TRIP10	Keep	NO	NO
SeqId_17676_13	rs1054060	Q15642	#N/A	C	T	0.18945	-0.154984	0.0211623	2.67621e-13	7212	53.6201	1	Tier1	TRIP10.SeqId_17676_13.txt	TRIP10	Keep	NO	NO
SeqId_17676_13	rs8107977	Q15642	#N/A	T	G	0.349369	-0.110105	0.0174399	2.89148e-10	7212	39.8479	#N/A	Tier1	TRIP10.SeqId_17676_13.txt	TRIP10	Keep	NO	NO
SeqId_17676_13	rs62125134	Q15642	#N/A	A	G	0.224387	0.12323	0.0198067	5.19478e-10	7212	38.698	#N/A	Tier1	TRIP10.SeqId_17676_13.txt	TRIP10	Keep	NO	NO
SeqId_17676_13	rs149865022	Q15642	#N/A	C	T	0.0246083	-0.264528	0.0536949	8.55832e-07	7212	24.2637	#N/A	Tier1	TRIP10.SeqId_17676_13.txt	TRIP10	Keep	NO	NO
SeqId_17680_12	rs10935143	P54762	#N/A	A	G	0.447525	0.401702	0.0161152	1.25363e-131	7212	621.178	#N/A	Tier1	EPHB1.SeqId_17680_12.txt	EPHB1	Keep	NO	YES
SeqId_17680_12	rs73227034	P54762	#N/A	C	A	0.122764	0.37596	0.0249049	1.02173e-50	7212	227.821	#N/A	Tier1	EPHB1.SeqId_17680_12.txt	EPHB1	Keep	NO	NO
SeqId_17680_12	rs11720684	P54762	#N/A	A	G	0.342091	0.249331	0.017105	1.86668e-47	7212	212.415	#N/A	Tier1	EPHB1.SeqId_17680_12.txt	EPHB1	Keep	NO	NO
SeqId_17680_12	rs73229150	P54762	#N/A	C	T	0.0975322	0.280477	0.0275687	3.77819e-24	7212	103.476	2	Tier1	EPHB1.SeqId_17680_12.txt	EPHB1	Keep	NO	NO
SeqId_17680_12	rs147574152	P54762	#N/A	G	C	0.0146264	-0.472615	0.0689606	7.80677e-12	7212	46.9562	#N/A	Tier1	EPHB1.SeqId_17680_12.txt	EPHB1	Keep	NO	NO
SeqId_17680_12	rs67070409	P54762	#N/A	A	G	0.320879	-0.0743069	0.0177685	2.9246e-05	7212	17.4838	#N/A	Tier1	EPHB1.SeqId_17680_12.txt	EPHB1	Keep	NO	NO
SeqId_17682_1	rs2466572	P15529	#N/A	A	C	0.221752	0.709912	0.0181192	1e-200	7212	1534.65	#N/A	Tier1	CD46.SeqId_17682_1.txt	CD46	Keep	NO	YES
SeqId_17682_1	rs71635159	P15529	#N/A	A	G	0.0908083	0.132329	0.0291862	5.88301e-06	7212	20.5511	#N/A	Tier1	CD46.SeqId_17682_1.txt	CD46	Keep	NO	NO
SeqId_17682_1	rs35029161	P15529	#N/A	C	T	0.115486	0.103707	0.0258788	6.20068e-05	7212	16.0549	#N/A	Tier1	CD46.SeqId_17682_1.txt	CD46	Keep	NO	NO
SeqId_17685_9	rs12721043	P06727	missense	A	C	0.0113684	-1.23719	0.0776171	3.04605e-56	7212	254.002	1	Tier1	APOA4.SeqId_17685_9.txt	APOA4	Keep	NO	NO
SeqId_17685_9	rs1729405	P06727	#N/A	C	T	0.466242	-0.136903	0.0166453	2.30165e-16	7212	67.6273	3	Tier1	APOA4.SeqId_17685_9.txt	APOA4	Keep	NO	NO
SeqId_17686_27	rs2231569	Q99426	#N/A	T	G	0.0415223	0.836331	0.0405043	4.50512e-92	7212	426.22	#N/A	Tier1	TBCB.SeqId_17686_27.txt	TBCB	Keep	NO	NO
SeqId_17686_27	rs62111376	Q99426	#N/A	C	T	0.114862	-0.282458	0.0255614	3.67746e-28	7212	122.073	#N/A	Tier1	TBCB.SeqId_17686_27.txt	TBCB	Keep	NO	NO
SeqId_17686_27	rs45471297	Q99426	#N/A	G	C	0.0133786	-0.689458	0.0724951	2.53172e-21	7212	90.4228	1	Tier1	TBCB.SeqId_17686_27.txt	TBCB	Keep	NO	NO
SeqId_17691_1	rs35706972	O14773	#N/A	A	G	0.0133093	-0.85635	0.0720422	2.7726e-32	7212	141.256	#N/A	Tier1	TPP1.SeqId_17691_1.txt	TPP1	Keep	NO	NO
SeqId_17691_1	rs1128396	O14773	#N/A	A	T	0.166366	0.241409	0.0221213	1.63848e-27	7212	119.06	#N/A	Tier1	TPP1.SeqId_17691_1.txt	TPP1	Keep	NO	NO
SeqId_17691_1	rs7488	O14773	#N/A	C	T	0.260641	0.0772263	0.018805	4.05814e-05	7212	16.8602	#N/A	Tier1	TPP1.SeqId_17691_1.txt	TPP1	Keep	NO	YES
SeqId_17692_2	rs56380525	O00478	#N/A	A	G	0.127201	0.795542	0.0233409	1e-200	7212	1161.37	1	Tier1	BTN3A3.SeqId_17692_2.txt	BTN3A3	Keep	NO	YES
SeqId_17692_2	rs28362606	O00478	#N/A	C	T	0.10689	-1.16766	0.0233835	1e-200	7212	2492.83	8	Tier3	BTN3A3.SeqId_17692_2.txt	BTN3A3	Keep	NO	YES
SeqId_17692_2	rs72836472	O00478	#N/A	C	T	0.0403438	-0.858448	0.0408266	2.59416e-95	7212	441.999	#N/A	Tier1	BTN3A3.SeqId_17692_2.txt	BTN3A3	Keep	NO	YES
SeqId_17692_2	rs9379861	O00478	missense	C	G	0.0143491	-1.07722	0.0690042	4.67402e-54	7212	243.634	#N/A	Tier1	BTN3A3.SeqId_17692_2.txt	BTN3A3	Keep	NO	NO
SeqId_17692_2	rs12205731	O00478	missense	A	G	0.0854707	-0.448413	0.0291862	1.92423e-52	7212	235.983	#N/A	Tier1	BTN3A3.SeqId_17692_2.txt	BTN3A3	Keep	NO	YES
SeqId_17692_2	rs11758089	O00478	#N/A	C	T	0.169555	0.269485	0.0217628	7.30633e-35	7212	153.292	#N/A	Tier1	BTN3A3.SeqId_17692_2.txt	BTN3A3	Keep	NO	YES
SeqId_17692_2	rs6456772	O00478	#N/A	A	G	0.425967	-0.194533	0.0166231	2.37384e-31	7212	136.912	4	Tier1	BTN3A3.SeqId_17692_2.txt	BTN3A3	Keep	NO	NO
SeqId_17692_2	rs115467673	O00478	missense	C	G	0.0128934	0.412035	0.0733045	1.97099e-08	7212	31.5854	#N/A	Tier1	BTN3A3.SeqId_17692_2.txt	BTN3A3	Keep	NO	NO
SeqId_17692_2	rs113223941	O00478	#N/A	A	C	0.0820047	0.117132	0.0300449	9.76461e-05	7212	15.1946	#N/A	Tier1	BTN3A3.SeqId_17692_2.txt	BTN3A3	Keep	NO	NO
SeqId_17694_32	rs2236352	Q9UL46	#N/A	C	T	0.252599	0.327409	0.0185761	4.1586e-68	7212	310.564	#N/A	Tier1	PSME2.SeqId_17694_32.txt	PSME2	Keep	NO	YES
SeqId_17694_32	rs7146672	Q9UL46	missense	T	G	0.0128934	-0.616803	0.0723203	1.78371e-17	7212	72.7197	#N/A	Tier1	PSME2.SeqId_17694_32.txt	PSME2	Keep	NO	NO
SeqId_17697_2	rs145234879	Q8WZ82	#N/A	A	C	0.0142105	1.44865	0.0680346	1.2749e-97	7212	453.259	#N/A	Tier1	OVCA2.SeqId_17697_2.txt	OVCA2	Keep	YES	NO
SeqId_17697_2	rs76946443	Q8WZ82	#N/A	C	G	0.0835297	-0.411126	0.0298691	1.43956e-42	7212	189.402	#N/A	Tier1	OVCA2.SeqId_17697_2.txt	OVCA2	Keep	YES	NO
SeqId_17702_53	rs887829	P22309	#N/A	T	C	0.329821	-0.599849	0.0163241	1e-200	7212	1349.91	22	Tier3	UGT1A1.SeqId_17702_53.txt	UGT1A1	Keep	NO	YES
SeqId_17706_4	rs10876568	Q13522	#N/A	C	G	0.210453	0.154441	0.0203862	4.01631e-14	7212	57.3763	#N/A	Tier1	PPP1R1A.SeqId_17706_4.txt	PPP1R1A	Keep	YES	NO
SeqId_17722_5	rs56196860	Q02790	missense	A	C	0.0289755	-1.07347	0.0479951	3.47287e-107	7212	500.11	#N/A	Tier1	FKBP4.SeqId_17722_5.txt	FKBP4	Keep	YES	NO
SeqId_17722_5	rs535161473	Q02790	#N/A	T	C	0.0106752	0.612014	0.0811191	5.09155e-14	7212	56.9057	#N/A	Tier1	FKBP4.SeqId_17722_5.txt	FKBP4	Keep	YES	NO
SeqId_17722_5	rs115180866	Q02790	#N/A	T	C	0.0440177	-0.294633	0.0401622	2.43989e-13	7212	53.8031	#N/A	Tier1	FKBP4.SeqId_17722_5.txt	FKBP4	Keep	YES	NO
SeqId_17722_5	rs7309877	Q02790	#N/A	A	T	0.249064	0.0785797	0.0191221	4.01149e-05	7212	16.8822	#N/A	Tier1	FKBP4.SeqId_17722_5.txt	FKBP4	Keep	YES	NO
SeqId_17726_3	rs12570358	Q9NR31	missense	C	A	0.420699	0.407079	0.0160057	9.96856e-137	7212	646.677	#N/A	Tier1	SAR1A.SeqId_17726_3.txt	SAR1A	Keep	NO	YES
SeqId_17728_61	rs73068325	O43633	missense	T	C	0.175378	0.149023	0.0218587	1.00084e-11	7212	46.4662	#N/A	Tier1	CHMP2A.SeqId_17728_61.txt	CHMP2A	Keep	YES	NO
SeqId_17739_1	rs72890511	Q16836	missense	C	T	0.0790933	0.249721	0.0306471	4.31634e-16	7212	66.376	#N/A	Tier1	HADH.SeqId_17739_1.txt	HADH	Keep	NO	YES
SeqId_17739_1	rs62311428	Q16836	#N/A	T	G	0.0598919	-0.256736	0.0352068	3.37365e-13	7212	53.1618	#N/A	Tier1	HADH.SeqId_17739_1.txt	HADH	Keep	NO	NO
SeqId_17739_1	rs221334	Q16836	#N/A	A	G	0.137945	0.100846	0.0241695	3.04866e-05	7212	17.4045	1	Tier1	HADH.SeqId_17739_1.txt	HADH	Keep	NO	NO
SeqId_17748_21	rs7568163	Q53FA7	#N/A	G	T	0.258076	-0.633212	0.0175336	1e-200	7212	1303.87	#N/A	Tier1	TP53I3.SeqId_17748_21.txt	TP53I3	Keep	NO	YES
SeqId_17748_21	rs10170821	Q53FA7	missense	C	G	0.140857	-0.917008	0.0214162	1e-200	7212	1832.91	#N/A	Tier1	TP53I3.SeqId_17748_21.txt	TP53I3	Keep	NO	YES
SeqId_17748_21	rs33926913	Q53FA7	#N/A	G	A	0.0215583	-1.11558	0.0558558	2.01161e-86	7212	398.79	#N/A	Tier1	TP53I3.SeqId_17748_21.txt	TP53I3	Keep	NO	YES
SeqId_17748_21	rs187927684	Q53FA7	#N/A	A	G	0.0160128	0.612286	0.0661713	2.82416e-20	7212	85.5951	#N/A	Tier1	TP53I3.SeqId_17748_21.txt	TP53I3	Keep	NO	NO
SeqId_17748_21	rs113352997	Q53FA7	#N/A	G	A	0.0156662	-0.32388	0.0662599	1.04052e-06	7212	23.8862	#N/A	Tier1	TP53I3.SeqId_17748_21.txt	TP53I3	Keep	NO	NO
SeqId_17748_21	rs138504331	Q53FA7	#N/A	T	C	0.0110218	-0.325807	0.0795732	4.27823e-05	7212	16.7597	#N/A	Tier1	TP53I3.SeqId_17748_21.txt	TP53I3	Keep	NO	NO
SeqId_17751_68	rs5761621	P53674	#N/A	G	A	0.325662	-0.199967	0.0177085	2.52675e-29	7212	127.477	1	Tier1	CRYBB1.SeqId_17751_68.txt	CRYBB1	Keep	YES	NO
SeqId_17751_68	rs5761618	P53674	#N/A	G	T	0.380909	-0.122863	0.0171953	9.8708e-13	7212	51.039	#N/A	Tier1	CRYBB1.SeqId_17751_68.txt	CRYBB1	Keep	YES	NO
SeqId_17755_5	rs4975020	O60701	#N/A	G	A	0.30348	-0.477165	0.0172821	1.3242e-159	7212	762.121	#N/A	Tier1	UGDH.SeqId_17755_5.txt	UGDH	Keep	NO	YES
SeqId_17755_5	rs13135475	O60701	#N/A	T	C	0.471926	-0.366937	0.0160494	9.45863e-112	7212	522.571	#N/A	Tier1	UGDH.SeqId_17755_5.txt	UGDH	Keep	NO	YES
SeqId_17756_69	rs114692133	P32321	#N/A	A	G	0.0203799	-0.256169	0.0586299	1.26417e-05	7212	19.0851	#N/A	Tier1	DCTD.SeqId_17756_69.txt	DCTD	Keep	YES	NO
SeqId_17756_69	rs7698540	P32321	#N/A	C	T	0.400527	0.0680646	0.0168334	5.32246e-05	7212	16.3448	#N/A	Tier1	DCTD.SeqId_17756_69.txt	DCTD	Keep	YES	NO
SeqId_17764_108	rs7415820	P08134	#N/A	G	A	0.475461	0.240493	0.0165281	2.70062e-47	7212	211.66	4	Tier1	RHOC.SeqId_17764_108.txt	RHOC	Keep	NO	YES
SeqId_17764_108	rs148864610	P08134	#N/A	G	A	0.0122695	-0.52987	0.0753928	2.28495e-12	7212	49.3808	#N/A	Tier1	RHOC.SeqId_17764_108.txt	RHOC	Keep	NO	NO
SeqId_17764_108	rs75472514	P08134	#N/A	C	A	0.0443643	0.133887	0.0403429	0.000908769	7212	11.0109	1	Tier1	RHOC.SeqId_17764_108.txt	RHOC	Keep	NO	NO
SeqId_17765_3	rs8028182	O95149	#N/A	T	G	0.200125	0.377815	0.0204436	1.51958e-74	7212	341.447	#N/A	Tier1	SNUPN.SeqId_17765_3.txt	SNUPN	Keep	NO	YES
SeqId_17765_3	rs112955711	O95149	#N/A	T	C	0.250866	-0.320448	0.0188481	1.37021e-63	7212	288.975	#N/A	Tier1	SNUPN.SeqId_17765_3.txt	SNUPN	Keep	NO	YES
SeqId_17766_5	rs12154789	P14598	#N/A	T	C	0.0840843	0.876308	0.028135	6.22299e-200	7212	969.838	3	Tier1	NCF1.SeqId_17766_5.txt	NCF1	Keep	NO	NO
SeqId_17766_5	rs1384976112	P14598	#N/A	A	G	0.0396506	1.11361	0.0398225	1.81868e-163	7212	781.788	#N/A	Tier1	NCF1.SeqId_17766_5.txt	NCF1	Keep	NO	NO
SeqId_17766_5	rs146542449	P14598	#N/A	T	G	0.0186469	0.933809	0.060193	2.03534e-53	7212	240.604	#N/A	Tier1	NCF1.SeqId_17766_5.txt	NCF1	Keep	NO	NO
SeqId_17766_5	rs587701944	P14598	#N/A	C	A	0.0140718	-0.848113	0.0687195	1.20663e-34	7212	152.274	#N/A	Tier1	NCF1.SeqId_17766_5.txt	NCF1	Keep	NO	NO
SeqId_17766_5	rs587674247	P14598	#N/A	C	G	0.0108831	0.933119	0.079397	1.32862e-31	7212	138.085	#N/A	Tier1	NCF1.SeqId_17766_5.txt	NCF1	Keep	NO	NO
SeqId_17766_5	rs17515241	P14598	#N/A	G	A	0.234091	0.212223	0.01944	1.57127e-27	7212	119.144	#N/A	Tier1	NCF1.SeqId_17766_5.txt	NCF1	Keep	NO	YES
SeqId_17766_5	rs190553538	P14598	#N/A	G	A	0.0257175	-0.500298	0.0523687	1.68204e-21	7212	91.2417	#N/A	Tier1	NCF1.SeqId_17766_5.txt	NCF1	Keep	NO	NO
SeqId_17766_5	rs59129513	P14598	#N/A	C	T	0.120962	-0.148223	0.0253275	5.06228e-09	7212	34.2394	#N/A	Tier1	NCF1.SeqId_17766_5.txt	NCF1	Keep	NO	NO
SeqId_17766_5	rs116657731	P14598	#N/A	A	G	0.0364619	-0.236335	0.0445515	1.16179e-07	7212	28.1327	#N/A	Tier1	NCF1.SeqId_17766_5.txt	NCF1	Keep	NO	NO
SeqId_17766_5	rs1010246706	P14598	#N/A	G	T	0.0118536	0.367691	0.0772566	1.98005e-06	7212	22.6451	#N/A	Tier1	NCF1.SeqId_17766_5.txt	NCF1	Keep	NO	NO
SeqId_17766_5	rs137889878	P14598	#N/A	A	C	0.0225981	-0.260702	0.0560457	3.35251e-06	7212	21.6314	#N/A	Tier1	NCF1.SeqId_17766_5.txt	NCF1	Keep	NO	NO
SeqId_17766_5	rs2528481	P14598	#N/A	A	G	0.216276	-0.0751203	0.0202604	0.000210691	7212	13.7435	#N/A	Tier1	NCF1.SeqId_17766_5.txt	NCF1	Keep	NO	NO
SeqId_17773_26	rs518978	Q99747	#N/A	G	A	0.446139	-0.0851301	0.0167374	3.74507e-07	7212	25.8625	#N/A	Tier1	NAPG.SeqId_17773_26.txt	NAPG	Keep	NO	NO
SeqId_17782_23	rs2229528	P09110	missense	G	A	0.0438791	-0.715498	0.039612	2.30661e-71	7212	326.169	#N/A	Tier1	ACAA1.SeqId_17782_23.txt	ACAA1	Keep	YES	NO
SeqId_17782_23	rs75882699	P09110	#N/A	A	G	0.0662692	-0.165723	0.0334692	7.5314e-07	7212	24.5106	#N/A	Tier1	ACAA1.SeqId_17782_23.txt	ACAA1	Keep	YES	NO
SeqId_17782_23	rs4988453	P09110	missense	A	C	0.0474144	-0.189541	0.0389967	1.19612e-06	7212	23.6173	#N/A	Tier1	ACAA1.SeqId_17782_23.txt	ACAA1	Keep	YES	NO
SeqId_17783_9	rs7301541	Q96EY8	#N/A	A	G	0.179052	-0.664305	0.0200818	1e-200	7212	1093.98	#N/A	Tier1	MMAB.SeqId_17783_9.txt	MMAB	Keep	NO	YES
SeqId_17783_9	rs116869611	Q96EY8	#N/A	T	C	0.0836684	0.367584	0.029572	4.09922e-35	7212	154.465	#N/A	Tier1	MMAB.SeqId_17783_9.txt	MMAB	Keep	NO	NO
SeqId_17783_9	rs11066813	Q96EY8	missense	A	G	0.119853	0.267675	0.0254617	1.15519e-25	7212	110.489	#N/A	Tier1	MMAB.SeqId_17783_9.txt	MMAB	Keep	NO	YES
SeqId_17794_6	rs34258285	O15305	missense	C	A	0.028005	-0.672761	0.0495244	1.60129e-41	7212	184.486	3	Tier1	PMM2.SeqId_17794_6.txt	PMM2	Keep	NO	NO
SeqId_17794_6	rs3826198	O15305	#N/A	C	A	0.204007	0.217651	0.020561	5.38795e-26	7212	112.024	1	Tier1	PMM2.SeqId_17794_6.txt	PMM2	Keep	NO	NO
SeqId_17796_15	rs2142316	P29218	#N/A	G	A	0.30854	-0.149915	0.0178048	4.50138e-17	7212	70.8754	#N/A	Tier1	IMPA1.SeqId_17796_15.txt	IMPA1	Keep	YES	NO
SeqId_17796_15	rs204782	P29218	missense	T	C	0.0163594	-0.439069	0.0659694	3.02735e-11	7212	44.2853	#N/A	Tier1	IMPA1.SeqId_17796_15.txt	IMPA1	Keep	YES	NO
SeqId_17799_9	rs73020480	O95336	#N/A	A	G	0.202482	0.428233	0.0198807	8.67711e-100	7212	463.849	#N/A	Tier1	PGLS.SeqId_17799_9.txt	PGLS	Keep	NO	YES
SeqId_17799_9	rs10401315	O95336	#N/A	A	G	0.333564	-0.217539	0.0175495	6.24337e-35	7212	153.612	2	Tier1	PGLS.SeqId_17799_9.txt	PGLS	Keep	NO	NO
SeqId_17799_9	rs45607437	O95336	#N/A	T	C	0.0222515	0.572303	0.0559524	2.16971e-24	7212	104.591	#N/A	Tier1	PGLS.SeqId_17799_9.txt	PGLS	Keep	NO	NO
SeqId_17802_4	rs7046514	Q9NR45	#N/A	T	C	0.202551	-0.193821	0.0204431	3.34597e-21	7212	89.8644	#N/A	Tier1	NANS.SeqId_17802_4.txt	NANS	Keep	NO	YES
SeqId_17802_4	rs2282434	Q9NR45	#N/A	G	A	0.481838	0.146057	0.0165404	1.29396e-18	7212	77.9529	#N/A	Tier1	NANS.SeqId_17802_4.txt	NANS	Keep	NO	NO
SeqId_17802_4	rs187837139	Q9NR45	#N/A	G	T	0.0108831	-0.657555	0.0797789	1.99091e-16	7212	67.9153	#N/A	Tier1	NANS.SeqId_17802_4.txt	NANS	Keep	NO	NO
SeqId_17802_4	rs12349452	Q9NR45	#N/A	C	G	0.348468	0.134978	0.0173804	9.21219e-15	7212	60.2957	#N/A	Tier1	NANS.SeqId_17802_4.txt	NANS	Keep	NO	YES
SeqId_17802_4	rs116955542	Q9NR45	#N/A	A	G	0.011715	-0.440087	0.0776505	1.50453e-08	7212	32.1121	17	Tier3	NANS.SeqId_17802_4.txt	NANS	Keep	NO	NO
SeqId_17802_4	rs10984988	Q9NR45	#N/A	G	T	0.194025	-0.0672822	0.0210303	0.00138359	7212	10.2327	#N/A	Tier1	NANS.SeqId_17802_4.txt	NANS	Keep	NO	NO
SeqId_17808_37	rs138618061	Q9NQR4	#N/A	T	C	0.0241924	-0.288889	0.054427	1.14254e-07	7212	28.1652	2	Tier1	NIT2.SeqId_17808_37.txt	NIT2	Keep	NO	NO
SeqId_17808_37	rs62274141	Q9NQR4	#N/A	C	T	0.430681	0.0856024	0.0167654	3.37645e-07	7212	26.063	#N/A	Tier1	NIT2.SeqId_17808_37.txt	NIT2	Keep	NO	NO
SeqId_17814_8	rs7530481	O95861	#N/A	T	C	0.29225	0.23767	0.0181879	1.38297e-38	7212	170.712	#N/A	Tier1	BPNT1.SeqId_17814_8.txt	BPNT1	Keep	NO	NO
SeqId_17819_30	rs3743853	Q6P587	missense	A	G	0.158741	-0.338283	0.0223053	3.6323e-51	7212	229.945	1	Tier1	FAHD1.SeqId_17819_30.txt	FAHD1	Keep	NO	YES
SeqId_17819_30	rs71385720	Q6P587	#N/A	A	G	0.0215583	0.293314	0.0570875	2.84994e-07	7212	26.3914	#N/A	Tier1	FAHD1.SeqId_17819_30.txt	FAHD1	Keep	NO	NO
SeqId_17821_20	rs11259539	O60551	#N/A	C	T	0.402814	-0.228563	0.0166702	2.95288e-42	7212	187.936	#N/A	Tier1	NMT2.SeqId_17821_20.txt	NMT2	Keep	YES	NO
SeqId_17821_20	rs76459781	O60551	#N/A	A	G	0.019964	0.601902	0.0588485	2.17895e-24	7212	104.583	#N/A	Tier1	NMT2.SeqId_17821_20.txt	NMT2	Keep	YES	NO
SeqId_17821_20	rs77275936	O60551	#N/A	T	A	0.190975	-0.184518	0.0210182	2.03468e-18	7212	77.0488	#N/A	Tier1	NMT2.SeqId_17821_20.txt	NMT2	Keep	YES	NO
SeqId_17821_20	rs139251626	O60551	#N/A	A	T	0.0108831	-0.439017	0.0799869	4.18876e-08	7212	30.1165	#N/A	Tier1	NMT2.SeqId_17821_20.txt	NMT2	Keep	YES	NO
SeqId_17821_20	rs34979239	O60551	#N/A	C	T	0.0650215	-0.128009	0.0337841	0.000152475	7212	14.3528	#N/A	Tier1	NMT2.SeqId_17821_20.txt	NMT2	Keep	YES	NO
SeqId_17828_3	rs9330298	Q9HCY8	#N/A	A	C	0.475184	-0.170818	0.0165499	8.38794e-25	7212	106.502	#N/A	Tier1	S100A14.SeqId_17828_3.txt	S100A14	Keep	YES	NO
SeqId_17832_12	rs1044261	Q9BXS1	stop_gained	T	C	0.0770137	-0.538337	0.0307205	2.31868e-67	7212	306.995	1	Tier1	IDI2.SeqId_17832_12.txt	IDI2	Keep	NO	YES
SeqId_17832_12	rs10795304	Q9BXS1	#N/A	T	C	0.191806	0.225918	0.0212394	3.1438e-26	7212	113.109	#N/A	Tier1	IDI2.SeqId_17832_12.txt	IDI2	Keep	NO	NO
SeqId_17832_12	rs35405102	Q9BXS1	#N/A	T	C	0.425274	-0.0980049	0.0168966	6.90073e-09	7212	33.6338	#N/A	Tier1	IDI2.SeqId_17832_12.txt	IDI2	Keep	NO	NO
SeqId_17836_17	rs9729773	Q96FQ6	#N/A	A	G	0.482116	-0.334814	0.0160329	4.46191e-94	7212	435.976	#N/A	Tier1	S100A16.SeqId_17836_17.txt	S100A16	Keep	YES	NO
SeqId_17836_17	rs9729962	Q96FQ6	#N/A	C	T	0.0878275	0.213745	0.0291398	2.45588e-13	7212	53.7896	#N/A	Tier1	S100A16.SeqId_17836_17.txt	S100A16	Keep	YES	NO
SeqId_17836_17	rs6692298	Q96FQ6	missense	C	G	0.0772217	-0.154417	0.0309791	6.35501e-07	7212	24.8389	#N/A	Tier1	S100A16.SeqId_17836_17.txt	S100A16	Keep	YES	NO
SeqId_17843_30	rs4660635	Q9HAB8	#N/A	A	G	0.367877	-0.464747	0.0161847	8.58433e-172	7212	824.334	#N/A	Tier1	PPCS.SeqId_17843_30.txt	PPCS	Keep	NO	YES
SeqId_17843_30	rs12403920	Q9HAB8	#N/A	G	A	0.161999	-0.105572	0.0225265	2.82917e-06	7212	21.9578	#N/A	Tier1	PPCS.SeqId_17843_30.txt	PPCS	Keep	NO	NO
SeqId_17852_5	rs76970567	Q9Y570	#N/A	G	C	0.0535838	-0.291229	0.0366885	2.36836e-15	7212	62.9925	#N/A	Tier1	PPME1.SeqId_17852_5.txt	PPME1	Keep	NO	NO
SeqId_17852_5	rs621976	Q9Y570	#N/A	A	G	0.42971	-0.0922394	0.0167841	4.02574e-08	7212	30.1937	#N/A	Tier1	PPME1.SeqId_17852_5.txt	PPME1	Keep	NO	NO
SeqId_18173_11	rs12095284	O95154	missense	C	T	0.373215	-0.490294	0.0163041	2.82605e-187	7212	904.064	#N/A	Tier1	AKR7A3.SeqId_18173_11.txt	AKR7A3	Keep	NO	YES
SeqId_18173_11	rs61764922	O95154	#N/A	A	T	0.0928878	-0.640948	0.027622	6.16783e-115	7212	538.288	1	Tier1	AKR7A3.SeqId_18173_11.txt	AKR7A3	Keep	NO	NO
SeqId_18173_11	rs12123383	O95154	#N/A	C	A	0.260433	0.360559	0.0185716	6.97451e-82	7212	376.82	1	Tier1	AKR7A3.SeqId_18173_11.txt	AKR7A3	Keep	NO	NO
SeqId_18173_11	rs12405546	O95154	#N/A	G	A	0.188063	-0.36641	0.020901	2.05846e-67	7212	307.242	1	Tier1	AKR7A3.SeqId_18173_11.txt	AKR7A3	Keep	NO	YES
SeqId_18173_11	rs4912060	O95154	#N/A	A	G	0.22203	-0.271412	0.0197034	1.2479e-42	7212	189.695	#N/A	Tier1	AKR7A3.SeqId_18173_11.txt	AKR7A3	Keep	NO	YES
SeqId_18173_11	rs12142349	O95154	#N/A	A	G	0.0659226	0.36293	0.0332844	1.80782e-27	7212	118.862	#N/A	Tier1	AKR7A3.SeqId_18173_11.txt	AKR7A3	Keep	NO	YES
SeqId_18173_11	rs76799277	O95154	#N/A	C	G	0.019548	-0.233751	0.0602289	0.000104939	7212	15.0583	#N/A	Tier1	AKR7A3.SeqId_18173_11.txt	AKR7A3	Keep	NO	NO
SeqId_18173_11	rs4912064	O95154	#N/A	T	G	0.0823513	-0.112636	0.030221	0.000195196	7212	13.8873	#N/A	Tier1	AKR7A3.SeqId_18173_11.txt	AKR7A3	Keep	NO	NO
SeqId_18174_79	rs1141054	Q8WUM4	missense	C	T	0.267018	-0.674917	0.0169905	1e-200	7212	1577.49	1	Tier1	PDCD6IP.SeqId_18174_79.txt	PDCD6IP	Keep	NO	YES
SeqId_18174_79	rs147757902	Q8WUM4	#N/A	C	T	0.0124082	-0.796837	0.0746547	2.12732e-26	7212	113.895	#N/A	Tier1	PDCD6IP.SeqId_18174_79.txt	PDCD6IP	Keep	NO	NO
SeqId_18174_79	rs111609354	Q8WUM4	#N/A	T	C	0.0144877	-0.675184	0.0697286	4.84711e-22	7212	93.735	#N/A	Tier1	PDCD6IP.SeqId_18174_79.txt	PDCD6IP	Keep	NO	NO
SeqId_18174_79	rs76608858	Q8WUM4	missense	A	G	0.016498	-0.41988	0.0651498	1.23175e-10	7212	41.5244	#N/A	Tier1	PDCD6IP.SeqId_18174_79.txt	PDCD6IP	Keep	NO	NO
SeqId_18183_3	rs4523506	Q5SW96	missense	T	G	0.459102	-0.362736	0.0162768	1.88404e-106	7212	496.504	#N/A	Tier1	LDLRAP1.SeqId_18183_3.txt	LDLRAP1	Keep	NO	YES
SeqId_18183_3	rs75446219	Q5SW96	#N/A	T	C	0.0309164	0.763151	0.0471183	5.58187e-58	7212	262.253	1	Tier1	LDLRAP1.SeqId_18183_3.txt	LDLRAP1	Keep	NO	NO
SeqId_18183_3	rs41291058	Q5SW96	missense	T	C	0.0499792	0.345436	0.0373818	3.16383e-20	7212	85.3678	#N/A	Tier1	LDLRAP1.SeqId_18183_3.txt	LDLRAP1	Keep	NO	NO
SeqId_18186_15	rs3777083	P26639	#N/A	G	A	0.191876	-0.233868	0.020813	4.69581e-29	7212	126.227	#N/A	Tier1	TARS.SeqId_18186_15.txt	TARS	Keep	NO	YES
SeqId_18186_15	rs72737345	P26639	#N/A	C	A	0.0210037	-0.502472	0.0577822	4.20927e-18	7212	75.5988	#N/A	Tier1	TARS.SeqId_18186_15.txt	TARS	Keep	NO	NO
SeqId_18204_1	rs7815216	P23193	#N/A	G	A	0.146472	0.114807	0.0232682	8.23285e-07	7212	24.3383	#N/A	Tier1	TCEA1.SeqId_18204_1.txt	TCEA1	Keep	NO	NO
SeqId_18206_18	rs62325239	P28332	#N/A	G	A	0.0381949	-1.18351	0.0414402	4.72349e-170	7212	815.417	#N/A	Tier1	ADH6.SeqId_18206_18.txt	ADH6	Keep	NO	NO
SeqId_18206_18	rs13120000	P28332	#N/A	G	A	0.106128	0.523968	0.0265014	8.97099e-85	7212	390.797	2	Tier1	ADH6.SeqId_18206_18.txt	ADH6	Keep	NO	YES
SeqId_18206_18	rs2602887	P28332	#N/A	A	G	0.30958	0.290302	0.0176257	7.34845e-60	7212	271.198	#N/A	Tier1	ADH6.SeqId_18206_18.txt	ADH6	Keep	NO	YES
SeqId_18213_30	rs2326005	Q969M7	#N/A	A	G	0.451684	0.120106	0.0166974	6.97155e-13	7212	51.7263	#N/A	Tier1	UBE2F.SeqId_18213_30.txt	UBE2F	Keep	YES	NO
SeqId_18214_2	rs11165036	P48507	#N/A	A	G	0.495078	0.233042	0.0165103	1.20373e-44	7212	199.176	#N/A	Tier1	GCLM.SeqId_18214_2.txt	GCLM	Keep	NO	YES
SeqId_18214_2	rs4147853	P48507	#N/A	T	G	0.151532	0.248347	0.0229747	4.99237e-27	7212	116.815	#N/A	Tier1	GCLM.SeqId_18214_2.txt	GCLM	Keep	NO	YES
SeqId_18214_2	rs2273167	P48507	#N/A	C	G	0.0874809	-0.30774	0.0291147	6.35359e-26	7212	111.692	#N/A	Tier1	GCLM.SeqId_18214_2.txt	GCLM	Keep	NO	NO
SeqId_18214_2	rs3818778	P48507	#N/A	A	C	0.484542	-0.163684	0.0164814	4.2732e-23	7212	98.6061	#N/A	Tier1	GCLM.SeqId_18214_2.txt	GCLM	Keep	NO	NO
SeqId_18214_2	rs12401916	P48507	#N/A	A	G	0.0152502	0.483152	0.0682204	1.55268e-12	7212	50.144	#N/A	Tier1	GCLM.SeqId_18214_2.txt	GCLM	Keep	NO	NO
SeqId_18215_5	rs2270813	Q9NWX6	missense	T	C	0.344448	-0.838888	0.0144126	1e-200	7212	3386.9	#N/A	Tier1	THG1L.SeqId_18215_5.txt	THG1L	Keep	NO	YES
SeqId_18215_5	rs35260937	Q9NWX6	#N/A	A	G	0.140025	0.493014	0.0230141	9.41944e-99	7212	458.786	#N/A	Tier1	THG1L.SeqId_18215_5.txt	THG1L	Keep	NO	YES
SeqId_18215_5	rs79670802	Q9NWX6	#N/A	A	G	0.0381949	0.67734	0.0428183	1.95525e-55	7212	250.169	1	Tier1	THG1L.SeqId_18215_5.txt	THG1L	Keep	NO	YES
SeqId_18215_5	rs115831153	Q9NWX6	#N/A	T	C	0.0126161	0.721487	0.0729312	6.26399e-23	7212	97.8385	#N/A	Tier1	THG1L.SeqId_18215_5.txt	THG1L	Keep	NO	NO
SeqId_18216_22	rs11575578	Q14626	#N/A	A	G	0.0639817	0.94994	0.0318961	6.33284e-184	7212	886.741	2	Tier2	IL11RA.SeqId_18216_22.txt	IL11RA	Keep	NO	YES
SeqId_18216_22	rs11575580	Q14626	missense	T	C	0.0164287	-0.337921	0.0656299	2.68965e-07	7212	26.5037	#N/A	Tier1	IL11RA.SeqId_18216_22.txt	IL11RA	Keep	NO	NO
SeqId_18216_22	rs151151467	Q14626	#N/A	G	A	0.0293914	0.188762	0.0495028	0.000138346	7212	14.5361	1	Tier1	IL11RA.SeqId_18216_22.txt	IL11RA	Keep	NO	NO
SeqId_18218_48	rs7578047	Q96F85	#N/A	G	A	0.141065	-0.86594	0.0217295	1e-200	7212	1587.65	#N/A	Tier1	CNRIP1.SeqId_18218_48.txt	CNRIP1	Keep	NO	YES
SeqId_18218_48	rs4854435	Q96F85	missense	A	G	0.248371	0.226099	0.0193231	2.41508e-31	7212	136.875	#N/A	Tier1	CNRIP1.SeqId_18218_48.txt	CNRIP1	Keep	NO	YES
SeqId_18218_48	rs185949133	Q96F85	#N/A	A	C	0.0246083	-0.440644	0.0535343	2.18372e-16	7212	67.7316	1	Tier1	CNRIP1.SeqId_18218_48.txt	CNRIP1	Keep	NO	NO
SeqId_18218_48	rs137972397	Q96F85	#N/A	A	G	0.0126161	-0.297641	0.0749798	7.26883e-05	7212	15.7535	#N/A	Tier1	CNRIP1.SeqId_18218_48.txt	CNRIP1	Keep	NO	NO
SeqId_18220_141	rs801460	Q9HD15	#N/A	T	C	0.461043	0.460616	0.0156578	9.67452e-180	7212	865.159	#N/A	Tier1	SRA1.SeqId_18220_141.txt	SRA1	Keep	NO	YES
SeqId_18220_141	rs2563312	Q9HD15	missense	T	C	0.113198	-0.369889	0.0256624	1.87048e-46	7212	207.696	#N/A	Tier1	SRA1.SeqId_18220_141.txt	SRA1	Keep	NO	NO
SeqId_18220_141	rs801456	Q9HD15	#N/A	A	T	0.0883128	0.313522	0.028734	1.67085e-27	7212	119.021	1	Tier1	SRA1.SeqId_18220_141.txt	SRA1	Keep	NO	YES
SeqId_18220_141	rs75436533	Q9HD15	#N/A	A	C	0.0771524	-0.338966	0.0311849	2.6195e-27	7212	118.114	1	Tier1	SRA1.SeqId_18220_141.txt	SRA1	Keep	NO	NO
SeqId_18220_141	rs112381767	Q9HD15	#N/A	A	G	0.0259947	0.375144	0.0523974	8.89052e-13	7212	51.2455	#N/A	Tier1	SRA1.SeqId_18220_141.txt	SRA1	Keep	NO	NO
SeqId_18220_141	rs72798874	Q9HD15	#N/A	T	C	0.231457	-0.121131	0.0194305	4.80083e-10	7212	38.8528	#N/A	Tier1	SRA1.SeqId_18220_141.txt	SRA1	Keep	NO	NO
SeqId_18222_34	rs10123283	Q9NR46	#N/A	C	T	0.383058	-0.52475	0.0160578	1e-200	7212	1067.61	#N/A	Tier1	SH3GLB2.SeqId_18222_34.txt	SH3GLB2	Keep	NO	YES
SeqId_18222_34	rs10988141	Q9NR46	#N/A	T	G	0.0886594	-0.198929	0.0292077	1.04842e-11	7212	46.3747	#N/A	Tier1	SH3GLB2.SeqId_18222_34.txt	SH3GLB2	Keep	NO	NO
SeqId_18225_13	rs1941	Q9NRV9	missense	G	C	0.0337585	-1.61714	0.0418869	1e-200	7212	1490.11	#N/A	Tier1	HEBP1.SeqId_18225_13.txt	HEBP1	Keep	NO	YES
SeqId_18225_13	rs1386002	Q9NRV9	#N/A	C	A	0.456329	-0.390169	0.0159477	4.64228e-127	7212	598.396	#N/A	Tier1	HEBP1.SeqId_18225_13.txt	HEBP1	Keep	NO	YES
SeqId_18225_13	rs79211223	Q9NRV9	#N/A	C	T	0.109109	-0.415403	0.0260336	2.35172e-56	7212	254.537	1	Tier1	HEBP1.SeqId_18225_13.txt	HEBP1	Keep	NO	YES
SeqId_18225_13	rs149895214	Q9NRV9	#N/A	A	G	0.018231	-0.460808	0.0623225	1.58635e-13	7212	54.655	1	Tier1	HEBP1.SeqId_18225_13.txt	HEBP1	Keep	NO	NO
SeqId_18225_13	rs7313687	Q9NRV9	#N/A	G	C	0.116664	-0.151096	0.025995	6.41742e-09	7212	33.7758	#N/A	Tier1	HEBP1.SeqId_18225_13.txt	HEBP1	Keep	NO	YES
SeqId_18225_13	rs146602572	Q9NRV9	#N/A	G	C	0.0167753	-0.357153	0.0652389	4.53423e-08	7212	29.9623	#N/A	Tier1	HEBP1.SeqId_18225_13.txt	HEBP1	Keep	NO	NO
SeqId_18235_16	rs116977380	A6NDG6	#N/A	T	C	0.0368085	0.888079	0.0432018	2.6806e-91	7212	422.454	#N/A	Tier1	PGP.SeqId_18235_16.txt	PGP	Keep	YES	NO
SeqId_18235_16	rs62040664	A6NDG6	#N/A	T	C	0.0115763	-0.568134	0.0770445	1.83911e-13	7212	54.3623	2	Tier1	PGP.SeqId_18235_16.txt	PGP	Keep	YES	NO
SeqId_18236_3	rs76392037	Q3ZCW2	#N/A	C	A	0.0528906	0.608682	0.036556	4.10039e-61	7212	277.168	1	Tier1	HSPC159.SeqId_18236_3.txt	HSPC159	Keep	NO	NO
SeqId_18236_3	rs4671086	Q3ZCW2	#N/A	T	C	0.13746	-0.141329	0.0240224	4.20387e-09	7212	34.6026	#N/A	Tier1	HSPC159.SeqId_18236_3.txt	HSPC159	Keep	NO	NO
SeqId_18236_3	rs6546068	Q3ZCW2	#N/A	A	T	0.0752114	-0.175181	0.0317436	3.53536e-08	7212	30.4468	#N/A	Tier1	HSPC159.SeqId_18236_3.txt	HSPC159	Keep	NO	NO
SeqId_18241_18	rs1131857	P36551	missense	G	T	0.14259	-0.218731	0.0235809	2.2885e-20	7212	86.016	1	Tier1	CPOX.SeqId_18241_18.txt	CPOX	Keep	NO	NO
SeqId_18241_18	rs2061581	P36551	missense	A	G	0.0125468	-0.693616	0.0748189	2.40043e-20	7212	85.9202	#N/A	Tier1	CPOX.SeqId_18241_18.txt	CPOX	Keep	NO	YES
SeqId_18241_18	rs9853063	P36551	#N/A	G	A	0.135727	0.207233	0.0240645	8.75279e-18	7212	74.1385	2	Tier1	CPOX.SeqId_18241_18.txt	CPOX	Keep	NO	NO
SeqId_18241_18	rs7103	P36551	#N/A	T	C	0.363718	-0.102288	0.0172987	3.51224e-09	7212	34.9544	2	Tier1	CPOX.SeqId_18241_18.txt	CPOX	Keep	NO	NO
SeqId_18243_9	rs35687416	P30085	#N/A	T	G	0.0466519	-0.649097	0.038767	9.1639e-62	7212	280.269	#N/A	Tier1	CMPK1.SeqId_18243_9.txt	CMPK1	Keep	NO	NO
SeqId_18243_9	rs1543502	P30085	#N/A	C	T	0.404547	-0.195581	0.0168397	6.56436e-31	7212	134.854	#N/A	Tier1	CMPK1.SeqId_18243_9.txt	CMPK1	Keep	NO	NO
SeqId_18243_9	rs7533562	P30085	missense	C	T	0.475253	-0.0873636	0.0166281	1.53122e-07	7212	27.5966	#N/A	Tier1	CMPK1.SeqId_18243_9.txt	CMPK1	Keep	NO	NO
SeqId_18244_1	rs79192343	P20073	#N/A	G	T	0.0237765	-0.381136	0.0546291	3.28831e-12	7212	48.6622	#N/A	Tier1	ANXA7.SeqId_18244_1.txt	ANXA7	Keep	YES	NO
SeqId_18280_29	rs56183134	Q96FN9	#N/A	C	T	0.126785	-0.462743	0.0244638	6.40607e-78	7212	357.694	#N/A	Tier1	DTD2.SeqId_18280_29.txt	DTD2	Keep	NO	YES
SeqId_18280_29	rs10137900	Q96FN9	#N/A	T	A	0.0114377	-1.02533	0.0773176	1.12848e-39	7212	175.813	#N/A	Tier1	DTD2.SeqId_18280_29.txt	DTD2	Keep	NO	NO
SeqId_18280_29	rs142508129	Q96FN9	#N/A	A	G	0.0389574	0.465635	0.0430714	4.92921e-27	7212	116.84	#N/A	Tier1	DTD2.SeqId_18280_29.txt	DTD2	Keep	NO	NO
SeqId_18280_29	rs12897517	Q96FN9	#N/A	A	G	0.0808263	0.209411	0.0304429	6.54083e-12	7212	47.3049	2	Tier1	DTD2.SeqId_18280_29.txt	DTD2	Keep	NO	NO
SeqId_18289_16	rs75456429	Q16663	#N/A	T	C	0.0289755	1.51347	0.0459324	1e-200	7212	1085.4	4	Tier2	CCL15.SeqId_18289_16.txt	CCL15	Keep	NO	YES
SeqId_18289_16	rs117111076	Q16663	#N/A	A	G	0.0332733	1.23027	0.0438823	2.99224e-164	7212	785.781	6	Tier3	CCL15.SeqId_18289_16.txt	CCL15	Keep	NO	NO
SeqId_18289_16	rs8072327	Q16663	#N/A	T	C	0.013032	1.24069	0.0708315	2.63289e-67	7212	306.728	2	Tier1	CCL15.SeqId_18289_16.txt	CCL15	Keep	NO	NO
SeqId_18289_16	rs2075746	Q16663	#N/A	T	C	0.463607	-0.285643	0.0164568	3.79604e-66	7212	301.187	4	Tier1	CCL15.SeqId_18289_16.txt	CCL15	Keep	NO	YES
SeqId_18289_16	rs1635273	Q16663	#N/A	T	C	0.228268	0.220241	0.019513	2.68027e-29	7212	127.358	4	Tier2	CCL15.SeqId_18289_16.txt	CCL15	Keep	NO	NO
SeqId_18289_16	rs2293788	Q16663	#N/A	A	G	0.052752	-0.333625	0.0371903	3.69978e-19	7212	80.4521	4	Tier1	CCL15.SeqId_18289_16.txt	CCL15	Keep	NO	YES
SeqId_18295_102	rs4878690	Q9UBQ7	#N/A	T	C	0.312838	0.378072	0.0172677	6.19576e-103	7212	479.247	#N/A	Tier1	GRHPR.SeqId_18295_102.txt	GRHPR	Keep	NO	YES
SeqId_18295_102	rs2148872	Q9UBQ7	#N/A	A	G	0.118467	0.254222	0.0253833	1.85684e-23	7212	100.279	#N/A	Tier1	GRHPR.SeqId_18295_102.txt	GRHPR	Keep	NO	NO
SeqId_18295_102	rs35666289	Q9UBQ7	#N/A	A	T	0.210869	-0.154015	0.0204692	5.94521e-14	7212	56.5984	#N/A	Tier1	GRHPR.SeqId_18295_102.txt	GRHPR	Keep	NO	NO
SeqId_18310_26	rs10412662	P63302	#N/A	C	A	0.127478	-0.45675	0.0243759	1.56622e-76	7212	351.007	#N/A	Tier1	SEPW1.SeqId_18310_26.txt	SEPW1	Keep	NO	YES
SeqId_18310_26	rs16972389	P63302	#N/A	C	T	0.133717	-0.314192	0.0240724	1.6873e-38	7212	170.306	8	Tier3	SEPW1.SeqId_18310_26.txt	SEPW1	Keep	NO	NO
SeqId_18310_26	rs889145	P63302	#N/A	C	T	0.381949	-0.18703	0.017151	1.78881e-27	7212	118.884	#N/A	Tier1	SEPW1.SeqId_18310_26.txt	SEPW1	Keep	NO	NO
SeqId_18315_38	rs1878861	Q96DX8	#N/A	G	A	0.40628	0.508776	0.0157385	1e-200	7212	1044.73	#N/A	Tier1	RTP4.SeqId_18315_38.txt	RTP4	Keep	NO	YES
SeqId_18315_38	rs9857285	Q96DX8	#N/A	G	A	0.27492	-0.258836	0.0184072	2.50694e-44	7212	197.676	#N/A	Tier1	RTP4.SeqId_18315_38.txt	RTP4	Keep	NO	YES
SeqId_18319_7	rs3763936	O00330	missense	G	A	0.115278	0.480421	0.0253505	3.3584e-78	7212	359.046	#N/A	Tier1	PDHX.SeqId_18319_7.txt	PDHX	Keep	NO	YES
SeqId_18319_7	rs77698352	O00330	#N/A	A	G	0.014765	-0.885575	0.0677526	1.32614e-38	7212	170.796	#N/A	Tier1	PDHX.SeqId_18319_7.txt	PDHX	Keep	NO	NO
SeqId_18319_7	rs2956086	O00330	#N/A	A	C	0.229031	0.195933	0.0196537	2.93613e-23	7212	99.3587	#N/A	Tier1	PDHX.SeqId_18319_7.txt	PDHX	Keep	NO	NO
SeqId_18319_7	rs10836375	O00330	#N/A	C	T	0.379523	-0.117826	0.0171734	7.40789e-12	7212	47.0597	#N/A	Tier1	PDHX.SeqId_18319_7.txt	PDHX	Keep	NO	NO
SeqId_18319_7	rs76961310	O00330	#N/A	T	C	0.0272425	0.321386	0.0509068	2.89485e-10	7212	39.8457	#N/A	Tier1	PDHX.SeqId_18319_7.txt	PDHX	Keep	NO	NO
SeqId_18319_7	rs61882196	O00330	#N/A	T	C	0.0135866	0.398267	0.071502	2.63909e-08	7212	31.0164	#N/A	Tier1	PDHX.SeqId_18319_7.txt	PDHX	Keep	NO	NO
SeqId_18338_26	rs7609093	O75874	missense	T	C	0.0560793	-0.875484	0.0348128	7.56022e-134	7212	632.263	#N/A	Tier1	IDH1.SeqId_18338_26.txt	IDH1	Keep	NO	YES
SeqId_18338_26	rs34599179	O75874	missense	C	T	0.0108831	-1.84518	0.0771523	1.03692e-121	7212	571.82	1	Tier1	IDH1.SeqId_18338_26.txt	IDH1	Keep	NO	NO
SeqId_18340_2	rs4603	P28070	missense	C	T	0.180923	-0.726577	0.0195993	1e-200	7212	1373.92	8	Tier3	PSMB4.SeqId_18340_2.txt	PSMB4	Keep	NO	YES
SeqId_18342_2	rs17725890	Q9Y617	#N/A	G	A	0.310204	0.294683	0.0178629	4.81512e-60	7212	272.073	1	Tier1	PSAT1.SeqId_18342_2.txt	PSAT1	Keep	NO	YES
SeqId_18342_2	rs10867168	Q9Y617	#N/A	T	A	0.44399	-0.127793	0.0168141	3.32614e-14	7212	57.7493	#N/A	Tier1	PSAT1.SeqId_18342_2.txt	PSAT1	Keep	NO	YES
SeqId_18342_2	rs10121107	Q9Y617	#N/A	A	T	0.32587	-0.118667	0.0176208	1.77158e-11	7212	45.3407	1	Tier1	PSAT1.SeqId_18342_2.txt	PSAT1	Keep	NO	YES
SeqId_18373_13	rs76666451	P35241	#N/A	G	A	0.355955	-0.0923454	0.0172462	8.8417e-08	7212	28.6631	#N/A	Tier1	RDX.SeqId_18373_13.txt	RDX	Keep	NO	NO
SeqId_18373_13	rs11213349	P35241	#N/A	T	C	0.0138639	-0.328008	0.0708647	3.74481e-06	7212	21.4185	#N/A	Tier1	RDX.SeqId_18373_13.txt	RDX	Keep	NO	NO
SeqId_18386_36	rs6556885	P35754	#N/A	A	G	0.249064	-0.115627	0.019082	1.4342e-09	7212	36.7071	1	Tier1	GLRX.SeqId_18386_36.txt	GLRX	Keep	YES	NO
SeqId_18397_5	rs138695384	P17516	missense	G	A	0.155137	-1.05389	0.0193637	1e-200	7212	2961.38	#N/A	Tier1	AKR1C4.SeqId_18397_5.txt	AKR1C4	Keep	NO	YES
SeqId_18397_5	rs9423401	P17516	#N/A	C	A	0.309164	0.166812	0.0177613	7.74864e-21	7212	88.183	1	Tier1	AKR1C4.SeqId_18397_5.txt	AKR1C4	Keep	NO	YES
SeqId_18397_5	rs61830243	P17516	#N/A	G	T	0.115833	0.116847	0.0259175	6.63401e-06	7212	20.3202	#N/A	Tier1	AKR1C4.SeqId_18397_5.txt	AKR1C4	Keep	NO	NO
SeqId_18403_25	rs523786	Q01433	#N/A	A	C	0.360946	0.093913	0.0174697	7.86534e-08	7212	28.8908	1	Tier1	AMPD2.SeqId_18403_25.txt	AMPD2	Keep	YES	NO
SeqId_18417_3	rs111622998	Q9HBK9	missense	A	C	0.105851	-0.176437	0.0271338	8.42861e-11	7212	42.2705	#N/A	Tier1	AS3MT.SeqId_18417_3.txt	AS3MT	Keep	NO	YES
SeqId_18813_15	rs138325325	Q9NUU7	#N/A	A	G	0.0135173	-1.04062	0.0715417	2.89545e-47	7212	211.517	1	Tier1	DDX19A.SeqId_18813_15.txt	DDX19A	Keep	NO	NO
SeqId_18813_15	rs35949039	Q9NUU7	#N/A	T	G	0.107791	0.138713	0.0269443	2.70025e-07	7212	26.496	1	Tier1	DDX19A.SeqId_18813_15.txt	DDX19A	Keep	NO	NO
SeqId_18819_21	rs2617453	P45877	missense	G	A	0.34729	-0.745349	0.014841	1e-200	7212	2521.58	#N/A	Tier1	PPIC.SeqId_18819_21.txt	PPIC	Keep	NO	YES
SeqId_18819_21	rs140737467	P45877	#N/A	C	T	0.00984334	-1.4733	0.0811344	4.34173e-72	7212	329.649	3	Tier1	PPIC.SeqId_18819_21.txt	PPIC	Keep	NO	NO
SeqId_18819_21	rs2112682	P45877	#N/A	G	A	0.340912	0.295704	0.0171804	4.27977e-65	7212	296.161	1	Tier1	PPIC.SeqId_18819_21.txt	PPIC	Keep	NO	NO
SeqId_18819_21	rs148163697	P45877	#N/A	G	C	0.0114377	-1.15062	0.0775639	4.61029e-49	7212	220.001	#N/A	Tier1	PPIC.SeqId_18819_21.txt	PPIC	Keep	NO	NO
SeqId_18819_21	rs141627506	P45877	#N/A	T	C	0.0162207	0.511585	0.0653038	5.40657e-15	7212	61.3533	#N/A	Tier1	PPIC.SeqId_18819_21.txt	PPIC	Keep	NO	NO
SeqId_18819_21	rs75800475	P45877	#N/A	A	G	0.03972	-0.311479	0.0418084	1.04075e-13	7212	55.4894	#N/A	Tier1	PPIC.SeqId_18819_21.txt	PPIC	Keep	NO	YES
SeqId_18819_21	rs79035640	P45877	#N/A	A	G	0.0447803	-0.193271	0.0400829	1.45191e-06	7212	23.2431	#N/A	Tier1	PPIC.SeqId_18819_21.txt	PPIC	Keep	NO	YES
SeqId_18819_21	rs167349	P45877	#N/A	T	C	0.39713	0.0661368	0.0169088	9.2614e-05	7212	15.2947	2	Tier1	PPIC.SeqId_18819_21.txt	PPIC	Keep	NO	NO
SeqId_18819_21	rs115456212	P45877	#N/A	A	G	0.0323721	-0.175333	0.0472554	0.000208541	7212	13.7627	#N/A	Tier1	PPIC.SeqId_18819_21.txt	PPIC	Keep	NO	NO
SeqId_18830_1	rs61803286	Q8WWA0	#N/A	T	C	0.0778456	0.186045	0.0309819	2.00684e-09	7212	36.0495	2	Tier1	ITLN1.SeqId_18830_1.txt	ITLN1	Keep	NO	YES
SeqId_18830_1	rs79017888	Q8WWA0	#N/A	C	G	0.0235686	0.227685	0.054973	3.48578e-05	7212	17.1494	#N/A	Tier1	ITLN1.SeqId_18830_1.txt	ITLN1	Keep	NO	NO
SeqId_18831_6	rs2306272	Q96JA1	missense	C	T	0.281922	-0.783164	0.016128	1e-200	7212	2357.35	#N/A	Tier1	LRIG1.SeqId_18831_6.txt	LRIG1	Keep	NO	YES
SeqId_18831_6	rs783128	Q96JA1	missense	T	G	0.0465826	0.385172	0.0389699	6.83652e-23	7212	97.6631	#N/A	Tier1	LRIG1.SeqId_18831_6.txt	LRIG1	Keep	NO	YES
SeqId_18831_6	rs138006212	Q96JA1	#N/A	G	A	0.0348676	-0.279966	0.0452346	6.37755e-10	7212	38.2956	#N/A	Tier1	LRIG1.SeqId_18831_6.txt	LRIG1	Keep	NO	YES
SeqId_18831_6	rs4856828	Q96JA1	#N/A	T	A	0.17108	0.126642	0.0220443	9.57197e-09	7212	32.9946	#N/A	Tier1	LRIG1.SeqId_18831_6.txt	LRIG1	Keep	NO	NO
SeqId_18831_6	rs75381933	Q96JA1	#N/A	T	G	0.0608623	0.145285	0.0344712	2.53191e-05	7212	17.7586	4	Tier1	LRIG1.SeqId_18831_6.txt	LRIG1	Keep	NO	NO
SeqId_18832_65	rs11024589	P0DJI9	#N/A	C	A	0.104741	-0.574851	0.0261852	1.85779e-103	7212	481.813	1	Tier1	SAA2.SeqId_18832_65.txt	SAA2	Keep	NO	YES
SeqId_18832_65	rs79669707	P0DJI9	#N/A	A	G	0.117843	0.372998	0.0253913	3.69205e-48	7212	215.736	2	Tier1	SAA2.SeqId_18832_65.txt	SAA2	Keep	NO	YES
SeqId_18841_1	rs77157727	Q9UIV8	#N/A	A	G	0.0305005	-0.498714	0.0481304	5.54011e-25	7212	107.336	#N/A	Tier1	SERPINB13.SeqId_18841_1.txt	SERPINB13	Keep	NO	NO
SeqId_18841_1	rs6567380	Q9UIV8	#N/A	T	C	0.0253015	-0.23631	0.0528757	7.97233e-06	7212	19.9679	1	Tier1	SERPINB13.SeqId_18841_1.txt	SERPINB13	Keep	NO	NO
SeqId_18871_24	rs752931	Q9BQI0	#N/A	G	C	0.240538	-0.509792	0.0186156	3.62845e-157	7212	749.741	1	Tier1	AIF1L.SeqId_18871_24.txt	AIF1L	Keep	NO	YES
SeqId_18871_24	rs4740214	Q9BQI0	#N/A	G	A	0.311244	0.439756	0.0172452	2.08191e-137	7212	650.08	#N/A	Tier1	AIF1L.SeqId_18871_24.txt	AIF1L	Keep	NO	YES
SeqId_18871_24	rs4740407	Q9BQI0	#N/A	A	G	0.405934	-0.201264	0.0166845	3.45382e-33	7212	145.474	#N/A	Tier1	AIF1L.SeqId_18871_24.txt	AIF1L	Keep	NO	NO
SeqId_18871_24	rs191137586	Q9BQI0	missense	G	T	0.0311244	0.563645	0.0479224	1.1961e-31	7212	138.297	#N/A	Tier1	AIF1L.SeqId_18871_24.txt	AIF1L	Keep	NO	NO
SeqId_18871_24	rs7847692	Q9BQI0	#N/A	T	C	0.448912	-0.193081	0.0167124	1.32189e-30	7212	133.438	#N/A	Tier1	AIF1L.SeqId_18871_24.txt	AIF1L	Keep	NO	YES
SeqId_18871_24	rs79713253	Q9BQI0	#N/A	A	T	0.0122002	-0.838168	0.0756567	2.69438e-28	7212	122.701	#N/A	Tier1	AIF1L.SeqId_18871_24.txt	AIF1L	Keep	NO	NO
SeqId_18875_125	rs10875723	P02458	#N/A	G	A	0.391654	-0.44715	0.0163806	3.1887e-156	7212	744.949	2	Tier1	COL2A1.SeqId_18875_125.txt	COL2A1	Keep	NO	YES
SeqId_18875_125	rs2408954	P02458	#N/A	A	G	0.212672	-0.489712	0.0195098	2.26861e-133	7212	629.877	1	Tier1	COL2A1.SeqId_18875_125.txt	COL2A1	Keep	NO	YES
SeqId_18875_125	rs1635533	P02458	#N/A	C	T	0.346111	-0.259087	0.0173063	6.38455e-50	7212	224.059	1	Tier1	COL2A1.SeqId_18875_125.txt	COL2A1	Keep	NO	YES
SeqId_18876_77	rs7200431	Q8NCG5	#N/A	A	T	0.297934	0.208075	0.0179577	8.97785e-31	7212	134.22	3	Tier1	CHST4.SeqId_18876_77.txt	CHST4	Keep	NO	NO
SeqId_18876_77	rs540647185	Q8NCG5	#N/A	T	C	0.0161514	-0.42213	0.0663962	2.17225e-10	7212	40.4097	2	Tier1	CHST4.SeqId_18876_77.txt	CHST4	Keep	NO	NO
SeqId_18876_77	rs76632112	Q8NCG5	missense	T	G	0.0123388	-0.386671	0.0753079	2.90253e-07	7212	26.3561	2	Tier1	CHST4.SeqId_18876_77.txt	CHST4	Keep	NO	NO
SeqId_18878_15	rs58658771	O60565	#N/A	A	T	0.171981	0.936781	0.019168	1e-200	7212	2387.82	#N/A	Tier1	GREM1.SeqId_18878_15.txt	GREM1	Keep	NO	YES
SeqId_18881_7	rs10416187	P48960	#N/A	G	T	0.447387	0.11097	0.0166885	3.15613e-11	7212	44.2034	#N/A	Tier1	CD97.SeqId_18881_7.txt	CD97	Keep	NO	NO
SeqId_18881_7	rs4926112	P48960	#N/A	A	G	0.0455428	-0.248575	0.0398789	4.82577e-10	7212	38.8426	#N/A	Tier1	CD97.SeqId_18881_7.txt	CD97	Keep	NO	NO
SeqId_18881_7	rs12609652	P48960	#N/A	C	T	0.0924719	-0.177518	0.0286503	6.10912e-10	7212	38.3801	#N/A	Tier1	CD97.SeqId_18881_7.txt	CD97	Keep	NO	NO
SeqId_18881_7	rs61310069	P48960	#N/A	A	G	0.0702204	-0.174847	0.0326361	8.69957e-08	7212	28.6946	#N/A	Tier1	CD97.SeqId_18881_7.txt	CD97	Keep	NO	NO
SeqId_18881_7	rs187737536	P48960	#N/A	T	G	0.0406211	-0.201873	0.0417209	1.33433e-06	7212	23.4061	#N/A	Tier1	CD97.SeqId_18881_7.txt	CD97	Keep	NO	NO
SeqId_18882_7	rs1374827	Q9H4D0	#N/A	C	T	0.0602385	0.590093	0.0347413	1.78797e-63	7212	288.422	#N/A	Tier1	CLSTN2.SeqId_18882_7.txt	CLSTN2	Keep	NO	YES
SeqId_18882_7	rs13065203	Q9H4D0	#N/A	A	G	0.217039	-0.300412	0.0198952	9.64672e-51	7212	227.938	#N/A	Tier1	CLSTN2.SeqId_18882_7.txt	CLSTN2	Keep	NO	YES
SeqId_18882_7	rs67605525	Q9H4D0	#N/A	T	A	0.176348	0.252281	0.0217367	7.20165e-31	7212	134.667	#N/A	Tier1	CLSTN2.SeqId_18882_7.txt	CLSTN2	Keep	NO	YES
SeqId_18882_7	rs10460846	Q9H4D0	#N/A	G	T	0.235408	-0.191315	0.0192936	4.97842e-23	7212	98.2994	#N/A	Tier1	CLSTN2.SeqId_18882_7.txt	CLSTN2	Keep	NO	NO
SeqId_18882_7	rs9830995	Q9H4D0	#N/A	T	G	0.3075	0.16853	0.0178821	5.70083e-21	7212	88.7967	#N/A	Tier1	CLSTN2.SeqId_18882_7.txt	CLSTN2	Keep	NO	NO
SeqId_18882_7	rs4352347	Q9H4D0	#N/A	T	C	0.259393	-0.168651	0.0189798	7.90591e-19	7212	78.9358	#N/A	Tier1	CLSTN2.SeqId_18882_7.txt	CLSTN2	Keep	NO	NO
SeqId_18882_7	rs72979050	Q9H4D0	#N/A	G	A	0.111673	-0.217622	0.0261375	9.9108e-17	7212	69.3038	#N/A	Tier1	CLSTN2.SeqId_18882_7.txt	CLSTN2	Keep	NO	NO
SeqId_18882_7	rs9849153	Q9H4D0	#N/A	T	A	0.143352	0.150778	0.0236767	2.02972e-10	7212	40.5427	#N/A	Tier1	CLSTN2.SeqId_18882_7.txt	CLSTN2	Keep	NO	YES
SeqId_18882_7	rs35487059	Q9H4D0	#N/A	G	A	0.204145	0.11854	0.0206804	1.03266e-08	7212	32.8467	1	Tier1	CLSTN2.SeqId_18882_7.txt	CLSTN2	Keep	NO	NO
SeqId_18882_7	rs4683491	Q9H4D0	#N/A	G	A	0.324276	0.0821653	0.017787	3.91518e-06	7212	21.333	#N/A	Tier1	CLSTN2.SeqId_18882_7.txt	CLSTN2	Keep	NO	NO
SeqId_18882_7	rs11706003	Q9H4D0	#N/A	A	G	0.262997	-0.0832141	0.0186679	8.41356e-06	7212	19.8647	#N/A	Tier1	CLSTN2.SeqId_18882_7.txt	CLSTN2	Keep	NO	NO
SeqId_18884_22	rs7537908	Q9UDY4	missense	G	A	0.204284	-0.344561	0.0199531	1.66506e-65	7212	298.12	8	Tier3	DNAJB4.SeqId_18884_22.txt	DNAJB4	Keep	YES	NO
SeqId_18884_22	rs1001104	Q9UDY4	#N/A	G	C	0.0835991	0.397853	0.0298847	5.75531e-40	7212	177.185	#N/A	Tier1	DNAJB4.SeqId_18884_22.txt	DNAJB4	Keep	YES	NO
SeqId_18884_22	rs41311176	Q9UDY4	#N/A	T	C	0.0203799	-0.730993	0.0580729	5.89599e-36	7212	158.401	#N/A	Tier1	DNAJB4.SeqId_18884_22.txt	DNAJB4	Keep	YES	NO
SeqId_18886_28	rs11216413	Q8TD84	#N/A	A	T	0.20262	-0.100047	0.0207122	1.39118e-06	7212	23.3257	#N/A	Tier1	DSCAML1.SeqId_18886_28.txt	DSCAML1	Keep	YES	NO
SeqId_18886_28	rs558582	Q8TD84	#N/A	T	C	0.457161	0.0714212	0.0164615	1.45301e-05	7212	18.8189	#N/A	Tier1	DSCAML1.SeqId_18886_28.txt	DSCAML1	Keep	YES	NO
SeqId_18893_26	rs1801257	Q9Y653	#N/A	G	C	0.488909	0.170023	0.0164902	9.37175e-25	7212	106.278	#N/A	Tier1	GPR56.SeqId_18893_26.txt	GPR56	Keep	YES	NO
SeqId_18893_26	rs2044787	Q9Y653	#N/A	A	G	0.299043	-0.115013	0.0181368	2.41416e-10	7212	40.2024	1	Tier1	GPR56.SeqId_18893_26.txt	GPR56	Keep	YES	NO
SeqId_18895_54	rs402505	Q03013	#N/A	T	C	0.485582	0.335117	0.0163679	1.3322e-90	7212	419.07	#N/A	Tier1	GSTM4.SeqId_18895_54.txt	GSTM4	Keep	NO	NO
SeqId_18895_54	rs115929572	Q03013	#N/A	A	G	0.0751421	0.581829	0.0307823	8.25123e-78	7212	357.164	1	Tier1	GSTM4.SeqId_18895_54.txt	GSTM4	Keep	NO	NO
SeqId_18895_54	rs2269340	Q03013	#N/A	C	T	0.0752807	0.578534	0.0307365	3.42882e-77	7212	354.184	1	Tier1	GSTM4.SeqId_18895_54.txt	GSTM4	Keep	NO	YES
SeqId_18895_54	rs116377258	Q03013	#N/A	G	A	0.0332039	0.704726	0.0456053	5.08422e-53	7212	238.72	#N/A	Tier1	GSTM4.SeqId_18895_54.txt	GSTM4	Keep	NO	YES
SeqId_18895_54	rs72705222	Q03013	#N/A	T	C	0.0472064	0.505309	0.0384975	6.52989e-39	7212	172.238	3	Tier1	GSTM4.SeqId_18895_54.txt	GSTM4	Keep	NO	NO
SeqId_18895_54	rs4970776	Q03013	#N/A	A	T	0.389921	-0.208916	0.016917	1.09698e-34	7212	152.467	#N/A	Tier1	GSTM4.SeqId_18895_54.txt	GSTM4	Keep	NO	YES
SeqId_18895_54	rs58720505	Q03013	#N/A	A	G	0.039512	0.508764	0.0421703	3.39089e-33	7212	145.512	#N/A	Tier1	GSTM4.SeqId_18895_54.txt	GSTM4	Keep	NO	NO
SeqId_18895_54	rs35579799	Q03013	#N/A	T	C	0.0124775	0.755471	0.0745112	5.36816e-24	7212	102.771	1	Tier1	GSTM4.SeqId_18895_54.txt	GSTM4	Keep	NO	NO
SeqId_18895_54	rs58126698	Q03013	#N/A	G	A	0.131707	0.214296	0.0243234	1.54447e-18	7212	77.5995	1	Tier1	GSTM4.SeqId_18895_54.txt	GSTM4	Keep	NO	NO
SeqId_18895_54	rs115394162	Q03013	#N/A	C	A	0.029738	0.414344	0.0486871	2.08791e-17	7212	72.4059	#N/A	Tier1	GSTM4.SeqId_18895_54.txt	GSTM4	Keep	NO	NO
SeqId_18895_54	rs112697537	Q03013	#N/A	A	G	0.0230833	0.392389	0.0548731	9.47166e-13	7212	51.1204	#N/A	Tier1	GSTM4.SeqId_18895_54.txt	GSTM4	Keep	NO	NO
SeqId_18895_54	rs11101993	Q03013	#N/A	T	C	0.0743796	-0.214234	0.0316205	1.3405e-11	7212	45.8901	#N/A	Tier1	GSTM4.SeqId_18895_54.txt	GSTM4	Keep	NO	NO
SeqId_18895_54	rs4370783	Q03013	#N/A	C	A	0.114723	-0.133701	0.0261968	3.41571e-07	7212	26.0407	#N/A	Tier1	GSTM4.SeqId_18895_54.txt	GSTM4	Keep	NO	NO
SeqId_18916_25	rs6037501	Q9BY32	#N/A	T	G	0.214127	0.596723	0.0189187	1e-200	7212	994.586	#N/A	Tier1	ITPA.SeqId_18916_25.txt	ITPA	Keep	NO	YES
SeqId_18916_25	rs6051838	Q9BY32	#N/A	C	A	0.195827	-0.785139	0.0186814	1e-200	7212	1765.85	#N/A	Tier1	ITPA.SeqId_18916_25.txt	ITPA	Keep	NO	YES
SeqId_18916_25	rs1127354	Q9BY32	#N/A	A	C	0.072508	-1.36371	0.0276373	1e-200	7212	2434.07	#N/A	Tier1	ITPA.SeqId_18916_25.txt	ITPA	Keep	NO	YES
SeqId_18916_25	rs7270101	Q9BY32	#N/A	C	A	0.126022	-0.702362	0.0235716	4.29244e-184	7212	887.613	#N/A	Tier1	ITPA.SeqId_18916_25.txt	ITPA	Keep	NO	YES
SeqId_18916_25	rs6084299	Q9BY32	#N/A	G	A	0.430265	0.259841	0.0164993	5.74703e-55	7212	247.95	#N/A	Tier1	ITPA.SeqId_18916_25.txt	ITPA	Keep	NO	YES
SeqId_18916_25	rs7265778	Q9BY32	#N/A	G	C	0.0281436	0.315348	0.0501577	3.42252e-10	7212	39.517	#N/A	Tier1	ITPA.SeqId_18916_25.txt	ITPA	Keep	NO	NO
SeqId_18917_53	rs12076610	P04746	#N/A	T	G	0.093789	0.681665	0.0274602	1.33484e-130	7212	616.047	1	Tier1	AMY2A.SeqId_18917_53.txt	AMY2A	Keep	NO	YES
SeqId_18917_53	rs142370265	P04746	#N/A	T	C	0.0370165	-1.00384	0.0427328	1.20639e-117	7212	551.678	#N/A	Tier1	AMY2A.SeqId_18917_53.txt	AMY2A	Keep	NO	NO
SeqId_18917_53	rs75966519	P04746	#N/A	T	A	0.176071	-0.492205	0.021122	7.27687e-116	7212	542.877	1	Tier1	AMY2A.SeqId_18917_53.txt	AMY2A	Keep	NO	YES
SeqId_18917_53	rs964237526	P04746	#N/A	C	T	0.0108831	-1.19357	0.0783934	1.51064e-51	7212	231.748	#N/A	Tier1	AMY2A.SeqId_18917_53.txt	AMY2A	Keep	NO	NO
SeqId_18917_53	rs145052912	P04746	#N/A	T	A	0.0118536	-0.790322	0.0763533	6.19683e-25	7212	107.111	#N/A	Tier1	AMY2A.SeqId_18917_53.txt	AMY2A	Keep	NO	NO
SeqId_18917_53	rs1975917	P04746	#N/A	G	A	0.105157	0.198842	0.0271101	2.46597e-13	7212	53.7816	#N/A	Tier1	AMY2A.SeqId_18917_53.txt	AMY2A	Keep	NO	NO
SeqId_18917_53	rs78811372	P04746	#N/A	A	G	0.0396506	-0.21488	0.0429237	5.68631e-07	7212	25.054	1	Tier1	AMY2A.SeqId_18917_53.txt	AMY2A	Keep	NO	NO
SeqId_18917_53	rs36158766	P04746	#N/A	G	A	0.0918481	-0.132048	0.0289697	5.24599e-06	7212	20.7709	#N/A	Tier1	AMY2A.SeqId_18917_53.txt	AMY2A	Keep	NO	NO
SeqId_18917_53	rs7548866	P04746	#N/A	T	C	0.023014	0.229752	0.0554158	3.42273e-05	7212	17.1843	#N/A	Tier1	AMY2A.SeqId_18917_53.txt	AMY2A	Keep	NO	NO
SeqId_18917_53	rs12142261	P04746	#N/A	A	G	0.0470678	-0.15126	0.0391415	0.000112319	7212	14.9298	#N/A	Tier1	AMY2A.SeqId_18917_53.txt	AMY2A	Keep	NO	NO
SeqId_18922_27	rs62059824	P34810	missense	T	C	0.116664	0.63783	0.0246766	5.81618e-141	7212	667.911	1	Tier1	CD68.SeqId_18922_27.txt	CD68	Keep	NO	YES
SeqId_18922_27	rs858521	P34810	#N/A	C	G	0.394219	-0.255172	0.0167863	2.16158e-51	7212	231.013	1	Tier1	CD68.SeqId_18922_27.txt	CD68	Keep	NO	NO
SeqId_18922_27	rs9901675	P34810	missense	A	G	0.0456814	0.344217	0.0396003	4.34624e-18	7212	75.5348	1	Tier1	CD68.SeqId_18922_27.txt	CD68	Keep	NO	YES
SeqId_18930_28	rs613798	O94813	#N/A	G	A	0.296617	0.162437	0.0181757	5.00754e-19	7212	79.8486	#N/A	Tier1	SLIT2.SeqId_18930_28.txt	SLIT2	Keep	NO	YES
SeqId_18930_28	rs4610327	O94813	#N/A	T	A	0.264106	0.138534	0.0187914	1.86509e-13	7212	54.3343	#N/A	Tier1	SLIT2.SeqId_18930_28.txt	SLIT2	Keep	NO	YES
SeqId_18930_28	rs13124218	O94813	#N/A	T	G	0.299529	-0.116516	0.0180855	1.25079e-10	7212	41.4944	#N/A	Tier1	SLIT2.SeqId_18930_28.txt	SLIT2	Keep	NO	NO
SeqId_18930_28	rs17544103	O94813	#N/A	T	C	0.0745876	0.154955	0.031603	9.6358e-07	7212	24.0344	#N/A	Tier1	SLIT2.SeqId_18930_28.txt	SLIT2	Keep	NO	NO
SeqId_18930_28	rs116003576	O94813	#N/A	T	C	0.0225981	0.257568	0.0555236	3.56464e-06	7212	21.5134	1	Tier1	SLIT2.SeqId_18930_28.txt	SLIT2	Keep	NO	NO
SeqId_19113_66	rs2245410	Q9UJC5	#N/A	A	G	0.442188	-0.446707	0.0159451	4.99688e-164	7212	784.64	#N/A	Tier1	SH3BGRL2.SeqId_19113_66.txt	SH3BGRL2	Keep	NO	YES
SeqId_19113_66	rs723982	Q9UJC5	#N/A	C	G	0.469638	0.133021	0.0165213	9.49601e-16	7212	64.8084	1	Tier1	SH3BGRL2.SeqId_19113_66.txt	SH3BGRL2	Keep	NO	YES
SeqId_19113_66	rs2812706	Q9UJC5	#N/A	G	A	0.227506	-0.118053	0.0197472	2.36355e-09	7212	35.7291	2	Tier1	SH3BGRL2.SeqId_19113_66.txt	SH3BGRL2	Keep	NO	NO
SeqId_19129_15	rs56017283	Q2M296	#N/A	G	C	0.155206	-0.461748	0.0223954	8.08162e-92	7212	424.983	1	Tier1	MTHFSD.SeqId_19129_15.txt	MTHFSD	Keep	NO	NO
SeqId_19129_15	rs8056936	Q2M296	#N/A	G	A	0.246915	-0.220992	0.0189606	4.09158e-31	7212	135.809	#N/A	Tier1	MTHFSD.SeqId_19129_15.txt	MTHFSD	Keep	NO	YES
SeqId_19130_81	rs3826616	P50452	#N/A	A	G	0.425828	0.428541	0.0160297	3.2677e-150	7212	714.519	#N/A	Tier1	SERPINB8.SeqId_19130_81.txt	SERPINB8	Keep	NO	YES
SeqId_19130_81	rs55700832	P50452	#N/A	G	A	0.203175	-0.22494	0.0205781	1.34769e-27	7212	119.454	#N/A	Tier1	SERPINB8.SeqId_19130_81.txt	SERPINB8	Keep	NO	YES
SeqId_19130_81	rs1944270	P50452	missense	A	G	0.289061	0.132384	0.0183437	5.86413e-13	7212	52.0687	#N/A	Tier1	SERPINB8.SeqId_19130_81.txt	SERPINB8	Keep	NO	YES
SeqId_19130_81	rs72945615	P50452	#N/A	C	A	0.0729932	-0.200853	0.0321932	4.65327e-10	7212	38.9142	#N/A	Tier1	SERPINB8.SeqId_19130_81.txt	SERPINB8	Keep	NO	NO
SeqId_19136_22	rs6574158	Q02252	missense	C	T	0.479066	0.0809119	0.0166095	1.13156e-06	7212	23.7242	1	Tier1	ALDH6A1.SeqId_19136_22.txt	ALDH6A1	Keep	YES	NO
SeqId_19136_22	rs113144927	Q02252	#N/A	T	C	0.0106059	-0.301034	0.081081	0.000206562	7212	13.7807	#N/A	Tier1	ALDH6A1.SeqId_19136_22.txt	ALDH6A1	Keep	YES	NO
SeqId_19143_38	rs7942293	Q6BCY4	#N/A	G	C	0.362263	-0.53866	0.0161739	1e-200	7212	1108.87	#N/A	Tier1	CYB5R2.SeqId_19143_38.txt	CYB5R2	Keep	NO	YES
SeqId_19143_38	rs12577557	Q6BCY4	#N/A	C	G	0.145848	0.504689	0.0228285	7.59879e-105	7212	488.621	#N/A	Tier1	CYB5R2.SeqId_19143_38.txt	CYB5R2	Keep	NO	YES
SeqId_19143_38	rs10839663	Q6BCY4	missense	T	C	0.338486	0.120959	0.0175465	5.89754e-12	7212	47.5089	#N/A	Tier1	CYB5R2.SeqId_19143_38.txt	CYB5R2	Keep	NO	NO
SeqId_19143_38	rs11041472	Q6BCY4	#N/A	T	G	0.352073	0.106145	0.0173204	9.34739e-10	7212	37.5459	#N/A	Tier1	CYB5R2.SeqId_19143_38.txt	CYB5R2	Keep	NO	YES
SeqId_19143_38	rs4076808	Q6BCY4	#N/A	A	G	0.476085	-0.101714	0.0166653	1.09257e-09	7212	37.2404	#N/A	Tier1	CYB5R2.SeqId_19143_38.txt	CYB5R2	Keep	NO	NO
SeqId_19143_38	rs7482385	Q6BCY4	#N/A	T	G	0.0115763	0.246672	0.0777471	0.00151638	7212	10.0635	1	Tier1	CYB5R2.SeqId_19143_38.txt	CYB5R2	Keep	NO	YES
SeqId_19143_38	rs7119574	Q6BCY4	#N/A	A	C	0.0336199	-0.145416	0.0458707	0.00153011	7212	10.0469	2	Tier1	CYB5R2.SeqId_19143_38.txt	CYB5R2	Keep	NO	YES
SeqId_19154_41	rs4674860	P07093	#N/A	T	C	0.444545	0.503278	0.0157104	1e-200	7212	1025.94	4	Tier2	SERPINE2.SeqId_19154_41.txt	SERPINE2	Keep	NO	YES
SeqId_19154_41	rs13412535	P07093	#N/A	A	G	0.234784	-0.933306	0.0161712	1e-200	7212	3329.99	8	Tier3	SERPINE2.SeqId_19154_41.txt	SERPINE2	Keep	NO	YES
SeqId_19154_41	rs13393673	P07093	#N/A	G	A	0.206225	0.342015	0.0201913	3.83172e-63	7212	286.841	3	Tier1	SERPINE2.SeqId_19154_41.txt	SERPINE2	Keep	NO	YES
SeqId_19154_41	rs34439826	P07093	#N/A	A	C	0.121586	0.18932	0.0252843	7.84461e-14	7212	56.0494	1	Tier1	SERPINE2.SeqId_19154_41.txt	SERPINE2	Keep	NO	NO
[truncated: 3,420 more rows]

## Sheet: ST1B.pQTL-Euro-data processing
TableS1B. Summary of data processing for the European pQTLs, related to STAR method
European ancestry conditional snp: 7650(7105 pQTLs)(1992 protein)
after mapping with EA summary data: 6614(6107 pQTLs)(1311 protein)
after 0.6 LD clumping: 6144(5974 pQTLs)(1310 protein)
Removing weak instruments (F-statistics<10) 5418(5285 pQTLs)(1310 protein)
match with Asthma outcome	match with COPD outcome	match with Gout outcome	match with POAG outcome	match with VTE outcome	match with IPF outcome	match with Stroke outcome	match with HF outcome
4894 pQTLs (1297 protein)	4895 pQTLs (1297 protein)	4896 pQTLs (1297 protein)	4893 pQTLs (1297 protein)	4894 pQTLs (1297 protein)	4896 pQTLs (1297 protein)	4895 pQTLs (1297 protein)	4898 pQTLs (1297 protein)
after steiger filtering	after steiger filtering	after steiger filtering	after steiger filtering	after steiger filtering	after steiger filtering	after steiger filtering	after steiger filtering
4870 pQTLs (1294 protein)	4774 pQTLs (1288 protein)	4774 pQTLs (1288 protein)	4729 pQTLs (1290 protein)	4744 pQTLs (1291 protein)	4577 pQTLs (1278 protein)	4749 pQTLs (1289 protein)	4824 pQTLs (1294 protein)
