# Supplementary material for: Proteome-wide Mendelian randomization in global biobank meta-analysis reveals multi-ancestry drug targets for common diseases
Source: Cell Genom. 2022 Oct 12;2(11):100195. doi: 10.1016/j.xgen.2022.100195 (PMC9646482; doi:10.1016/j.xgen.2022.100195)
Supplement: Table S2. African pQTLs selected as genetic instruments for the discovery proteome-wide Mendelian randomization and data processing summary, related to STAR Methods [file mmc3.xlsx]

## Sheet: ST2A.pQTL-ARIC-AFR
Table S2A. The African pQTLs been selected as genetic instruments for the discovery proteome-wide Mendelian randomizaiton, related to STAR method		Table S2A. The African pQTLs been selected as genetic instruments for the discovery proteome-wide Mendelian randomizaiton.
SOMAmerID	Conditional independent cis-SNP	UniProtID	VEP_proxy	Effect_allele	Other_allele	Effect_allele_freq	BETA	SE	P	N	F-statistics	Full_summary	Full_sum_gene	PWAS.keep	AA-specific-region	Trans-ancestry
SeqId_10037_98	rs4801871	Q96PQ1	missense	G	C	0.0489043	1.1129	0.0719301	6.68903e-51	1871	239.126	SIGLEC12.SeqId_10037_98.txt	SIGLEC12	Keep	NO	YES
SeqId_10080_9	rs7306906	Q14232	#N/A	A	G	0.196954	-0.400895	0.0400582	5.28144e-23	1871	100.049	EIF2B1.SeqId_10080_9.txt	EIF2B1	Keep	YES	NO
SeqId_10088_37	rs8191470	P07741	#N/A	A	C	0.0732229	-1.0839	0.0566943	1.46626e-74	1871	365.12	APRT.SeqId_10088_37.txt	APRT	Keep	NO	NO
SeqId_10088_37	rs112609821	P07741	#N/A	T	C	0.0256547	-0.701676	0.0990777	2.00266e-12	1871	50.1022	APRT.SeqId_10088_37.txt	APRT	Keep	NO	YES
SeqId_10339_48	rs138820615	P09104	#N/A	A	G	0.0240513	1.39176	0.101757	1.17468e-40	1871	186.868	ENO2.SeqId_10339_48.txt	ENO2	Keep	NO	NO
SeqId_10339_48	rs2239163	P09104	#N/A	C	G	0.466328	-0.172743	0.0322181	9.26848e-08	1871	28.7168	ENO2.SeqId_10339_48.txt	ENO2	Keep	NO	YES
SeqId_10339_48	rs190229761	P09104	#N/A	G	A	0.035008	1.14809	0.085788	4.50868e-39	1871	178.91	ENO2.SeqId_10339_48.txt	ENO2	Keep	NO	NO
SeqId_10346_5	rs7211777	P40763	#N/A	A	G	0.207376	0.493958	0.0386719	7.00112e-36	1871	162.976	STAT3.SeqId_10346_5.txt	STAT3	Keep	NO	YES
SeqId_10366_11	rs35597368	P16234	missense	C	T	0.233298	-0.254662	0.0381069	3.08322e-11	1871	44.6125	PDGFRA.SeqId_10366_11.txt	PDGFRA	Keep	YES	NO
SeqId_10391_1	rs35529421	Q9Y5C1	#N/A	A	T	0.399252	-0.30033	0.032446	5.61246e-20	1871	85.5876	ANGPTL3.SeqId_10391_1.txt	ANGPTL3	Keep	NO	YES
SeqId_10419_1	rs61737292	Q6ZMJ2	missense	A	G	0.0839123	-1.14742	0.0515229	1.21914e-97	1871	495.427	SCARA5.SeqId_10419_1.txt	SCARA5	Keep	NO	NO
SeqId_10419_1	rs61737287	Q6ZMJ2	missense	T	C	0.0772314	-0.257641	0.0607107	2.3059e-05	1871	17.9902	SCARA5.SeqId_10419_1.txt	SCARA5	Keep	NO	NO
SeqId_10440_26	rs117854606	Q9H6B4	#N/A	A	G	0.0275254	-0.503389	0.0985894	3.62692e-07	1871	26.0425	CLMP.SeqId_10440_26.txt	CLMP	Keep	NO	NO
SeqId_10440_26	rs115716852	Q9H6B4	#N/A	A	C	0.0331374	-0.441703	0.0899774	9.9473e-07	1871	24.073	CLMP.SeqId_10440_26.txt	CLMP	Keep	NO	NO
SeqId_10440_26	rs878296	Q9H6B4	#N/A	C	T	0.191342	0.267102	0.0409601	8.96011e-11	1871	42.4784	CLMP.SeqId_10440_26.txt	CLMP	Keep	NO	YES
SeqId_10440_26	rs58383961	Q9H6B4	#N/A	G	C	0.0978087	-0.560443	0.0529202	1.71569e-25	1871	112.035	CLMP.SeqId_10440_26.txt	CLMP	Keep	NO	NO
SeqId_10440_26	rs7109159	Q9H6B4	#N/A	G	A	0.108231	0.235458	0.053189	1.01155e-05	1871	19.5758	CLMP.SeqId_10440_26.txt	CLMP	Keep	NO	NO
SeqId_10442_1	rs4806666	Q8WZ59	#N/A	T	C	0.156601	-0.905862	0.0401725	8.69388e-100	1871	507.928	TMEM190.SeqId_10442_1.txt	TMEM190	Keep	NO	YES
SeqId_10445_20	rs805258	O95445	missense	T	C	0.124532	-0.921514	0.0442518	8.7914e-87	1871	433.189	APOM.SeqId_10445_20.txt	APOM	Keep	NO	YES
SeqId_10451_11	rs9941450	Q02818	missense	A	C	0.35008	-0.399006	0.0328693	1.07519e-32	1871	147.202	NUCB1.SeqId_10451_11.txt	NUCB1	Keep	NO	YES
SeqId_10490_3	rs115466774	P04843	missense	C	G	0.014698	-0.830406	0.130515	2.48973e-10	1871	40.4386	RPN1.SeqId_10490_3.txt	RPN1	Keep	YES	NO
SeqId_10490_3	rs111536259	P04843	missense	G	A	0.0128274	1.49396	0.141982	3.40386e-25	1871	110.598	RPN1.SeqId_10490_3.txt	RPN1	Keep	YES	NO
SeqId_10490_3	rs6439135	P04843	#N/A	G	A	0.41101	0.277167	0.0323952	2.3987e-17	1871	73.1235	RPN1.SeqId_10490_3.txt	RPN1	Keep	YES	NO
SeqId_10512_13	rs2239749	P32927	#N/A	G	A	0.244789	-0.694575	0.0338433	1.40998e-84	1871	420.754	CSF2RB.SeqId_10512_13.txt	CSF2RB	Keep	NO	YES
SeqId_10514_5	rs12555781	P41222	#N/A	C	T	0.22635	0.251457	0.0387761	1.13384e-10	1871	42.0083	PTGDS.SeqId_10514_5.txt	PTGDS	Keep	YES	NO
SeqId_10521_10	rs11485864	Q9BRK3	#N/A	T	C	0.163014	-0.357897	0.0436865	4.69443e-16	1871	67.0436	MXRA8.SeqId_10521_10.txt	MXRA8	Keep	YES	NO
SeqId_10558_26	rs114804116	Q9HC56	missense	A	C	0.0221807	1.66322	0.103927	4.00452e-54	1871	255.846	PCDH9.SeqId_10558_26.txt	PCDH9	Keep	NO	NO
SeqId_10558_26	rs4884715	Q9HC56	#N/A	C	A	0.43132	-0.272612	0.0319839	3.14206e-17	1871	72.5709	PCDH9.SeqId_10558_26.txt	PCDH9	Keep	NO	YES
SeqId_10558_26	rs1409033	Q9HC56	#N/A	T	C	0.390433	0.168732	0.0325332	2.37545e-07	1871	26.8706	PCDH9.SeqId_10558_26.txt	PCDH9	Keep	NO	YES
SeqId_10558_26	rs79588321	Q9HC56	#N/A	T	C	0.0144308	-0.7015	0.13704	3.3882e-07	1871	26.1756	PCDH9.SeqId_10558_26.txt	PCDH9	Keep	NO	NO
SeqId_10561_5	rs55764962	Q96LB9	missense	T	G	0.140834	0.513526	0.0467883	3.32574e-27	1871	120.333	PGLYRP3.SeqId_10561_5.txt	PGLYRP3	Keep	NO	YES
SeqId_10565_19	rs116088769	O94933	#N/A	A	C	0.0464992	-0.800324	0.0763461	5.0447e-25	1871	109.772	SLITRK3.SeqId_10565_19.txt	SLITRK3	Keep	NO	NO
SeqId_10565_19	rs142546651	O94933	#N/A	G	C	0.0638696	0.68465	0.0654129	5.93281e-25	1871	109.432	SLITRK3.SeqId_10565_19.txt	SLITRK3	Keep	NO	NO
SeqId_10565_19	rs79072750	O94933	#N/A	T	C	0.0954035	0.396144	0.0557478	1.69211e-12	1871	50.4413	SLITRK3.SeqId_10565_19.txt	SLITRK3	Keep	NO	NO
SeqId_10565_19	rs374492563	O94933	#N/A	T	C	0.0117584	-0.806117	0.151313	1.11616e-07	1871	28.3517	SLITRK3.SeqId_10565_19.txt	SLITRK3	Keep	NO	NO
SeqId_10603_1	rs28707703	P15516	#N/A	G	A	0.188936	-0.231629	0.0410094	1.87053e-08	1871	31.868	HTN3.SeqId_10603_1.txt	HTN3	Keep	NO	NO
SeqId_10612_18	rs139578913	O60568	#N/A	G	A	0.0114912	-0.721876	0.153271	2.66224e-06	1871	22.1585	PLOD3.SeqId_10612_18.txt	PLOD3	Keep	NO	NO
SeqId_10612_18	rs73712100	O60568	#N/A	G	A	0.06093	-0.302852	0.0679177	8.71943e-06	1871	19.8623	PLOD3.SeqId_10612_18.txt	PLOD3	Keep	NO	NO
SeqId_10613_33	rs141792737	Q6P4E1	#N/A	G	C	0.035008	-0.445665	0.0864242	2.77941e-07	1871	26.5633	CASC4.SeqId_10613_33.txt	CASC4	Keep	YES	NO
SeqId_10620_21	rs6481462	P08118	#N/A	C	T	0.456975	-0.406578	0.0312236	3.62868e-37	1871	169.378	MSMB.SeqId_10620_21.txt	MSMB	Keep	NO	NO
SeqId_10620_21	rs10993994	P08118	#N/A	G	A	0.380545	0.657006	0.03054	6.70572e-92	1871	462.313	MSMB.SeqId_10620_21.txt	MSMB	Keep	NO	NO
SeqId_10620_21	rs4134357	P08118	#N/A	T	A	0.414751	-0.329491	0.0322272	6.51032e-24	1871	104.419	MSMB.SeqId_10620_21.txt	MSMB	Keep	NO	YES
SeqId_10620_21	rs4630241	P08118	#N/A	T	C	0.206841	0.31743	0.0391373	9.01539e-16	1871	65.7128	MSMB.SeqId_10620_21.txt	MSMB	Keep	NO	NO
SeqId_10627_87	rs11822318	Q06481	missense	G	A	0.0136291	-0.843516	0.140533	2.33141e-09	1871	35.9886	APLP2.SeqId_10627_87.txt	APLP2	Keep	NO	NO
SeqId_10627_87	rs59295796	Q06481	#N/A	T	G	0.291555	0.373702	0.0351833	1.25188e-25	1871	112.697	APLP2.SeqId_10627_87.txt	APLP2	Keep	NO	YES
SeqId_10630_5	rs78454482	Q9BUP3	#N/A	G	T	0.105826	0.552524	0.0521669	1.69595e-25	1871	112.059	HTATIP2.SeqId_10630_5.txt	HTATIP2	Keep	NO	NO
SeqId_10630_5	rs11025525	Q9BUP3	#N/A	G	C	0.377606	0.34774	0.0330348	3.25946e-25	1871	110.688	HTATIP2.SeqId_10630_5.txt	HTATIP2	Keep	NO	YES
SeqId_10666_7	rs138029449	Q9UJJ9	#N/A	A	G	0.0245858	-0.758475	0.104179	4.87677e-13	1871	52.949	GNPTG.SeqId_10666_7.txt	GNPTG	Keep	NO	NO
SeqId_10666_7	rs56879537	Q9UJJ9	#N/A	A	G	0.0422234	0.495068	0.0785064	3.56249e-10	1871	39.7242	GNPTG.SeqId_10666_7.txt	GNPTG	Keep	NO	NO
SeqId_10666_7	rs138266370	Q9UJJ9	#N/A	C	A	0.0566542	0.655259	0.0690222	6.55629e-21	1871	90.0293	GNPTG.SeqId_10666_7.txt	GNPTG	Keep	NO	NO
SeqId_10666_7	rs761057	Q9UJJ9	missense	T	C	0.0363442	0.664331	0.0849125	8.51071e-15	1871	61.145	GNPTG.SeqId_10666_7.txt	GNPTG	Keep	NO	YES
SeqId_10666_7	rs148849441	Q9UJJ9	#N/A	T	C	0.0117584	-0.742457	0.151487	1.03516e-06	1871	23.9954	GNPTG.SeqId_10666_7.txt	GNPTG	Keep	NO	NO
SeqId_10672_75	rs558680849	P07988	#N/A	A	T	0.0154997	-0.67453	0.127847	1.47319e-07	1871	27.8072	SFTPB.SeqId_10672_75.txt	SFTPB	Keep	NO	NO
SeqId_10672_75	rs114410227	P07988	#N/A	C	T	0.0235168	-0.385988	0.106238	0.000287451	1871	13.1863	SFTPB.SeqId_10672_75.txt	SFTPB	Keep	NO	NO
SeqId_10672_75	rs1130866	P07988	missense	G	A	0.261358	0.408849	0.0366018	4.32822e-28	1871	124.64	SFTPB.SeqId_10672_75.txt	SFTPB	Keep	NO	YES
SeqId_10714_7	rs4294	P12821	#N/A	C	A	0.176376	0.616192	0.0398644	8.18822e-51	1871	238.67	ACE.SeqId_10714_7.txt	ACE	Keep	NO	NO
SeqId_10714_7	rs7214530	P12821	#N/A	G	T	0.222875	-0.629415	0.0366466	1.66123e-61	1871	294.674	ACE.SeqId_10714_7.txt	ACE	Keep	NO	NO
SeqId_10714_7	rs4362	P12821	#N/A	T	C	0.415286	0.63929	0.029822	2.49526e-91	1871	459.048	ACE.SeqId_10714_7.txt	ACE	Keep	NO	YES
SeqId_10714_7	rs146971975	P12821	#N/A	T	C	0.0154997	0.704909	0.132299	1.11225e-07	1871	28.3588	ACE.SeqId_10714_7.txt	ACE	Keep	NO	NO
SeqId_10714_7	rs4354	P12821	#N/A	T	C	0.147247	0.165534	0.0462979	0.000358572	1871	12.7699	ACE.SeqId_10714_7.txt	ACE	Keep	NO	YES
SeqId_10737_96	rs115979952	P30740	missense	A	G	0.0219134	-0.49648	0.109484	6.13397e-06	1871	20.5418	SERPINB1.SeqId_10737_96.txt	SERPINB1	Keep	NO	NO
SeqId_10737_96	rs114597282	P30740	missense	C	T	0.0117584	1.34189	0.149264	5.90206e-19	1871	80.7345	SERPINB1.SeqId_10737_96.txt	SERPINB1	Keep	NO	NO
SeqId_10737_96	rs316343	P30740	#N/A	T	C	0.330305	0.203452	0.0348071	5.95957e-09	1871	34.129	SERPINB1.SeqId_10737_96.txt	SERPINB1	Keep	NO	YES
SeqId_10754_113	rs7644362	Q9HC23	#N/A	A	G	0.395243	-0.58801	0.030864	4.26523e-74	1871	362.577	PROK2.SeqId_10754_113.txt	PROK2	Keep	NO	YES
SeqId_10754_113	rs11708084	Q9HC23	#N/A	C	T	0.144575	0.507296	0.045167	2.26166e-28	1871	126.013	PROK2.SeqId_10754_113.txt	PROK2	Keep	NO	NO
SeqId_10754_113	rs6777956	Q9HC23	#N/A	T	C	0.198557	-0.186523	0.0419347	9.17958e-06	1871	19.763	PROK2.SeqId_10754_113.txt	PROK2	Keep	NO	YES
SeqId_10781_19	rs4804790	Q6UXB4	#N/A	T	G	0.0138963	0.664782	0.136988	1.31796e-06	1871	23.525	CLEC4G.SeqId_10781_19.txt	CLEC4G	Keep	NO	YES
SeqId_10800_15	rs1228367	P50454	#N/A	C	A	0.305719	-0.247327	0.0341168	6.09832e-13	1871	52.4979	SERPINH1.SeqId_10800_15.txt	SERPINH1	Keep	NO	YES
SeqId_10800_15	rs73505003	P50454	#N/A	T	C	0.0897916	0.557462	0.0558788	7.14433e-23	1871	99.4196	SERPINH1.SeqId_10800_15.txt	SERPINH1	Keep	NO	NO
SeqId_10800_15	rs589203	P50454	#N/A	T	C	0.329236	-0.27742	0.0337785	3.98134e-16	1871	67.3799	SERPINH1.SeqId_10800_15.txt	SERPINH1	Keep	NO	YES
SeqId_10816_150	rs1859788	Q9UKJ1	#N/A	A	G	0.141101	1.23388	0.0375446	2.41467e-187	1871	1078.91	PILRA.SeqId_10816_150.txt	PILRA	Keep	NO	YES
SeqId_10818_36	rs1050239	P17405	missense	A	G	0.141903	-0.345298	0.0459918	9.25521e-14	1871	56.3071	SMPD1.SeqId_10818_36.txt	SMPD1	Keep	NO	YES
SeqId_10818_36	rs59102147	P17405	#N/A	A	G	0.0729556	-0.27026	0.0627453	1.73874e-05	1871	18.5326	SMPD1.SeqId_10818_36.txt	SMPD1	Keep	NO	NO
SeqId_10818_36	rs35785620	P17405	missense	T	C	0.0427579	-1.0179	0.0769223	2.81831e-38	1871	174.921	SMPD1.SeqId_10818_36.txt	SMPD1	Keep	NO	NO
SeqId_10832_24	rs60019368	Q9UBX8	#N/A	C	T	0.0275254	0.555718	0.100475	3.63484e-08	1871	30.5582	B4GALT6.SeqId_10832_24.txt	B4GALT6	Keep	NO	NO
SeqId_10832_24	rs117750096	Q9UBX8	missense	G	T	0.0184393	-1.42517	0.116196	2.5626e-33	1871	150.275	B4GALT6.SeqId_10832_24.txt	B4GALT6	Keep	NO	YES
SeqId_10832_24	rs115634101	Q9UBX8	#N/A	T	G	0.029396	0.429748	0.0977084	1.15258e-05	1871	19.3241	B4GALT6.SeqId_10832_24.txt	B4GALT6	Keep	NO	NO
SeqId_10847_1	rs139253512	Q6ZMC9	#N/A	A	G	0.0758952	-0.4259	0.0596864	1.37256e-12	1871	50.8628	SIGLEC15.SeqId_10847_1.txt	SIGLEC15	Keep	NO	NO
SeqId_10847_1	rs9948715	Q6ZMC9	#N/A	T	A	0.212453	-0.406113	0.0383941	1.95252e-25	1871	111.764	SIGLEC15.SeqId_10847_1.txt	SIGLEC15	Keep	NO	NO
SeqId_10851_77	rs4740	Q14213	missense	G	A	0.407002	1.02855	0.0234934	1e-200	1871	1914.67	EBI3.SeqId_10851_77.txt	EBI3	Keep	NO	YES
SeqId_10892_8	rs10941412	Q99650	#N/A	A	G	0.252004	-0.201007	0.0373291	8.17162e-08	1871	28.9643	OSMR.SeqId_10892_8.txt	OSMR	Keep	YES	NO
SeqId_10892_8	rs357277	Q99650	#N/A	G	A	0.313736	-0.20819	0.0353329	4.50818e-09	1871	34.6814	OSMR.SeqId_10892_8.txt	OSMR	Keep	YES	NO
SeqId_10903_50	rs113687006	Q9UNK0	#N/A	A	G	0.0427579	0.294514	0.0801561	0.000245267	1871	13.4857	STX8.SeqId_10903_50.txt	STX8	Keep	NO	NO
SeqId_10903_50	rs113933026	Q9UNK0	#N/A	C	G	0.0889898	-0.582935	0.0549703	1.48648e-25	1871	112.336	STX8.SeqId_10903_50.txt	STX8	Keep	NO	NO
SeqId_10907_116	rs7106443	Q9P121	#N/A	G	A	0.3279	-0.195232	0.0341348	1.24163e-08	1871	32.677	NTM.SeqId_10907_116.txt	NTM	Keep	NO	YES
SeqId_10907_116	rs11820672	Q9P121	#N/A	T	G	0.0905933	-0.50965	0.0548235	3.92399e-20	1871	86.3269	NTM.SeqId_10907_116.txt	NTM	Keep	NO	NO
SeqId_10907_116	rs73595467	Q9P121	#N/A	T	C	0.111705	0.311045	0.0507151	1.04859e-09	1871	37.5757	NTM.SeqId_10907_116.txt	NTM	Keep	NO	NO
SeqId_10907_116	rs1793796	Q9P121	#N/A	T	C	0.432122	-0.164585	0.0325558	4.71307e-07	1871	25.5305	NTM.SeqId_10907_116.txt	NTM	Keep	NO	YES
SeqId_10907_116	rs73581500	Q9P121	#N/A	T	A	0.0603955	-0.290184	0.0675527	1.83109e-05	1871	18.433	NTM.SeqId_10907_116.txt	NTM	Keep	NO	NO
SeqId_10907_116	rs56100942	Q9P121	#N/A	T	C	0.0499733	0.318252	0.0748999	2.25255e-05	1871	18.035	NTM.SeqId_10907_116.txt	NTM	Keep	NO	NO
SeqId_10908_2	rs34086479	Q8IUC8	missense	T	A	0.0336718	-0.860365	0.0892179	1.64545e-21	1871	92.896	GALNT13.SeqId_10908_2.txt	GALNT13	Keep	YES	NO
SeqId_10916_44	rs13394676	Q13018	missense	A	G	0.0211117	-0.905873	0.111443	7.81755e-16	1871	66.0031	PLA2R1.SeqId_10916_44.txt	PLA2R1	Keep	NO	NO
SeqId_10916_44	rs114280866	Q13018	missense	G	T	0.0905933	-1.00191	0.0512585	1.46126e-77	1871	381.646	PLA2R1.SeqId_10916_44.txt	PLA2R1	Keep	NO	NO
SeqId_10916_44	rs1995950	Q13018	#N/A	G	A	0.173971	0.370074	0.0424519	6.15476e-18	1871	75.9134	PLA2R1.SeqId_10916_44.txt	PLA2R1	Keep	NO	YES
SeqId_10916_44	rs4665139	Q13018	#N/A	T	G	0.102084	-0.496576	0.0515513	1.81795e-21	1871	92.6889	PLA2R1.SeqId_10916_44.txt	PLA2R1	Keep	NO	YES
SeqId_10916_44	rs113524145	Q13018	#N/A	T	C	0.0168359	-0.902719	0.124283	5.5142e-13	1871	52.7008	PLA2R1.SeqId_10916_44.txt	PLA2R1	Keep	NO	NO
SeqId_10917_40	rs111290838	O14610	#N/A	C	T	0.0750935	0.464574	0.0611828	4.89845e-14	1871	57.5952	GNGT2.SeqId_10917_40.txt	GNGT2	Keep	YES	NO
SeqId_10924_258	rs28714181	Q8WUJ1	#N/A	A	G	0.128541	-0.291075	0.0476432	1.21325e-09	1871	37.2858	CYB5D2.SeqId_10924_258.txt	CYB5D2	Keep	NO	NO
SeqId_10924_258	rs8079619	Q8WUJ1	#N/A	T	C	0.207376	0.215112	0.0393074	5.03422e-08	1871	29.9169	CYB5D2.SeqId_10924_258.txt	CYB5D2	Keep	NO	YES
SeqId_10938_13	rs35768283	P19256	#N/A	G	A	0.186264	0.571768	0.0393552	2.16302e-45	1871	210.849	CD58.SeqId_10938_13.txt	CD58	Keep	NO	YES
SeqId_10940_25	rs114107844	Q86TD4	#N/A	G	A	0.151256	0.235316	0.0450598	1.964e-07	1871	27.2433	SRL.SeqId_10940_25.txt	SRL	Keep	NO	NO
SeqId_10948_14	rs7254808	Q8IV08	#N/A	T	C	0.0561197	-0.510447	0.0703179	5.6876e-13	1871	52.6387	PLD3.SeqId_10948_14.txt	PLD3	Keep	YES	NO
SeqId_10974_20	rs59179092	P58062	missense	C	G	0.0398183	-1.5339	0.0756185	7.6275e-83	1871	411.03	SPINK7.SeqId_10974_20.txt	SPINK7	Keep	NO	NO
SeqId_10974_20	rs4705259	P58062	#N/A	G	T	0.506948	0.142191	0.0321929	1.0589e-05	1871	19.4877	SPINK7.SeqId_10974_20.txt	SPINK7	Keep	NO	YES
SeqId_10974_20	rs76645088	P58062	#N/A	T	C	0.14698	0.402149	0.0445419	4.21494e-19	1871	81.4277	SPINK7.SeqId_10974_20.txt	SPINK7	Keep	NO	NO
SeqId_10977_55	rs10752290	Q8WVF2	#N/A	A	G	0.47675	-0.242237	0.0322339	8.77613e-14	1871	56.4145	UCMA.SeqId_10977_55.txt	UCMA	Keep	NO	YES
SeqId_10977_55	rs2399954	Q8WVF2	#N/A	A	G	0.0195083	-0.616255	0.116781	1.46572e-07	1871	27.8171	UCMA.SeqId_10977_55.txt	UCMA	Keep	NO	YES
SeqId_11098_1	rs76139610	O00764	#N/A	A	G	0.132549	0.289173	0.0471412	1.042e-09	1871	37.588	PDXK.SeqId_11098_1.txt	PDXK	Keep	NO	NO
SeqId_11102_22	rs3009188	Q9BYZ8	#N/A	C	G	0.336451	-0.306163	0.0336235	2.14127e-19	1871	82.8238	REG4.SeqId_11102_22.txt	REG4	Keep	NO	YES
SeqId_11102_22	rs6673881	Q9BYZ8	missense	T	C	0.0865847	0.559334	0.0578819	1.367e-21	1871	93.2808	REG4.SeqId_11102_22.txt	REG4	Keep	NO	NO
SeqId_11102_22	rs181012949	Q9BYZ8	#N/A	T	C	0.0163014	-0.479516	0.127457	0.000173631	1871	14.1389	REG4.SeqId_11102_22.txt	REG4	Keep	NO	NO
SeqId_11103_24	rs28708645	P04792	#N/A	A	C	0.18573	0.386495	0.041317	2.32287e-20	1871	87.4109	HSPB1.SeqId_11103_24.txt	HSPB1	Keep	NO	NO
SeqId_11103_24	rs59882870	P04792	#N/A	A	G	0.140834	0.317642	0.0456779	4.89173e-12	1871	48.3058	HSPB1.SeqId_11103_24.txt	HSPB1	Keep	NO	YES
SeqId_11103_24	rs2868371	P04792	#N/A	G	C	0.123463	-0.811149	0.0467239	1.04361e-62	1871	301.064	HSPB1.SeqId_11103_24.txt	HSPB1	Keep	NO	YES
SeqId_11103_24	rs112258813	P04792	#N/A	G	A	0.0171032	-0.954257	0.125177	3.91002e-14	1871	58.052	HSPB1.SeqId_11103_24.txt	HSPB1	Keep	NO	NO
SeqId_11103_24	rs147116886	P04792	#N/A	G	T	0.0168359	-0.959344	0.126141	4.47273e-14	1871	57.7792	HSPB1.SeqId_11103_24.txt	HSPB1	Keep	NO	NO
SeqId_11103_24	rs188554151	P04792	#N/A	T	C	0.00988776	-1.10736	0.163948	1.90986e-11	1871	45.5723	HSPB1.SeqId_11103_24.txt	HSPB1	Keep	NO	NO
SeqId_11104_13	rs114288224	P36222	#N/A	A	G	0.0371459	1.65025	0.0764836	2.23182e-92	1871	465.049	CHI3L1.SeqId_11104_13.txt	CHI3L1	Keep	NO	NO
SeqId_11104_13	rs880633	P36222	missense	C	T	0.225548	-0.694399	0.0352579	1.29176e-78	1871	387.472	CHI3L1.SeqId_11104_13.txt	CHI3L1	Keep	NO	YES
SeqId_11104_13	rs7515776	P36222	#N/A	T	A	0.429717	0.699682	0.0285335	2.32702e-115	1871	600.657	CHI3L1.SeqId_11104_13.txt	CHI3L1	Keep	NO	YES
SeqId_11104_13	rs10399931	P36222	#N/A	T	C	0.296366	-0.388767	0.0342215	5.73392e-29	1871	128.919	CHI3L1.SeqId_11104_13.txt	CHI3L1	Keep	NO	YES
SeqId_11109_56	rs2781266	Q4LDE5	missense	C	T	0.486104	-0.163851	0.031622	2.43809e-07	1871	26.8198	SVEP1.SeqId_11109_56.txt	SVEP1	Keep	NO	YES
SeqId_11109_56	rs180788878	Q4LDE5	#N/A	T	C	0.019241	-0.630142	0.119218	1.39919e-07	1871	27.908	SVEP1.SeqId_11109_56.txt	SVEP1	Keep	NO	NO
SeqId_11109_56	rs80253768	Q4LDE5	#N/A	T	C	0.0144308	0.614785	0.132255	3.57778e-06	1871	21.5853	SVEP1.SeqId_11109_56.txt	SVEP1	Keep	NO	YES
SeqId_11117_2	rs8076632	Q8TB22	missense	C	G	0.371459	0.255655	0.0325704	6.98774e-15	1871	61.5457	SPATA20.SeqId_11117_2.txt	SPATA20	Keep	NO	YES
SeqId_11142_11	rs10913635	O95841	#N/A	C	T	0.450561	-0.275956	0.0316717	6.39436e-18	1871	75.8355	ANGPTL1.SeqId_11142_11.txt	ANGPTL1	Keep	NO	YES
SeqId_11142_11	rs10798615	O95841	#N/A	G	T	0.187867	-0.337543	0.0414683	7.15057e-16	1871	66.1853	ANGPTL1.SeqId_11142_11.txt	ANGPTL1	Keep	NO	YES
SeqId_11142_11	rs77587040	O95841	#N/A	G	A	0.0595938	-0.401846	0.0672903	2.80131e-09	1871	35.6246	ANGPTL1.SeqId_11142_11.txt	ANGPTL1	Keep	NO	NO
SeqId_11142_11	rs563566664	O95841	#N/A	G	C	0.0272582	0.5275	0.0979787	8.21199e-08	1871	28.9546	ANGPTL1.SeqId_11142_11.txt	ANGPTL1	Keep	NO	NO
SeqId_11142_11	rs72703170	O95841	#N/A	T	C	0.0122929	0.854843	0.147872	8.6838e-09	1871	33.3838	ANGPTL1.SeqId_11142_11.txt	ANGPTL1	Keep	NO	YES
SeqId_11145_72	rs2753408	Q6ZVL6	#N/A	A	G	0.294228	-0.521796	0.0338534	1.49559e-50	1871	237.319	KIAA1549L.SeqId_11145_72.txt	KIAA1549L	Keep	NO	YES
SeqId_11145_72	rs10742300	Q6ZVL6	#N/A	C	T	0.122662	0.257093	0.0493368	2.08602e-07	1871	27.1253	KIAA1549L.SeqId_11145_72.txt	KIAA1549L	Keep	NO	YES
SeqId_11145_72	rs2756284	Q6ZVL6	#N/A	T	C	0.269642	-0.186654	0.0364598	3.37957e-07	1871	26.1807	KIAA1549L.SeqId_11145_72.txt	KIAA1549L	Keep	NO	YES
SeqId_11152_46	rs2691247	Q9UKR3	#N/A	A	C	0.117317	-0.211646	0.0506285	3.0448e-05	1871	17.4568	KLK13.SeqId_11152_46.txt	KLK13	Keep	NO	YES
SeqId_11152_46	rs3760744	Q9UKR3	#N/A	G	C	0.160877	-0.357663	0.04418	1.01632e-15	1871	65.4685	KLK13.SeqId_11152_46.txt	KLK13	Keep	NO	YES
SeqId_11178_21	rs2151686	Q4LDE5	#N/A	C	T	0.0187066	0.614295	0.119129	2.7819e-07	1871	26.5616	SVEP1.SeqId_11178_21.txt	SVEP1	Keep	NO	YES
SeqId_11178_21	rs2781266	Q4LDE5	missense	C	T	0.486104	-0.136955	0.0316904	1.62998e-05	1871	18.6567	SVEP1.SeqId_11178_21.txt	SVEP1	Keep	NO	YES
SeqId_11178_21	rs180788878	Q4LDE5	#N/A	T	C	0.019241	-0.551349	0.119426	4.16541e-06	1871	21.2907	SVEP1.SeqId_11178_21.txt	SVEP1	Keep	NO	NO
SeqId_11187_11	rs545677	Q5QGZ9	#N/A	C	T	0.266702	0.993891	0.0300483	2.88633e-189	1871	1092.88	CLEC12A.SeqId_11187_11.txt	CLEC12A	Keep	NO	YES
SeqId_11187_11	rs12230638	Q5QGZ9	#N/A	C	T	0.333779	-0.299619	0.0337926	1.72338e-18	1871	78.5292	CLEC12A.SeqId_11187_11.txt	CLEC12A	Keep	NO	YES
SeqId_11187_11	rs79770692	Q5QGZ9	#N/A	G	A	0.0515767	0.643891	0.0723364	1.27475e-18	1871	79.1492	CLEC12A.SeqId_11187_11.txt	CLEC12A	Keep	NO	NO
SeqId_11192_168	rs76005196	Q9GZM7	#N/A	G	A	0.0750935	0.286932	0.0610519	2.79431e-06	1871	22.0646	TINAGL1.SeqId_11192_168.txt	TINAGL1	Keep	NO	NO
SeqId_11196_31	rs28709058	P12111	#N/A	G	A	0.191342	0.256193	0.0420417	1.33583e-09	1871	37.0945	COL6A3.SeqId_11196_31.txt	COL6A3	Keep	NO	NO
SeqId_11208_15	rs7188856	Q9UK23	missense	A	G	0.12186	0.547604	0.0482784	6.93129e-29	1871	128.518	NAGPA.SeqId_11208_15.txt	NAGPA	Keep	NO	YES
SeqId_11208_15	rs13338866	Q9UK23	#N/A	A	G	0.0464992	-0.80821	0.0753198	4.14879e-26	1871	115.018	NAGPA.SeqId_11208_15.txt	NAGPA	Keep	NO	NO
SeqId_11208_15	rs1005345	Q9UK23	#N/A	A	G	0.231962	0.304228	0.0378057	1.49152e-15	1871	64.6873	NAGPA.SeqId_11208_15.txt	NAGPA	Keep	NO	YES
SeqId_11208_15	rs184575618	Q9UK23	#N/A	G	T	0.0128274	-0.626786	0.145406	1.71287e-05	1871	18.5613	NAGPA.SeqId_11208_15.txt	NAGPA	Keep	NO	NO
SeqId_11208_15	rs28495318	Q9UK23	#N/A	T	C	0.0881881	-0.619538	0.056927	8.66999e-27	1871	118.314	NAGPA.SeqId_11208_15.txt	NAGPA	Keep	NO	NO
SeqId_11211_7	rs74151508	Q15813	missense	A	G	0.0734901	-1.0308	0.0581831	4.80862e-65	1871	313.538	TBCE.SeqId_11211_7.txt	TBCE	Keep	NO	NO
SeqId_11211_7	rs113710902	Q15813	#N/A	A	G	0.0432924	-0.375514	0.0800651	2.9286e-06	1871	21.9736	TBCE.SeqId_11211_7.txt	TBCE	Keep	NO	NO
SeqId_11211_7	rs114193373	Q15813	#N/A	A	T	0.0213789	0.521667	0.112086	3.48153e-06	1871	21.6381	TBCE.SeqId_11211_7.txt	TBCE	Keep	NO	NO
SeqId_11211_7	rs4659857	Q15813	#N/A	C	T	0.260021	0.465978	0.0354611	8.64099e-38	1871	172.489	TBCE.SeqId_11211_7.txt	TBCE	Keep	NO	YES
SeqId_11211_7	rs35579976	Q15813	missense	C	G	0.0307322	-0.609715	0.0925552	5.79443e-11	1871	43.3499	TBCE.SeqId_11211_7.txt	TBCE	Keep	NO	NO
SeqId_11211_7	rs17543709	Q15813	#N/A	T	G	0.0208445	0.455584	0.115105	7.84116e-05	1871	15.6489	TBCE.SeqId_11211_7.txt	TBCE	Keep	NO	YES
SeqId_11211_7	rs116165637	Q15813	#N/A	T	C	0.0229824	0.411845	0.109913	0.000184396	1871	14.0251	TBCE.SeqId_11211_7.txt	TBCE	Keep	NO	NO
SeqId_11212_7	rs187879976	Q8NBS9	#N/A	C	G	0.0617317	-0.583994	0.0644239	3.06551e-19	1871	82.084	TXNDC5.SeqId_11212_7.txt	TXNDC5	Keep	NO	NO
SeqId_11212_7	rs76475872	Q8NBS9	#N/A	T	C	0.0120257	-1.06137	0.145417	4.27241e-13	1871	53.2156	TXNDC5.SeqId_11212_7.txt	TXNDC5	Keep	NO	NO
SeqId_11219_95	rs1107947	Q8TAT2	missense	A	T	0.132282	-0.582684	0.0456924	8.94374e-36	1871	162.448	FGFBP3.SeqId_11219_95.txt	FGFBP3	Keep	NO	YES
SeqId_11219_95	rs7086031	Q8TAT2	missense	G	T	0.056387	0.591978	0.0698322	4.61143e-17	1871	71.7852	FGFBP3.SeqId_11219_95.txt	FGFBP3	Keep	NO	NO
SeqId_11229_16	rs79103511	O75460	#N/A	G	A	0.0499733	-0.552334	0.0750496	2.74976e-13	1871	54.1056	ERN1.SeqId_11229_16.txt	ERN1	Keep	YES	NO
SeqId_11237_49	rs2075672	Q15113	#N/A	A	G	0.326296	-0.268953	0.0342488	6.79572e-15	1871	61.6024	PCOLCE.SeqId_11237_49.txt	PCOLCE	Keep	NO	YES
SeqId_11237_49	rs147612265	Q15113	missense	G	C	0.0328701	-1.12318	0.0870874	1.60526e-36	1871	166.159	PCOLCE.SeqId_11237_49.txt	PCOLCE	Keep	NO	NO
SeqId_11248_43	rs10794023	P10746	#N/A	A	C	0.192143	0.299225	0.0417849	1.14593e-12	1871	51.2262	UROS.SeqId_11248_43.txt	UROS	Keep	NO	YES
SeqId_11257_1	rs13129576	P09417	#N/A	A	C	0.224479	-0.788838	0.0352143	1.20379e-98	1871	501.272	QDPR.SeqId_11257_1.txt	QDPR	Keep	NO	YES
SeqId_11257_1	rs7670743	P09417	#N/A	C	T	0.17023	-0.154459	0.0432554	0.000364813	1871	12.7374	QDPR.SeqId_11257_1.txt	QDPR	Keep	NO	NO
SeqId_11257_1	rs2518606	P09417	#N/A	G	A	0.150187	0.441133	0.0438265	3.03431e-23	1871	101.205	QDPR.SeqId_11257_1.txt	QDPR	Keep	NO	YES
SeqId_11257_1	rs75985061	P09417	#N/A	T	C	0.0636024	-0.904987	0.0631347	2.72366e-44	1871	205.25	QDPR.SeqId_11257_1.txt	QDPR	Keep	NO	NO
SeqId_11265_8	rs139374917	P00352	missense	T	A	0.014698	-1.94566	0.129158	1.73384e-48	1871	226.687	ALDH1A1.SeqId_11265_8.txt	ALDH1A1	Keep	YES	NO
SeqId_11266_8	rs74649151	Q14242	#N/A	A	G	0.107429	-0.22025	0.0530484	3.44601e-05	1871	17.2196	SELPLG.SeqId_11266_8.txt	SELPLG	Keep	NO	NO
SeqId_11266_8	rs11114012	Q14242	#N/A	C	T	0.165954	-0.324027	0.0433114	1.12605e-13	1871	55.9105	SELPLG.SeqId_11266_8.txt	SELPLG	Keep	NO	YES
SeqId_11278_4	rs2855437	P13942	#N/A	G	A	0.208177	-0.331321	0.0397744	1.5433e-16	1871	69.3148	COL11A2.SeqId_11278_4.txt	COL11A2	Keep	NO	YES
SeqId_11278_4	rs2071025	P13942	#N/A	G	A	0.381614	0.167261	0.0328986	4.06236e-07	1871	25.8208	COL11A2.SeqId_11278_4.txt	COL11A2	Keep	NO	YES
SeqId_11288_26	rs586550	P49902	missense	G	A	0.35008	-0.149603	0.0342485	1.32156e-05	1871	19.0604	NT5C2.SeqId_11288_26.txt	NT5C2	Keep	YES	NO
SeqId_11308_8	rs4845360	Q8TEY5	#N/A	T	G	0.414484	-0.219821	0.0317943	6.4507e-12	1871	47.7502	CREB3L4.SeqId_11308_8.txt	CREB3L4	Keep	NO	YES
SeqId_11313_100	rs58797310	P61457	#N/A	G	A	0.129877	-0.463065	0.0475854	7.25717e-22	1871	94.5958	PCBD1.SeqId_11313_100.txt	PCBD1	Keep	YES	NO
SeqId_11333_82	rs17035954	P42331	#N/A	C	T	0.157135	0.242528	0.044739	6.69705e-08	1871	29.3553	ARHGAP25.SeqId_11333_82.txt	ARHGAP25	Keep	NO	YES
SeqId_11333_82	rs6757505	P42331	#N/A	G	T	0.12186	-0.423071	0.0485669	6.49872e-18	1871	75.8021	ARHGAP25.SeqId_11333_82.txt	ARHGAP25	Keep	NO	YES
SeqId_11361_73	rs131805	P19971	#N/A	T	C	0.10155	-0.255303	0.053968	2.40611e-06	1871	22.355	TYMP.SeqId_11361_73.txt	TYMP	Keep	NO	YES
SeqId_11369_23	rs28730640	P11766	#N/A	T	C	0.128274	0.430075	0.0473348	2.5496e-19	1871	82.4637	ADH5.SeqId_11369_23.txt	ADH5	Keep	NO	YES
SeqId_11377_19	rs17529509	P40394	#N/A	A	C	0.0267237	-0.40895	0.100166	4.63854e-05	1871	16.6508	ADH7.SeqId_11377_19.txt	ADH7	Keep	NO	YES
SeqId_11377_19	rs59534319	P40394	missense	C	T	0.0929984	-0.454614	0.0545766	1.54544e-16	1871	69.312	ADH7.SeqId_11377_19.txt	ADH7	Keep	NO	NO
SeqId_11377_19	rs60003800	P40394	#N/A	G	A	0.149653	0.215705	0.0465109	3.76668e-06	1871	21.4855	ADH7.SeqId_11377_19.txt	ADH7	Keep	NO	YES
SeqId_11377_19	rs7654265	P40394	#N/A	G	A	0.0114912	-0.663267	0.153412	1.61712e-05	1871	18.6721	ADH7.SeqId_11377_19.txt	ADH7	Keep	NO	NO
SeqId_11378_37	rs114791691	P43405	#N/A	A	G	0.0318012	-0.406712	0.0925363	1.16906e-05	1871	19.2968	SYK.SeqId_11378_37.txt	SYK	Keep	YES	NO
SeqId_11382_5	rs10232453	P53004	#N/A	C	T	0.13442	-0.280289	0.0486979	1.00642e-08	1871	33.0923	BLVRA.SeqId_11382_5.txt	BLVRA	Keep	NO	YES
SeqId_11382_5	rs3807517	P53004	#N/A	C	T	0.108765	0.270288	0.052559	2.99419e-07	1871	26.4177	BLVRA.SeqId_11382_5.txt	BLVRA	Keep	NO	NO
SeqId_11382_5	rs180993983	P53004	#N/A	C	T	0.0136291	-0.639642	0.138315	4.01205e-06	1871	21.3634	BLVRA.SeqId_11382_5.txt	BLVRA	Keep	NO	NO
SeqId_11405_150	rs557267107	Q9H257	#N/A	G	A	0.030465	-0.432739	0.094299	4.74968e-06	1871	21.0365	CARD9.SeqId_11405_150.txt	CARD9	Keep	YES	NO
SeqId_11424_4	rs34749737	P16930	missense	G	A	0.0173704	-0.994005	0.124049	1.95181e-15	1871	64.1396	FAH.SeqId_11424_4.txt	FAH	Keep	NO	NO
SeqId_11428_31	rs1328599	O00151	#N/A	G	T	0.0758952	0.503543	0.0593621	4.40956e-17	1871	71.877	PDLIM1.SeqId_11428_31.txt	PDLIM1	Keep	NO	YES
SeqId_11428_31	rs3737015	O00151	#N/A	T	A	0.495991	0.189607	0.0322129	4.67778e-09	1871	34.6086	PDLIM1.SeqId_11428_31.txt	PDLIM1	Keep	NO	YES
SeqId_11431_235	rs1065751	P46063	missense	T	C	0.12186	-1.00954	0.0452716	7.22933e-98	1871	496.742	RECQL.SeqId_11431_235.txt	RECQL	Keep	NO	NO
SeqId_11441_11	rs15669	P06737	#N/A	A	G	0.39845	-0.153535	0.0334071	4.59754e-06	1871	21.0995	PYGL.SeqId_11441_11.txt	PYGL	Keep	NO	YES
SeqId_11441_11	rs61141828	P06737	missense	C	T	0.0590593	0.356429	0.0689845	2.63552e-07	1871	26.6673	PYGL.SeqId_11441_11.txt	PYGL	Keep	NO	NO
SeqId_11449_22	rs41310100	P52907	#N/A	C	A	0.489578	0.14611	0.0321401	5.81693e-06	1871	20.6443	CAPZA1.SeqId_11449_22.txt	CAPZA1	Keep	YES	NO
SeqId_11449_22	rs11102422	P52907	#N/A	T	G	0.10155	-0.228806	0.0540316	2.39998e-05	1871	17.9133	CAPZA1.SeqId_11449_22.txt	CAPZA1	Keep	YES	NO
SeqId_11476_43	rs28626797	Q9UN37	#N/A	A	T	0.0619989	0.450363	0.0673153	2.93254e-11	1871	44.713	VPS4A.SeqId_11476_43.txt	VPS4A	Keep	YES	NO
SeqId_11476_43	rs11548445	Q9UN37	#N/A	G	C	0.134955	0.314287	0.0468278	2.54521e-11	1871	44.9967	VPS4A.SeqId_11476_43.txt	VPS4A	Keep	YES	NO
SeqId_11480_1	rs78584109	P30838	#N/A	A	G	0.0464992	0.447428	0.0759842	4.6116e-09	1871	34.6366	ALDH3A1.SeqId_11480_1.txt	ALDH3A1	Keep	NO	NO
SeqId_11480_1	rs73310749	P30838	#N/A	A	C	0.0285943	0.409038	0.0971198	2.65526e-05	1871	17.7193	ALDH3A1.SeqId_11480_1.txt	ALDH3A1	Keep	NO	NO
SeqId_11480_1	rs2072330	P30838	#N/A	T	A	0.124532	0.207023	0.0485301	2.09079e-05	1871	18.1782	ALDH3A1.SeqId_11480_1.txt	ALDH3A1	Keep	NO	YES
SeqId_11493_169	rs2585846	Q96FJ2	#N/A	A	C	0.242117	-0.3934	0.0365674	3.12312e-26	1871	115.615	DYNLL2.SeqId_11493_169.txt	DYNLL2	Keep	NO	YES
SeqId_11493_169	rs73995445	Q96FJ2	#N/A	C	T	0.111972	-0.524011	0.0500085	5.27116e-25	1871	109.68	DYNLL2.SeqId_11493_169.txt	DYNLL2	Keep	NO	YES
SeqId_11510_31	rs2239785	O14791	missense	A	G	0.352485	0.609098	0.0306598	7.76663e-80	1871	394.25	APOL1.SeqId_11510_31.txt	APOL1	Keep	NO	YES
SeqId_11510_31	rs6000222	O14791	#N/A	T	C	0.154997	-0.60894	0.0422167	8.45683e-45	1871	207.834	APOL1.SeqId_11510_31.txt	APOL1	Keep	NO	NO
SeqId_11514_196	rs3794200	P13987	#N/A	A	G	0.372795	-0.311011	0.0328145	7.56344e-21	1871	89.7337	CD59.SeqId_11514_196.txt	CD59	Keep	NO	YES
SeqId_11514_196	rs150683504	P13987	#N/A	T	C	0.02031	-0.443827	0.110621	6.25392e-05	1871	16.0801	CD59.SeqId_11514_196.txt	CD59	Keep	NO	YES
SeqId_11516_7	rs1545223	P07148	missense	G	A	0.171299	-0.267202	0.043326	8.49489e-10	1871	37.9942	FABP1.SeqId_11516_7.txt	FABP1	Keep	NO	YES
SeqId_11531_24	rs10762476	Q9H7M9	#N/A	A	C	0.0577231	0.557755	0.0711362	7.46856e-15	1871	61.4103	C10orf54.SeqId_11531_24.txt	C10orf54	Keep	NO	YES
SeqId_11531_24	rs114863613	Q9H7M9	#N/A	A	C	0.0227151	0.467951	0.109063	1.87261e-05	1871	18.39	C10orf54.SeqId_11531_24.txt	C10orf54	Keep	NO	NO
SeqId_11531_24	rs1015193	Q9H7M9	#N/A	C	T	0.302779	0.220031	0.0352132	5.11833e-10	1871	39.0025	C10orf54.SeqId_11531_24.txt	C10orf54	Keep	NO	YES
SeqId_11568_2	rs3731620	P68106	#N/A	A	G	0.071085	0.529793	0.0619799	2.56418e-17	1871	72.9871	FKBP1B.SeqId_11568_2.txt	FKBP1B	Keep	NO	YES
SeqId_11568_2	rs72781692	P68106	#N/A	G	T	0.0657402	-0.707381	0.0635861	6.98498e-28	1871	123.628	FKBP1B.SeqId_11568_2.txt	FKBP1B	Keep	NO	YES
SeqId_11568_2	rs13035774	P68106	#N/A	T	C	0.311064	-0.134147	0.0351984	0.000142792	1871	14.5095	FKBP1B.SeqId_11568_2.txt	FKBP1B	Keep	NO	YES
SeqId_11615_16	rs139586587	Q9UN19	#N/A	C	G	0.0384821	0.886536	0.0810377	4.81895e-27	1871	119.551	DAPP1.SeqId_11615_16.txt	DAPP1	Keep	NO	NO
SeqId_11615_16	rs10019880	Q9UN19	#N/A	G	A	0.128274	-0.460629	0.0485093	6.42385e-21	1871	90.0716	DAPP1.SeqId_11615_16.txt	DAPP1	Keep	NO	YES
SeqId_11615_16	rs60584294	Q9UN19	#N/A	G	A	0.0954035	0.368784	0.0541041	1.25708e-11	1871	46.4108	DAPP1.SeqId_11615_16.txt	DAPP1	Keep	NO	YES
SeqId_11615_16	rs4699765	Q9UN19	#N/A	T	G	0.408338	0.396781	0.0319808	5.03939e-34	1871	153.765	DAPP1.SeqId_11615_16.txt	DAPP1	Keep	NO	YES
SeqId_11646_4	rs16943364	Q7L1S5	#N/A	A	G	0.278193	0.260442	0.0357985	5.06558e-13	1871	52.8723	CHST9.SeqId_11646_4.txt	CHST9	Keep	NO	YES
SeqId_11646_4	rs2171103	Q7L1S5	#N/A	G	T	0.143506	-0.336164	0.0465223	7.22059e-13	1871	52.1574	CHST9.SeqId_11646_4.txt	CHST9	Keep	NO	YES
SeqId_11649_3	rs10755541	Q8IYB5	#N/A	A	G	0.389898	0.266491	0.0334889	3.01298e-15	1871	63.2556	SMAP1.SeqId_11649_3.txt	SMAP1	Keep	NO	YES
SeqId_11649_3	rs1917342	Q8IYB5	#N/A	G	A	0.0881881	-0.754521	0.0546136	2.06868e-41	1871	190.667	SMAP1.SeqId_11649_3.txt	SMAP1	Keep	NO	YES
SeqId_11649_3	rs9446285	Q8IYB5	#N/A	T	C	0.113308	0.859877	0.0478493	9.89084e-67	1871	322.595	SMAP1.SeqId_11649_3.txt	SMAP1	Keep	NO	YES
SeqId_11656_110	rs7158754	Q9UI08	missense	A	G	0.0908605	0.19931	0.0556546	0.000350769	1871	12.8113	EVL.SeqId_11656_110.txt	EVL	Keep	NO	YES
SeqId_11656_110	rs145437217	Q9UI08	#N/A	G	A	0.110102	0.275005	0.0524854	1.79058e-07	1871	27.4246	EVL.SeqId_11656_110.txt	EVL	Keep	NO	NO
SeqId_11681_8	rs7592613	P52594	#N/A	C	T	0.48263	-0.438501	0.0308537	1.3187e-43	1871	201.773	AGFG1.SeqId_11681_8.txt	AGFG1	Keep	NO	YES
SeqId_11696_7	rs559788349	P29373	#N/A	A	G	0.0104222	-0.812498	0.160619	4.63849e-07	1871	25.5615	CRABP2.SeqId_11696_7.txt	CRABP2	Keep	NO	NO
SeqId_11696_7	rs59477757	P29373	#N/A	C	T	0.126136	-0.271897	0.0492615	3.87542e-08	1871	30.4319	CRABP2.SeqId_11696_7.txt	CRABP2	Keep	NO	NO
SeqId_11696_7	rs3806412	P29373	#N/A	T	G	0.36264	0.355279	0.0322661	2.30083e-27	1871	121.11	CRABP2.SeqId_11696_7.txt	CRABP2	Keep	NO	YES
SeqId_11696_7	rs74118740	P29373	#N/A	T	G	0.0702833	0.229764	0.0632303	0.000286859	1871	13.1901	CRABP2.SeqId_11696_7.txt	CRABP2	Keep	NO	NO
SeqId_11969_5	rs6671398	P29034	#N/A	A	G	0.471673	0.276397	0.0316819	5.81797e-18	1871	76.0291	S100A2.SeqId_11969_5.txt	S100A2	Keep	YES	NO
SeqId_12016_60	rs115559688	P22681	#N/A	A	T	0.0301978	0.545228	0.0943671	8.84977e-09	1871	33.3465	CBL.SeqId_12016_60.txt	CBL	Keep	NO	NO
SeqId_12016_60	rs12786104	P22681	#N/A	G	T	0.21085	-0.35438	0.0392786	4.45573e-19	1871	81.3134	CBL.SeqId_12016_60.txt	CBL	Keep	NO	YES
SeqId_12333_87	rs7603862	P49247	#N/A	T	C	0.155532	-0.323409	0.0448532	8.06584e-13	1871	51.9341	RPIA.SeqId_12333_87.txt	RPIA	Keep	NO	YES
SeqId_12334_25	rs78659863	P34896	#N/A	A	G	0.0694816	0.512721	0.0639786	1.9374e-15	1871	64.1547	SHMT1.SeqId_12334_25.txt	SHMT1	Keep	NO	NO
SeqId_12334_25	rs652093	P34896	#N/A	C	G	0.255211	-0.67917	0.034723	1.17239e-77	1871	382.171	SHMT1.SeqId_12334_25.txt	SHMT1	Keep	NO	YES
SeqId_12334_25	rs546044063	P34896	#N/A	T	C	0.0446285	-0.485519	0.078681	8.31324e-10	1871	38.0372	SHMT1.SeqId_12334_25.txt	SHMT1	Keep	NO	NO
SeqId_12340_17	rs3972075	P49588	#N/A	T	G	0.289685	-0.614207	0.0332984	6.24029e-70	1871	339.874	AARS.SeqId_12340_17.txt	AARS	Keep	YES	NO
SeqId_12356_65	rs77010538	P30626	#N/A	A	G	0.0897916	0.346452	0.0536277	1.32897e-10	1871	41.6911	SRI.SeqId_12356_65.txt	SRI	Keep	YES	NO
SeqId_12356_65	rs6961480	P30626	#N/A	A	G	0.138161	0.173782	0.0475724	0.000266334	1871	13.3301	SRI.SeqId_12356_65.txt	SRI	Keep	YES	NO
SeqId_12370_30	rs78243013	Q13790	#N/A	A	G	0.0673437	0.598847	0.0624498	2.71684e-21	1871	91.8555	APOF.SeqId_12370_30.txt	APOF	Keep	NO	NO
SeqId_12370_30	rs11575216	Q13790	missense	C	G	0.0141635	-0.88182	0.137752	1.94076e-10	1871	40.9355	APOF.SeqId_12370_30.txt	APOF	Keep	NO	NO
SeqId_12370_30	rs141360050	Q13790	#N/A	C	T	0.0438268	0.38914	0.0801222	1.29213e-06	1871	23.5636	APOF.SeqId_12370_30.txt	APOF	Keep	NO	NO
SeqId_12370_30	rs2020854	Q13790	missense	T	C	0.470604	0.22905	0.0322397	1.7089e-12	1871	50.4213	APOF.SeqId_12370_30.txt	APOF	Keep	NO	YES
SeqId_12374_8	rs114628661	Q15102	#N/A	G	A	0.04062	0.62836	0.0821014	3.11441e-14	1871	58.5129	PAFAH1B3.SeqId_12374_8.txt	PAFAH1B3	Keep	YES	NO
SeqId_12376_85	rs149938792	P55273	#N/A	G	A	0.00962052	0.707551	0.162789	1.45815e-05	1871	18.8713	CDKN2D.SeqId_12376_85.txt	CDKN2D	Keep	YES	NO
SeqId_12376_85	rs181662138	P55273	#N/A	T	A	0.0136291	0.602048	0.138406	1.43551e-05	1871	18.9011	CDKN2D.SeqId_12376_85.txt	CDKN2D	Keep	YES	NO
SeqId_12378_71	rs34132052	O15533	#N/A	A	G	0.110369	1.4268	0.04144	1e-200	1871	1184.19	TAPBP.SeqId_12378_71.txt	TAPBP	Keep	NO	NO
SeqId_12378_71	rs73741554	O15533	#N/A	C	T	0.0245858	0.516452	0.1038	7.10558e-07	1871	24.7287	TAPBP.SeqId_12378_71.txt	TAPBP	Keep	NO	NO
SeqId_12378_71	rs62407565	O15533	#N/A	G	A	0.231694	-0.403336	0.0378473	8.75091e-26	1871	113.449	TAPBP.SeqId_12378_71.txt	TAPBP	Keep	NO	YES
SeqId_12378_71	rs61739590	O15533	#N/A	T	C	0.10155	0.467824	0.0522447	8.04291e-19	1871	80.097	TAPBP.SeqId_12378_71.txt	TAPBP	Keep	NO	NO
SeqId_12381_26	rs16993864	P16152	#N/A	A	C	0.0970069	-0.818006	0.0514275	1.58996e-53	1871	252.731	CBR1.SeqId_12381_26.txt	CBR1	Keep	NO	YES
SeqId_12385_4	rs61752494	P20807	#N/A	A	G	0.0900588	-0.371134	0.0570247	9.73436e-11	1871	42.3127	CAPN3.SeqId_12385_4.txt	CAPN3	Keep	YES	NO
SeqId_12386_11	rs6702334	Q9H4A4	#N/A	A	T	0.158471	0.282933	0.0450903	4.33935e-10	1871	39.3311	RNPEP.SeqId_12386_11.txt	RNPEP	Keep	NO	YES
SeqId_12386_11	rs12087100	Q9H4A4	#N/A	A	G	0.131213	0.238822	0.0487936	1.07004e-06	1871	23.9309	RNPEP.SeqId_12386_11.txt	RNPEP	Keep	NO	NO
SeqId_12386_11	rs61821542	Q9H4A4	missense	T	C	0.23303	-0.614972	0.0348279	1.18096e-64	1871	311.452	RNPEP.SeqId_12386_11.txt	RNPEP	Keep	NO	YES
SeqId_12386_11	rs79980228	Q9H4A4	missense	T	C	0.0614645	-1.09368	0.062161	3.07555e-64	1871	309.229	RNPEP.SeqId_12386_11.txt	RNPEP	Keep	NO	NO
SeqId_12386_11	rs143351408	Q9H4A4	#N/A	T	C	0.261892	0.512036	0.0353997	4.99937e-45	1871	208.996	RNPEP.SeqId_12386_11.txt	RNPEP	Keep	NO	YES
SeqId_12395_86	rs55829688	Q6PI48	#N/A	C	T	0.133886	-0.248448	0.0478002	2.23892e-07	1871	26.9865	DARS2.SeqId_12395_86.txt	DARS2	Keep	NO	YES
SeqId_12396_19	rs78352538	Q6NVY1	#N/A	C	T	0.0374131	0.288049	0.0849543	0.000711817	1871	11.4841	HIBCH.SeqId_12396_19.txt	HIBCH	Keep	NO	NO
SeqId_12396_19	rs291466	Q6NVY1	missense	G	A	0.462587	0.741947	0.0275981	7.22772e-135	1871	721.976	HIBCH.SeqId_12396_19.txt	HIBCH	Keep	NO	YES
SeqId_12396_19	rs13004110	Q6NVY1	#N/A	G	C	0.0815072	-0.471407	0.0583644	1.17825e-15	1871	65.1676	HIBCH.SeqId_12396_19.txt	HIBCH	Keep	NO	NO
SeqId_12411_60	rs762810	P61244	#N/A	A	C	0.154196	-0.327682	0.0446422	3.16618e-13	1871	53.8207	MAX.SeqId_12411_60.txt	MAX	Keep	NO	YES
SeqId_12432_23	rs12087589	Q9HB71	#N/A	C	T	0.0833779	-0.759818	0.0553647	6.55266e-41	1871	188.143	CACYBP.SeqId_12432_23.txt	CACYBP	Keep	NO	YES
SeqId_12434_25	rs28450081	P53990	#N/A	G	A	0.139765	-0.209739	0.046504	6.88119e-06	1871	20.3195	IST1.SeqId_12434_25.txt	IST1	Keep	YES	NO
SeqId_12436_84	rs4925	P78417	#N/A	A	C	0.0999466	-0.839169	0.0504951	5.95354e-58	1871	275.89	GSTO1.SeqId_12436_84.txt	GSTO1	Keep	NO	YES
SeqId_12436_84	rs74154770	P78417	#N/A	A	G	0.255746	0.392682	0.0356594	2.27484e-27	1871	121.135	GSTO1.SeqId_12436_84.txt	GSTO1	Keep	NO	NO
SeqId_12436_84	rs11509438	P78417	missense	A	G	0.0288616	-0.742264	0.0956416	1.37771e-14	1871	60.167	GSTO1.SeqId_12436_84.txt	GSTO1	Keep	NO	YES
SeqId_12436_84	rs576769	P78417	#N/A	G	C	0.0414217	-1.19502	0.0767238	1.59868e-51	1871	242.34	GSTO1.SeqId_12436_84.txt	GSTO1	Keep	NO	NO
SeqId_12449_16	rs6676828	O43447	missense	G	A	0.14511	0.307953	0.0469197	6.79212e-11	1871	43.0322	PPIH.SeqId_12449_16.txt	PPIH	Keep	YES	NO
SeqId_12449_16	rs147557095	O43447	#N/A	G	A	0.0104222	-0.80169	0.160648	6.58605e-07	1871	24.877	PPIH.SeqId_12449_16.txt	PPIH	Keep	YES	NO
SeqId_12450_42	rs151098167	Q15126	missense	A	C	0.00988776	-0.596701	0.160952	0.000215567	1871	13.7295	PMVK.SeqId_12450_42.txt	PMVK	Keep	YES	NO
SeqId_12450_42	rs12078687	Q15126	missense	C	T	0.211117	-0.404443	0.0381751	1.64623e-25	1871	112.122	PMVK.SeqId_12450_42.txt	PMVK	Keep	YES	NO
SeqId_12450_42	rs115052263	Q15126	missense	T	C	0.0368787	-0.602271	0.0852554	2.26869e-12	1871	49.8512	PMVK.SeqId_12450_42.txt	PMVK	Keep	YES	NO
SeqId_12469_19	rs242529	Q15691	#N/A	G	A	0.290486	-0.332221	0.0349119	5.33313e-21	1871	90.4571	MAPRE1.SeqId_12469_19.txt	MAPRE1	Keep	NO	YES
SeqId_12475_48	rs9472630	Q9NZA1	#N/A	C	T	0.345537	-0.164383	0.0344478	1.96608e-06	1871	22.7471	CLIC5.SeqId_12475_48.txt	CLIC5	Keep	NO	YES
SeqId_12494_99	rs3743605	P60520	#N/A	C	T	0.208979	-0.212756	0.0399899	1.16078e-07	1871	28.2747	GABARAPL2.SeqId_12494_99.txt	GABARAPL2	Keep	NO	YES
SeqId_12498_12	rs10438733	O14907	#N/A	A	G	0.395778	-0.393172	0.0318411	9.93075e-34	1871	152.309	TAX1BP3.SeqId_12498_12.txt	TAX1BP3	Keep	NO	NO
SeqId_12498_12	rs76878368	O14907	#N/A	C	T	0.128541	0.583296	0.0473892	1.55938e-33	1871	151.34	TAX1BP3.SeqId_12498_12.txt	TAX1BP3	Keep	NO	NO
SeqId_12508_9	rs10209325	Q9Y3E7	#N/A	T	C	0.499198	0.231365	0.0328221	2.52431e-12	1871	49.6362	VPS24.SeqId_12508_9.txt	VPS24	Keep	YES	NO
SeqId_12517_52	rs10405535	O14737	#N/A	A	G	0.0705505	-0.775818	0.0610343	1.45277e-35	1871	161.401	PDCD5.SeqId_12517_52.txt	PDCD5	Keep	NO	YES
SeqId_12517_52	rs75015964	O14737	missense	A	G	0.0138963	-1.48549	0.136283	7.27267e-27	1871	118.684	PDCD5.SeqId_12517_52.txt	PDCD5	Keep	NO	NO
SeqId_12517_52	rs16967248	O14737	#N/A	A	G	0.046232	-0.261498	0.0785243	0.000884878	1871	11.0781	PDCD5.SeqId_12517_52.txt	PDCD5	Keep	NO	NO
SeqId_12517_52	rs7255522	O14737	missense	C	A	0.0863175	0.341652	0.0578199	4.08298e-09	1871	34.8778	PDCD5.SeqId_12517_52.txt	PDCD5	Keep	NO	NO
SeqId_12517_52	rs11084660	O14737	#N/A	G	C	0.0839123	-0.412712	0.0575648	1.07939e-12	1871	51.3471	PDCD5.SeqId_12517_52.txt	PDCD5	Keep	NO	YES
SeqId_12522_6	rs140336014	P54727	#N/A	A	G	0.0104222	1.68248	0.15276	2.23048e-27	1871	121.176	RAD23B.SeqId_12522_6.txt	RAD23B	Keep	YES	NO
SeqId_12522_6	rs34731486	P54727	#N/A	C	A	0.0742918	0.265379	0.0633282	2.91274e-05	1871	17.5418	RAD23B.SeqId_12522_6.txt	RAD23B	Keep	YES	NO
SeqId_12524_18	rs13894	Q96F10	#N/A	A	G	0.0753608	-0.295745	0.0618992	1.91003e-06	1871	22.8034	SAT2.SeqId_12524_18.txt	SAT2	Keep	YES	NO
SeqId_12534_10	rs488223	Q13137	#N/A	T	A	0.420363	-0.171464	0.0333277	2.95924e-07	1871	26.4406	CALCOCO2.SeqId_12534_10.txt	CALCOCO2	Keep	NO	YES
SeqId_12549_33	rs1344612	O60760	#N/A	A	G	0.343399	0.223007	0.0347216	1.69348e-10	1871	41.2072	HPGDS.SeqId_12549_33.txt	HPGDS	Keep	NO	YES
SeqId_12549_33	rs115133634	O60760	#N/A	C	A	0.0414217	1.72632	0.0698822	7.8658e-117	1871	609.6	HPGDS.SeqId_12549_33.txt	HPGDS	Keep	NO	NO
SeqId_12549_33	rs56268859	O60760	#N/A	T	A	0.0852485	0.368995	0.0592582	5.86055e-10	1871	38.7329	HPGDS.SeqId_12549_33.txt	HPGDS	Keep	NO	YES
SeqId_12558_3	rs10892871	Q8TF42	#N/A	G	T	0.166489	-0.32094	0.0427869	9.74294e-14	1871	56.2033	UBASH3B.SeqId_12558_3.txt	UBASH3B	Keep	NO	YES
SeqId_12558_3	rs57812455	Q8TF42	#N/A	G	A	0.165687	0.294307	0.0443265	4.1122e-11	1871	44.0362	UBASH3B.SeqId_12558_3.txt	UBASH3B	Keep	NO	YES
SeqId_12560_9	rs11868451	Q8TCD5	#N/A	T	C	0.0729556	0.686558	0.0612844	3.06589e-28	1871	125.369	NT5C.SeqId_12560_9.txt	NT5C	Keep	NO	NO
SeqId_12560_9	rs7218706	Q8TCD5	#N/A	T	C	0.472742	0.154911	0.0317791	1.1822e-06	1871	23.7365	NT5C.SeqId_12560_9.txt	NT5C	Keep	NO	YES
SeqId_12560_9	rs12453655	Q8TCD5	#N/A	T	A	0.129343	0.174404	0.0482038	0.000304705	1871	13.0763	NT5C.SeqId_12560_9.txt	NT5C	Keep	NO	NO
SeqId_12563_2	rs73791001	O95379	#N/A	G	C	0.19241	0.222974	0.0408547	5.46586e-08	1871	29.755	TNFAIP8.SeqId_12563_2.txt	TNFAIP8	Keep	NO	NO
SeqId_12563_2	rs1032859	O95379	#N/A	T	A	0.0411545	-0.517812	0.0814563	2.57986e-10	1871	40.3674	TNFAIP8.SeqId_12563_2.txt	TNFAIP8	Keep	NO	YES
SeqId_12571_14	rs9645569	P36405	#N/A	A	G	0.0267237	0.360827	0.101304	0.000377496	1871	12.673	ARL3.SeqId_12571_14.txt	ARL3	Keep	NO	YES
SeqId_12571_14	rs8354	P36405	#N/A	T	C	0.0587921	-0.651937	0.0672689	1.0518e-21	1871	93.8249	ARL3.SeqId_12571_14.txt	ARL3	Keep	NO	YES
SeqId_12571_14	rs116250606	P36405	missense	T	C	0.0692143	0.25599	0.0651789	8.8953e-05	1871	15.4088	ARL3.SeqId_12571_14.txt	ARL3	Keep	NO	NO
SeqId_12575_30	rs61740636	P11586	missense	A	G	0.105559	-0.315861	0.0534133	3.97176e-09	1871	34.9324	MTHFD1.SeqId_12575_30.txt	MTHFD1	Keep	NO	NO
SeqId_12575_30	rs9323449	P11586	#N/A	C	T	0.444148	0.212821	0.0321218	4.51436e-11	1871	43.8495	MTHFD1.SeqId_12575_30.txt	MTHFD1	Keep	NO	YES
SeqId_12575_30	rs10813	P11586	missense	T	C	0.0889898	-0.472762	0.0560967	6.93979e-17	1871	70.949	MTHFD1.SeqId_12575_30.txt	MTHFD1	Keep	NO	NO
SeqId_12594_5	rs148290930	P28676	#N/A	A	G	0.0149653	-0.557623	0.13497	3.76377e-05	1871	17.0507	GCA.SeqId_12594_5.txt	GCA	Keep	NO	NO
SeqId_12594_5	rs17783344	P28676	missense	G	T	0.0237841	-0.649381	0.107497	1.84451e-09	1871	36.4537	GCA.SeqId_12594_5.txt	GCA	Keep	NO	YES
SeqId_12612_37	rs4710839	P20618	missense	C	G	0.301978	-0.448244	0.0342098	1.36395e-37	1871	171.5	PSMB1.SeqId_12612_37.txt	PSMB1	Keep	NO	YES
SeqId_12619_14	rs7158024	P35813	#N/A	C	A	0.422769	0.181803	0.0332636	5.23521e-08	1871	29.84	PPM1A.SeqId_12619_14.txt	PPM1A	Keep	NO	YES
SeqId_12628_31	rs148902714	Q9NS86	#N/A	C	T	0.029396	0.415869	0.0958875	1.52104e-05	1871	18.7899	LANCL2.SeqId_12628_31.txt	LANCL2	Keep	YES	NO
SeqId_12628_31	rs57598695	Q9NS86	missense	G	A	0.179316	0.212827	0.0420037	4.44318e-07	1871	25.6457	LANCL2.SeqId_12628_31.txt	LANCL2	Keep	YES	NO
SeqId_12637_7	rs6478861	P43155	#N/A	C	T	0.133084	-0.257744	0.0490252	1.62861e-07	1871	27.6105	CRAT.SeqId_12637_7.txt	CRAT	Keep	YES	NO
SeqId_12641_3	rs12723117	P32019	#N/A	A	G	0.305719	-0.347407	0.0354329	3.64362e-22	1871	96.0283	INPP5B.SeqId_12641_3.txt	INPP5B	Keep	NO	YES
SeqId_12641_3	rs41311191	P32019	missense	G	C	0.0312667	-1.05369	0.092254	2.97012e-29	1871	130.314	INPP5B.SeqId_12641_3.txt	INPP5B	Keep	NO	YES
SeqId_12643_4	rs562946	P49407	#N/A	C	A	0.142437	0.428738	0.0464233	6.76417e-20	1871	85.2015	ARRB1.SeqId_12643_4.txt	ARRB1	Keep	NO	YES
SeqId_12643_4	rs35273882	P49407	#N/A	C	A	0.0104222	-1.08011	0.159773	1.83439e-11	1871	45.6525	ARRB1.SeqId_12643_4.txt	ARRB1	Keep	NO	NO
SeqId_12643_4	rs114740619	P49407	#N/A	C	T	0.014698	-0.65023	0.128805	4.89457e-07	1871	25.4568	ARRB1.SeqId_12643_4.txt	ARRB1	Keep	NO	NO
SeqId_12643_4	rs373692760	P49407	#N/A	C	G	0.0187066	0.524313	0.121136	1.582e-05	1871	18.7142	ARRB1.SeqId_12643_4.txt	ARRB1	Keep	NO	NO
SeqId_12643_4	rs112699618	P49407	#N/A	G	A	0.0200428	1.24888	0.114179	4.91618e-27	1871	119.51	ARRB1.SeqId_12643_4.txt	ARRB1	Keep	NO	NO
SeqId_12643_4	rs2510894	P49407	#N/A	T	G	0.301443	-0.354337	0.0350215	1.83108e-23	1871	102.258	ARRB1.SeqId_12643_4.txt	ARRB1	Keep	NO	YES
SeqId_12646_2	rs2887872	Q96AT9	#N/A	T	C	0.369856	-0.185482	0.0335637	3.73063e-08	1871	30.507	RPE.SeqId_12646_2.txt	RPE	Keep	YES	NO
SeqId_12659_13	rs10930634	Q9NTK5	missense	T	C	0.0972742	0.577338	0.0537837	3.98054e-26	1871	115.105	OLA1.SeqId_12659_13.txt	OLA1	Keep	NO	YES
SeqId_12675_14	rs499483	P14868	#N/A	A	G	0.195617	0.191929	0.0408448	2.80539e-06	1871	22.0568	DARS.SeqId_12675_14.txt	DARS	Keep	NO	YES
SeqId_12675_14	rs16832274	P14868	#N/A	T	C	0.0657402	1.10488	0.0611024	1.76267e-67	1871	326.625	DARS.SeqId_12675_14.txt	DARS	Keep	NO	NO
SeqId_12691_44	rs73338162	P34897	missense	T	C	0.0844468	-0.806772	0.0564374	4.52923e-44	1871	204.128	SHMT2.SeqId_12691_44.txt	SHMT2	Keep	YES	NO
SeqId_12697_30	rs7098978	P48426	#N/A	C	G	0.37814	0.369802	0.0326852	9.40469e-29	1871	127.871	PIP4K2A.SeqId_12697_30.txt	PIP4K2A	Keep	NO	YES
SeqId_12697_30	rs76424321	P48426	#N/A	C	T	0.0844468	0.205178	0.059043	0.000522395	1871	12.0631	PIP4K2A.SeqId_12697_30.txt	PIP4K2A	Keep	NO	NO
SeqId_12699_28	rs57161423	P50990	missense	T	C	0.075628	0.784485	0.059739	9.59666e-38	1871	172.262	CCT8.SeqId_12699_28.txt	CCT8	Keep	YES	NO
SeqId_12714_38	rs115840637	O75843	#N/A	A	G	0.178514	0.33056	0.0404424	5.45713e-16	1871	66.7363	AP1G2.SeqId_12714_38.txt	AP1G2	Keep	NO	NO
SeqId_12714_38	rs10152092	O75843	#N/A	C	G	0.059861	-0.523293	0.067693	1.73857e-14	1871	59.695	AP1G2.SeqId_12714_38.txt	AP1G2	Keep	NO	NO
SeqId_12714_38	rs34015250	O75843	missense	G	A	0.0355425	-0.602191	0.0860096	3.51959e-12	1871	48.9678	AP1G2.SeqId_12714_38.txt	AP1G2	Keep	NO	YES
SeqId_12727_7	rs10159095	Q9P2B2	missense	A	G	0.206841	-1.09671	0.0306936	1e-200	1871	1275.33	PTGFRN.SeqId_12727_7.txt	PTGFRN	Keep	NO	YES
SeqId_12727_7	rs67586653	Q9P2B2	#N/A	A	G	0.475949	0.133285	0.0324889	4.26317e-05	1871	16.8123	PTGFRN.SeqId_12727_7.txt	PTGFRN	Keep	NO	YES
SeqId_12727_7	rs79552405	Q9P2B2	#N/A	G	A	0.0144308	0.493801	0.134956	0.00026024	1871	13.3738	PTGFRN.SeqId_12727_7.txt	PTGFRN	Keep	NO	NO
SeqId_12727_7	rs12024946	Q9P2B2	#N/A	T	C	0.06093	-0.44157	0.0678344	9.65773e-11	1871	42.3287	PTGFRN.SeqId_12727_7.txt	PTGFRN	Keep	NO	YES
SeqId_12731_12	rs177545	Q6IQ23	#N/A	G	A	0.274452	-0.224252	0.0359907	5.71785e-10	1871	38.7818	PLEKHA7.SeqId_12731_12.txt	PLEKHA7	Keep	YES	NO
SeqId_12731_12	rs1638457	Q6IQ23	#N/A	T	C	0.0368787	0.459896	0.0863865	1.13927e-07	1871	28.3115	PLEKHA7.SeqId_12731_12.txt	PLEKHA7	Keep	YES	NO
SeqId_12812_25	rs918357	P14621	#N/A	C	A	0.371994	-0.305761	0.0326968	2.38595e-20	1871	87.3553	ACYP2.SeqId_12812_25.txt	ACYP2	Keep	NO	YES
SeqId_12812_25	rs13417064	P14621	#N/A	G	A	0.0978087	0.555204	0.0545115	9.5166e-24	1871	103.625	ACYP2.SeqId_12812_25.txt	ACYP2	Keep	NO	YES
SeqId_12812_25	rs112749914	P14621	#N/A	T	C	0.030465	-0.530121	0.0949054	2.66797e-08	1871	31.1676	ACYP2.SeqId_12812_25.txt	ACYP2	Keep	NO	NO
SeqId_12831_21	rs7953553	Q96BS2	#N/A	G	A	0.301978	0.180577	0.0347866	2.31908e-07	1871	26.9176	TESC.SeqId_12831_21.txt	TESC	Keep	NO	YES
SeqId_12859_33	rs584585	O75521	missense	A	G	0.248797	-0.351142	0.0369499	5.99731e-21	1871	90.2141	ECI2.SeqId_12859_33.txt	ECI2	Keep	NO	YES
SeqId_12859_33	rs77525298	O75521	#N/A	A	G	0.0558525	-0.30029	0.0714748	2.77842e-05	1871	17.6324	ECI2.SeqId_12859_33.txt	ECI2	Keep	NO	NO
SeqId_12893_159	rs12122315	Q16666	#N/A	A	G	0.355692	-0.163388	0.0346043	2.51383e-06	1871	22.2698	IFI16.SeqId_12893_159.txt	IFI16	Keep	YES	NO
SeqId_12956_40	rs148768851	Q96EK5	missense	G	A	0.0211117	1.18909	0.111543	8.45102e-26	1871	113.522	KIAA1279.SeqId_12956_40.txt	KIAA1279	Keep	NO	NO
SeqId_13044_5	rs4623881	Q99816	#N/A	A	G	0.316676	0.463442	0.0336549	3.65346e-41	1871	189.422	TSG101.SeqId_13044_5.txt	TSG101	Keep	YES	NO
SeqId_13059_33	rs680729	Q969G6	missense	A	G	0.306788	-0.218868	0.0342395	2.05886e-10	1871	40.8174	RFK.SeqId_13059_33.txt	RFK	Keep	YES	NO
SeqId_13059_33	rs147866189	Q969G6	#N/A	T	G	0.0748263	-0.303113	0.0606284	6.28432e-07	1871	24.9685	RFK.SeqId_13059_33.txt	RFK	Keep	YES	NO
SeqId_13062_4	rs13344909	O60234	#N/A	A	G	0.110903	-0.238056	0.0518765	4.75235e-06	1871	21.0355	GMFG.SeqId_13062_4.txt	GMFG	Keep	NO	NO
SeqId_13062_4	rs1801733	O60234	#N/A	T	G	0.0505077	-1.59628	0.0661744	3.74935e-112	1871	581.264	GMFG.SeqId_13062_4.txt	GMFG	Keep	NO	NO
SeqId_13082_9	rs8041035	Q9H3U1	missense	T	C	0.134955	-0.416506	0.0463991	6.63526e-19	1871	80.4932	UNC45A.SeqId_13082_9.txt	UNC45A	Keep	NO	YES
SeqId_13088_397	rs28549760	P35070	missense	C	A	0.490112	-0.167034	0.0330438	4.72626e-07	1871	25.525	BTC.SeqId_13088_397.txt	BTC	Keep	YES	NO
SeqId_13090_17	rs149057029	P06703	#N/A	A	G	0.02031	-0.760419	0.115703	6.41207e-11	1871	43.1472	S100A6.SeqId_13090_17.txt	S100A6	Keep	NO	NO
SeqId_13090_17	rs76038413	P06703	#N/A	A	G	0.169963	0.242108	0.0436432	3.31262e-08	1871	30.7412	S100A6.SeqId_13090_17.txt	S100A6	Keep	NO	NO
SeqId_13090_17	rs34599045	P06703	#N/A	C	G	0.212988	0.199428	0.0402145	7.72295e-07	1871	24.5665	S100A6.SeqId_13090_17.txt	S100A6	Keep	NO	NO
SeqId_13090_17	rs28784102	P06703	#N/A	G	A	0.0817745	0.452435	0.058802	2.28829e-14	1871	59.1376	S100A6.SeqId_13090_17.txt	S100A6	Keep	NO	NO
SeqId_13090_17	rs59376279	P06703	missense	G	A	0.374399	0.232934	0.0327244	1.55414e-12	1871	50.6125	S100A6.SeqId_13090_17.txt	S100A6	Keep	NO	YES
SeqId_13090_17	rs2228293	P06703	missense	T	C	0.0267237	-1.27064	0.0951717	6.65887e-39	1871	178.059	S100A6.SeqId_13090_17.txt	S100A6	Keep	NO	NO
SeqId_13090_17	rs3762269	P06703	#N/A	T	C	0.0716195	-0.426707	0.0627352	1.38681e-11	1871	46.2139	S100A6.SeqId_13090_17.txt	S100A6	Keep	NO	NO
SeqId_13093_6	rs11575034	Q8WVN6	#N/A	A	G	0.0750935	0.2831	0.062016	5.32153e-06	1871	20.8165	SECTM1.SeqId_13093_6.txt	SECTM1	Keep	NO	YES
SeqId_13093_6	rs113432525	Q8WVN6	missense	T	C	0.0558525	-0.448468	0.0703201	2.26249e-10	1871	40.6293	SECTM1.SeqId_13093_6.txt	SECTM1	Keep	NO	NO
SeqId_13093_6	rs73999860	Q8WVN6	missense	T	C	0.0964725	-0.33612	0.0538504	5.3411e-10	1871	38.9176	SECTM1.SeqId_13093_6.txt	SECTM1	Keep	NO	YES
SeqId_13093_6	rs148475596	Q8WVN6	#N/A	T	C	0.0245858	0.559938	0.104849	1.04051e-07	1871	28.4896	SECTM1.SeqId_13093_6.txt	SECTM1	Keep	NO	NO
SeqId_13094_75	rs7775715	Q9BXY4	#N/A	T	C	0.365313	0.29218	0.03364	8.07259e-18	1871	75.3572	RSPO3.SeqId_13094_75.txt	RSPO3	Keep	NO	YES
SeqId_13095_51	rs146392860	P05451	#N/A	A	G	0.019241	-0.730893	0.118909	9.64997e-10	1871	37.741	REG1A.SeqId_13095_51.txt	REG1A	Keep	NO	NO
SeqId_13095_51	rs73940123	P05451	#N/A	C	T	0.0376804	0.310252	0.0852724	0.000281819	1871	13.2235	REG1A.SeqId_13095_51.txt	REG1A	Keep	NO	NO
SeqId_13095_51	rs11126696	P05451	#N/A	G	A	0.485569	0.221545	0.033248	3.5092e-11	1871	44.3535	REG1A.SeqId_13095_51.txt	REG1A	Keep	NO	YES
SeqId_13102_1	rs113990097	Q96BQ1	#N/A	A	G	0.0168359	0.771732	0.126828	1.41074e-09	1871	36.9861	FAM3D.SeqId_13102_1.txt	FAM3D	Keep	NO	NO
SeqId_13102_1	rs11918707	Q96BQ1	#N/A	C	G	0.417424	-0.38223	0.0321937	2.13604e-31	1871	140.813	FAM3D.SeqId_13102_1.txt	FAM3D	Keep	NO	YES
SeqId_13109_82	rs1432639	Q7Z3B1	#N/A	A	C	0.337253	-0.217104	0.0345181	3.95447e-10	1871	39.5164	NEGR1.SeqId_13109_82.txt	NEGR1	Keep	NO	YES
SeqId_13109_82	rs7533150	Q7Z3B1	#N/A	A	G	0.135756	-0.212509	0.047492	8.1154e-06	1871	20.0009	NEGR1.SeqId_13109_82.txt	NEGR1	Keep	NO	NO
SeqId_13109_82	rs2821238	Q7Z3B1	#N/A	C	A	0.160342	0.26202	0.0442968	3.9352e-09	1871	34.951	NEGR1.SeqId_13109_82.txt	NEGR1	Keep	NO	NO
SeqId_13109_82	rs357220	Q7Z3B1	#N/A	C	G	0.260289	-0.150884	0.0369506	4.62533e-05	1871	16.6563	NEGR1.SeqId_13109_82.txt	NEGR1	Keep	NO	NO
SeqId_13112_179	rs2700261	Q12841	#N/A	A	G	0.367718	-0.26131	0.0332179	6.11509e-15	1871	61.8163	FSTL1.SeqId_13112_179.txt	FSTL1	Keep	NO	YES
SeqId_13112_179	rs1733302	Q12841	#N/A	T	C	0.286211	0.248667	0.0357434	4.7897e-12	1871	48.3482	FSTL1.SeqId_13112_179.txt	FSTL1	Keep	NO	NO
SeqId_13113_7	rs4693188	P10451	#N/A	A	G	0.400321	0.18503	0.0330228	2.4187e-08	1871	31.3612	SPP1.SeqId_13113_7.txt	SPP1	Keep	NO	YES
SeqId_13114_50	rs116209074	P51884	#N/A	A	G	0.02031	0.429234	0.11661	0.000238973	1871	13.5348	LUM.SeqId_13114_50.txt	LUM	Keep	NO	NO
SeqId_13114_50	rs826762	P51884	#N/A	C	T	0.375735	0.12932	0.0329294	8.90684e-05	1871	15.4063	LUM.SeqId_13114_50.txt	LUM	Keep	NO	NO
SeqId_13114_50	rs12300311	P51884	#N/A	G	A	0.221272	0.54	0.0374239	7.9067e-45	1871	207.982	LUM.SeqId_13114_50.txt	LUM	Keep	NO	NO
SeqId_13114_50	rs73195002	P51884	#N/A	T	G	0.0368787	-0.520181	0.0855441	1.44583e-09	1871	36.9372	LUM.SeqId_13114_50.txt	LUM	Keep	NO	YES
SeqId_13114_50	rs7135740	P51884	#N/A	T	A	0.0149653	-0.787242	0.131905	2.86221e-09	1871	35.5819	LUM.SeqId_13114_50.txt	LUM	Keep	NO	YES
SeqId_13116_25	rs111771916	Q8N6Q3	#N/A	A	T	0.27953	0.271028	0.0348785	1.279e-14	1871	60.3182	CD177.SeqId_13116_25.txt	CD177	Keep	NO	YES
SeqId_13116_25	rs45571738	Q8N6Q3	#N/A	A	G	0.019241	-0.708429	0.117268	1.84225e-09	1871	36.456	CD177.SeqId_13116_25.txt	CD177	Keep	NO	YES
SeqId_13116_25	rs7246785	Q8N6Q3	#N/A	A	G	0.271245	0.176645	0.0363499	1.27457e-06	1871	23.5902	CD177.SeqId_13116_25.txt	CD177	Keep	NO	NO
SeqId_13116_25	rs192724966	Q8N6Q3	#N/A	A	G	0.0114912	0.641237	0.153463	3.07024e-05	1871	17.4408	CD177.SeqId_13116_25.txt	CD177	Keep	NO	NO
SeqId_13116_25	rs8099964	Q8N6Q3	#N/A	C	G	0.219669	-0.277329	0.039013	1.66098e-12	1871	50.4786	CD177.SeqId_13116_25.txt	CD177	Keep	NO	YES
SeqId_13116_25	rs75290194	Q8N6Q3	#N/A	C	T	0.115981	-0.295376	0.0499229	3.89852e-09	1871	34.9692	CD177.SeqId_13116_25.txt	CD177	Keep	NO	NO
SeqId_13116_25	rs189065509	Q8N6Q3	#N/A	G	C	0.0149653	0.902588	0.133968	2.14095e-11	1871	45.3432	CD177.SeqId_13116_25.txt	CD177	Keep	NO	NO
SeqId_13116_25	rs79338083	Q8N6Q3	#N/A	T	C	0.0189738	1.02988	0.118545	7.9197e-18	1871	75.395	CD177.SeqId_13116_25.txt	CD177	Keep	NO	YES
SeqId_13116_25	rs144699564	Q8N6Q3	#N/A	T	C	0.0232496	0.852589	0.106612	2.21158e-15	1871	63.8856	CD177.SeqId_13116_25.txt	CD177	Keep	NO	NO
SeqId_13116_25	rs146092852	Q8N6Q3	#N/A	T	C	0.0235168	0.799204	0.106251	8.34007e-14	1871	56.5177	CD177.SeqId_13116_25.txt	CD177	Keep	NO	NO
SeqId_13116_25	rs114770739	Q8N6Q3	#N/A	T	C	0.0173704	0.69913	0.125121	2.64035e-08	1871	31.1882	CD177.SeqId_13116_25.txt	CD177	Keep	NO	NO
SeqId_13116_25	rs868866198	Q8N6Q3	#N/A	T	C	0.0176376	0.677067	0.122317	3.54518e-08	1871	30.6073	CD177.SeqId_13116_25.txt	CD177	Keep	NO	NO
SeqId_13118_5	rs1958078	Q9H4F8	#N/A	A	C	0.454837	-0.38583	0.0319834	2.52937e-32	1871	145.371	SMOC1.SeqId_13118_5.txt	SMOC1	Keep	NO	YES
SeqId_13118_5	rs116769459	Q9H4F8	#N/A	A	G	0.0277926	0.602424	0.0978547	9.08956e-10	1871	37.8597	SMOC1.SeqId_13118_5.txt	SMOC1	Keep	NO	NO
SeqId_13118_5	rs7158188	Q9H4F8	#N/A	C	T	0.119188	-0.221858	0.0514403	1.69513e-05	1871	18.5814	SMOC1.SeqId_13118_5.txt	SMOC1	Keep	NO	NO
SeqId_13118_5	rs115161667	Q9H4F8	#N/A	T	G	0.0141635	-0.810837	0.137986	4.95761e-09	1871	34.4931	SMOC1.SeqId_13118_5.txt	SMOC1	Keep	NO	NO
SeqId_13119_26	rs2232700	Q9UK55	missense	A	T	0.23891	0.82895	0.0325161	2.77666e-123	1871	649.225	SERPINA10.SeqId_13119_26.txt	SERPINA10	Keep	NO	YES
SeqId_13119_26	rs80136818	Q9UK55	missense	A	T	0.0994121	-0.594755	0.0522537	4.54281e-29	1871	129.413	SERPINA10.SeqId_13119_26.txt	SERPINA10	Keep	NO	NO
SeqId_13119_26	rs10151795	Q9UK55	#N/A	A	G	0.0411545	0.290498	0.0815024	0.000373999	1871	12.6906	SERPINA10.SeqId_13119_26.txt	SERPINA10	Keep	NO	NO
SeqId_13119_26	rs188996857	Q9UK55	#N/A	T	C	0.0205772	-0.691349	0.11214	8.60983e-10	1871	37.9672	SERPINA10.SeqId_13119_26.txt	SERPINA10	Keep	NO	NO
SeqId_13119_26	rs150141637	Q9UK55	#N/A	T	A	0.0106895	-0.952302	0.158198	2.09807e-09	1871	36.1979	SERPINA10.SeqId_13119_26.txt	SERPINA10	Keep	NO	NO
SeqId_13122_19	rs17796783	O43155	#N/A	C	T	0.161945	-0.366021	0.0431826	4.65097e-17	1871	71.7679	FLRT2.SeqId_13122_19.txt	FLRT2	Keep	NO	YES
SeqId_13122_19	rs56105610	O43155	#N/A	C	A	0.191074	0.226855	0.0424534	1.02254e-07	1871	28.5238	FLRT2.SeqId_13122_19.txt	FLRT2	Keep	NO	YES
SeqId_13122_19	rs9972156	O43155	#N/A	G	C	0.187066	0.198575	0.0412358	1.58583e-06	1871	23.1652	FLRT2.SeqId_13122_19.txt	FLRT2	Keep	NO	NO
SeqId_13122_19	rs2273151	O43155	#N/A	T	C	0.30171	-0.163224	0.0356341	4.94358e-06	1871	20.9591	FLRT2.SeqId_13122_19.txt	FLRT2	Keep	NO	YES
SeqId_13123_3	rs6135138	Q9NZU0	#N/A	G	T	0.13442	-0.415668	0.0473507	3.66213e-18	1871	76.9796	FLRT3.SeqId_13123_3.txt	FLRT3	Keep	NO	YES
SeqId_13123_3	rs1932951	Q9NZU0	#N/A	T	C	0.300909	-0.831746	0.0303785	4.62686e-139	1871	748.832	FLRT3.SeqId_13123_3.txt	FLRT3	Keep	NO	YES
SeqId_13123_3	rs11908351	Q9NZU0	#N/A	T	A	0.148049	0.697971	0.0427638	4.34938e-56	1871	266.108	FLRT3.SeqId_13123_3.txt	FLRT3	Keep	NO	YES
SeqId_13124_20	rs2899825	Q6UXK2	#N/A	A	G	0.193747	-0.305591	0.0408134	1.07554e-13	1871	56.003	ISLR2.SeqId_13124_20.txt	ISLR2	Keep	NO	YES
SeqId_13124_20	rs351242	Q6UXK2	#N/A	G	A	0.384019	0.195576	0.0334338	5.80292e-09	1871	34.1818	ISLR2.SeqId_13124_20.txt	ISLR2	Keep	NO	YES
SeqId_13126_52	rs1789065	Q02487	#N/A	A	T	0.268306	0.265855	0.0367513	6.8169e-13	1871	52.2733	DSC2.SeqId_13126_52.txt	DSC2	Keep	NO	YES
SeqId_13126_52	rs116563508	Q02487	#N/A	C	T	0.0440941	-0.424827	0.0792886	9.45696e-08	1871	28.6773	DSC2.SeqId_13126_52.txt	DSC2	Keep	NO	NO
SeqId_13130_150	rs2229629	P52789	missense	G	A	0.45938	-0.2904	0.0318302	1.82986e-19	1871	83.1477	HK2.SeqId_13130_150.txt	HK2	Keep	NO	NO
SeqId_13132_14	rs72727296	Q13591	#N/A	A	G	0.218065	-0.460767	0.0374065	1.40285e-33	1871	151.567	SEMA5A.SeqId_13132_14.txt	SEMA5A	Keep	NO	YES
SeqId_13132_14	rs16882680	Q13591	#N/A	A	G	0.0943346	-0.542669	0.0542217	5.2541e-23	1871	100.06	SEMA5A.SeqId_13132_14.txt	SEMA5A	Keep	NO	NO
SeqId_13132_14	rs77625450	Q13591	#N/A	C	T	0.0964725	-0.62036	0.053163	2.02502e-30	1871	136.02	SEMA5A.SeqId_13132_14.txt	SEMA5A	Keep	NO	NO
SeqId_13132_14	rs17257569	Q13591	#N/A	C	T	0.0617317	-0.459272	0.0664574	6.58865e-12	1871	47.7077	SEMA5A.SeqId_13132_14.txt	SEMA5A	Keep	NO	YES
SeqId_13132_14	rs56015217	Q13591	#N/A	T	C	0.0280599	0.77877	0.0957954	7.76042e-16	1871	66.0183	SEMA5A.SeqId_13132_14.txt	SEMA5A	Keep	NO	YES
SeqId_13132_14	rs144840373	Q13591	#N/A	T	C	0.0152325	-0.503343	0.131545	0.000134305	1871	14.6256	SEMA5A.SeqId_13132_14.txt	SEMA5A	Keep	NO	NO
SeqId_13132_14	rs80352815	Q13591	#N/A	T	C	0.0128274	-0.490425	0.145686	0.000777218	1871	11.32	SEMA5A.SeqId_13132_14.txt	SEMA5A	Keep	NO	NO
SeqId_13242_134	rs68174505	Q9BYB0	#N/A	A	G	0.0587921	0.380931	0.0690441	3.92469e-08	1871	30.4071	SHANK3.SeqId_13242_134.txt	SHANK3	Keep	NO	YES
SeqId_13242_134	rs73429486	Q9BYB0	#N/A	G	C	0.0336718	0.354646	0.0895432	7.75619e-05	1871	15.6697	SHANK3.SeqId_13242_134.txt	SHANK3	Keep	NO	NO
SeqId_13242_134	rs71311699	Q9BYB0	#N/A	T	G	0.431855	-0.230468	0.0321512	1.08895e-12	1871	51.329	SHANK3.SeqId_13242_134.txt	SHANK3	Keep	NO	YES
SeqId_13381_49	rs7019909	P15291	#N/A	T	C	0.159808	0.602161	0.0409889	2.54629e-46	1871	215.59	B4GALT1.SeqId_13381_49.txt	B4GALT1	Keep	NO	YES
SeqId_13388_57	rs6234	P29120	missense	C	G	0.19241	-0.995815	0.0354422	3.42656e-145	1871	788.59	PCSK1.SeqId_13388_57.txt	PCSK1	Keep	NO	YES
SeqId_13405_61	rs28722823	P20155	#N/A	C	G	0.265366	0.745877	0.033123	1.50593e-99	1871	506.536	SPINK2.SeqId_13405_61.txt	SPINK2	Keep	NO	YES
SeqId_13405_61	rs79972285	P20155	#N/A	C	T	0.0227151	-0.743199	0.106931	5.01812e-12	1871	48.2546	SPINK2.SeqId_13405_61.txt	SPINK2	Keep	NO	NO
SeqId_13405_61	rs11934996	P20155	#N/A	T	C	0.0676109	0.870725	0.06174	5.36271e-43	1871	198.685	SPINK2.SeqId_13405_61.txt	SPINK2	Keep	NO	NO
SeqId_13405_61	rs6848948	P20155	#N/A	T	C	0.066542	0.66674	0.0643805	1.77477e-24	1871	107.137	SPINK2.SeqId_13405_61.txt	SPINK2	Keep	NO	NO
SeqId_13416_8	rs73439521	Q14C87	#N/A	C	A	0.0189738	-0.625309	0.118301	1.39858e-07	1871	27.9092	TMEM132D.SeqId_13416_8.txt	TMEM132D	Keep	NO	NO
SeqId_13416_8	rs116393159	Q14C87	#N/A	G	A	0.0574559	0.328356	0.0705587	3.49025e-06	1871	21.6334	TMEM132D.SeqId_13416_8.txt	TMEM132D	Keep	NO	NO
SeqId_13416_8	rs7311162	Q14C87	#N/A	T	G	0.326296	-0.262804	0.0344472	3.73908e-14	1871	58.1422	TMEM132D.SeqId_13416_8.txt	TMEM132D	Keep	NO	NO
SeqId_13427_66	rs9438537	Q9NR34	missense	A	G	0.0499733	-0.489226	0.0739769	4.89331e-11	1871	43.688	MAN1C1.SeqId_13427_66.txt	MAN1C1	Keep	NO	NO
SeqId_13427_66	rs116631146	Q9NR34	#N/A	A	G	0.0176376	-0.477133	0.119213	6.51681e-05	1871	16.0017	MAN1C1.SeqId_13427_66.txt	MAN1C1	Keep	NO	YES
SeqId_13427_66	rs368168732	Q9NR34	#N/A	C	T	0.0227151	0.552853	0.10885	4.17175e-07	1871	25.769	MAN1C1.SeqId_13427_66.txt	MAN1C1	Keep	NO	NO
SeqId_13427_66	rs7552655	Q9NR34	#N/A	T	A	0.119455	-0.313975	0.0496768	3.25459e-10	1871	39.9042	MAN1C1.SeqId_13427_66.txt	MAN1C1	Keep	NO	NO
SeqId_13438_115	rs34095724	Q9H2X0	#N/A	T	C	0.0804383	-0.272165	0.059114	4.42224e-06	1871	21.1748	CHRD.SeqId_13438_115.txt	CHRD	Keep	YES	NO
SeqId_13450_49	rs11070775	P40818	#N/A	C	T	0.0678781	0.322877	0.0652512	8.16137e-07	1871	24.4587	USP8.SeqId_13450_49.txt	USP8	Keep	YES	NO
SeqId_13460_4	rs2231510	O15335	missense	A	G	0.0828434	0.404991	0.0582775	5.05042e-12	1871	48.2419	CHAD.SeqId_13460_4.txt	CHAD	Keep	NO	NO
SeqId_13460_4	rs35417848	O15335	missense	T	G	0.0641368	-0.993301	0.0625006	1.91768e-53	1871	252.307	CHAD.SeqId_13460_4.txt	CHAD	Keep	NO	NO
SeqId_13460_4	rs112866059	O15335	#N/A	T	C	0.0251203	0.635446	0.103561	1.03057e-09	1871	37.6097	CHAD.SeqId_13460_4.txt	CHAD	Keep	NO	NO
SeqId_13463_1	rs10185594	Q92626	#N/A	A	G	0.479156	0.239546	0.0319325	9.68746e-14	1871	56.2144	PXDN.SeqId_13463_1.txt	PXDN	Keep	NO	YES
SeqId_13463_1	rs62116636	Q92626	#N/A	C	T	0.201764	0.30687	0.0398227	2.09413e-14	1871	59.3175	PXDN.SeqId_13463_1.txt	PXDN	Keep	NO	YES
SeqId_13472_35	rs16952905	Q9H0R4	#N/A	A	T	0.106627	-0.56907	0.0524168	1.138e-26	1871	117.741	HDHD2.SeqId_13472_35.txt	HDHD2	Keep	NO	NO
SeqId_13472_35	rs114276869	Q9H0R4	#N/A	A	C	0.0593266	0.488332	0.0691083	2.2389e-12	1871	49.8776	HDHD2.SeqId_13472_35.txt	HDHD2	Keep	NO	NO
SeqId_13472_35	rs76922914	Q9H0R4	#N/A	C	T	0.0358097	1.30749	0.082119	1.27215e-53	1871	253.236	HDHD2.SeqId_13472_35.txt	HDHD2	Keep	NO	YES
SeqId_13472_35	rs142359314	Q9H0R4	#N/A	C	T	0.0224479	-0.843716	0.107124	5.68144e-15	1871	61.9662	HDHD2.SeqId_13472_35.txt	HDHD2	Keep	NO	NO
SeqId_13472_35	rs115186999	Q9H0R4	#N/A	C	A	0.0197755	-0.579819	0.117776	9.26833e-07	1871	24.2107	HDHD2.SeqId_13472_35.txt	HDHD2	Keep	NO	NO
SeqId_13472_35	rs149937168	Q9H0R4	#N/A	G	A	0.0232496	0.690329	0.107239	1.54167e-10	1871	41.3945	HDHD2.SeqId_13472_35.txt	HDHD2	Keep	NO	NO
SeqId_13472_35	rs115862835	Q9H0R4	#N/A	T	G	0.0106895	-1.05527	0.157848	3.03194e-11	1871	44.6462	HDHD2.SeqId_13472_35.txt	HDHD2	Keep	NO	NO
SeqId_13474_40	rs543283685	Q9Y2Q3	#N/A	A	T	0.0120257	-0.920628	0.149284	8.50992e-10	1871	37.9907	GSTK1.SeqId_13474_40.txt	GSTK1	Keep	YES	NO
SeqId_13474_40	rs78942017	Q9Y2Q3	#N/A	G	A	0.0900588	0.338349	0.0571337	3.7749e-09	1871	35.0333	GSTK1.SeqId_13474_40.txt	GSTK1	Keep	YES	NO
SeqId_13481_24	rs4809393	Q15560	#N/A	C	A	0.419562	-0.166731	0.0333398	6.2381e-07	1871	24.9829	TCEA2.SeqId_13481_24.txt	TCEA2	Keep	NO	YES
SeqId_13488_3	rs61472685	P53367	missense	T	C	0.0342063	-1.1032	0.0870953	2.45324e-35	1871	160.271	ARFIP1.SeqId_13488_3.txt	ARFIP1	Keep	YES	NO
SeqId_13488_3	rs4619875	P53367	#N/A	T	C	0.182255	0.469277	0.0406781	8.59855e-30	1871	132.945	ARFIP1.SeqId_13488_3.txt	ARFIP1	Keep	YES	NO
SeqId_13488_3	rs73865255	P53367	#N/A	T	C	0.0753608	-0.324459	0.060183	7.88673e-08	1871	29.034	ARFIP1.SeqId_13488_3.txt	ARFIP1	Keep	YES	NO
SeqId_13519_112	rs10437954	Q86VW2	#N/A	G	A	0.433725	0.287258	0.0319966	6.5674e-19	1871	80.5141	ARHGEF25.SeqId_13519_112.txt	ARHGEF25	Keep	YES	NO
SeqId_13544_9	rs7251797	Q92619	missense	A	G	0.306253	-0.427359	0.0338272	3.6121e-35	1871	159.437	HMHA1.SeqId_13544_9.txt	HMHA1	Keep	NO	YES
SeqId_13544_9	rs75236288	Q92619	missense	T	C	0.0403528	-1.43441	0.0767583	1.39542e-71	1871	348.844	HMHA1.SeqId_13544_9.txt	HMHA1	Keep	NO	NO
SeqId_13545_97	rs75483027	Q8N9N8	#N/A	C	T	0.0128274	-0.781992	0.139081	2.1651e-08	1871	31.5794	EIF1AD.SeqId_13545_97.txt	EIF1AD	Keep	YES	NO
SeqId_13545_97	rs72928879	Q8N9N8	missense	G	T	0.0791021	0.610795	0.0604453	2.07223e-23	1871	102	EIF1AD.SeqId_13545_97.txt	EIF1AD	Keep	YES	NO
SeqId_13552_7	rs4910498	Q9UH65	missense	A	T	0.473276	0.620496	0.0289465	2.53167e-91	1871	459.009	SWAP70.SeqId_13552_7.txt	SWAP70	Keep	NO	YES
SeqId_13552_7	rs116435174	Q9UH65	#N/A	G	A	0.0136291	1.31082	0.138603	9.11653e-21	1871	89.3463	SWAP70.SeqId_13552_7.txt	SWAP70	Keep	NO	NO
SeqId_13594_158	rs1476420	Q9UJY5	#N/A	T	C	0.436665	-0.237564	0.0327987	6.38211e-13	1871	52.4063	GGA1.SeqId_13594_158.txt	GGA1	Keep	YES	NO
SeqId_13615_60	rs79083751	O43639	#N/A	A	G	0.0267237	-0.53184	0.0998564	1.12491e-07	1871	28.3365	NCK2.SeqId_13615_60.txt	NCK2	Keep	NO	NO
SeqId_13615_60	rs79757165	O43639	#N/A	T	A	0.109033	0.29173	0.0518679	2.14167e-08	1871	31.601	NCK2.SeqId_13615_60.txt	NCK2	Keep	NO	NO
SeqId_13622_16	rs114280216	Q15172	#N/A	A	G	0.0342063	1.32539	0.0854217	3.64938e-51	1871	240.484	PPP2R5A.SeqId_13622_16.txt	PPP2R5A	Keep	NO	NO
SeqId_13622_16	rs56810476	Q15172	#N/A	A	G	0.200695	0.377595	0.0397973	6.89578e-21	1871	89.9251	PPP2R5A.SeqId_13622_16.txt	PPP2R5A	Keep	NO	NO
SeqId_13622_16	rs146674371	Q15172	#N/A	A	G	0.0253875	0.535035	0.100094	1.01321e-07	1871	28.542	PPP2R5A.SeqId_13622_16.txt	PPP2R5A	Keep	NO	NO
SeqId_13632_10	rs76936677	Q15942	#N/A	C	T	0.0467664	-0.295042	0.0753129	9.26732e-05	1871	15.3308	ZYX.SeqId_13632_10.txt	ZYX	Keep	YES	NO
SeqId_13657_2	rs166894	Q96T60	#N/A	A	G	0.0205772	-0.539962	0.115629	3.23031e-06	1871	21.7835	PNKP.SeqId_13657_2.txt	PNKP	Keep	NO	NO
SeqId_13657_2	rs3739186	Q96T60	missense	T	A	0.0312667	-1.21402	0.0911936	1.06677e-38	1871	177.035	PNKP.SeqId_13657_2.txt	PNKP	Keep	NO	NO
SeqId_13666_222	rs16950591	Q9NS85	#N/A	C	T	0.148851	0.273908	0.0455996	2.26845e-09	1871	36.0432	CA10.SeqId_13666_222.txt	CA10	Keep	NO	YES
SeqId_13671_40	rs2007647	P08246	#N/A	A	G	0.111972	-0.404849	0.0501858	1.2747e-15	1871	65.007	ELANE.SeqId_13671_40.txt	ELANE	Keep	NO	NO
SeqId_13671_40	rs10409474	P08246	#N/A	G	C	0.20016	0.385694	0.0388289	1.07804e-22	1871	98.5624	ELANE.SeqId_13671_40.txt	ELANE	Keep	NO	NO
SeqId_13676_46	rs17050272	P09529	#N/A	A	G	0.101817	0.339348	0.0528815	1.75521e-10	1871	41.1357	INHBB.SeqId_13676_46.txt	INHBB	Keep	NO	YES
SeqId_13682_47	rs6874087	P07333	#N/A	A	G	0.496793	0.228986	0.0321977	1.62362e-12	1871	50.5247	CSF1R.SeqId_13682_47.txt	CSF1R	Keep	NO	YES
SeqId_13682_47	rs1009424	P07333	#N/A	C	T	0.274185	0.231178	0.0357239	1.23833e-10	1871	41.8322	CSF1R.SeqId_13682_47.txt	CSF1R	Keep	NO	NO
SeqId_13682_47	rs11949972	P07333	#N/A	T	C	0.323089	0.263765	0.0344523	3.05591e-14	1871	58.5509	CSF1R.SeqId_13682_47.txt	CSF1R	Keep	NO	NO
SeqId_13686_2	rs340828	Q01344	#N/A	A	G	0.366916	0.230729	0.0331951	5.00395e-12	1871	48.2605	IL5RA.SeqId_13686_2.txt	IL5RA	Keep	NO	YES
SeqId_13686_2	rs9851301	Q01344	#N/A	A	G	0.293426	0.183518	0.0364989	5.42947e-07	1871	25.2542	IL5RA.SeqId_13686_2.txt	IL5RA	Keep	NO	YES
SeqId_13686_2	rs17882392	Q01344	#N/A	C	T	0.0494388	0.41595	0.0737141	1.92978e-08	1871	31.8066	IL5RA.SeqId_13686_2.txt	IL5RA	Keep	NO	NO
SeqId_13686_2	rs17878498	Q01344	#N/A	T	G	0.0852485	-0.360274	0.0582301	7.5119e-10	1871	38.239	IL5RA.SeqId_13686_2.txt	IL5RA	Keep	NO	YES
SeqId_13692_154	rs16904827	O95388	#N/A	A	G	0.241849	0.320362	0.0375632	3.00906e-17	1871	72.6595	WISP1.SeqId_13692_154.txt	WISP1	Keep	NO	NO
SeqId_13692_154	rs10096779	O95388	#N/A	A	G	0.0644041	0.51484	0.0645252	2.55074e-15	1871	63.5948	WISP1.SeqId_13692_154.txt	WISP1	Keep	NO	NO
SeqId_13692_154	rs12156037	O95388	#N/A	G	A	0.235168	-0.375484	0.0367559	7.06729e-24	1871	104.247	WISP1.SeqId_13692_154.txt	WISP1	Keep	NO	YES
SeqId_13697_51	rs76895947	P21695	missense	C	T	0.0473009	-1.50508	0.0682172	4.64096e-96	1871	486.258	GPD1.SeqId_13697_51.txt	GPD1	Keep	NO	NO
SeqId_13700_10	rs4438244	P07355	#N/A	G	A	0.334848	0.196924	0.0340569	8.62144e-09	1871	33.3982	ANXA2.SeqId_13700_10.txt	ANXA2	Keep	NO	YES
SeqId_13700_10	rs7173884	P07355	#N/A	T	C	0.0253875	0.54511	0.103321	1.47449e-07	1871	27.8052	ANXA2.SeqId_13700_10.txt	ANXA2	Keep	NO	NO
SeqId_13717_15	rs114805111	Q15485	missense	A	G	0.0168359	-1.25639	0.124737	2.83921e-23	1871	101.343	FCN2.SeqId_13717_15.txt	FCN2	Keep	NO	NO
SeqId_13717_15	rs7048435	Q15485	#N/A	C	T	0.0435596	-0.41798	0.079218	1.47116e-07	1871	27.8099	FCN2.SeqId_13717_15.txt	FCN2	Keep	NO	NO
SeqId_13717_15	rs10858287	Q15485	#N/A	G	C	0.386157	0.360583	0.0326977	1.92974e-27	1871	121.482	FCN2.SeqId_13717_15.txt	FCN2	Keep	NO	YES
SeqId_13717_15	rs7851696	Q15485	missense	T	G	0.186264	-0.875384	0.0366609	3.35112e-110	1871	569.543	FCN2.SeqId_13717_15.txt	FCN2	Keep	NO	YES
SeqId_13717_15	rs57136797	Q15485	#N/A	T	A	0.153394	-0.558644	0.0427868	2.38352e-37	1871	170.289	FCN2.SeqId_13717_15.txt	FCN2	Keep	NO	YES
SeqId_13719_19	rs471217	O96013	#N/A	T	C	0.0831106	-0.629828	0.0567094	8.48671e-28	1871	123.217	PAK4.SeqId_13719_19.txt	PAK4	Keep	NO	NO
SeqId_13720_95	rs10421786	P24158	#N/A	G	C	0.226884	0.408154	0.0372654	4.21822e-27	1871	119.832	PRTN3.SeqId_13720_95.txt	PRTN3	Keep	NO	NO
SeqId_13720_95	rs2301878	P24158	#N/A	G	C	0.13923	-0.408581	0.0460485	1.63041e-18	1871	78.6431	PRTN3.SeqId_13720_95.txt	PRTN3	Keep	NO	NO
SeqId_13733_5	rs10043720	P29460	#N/A	A	G	0.0996793	-0.359808	0.0527145	1.1793e-11	1871	46.539	IL12B.SeqId_13733_5.txt	IL12B	Keep	NO	YES
SeqId_13733_5	rs141191359	P29460	#N/A	T	C	0.0213789	0.566632	0.111969	4.58927e-07	1871	25.5824	IL12B.SeqId_13733_5.txt	IL12B	Keep	NO	NO
SeqId_13740_51	rs288326	Q92765	missense	A	G	0.030465	0.883066	0.0934889	1.01434e-20	1871	89.1255	FRZB.SeqId_13740_51.txt	FRZB	Keep	NO	YES
SeqId_13740_51	rs7775	Q92765	missense	C	G	0.298236	0.168312	0.0352428	1.92954e-06	1871	22.7837	FRZB.SeqId_13740_51.txt	FRZB	Keep	NO	YES
SeqId_13740_51	rs12693328	Q92765	#N/A	G	A	0.239979	0.375346	0.0378872	1.38376e-22	1871	98.0424	FRZB.SeqId_13740_51.txt	FRZB	Keep	NO	YES
SeqId_13740_51	rs73042128	Q92765	#N/A	T	C	0.234901	-0.514139	0.0376677	1.664e-40	1871	186.105	FRZB.SeqId_13740_51.txt	FRZB	Keep	NO	YES
SeqId_13740_51	rs13385317	Q92765	#N/A	T	C	0.265366	0.46561	0.0352264	3.39319e-38	1871	174.519	FRZB.SeqId_13740_51.txt	FRZB	Keep	NO	YES
SeqId_13740_51	rs73040084	Q92765	#N/A	T	C	0.12961	-0.255131	0.048213	1.35401e-07	1871	27.9727	FRZB.SeqId_13740_51.txt	FRZB	Keep	NO	NO
SeqId_13748_4	rs3138037	P80075	missense	C	T	0.0587921	-1.25139	0.062567	8.4624e-81	1871	399.604	CCL8.SeqId_13748_4.txt	CCL8	Keep	NO	YES
SeqId_13748_4	rs34918489	P80075	missense	T	C	0.024853	-0.720399	0.103789	5.34989e-12	1871	48.1259	CCL8.SeqId_13748_4.txt	CCL8	Keep	NO	NO
SeqId_13929_27	rs31659	Q9UKG9	#N/A	C	T	0.121058	-0.40688	0.0486125	1.11474e-16	1871	69.9797	CROT.SeqId_13929_27.txt	CROT	Keep	NO	YES
SeqId_13929_27	rs112900959	Q9UKG9	#N/A	G	A	0.0138963	-0.595106	0.139873	2.19757e-05	1871	18.0824	CROT.SeqId_13929_27.txt	CROT	Keep	NO	NO
SeqId_13929_27	rs78439478	Q9UKG9	#N/A	G	A	0.0307322	-0.380442	0.0940454	5.43829e-05	1871	16.347	CROT.SeqId_13929_27.txt	CROT	Keep	NO	YES
SeqId_13930_3	rs3891126	Q9HC16	#N/A	C	G	0.487173	0.349934	0.0319598	4.37088e-27	1871	119.757	APOBEC3G.SeqId_13930_3.txt	APOBEC3G	Keep	NO	YES
SeqId_13930_3	rs111515119	Q9HC16	#N/A	G	C	0.112507	0.23005	0.0515198	8.47401e-06	1871	19.9174	APOBEC3G.SeqId_13930_3.txt	APOBEC3G	Keep	NO	NO
SeqId_13931_22	rs2707064	O00233	#N/A	A	G	0.123998	-0.664656	0.0467128	1.06911e-43	1871	202.236	PSMD9.SeqId_13931_22.txt	PSMD9	Keep	YES	NO
SeqId_13931_22	rs11043253	O00233	#N/A	T	C	0.120524	0.34053	0.0485816	3.32903e-12	1871	49.0798	PSMD9.SeqId_13931_22.txt	PSMD9	Keep	YES	NO
SeqId_13940_19	rs856051	Q16666	missense	C	T	0.409139	0.229981	0.0326934	2.79586e-12	1871	49.431	IFI16.SeqId_13940_19.txt	IFI16	Keep	YES	NO
SeqId_13943_38	rs35178826	Q9C005	#N/A	T	C	0.281133	0.17678	0.0361024	1.05881e-06	1871	23.9513	DPY30.SeqId_13943_38.txt	DPY30	Keep	NO	YES
SeqId_13943_38	rs6758719	Q9C005	#N/A	T	C	0.0521112	-0.293005	0.0724361	5.4448e-05	1871	16.3446	DPY30.SeqId_13943_38.txt	DPY30	Keep	NO	NO
SeqId_13944_3	rs9937699	P0DMM9	#N/A	A	G	0.436398	0.139992	0.0329372	2.24037e-05	1871	18.0455	SULT1A3.SeqId_13944_3.txt	SULT1A3	Keep	YES	NO
SeqId_13944_3	rs7196464	P0DMM9	#N/A	T	C	0.317477	0.202233	0.0353439	1.22452e-08	1871	32.7047	SULT1A3.SeqId_13944_3.txt	SULT1A3	Keep	YES	NO
SeqId_13954_9	rs12435056	Q96EK6	#N/A	A	G	0.284874	-0.30739	0.0360249	2.90813e-17	1871	72.7293	GNPNAT1.SeqId_13954_9.txt	GNPNAT1	Keep	NO	YES
SeqId_13954_9	rs75720322	Q96EK6	#N/A	G	A	0.11705	0.28728	0.0501997	1.21822e-08	1871	32.7148	GNPNAT1.SeqId_13954_9.txt	GNPNAT1	Keep	NO	YES
SeqId_13954_9	rs142032935	Q96EK6	#N/A	T	C	0.0163014	0.678302	0.129139	1.67175e-07	1871	27.5592	GNPNAT1.SeqId_13954_9.txt	GNPNAT1	Keep	NO	NO
SeqId_13959_7	rs6812675	P28838	#N/A	A	G	0.34821	-0.206646	0.0345784	2.72913e-09	1871	35.6763	LAP3.SeqId_13959_7.txt	LAP3	Keep	NO	NO
SeqId_13959_7	rs16894013	P28838	#N/A	G	C	0.30465	-0.193975	0.0355131	5.33593e-08	1871	29.8023	LAP3.SeqId_13959_7.txt	LAP3	Keep	NO	NO
SeqId_13983_27	rs28796389	Q08257	#N/A	A	G	0.15179	-0.411901	0.0445307	5.94729e-20	1871	85.4677	CRYZ.SeqId_13983_27.txt	CRYZ	Keep	NO	YES
SeqId_13983_27	rs3819946	Q08257	missense	C	T	0.465794	0.595144	0.030027	1.65435e-79	1871	392.424	CRYZ.SeqId_13983_27.txt	CRYZ	Keep	NO	YES
SeqId_13983_27	rs150147184	Q08257	missense	G	A	0.0694816	-0.906106	0.0604627	4.95839e-48	1871	224.346	CRYZ.SeqId_13983_27.txt	CRYZ	Keep	NO	NO
SeqId_13983_27	rs140730124	Q08257	#N/A	G	A	0.0195083	0.943821	0.117299	1.50127e-15	1871	64.6735	CRYZ.SeqId_13983_27.txt	CRYZ	Keep	NO	NO
SeqId_13983_27	rs72973628	Q08257	#N/A	G	A	0.113308	0.166455	0.0515362	0.00126	1871	10.4209	CRYZ.SeqId_13983_27.txt	CRYZ	Keep	NO	NO
SeqId_13986_6	rs73984630	O43813	#N/A	A	G	0.264564	-0.316836	0.0362491	5.06165e-18	1871	76.315	LANCL1.SeqId_13986_6.txt	LANCL1	Keep	NO	NO
SeqId_13986_6	rs113096434	O43813	#N/A	C	T	0.00962052	-1.25774	0.165645	4.9069e-14	1871	57.5918	LANCL1.SeqId_13986_6.txt	LANCL1	Keep	NO	NO
SeqId_13986_6	rs186360016	O43813	missense	C	A	0.014698	-0.906501	0.132635	1.10955e-11	1871	46.6612	LANCL1.SeqId_13986_6.txt	LANCL1	Keep	NO	NO
SeqId_13986_6	rs62203673	O43813	#N/A	T	G	0.203902	0.28854	0.0399124	7.04372e-13	1871	52.2074	LANCL1.SeqId_13986_6.txt	LANCL1	Keep	NO	YES
SeqId_13998_26	rs74089211	Q8N142	missense	A	G	0.0326029	-1.01126	0.0897696	1.58522e-28	1871	126.766	ADSSL1.SeqId_13998_26.txt	ADSSL1	Keep	NO	NO
SeqId_13998_26	rs10146459	Q8N142	#N/A	A	G	0.302512	0.225189	0.0350101	1.59414e-10	1871	41.3279	ADSSL1.SeqId_13998_26.txt	ADSSL1	Keep	NO	NO
SeqId_13998_26	rs146926204	Q8N142	#N/A	A	C	0.0112239	-0.68328	0.155157	1.12386e-05	1871	19.3727	ADSSL1.SeqId_13998_26.txt	ADSSL1	Keep	NO	NO
SeqId_13998_26	rs111887340	Q8N142	#N/A	T	C	0.025922	-0.487463	0.10247	2.11412e-06	1871	22.6061	ADSSL1.SeqId_13998_26.txt	ADSSL1	Keep	NO	NO
SeqId_14006_36	rs76106741	Q14749	#N/A	C	G	0.102886	0.244901	0.0537573	5.55895e-06	1871	20.732	GNMT.SeqId_14006_36.txt	GNMT	Keep	YES	NO
SeqId_14006_36	rs28868299	Q14749	#N/A	T	G	0.150989	0.201944	0.0452596	8.60695e-06	1871	19.8873	GNMT.SeqId_14006_36.txt	GNMT	Keep	YES	NO
SeqId_14009_65	rs5029924	P21580	missense	T	C	0.357028	0.237757	0.0333519	1.44111e-12	1871	50.7646	TNFAIP3.SeqId_14009_65.txt	TNFAIP3	Keep	YES	NO
SeqId_14037_18	rs115164822	Q9H6Z4	missense	T	C	0.0668092	-0.717488	0.0645834	8.20201e-28	1871	123.289	RANBP3.SeqId_14037_18.txt	RANBP3	Keep	YES	NO
SeqId_14047_78	rs76822677	P23560	#N/A	C	T	0.0804383	0.490286	0.0575168	3.12081e-17	1871	72.5847	BDNF.SeqId_14047_78.txt	BDNF	Keep	YES	NO
SeqId_14048_7	rs11925902	Q9NPH3	#N/A	A	G	0.0721539	-0.646132	0.0617992	6.63754e-25	1871	109.197	IL1RAP.SeqId_14048_7.txt	IL1RAP	Keep	NO	NO
SeqId_14048_7	rs2885372	Q9NPH3	#N/A	C	T	0.025922	1.5435	0.0967084	7.39194e-54	1871	254.461	IL1RAP.SeqId_14048_7.txt	IL1RAP	Keep	NO	YES
SeqId_14048_7	rs145548942	Q9NPH3	#N/A	C	G	0.0240513	-0.458592	0.1062	1.65551e-05	1871	18.6269	IL1RAP.SeqId_14048_7.txt	IL1RAP	Keep	NO	NO
SeqId_14048_7	rs7628357	Q9NPH3	#N/A	G	C	0.309995	-0.453155	0.0335387	9.23854e-40	1871	182.363	IL1RAP.SeqId_14048_7.txt	IL1RAP	Keep	NO	YES
SeqId_14048_7	rs16865595	Q9NPH3	#N/A	G	A	0.0569214	0.292946	0.069854	2.87294e-05	1871	17.5682	IL1RAP.SeqId_14048_7.txt	IL1RAP	Keep	NO	YES
SeqId_14048_7	rs56823006	Q9NPH3	#N/A	G	A	0.353287	0.111706	0.032919	0.000704858	1871	11.5026	IL1RAP.SeqId_14048_7.txt	IL1RAP	Keep	NO	NO
SeqId_14048_7	rs79371011	Q9NPH3	#N/A	T	C	0.0550508	-0.949007	0.0684394	1.09011e-41	1871	192.071	IL1RAP.SeqId_14048_7.txt	IL1RAP	Keep	NO	NO
SeqId_14048_7	rs2161058	Q9NPH3	#N/A	T	C	0.177178	0.158411	0.0426863	0.000212439	1871	13.7572	IL1RAP.SeqId_14048_7.txt	IL1RAP	Keep	NO	NO
SeqId_14054_17	rs8177630	Q13261	#N/A	G	C	0.0873864	-0.562634	0.0558327	2.71035e-23	1871	101.44	IL15RA.SeqId_14054_17.txt	IL15RA	Keep	NO	NO
SeqId_14054_17	rs7913599	Q13261	#N/A	T	C	0.323356	0.644586	0.0315648	7.82146e-84	1871	416.573	IL15RA.SeqId_14054_17.txt	IL15RA	Keep	NO	YES
SeqId_14054_17	rs2229135	Q13261	#N/A	T	C	0.111438	-0.471648	0.0507897	4.28898e-20	1871	86.143	IL15RA.SeqId_14054_17.txt	IL15RA	Keep	NO	YES
SeqId_14076_74	rs149497753	P01036	#N/A	A	G	0.0799038	-0.50446	0.0582231	9.65804e-18	1871	74.9891	CST4.SeqId_14076_74.txt	CST4	Keep	NO	NO
SeqId_14076_74	rs113325852	P01036	#N/A	A	G	0.0256547	-0.564115	0.0995468	1.68124e-08	1871	32.0787	CST4.SeqId_14076_74.txt	CST4	Keep	NO	NO
SeqId_14076_74	rs35957367	P01036	#N/A	C	T	0.378942	-0.390031	0.0329573	3.27048e-31	1871	139.904	CST4.SeqId_14076_74.txt	CST4	Keep	NO	YES
SeqId_14076_74	rs6076124	P01036	#N/A	G	A	0.169695	-0.177938	0.0416732	2.05423e-05	1871	18.2121	CST4.SeqId_14076_74.txt	CST4	Keep	NO	YES
SeqId_14079_14	rs114189317	Q13478	#N/A	A	G	0.0267237	-0.527762	0.099868	1.40718e-07	1871	27.8971	IL18R1.SeqId_14079_14.txt	IL18R1	Keep	NO	NO
SeqId_14079_14	rs6733346	Q13478	#N/A	T	C	0.10449	0.755376	0.0502139	2.30335e-48	1871	226.055	IL18R1.SeqId_14079_14.txt	IL18R1	Keep	NO	YES
SeqId_14079_14	rs4134504	Q13478	#N/A	T	C	0.129877	-0.516463	0.0470524	3.29795e-27	1871	120.351	IL18R1.SeqId_14079_14.txt	IL18R1	Keep	NO	YES
SeqId_14079_14	rs76918121	Q13478	#N/A	T	C	0.154997	0.221259	0.0436854	4.49011e-07	1871	25.6251	IL18R1.SeqId_14079_14.txt	IL18R1	Keep	NO	NO
SeqId_14088_38	rs6413498	P24592	missense	A	G	0.0267237	-0.730876	0.0991808	2.56521e-13	1871	54.246	IGFBP6.SeqId_14088_38.txt	IGFBP6	Keep	YES	NO
SeqId_14090_23	rs112730352	Q9H4E7	missense	A	G	0.288081	-0.309623	0.0354162	4.98155e-18	1871	76.3481	DEF6.SeqId_14090_23.txt	DEF6	Keep	NO	YES
SeqId_14090_23	rs7755718	Q9H4E7	#N/A	G	A	0.265633	-0.153792	0.0366654	2.86315e-05	1871	17.5748	DEF6.SeqId_14090_23.txt	DEF6	Keep	NO	YES
SeqId_14091_42	rs45510501	O75828	missense	C	T	0.0962052	-0.311776	0.0548131	1.48894e-08	1871	32.3186	CBR3.SeqId_14091_42.txt	CBR3	Keep	NO	NO
SeqId_14091_42	rs114470409	O75828	#N/A	G	C	0.0171032	0.88928	0.123398	8.28701e-13	1871	51.8796	CBR3.SeqId_14091_42.txt	CBR3	Keep	NO	NO
SeqId_14091_42	rs60409141	O75828	missense	T	G	0.479423	-0.709363	0.0284913	2.08807e-118	1871	619.224	CBR3.SeqId_14091_42.txt	CBR3	Keep	NO	YES
SeqId_14091_42	rs16993929	O75828	missense	T	C	0.143773	-0.622514	0.0441381	5.31748e-43	1871	198.704	CBR3.SeqId_14091_42.txt	CBR3	Keep	NO	NO
SeqId_14091_42	rs4290733	O75828	#N/A	T	G	0.0601283	0.732117	0.0668581	4.32124e-27	1871	119.781	CBR3.SeqId_14091_42.txt	CBR3	Keep	NO	YES
SeqId_14098_28	rs190684233	P49589	missense	G	A	0.0232496	-1.21655	0.104706	3.50771e-30	1871	134.85	CARS.SeqId_14098_28.txt	CARS	Keep	NO	NO
SeqId_14100_63	rs6700590	P02747	#N/A	C	G	0.14698	-0.556179	0.0438442	1.96822e-35	1871	160.746	C1QC.SeqId_14100_63.txt	C1QC	Keep	NO	NO
SeqId_14100_63	rs294188	P02747	#N/A	C	T	0.156066	-0.50507	0.0436207	5.42939e-30	1871	133.922	C1QC.SeqId_14100_63.txt	C1QC	Keep	NO	NO
SeqId_14100_63	rs294177	P02747	#N/A	C	T	0.282202	-0.382384	0.0351049	7.85105e-27	1871	118.522	C1QC.SeqId_14100_63.txt	C1QC	Keep	NO	YES
SeqId_14100_63	rs142905213	P02747	#N/A	G	A	0.0213789	0.977827	0.110441	1.92035e-18	1871	78.3067	C1QC.SeqId_14100_63.txt	C1QC	Keep	NO	NO
SeqId_14100_63	rs150510143	P02747	#N/A	G	A	0.0318012	-0.706271	0.0915674	1.98235e-14	1871	59.4287	C1QC.SeqId_14100_63.txt	C1QC	Keep	NO	NO
SeqId_14100_63	rs72877194	P02747	#N/A	G	A	0.22341	0.277593	0.0388377	1.26191e-12	1871	51.0323	C1QC.SeqId_14100_63.txt	C1QC	Keep	NO	NO
SeqId_14100_63	rs581452	P02747	#N/A	G	A	0.192945	0.159893	0.0407877	9.16942e-05	1871	15.351	C1QC.SeqId_14100_63.txt	C1QC	Keep	NO	NO
SeqId_14100_63	rs15940	P02747	#N/A	T	C	0.345003	-0.288195	0.0334142	1.34482e-17	1871	74.3098	C1QC.SeqId_14100_63.txt	C1QC	Keep	NO	YES
SeqId_14100_63	rs79253736	P02747	#N/A	T	C	0.0924639	0.220553	0.0551106	6.52597e-05	1871	15.9989	C1QC.SeqId_14100_63.txt	C1QC	Keep	NO	NO
SeqId_14101_2	rs10972159	P26992	#N/A	A	G	0.0593266	-0.822584	0.067036	2.40431e-33	1871	150.411	CNTFR.SeqId_14101_2.txt	CNTFR	Keep	NO	YES
SeqId_14101_2	rs77798131	P26992	#N/A	C	G	0.0980759	-0.377357	0.0530881	1.66696e-12	1871	50.4715	CNTFR.SeqId_14101_2.txt	CNTFR	Keep	NO	YES
SeqId_14107_1	rs8030396	P49914	#N/A	A	G	0.394709	-0.686881	0.0296828	2.20616e-104	1871	534.92	MTHFS.SeqId_14107_1.txt	MTHFS	Keep	NO	YES
SeqId_14107_1	rs62028020	P49914	#N/A	A	T	0.0817745	-0.854045	0.0572877	1.41484e-47	1871	222.011	MTHFS.SeqId_14107_1.txt	MTHFS	Keep	NO	YES
SeqId_14107_1	rs62028021	P49914	#N/A	A	G	0.0491716	0.61251	0.0744432	3.52875e-16	1871	67.6257	MTHFS.SeqId_14107_1.txt	MTHFS	Keep	NO	YES
SeqId_14107_1	rs12912711	P49914	missense	A	G	0.0692143	-0.340402	0.0630771	7.65645e-08	1871	29.0922	MTHFS.SeqId_14107_1.txt	MTHFS	Keep	NO	YES
SeqId_14107_1	rs77462993	P49914	#N/A	A	G	0.010155	-0.563059	0.163265	0.000575693	1871	11.8811	MTHFS.SeqId_14107_1.txt	MTHFS	Keep	NO	YES
SeqId_14107_1	rs140535229	P49914	#N/A	C	T	0.0173704	0.622737	0.12336	4.89501e-07	1871	25.4563	MTHFS.SeqId_14107_1.txt	MTHFS	Keep	NO	NO
SeqId_14107_1	rs79459215	P49914	#N/A	G	A	0.0368787	0.511638	0.0855716	2.68188e-09	1871	35.711	MTHFS.SeqId_14107_1.txt	MTHFS	Keep	NO	NO
SeqId_14107_1	rs111875738	P49914	#N/A	T	C	0.190807	0.313608	0.0409458	2.98481e-14	1871	58.5991	MTHFS.SeqId_14107_1.txt	MTHFS	Keep	NO	NO
SeqId_14107_1	rs28671106	P49914	#N/A	T	C	0.162747	0.262534	0.0442418	3.51358e-09	1871	35.1756	MTHFS.SeqId_14107_1.txt	MTHFS	Keep	NO	YES
SeqId_14116_129	rs78829304	P26447	#N/A	T	C	0.0705505	-0.583759	0.0627024	3.46596e-20	1871	86.5833	S100A4.SeqId_14116_129.txt	S100A4	Keep	NO	NO
SeqId_14121_24	rs115533223	Q9UBN6	missense	G	C	0.0382149	-0.761485	0.0832025	1.41858e-19	1871	83.673	TNFRSF10D.SeqId_14121_24.txt	TNFRSF10D	Keep	YES	NO
SeqId_14123_34	rs9415053	Q9H7M9	#N/A	C	G	0.298771	0.142327	0.0357235	7.03263e-05	1871	15.8563	C10orf54.SeqId_14123_34.txt	C10orf54	Keep	NO	YES
SeqId_14123_34	rs12415873	Q9H7M9	#N/A	T	C	0.0582576	0.442087	0.0712779	6.833e-10	1871	38.4274	C10orf54.SeqId_14123_34.txt	C10orf54	Keep	NO	YES
SeqId_14133_93	rs7561191	P27930	#N/A	A	T	0.467932	-0.602884	0.0293402	9.29526e-85	1871	421.771	IL1R2.SeqId_14133_93.txt	IL1R2	Keep	NO	YES
SeqId_14133_93	rs372976371	P27930	#N/A	A	G	0.0138963	-0.715833	0.13685	1.87729e-07	1871	27.3319	IL1R2.SeqId_14133_93.txt	IL1R2	Keep	NO	NO
SeqId_14133_93	rs2302589	P27930	#N/A	T	C	0.253608	0.627316	0.0350001	2.0428e-66	1871	320.9	IL1R2.SeqId_14133_93.txt	IL1R2	Keep	NO	YES
SeqId_14133_93	rs151307899	P27930	#N/A	T	C	0.0197755	-1.54508	0.113021	1.27372e-40	1871	186.689	IL1R2.SeqId_14133_93.txt	IL1R2	Keep	NO	NO
SeqId_14134_49	rs832731	Q86SJ2	#N/A	C	T	0.432122	0.179891	0.0326556	4.11522e-08	1871	30.3137	AMIGO2.SeqId_14134_49.txt	AMIGO2	Keep	NO	NO
SeqId_14134_49	rs78132511	Q86SJ2	#N/A	T	C	0.0328701	0.45915	0.0910236	4.99309e-07	1871	25.4177	AMIGO2.SeqId_14134_49.txt	AMIGO2	Keep	NO	NO
SeqId_14136_234	rs34513402	Q9NPY3	missense	C	T	0.0168359	1.58776	0.122699	9.59717e-37	1871	167.272	CD93.SeqId_14136_234.txt	CD93	Keep	YES	NO
SeqId_14151_4	rs1921	P05161	missense	A	G	0.402993	0.458332	0.0318837	1.60077e-44	1871	206.423	ISG15.SeqId_14151_4.txt	ISG15	Keep	NO	NO
SeqId_14151_4	rs4615788	P05161	#N/A	C	G	0.25334	-0.617763	0.0354477	3.81614e-63	1871	303.391	ISG15.SeqId_14151_4.txt	ISG15	Keep	NO	NO
SeqId_14151_4	rs189179306	P05161	#N/A	T	C	0.0494388	-0.42333	0.0754085	2.27554e-08	1871	31.4813	ISG15.SeqId_14151_4.txt	ISG15	Keep	NO	NO
SeqId_14156_33	rs6017442	P31946	#N/A	T	C	0.470069	-0.902109	0.0252827	1e-200	1871	1271.76	YWHAB.SeqId_14156_33.txt	YWHAB	Keep	NO	YES
SeqId_14208_3	rs115064057	Q96R05	#N/A	T	C	0.0136291	-1.40259	0.138121	1.2782e-23	1871	103.01	RBP7.SeqId_14208_3.txt	RBP7	Keep	NO	NO
SeqId_14208_3	rs3125086	Q96R05	#N/A	T	G	0.27953	0.279172	0.0356884	8.59074e-15	1871	61.1259	RBP7.SeqId_14208_3.txt	RBP7	Keep	NO	YES
SeqId_14208_3	rs3811458	Q96R05	#N/A	T	G	0.150187	-0.292127	0.0456377	1.94687e-10	1871	40.929	RBP7.SeqId_14208_3.txt	RBP7	Keep	NO	YES
SeqId_14208_3	rs35232720	Q96R05	#N/A	T	C	0.00881881	-0.818469	0.174491	2.9214e-06	1871	21.9783	RBP7.SeqId_14208_3.txt	RBP7	Keep	NO	YES
SeqId_14208_3	rs78737349	Q96R05	#N/A	T	A	0.0200428	-0.498432	0.115601	1.70471e-05	1871	18.5705	RBP7.SeqId_14208_3.txt	RBP7	Keep	NO	YES
SeqId_14271_23	rs9815710	Q9NRW1	#N/A	A	T	0.0561197	-0.541591	0.0684163	4.1642e-15	1871	62.5978	RAB6B.SeqId_14271_23.txt	RAB6B	Keep	NO	YES
SeqId_14271_23	rs7634038	Q9NRW1	#N/A	T	C	0.246927	-0.189999	0.0369908	3.09274e-07	1871	26.3543	RAB6B.SeqId_14271_23.txt	RAB6B	Keep	NO	NO
SeqId_14273_19	rs1051484	P48147	missense	C	T	0.355425	-0.549064	0.0314399	2.20227e-63	1871	304.663	PREP.SeqId_14273_19.txt	PREP	Keep	NO	YES
SeqId_14273_19	rs12192054	P48147	missense	C	A	0.103955	-0.254121	0.0540274	2.74404e-06	1871	22.0998	PREP.SeqId_14273_19.txt	PREP	Keep	NO	YES
SeqId_14273_19	rs880177	P48147	#N/A	G	A	0.481026	-0.193002	0.033042	6.10247e-09	1871	34.0821	PREP.SeqId_14273_19.txt	PREP	Keep	NO	YES
SeqId_14618_26	rs7807334	Q96AW1	#N/A	C	T	0.238375	-0.300157	0.0380738	5.36096e-15	1871	62.084	VOPP1.SeqId_14618_26.txt	VOPP1	Keep	NO	NO
SeqId_14684_17	rs2230082	P17655	missense	C	A	0.0750935	-0.979924	0.0583577	4.78104e-59	1871	281.659	CAPN2.SeqId_14684_17.txt	CAPN2	Keep	NO	NO
SeqId_14684_17	rs111319940	P17655	#N/A	C	T	0.173704	-0.579257	0.0411091	6.28452e-43	1871	198.336	CAPN2.SeqId_14684_17.txt	CAPN2	Keep	NO	NO
SeqId_14684_17	rs6704537	P17655	#N/A	C	T	0.148584	-0.350968	0.0451388	1.23409e-14	1871	60.3908	CAPN2.SeqId_14684_17.txt	CAPN2	Keep	NO	NO
SeqId_14708_59	rs7862602	P07360	#N/A	G	T	0.369856	0.52954	0.0314177	1.89443e-59	1871	283.782	C8G.SeqId_14708_59.txt	C8G	Keep	NO	YES
SeqId_14711_27	rs72930964	Q15828	missense	C	T	0.108498	0.42812	0.0521899	4.30695e-16	1871	67.2192	CST6.SeqId_14711_27.txt	CST6	Keep	YES	NO
SeqId_15299_102	rs76877681	Q14696	#N/A	A	G	0.106627	-0.373413	0.0518148	8.28218e-13	1871	51.8808	MESDC2.SeqId_15299_102.txt	MESDC2	Keep	NO	YES
SeqId_15299_102	rs79160160	Q14696	#N/A	T	C	0.0243185	-0.423396	0.104546	5.33449e-05	1871	16.3838	MESDC2.SeqId_15299_102.txt	MESDC2	Keep	NO	NO
SeqId_15300_66	rs738247	Q9H6E4	#N/A	G	A	0.223143	0.301968	0.0390576	1.72583e-14	1871	59.7099	CCDC134.SeqId_15300_66.txt	CCDC134	Keep	NO	YES
SeqId_15304_1	rs3754810	Q06141	#N/A	T	C	0.0555852	-0.582123	0.068856	5.57419e-17	1871	71.3972	REG3A.SeqId_15304_1.txt	REG3A	Keep	NO	YES
SeqId_15305_7	rs73399799	O76038	#N/A	G	A	0.0312667	-0.571861	0.0936313	1.22738e-09	1871	37.2627	SCGN.SeqId_15305_7.txt	SCGN	Keep	YES	NO
SeqId_15308_108	rs79259707	Q2TAL6	#N/A	A	C	0.0446285	-0.55871	0.0784207	1.48475e-12	1871	50.7046	VWC2.SeqId_15308_108.txt	VWC2	Keep	NO	YES
SeqId_15308_108	rs1974955	Q2TAL6	missense	C	A	0.415553	0.426725	0.0316871	1.60222e-39	1871	181.162	VWC2.SeqId_15308_108.txt	VWC2	Keep	NO	YES
SeqId_15308_108	rs17663710	Q2TAL6	missense	C	T	0.0702833	-0.746926	0.0618678	2.27269e-32	1871	145.6	VWC2.SeqId_15308_108.txt	VWC2	Keep	NO	YES
SeqId_15308_108	rs2189833	Q2TAL6	#N/A	G	A	0.216996	0.199968	0.0397497	5.35609e-07	1871	25.2807	VWC2.SeqId_15308_108.txt	VWC2	Keep	NO	YES
SeqId_15308_108	rs10263708	Q2TAL6	#N/A	G	T	0.262961	-0.158226	0.0369978	1.99311e-05	1871	18.27	VWC2.SeqId_15308_108.txt	VWC2	Keep	NO	YES
SeqId_15314_49	rs57063413	Q9Y696	#N/A	A	C	0.0390166	-0.492734	0.0835016	4.28257e-09	1871	34.7833	CLIC4.SeqId_15314_49.txt	CLIC4	Keep	NO	NO
SeqId_15314_49	rs78195946	Q9Y696	#N/A	A	G	0.0261892	-0.589721	0.10169	7.80532e-09	1871	33.5948	CLIC4.SeqId_15314_49.txt	CLIC4	Keep	NO	NO
SeqId_15314_49	rs12031273	Q9Y696	#N/A	C	G	0.0301978	0.655977	0.0931255	2.61528e-12	1871	49.565	CLIC4.SeqId_15314_49.txt	CLIC4	Keep	NO	NO
SeqId_15316_262	rs28557204	Q9NX01	#N/A	A	G	0.145644	1.32587	0.0343962	1e-200	1871	1484.28	TXNL4B.SeqId_15316_262.txt	TXNL4B	Keep	NO	NO
SeqId_15326_64	rs192745189	P32455	#N/A	A	T	0.0149653	-0.932602	0.126844	2.89879e-13	1871	53.9993	GBP1.SeqId_15326_64.txt	GBP1	Keep	NO	NO
SeqId_15326_64	rs7518894	P32455	#N/A	A	G	0.438803	0.183139	0.0319572	1.1631e-08	1871	32.8065	GBP1.SeqId_15326_64.txt	GBP1	Keep	NO	YES
SeqId_15333_11	rs34038517	Q99470	missense	G	C	0.0112239	-0.944451	0.150719	4.57857e-10	1871	39.2246	SDF2.SeqId_15333_11.txt	SDF2	Keep	YES	NO
SeqId_15343_337	rs5030074	P01042	#N/A	A	G	0.313201	0.220344	0.0349652	3.65964e-10	1871	39.6703	KNG1.SeqId_15343_337.txt	KNG1	Keep	NO	YES
SeqId_15343_337	rs5030095	P01042	#N/A	C	G	0.13923	-0.237152	0.0473284	5.93253e-07	1871	25.081	KNG1.SeqId_15343_337.txt	KNG1	Keep	NO	YES
SeqId_15363_32	rs3135506	Q6Q788	missense	C	G	0.0593266	1.27285	0.0631586	6.78533e-82	1871	405.719	APOA5.SeqId_15363_32.txt	APOA5	Keep	NO	YES
SeqId_15363_32	rs10750097	Q6Q788	#N/A	G	A	0.429717	0.32028	0.0322133	9.8651e-23	1871	98.7472	APOA5.SeqId_15363_32.txt	APOA5	Keep	NO	YES
SeqId_15364_101	rs5112	P02654	#N/A	C	G	0.464725	-0.163427	0.032645	6.07428e-07	1871	25.0351	APOC1.SeqId_15364_101.txt	APOC1	Keep	NO	YES
SeqId_15364_101	rs429358	P02654	missense	C	T	0.218867	0.175751	0.0397178	1.02002e-05	1871	19.5596	APOC1.SeqId_15364_101.txt	APOC1	Keep	NO	YES
SeqId_15364_101	rs12721054	P02654	#N/A	G	A	0.121325	-1.13643	0.0423583	2.10462e-134	1871	719.025	APOC1.SeqId_15364_101.txt	APOC1	Keep	NO	NO
SeqId_15367_38	rs6120155	Q8TDL5	#N/A	C	T	0.273918	0.258817	0.0357644	6.67994e-13	1871	52.3142	BPIFB1.SeqId_15367_38.txt	BPIFB1	Keep	NO	NO
SeqId_15367_38	rs184540405	Q8TDL5	#N/A	G	A	0.014698	0.7678	0.135616	1.73286e-08	1871	32.0192	BPIFB1.SeqId_15367_38.txt	BPIFB1	Keep	NO	NO
SeqId_15367_38	rs2424955	Q8TDL5	missense	T	A	0.453501	0.259043	0.0317978	6.77339e-16	1871	66.2957	BPIFB1.SeqId_15367_38.txt	BPIFB1	Keep	NO	YES
SeqId_15368_3	rs76370515	Q8N8U9	#N/A	G	A	0.0686799	-0.735888	0.0619844	2.15153e-31	1871	140.797	BMPER.SeqId_15368_3.txt	BMPER	Keep	NO	YES
SeqId_15368_3	rs10243058	Q8N8U9	#N/A	G	A	0.439337	0.306221	0.0320404	3.64714e-21	1871	91.2451	BMPER.SeqId_15368_3.txt	BMPER	Keep	NO	YES
SeqId_15368_3	rs1451020	Q8N8U9	#N/A	T	C	0.41395	0.155117	0.0332183	3.23232e-06	1871	21.7821	BMPER.SeqId_15368_3.txt	BMPER	Keep	NO	YES
SeqId_15370_5	rs115671497	Q9Y3E2	missense	A	C	0.0176376	-1.50876	0.120276	1.02717e-34	1871	157.187	BOLA1.SeqId_15370_5.txt	BOLA1	Keep	NO	NO
SeqId_15370_5	rs112327375	Q9Y3E2	missense	T	C	0.0104222	1.20821	0.159281	5.19325e-14	1871	57.4768	BOLA1.SeqId_15370_5.txt	BOLA1	Keep	NO	YES
SeqId_15370_5	rs141511794	Q9Y3E2	#N/A	T	C	0.0120257	-0.689024	0.146611	2.79609e-06	1871	22.0633	BOLA1.SeqId_15370_5.txt	BOLA1	Keep	NO	NO
SeqId_15375_49	rs1059502	P15086	missense	A	G	0.299038	0.391638	0.0342939	3.02142e-29	1871	130.278	CPB1.SeqId_15375_49.txt	CPB1	Keep	NO	YES
SeqId_15375_49	rs73010115	P15086	#N/A	T	C	0.200962	-0.323451	0.0389209	1.80917e-16	1871	68.9901	CPB1.SeqId_15375_49.txt	CPB1	Keep	NO	YES
SeqId_15376_134	rs28616647	P14091	#N/A	C	T	0.323089	0.246863	0.0342612	8.36371e-13	1871	51.8612	CTSE.SeqId_15376_134.txt	CTSE	Keep	NO	NO
SeqId_15376_134	rs142007706	P14091	#N/A	C	T	0.0181721	0.789469	0.118447	3.46839e-11	1871	44.377	CTSE.SeqId_15376_134.txt	CTSE	Keep	NO	NO
SeqId_15376_134	rs41302235	P14091	#N/A	G	A	0.365045	-0.261017	0.0326338	2.1895e-15	1871	63.9054	CTSE.SeqId_15376_134.txt	CTSE	Keep	NO	NO
SeqId_15384_15	rs116810451	Q9UEF7	#N/A	C	G	0.0130946	-0.994836	0.139847	1.60243e-12	1871	50.5513	KL.SeqId_15384_15.txt	KL	Keep	NO	NO
SeqId_15384_15	rs554634	Q9UEF7	#N/A	C	T	0.469535	0.208617	0.0323932	1.5138e-10	1871	41.4312	KL.SeqId_15384_15.txt	KL	Keep	NO	YES
SeqId_15384_15	rs3752472	Q9UEF7	missense	T	C	0.0114912	-0.954664	0.152588	4.86951e-10	1871	39.1017	KL.SeqId_15384_15.txt	KL	Keep	NO	NO
SeqId_15384_15	rs731089	Q9UEF7	#N/A	T	C	0.289952	0.191419	0.0356506	8.89089e-08	1871	28.7986	KL.SeqId_15384_15.txt	KL	Keep	NO	NO
SeqId_15385_116	rs57842733	P12104	missense	T	G	0.219669	-0.840539	0.0341441	3.90196e-116	1871	605.369	FABP2.SeqId_15385_116.txt	FABP2	Keep	NO	YES
SeqId_15387_44	rs730307	O60462	#N/A	A	G	0.478354	-0.162918	0.0317403	3.15028e-07	1871	26.3179	NRP2.SeqId_15387_44.txt	NRP2	Keep	NO	YES
SeqId_15387_44	rs849530	O60462	#N/A	A	C	0.37039	-0.148903	0.0331085	7.30082e-06	1871	20.2052	NRP2.SeqId_15387_44.txt	NRP2	Keep	NO	YES
SeqId_15387_44	rs142745184	O60462	missense	G	T	0.00988776	-0.868954	0.160287	6.68756e-08	1871	29.3584	NRP2.SeqId_15387_44.txt	NRP2	Keep	NO	NO
SeqId_15388_24	rs396991	P08637	#N/A	C	A	0.333779	0.971558	0.0253224	1e-200	1871	1470.49	FCGR3A.SeqId_15388_24.txt	FCGR3A	Keep	NO	YES
SeqId_15388_24	rs10917876	P08637	#N/A	C	T	0.367183	0.181495	0.0336392	7.7098e-08	1871	29.0786	FCGR3A.SeqId_15388_24.txt	FCGR3A	Keep	NO	YES
SeqId_15391_114	rs59615051	Q14393	#N/A	C	T	0.1876	0.314704	0.0409018	2.29002e-14	1871	59.1364	GAS6.SeqId_15391_114.txt	GAS6	Keep	NO	NO
SeqId_15391_114	rs12861645	Q14393	#N/A	T	G	0.211919	0.370825	0.0389799	5.46891e-21	1871	90.4049	GAS6.SeqId_15391_114.txt	GAS6	Keep	NO	YES
SeqId_15394_79	rs34447655	Q8IZJ1	missense	A	G	0.0946018	-0.766607	0.0525179	8.77321e-46	1871	212.846	UNC5B.SeqId_15394_79.txt	UNC5B	Keep	NO	NO
SeqId_15394_79	rs1124397	Q8IZJ1	#N/A	C	T	0.113576	0.260392	0.0521433	6.47202e-07	1871	24.9111	UNC5B.SeqId_15394_79.txt	UNC5B	Keep	NO	YES
SeqId_15394_79	rs7893534	Q8IZJ1	#N/A	G	A	0.460182	0.283957	0.032523	5.49023e-18	1871	76.1482	UNC5B.SeqId_15394_79.txt	UNC5B	Keep	NO	NO
SeqId_15394_79	rs2275577	Q8IZJ1	#N/A	G	T	0.502138	-0.114858	0.03201	0.000341568	1871	12.8614	UNC5B.SeqId_15394_79.txt	UNC5B	Keep	NO	YES
SeqId_15394_79	rs13376755	Q8IZJ1	missense	T	C	0.0916622	0.442366	0.0556316	3.15541e-15	1871	63.162	UNC5B.SeqId_15394_79.txt	UNC5B	Keep	NO	YES
SeqId_15395_15	rs72989280	P09488	#N/A	A	G	0.147247	-0.562755	0.0437788	2.66668e-36	1871	165.062	GSTM1.SeqId_15395_15.txt	GSTM1	Keep	NO	NO
SeqId_15395_15	rs3861917	P09488	#N/A	A	T	0.143773	-0.298228	0.0466379	2.02918e-10	1871	40.8465	GSTM1.SeqId_15395_15.txt	GSTM1	Keep	NO	NO
SeqId_15395_15	rs112697537	P09488	#N/A	A	G	0.0732229	0.242694	0.0612623	7.72595e-05	1871	15.6771	GSTM1.SeqId_15395_15.txt	GSTM1	Keep	NO	YES
SeqId_15395_15	rs11807	P09488	#N/A	C	T	0.113576	0.350971	0.0501816	3.70569e-12	1871	48.864	GSTM1.SeqId_15395_15.txt	GSTM1	Keep	NO	YES
SeqId_15395_15	rs11101988	P09488	#N/A	C	A	0.0505077	0.359142	0.0728199	8.86326e-07	1871	24.2978	GSTM1.SeqId_15395_15.txt	GSTM1	Keep	NO	NO
SeqId_15395_15	rs35553604	P09488	#N/A	G	C	0.222341	0.599502	0.0359072	1.93917e-58	1871	278.454	GSTM1.SeqId_15395_15.txt	GSTM1	Keep	NO	YES
SeqId_15395_15	rs79049345	P09488	#N/A	G	A	0.0117584	-0.629462	0.15176	3.50828e-05	1871	17.1854	GSTM1.SeqId_15395_15.txt	GSTM1	Keep	NO	NO
SeqId_15395_15	rs113936771	P09488	#N/A	G	A	0.0173704	0.498538	0.125634	7.51593e-05	1871	15.7296	GSTM1.SeqId_15395_15.txt	GSTM1	Keep	NO	YES
SeqId_15414_316	rs192014970	P00338	#N/A	T	C	0.0138963	-1.35946	0.136985	1.17479e-22	1871	98.3835	LDHA.SeqId_15414_316.txt	LDHA	Keep	NO	NO
SeqId_15426_5	rs34712643	Q99519	missense	G	C	0.0804383	-0.837369	0.05782	3.95453e-45	1871	209.514	NEU1.SeqId_15426_5.txt	NEU1	Keep	YES	NO
SeqId_15427_35	rs28575022	P58215	#N/A	T	C	0.206574	0.244968	0.0403458	1.52889e-09	1871	36.8263	LOXL3.SeqId_15427_35.txt	LOXL3	Keep	YES	NO
SeqId_15435_4	rs1049564	P00491	missense	A	G	0.253875	-0.62622	0.0344333	3.52893e-68	1871	330.394	PNP.SeqId_15435_4.txt	PNP	Keep	NO	YES
SeqId_15435_4	rs138702206	P00491	missense	A	G	0.0141635	-1.62691	0.134073	1.13384e-32	1871	147.089	PNP.SeqId_15435_4.txt	PNP	Keep	NO	NO
SeqId_15435_4	rs112601976	P00491	#N/A	C	G	0.0237841	0.689144	0.106092	1.05659e-10	1871	42.1493	PNP.SeqId_15435_4.txt	PNP	Keep	NO	NO
SeqId_15435_4	rs1760929	P00491	#N/A	C	T	0.261358	-0.143003	0.0369205	0.000111084	1871	14.9862	PNP.SeqId_15435_4.txt	PNP	Keep	NO	YES
SeqId_15435_4	rs1713421	P00491	#N/A	G	T	0.32977	-0.131121	0.0342208	0.000131505	1871	14.6656	PNP.SeqId_15435_4.txt	PNP	Keep	NO	YES
SeqId_15435_4	rs149015347	P00491	#N/A	T	C	0.0144308	0.819478	0.136689	2.43314e-09	1871	35.904	PNP.SeqId_15435_4.txt	PNP	Keep	NO	NO
SeqId_15435_4	rs112512050	P00491	#N/A	T	C	0.045163	0.386801	0.0775832	6.747e-07	1871	24.8299	PNP.SeqId_15435_4.txt	PNP	Keep	NO	NO
SeqId_15441_6	rs153481	P17900	#N/A	A	T	0.504543	-0.417822	0.0314442	1.44488e-38	1871	176.375	GM2A.SeqId_15441_6.txt	GM2A	Keep	NO	YES
SeqId_15441_6	rs153447	P17900	#N/A	A	T	0.376537	-0.401426	0.0317253	2.87066e-35	1871	159.932	GM2A.SeqId_15441_6.txt	GM2A	Keep	NO	YES
SeqId_15441_6	rs183825211	P17900	#N/A	A	G	0.0205772	0.661308	0.113734	7.13556e-09	1871	33.7724	GM2A.SeqId_15441_6.txt	GM2A	Keep	NO	NO
SeqId_15441_6	rs80037746	P17900	#N/A	C	G	0.0619989	0.590179	0.0670599	3.02719e-18	1871	77.3708	GM2A.SeqId_15441_6.txt	GM2A	Keep	NO	YES
SeqId_15441_6	rs3756627	P17900	missense	T	C	0.0221807	-0.760443	0.109414	5.0225e-12	1871	48.2529	GM2A.SeqId_15441_6.txt	GM2A	Keep	NO	YES
SeqId_15447_45	rs10152499	Q00796	#N/A	C	T	0.464458	-0.371417	0.0315947	7.81237e-31	1871	138.048	SORD.SeqId_15447_45.txt	SORD	Keep	NO	NO
SeqId_15447_45	rs56060952	Q00796	#N/A	C	T	0.0149653	0.434679	0.135212	0.0013276	1871	10.3239	SORD.SeqId_15447_45.txt	SORD	Keep	NO	YES
SeqId_15449_33	rs111873972	Q96H15	missense	A	T	0.0585249	-0.647245	0.0667556	1.01119e-21	1871	93.9069	TIMD4.SeqId_15449_33.txt	TIMD4	Keep	YES	NO
SeqId_15449_33	rs6882076	Q96H15	#N/A	C	T	0.353554	-0.198921	0.0336157	3.87879e-09	1871	34.9794	TIMD4.SeqId_15449_33.txt	TIMD4	Keep	YES	NO
SeqId_15452_5	rs7761762	P21589	#N/A	A	C	0.492517	-0.104908	0.033046	0.0015248	1871	10.0673	NT5E.SeqId_15452_5.txt	NT5E	Keep	NO	YES
SeqId_15452_5	rs7763372	P21589	#N/A	G	A	0.104757	0.456865	0.0533296	2.18825e-17	1871	73.3119	NT5E.SeqId_15452_5.txt	NT5E	Keep	NO	NO
SeqId_15452_5	rs632350	P21589	#N/A	T	C	0.178247	-0.423327	0.0411086	3.1587e-24	1871	105.931	NT5E.SeqId_15452_5.txt	NT5E	Keep	NO	YES
SeqId_15452_5	rs11753050	P21589	#N/A	T	G	0.138161	0.232338	0.0475485	1.1149e-06	1871	23.8508	NT5E.SeqId_15452_5.txt	NT5E	Keep	NO	YES
SeqId_15462_28	rs4319929	P01732	#N/A	G	A	0.0774987	-0.462007	0.0609204	5.25688e-14	1871	57.4523	CD8A.SeqId_15462_28.txt	CD8A	Keep	NO	YES
SeqId_15462_28	rs3020726	P01732	#N/A	G	A	0.0788348	0.378827	0.0617801	1.05713e-09	1871	37.5595	CD8A.SeqId_15462_28.txt	CD8A	Keep	NO	YES
SeqId_15468_14	rs12120616	Q03591	#N/A	C	T	0.335115	0.53744	0.0317382	5.95307e-60	1871	286.438	CFHR1.SeqId_15468_14.txt	CFHR1	Keep	NO	YES
SeqId_15468_14	rs142532716	Q03591	missense	C	T	0.0171032	-0.742117	0.123917	2.52896e-09	1871	35.8277	CFHR1.SeqId_15468_14.txt	CFHR1	Keep	NO	NO
SeqId_15468_14	rs7542235	Q03591	#N/A	G	A	0.35302	-0.737658	0.0282194	1.23589e-128	1871	682.575	CFHR1.SeqId_15468_14.txt	CFHR1	Keep	NO	YES
SeqId_15468_14	rs35331736	Q03591	missense	G	A	0.0467664	-0.436602	0.0772268	1.81468e-08	1871	31.9279	CFHR1.SeqId_15468_14.txt	CFHR1	Keep	NO	NO
SeqId_15468_14	rs192415443	Q03591	#N/A	T	G	0.0211117	-0.953509	0.112747	5.44584e-17	1871	71.4455	CFHR1.SeqId_15468_14.txt	CFHR1	Keep	NO	NO
SeqId_15468_14	rs147174011	Q03591	#N/A	T	C	0.0342063	-0.45664	0.090903	5.56094e-07	1871	25.2073	CFHR1.SeqId_15468_14.txt	CFHR1	Keep	NO	NO
SeqId_15470_11	rs13154639	P07686	#N/A	G	A	0.330572	0.326908	0.0341747	3.37405e-21	1871	91.4065	HEXB.SeqId_15470_11.txt	HEXB	Keep	NO	YES
SeqId_15470_11	rs6888163	P07686	#N/A	G	A	0.461251	-0.20609	0.0321087	1.73977e-10	1871	41.1532	HEXB.SeqId_15470_11.txt	HEXB	Keep	NO	YES
SeqId_15471_29	rs4751995	P54317	missense	A	G	0.373864	-0.835445	0.0279493	8.56213e-161	1871	892.543	PNLIPRP2.SeqId_15471_29.txt	PNLIPRP2	Keep	NO	YES
SeqId_15472_16	rs9478983	Q86VZ4	#N/A	A	G	0.351149	0.484396	0.0320738	1.03315e-48	1871	227.843	LRP11.SeqId_15472_16.txt	LRP11	Keep	NO	NO
SeqId_15472_16	rs868375	Q86VZ4	#N/A	A	T	0.295297	0.228663	0.0350141	8.41908e-11	1871	42.6031	LRP11.SeqId_15472_16.txt	LRP11	Keep	NO	YES
SeqId_15472_16	rs78471572	Q86VZ4	#N/A	C	T	0.139498	0.266131	0.0472217	2.00803e-08	1871	31.728	LRP11.SeqId_15472_16.txt	LRP11	Keep	NO	NO
SeqId_15472_16	rs74548183	Q86VZ4	#N/A	C	A	0.0467664	-0.329443	0.0779904	2.51376e-05	1871	17.8244	LRP11.SeqId_15472_16.txt	LRP11	Keep	NO	NO
SeqId_15472_16	rs59026959	Q86VZ4	missense	G	T	0.133351	0.620964	0.0450915	3.6181e-41	1871	189.443	LRP11.SeqId_15472_16.txt	LRP11	Keep	NO	NO
SeqId_15472_16	rs182926120	Q86VZ4	#N/A	G	A	0.0184393	-0.778319	0.119433	9.2118e-11	1871	42.4231	LRP11.SeqId_15472_16.txt	LRP11	Keep	NO	NO
SeqId_15472_16	rs9766214	Q86VZ4	missense	T	C	0.191609	-0.928082	0.035584	3.80358e-128	1871	679.514	LRP11.SeqId_15472_16.txt	LRP11	Keep	NO	YES
SeqId_15472_16	rs192815318	Q86VZ4	#N/A	T	C	0.0221807	-0.697073	0.111043	4.26609e-10	1871	39.3649	LRP11.SeqId_15472_16.txt	LRP11	Keep	NO	NO
SeqId_15475_4	rs2903809	P55058	#N/A	A	C	0.318279	0.466809	0.0339021	3.70409e-41	1871	189.392	PLTP.SeqId_15475_4.txt	PLTP	Keep	NO	YES
SeqId_15475_4	rs6073958	P55058	#N/A	C	T	0.287814	-0.66672	0.0335334	5.97391e-80	1871	394.882	PLTP.SeqId_15475_4.txt	PLTP	Keep	NO	YES
SeqId_15475_4	rs3918251	P55058	#N/A	G	A	0.467932	-0.236815	0.032196	2.8343e-13	1871	54.0443	PLTP.SeqId_15475_4.txt	PLTP	Keep	NO	YES
SeqId_15476_6	rs368963	Q6UW15	#N/A	A	T	0.191342	-0.468256	0.0399823	1.26916e-30	1871	137.015	REG3G.SeqId_15476_6.txt	REG3G	Keep	NO	YES
SeqId_15476_6	rs423313	Q6UW15	#N/A	A	C	0.0911277	0.291742	0.0566478	2.87773e-07	1871	26.4952	REG3G.SeqId_15476_6.txt	REG3G	Keep	NO	YES
SeqId_15476_6	rs77167115	Q6UW15	missense	C	G	0.111705	1.14143	0.0443703	3.42806e-125	1871	661.073	REG3G.SeqId_15476_6.txt	REG3G	Keep	NO	NO
SeqId_15476_6	rs17016202	Q6UW15	#N/A	C	A	0.0342063	0.478135	0.0893352	9.76211e-08	1871	28.6148	REG3G.SeqId_15476_6.txt	REG3G	Keep	NO	NO
SeqId_15476_6	rs10520228	Q6UW15	#N/A	G	A	0.147515	-0.626049	0.0440144	1.13792e-43	1871	202.098	REG3G.SeqId_15476_6.txt	REG3G	Keep	NO	YES
SeqId_15476_6	rs2196331	Q6UW15	#N/A	G	T	0.370657	0.317295	0.0330599	2.51614e-21	1871	92.0151	REG3G.SeqId_15476_6.txt	REG3G	Keep	NO	YES
SeqId_15476_6	rs114134354	Q6UW15	#N/A	G	A	0.02031	-0.605188	0.116192	2.11334e-07	1871	27.0996	REG3G.SeqId_15476_6.txt	REG3G	Keep	NO	NO
SeqId_15476_6	rs62156829	Q6UW15	#N/A	T	C	0.194816	0.287287	0.041365	5.19874e-12	1871	48.1838	REG3G.SeqId_15476_6.txt	REG3G	Keep	NO	YES
SeqId_15480_2	rs35229014	O95498	#N/A	A	G	0.120524	0.727308	0.0459991	6.0005e-53	1871	249.732	VNN2.SeqId_15480_2.txt	VNN2	Keep	NO	YES
SeqId_15480_2	rs146317115	O95498	#N/A	A	G	0.0422234	-0.873601	0.0788688	1.15781e-27	1871	122.561	VNN2.SeqId_15480_2.txt	VNN2	Keep	NO	NO
SeqId_15480_2	rs2300078	O95498	#N/A	A	G	0.100748	0.535155	0.0530076	2.26316e-23	1871	101.817	VNN2.SeqId_15480_2.txt	VNN2	Keep	NO	YES
SeqId_15480_2	rs2294759	O95498	missense	G	A	0.183592	-0.319504	0.041549	2.36606e-14	1871	59.07	VNN2.SeqId_15480_2.txt	VNN2	Keep	NO	YES
SeqId_15480_2	rs45599135	O95498	#N/A	G	T	0.124265	0.24496	0.0487008	5.37754e-07	1871	25.2728	VNN2.SeqId_15480_2.txt	VNN2	Keep	NO	NO
SeqId_15480_2	rs11154695	O95498	#N/A	T	C	0.352485	0.193546	0.0340004	1.45086e-08	1871	32.3695	VNN2.SeqId_15480_2.txt	VNN2	Keep	NO	YES
SeqId_15481_45	rs75971764	P49913	#N/A	A	G	0.0686799	0.551022	0.0635522	9.17082e-18	1871	75.0952	CAMP.SeqId_15481_45.txt	CAMP	Keep	NO	NO
SeqId_15483_377	rs4503294	O00468	#N/A	T	C	0.24372	0.170671	0.0382479	8.59428e-06	1871	19.8902	AGRN.SeqId_15483_377.txt	AGRN	Keep	NO	NO
SeqId_15486_126	rs35092045	P19801	#N/A	C	T	0.252806	0.820482	0.0330453	7.51964e-118	1871	615.821	AOC1.SeqId_15486_126.txt	AOC1	Keep	NO	YES
SeqId_15486_126	rs2071515	P19801	missense	C	G	0.480759	0.411282	0.0315953	3.82236e-37	1871	169.266	AOC1.SeqId_15486_126.txt	AOC1	Keep	NO	NO
SeqId_15486_126	rs10231216	P19801	#N/A	C	T	0.403528	-0.197832	0.0334264	3.8572e-09	1871	34.9904	AOC1.SeqId_15486_126.txt	AOC1	Keep	NO	YES
SeqId_15486_126	rs7794796	P19801	#N/A	C	T	0.341796	0.186145	0.0342789	6.36055e-08	1871	29.4567	AOC1.SeqId_15486_126.txt	AOC1	Keep	NO	YES
SeqId_15486_126	rs75927951	P19801	#N/A	G	A	0.0285943	0.773818	0.0968839	2.3926e-15	1871	63.725	AOC1.SeqId_15486_126.txt	AOC1	Keep	NO	NO
SeqId_15486_126	rs115797601	P19801	#N/A	T	C	0.0382149	1.30451	0.0795135	1.28955e-56	1871	268.874	AOC1.SeqId_15486_126.txt	AOC1	Keep	NO	NO
SeqId_15486_126	rs1049742	P19801	missense	T	C	0.095938	-0.23471	0.0554148	2.39111e-05	1871	17.9204	AOC1.SeqId_15486_126.txt	AOC1	Keep	NO	YES
SeqId_15491_20	rs75789995	Q9HCU0	missense	C	T	0.0283271	-0.37783	0.0966713	9.6222e-05	1871	15.2593	CD248.SeqId_15491_20.txt	CD248	Keep	NO	NO
SeqId_15491_20	rs199630152	Q9HCU0	missense	T	C	0.0160342	-1.89992	0.123549	2.43265e-50	1871	236.226	CD248.SeqId_15491_20.txt	CD248	Keep	NO	NO
SeqId_15492_1	rs72866823	Q9NZV1	#N/A	A	T	0.115714	0.248809	0.0504852	9.02454e-07	1871	24.2627	CRIM1.SeqId_15492_1.txt	CRIM1	Keep	YES	NO
SeqId_15495_9	rs76848014	P41439	#N/A	A	G	0.175842	0.750199	0.0390631	3.65531e-75	1871	368.43	FOLR3.SeqId_15495_9.txt	FOLR3	Keep	NO	YES
SeqId_15495_9	rs77416959	P41439	#N/A	A	G	0.010155	0.891718	0.16248	4.61525e-08	1871	30.0878	FOLR3.SeqId_15495_9.txt	FOLR3	Keep	NO	NO
SeqId_15495_9	rs144154583	P41439	#N/A	A	C	0.0376804	0.411771	0.0844175	1.16372e-06	1871	23.7674	FOLR3.SeqId_15495_9.txt	FOLR3	Keep	NO	NO
SeqId_15495_9	rs77313897	P41439	#N/A	C	G	0.0224479	1.05772	0.107453	2.52424e-22	1871	96.7921	FOLR3.SeqId_15495_9.txt	FOLR3	Keep	NO	YES
SeqId_15495_9	rs433837	P41439	#N/A	C	G	0.367183	-0.147121	0.0333814	1.10616e-05	1871	19.4033	FOLR3.SeqId_15495_9.txt	FOLR3	Keep	NO	NO
SeqId_15495_9	rs139255655	P41439	#N/A	T	G	0.0125601	1.03691	0.145671	1.55288e-12	1871	50.6141	FOLR3.SeqId_15495_9.txt	FOLR3	Keep	NO	NO
SeqId_15499_11	rs7265421	O75882	#N/A	A	G	0.12186	0.614361	0.047977	4.7795e-36	1871	163.801	ATRN.SeqId_15499_11.txt	ATRN	Keep	NO	NO
SeqId_15499_11	rs115549166	O75882	missense	A	G	0.0208445	0.98208	0.111786	3.45268e-18	1871	77.1	ATRN.SeqId_15499_11.txt	ATRN	Keep	NO	NO
SeqId_15499_11	rs140253651	O75882	#N/A	C	T	0.0163014	-0.55649	0.125232	9.36213e-06	1871	19.7251	ATRN.SeqId_15499_11.txt	ATRN	Keep	NO	NO
SeqId_15499_11	rs151511	O75882	#N/A	G	A	0.482897	0.19995	0.032624	1.07634e-09	1871	37.5235	ATRN.SeqId_15499_11.txt	ATRN	Keep	NO	NO
SeqId_15499_11	rs73893047	O75882	#N/A	G	C	0.030465	-0.574538	0.094767	1.61602e-09	1871	36.7163	ATRN.SeqId_15499_11.txt	ATRN	Keep	NO	NO
SeqId_15499_11	rs709016	O75882	#N/A	T	C	0.180652	-0.513025	0.0405371	2.78748e-35	1871	159.995	ATRN.SeqId_15499_11.txt	ATRN	Keep	NO	YES
SeqId_15499_11	rs199629108	O75882	#N/A	T	C	0.125067	-0.236056	0.0476053	7.7427e-07	1871	24.5615	ATRN.SeqId_15499_11.txt	ATRN	Keep	NO	YES
SeqId_15503_15	rs142566914	O00292	#N/A	A	G	0.0160342	0.558552	0.130494	1.96102e-05	1871	18.3013	LEFTY2.SeqId_15503_15.txt	LEFTY2	Keep	NO	NO
SeqId_15503_15	rs114988030	O00292	#N/A	G	A	0.0464992	0.475559	0.076353	5.80533e-10	1871	38.7518	LEFTY2.SeqId_15503_15.txt	LEFTY2	Keep	NO	NO
SeqId_15503_15	rs168617	O00292	#N/A	T	C	0.241849	0.274872	0.037418	3.03587e-13	1871	53.9058	LEFTY2.SeqId_15503_15.txt	LEFTY2	Keep	NO	YES
SeqId_15503_20	rs10915894	O00292	#N/A	A	C	0.0986104	-0.284601	0.0541003	1.60059e-07	1871	27.6445	LEFTY2.SeqId_15503_20.txt	LEFTY2	Keep	NO	NO
SeqId_15503_20	rs10047091	O00292	#N/A	C	T	0.386157	0.419612	0.0323589	6.9397e-37	1871	167.975	LEFTY2.SeqId_15503_20.txt	LEFTY2	Keep	NO	YES
SeqId_15503_20	rs360057	O00292	missense	G	T	0.185462	-0.746892	0.0390123	9.55147e-75	1871	366.141	LEFTY2.SeqId_15503_20.txt	LEFTY2	Keep	NO	YES
SeqId_15503_20	rs111578161	O00292	missense	G	A	0.15179	-0.198206	0.0462882	1.94618e-05	1871	18.3159	LEFTY2.SeqId_15503_20.txt	LEFTY2	Keep	NO	YES
SeqId_15503_20	rs530228362	O00292	#N/A	T	C	0.00828434	1.49424	0.177659	7.97496e-17	1871	70.6646	LEFTY2.SeqId_15503_20.txt	LEFTY2	Keep	NO	NO
SeqId_15503_20	rs146485828	O00292	missense	T	C	0.0456975	-0.631789	0.0768062	3.59009e-16	1871	67.5907	LEFTY2.SeqId_15503_20.txt	LEFTY2	Keep	NO	NO
SeqId_15509_2	rs7216927	P54802	#N/A	A	T	0.250134	-0.293949	0.0368892	2.76866e-15	1871	63.428	NAGLU.SeqId_15509_2.txt	NAGLU	Keep	NO	NO
SeqId_15509_2	rs74875201	P54802	#N/A	A	G	0.080171	-0.389413	0.059266	6.47902e-11	1871	43.1266	NAGLU.SeqId_15509_2.txt	NAGLU	Keep	NO	NO
SeqId_15509_2	rs86312	P54802	#N/A	C	G	0.32496	0.93923	0.0266771	1e-200	1871	1238.23	NAGLU.SeqId_15509_2.txt	NAGLU	Keep	NO	YES
SeqId_15509_2	rs116355933	P54802	missense	C	T	0.0724212	0.473063	0.060084	5.80203e-15	1871	61.9235	NAGLU.SeqId_15509_2.txt	NAGLU	Keep	NO	NO
SeqId_15511_37	rs112765159	O95502	#N/A	T	C	0.0328701	1.3622	0.085243	5.58491e-54	1871	255.094	NPTXR.SeqId_15511_37.txt	NPTXR	Keep	NO	YES
SeqId_15514_26	rs9823473	P06276	#N/A	A	G	0.0956708	0.413194	0.0538805	2.77549e-14	1871	58.7463	BCHE.SeqId_15514_26.txt	BCHE	Keep	NO	YES
SeqId_15514_26	rs697357	P06276	#N/A	A	G	0.221807	0.235739	0.0388827	1.61438e-09	1871	36.7186	BCHE.SeqId_15514_26.txt	BCHE	Keep	NO	YES
SeqId_15514_26	rs149309252	P06276	#N/A	T	G	0.0692143	0.223875	0.0641439	0.000493847	1871	12.1685	BCHE.SeqId_15514_26.txt	BCHE	Keep	NO	NO
SeqId_15515_2	rs79669707	P0DJI8	#N/A	A	G	0.036077	0.499032	0.0851469	5.43117e-09	1871	34.3127	SAA1.SeqId_15515_2.txt	SAA1	Keep	NO	YES
SeqId_15515_2	rs7942753	P0DJI8	#N/A	G	A	0.467932	0.36213	0.0324273	4.45727e-28	1871	124.578	SAA1.SeqId_15515_2.txt	SAA1	Keep	NO	NO
SeqId_15515_2	rs10430893	P0DJI8	#N/A	T	C	0.200962	-0.725729	0.0371928	2.52133e-77	1871	380.335	SAA1.SeqId_15515_2.txt	SAA1	Keep	NO	YES
SeqId_15516_12	rs2460827	P35542	missense	C	T	0.25628	1.17592	0.0250836	1e-200	1871	2195.39	SAA4.SeqId_15516_12.txt	SAA4	Keep	NO	YES
SeqId_15516_12	rs4757628	P35542	#N/A	C	T	0.40326	-0.633944	0.0295846	2.89837e-91	1871	458.676	SAA4.SeqId_15516_12.txt	SAA4	Keep	NO	YES
SeqId_15516_12	rs79121278	P35542	#N/A	T	C	0.109033	-0.399192	0.051052	8.80347e-15	1871	61.0764	SAA4.SeqId_15516_12.txt	SAA4	Keep	NO	NO
SeqId_15516_12	rs10430893	P35542	#N/A	T	C	0.200962	0.143166	0.0406711	0.000441734	1871	12.3778	SAA4.SeqId_15516_12.txt	SAA4	Keep	NO	YES
SeqId_15521_4	rs78126506	O94985	#N/A	C	T	0.0163014	-0.72947	0.12899	1.79659e-08	1871	31.9476	CLSTN1.SeqId_15521_4.txt	CLSTN1	Keep	NO	NO
SeqId_15522_2	rs78958527	Q9H4G4	#N/A	A	G	0.0521112	0.383659	0.0729987	1.64334e-07	1871	27.5928	GLIPR2.SeqId_15522_2.txt	GLIPR2	Keep	NO	NO
SeqId_15522_2	rs10814339	Q9H4G4	#N/A	C	A	0.168092	-0.325595	0.0432769	8.23629e-14	1871	56.543	GLIPR2.SeqId_15522_2.txt	GLIPR2	Keep	NO	YES
SeqId_15523_9	rs6478004	P13716	#N/A	A	G	0.319348	0.137398	0.0352381	9.99488e-05	1871	15.187	ALAD.SeqId_15523_9.txt	ALAD	Keep	NO	YES
SeqId_15523_9	rs1800435	P13716	missense	G	C	0.0125601	-0.968835	0.142764	1.53972e-11	1871	46.0042	ALAD.SeqId_15523_9.txt	ALAD	Keep	NO	YES
SeqId_15523_9	rs1805312	P13716	#N/A	G	C	0.02031	-0.559404	0.114732	1.17562e-06	1871	23.7475	ALAD.SeqId_15523_9.txt	ALAD	Keep	NO	YES
SeqId_15523_9	rs73655861	P13716	#N/A	G	C	0.019241	0.535631	0.113038	2.31536e-06	1871	22.4294	ALAD.SeqId_15523_9.txt	ALAD	Keep	NO	NO
SeqId_15523_9	rs80163663	P13716	#N/A	T	G	0.250401	0.20181	0.0372191	6.65085e-08	1871	29.369	ALAD.SeqId_15523_9.txt	ALAD	Keep	NO	YES
SeqId_15524_30	rs370257369	P15259	#N/A	T	C	0.0625334	-0.387916	0.0672845	9.51494e-09	1871	33.2033	PGAM2.SeqId_15524_30.txt	PGAM2	Keep	YES	NO
SeqId_15525_294	rs1789892	P00326	missense	A	G	0.146179	-0.513113	0.0443856	6.62794e-30	1871	133.499	ADH1C.SeqId_15525_294.txt	ADH1C	Keep	NO	YES
SeqId_15525_294	rs1587264	P00326	#N/A	G	A	0.284874	-0.274063	0.0361685	5.51369e-14	1871	57.3555	ADH1C.SeqId_15525_294.txt	ADH1C	Keep	NO	YES
SeqId_15526_33	rs6120757	P48637	#N/A	C	T	0.404596	-0.525379	0.0309578	3.43643e-60	1871	287.701	GSS.SeqId_15526_33.txt	GSS	Keep	NO	YES
SeqId_15526_33	rs8122691	P48637	#N/A	C	T	0.201229	-0.365212	0.0403382	3.3798e-19	1871	81.8828	GSS.SeqId_15526_33.txt	GSS	Keep	NO	NO
SeqId_15530_33	rs314322	P54760	#N/A	G	A	0.39364	0.180912	0.0327644	3.82975e-08	1871	30.4555	EPHB4.SeqId_15530_33.txt	EPHB4	Keep	NO	YES
SeqId_15530_33	rs4727495	P54760	#N/A	G	A	0.467397	-0.142407	0.0316858	7.40613e-06	1871	20.1776	EPHB4.SeqId_15530_33.txt	EPHB4	Keep	NO	NO
SeqId_15533_97	rs2410374	P21757	#N/A	A	G	0.0376804	-0.460547	0.0842826	5.26981e-08	1871	29.8269	MSR1.SeqId_15533_97.txt	MSR1	Keep	NO	NO
SeqId_15533_97	rs73665257	P21757	#N/A	G	C	0.156868	-0.393079	0.0436276	4.96332e-19	1871	81.091	MSR1.SeqId_15533_97.txt	MSR1	Keep	NO	YES
SeqId_15533_97	rs35119193	P21757	#N/A	G	A	0.0291288	-0.457237	0.0980655	3.34398e-06	1871	21.7163	MSR1.SeqId_15533_97.txt	MSR1	Keep	NO	NO
SeqId_15534_26	rs73373446	P40926	#N/A	C	G	0.290219	-0.2405	0.0352162	1.1504e-11	1871	46.5887	MDH2.SeqId_15534_26.txt	MDH2	Keep	NO	NO
SeqId_15534_26	rs140080804	P40926	#N/A	G	C	0.0630679	0.41225	0.0660509	5.35253e-10	1871	38.9134	MDH2.SeqId_15534_26.txt	MDH2	Keep	NO	NO
SeqId_15542_19	rs74831743	P12532	#N/A	C	G	0.29209	-0.384668	0.0343191	2.88453e-28	1871	125.498	CKMT1A.SeqId_15542_19.txt	CKMT1A	Keep	YES	NO
SeqId_15544_25	rs2691248	Q9P0G3	#N/A	C	A	0.157402	-0.232114	0.0455086	3.73181e-07	1871	25.9867	KLK14.SeqId_15544_25.txt	KLK14	Keep	NO	YES
SeqId_15544_25	rs2569491	Q9P0G3	missense	G	A	0.322555	-0.215771	0.0346613	5.92515e-10	1871	38.7108	KLK14.SeqId_15544_25.txt	KLK14	Keep	NO	YES
SeqId_15544_25	rs61998181	Q9P0G3	missense	T	C	0.0152325	1.40479	0.125679	4.00355e-28	1871	124.805	KLK14.SeqId_15544_25.txt	KLK14	Keep	NO	NO
SeqId_15544_25	rs7259451	Q9P0G3	#N/A	T	G	0.425441	-0.173585	0.0331166	1.77177e-07	1871	27.4453	KLK14.SeqId_15544_25.txt	KLK14	Keep	NO	YES
SeqId_15544_25	rs569593036	Q9P0G3	missense	T	C	0.0125601	-0.657135	0.146848	8.10406e-06	1871	20.0036	KLK14.SeqId_15544_25.txt	KLK14	Keep	NO	NO
SeqId_15556_49	rs114004613	P19961	#N/A	A	G	0.0483699	-0.515635	0.0744875	6.08055e-12	1871	47.8689	AMY2B.SeqId_15556_49.txt	AMY2B	Keep	NO	NO
SeqId_15556_49	rs12075086	P19961	#N/A	T	C	0.0839123	0.459707	0.0582001	4.76615e-15	1871	62.3233	AMY2B.SeqId_15556_49.txt	AMY2B	Keep	NO	YES
SeqId_15556_49	rs609532	P19961	#N/A	T	C	0.241582	0.207987	0.0384459	7.11892e-08	1871	29.2353	AMY2B.SeqId_15556_49.txt	AMY2B	Keep	NO	YES
SeqId_15558_63	rs6823156	Q07075	#N/A	A	G	0.372528	0.448934	0.0327636	8.59378e-41	1871	187.55	ENPEP.SeqId_15558_63.txt	ENPEP	Keep	NO	YES
SeqId_15558_63	rs35812243	Q07075	missense	A	C	0.0309995	0.716968	0.094356	4.70659e-14	1871	57.6761	ENPEP.SeqId_15558_63.txt	ENPEP	Keep	NO	NO
SeqId_15558_63	rs643655	Q07075	#N/A	C	A	0.265901	0.120182	0.0371425	0.00123466	1871	10.4586	ENPEP.SeqId_15558_63.txt	ENPEP	Keep	NO	YES
SeqId_15558_63	rs143212590	Q07075	missense	T	A	0.0307322	1.45075	0.0892087	1.01358e-55	1871	264.184	ENPEP.SeqId_15558_63.txt	ENPEP	Keep	NO	NO
SeqId_15558_63	rs1879057	Q07075	#N/A	T	C	0.457509	0.302041	0.0319172	8.63914e-21	1871	89.4577	ENPEP.SeqId_15558_63.txt	ENPEP	Keep	NO	YES
SeqId_15559_5	rs61741646	P58335	missense	A	G	0.0352753	-0.922609	0.0869127	1.33275e-25	1871	112.565	ANTXR2.SeqId_15559_5.txt	ANTXR2	Keep	NO	NO
SeqId_15559_5	rs11561687	P58335	missense	A	C	0.277926	0.291711	0.0361131	1.17115e-15	1871	65.1796	ANTXR2.SeqId_15559_5.txt	ANTXR2	Keep	NO	YES
SeqId_15559_5	rs7442469	P58335	#N/A	G	C	0.0510422	-0.410401	0.073982	3.31481e-08	1871	30.7397	ANTXR2.SeqId_15559_5.txt	ANTXR2	Keep	NO	YES
SeqId_15560_52	rs1801198	P20062	missense	G	C	0.245858	1.1061	0.028545	1e-200	1871	1499.91	TCN2.SeqId_15560_52.txt	TCN2	Keep	NO	YES
SeqId_15562_24	rs147816610	P08236	#N/A	A	G	0.0144308	-0.965408	0.136178	1.90342e-12	1871	50.2046	GUSB.SeqId_15562_24.txt	GUSB	Keep	NO	NO
SeqId_15562_24	rs35850374	P08236	#N/A	G	A	0.364511	0.218502	0.0333522	7.35005e-11	1871	42.8743	GUSB.SeqId_15562_24.txt	GUSB	Keep	NO	YES
SeqId_15562_24	rs115795791	P08236	#N/A	T	C	0.024853	-0.332335	0.103689	0.00137291	1871	10.2618	GUSB.SeqId_15562_24.txt	GUSB	Keep	NO	NO
SeqId_15566_10	rs6511736	P51911	#N/A	A	T	0.349813	0.263878	0.0333024	3.92595e-15	1871	62.7178	CNN1.SeqId_15566_10.txt	CNN1	Keep	YES	NO
SeqId_15576_158	rs2771312	P12724	#N/A	A	G	0.0836451	-0.255585	0.0575245	9.3882e-06	1871	19.7197	RNASE3.SeqId_15576_158.txt	RNASE3	Keep	NO	YES
SeqId_15576_158	rs7140397	P12724	#N/A	C	T	0.0301978	-0.778546	0.0952963	5.62852e-16	1871	66.6733	RNASE3.SeqId_15576_158.txt	RNASE3	Keep	NO	NO
SeqId_15576_158	rs141454695	P12724	#N/A	G	A	0.014698	-0.992413	0.134834	2.73665e-13	1871	54.1155	RNASE3.SeqId_15576_158.txt	RNASE3	Keep	NO	NO
SeqId_15576_158	rs116043169	P12724	#N/A	T	C	0.0603955	-1.23681	0.0626195	5.1353e-79	1871	389.693	RNASE3.SeqId_15576_158.txt	RNASE3	Keep	NO	NO
SeqId_15576_158	rs4982376	P12724	missense	T	G	0.424906	-0.443142	0.0309261	2.91265e-44	1871	205.103	RNASE3.SeqId_15576_158.txt	RNASE3	Keep	NO	YES
SeqId_15576_158	rs2783786	P12724	#N/A	T	C	0.0975414	-0.334143	0.0553448	1.88364e-09	1871	36.4122	RNASE3.SeqId_15576_158.txt	RNASE3	Keep	NO	YES
SeqId_15582_25	rs57464688	O00602	#N/A	A	C	0.0828434	-0.331231	0.0583197	1.56264e-08	1871	32.2231	FCN1.SeqId_15582_25.txt	FCN1	Keep	NO	YES
SeqId_15582_25	rs11103602	O00602	#N/A	A	G	0.13148	0.246282	0.0481602	3.48042e-07	1871	26.1231	FCN1.SeqId_15582_25.txt	FCN1	Keep	NO	YES
SeqId_15582_25	rs7037264	O00602	#N/A	G	A	0.373864	-0.305738	0.0331554	7.66746e-20	1871	84.9427	FCN1.SeqId_15582_25.txt	FCN1	Keep	NO	YES
SeqId_15582_25	rs55895215	O00602	missense	T	C	0.0171032	-0.644811	0.12623	3.58387e-07	1871	26.0661	FCN1.SeqId_15582_25.txt	FCN1	Keep	NO	NO
SeqId_15582_25	rs552263480	O00602	#N/A	T	C	0.0112239	-0.734148	0.155032	2.35027e-06	1871	22.4006	FCN1.SeqId_15582_25.txt	FCN1	Keep	NO	NO
SeqId_15583_18	rs2089084	Q6BAA4	#N/A	A	G	0.318012	-0.351304	0.0340899	2.9357e-24	1871	106.084	FCRLB.SeqId_15583_18.txt	FCRLB	Keep	NO	YES
SeqId_15583_18	rs140645223	Q6BAA4	#N/A	T	C	0.0392838	-0.355208	0.0854711	3.38657e-05	1871	17.2529	FCRLB.SeqId_15583_18.txt	FCRLB	Keep	NO	NO
SeqId_15584_9	rs576137622	P36980	#N/A	A	G	0.0315339	0.590844	0.0907554	9.60954e-11	1871	42.3386	CFHR2.SeqId_15584_9.txt	CFHR2	Keep	NO	NO
SeqId_15584_9	rs9427640	P36980	missense	A	G	0.0219134	-0.496993	0.108163	4.62036e-06	1871	21.0901	CFHR2.SeqId_15584_9.txt	CFHR2	Keep	NO	NO
SeqId_15584_9	rs506317	P36980	#N/A	C	T	0.190005	0.519883	0.0399092	3.41074e-37	1871	169.512	CFHR2.SeqId_15584_9.txt	CFHR2	Keep	NO	YES
SeqId_15584_9	rs138266577	P36980	missense	C	G	0.0181721	0.521731	0.121008	1.70563e-05	1871	18.5695	CFHR2.SeqId_15584_9.txt	CFHR2	Keep	NO	NO
SeqId_15584_9	rs35207123	P36980	#N/A	C	A	0.0382149	-0.34797	0.0852903	4.69631e-05	1871	16.6272	CFHR2.SeqId_15584_9.txt	CFHR2	Keep	NO	NO
SeqId_15584_9	rs113158301	P36980	#N/A	G	C	0.0264564	-1.13334	0.0998184	6.13714e-29	1871	128.776	CFHR2.SeqId_15584_9.txt	CFHR2	Keep	NO	NO
SeqId_15584_9	rs115847082	P36980	#N/A	G	C	0.0734901	-0.543437	0.0608608	1.00188e-18	1871	79.645	CFHR2.SeqId_15584_9.txt	CFHR2	Keep	NO	NO
SeqId_15584_9	rs1365360796	P36980	#N/A	G	A	0.0165687	0.728735	0.125846	8.20578e-09	1871	33.4962	CFHR2.SeqId_15584_9.txt	CFHR2	Keep	NO	NO
SeqId_15584_9	rs4085749	P36980	#N/A	T	C	0.0603955	-0.920704	0.0651271	3.47099e-43	1871	199.642	CFHR2.SeqId_15584_9.txt	CFHR2	Keep	NO	YES
SeqId_15584_9	rs34388368	P36980	#N/A	T	G	0.140032	-0.459997	0.0460399	6.18919e-23	1871	99.7187	CFHR2.SeqId_15584_9.txt	CFHR2	Keep	NO	YES
SeqId_15584_9	rs138302787	P36980	#N/A	T	A	0.0211117	0.544085	0.112695	1.4917e-06	1871	23.2841	CFHR2.SeqId_15584_9.txt	CFHR2	Keep	NO	NO
SeqId_15584_9	rs138881853	P36980	#N/A	T	C	0.0112239	-0.707764	0.155098	5.36231e-06	1871	20.8018	CFHR2.SeqId_15584_9.txt	CFHR2	Keep	NO	YES
SeqId_15587_20	rs74853303	P14207	missense	A	G	0.0122929	-0.834006	0.147935	1.98686e-08	1871	31.7491	FOLR2.SeqId_15587_20.txt	FOLR2	Keep	NO	NO
SeqId_15587_20	rs79926594	P14207	#N/A	G	A	0.101283	0.347539	0.0539031	1.4437e-10	1871	41.5255	FOLR2.SeqId_15587_20.txt	FOLR2	Keep	NO	YES
SeqId_15589_1	rs2070743	P02774	#N/A	A	G	0.18279	-0.423367	0.0410802	2.91691e-24	1871	106.097	GC.SeqId_15589_1.txt	GC	Keep	NO	NO
SeqId_15589_1	rs146879053	P02774	#N/A	G	A	0.0211117	-1.56691	0.105934	6.71528e-47	1871	218.551	GC.SeqId_15589_1.txt	GC	Keep	NO	NO
SeqId_15589_1	rs9016	P02774	missense	T	C	0.0213789	-1.28304	0.108757	4.93488e-31	1871	139.028	GC.SeqId_15589_1.txt	GC	Keep	NO	NO
SeqId_15589_1	rs16847024	P02774	#N/A	T	C	0.0847141	-0.288334	0.0583745	8.53499e-07	1871	24.3714	GC.SeqId_15589_1.txt	GC	Keep	NO	NO
SeqId_15589_1	rs114252197	P02774	#N/A	T	G	0.0724212	-0.236607	0.0610569	0.000110215	1871	15.001	GC.SeqId_15589_1.txt	GC	Keep	NO	NO
SeqId_15594_47	rs76137685	Q92743	#N/A	C	T	0.0408872	-0.531855	0.0828088	1.69376e-10	1871	41.2068	HTRA1.SeqId_15594_47.txt	HTRA1	Keep	NO	NO
SeqId_15594_47	rs55928386	Q92743	#N/A	T	C	0.24853	-0.228694	0.0377934	1.73306e-09	1871	36.5774	HTRA1.SeqId_15594_47.txt	HTRA1	Keep	NO	YES
SeqId_15594_47	rs111879224	Q92743	#N/A	T	C	0.0946018	-0.230324	0.054012	2.10525e-05	1871	18.1649	HTRA1.SeqId_15594_47.txt	HTRA1	Keep	NO	YES
SeqId_15596_7	rs75548629	O94992	missense	C	T	0.0184393	-0.66654	0.121613	4.80794e-08	1871	30.0074	HEXIM1.SeqId_15596_7.txt	HEXIM1	Keep	YES	NO
SeqId_15596_7	rs142276168	O94992	#N/A	G	A	0.019241	0.74618	0.117142	2.37593e-10	1871	40.5319	HEXIM1.SeqId_15596_7.txt	HEXIM1	Keep	YES	NO
SeqId_15602_43	rs115095040	P08887	#N/A	A	C	0.035008	-0.609569	0.0872563	3.91921e-12	1871	48.7515	IL6R.SeqId_15602_43.txt	IL6R	Keep	NO	NO
SeqId_15602_43	rs4845374	P08887	#N/A	A	T	0.260289	0.182277	0.0366704	7.28083e-07	1871	24.6813	IL6R.SeqId_15602_43.txt	IL6R	Keep	NO	YES
SeqId_15602_43	rs2228145	P08887	missense	C	A	0.128541	1.20189	0.040392	1.33861e-159	1871	884.452	IL6R.SeqId_15602_43.txt	IL6R	Keep	NO	YES
SeqId_15602_43	rs7512646	P08887	#N/A	G	C	0.352753	-0.375493	0.0327333	1.73913e-29	1871	131.45	IL6R.SeqId_15602_43.txt	IL6R	Keep	NO	YES
SeqId_15602_43	rs78030614	P08887	#N/A	G	T	0.0208445	1.06932	0.109863	7.12154e-22	1871	94.6342	IL6R.SeqId_15602_43.txt	IL6R	Keep	NO	NO
SeqId_15602_43	rs12083537	P08887	#N/A	G	A	0.290486	-0.113545	0.0353342	0.00133383	1871	10.3153	IL6R.SeqId_15602_43.txt	IL6R	Keep	NO	NO
SeqId_15604_18	rs2303005	P45984	#N/A	G	A	0.216729	0.230994	0.0387864	3.08919e-09	1871	35.4306	MAPK9.SeqId_15604_18.txt	MAPK9	Keep	YES	NO
SeqId_15610_72	rs4698623	P28838	#N/A	C	T	0.361037	0.176396	0.03322	1.22751e-07	1871	28.1653	LAP3.SeqId_15610_72.txt	LAP3	Keep	NO	YES
SeqId_15614_168	rs28384500	Q8N149	#N/A	A	G	0.47194	0.512168	0.0305318	6.11374e-59	1871	281.097	LILRA2.SeqId_15614_168.txt	LILRA2	Keep	NO	YES
SeqId_15614_168	rs7257319	Q8N149	#N/A	A	G	0.0996793	-0.541325	0.0535124	1.86399e-23	1871	102.222	LILRA2.SeqId_15614_168.txt	LILRA2	Keep	NO	YES
SeqId_15614_168	rs9789340	Q8N149	#N/A	T	G	0.0315339	-0.78537	0.0915828	2.035e-17	1871	73.4609	LILRA2.SeqId_15614_168.txt	LILRA2	Keep	NO	NO
SeqId_15615_8	rs62133095	O75022	#N/A	A	G	0.0136291	0.479074	0.136034	0.000439061	1871	12.3893	LILRB3.SeqId_15615_8.txt	LILRB3	Keep	NO	NO
SeqId_15615_8	rs138789907	O75022	missense	A	G	0.0392838	0.289388	0.0849748	0.000674217	1871	11.5855	LILRB3.SeqId_15615_8.txt	LILRB3	Keep	NO	NO
SeqId_15615_8	rs57206966	O75022	#N/A	C	T	0.0280599	0.499422	0.0967874	2.73183e-07	1871	26.597	LILRB3.SeqId_15615_8.txt	LILRB3	Keep	NO	NO
SeqId_15615_8	rs3745410	O75022	#N/A	G	A	0.0104222	1.62101	0.157307	2.94905e-24	1871	106.074	LILRB3.SeqId_15615_8.txt	LILRB3	Keep	NO	NO
SeqId_15615_8	rs67627137	O75022	#N/A	G	C	0.11892	0.431909	0.0497957	8.92282e-18	1871	75.1513	LILRB3.SeqId_15615_8.txt	LILRB3	Keep	NO	YES
SeqId_15615_8	rs406231	O75022	#N/A	G	T	0.27953	0.233491	0.036817	2.83852e-10	1871	40.1771	LILRB3.SeqId_15615_8.txt	LILRB3	Keep	NO	YES
SeqId_15615_8	rs635711	O75022	#N/A	G	T	0.382416	-0.169852	0.0327745	2.42647e-07	1871	26.829	LILRB3.SeqId_15615_8.txt	LILRB3	Keep	NO	NO
SeqId_15615_8	rs117376661	O75022	missense	G	C	0.0144308	0.536226	0.134869	7.27844e-05	1871	15.7909	LILRB3.SeqId_15615_8.txt	LILRB3	Keep	NO	YES
SeqId_15615_8	rs9973269	O75022	missense	T	C	0.0988776	0.190477	0.0544348	0.000477612	1871	12.2312	LILRB3.SeqId_15615_8.txt	LILRB3	Keep	NO	NO
SeqId_15615_8	rs115852588	O75022	#N/A	T	C	0.0168359	0.430138	0.127691	0.000770879	1871	11.3352	LILRB3.SeqId_15615_8.txt	LILRB3	Keep	NO	NO
SeqId_15619_49	rs9258052	Q16653	#N/A	G	T	0.429984	-0.142482	0.0320621	9.35022e-06	1871	19.7275	MOG.SeqId_15619_49.txt	MOG	Keep	YES	NO
SeqId_15620_4	rs78032477	Q8N2Q7	#N/A	C	G	0.0865847	0.356247	0.0583174	1.21853e-09	1871	37.2771	NLGN1.SeqId_15620_4.txt	NLGN1	Keep	NO	NO
SeqId_15620_4	rs9836312	Q8N2Q7	#N/A	C	A	0.0561197	0.371175	0.0715261	2.3394e-07	1871	26.9007	NLGN1.SeqId_15620_4.txt	NLGN1	Keep	NO	NO
SeqId_15620_4	rs73178872	Q8N2Q7	#N/A	G	A	0.0978087	0.246966	0.0548479	7.12223e-06	1871	20.253	NLGN1.SeqId_15620_4.txt	NLGN1	Keep	NO	YES
SeqId_15622_13	rs868328661	Q14982	#N/A	G	A	0.103153	-0.330876	0.0531475	5.90791e-10	1871	38.7169	OPCML.SeqId_15622_13.txt	OPCML	Keep	YES	NO
SeqId_15626_223	rs35999331	P98160	missense	A	G	0.0114912	0.869505	0.15286	1.48674e-08	1871	32.3215	HSPG2.SeqId_15626_223.txt	HSPG2	Keep	NO	YES
SeqId_15626_223	rs114078206	P98160	#N/A	A	G	0.0171032	0.563243	0.122494	4.54901e-06	1871	21.1202	HSPG2.SeqId_15626_223.txt	HSPG2	Keep	NO	NO
SeqId_15626_223	rs140403186	P98160	missense	C	G	0.0154997	-1.07273	0.128618	1.41754e-16	1871	69.4885	HSPG2.SeqId_15626_223.txt	HSPG2	Keep	NO	NO
SeqId_15626_223	rs142447076	P98160	missense	T	C	0.0125601	-0.899025	0.143008	4.03088e-10	1871	39.4783	HSPG2.SeqId_15626_223.txt	HSPG2	Keep	NO	NO
SeqId_15633_6	rs10882283	P02753	#N/A	C	A	0.413415	-0.16107	0.0328825	1.04967e-06	1871	23.9682	RBP4.SeqId_15633_6.txt	RBP4	Keep	YES	NO
SeqId_15633_6	rs11187570	P02753	#N/A	C	T	0.234634	0.181499	0.0379793	1.90032e-06	1871	22.8134	RBP4.SeqId_15633_6.txt	RBP4	Keep	YES	NO
SeqId_15635_4	rs11759500	Q9H3U7	#N/A	C	T	0.121058	-0.594988	0.0487411	4.97137e-33	1871	148.854	SMOC2.SeqId_15635_4.txt	SMOC2	Keep	NO	YES
SeqId_15635_4	rs72503837	Q9H3U7	#N/A	T	G	0.308391	0.372884	0.0338983	2.57607e-27	1871	120.872	SMOC2.SeqId_15635_4.txt	SMOC2	Keep	NO	YES
SeqId_15641_20	rs141205353	Q8IYR6	#N/A	G	A	0.0109567	-0.692126	0.156993	1.0993e-05	1871	19.4154	TMEFF1.SeqId_15641_20.txt	TMEFF1	Keep	NO	NO
SeqId_15641_20	rs79060221	Q8IYR6	#N/A	T	C	0.0748263	-0.584102	0.060473	1.42512e-21	1871	93.1944	TMEFF1.SeqId_15641_20.txt	TMEFF1	Keep	NO	NO
SeqId_15644_1	rs13096588	P43251	#N/A	A	T	0.0339391	-0.595376	0.0892784	3.38641e-11	1871	44.4248	BTD.SeqId_15644_1.txt	BTD	Keep	NO	YES
SeqId_15644_1	rs73145546	P43251	#N/A	T	C	0.0892571	0.784257	0.0551403	1.14959e-43	1871	202.076	BTD.SeqId_15644_1.txt	BTD	Keep	NO	NO
SeqId_15644_1	rs9310479	P43251	#N/A	T	C	0.231427	-0.448654	0.0375756	1.01e-31	1871	142.412	BTD.SeqId_15644_1.txt	BTD	Keep	NO	YES
SeqId_15644_1	rs35256542	P43251	#N/A	T	A	0.0133618	-0.953782	0.135927	3.16055e-12	1871	49.1838	BTD.SeqId_15644_1.txt	BTD	Keep	NO	YES
SeqId_15686_49	rs73119306	P55103	missense	G	A	0.0860502	-1.31337	0.0489843	2.92114e-134	1871	718.118	INHBC.SeqId_15686_49.txt	INHBC	Keep	NO	YES
SeqId_15686_49	rs567895	P55103	#N/A	T	C	0.180385	0.337056	0.0420712	1.97417e-15	1871	64.1165	INHBC.SeqId_15686_49.txt	INHBC	Keep	NO	YES
SeqId_16055_3	rs148777801	Q9BXR6	missense	G	C	0.0328701	-1.40119	0.0865522	2.89237e-55	1871	261.802	CFHR5.SeqId_16055_3.txt	CFHR5	Keep	NO	NO
SeqId_16055_3	rs6694672	Q9BXR6	#N/A	G	T	0.44201	0.385382	0.0312829	1.37993e-33	1871	151.602	CFHR5.SeqId_16055_3.txt	CFHR5	Keep	NO	YES
SeqId_16057_6	rs2297363	P11717	#N/A	A	G	0.149385	0.981592	0.0400039	1.72809e-115	1871	601.441	IGF2R.SeqId_16057_6.txt	IGF2R	Keep	NO	YES
SeqId_16057_6	rs3798174	P11717	#N/A	T	C	0.0924639	0.655476	0.0550774	1.56102e-31	1871	141.482	IGF2R.SeqId_16057_6.txt	IGF2R	Keep	NO	YES
SeqId_16060_99	rs768021	Q14112	#N/A	A	G	0.453768	0.321074	0.032154	6.53988e-23	1871	99.6038	NID2.SeqId_16060_99.txt	NID2	Keep	NO	YES
SeqId_16060_99	rs2516600	Q14112	#N/A	C	T	0.368787	0.423922	0.0328409	1.40502e-36	1871	166.448	NID2.SeqId_16060_99.txt	NID2	Keep	NO	YES
SeqId_16079_2	rs12512766	P42680	#N/A	C	T	0.402993	0.224619	0.0339917	5.06334e-11	1871	43.6197	TEC.SeqId_16079_2.txt	TEC	Keep	YES	NO
SeqId_16288_17	rs2392936	P54764	#N/A	C	T	0.271513	-0.214886	0.0367981	6.15713e-09	1871	34.0644	EPHA4.SeqId_16288_17.txt	EPHA4	Keep	NO	YES
SeqId_16300_4	rs9471489	Q9NZC2	#N/A	G	A	0.27365	-0.135701	0.0361716	0.000181079	1871	14.0594	TREM2.SeqId_16300_4.txt	TREM2	Keep	NO	YES
SeqId_16300_4	rs2234253	Q9NZC2	missense	T	G	0.123998	-1.1412	0.0412122	1.03001e-141	1871	765.962	TREM2.SeqId_16300_4.txt	TREM2	Keep	NO	NO
SeqId_16302_11	rs6059135	Q96DR5	missense	C	T	0.0916622	-0.717608	0.0548472	1.71555e-37	1871	171.002	BPIFA2.SeqId_16302_11.txt	BPIFA2	Keep	YES	NO
SeqId_16302_11	rs73904623	Q96DR5	#N/A	T	C	0.193479	-0.149789	0.039479	0.000152868	1871	14.3801	BPIFA2.SeqId_16302_11.txt	BPIFA2	Keep	YES	NO
SeqId_16307_22	rs140515057	Q6UXZ4	#N/A	A	C	0.113308	0.823209	0.0484951	3.22541e-60	1871	287.846	UNC5D.SeqId_16307_22.txt	UNC5D	Keep	NO	NO
SeqId_16307_22	rs2198142	Q6UXZ4	#N/A	A	T	0.188135	-0.297386	0.0413961	9.74325e-13	1871	51.5534	UNC5D.SeqId_16307_22.txt	UNC5D	Keep	NO	YES
SeqId_16307_22	rs56131202	Q6UXZ4	#N/A	C	G	0.106093	-0.319158	0.0533117	2.56212e-09	1871	35.8016	UNC5D.SeqId_16307_22.txt	UNC5D	Keep	NO	NO
SeqId_16318_12	rs2277382	P37023	#N/A	T	C	0.0684126	0.417365	0.0639197	8.47831e-11	1871	42.5891	ACVRL1.SeqId_16318_12.txt	ACVRL1	Keep	NO	YES
SeqId_16324_38	rs5743618	Q15399	missense	C	A	0.135489	-0.33012	0.0466127	2.00104e-12	1871	50.1038	TLR1.SeqId_16324_38.txt	TLR1	Keep	NO	YES
SeqId_16558_2	rs6698607	Q99972	#N/A	A	G	0.0865847	0.897768	0.0530307	6.34665e-60	1871	286.292	MYOC.SeqId_16558_2.txt	MYOC	Keep	NO	NO
SeqId_16558_2	rs10913388	Q99972	#N/A	C	T	0.0702833	-0.81102	0.0606167	4.69786e-39	1871	178.819	MYOC.SeqId_16558_2.txt	MYOC	Keep	NO	YES
SeqId_16558_2	rs235922	Q99972	#N/A	C	A	0.360502	-0.335912	0.033131	1.4912e-23	1871	102.687	MYOC.SeqId_16558_2.txt	MYOC	Keep	NO	YES
SeqId_16558_2	rs73041963	Q99972	#N/A	T	C	0.152325	0.222608	0.04465	6.74716e-07	1871	24.8299	MYOC.SeqId_16558_2.txt	MYOC	Keep	NO	NO
SeqId_16561_9	rs2375470	P04217	#N/A	A	G	0.178247	-0.846621	0.0372775	4.86591e-101	1871	515.252	A1BG.SeqId_16561_9.txt	A1BG	Keep	NO	NO
SeqId_16561_9	rs113368366	P04217	#N/A	A	G	0.449759	0.123216	0.03252	0.000156093	1871	14.3406	A1BG.SeqId_16561_9.txt	A1BG	Keep	NO	YES
SeqId_16561_9	rs893184	P04217	missense	T	C	0.238642	-0.77821	0.0340636	4.40073e-102	1871	521.372	A1BG.SeqId_16561_9.txt	A1BG	Keep	NO	NO
SeqId_16583_8	rs10972063	P50583	#N/A	G	A	0.145644	0.991351	0.0402002	1.75339e-116	1871	607.483	NUDT2.SeqId_16583_8.txt	NUDT2	Keep	NO	YES
SeqId_16583_8	rs7032930	P50583	stop_gained	T	C	0.388028	-0.871066	0.0272581	3.74768e-179	1871	1020.11	NUDT2.SeqId_16583_8.txt	NUDT2	Keep	NO	YES
SeqId_16594_44	rs641320	Q9NVQ4	missense	G	A	0.317477	0.610904	0.0323423	5.73709e-73	1871	356.402	FAIM.SeqId_16594_44.txt	FAIM	Keep	NO	YES
SeqId_16594_44	rs13043	Q9NVQ4	missense	T	C	0.466061	0.772841	0.0274976	2.87769e-145	1871	789.089	FAIM.SeqId_16594_44.txt	FAIM	Keep	NO	YES
SeqId_16605_2	rs7337073	P0C862	#N/A	T	C	0.185462	-0.271582	0.0406388	3.08328e-11	1871	44.6124	C1QTNF9.SeqId_16605_2.txt	C1QTNF9	Keep	NO	YES
SeqId_16605_2	rs4769342	P0C862	#N/A	T	G	0.091395	0.331567	0.0561005	4.05057e-09	1871	34.8935	C1QTNF9.SeqId_16605_2.txt	C1QTNF9	Keep	NO	NO
SeqId_16605_2	rs58867384	P0C862	#N/A	T	C	0.0994121	-0.22915	0.0539332	2.25523e-05	1871	18.0328	C1QTNF9.SeqId_16605_2.txt	C1QTNF9	Keep	NO	YES
SeqId_16606_85	rs6943280	P15121	#N/A	A	G	0.0831106	0.244135	0.0597443	4.56784e-05	1871	16.6803	AKR1B1.SeqId_16606_85.txt	AKR1B1	Keep	NO	NO
SeqId_16606_85	rs813012	P15121	#N/A	C	T	0.396579	0.453741	0.0317524	4.83413e-44	1871	203.985	AKR1B1.SeqId_16606_85.txt	AKR1B1	Keep	NO	YES
SeqId_16607_78	rs73541020	P06396	#N/A	G	A	0.0398183	0.442369	0.0828995	1.06459e-07	1871	28.4447	GSN.SeqId_16607_78.txt	GSN	Keep	YES	NO
SeqId_16607_78	rs3789316	P06396	#N/A	T	C	0.112774	-0.40016	0.0510629	7.70661e-15	1871	61.3468	GSN.SeqId_16607_78.txt	GSN	Keep	YES	NO
SeqId_16607_78	rs9696578	P06396	missense	T	G	0.010155	-0.723604	0.162926	9.46478e-06	1871	19.7041	GSN.SeqId_16607_78.txt	GSN	Keep	YES	NO
SeqId_16609_106	rs34494265	Q6UWL6	missense	A	G	0.0534474	-0.693417	0.0701946	1.81265e-22	1871	97.4803	KIRREL2.SeqId_16609_106.txt	KIRREL2	Keep	NO	NO
SeqId_16609_106	rs230260	Q6UWL6	missense	C	T	0.412614	-0.14386	0.0332217	1.56782e-05	1871	18.7315	KIRREL2.SeqId_16609_106.txt	KIRREL2	Keep	NO	YES
SeqId_16610_13	rs35043211	Q7Z4F1	missense	T	C	0.0211117	1.22851	0.109777	3.47558e-28	1871	125.104	LRP10.SeqId_16610_13.txt	LRP10	Keep	YES	NO
SeqId_16613_3	rs2446862	Q12864	#N/A	A	G	0.240513	0.312789	0.037042	6.05552e-17	1871	71.2278	CDH17.SeqId_16613_3.txt	CDH17	Keep	NO	YES
SeqId_16613_3	rs11786049	Q12864	#N/A	C	G	0.302512	-0.269162	0.0348887	1.95656e-14	1871	59.4557	CDH17.SeqId_16613_3.txt	CDH17	Keep	NO	YES
SeqId_16613_3	rs1051624	Q12864	missense	G	T	0.308658	-0.271061	0.0346813	9.04702e-15	1871	61.0209	CDH17.SeqId_16613_3.txt	CDH17	Keep	NO	YES
SeqId_16614_27	rs36043533	Q2MKA7	missense	G	T	0.0120257	0.745918	0.149805	6.96964e-07	1871	24.7665	RSPO1.SeqId_16614_27.txt	RSPO1	Keep	NO	YES
SeqId_16616_137	rs2243102	P13929	#N/A	T	C	0.272582	-0.200435	0.0367992	5.80927e-08	1871	29.6351	ENO3.SeqId_16616_137.txt	ENO3	Keep	NO	YES
SeqId_16620_26	rs7595388	O60449	missense	A	G	0.0932656	0.874782	0.0522681	1.0728e-58	1871	279.809	LY75.SeqId_16620_26.txt	LY75	Keep	NO	YES
SeqId_16620_26	rs4665127	O60449	#N/A	A	C	0.101817	-0.484313	0.0535697	3.78627e-19	1871	81.6487	LY75.SeqId_16620_26.txt	LY75	Keep	NO	YES
SeqId_16620_26	rs12692566	O60449	missense	C	A	0.122394	-0.545052	0.0484865	2.03889e-28	1871	126.232	LY75.SeqId_16620_26.txt	LY75	Keep	NO	YES
SeqId_16620_26	rs116206878	O60449	missense	C	T	0.0326029	-0.556078	0.091074	1.2411e-09	1871	37.2407	LY75.SeqId_16620_26.txt	LY75	Keep	NO	NO
SeqId_16620_26	rs540632100	O60449	#N/A	C	T	0.0125601	-0.776816	0.146535	1.28655e-07	1871	28.073	LY75.SeqId_16620_26.txt	LY75	Keep	NO	NO
SeqId_16620_26	rs114577162	O60449	#N/A	C	T	0.0120257	-0.651562	0.15004	1.48358e-05	1871	18.8379	LY75.SeqId_16620_26.txt	LY75	Keep	NO	NO
SeqId_16620_26	rs3815875	O60449	missense	G	T	0.0852485	-0.717045	0.0548028	1.70896e-37	1871	171.011	LY75.SeqId_16620_26.txt	LY75	Keep	NO	NO
SeqId_16620_26	rs75630252	O60449	#N/A	G	A	0.0120257	-0.609108	0.1468	3.48551e-05	1871	17.1978	LY75.SeqId_16620_26.txt	LY75	Keep	NO	YES
SeqId_16620_26	rs1469349	O60449	#N/A	T	C	0.424372	-0.459327	0.0312208	1.91815e-46	1871	216.218	LY75.SeqId_16620_26.txt	LY75	Keep	NO	YES
SeqId_16620_26	rs74853042	O60449	#N/A	T	C	0.0481026	-0.650652	0.0740974	3.58373e-18	1871	77.0242	LY75.SeqId_16620_26.txt	LY75	Keep	NO	NO
SeqId_16620_26	rs116763601	O60449	#N/A	T	C	0.0339391	-0.618976	0.0884538	3.61147e-12	1871	48.9159	LY75.SeqId_16620_26.txt	LY75	Keep	NO	NO
SeqId_16620_26	rs4665118	O60449	#N/A	T	G	0.327365	-0.133313	0.0349129	0.000138679	1871	14.5649	LY75.SeqId_16620_26.txt	LY75	Keep	NO	YES
SeqId_16621_77	rs140628282	Q8NCW5	#N/A	C	T	0.0334046	1.06039	0.0884039	5.46944e-32	1871	143.722	APOA1BP.SeqId_16621_77.txt	APOA1BP	Keep	NO	NO
SeqId_16621_77	rs141587052	Q8NCW5	missense	G	T	0.0344735	0.90645	0.087219	1.23586e-24	1871	107.895	APOA1BP.SeqId_16621_77.txt	APOA1BP	Keep	NO	NO
SeqId_16621_77	rs4661202	Q8NCW5	#N/A	T	C	0.119455	-1.1645	0.0425178	3.87435e-139	1871	749.33	APOA1BP.SeqId_16621_77.txt	APOA1BP	Keep	NO	YES
SeqId_16753_46	rs35548026	P12110	missense	A	G	0.0716195	-0.633324	0.0628743	2.82493e-23	1871	101.354	COL6A2.SeqId_16753_46.txt	COL6A2	Keep	NO	YES
SeqId_16753_46	rs2839108	P12110	#N/A	T	C	0.389631	-0.144992	0.0330705	1.2281e-05	1871	19.2018	COL6A2.SeqId_16753_46.txt	COL6A2	Keep	NO	NO
SeqId_16758_96	rs12039810	P51858	missense	A	G	0.107696	-0.671521	0.0504651	1.14658e-38	1871	176.877	HDGF.SeqId_16758_96.txt	HDGF	Keep	NO	YES
SeqId_16763_11	rs2526146	O14960	missense	C	T	0.433725	0.64435	0.0290824	9.08032e-97	1871	490.364	LECT2.SeqId_16763_11.txt	LECT2	Keep	NO	YES
SeqId_16763_11	rs75937403	O14960	#N/A	C	T	0.105559	0.687262	0.0497871	2.39445e-41	1871	190.347	LECT2.SeqId_16763_11.txt	LECT2	Keep	NO	NO
SeqId_16765_52	rs112860339	P02775	#N/A	T	C	0.0120257	-1.27275	0.147893	1.57839e-17	1871	73.9821	PPBP.SeqId_16765_52.txt	PPBP	Keep	YES	NO
SeqId_16770_3	rs11126696	P48304	#N/A	G	A	0.485569	0.261519	0.0330923	4.62118e-15	1871	62.3861	REG1B.SeqId_16770_3.txt	REG1B	Keep	NO	YES
SeqId_16770_3	rs75410845	P48304	#N/A	T	C	0.010155	-0.880169	0.162513	6.8836e-08	1871	29.3016	REG1B.SeqId_16770_3.txt	REG1B	Keep	NO	NO
SeqId_16781_2	rs72853344	Q8NFI3	#N/A	A	G	0.252272	0.426052	0.0358693	2.01831e-31	1871	140.934	ENGASE.SeqId_16781_2.txt	ENGASE	Keep	NO	YES
SeqId_16781_2	rs61729126	Q8NFI3	missense	A	G	0.0905933	-0.263275	0.0562855	3.11234e-06	1871	21.8555	ENGASE.SeqId_16781_2.txt	ENGASE	Keep	NO	NO
SeqId_16781_2	rs12939800	Q8NFI3	missense	G	A	0.0579904	-1.04967	0.0663923	6.10235e-53	1871	249.693	ENGASE.SeqId_16781_2.txt	ENGASE	Keep	NO	YES
SeqId_16792_4	rs2278831	O15389	missense	G	A	0.107964	-0.729694	0.0502999	2.86796e-45	1871	210.224	SIGLEC5.SeqId_16792_4.txt	SIGLEC5	Keep	NO	YES
SeqId_16792_4	rs113277778	O15389	#N/A	G	C	0.0112239	1.97873	0.145254	2.32507e-40	1871	185.376	SIGLEC5.SeqId_16792_4.txt	SIGLEC5	Keep	NO	NO
SeqId_16792_4	rs73050880	O15389	#N/A	G	A	0.0521112	-0.609817	0.0691191	2.50914e-18	1871	77.7568	SIGLEC5.SeqId_16792_4.txt	SIGLEC5	Keep	NO	YES
SeqId_16792_4	rs73050865	O15389	#N/A	G	C	0.0171032	-0.738651	0.123928	3.00231e-09	1871	35.4875	SIGLEC5.SeqId_16792_4.txt	SIGLEC5	Keep	NO	YES
SeqId_16792_4	rs73052899	O15389	#N/A	T	C	0.466061	-0.383148	0.0317999	2.98497e-32	1871	145.016	SIGLEC5.SeqId_16792_4.txt	SIGLEC5	Keep	NO	YES
SeqId_16792_4	rs77375890	O15389	#N/A	T	C	0.0601283	-0.730551	0.0658716	1.00085e-27	1871	122.868	SIGLEC5.SeqId_16792_4.txt	SIGLEC5	Keep	NO	NO
SeqId_16792_4	rs2305372	O15389	#N/A	T	A	0.030465	-0.539084	0.0940053	1.13734e-08	1871	32.8506	SIGLEC5.SeqId_16792_4.txt	SIGLEC5	Keep	NO	NO
SeqId_16805_5	rs55661135	O76074	#N/A	A	G	0.438268	-0.480023	0.0304169	9.11539e-53	1871	248.788	PDE5A.SeqId_16805_5.txt	PDE5A	Keep	NO	YES
SeqId_16805_5	rs185560304	O76074	#N/A	A	G	0.0547835	0.384168	0.0722346	1.1729e-07	1871	28.2545	PDE5A.SeqId_16805_5.txt	PDE5A	Keep	NO	NO
SeqId_16805_5	rs56905341	O76074	#N/A	C	T	0.158204	-0.687125	0.0410816	1.25176e-58	1871	279.455	PDE5A.SeqId_16805_5.txt	PDE5A	Keep	NO	YES
SeqId_16805_5	rs6817738	O76074	#N/A	T	A	0.0876537	0.837298	0.054502	2.99798e-50	1871	235.76	PDE5A.SeqId_16805_5.txt	PDE5A	Keep	NO	NO
SeqId_16805_5	rs10518346	O76074	#N/A	T	C	0.150187	-0.302963	0.0459012	5.32831e-11	1871	43.5178	PDE5A.SeqId_16805_5.txt	PDE5A	Keep	NO	YES
SeqId_16809_1	rs77371232	O00746	#N/A	A	T	0.176911	-0.226663	0.0429354	1.44894e-07	1871	27.8398	NME4.SeqId_16809_1.txt	NME4	Keep	NO	YES
SeqId_16809_1	rs2071914	O00746	#N/A	C	G	0.105291	-0.399863	0.0519228	2.17179e-14	1871	59.2436	NME4.SeqId_16809_1.txt	NME4	Keep	NO	NO
SeqId_16809_1	rs5841	O00746	#N/A	T	C	0.466595	-0.223091	0.0324922	8.95622e-12	1871	47.0914	NME4.SeqId_16809_1.txt	NME4	Keep	NO	NO
SeqId_16818_200	rs1879240	Q9H5V8	#N/A	C	T	0.228755	0.192591	0.0383967	5.78126e-07	1871	25.1316	CDCP1.SeqId_16818_200.txt	CDCP1	Keep	NO	YES
SeqId_16818_200	rs58868809	Q9H5V8	#N/A	G	A	0.220738	-0.306414	0.0390077	6.6758e-15	1871	61.6385	CDCP1.SeqId_16818_200.txt	CDCP1	Keep	NO	YES
SeqId_16823_75	rs132642	O95236	#N/A	A	T	0.0269909	-1.25952	0.0968957	4.77121e-37	1871	168.786	APOL3.SeqId_16823_75.txt	APOL3	Keep	NO	YES
SeqId_16823_75	rs116147257	O95236	missense	A	G	0.0443613	-0.551606	0.0786577	3.25343e-12	1871	49.126	APOL3.SeqId_16823_75.txt	APOL3	Keep	NO	NO
SeqId_16823_75	rs132618	O95236	#N/A	T	A	0.121058	0.318661	0.048841	8.76286e-11	1871	42.523	APOL3.SeqId_16823_75.txt	APOL3	Keep	NO	YES
SeqId_16825_20	rs58597245	P54252	#N/A	A	G	0.274185	0.446382	0.0351681	1.80296e-35	1871	160.935	ATXN3.SeqId_16825_20.txt	ATXN3	Keep	NO	YES
SeqId_16825_20	rs978219	P54252	#N/A	A	T	0.171299	-0.259803	0.0435206	2.83789e-09	1871	35.5987	ATXN3.SeqId_16825_20.txt	ATXN3	Keep	NO	YES
SeqId_16825_20	rs58339937	P54252	#N/A	C	T	0.280866	-0.526168	0.034282	3.65371e-50	1871	235.316	ATXN3.SeqId_16825_20.txt	ATXN3	Keep	NO	YES
SeqId_16825_20	rs2295174	P54252	#N/A	C	A	0.1248	-0.385033	0.0487623	4.86404e-15	1871	62.2821	ATXN3.SeqId_16825_20.txt	ATXN3	Keep	NO	YES
SeqId_16828_8	rs1053312	P12109	missense	A	G	0.415019	-1.07396	0.022698	1e-200	1871	2236.33	COL6A1.SeqId_16828_8.txt	COL6A1	Keep	NO	YES
SeqId_16851_50	rs8136381	O43819	#N/A	T	C	0.175842	-0.230649	0.0427285	7.59743e-08	1871	29.1074	SCO2.SeqId_16851_50.txt	SCO2	Keep	YES	NO
SeqId_16856_79	rs2077775	Q15555	#N/A	G	T	0.351684	-0.162454	0.034267	2.28944e-06	1871	22.4514	MAPRE2.SeqId_16856_79.txt	MAPRE2	Keep	YES	NO
SeqId_16856_79	rs1443641	Q15555	#N/A	T	A	0.169963	-0.34261	0.0426033	1.55476e-15	1871	64.6025	MAPRE2.SeqId_16856_79.txt	MAPRE2	Keep	YES	NO
SeqId_16872_248	rs7975	O43708	#N/A	A	G	0.289952	0.96764	0.0282786	1.15666e-199	1871	1169.63	GSTZ1.SeqId_16872_248.txt	GSTZ1	Keep	NO	YES
SeqId_16882_27	rs75735760	Q9NRX4	missense	C	T	0.0555852	0.915938	0.0683788	3.87943e-39	1871	179.236	PHPT1.SeqId_16882_27.txt	PHPT1	Keep	NO	NO
SeqId_16882_27	rs10123375	Q9NRX4	#N/A	G	A	0.192945	0.589192	0.0381895	1.22162e-50	1871	237.772	PHPT1.SeqId_16882_27.txt	PHPT1	Keep	NO	YES
SeqId_16882_27	rs373365182	Q9NRX4	missense	G	C	0.0163014	1.22842	0.126948	1.20906e-21	1871	93.5357	PHPT1.SeqId_16882_27.txt	PHPT1	Keep	NO	NO
SeqId_16892_23	rs12678907	Q13822	#N/A	T	C	0.18279	0.263404	0.0420977	4.85401e-10	1871	39.1078	ENPP2.SeqId_16892_23.txt	ENPP2	Keep	YES	NO
SeqId_16900_29	rs804816	Q8NFP4	#N/A	G	A	0.483431	-0.120149	0.0327945	0.000255525	1871	13.4083	MDGA1.SeqId_16900_29.txt	MDGA1	Keep	NO	YES
SeqId_16900_29	rs6937280	Q8NFP4	#N/A	T	G	0.222074	1.07306	0.030733	1e-200	1871	1217.79	MDGA1.SeqId_16900_29.txt	MDGA1	Keep	NO	YES
SeqId_16907_3	rs11926317	Q8N3J6	#N/A	C	T	0.191074	-0.199538	0.0400723	6.96332e-07	1871	24.7684	CADM2.SeqId_16907_3.txt	CADM2	Keep	NO	NO
SeqId_16907_3	rs188017908	Q8N3J6	#N/A	C	G	0.0229824	-0.42755	0.107276	6.99186e-05	1871	15.8673	CADM2.SeqId_16907_3.txt	CADM2	Keep	NO	NO
SeqId_16913_8	rs41269597	O00584	#N/A	C	G	0.171299	-0.141646	0.0432269	0.0010691	1871	10.726	RNASET2.SeqId_16913_8.txt	RNASET2	Keep	NO	YES
SeqId_16913_8	rs35614625	O00584	#N/A	T	C	0.119722	-0.726627	0.0474075	4.86943e-50	1871	234.674	RNASET2.SeqId_16913_8.txt	RNASET2	Keep	NO	YES
SeqId_16913_8	rs6928890	O00584	#N/A	T	G	0.315072	-0.364072	0.0340865	6.86829e-26	1871	113.958	RNASET2.SeqId_16913_8.txt	RNASET2	Keep	NO	YES
SeqId_16914_104	rs146544652	P08571	#N/A	A	C	0.025922	0.516208	0.101307	3.82981e-07	1871	25.9362	CD14.SeqId_16914_104.txt	CD14	Keep	NO	NO
SeqId_16914_104	rs143336897	P08571	missense	A	G	0.0229824	-0.453631	0.104787	1.57649e-05	1871	18.7209	CD14.SeqId_16914_104.txt	CD14	Keep	NO	NO
SeqId_16914_104	rs5744451	P08571	#N/A	C	A	0.0809727	-0.902499	0.0559616	6.97902e-55	1871	259.806	CD14.SeqId_16914_104.txt	CD14	Keep	NO	NO
SeqId_16915_153	rs112479217	Q9H3S1	#N/A	A	G	0.169695	-0.226299	0.0432785	1.89624e-07	1871	27.3122	SEMA4A.SeqId_16915_153.txt	SEMA4A	Keep	NO	NO
SeqId_16915_153	rs3738581	Q9H3S1	#N/A	C	T	0.343666	-0.240294	0.0335785	1.18656e-12	1871	51.1563	SEMA4A.SeqId_16915_153.txt	SEMA4A	Keep	NO	YES
SeqId_16915_153	rs16837187	Q9H3S1	#N/A	G	A	0.128006	-0.187264	0.0489008	0.000132653	1871	14.6491	SEMA4A.SeqId_16915_153.txt	SEMA4A	Keep	NO	NO
SeqId_16916_19	rs7998922	Q9H5Y7	missense	C	T	0.310262	0.219813	0.0352215	5.36989e-10	1871	38.9069	SLITRK6.SeqId_16916_19.txt	SLITRK6	Keep	NO	NO
SeqId_16918_198	rs3775296	O15455	#N/A	A	C	0.160877	-0.551623	0.0419995	9.34971e-38	1871	172.319	TLR3.SeqId_16918_198.txt	TLR3	Keep	NO	YES
SeqId_16918_198	rs11930050	O15455	#N/A	A	G	0.070016	-0.22959	0.0630669	0.000279595	1871	13.2385	TLR3.SeqId_16918_198.txt	TLR3	Keep	NO	NO
SeqId_16918_198	rs3775291	O15455	missense	T	C	0.0579904	-0.844699	0.0661628	7.52305e-36	1871	162.821	TLR3.SeqId_16918_198.txt	TLR3	Keep	NO	YES
SeqId_16919_1	rs7560517	P07108	#N/A	A	G	0.157937	0.446064	0.0431963	2.38187e-24	1871	106.521	DBI.SeqId_16919_1.txt	DBI	Keep	NO	YES
SeqId_16919_1	rs10200633	P07108	#N/A	A	G	0.262694	0.241505	0.0370711	9.34088e-11	1871	42.3952	DBI.SeqId_16919_1.txt	DBI	Keep	NO	NO
SeqId_16919_1	rs56352241	P07108	#N/A	A	G	0.0149653	-0.774959	0.134395	9.46095e-09	1871	33.2144	DBI.SeqId_16919_1.txt	DBI	Keep	NO	NO
SeqId_16919_1	rs11896956	P07108	#N/A	G	A	0.127472	-0.69191	0.0463462	1.06606e-47	1871	222.642	DBI.SeqId_16919_1.txt	DBI	Keep	NO	YES
SeqId_17138_8	rs3957356	P08263	#N/A	T	C	0.307322	-0.630899	0.0316731	3.25704e-80	1871	396.346	GSTA1.SeqId_17138_8.txt	GSTA1	Keep	NO	YES
SeqId_17138_8	rs73740639	P08263	#N/A	T	C	0.117317	0.292318	0.0512299	1.34207e-08	1871	32.5237	GSTA1.SeqId_17138_8.txt	GSTA1	Keep	NO	NO
SeqId_17140_57	rs142165435	Q9GZP0	#N/A	C	T	0.0160342	1.11604	0.12632	2.25656e-18	1871	77.9742	PDGFD.SeqId_17140_57.txt	PDGFD	Keep	NO	NO
SeqId_17140_57	rs114063235	Q9GZP0	#N/A	C	A	0.0403528	-0.54767	0.0820709	3.28923e-11	1871	44.4831	PDGFD.SeqId_17140_57.txt	PDGFD	Keep	NO	NO
SeqId_17140_57	rs10791675	Q9GZP0	#N/A	C	T	0.294228	0.162801	0.0364155	8.2663e-06	1871	19.9654	PDGFD.SeqId_17140_57.txt	PDGFD	Keep	NO	YES
SeqId_17140_57	rs10895571	Q9GZP0	#N/A	C	T	0.333511	-0.153745	0.0349419	1.14342e-05	1871	19.3395	PDGFD.SeqId_17140_57.txt	PDGFD	Keep	NO	NO
SeqId_17140_57	rs17102103	Q9GZP0	#N/A	G	A	0.228487	-0.270236	0.0388708	4.95356e-12	1871	48.2809	PDGFD.SeqId_17140_57.txt	PDGFD	Keep	NO	YES
SeqId_17140_57	rs7119186	Q9GZP0	#N/A	T	G	0.172368	-0.593508	0.0409805	3.93717e-45	1871	209.524	PDGFD.SeqId_17140_57.txt	PDGFD	Keep	NO	YES
SeqId_17151_84	rs968457	Q14653	missense	T	C	0.059861	-1.25946	0.0605504	1.32473e-86	1871	432.186	IRF3.SeqId_17151_84.txt	IRF3	Keep	NO	NO
SeqId_17151_84	rs111586636	Q14653	#N/A	T	G	0.0464992	0.707337	0.07492	1.05637e-20	1871	89.0416	IRF3.SeqId_17151_84.txt	IRF3	Keep	NO	NO
SeqId_17151_84	rs77126515	Q14653	#N/A	T	C	0.0448958	0.640156	0.0763956	1.03031e-16	1871	70.1408	IRF3.SeqId_17151_84.txt	IRF3	Keep	NO	NO
SeqId_17151_84	rs61747405	Q14653	#N/A	T	C	0.0171032	-0.715825	0.126025	1.55881e-08	1871	32.2282	IRF3.SeqId_17151_84.txt	IRF3	Keep	NO	YES
SeqId_17151_84	rs8109314	Q14653	#N/A	T	C	0.270711	0.197184	0.0366906	8.65394e-08	1871	28.8516	IRF3.SeqId_17151_84.txt	IRF3	Keep	NO	YES
SeqId_17153_46	rs113217221	P43628	#N/A	A	G	0.11117	-0.567874	0.0501555	8.61478e-29	1871	128.057	KIR2DL3.SeqId_17153_46.txt	KIR2DL3	Keep	NO	NO
SeqId_17153_46	rs659699	P43628	#N/A	T	C	0.302512	-0.307179	0.0339278	3.37567e-19	1871	81.8855	KIR2DL3.SeqId_17153_46.txt	KIR2DL3	Keep	NO	NO
SeqId_17153_46	rs35861855	P43628	missense	T	C	0.0430251	0.621761	0.0778988	2.49653e-15	1871	63.6386	KIR2DL3.SeqId_17153_46.txt	KIR2DL3	Keep	NO	NO
SeqId_17156_72	rs148250162	O15075	#N/A	A	G	0.02031	-0.506794	0.114863	1.08168e-05	1871	19.4464	DCLK1.SeqId_17156_72.txt	DCLK1	Keep	YES	NO
SeqId_17156_72	rs7982300	O15075	#N/A	C	T	0.318813	0.256052	0.0341711	1.03111e-13	1871	56.0885	DCLK1.SeqId_17156_72.txt	DCLK1	Keep	YES	NO
SeqId_17164_15	rs13429773	P09525	#N/A	A	G	0.107964	1.09404	0.0473233	3.29196e-104	1871	533.89	ANXA4.SeqId_17164_15.txt	ANXA4	Keep	NO	NO
SeqId_17164_15	rs12470908	P09525	missense	C	A	0.163282	-0.255085	0.0446895	1.32718e-08	1871	32.5458	ANXA4.SeqId_17164_15.txt	ANXA4	Keep	NO	NO
SeqId_17164_15	rs6546547	P09525	#N/A	T	A	0.254944	0.438345	0.036795	1.36312e-31	1871	141.772	ANXA4.SeqId_17164_15.txt	ANXA4	Keep	NO	YES
SeqId_17164_15	rs2228203	P09525	missense	T	C	0.311865	-0.309148	0.0340901	2.96775e-19	1871	82.1508	ANXA4.SeqId_17164_15.txt	ANXA4	Keep	NO	YES
SeqId_17195_43	rs1071545	Q99933	#N/A	C	G	0.0585249	-0.67816	0.0676004	4.19056e-23	1871	100.531	BAG1.SeqId_17195_43.txt	BAG1	Keep	YES	NO
SeqId_17195_43	rs143488080	Q99933	#N/A	C	A	0.0342063	0.391083	0.0888362	1.13162e-05	1871	19.3595	BAG1.SeqId_17195_43.txt	BAG1	Keep	YES	NO
SeqId_17224_12	rs7045409	P20774	#N/A	T	A	0.185462	-0.505736	0.0397901	1.47098e-35	1871	161.374	OGN.SeqId_17224_12.txt	OGN	Keep	NO	YES
SeqId_17320_19	rs11226911	Q9NRN7	#N/A	T	C	0.390967	0.144577	0.0331606	1.37198e-05	1871	18.9884	AASDHPPT.SeqId_17320_19.txt	AASDHPPT	Keep	NO	YES
SeqId_17325_10	rs10495279	Q16774	#N/A	A	G	0.0296633	1.19274	0.0910131	1.32614e-37	1871	171.561	GUK1.SeqId_17325_10.txt	GUK1	Keep	NO	YES
SeqId_17325_10	rs186397829	Q16774	#N/A	A	G	0.00962052	-1.10828	0.166215	3.40934e-11	1871	44.4114	GUK1.SeqId_17325_10.txt	GUK1	Keep	NO	NO
SeqId_17325_10	rs822741	Q16774	missense	T	C	0.169161	0.288104	0.0438854	6.72461e-11	1871	43.0521	GUK1.SeqId_17325_10.txt	GUK1	Keep	NO	NO
SeqId_17327_3	rs9471969	Q9BT09	missense	T	G	0.31721	-0.225189	0.0342528	6.32167e-11	1871	43.1755	CNPY3.SeqId_17327_3.txt	CNPY3	Keep	YES	NO
SeqId_17329_2	rs17215785	Q9BUT1	#N/A	C	T	0.201497	0.28787	0.0402453	1.21453e-12	1871	51.1091	BDH2.SeqId_17329_2.txt	BDH2	Keep	NO	YES
SeqId_17329_2	rs76142480	Q9BUT1	missense	G	T	0.0328701	-1.07294	0.0882166	8.25049e-33	1871	147.77	BDH2.SeqId_17329_2.txt	BDH2	Keep	NO	NO
SeqId_17331_138	rs79552818	Q96MU8	#N/A	C	T	0.0526456	0.538419	0.0717607	9.593e-14	1871	56.2345	KREMEN1.SeqId_17331_138.txt	KREMEN1	Keep	NO	YES
SeqId_17331_138	rs5752870	Q96MU8	#N/A	C	T	0.374399	-0.204258	0.033088	8.18888e-10	1871	38.0673	KREMEN1.SeqId_17331_138.txt	KREMEN1	Keep	NO	YES
SeqId_17331_138	rs61752343	Q96MU8	missense	T	C	0.0133618	-1.79466	0.137106	1.60038e-37	1871	171.154	KREMEN1.SeqId_17331_138.txt	KREMEN1	Keep	NO	NO
SeqId_17331_138	rs77026582	Q96MU8	#N/A	T	C	0.0264564	-0.5874	0.101212	7.60528e-09	1871	33.6465	KREMEN1.SeqId_17331_138.txt	KREMEN1	Keep	NO	NO
SeqId_17331_138	rs545354615	Q96MU8	#N/A	T	C	0.0125601	0.730079	0.146664	7.01795e-07	1871	24.753	KREMEN1.SeqId_17331_138.txt	KREMEN1	Keep	NO	NO
SeqId_17332_3	rs2236387	Q9NX46	missense	A	G	0.255478	1.06605	0.0288427	1e-200	1871	1364.64	ADPRHL2.SeqId_17332_3.txt	ADPRHL2	Keep	NO	NO
SeqId_17332_3	rs183240136	Q9NX46	missense	C	G	0.0526456	-0.52403	0.0734385	1.37256e-12	1871	50.8628	ADPRHL2.SeqId_17332_3.txt	ADPRHL2	Keep	NO	NO
SeqId_17341_89	rs1133785	Q9BWD1	missense	C	T	0.210583	-0.337041	0.0387841	7.75723e-18	1871	75.4386	ACAT2.SeqId_17341_89.txt	ACAT2	Keep	YES	NO
SeqId_17341_89	rs116832191	Q9BWD1	#N/A	T	C	0.0579904	-0.260192	0.0700836	0.000211157	1871	13.7686	ACAT2.SeqId_17341_89.txt	ACAT2	Keep	YES	NO
SeqId_17347_80	rs35626308	Q96BJ3	#N/A	A	T	0.247996	-0.247597	0.0381883	1.14316e-10	1871	41.9919	AIDA.SeqId_17347_80.txt	AIDA	Keep	NO	YES
SeqId_17350_13	rs9822911	Q9UQN3	#N/A	C	T	0.284874	0.512475	0.0344944	2.80746e-47	1871	220.487	CHMP2B.SeqId_17350_13.txt	CHMP2B	Keep	NO	YES
SeqId_17350_13	rs1060238	Q9UQN3	#N/A	C	G	0.0670764	-0.460885	0.0642652	1.06331e-12	1871	51.377	CHMP2B.SeqId_17350_13.txt	CHMP2B	Keep	NO	YES
SeqId_17370_186	rs62277639	Q9NUJ1	#N/A	A	G	0.227686	-0.221379	0.037531	4.34236e-09	1871	34.7559	ABHD10.SeqId_17370_186.txt	ABHD10	Keep	YES	NO
SeqId_17383_4	rs4277306	Q9NSY2	#N/A	A	G	0.249332	0.4987	0.0351486	1.79522e-43	1871	201.094	STARD5.SeqId_17383_4.txt	STARD5	Keep	NO	NO
SeqId_17383_4	rs61740947	Q9NSY2	missense	A	C	0.0112239	-1.78456	0.150398	2.31475e-31	1871	140.642	STARD5.SeqId_17383_4.txt	STARD5	Keep	NO	NO
SeqId_17383_4	rs145471294	Q9NSY2	#N/A	A	G	0.0595938	0.647695	0.0672422	1.82459e-21	1871	92.6814	STARD5.SeqId_17383_4.txt	STARD5	Keep	NO	NO
SeqId_17383_4	rs4392019	Q9NSY2	#N/A	T	C	0.130412	0.339591	0.0469496	6.85594e-13	1871	52.2618	STARD5.SeqId_17383_4.txt	STARD5	Keep	NO	YES
SeqId_17383_4	rs11634869	Q9NSY2	#N/A	T	A	0.159808	-0.164772	0.0450361	0.000260564	1871	13.3715	STARD5.SeqId_17383_4.txt	STARD5	Keep	NO	YES
SeqId_17383_4	rs4384572	Q9NSY2	missense	T	C	0.0208445	-0.407683	0.115201	0.000411637	1871	12.5103	STARD5.SeqId_17383_4.txt	STARD5	Keep	NO	NO
SeqId_17396_23	rs6828526	P07327	#N/A	A	G	0.0154997	-1.04676	0.128733	7.65239e-16	1871	66.0465	ADH1A.SeqId_17396_23.txt	ADH1A	Keep	NO	NO
SeqId_17396_23	rs72679847	P07327	#N/A	C	T	0.349278	0.112747	0.0347156	0.00118386	1871	10.5365	ADH1A.SeqId_17396_23.txt	ADH1A	Keep	NO	YES
SeqId_17447_52	rs59908052	Q6FHJ7	#N/A	G	A	0.125067	0.22971	0.0483011	2.12803e-06	1871	22.5934	SFRP4.SeqId_17447_52.txt	SFRP4	Keep	NO	YES
SeqId_17450_51	rs73791738	P12081	#N/A	T	C	0.04062	-0.543164	0.0818449	4.19515e-11	1871	43.9961	HARS.SeqId_17450_51.txt	HARS	Keep	NO	NO
SeqId_17456_53	rs6559901	Q8NBJ4	#N/A	C	T	0.44388	-0.22668	0.0332297	1.2118e-11	1871	46.4846	GOLM1.SeqId_17456_53.txt	GOLM1	Keep	NO	YES
SeqId_17456_53	rs11141227	Q8NBJ4	#N/A	G	C	0.0251203	0.978122	0.102122	3.0158e-21	1871	91.6395	GOLM1.SeqId_17456_53.txt	GOLM1	Keep	NO	YES
SeqId_17460_51	rs142667356	P20591	#N/A	A	G	0.0513095	-0.313554	0.0744879	2.6813e-05	1871	17.7006	MX1.SeqId_17460_51.txt	MX1	Keep	NO	NO
SeqId_17460_51	rs464138	P20591	#N/A	C	A	0.195617	-0.307706	0.0409666	9.02838e-14	1871	56.357	MX1.SeqId_17460_51.txt	MX1	Keep	NO	YES
SeqId_17490_4	rs12563057	Q9H299	#N/A	A	G	0.0924639	-1.17994	0.0493493	1.86055e-110	1871	571.075	SH3BGRL3.SeqId_17490_4.txt	SH3BGRL3	Keep	NO	YES
SeqId_17490_4	rs12138111	Q9H299	missense	A	G	0.183859	-0.140863	0.0419151	0.000793198	1871	11.2821	SH3BGRL3.SeqId_17490_4.txt	SH3BGRL3	Keep	NO	YES
SeqId_17513_11	rs12570993	P50995	#N/A	C	T	0.345804	0.410785	0.032953	2.55056e-34	1871	155.23	ANXA11.SeqId_17513_11.txt	ANXA11	Keep	NO	YES
SeqId_17513_11	rs61862387	P50995	#N/A	C	T	0.0355425	0.497505	0.0877344	1.64546e-08	1871	32.1211	ANXA11.SeqId_17513_11.txt	ANXA11	Keep	NO	YES
SeqId_17513_11	rs2788296	P50995	missense	G	A	0.177445	-0.711733	0.0407801	2.59868e-63	1871	304.28	ANXA11.SeqId_17513_11.txt	ANXA11	Keep	NO	YES
SeqId_17513_11	rs74145425	P50995	#N/A	G	A	0.141101	-0.424401	0.0453934	2.42967e-20	1871	87.3178	ANXA11.SeqId_17513_11.txt	ANXA11	Keep	NO	YES
SeqId_17514_48	rs114999159	Q9UL25	#N/A	T	C	0.0219134	-0.529544	0.11077	1.88469e-06	1871	22.8294	RAB21.SeqId_17514_48.txt	RAB21	Keep	NO	NO
SeqId_17675_17	rs76659610	Q9NPJ3	missense	G	A	0.0136291	-0.60397	0.141191	1.98394e-05	1871	18.279	ACOT13.SeqId_17675_17.txt	ACOT13	Keep	NO	NO
SeqId_17675_17	rs116411180	Q9NPJ3	#N/A	T	C	0.0269909	-1.5335	0.0936678	2.11729e-56	1871	267.746	ACOT13.SeqId_17675_17.txt	ACOT13	Keep	NO	NO
SeqId_17675_17	rs115365615	Q9NPJ3	#N/A	T	A	0.0197755	-1.52273	0.111471	1.451e-40	1871	186.405	ACOT13.SeqId_17675_17.txt	ACOT13	Keep	NO	NO
SeqId_17675_17	rs3181228	Q9NPJ3	#N/A	T	C	0.0994121	0.366328	0.054017	1.58782e-11	1871	45.9425	ACOT13.SeqId_17675_17.txt	ACOT13	Keep	NO	YES
SeqId_17676_13	rs58276003	Q15642	#N/A	C	G	0.398183	0.232208	0.0326629	1.65426e-12	1871	50.4871	TRIP10.SeqId_17676_13.txt	TRIP10	Keep	NO	NO
SeqId_17676_13	rs113120264	Q15642	#N/A	T	C	0.0179049	1.24821	0.120935	2.50362e-24	1871	106.416	TRIP10.SeqId_17676_13.txt	TRIP10	Keep	NO	NO
SeqId_17676_13	rs8106212	Q15642	#N/A	T	C	0.0718867	0.553853	0.0610894	3.02743e-19	1871	82.1094	TRIP10.SeqId_17676_13.txt	TRIP10	Keep	NO	YES
SeqId_17680_12	rs9856814	P54762	#N/A	A	G	0.232229	-0.289763	0.0388857	1.40125e-13	1871	55.4679	EPHB1.SeqId_17680_12.txt	EPHB1	Keep	NO	YES
SeqId_17680_12	rs78950984	P54762	#N/A	A	G	0.0245858	0.460363	0.105108	1.25307e-05	1871	19.1631	EPHB1.SeqId_17680_12.txt	EPHB1	Keep	NO	NO
SeqId_17682_1	rs2466572	P15529	#N/A	A	C	0.206574	0.596764	0.0381177	5.25076e-52	1871	244.843	CD46.SeqId_17682_1.txt	CD46	Keep	NO	YES
SeqId_17682_1	rs116010642	P15529	#N/A	T	A	0.0104222	1.41764	0.158355	8.19879e-19	1871	80.0578	CD46.SeqId_17682_1.txt	CD46	Keep	NO	NO
SeqId_17682_1	rs41266395	P15529	missense	T	C	0.0122929	0.847761	0.147893	1.15311e-08	1871	32.8237	CD46.SeqId_17682_1.txt	CD46	Keep	NO	NO
SeqId_17685_9	rs3016797	P06727	#N/A	C	G	0.0387493	-0.401551	0.0846333	2.2477e-06	1871	22.4871	APOA4.SeqId_17685_9.txt	APOA4	Keep	NO	NO
SeqId_17686_27	rs114198513	Q99426	#N/A	A	G	0.095938	-0.380091	0.0546348	4.79225e-12	1871	48.3473	TBCB.SeqId_17686_27.txt	TBCB	Keep	NO	NO
SeqId_17686_27	rs59105883	Q99426	#N/A	A	G	0.0288616	0.501285	0.0983808	3.83218e-07	1871	25.9349	TBCB.SeqId_17686_27.txt	TBCB	Keep	NO	NO
SeqId_17691_1	rs145170817	O14773	#N/A	A	G	0.105291	0.34969	0.0533464	7.17233e-11	1871	42.9232	TPP1.SeqId_17691_1.txt	TPP1	Keep	NO	NO
SeqId_17691_1	rs2659871	O14773	#N/A	C	T	0.420631	-0.232144	0.0323646	1.05451e-12	1871	51.3937	TPP1.SeqId_17691_1.txt	TPP1	Keep	NO	YES
SeqId_17692_2	rs9379851	O00478	missense	C	A	0.0368787	-1.29333	0.0817362	5.07962e-53	1871	250.107	BTN3A3.SeqId_17692_2.txt	BTN3A3	Keep	NO	YES
SeqId_17692_2	rs112917608	O00478	#N/A	C	G	0.0272582	-0.861091	0.0977042	2.72066e-18	1871	77.5902	BTN3A3.SeqId_17692_2.txt	BTN3A3	Keep	NO	YES
SeqId_17692_2	rs77237223	O00478	missense	C	T	0.0189738	0.478528	0.120407	7.32815e-05	1871	15.7778	BTN3A3.SeqId_17692_2.txt	BTN3A3	Keep	NO	NO
SeqId_17692_2	rs1985732	O00478	#N/A	G	A	0.336184	0.386733	0.0332535	3.10891e-30	1871	135.109	BTN3A3.SeqId_17692_2.txt	BTN3A3	Keep	NO	YES
SeqId_17692_2	rs12200782	O00478	#N/A	G	C	0.0256547	0.556803	0.10392	9.45584e-08	1871	28.6774	BTN3A3.SeqId_17692_2.txt	BTN3A3	Keep	NO	YES
SeqId_17692_2	rs1796518	O00478	#N/A	T	C	0.244789	0.419481	0.0360223	2.6335e-30	1871	135.462	BTN3A3.SeqId_17692_2.txt	BTN3A3	Keep	NO	NO
SeqId_17692_2	rs12194095	O00478	missense	T	C	0.0510422	-0.809695	0.0726317	5.47296e-28	1871	124.144	BTN3A3.SeqId_17692_2.txt	BTN3A3	Keep	NO	YES
SeqId_17694_32	rs532866530	Q9UL46	#N/A	G	A	0.0173704	0.523297	0.123607	2.41179e-05	1871	17.9038	PSME2.SeqId_17694_32.txt	PSME2	Keep	NO	NO
SeqId_17694_32	rs3742500	Q9UL46	#N/A	T	G	0.363175	0.212364	0.0335639	3.11723e-10	1871	39.9901	PSME2.SeqId_17694_32.txt	PSME2	Keep	NO	YES
SeqId_17702_53	rs4148325	P22309	#N/A	T	C	0.442277	-0.540777	0.0304207	1.92552e-65	1871	315.67	UGT1A1.SeqId_17702_53.txt	UGT1A1	Keep	NO	YES
SeqId_17726_3	rs2311404	Q9NR31	missense	C	T	0.213255	0.471311	0.0376613	1.44967e-34	1871	156.444	SAR1A.SeqId_17726_3.txt	SAR1A	Keep	NO	YES
SeqId_17737_7	rs11790	P26440	#N/A	C	T	0.387493	0.207697	0.0330326	4.00242e-10	1871	39.4921	IVD.SeqId_17737_7.txt	IVD	Keep	YES	NO
SeqId_17737_7	rs139273189	P26440	#N/A	T	C	0.0200428	-0.459683	0.115687	7.35079e-05	1871	15.7719	IVD.SeqId_17737_7.txt	IVD	Keep	YES	NO
SeqId_17739_1	rs36030668	Q16836	missense	G	A	0.0275254	-0.684192	0.0980051	4.05117e-12	1871	48.6849	HADH.SeqId_17739_1.txt	HADH	Keep	NO	NO
SeqId_17739_1	rs10025485	Q16836	missense	T	C	0.297435	0.279359	0.0351721	3.3868e-15	1871	63.0179	HADH.SeqId_17739_1.txt	HADH	Keep	NO	YES
SeqId_17746_77	rs79067051	Q9Y3D6	#N/A	A	G	0.0905933	-0.596257	0.0541728	2.40702e-27	1871	121.015	FIS1.SeqId_17746_77.txt	FIS1	Keep	YES	NO
SeqId_17746_77	rs60629436	Q9Y3D6	#N/A	T	C	0.0542491	-0.340054	0.0715064	2.13028e-06	1871	22.5913	FIS1.SeqId_17746_77.txt	FIS1	Keep	YES	NO
SeqId_17748_21	rs1134516	Q53FA7	#N/A	A	G	0.122929	-0.810382	0.0461221	4.42023e-64	1871	308.388	TP53I3.SeqId_17748_21.txt	TP53I3	Keep	NO	YES
SeqId_17748_21	rs6720226	Q53FA7	#N/A	A	G	0.472742	0.339931	0.0318039	6.36252e-26	1871	114.119	TP53I3.SeqId_17748_21.txt	TP53I3	Keep	NO	YES
SeqId_17748_21	rs147132977	Q53FA7	#N/A	G	T	0.0136291	-0.997178	0.139993	1.50028e-12	1871	50.6837	TP53I3.SeqId_17748_21.txt	TP53I3	Keep	NO	NO
SeqId_17748_21	rs191595968	Q53FA7	#N/A	G	C	0.0299305	-0.380353	0.0943163	5.73458e-05	1871	16.2456	TP53I3.SeqId_17748_21.txt	TP53I3	Keep	NO	NO
SeqId_17755_5	rs114442539	O60701	#N/A	T	C	0.0179049	-1.18408	0.121279	5.37619e-22	1871	95.2196	UGDH.SeqId_17755_5.txt	UGDH	Keep	NO	NO
SeqId_17755_5	rs10009818	O60701	#N/A	T	C	0.352753	-0.292633	0.0343063	2.97427e-17	1871	72.6833	UGDH.SeqId_17755_5.txt	UGDH	Keep	NO	YES
SeqId_17757_86	rs11691634	Q9Y376	#N/A	T	G	0.382416	-0.187476	0.0339095	3.6797e-08	1871	30.534	CAB39.SeqId_17757_86.txt	CAB39	Keep	YES	NO
SeqId_17758_79	rs12936536	Q7Z4W1	#N/A	A	G	0.487173	-0.228963	0.0332148	7.42325e-12	1871	47.4682	DCXR.SeqId_17758_79.txt	DCXR	Keep	YES	NO
SeqId_17758_79	rs113957896	Q7Z4W1	#N/A	G	T	0.130679	0.281929	0.0479078	4.71194e-09	1871	34.5941	DCXR.SeqId_17758_79.txt	DCXR	Keep	YES	NO
SeqId_17758_79	rs45555535	Q7Z4W1	#N/A	T	C	0.140567	-0.284038	0.0470701	1.91952e-09	1871	36.3746	DCXR.SeqId_17758_79.txt	DCXR	Keep	YES	NO
SeqId_17764_108	rs7512948	P08134	#N/A	G	A	0.403795	-0.257848	0.0324621	3.37595e-15	1871	63.0246	RHOC.SeqId_17764_108.txt	RHOC	Keep	NO	YES
SeqId_17765_3	rs8037089	O95149	#N/A	G	A	0.386157	-0.342558	0.0324503	2.4141e-25	1871	111.318	SNUPN.SeqId_17765_3.txt	SNUPN	Keep	NO	YES
SeqId_17765_3	rs116793386	O95149	missense	T	C	0.0109567	-1.81541	0.152117	1.07687e-31	1871	142.275	SNUPN.SeqId_17765_3.txt	SNUPN	Keep	NO	NO
SeqId_17766_5	rs112099284	P14598	#N/A	A	G	0.0112239	-0.901839	0.154558	6.3279e-09	1871	34.0103	NCF1.SeqId_17766_5.txt	NCF1	Keep	NO	NO
SeqId_17766_5	rs2718279	P14598	#N/A	G	C	0.442277	-0.41169	0.0309378	1.14115e-38	1871	176.888	NCF1.SeqId_17766_5.txt	NCF1	Keep	NO	YES
SeqId_17766_5	rs117282715	P14598	#N/A	T	G	0.0181721	0.859882	0.121837	2.37741e-12	1871	49.7571	NCF1.SeqId_17766_5.txt	NCF1	Keep	NO	YES
SeqId_17766_5	rs1033517798	P14598	#N/A	T	A	0.030465	-0.656137	0.0936063	3.32661e-12	1871	49.0811	NCF1.SeqId_17766_5.txt	NCF1	Keep	NO	NO
SeqId_17766_5	rs1345339459	P14598	#N/A	T	C	0.0114912	0.844551	0.149362	1.80536e-08	1871	31.9379	NCF1.SeqId_17766_5.txt	NCF1	Keep	NO	NO
SeqId_17769_28	rs148710267	Q8WW12	#N/A	A	G	0.0534474	-0.879954	0.0686802	4.39798e-36	1871	163.981	PCNP.SeqId_17769_28.txt	PCNP	Keep	YES	NO
SeqId_17769_28	rs146219755	Q8WW12	#N/A	A	G	0.138161	0.157436	0.0470656	0.000839015	1871	11.1773	PCNP.SeqId_17769_28.txt	PCNP	Keep	YES	NO
SeqId_17769_28	rs547671574	Q8WW12	#N/A	C	T	0.0109567	-1.00627	0.156081	1.44723e-10	1871	41.5207	PCNP.SeqId_17769_28.txt	PCNP	Keep	YES	NO
SeqId_17769_28	rs1476123	Q8WW12	#N/A	G	C	0.307322	0.3959	0.0336936	8.3159e-31	1871	137.915	PCNP.SeqId_17769_28.txt	PCNP	Keep	YES	NO
SeqId_17773_26	rs369158752	Q99747	#N/A	C	T	0.0285943	-0.48753	0.097876	6.9047e-07	1871	24.7848	NAPG.SeqId_17773_26.txt	NAPG	Keep	NO	NO
SeqId_17773_26	rs76842305	Q99747	#N/A	T	C	0.146179	0.575232	0.0441804	3.69172e-37	1871	169.341	NAPG.SeqId_17773_26.txt	NAPG	Keep	NO	NO
SeqId_17783_9	rs78831476	Q96EY8	#N/A	A	G	0.0416889	-0.302226	0.0810248	0.000197158	1871	13.8983	MMAB.SeqId_17783_9.txt	MMAB	Keep	NO	NO
SeqId_17783_9	rs11611011	Q96EY8	#N/A	T	C	0.177712	-0.52018	0.040771	8.30695e-36	1871	162.607	MMAB.SeqId_17783_9.txt	MMAB	Keep	NO	YES
SeqId_17791_25	rs74482866	P37235	#N/A	A	G	0.315874	0.180153	0.0353713	3.87564e-07	1871	25.9129	HPCAL1.SeqId_17791_25.txt	HPCAL1	Keep	YES	NO
SeqId_17791_25	rs115230117	P37235	#N/A	T	C	0.0114912	0.77378	0.153135	4.7756e-07	1871	25.5048	HPCAL1.SeqId_17791_25.txt	HPCAL1	Keep	YES	NO
SeqId_17794_6	rs28850393	O15305	#N/A	C	T	0.211384	-0.208744	0.0395652	1.47407e-07	1871	27.8059	PMM2.SeqId_17794_6.txt	PMM2	Keep	NO	YES
SeqId_17799_9	rs73922227	O95336	missense,stop_gained	G	C	0.0181721	-1.10796	0.118877	3.16195e-20	1871	86.7737	PGLS.SeqId_17799_9.txt	PGLS	Keep	NO	NO
SeqId_17799_9	rs186027359	O95336	#N/A	G	T	0.0483699	0.55473	0.0739045	9.37731e-14	1871	56.2804	PGLS.SeqId_17799_9.txt	PGLS	Keep	NO	NO
SeqId_17799_9	rs142347330	O95336	missense	T	C	0.0130946	-1.42272	0.135008	2.90217e-25	1871	110.932	PGLS.SeqId_17799_9.txt	PGLS	Keep	NO	NO
SeqId_17802_4	rs116822047	Q9NR45	#N/A	A	C	0.050775	-0.849189	0.0721278	6.4251e-31	1871	138.465	NANS.SeqId_17802_4.txt	NANS	Keep	NO	NO
SeqId_17802_4	rs10818454	Q9NR45	#N/A	A	G	0.278995	0.306001	0.0358603	2.89814e-17	1871	72.7367	NANS.SeqId_17802_4.txt	NANS	Keep	NO	YES
SeqId_17802_4	rs183572826	Q9NR45	#N/A	T	C	0.0112239	-0.749009	0.154994	1.45839e-06	1871	23.3281	NANS.SeqId_17802_4.txt	NANS	Keep	NO	NO
SeqId_17808_37	rs73862451	Q9NQR4	#N/A	C	T	0.065473	0.449088	0.0658191	1.19979e-11	1871	46.5045	NIT2.SeqId_17808_37.txt	NIT2	Keep	NO	NO
SeqId_17814_8	rs34080032	O95861	#N/A	C	T	0.0168359	-0.514264	0.125462	4.32776e-05	1871	16.7835	BPNT1.SeqId_17814_8.txt	BPNT1	Keep	NO	YES
SeqId_17814_8	rs904327	O95861	missense	T	G	0.119989	-0.32358	0.0491985	6.21035e-11	1871	43.2111	BPNT1.SeqId_17814_8.txt	BPNT1	Keep	NO	NO
SeqId_17818_22	rs9591458	Q9Y2Z0	#N/A	C	G	0.0473009	0.817783	0.0737542	1.02823e-27	1871	122.811	SUGT1.SeqId_17818_22.txt	SUGT1	Keep	YES	NO
SeqId_17819_30	rs8046750	Q6P587	#N/A	C	G	0.0264564	-0.663403	0.0988681	2.57208e-11	1871	44.9757	FAHD1.SeqId_17819_30.txt	FAHD1	Keep	NO	YES
SeqId_17819_30	rs73490123	Q6P587	missense	T	C	0.149385	0.417833	0.0440988	7.76733e-21	1871	89.6783	FAHD1.SeqId_17819_30.txt	FAHD1	Keep	NO	NO
SeqId_17832_12	rs4880752	Q9BXS1	#N/A	T	A	0.280866	0.22125	0.0363622	1.41299e-09	1871	36.983	IDI2.SeqId_17832_12.txt	IDI2	Keep	NO	YES
SeqId_17832_12	rs1044261	Q9BXS1	stop_gained	T	C	0.0440941	-0.461926	0.078667	5.08644e-09	1871	34.4425	IDI2.SeqId_17832_12.txt	IDI2	Keep	NO	YES
SeqId_17843_30	rs3762450	Q9HAB8	#N/A	C	A	0.214858	-0.493532	0.038258	1.54999e-36	1871	166.235	PPCS.SeqId_17843_30.txt	PPCS	Keep	NO	YES
SeqId_17852_5	rs146468820	Q9Y570	#N/A	A	G	0.0443613	0.419076	0.079094	1.30593e-07	1871	28.0436	PPME1.SeqId_17852_5.txt	PPME1	Keep	NO	NO
SeqId_17852_5	rs78292063	Q9Y570	#N/A	T	G	0.0946018	0.230314	0.05552	3.49963e-05	1871	17.1901	PPME1.SeqId_17852_5.txt	PPME1	Keep	NO	NO
SeqId_17856_23	rs7219752	Q9NPB1	#N/A	G	C	0.228755	0.320301	0.0374176	2.3136e-17	1871	73.1982	NT5M.SeqId_17856_23.txt	NT5M	Keep	YES	NO
SeqId_17856_23	rs113161761	Q9NPB1	#N/A	G	C	0.0595938	0.347256	0.0697783	7.06636e-07	1871	24.7397	NT5M.SeqId_17856_23.txt	NT5M	Keep	YES	NO
SeqId_18162_167	rs4251451	Q9NWZ3	#N/A	T	G	0.0673437	-0.29477	0.0633411	3.4895e-06	1871	21.6337	IRAK4.SeqId_18162_167.txt	IRAK4	Keep	YES	NO
SeqId_18173_11	rs78758832	O95154	missense	A	C	0.0502405	-0.882263	0.0727086	1.13677e-32	1871	147.082	AKR7A3.SeqId_18173_11.txt	AKR7A3	Keep	NO	NO
SeqId_18173_11	rs114831001	O95154	#N/A	A	G	0.0285943	0.376909	0.0971893	0.000108922	1871	15.0235	AKR7A3.SeqId_18173_11.txt	AKR7A3	Keep	NO	NO
SeqId_18173_11	rs79253438	O95154	missense	C	G	0.0382149	-1.01772	0.0830333	2.82157e-33	1871	150.068	AKR7A3.SeqId_18173_11.txt	AKR7A3	Keep	NO	NO
SeqId_18173_11	rs116003415	O95154	#N/A	C	T	0.0352753	-0.782085	0.0883886	2.01451e-18	1871	78.208	AKR7A3.SeqId_18173_11.txt	AKR7A3	Keep	NO	NO
SeqId_18173_11	rs4911983	O95154	#N/A	C	G	0.059861	0.474664	0.0688955	7.61797e-12	1871	47.4162	AKR7A3.SeqId_18173_11.txt	AKR7A3	Keep	NO	YES
SeqId_18173_11	rs114032559	O95154	missense	G	A	0.0277926	-0.870632	0.0977707	1.23682e-18	1871	79.2113	AKR7A3.SeqId_18173_11.txt	AKR7A3	Keep	NO	NO
SeqId_18173_11	rs145115818	O95154	missense	T	G	0.0213789	-1.15155	0.111046	1.54897e-24	1871	107.423	AKR7A3.SeqId_18173_11.txt	AKR7A3	Keep	NO	NO
SeqId_18173_11	rs2231198	O95154	missense	T	C	0.365313	-0.328568	0.0321648	7.09868e-24	1871	104.238	AKR7A3.SeqId_18173_11.txt	AKR7A3	Keep	NO	YES
SeqId_18173_11	rs61764885	O95154	#N/A	T	C	0.0983431	-0.454154	0.0543744	1.28616e-16	1871	69.6872	AKR7A3.SeqId_18173_11.txt	AKR7A3	Keep	NO	YES
SeqId_18173_11	rs12091991	O95154	#N/A	T	C	0.398985	-0.205991	0.0337093	1.20337e-09	1871	37.302	AKR7A3.SeqId_18173_11.txt	AKR7A3	Keep	NO	YES
SeqId_18173_11	rs541267260	O95154	#N/A	T	C	0.0136291	-0.794862	0.137884	9.54801e-09	1871	33.1964	AKR7A3.SeqId_18173_11.txt	AKR7A3	Keep	NO	NO
SeqId_18174_79	rs1141054	Q8WUM4	#N/A	T	C	0.375468	0.585866	0.0309265	2.38494e-73	1871	358.485	PDCD6IP.SeqId_18174_79.txt	PDCD6IP	Keep	NO	YES
SeqId_18177_49	rs80241367	Q13564	missense	T	C	0.0510422	-0.810514	0.072194	2.37633e-28	1871	125.908	NAE1.SeqId_18177_49.txt	NAE1	Keep	YES	NO
SeqId_18181_2	rs2234281	Q9Y5U2	missense	A	G	0.221005	-0.320835	0.0383212	1.09308e-16	1871	70.0198	TSSC4.SeqId_18181_2.txt	TSSC4	Keep	YES	NO
SeqId_18181_2	rs2234279	Q9Y5U2	#N/A	G	C	0.275521	0.379895	0.0357496	1.19007e-25	1871	112.803	TSSC4.SeqId_18181_2.txt	TSSC4	Keep	YES	NO
SeqId_18183_3	rs74060917	Q5SW96	#N/A	A	G	0.409139	0.220529	0.0319117	6.59696e-12	1871	47.7053	LDLRAP1.SeqId_18183_3.txt	LDLRAP1	Keep	NO	NO
SeqId_18183_3	rs56214942	Q5SW96	#N/A	G	A	0.472475	0.366263	0.0318885	1.48801e-29	1871	131.781	LDLRAP1.SeqId_18183_3.txt	LDLRAP1	Keep	NO	YES
SeqId_18186_15	rs79384125	P26639	missense	A	G	0.0823089	-0.931172	0.055104	9.98134e-60	1871	285.252	TARS.SeqId_18186_15.txt	TARS	Keep	NO	NO
SeqId_18186_15	rs3777083	P26639	#N/A	A	G	0.453234	0.336245	0.0319672	3.53365e-25	1871	110.519	TARS.SeqId_18186_15.txt	TARS	Keep	NO	YES
SeqId_18186_15	rs16891129	P26639	missense	G	A	0.0320684	-0.963102	0.0907774	1.41416e-25	1871	112.441	TARS.SeqId_18186_15.txt	TARS	Keep	NO	NO
SeqId_18188_12	rs2668747	P50440	#N/A	T	C	0.212453	0.186732	0.039541	2.5034e-06	1871	22.2781	GATM.SeqId_18188_12.txt	GATM	Keep	YES	NO
SeqId_18204_1	rs78780737	P23193	#N/A	A	C	0.0211117	0.446504	0.111486	6.44359e-05	1871	16.0231	TCEA1.SeqId_18204_1.txt	TCEA1	Keep	NO	NO
SeqId_18204_1	rs73680391	P23193	#N/A	C	T	0.0825762	-0.464351	0.0594119	9.04597e-15	1871	61.0213	TCEA1.SeqId_18204_1.txt	TCEA1	Keep	NO	NO
SeqId_18206_18	rs28730640	P28332	#N/A	T	C	0.128274	0.44685	0.0472515	9.16262e-21	1871	89.3363	ADH6.SeqId_18206_18.txt	ADH6	Keep	NO	YES
SeqId_18206_18	rs149311627	P28332	#N/A	T	A	0.0109567	-0.997675	0.156111	2.07789e-10	1871	40.7987	ADH6.SeqId_18206_18.txt	ADH6	Keep	NO	YES
SeqId_18214_2	rs743119	P48507	#N/A	A	C	0.467932	0.389147	0.0308272	4.06562e-35	1871	159.182	GCLM.SeqId_18214_2.txt	GCLM	Keep	NO	YES
SeqId_18214_2	rs2301022	P48507	#N/A	C	T	0.461518	-0.218079	0.0333284	7.74589e-11	1871	42.7695	GCLM.SeqId_18214_2.txt	GCLM	Keep	NO	YES
SeqId_18214_2	rs7539210	P48507	#N/A	G	A	0.456708	0.217219	0.031792	1.12526e-11	1871	46.6332	GCLM.SeqId_18214_2.txt	GCLM	Keep	NO	NO
SeqId_18214_2	rs4147846	P48507	#N/A	T	C	0.431587	0.137194	0.0326689	2.80041e-05	1871	17.6172	GCLM.SeqId_18214_2.txt	GCLM	Keep	NO	YES
SeqId_18215_5	rs7722992	Q9NWX6	#N/A	A	G	0.286745	-0.6805	0.0317392	2.34769e-91	1871	459.198	THG1L.SeqId_18215_5.txt	THG1L	Keep	NO	YES
SeqId_18215_5	rs2270820	Q9NWX6	#N/A	T	C	0.36264	-0.520723	0.0319026	4.30338e-56	1871	266.132	THG1L.SeqId_18215_5.txt	THG1L	Keep	NO	YES
SeqId_18216_22	rs11575589	Q14626	missense	A	C	0.0269909	0.627957	0.0980985	1.94317e-10	1871	40.9327	IL11RA.SeqId_18216_22.txt	IL11RA	Keep	NO	NO
SeqId_18216_22	rs184931484	Q14626	#N/A	A	G	0.0114912	0.952852	0.149013	2.03044e-10	1871	40.8449	IL11RA.SeqId_18216_22.txt	IL11RA	Keep	NO	YES
SeqId_18216_22	rs28590491	Q14626	#N/A	A	G	0.0213789	0.49705	0.112146	9.86941e-06	1871	19.6231	IL11RA.SeqId_18216_22.txt	IL11RA	Keep	NO	NO
SeqId_18216_22	rs76429508	Q14626	missense	T	C	0.0149653	-1.14644	0.130489	3.44225e-18	1871	77.1064	IL11RA.SeqId_18216_22.txt	IL11RA	Keep	NO	NO
SeqId_18216_22	rs2480559	Q14626	#N/A	T	C	0.319615	0.255731	0.0344042	1.60581e-13	1871	55.1924	IL11RA.SeqId_18216_22.txt	IL11RA	Keep	NO	YES
SeqId_18218_48	rs7604812	Q96F85	#N/A	A	G	0.486905	-0.673674	0.0285943	1.11834e-107	1871	554.468	CNRIP1.SeqId_18218_48.txt	CNRIP1	Keep	NO	YES
SeqId_18218_48	rs56266714	Q96F85	#N/A	C	G	0.385355	0.384931	0.0325962	4.33214e-31	1871	139.305	CNRIP1.SeqId_18218_48.txt	CNRIP1	Keep	NO	YES
SeqId_18218_48	rs59003389	Q96F85	#N/A	T	C	0.0932656	0.246727	0.0559349	1.08771e-05	1871	19.4358	CNRIP1.SeqId_18218_48.txt	CNRIP1	Keep	NO	NO
SeqId_18220_141	rs250431	Q9HD15	#N/A	A	G	0.35783	0.443121	0.0322777	6.19349e-41	1871	188.267	SRA1.SeqId_18220_141.txt	SRA1	Keep	NO	YES
SeqId_18222_34	rs17485674	Q9NR46	#N/A	A	G	0.0430251	0.509463	0.0793598	1.72708e-10	1871	41.168	SH3GLB2.SeqId_18222_34.txt	SH3GLB2	Keep	NO	NO
SeqId_18222_34	rs17508209	Q9NR46	#N/A	C	G	0.125869	-0.196796	0.0491167	6.39864e-05	1871	16.0365	SH3GLB2.SeqId_18222_34.txt	SH3GLB2	Keep	NO	NO
SeqId_18222_34	rs11537529	Q9NR46	#N/A	T	C	0.122127	-0.517465	0.0479185	2.06007e-26	1871	116.491	SH3GLB2.SeqId_18222_34.txt	SH3GLB2	Keep	NO	YES
SeqId_18225_13	rs114593878	Q9NRV9	#N/A	A	G	0.025922	-1.12934	0.0997237	8.39513e-29	1871	128.112	HEBP1.SeqId_18225_13.txt	HEBP1	Keep	NO	NO
SeqId_18225_13	rs10772631	Q9NRV9	#N/A	A	G	0.354089	-0.303028	0.033788	7.11895e-19	1871	80.3482	HEBP1.SeqId_18225_13.txt	HEBP1	Keep	NO	YES
SeqId_18225_13	rs73066800	Q9NRV9	#N/A	A	C	0.0213789	-0.381355	0.110976	0.000602425	1871	11.796	HEBP1.SeqId_18225_13.txt	HEBP1	Keep	NO	YES
SeqId_18225_13	rs1291359	Q9NRV9	#N/A	C	A	0.369321	0.196784	0.0333939	4.49315e-09	1871	34.6881	HEBP1.SeqId_18225_13.txt	HEBP1	Keep	NO	YES
SeqId_18225_13	rs1941	Q9NRV9	missense	G	C	0.0149653	-1.85647	0.128605	7.29857e-45	1871	208.159	HEBP1.SeqId_18225_13.txt	HEBP1	Keep	NO	YES
SeqId_18225_13	rs7965036	Q9NRV9	#N/A	G	A	0.0978087	0.381864	0.0551256	5.88544e-12	1871	47.9343	HEBP1.SeqId_18225_13.txt	HEBP1	Keep	NO	YES
SeqId_18225_13	rs79661474	Q9NRV9	#N/A	T	A	0.039551	0.56209	0.0821703	1.06523e-11	1871	46.7431	HEBP1.SeqId_18225_13.txt	HEBP1	Keep	NO	NO
SeqId_18236_3	rs115238627	Q3ZCW2	#N/A	C	T	0.0163014	-0.791003	0.126624	5.17161e-10	1871	38.9816	HSPC159.SeqId_18236_3.txt	HSPC159	Keep	NO	NO
SeqId_18236_3	rs75166166	Q3ZCW2	#N/A	G	T	0.0796366	0.292047	0.0599329	1.19253e-06	1871	23.7198	HSPC159.SeqId_18236_3.txt	HSPC159	Keep	NO	NO
SeqId_18241_18	rs58961652	P36551	missense	A	G	0.126403	-0.584407	0.0468858	2.58937e-34	1871	155.197	CPOX.SeqId_18241_18.txt	CPOX	Keep	NO	YES
SeqId_18241_18	rs147527861	P36551	#N/A	C	A	0.0582576	0.525823	0.0677791	1.40967e-14	1871	60.1206	CPOX.SeqId_18241_18.txt	CPOX	Keep	NO	NO
SeqId_18241_18	rs1841541	P36551	#N/A	C	T	0.260289	0.253024	0.0367027	7.39884e-12	1871	47.4748	CPOX.SeqId_18241_18.txt	CPOX	Keep	NO	YES
SeqId_18243_9	rs1440491	P30085	#N/A	A	C	0.186531	0.184199	0.0418778	1.15146e-05	1871	19.326	CMPK1.SeqId_18243_9.txt	CMPK1	Keep	NO	NO
SeqId_18243_9	rs74077238	P30085	#N/A	G	C	0.283805	-0.224662	0.0362866	7.3165e-10	1871	38.2915	CMPK1.SeqId_18243_9.txt	CMPK1	Keep	NO	NO
SeqId_18280_29	rs6571421	Q96FN9	#N/A	C	G	0.132015	0.179635	0.0481496	0.000196596	1871	13.9038	DTD2.SeqId_18280_29.txt	DTD2	Keep	NO	NO
SeqId_18280_29	rs116280132	Q96FN9	#N/A	G	T	0.0269909	-0.59529	0.0992082	2.35794e-09	1871	35.9664	DTD2.SeqId_18280_29.txt	DTD2	Keep	NO	NO
SeqId_18280_29	rs2182255	Q96FN9	#N/A	T	C	0.0363442	1.51741	0.0802697	4.50849e-73	1871	356.975	DTD2.SeqId_18280_29.txt	DTD2	Keep	NO	NO
SeqId_18280_29	rs10147284	Q96FN9	#N/A	T	G	0.364244	-0.426497	0.032169	2.07545e-38	1871	175.587	DTD2.SeqId_18280_29.txt	DTD2	Keep	NO	YES
SeqId_18289_16	rs2293788	Q16663	#N/A	A	G	0.276056	-0.782307	0.0319509	4.60376e-115	1871	598.858	CCL15.SeqId_18289_16.txt	CCL15	Keep	NO	YES
SeqId_18289_16	rs712048	Q16663	#N/A	C	A	0.2186	-0.420117	0.0381494	2.26523e-27	1871	121.144	CCL15.SeqId_18289_16.txt	CCL15	Keep	NO	YES
SeqId_18289_16	rs116343273	Q16663	#N/A	G	A	0.0152325	0.921589	0.130327	2.1593e-12	1871	49.9507	CCL15.SeqId_18289_16.txt	CCL15	Keep	NO	NO
SeqId_18289_16	rs76870803	Q16663	#N/A	G	A	0.0400855	-0.377862	0.0822489	4.63581e-06	1871	21.0835	CCL15.SeqId_18289_16.txt	CCL15	Keep	NO	NO
SeqId_18289_16	rs41389847	Q16663	#N/A	T	C	0.090326	0.89714	0.0535341	7.79424e-59	1871	280.54	CCL15.SeqId_18289_16.txt	CCL15	Keep	NO	YES
SeqId_18289_16	rs116720726	Q16663	#N/A	T	C	0.0363442	-0.484053	0.0875764	3.71101e-08	1871	30.5174	CCL15.SeqId_18289_16.txt	CCL15	Keep	NO	NO
SeqId_18295_102	rs12002324	Q9UBQ7	missense	A	G	0.0392838	-1.1822	0.0776209	1.82342e-49	1871	231.718	GRHPR.SeqId_18295_102.txt	GRHPR	Keep	NO	NO
SeqId_18295_102	rs149695669	Q9UBQ7	#N/A	C	T	0.0344735	-0.390976	0.0899821	1.46722e-05	1871	18.8592	GRHPR.SeqId_18295_102.txt	GRHPR	Keep	NO	NO
SeqId_18295_102	rs4878690	Q9UBQ7	#N/A	T	C	0.107162	0.390231	0.0519601	9.09263e-14	1871	56.3429	GRHPR.SeqId_18295_102.txt	GRHPR	Keep	NO	YES
SeqId_18295_102	rs115705766	Q9UBQ7	#N/A	T	C	0.0256547	-0.354496	0.103259	0.000609775	1871	11.7734	GRHPR.SeqId_18295_102.txt	GRHPR	Keep	NO	NO
SeqId_18310_26	rs17206602	P63302	#N/A	T	C	0.0371459	-0.495943	0.0873472	1.57835e-08	1871	32.2034	SEPW1.SeqId_18310_26.txt	SEPW1	Keep	NO	YES
SeqId_18312_68	rs144004549	Q9UGV2	#N/A	A	G	0.0125601	-0.673089	0.140723	1.86168e-06	1871	22.8534	NDRG3.SeqId_18312_68.txt	NDRG3	Keep	YES	NO
SeqId_18312_68	rs2425291	Q9UGV2	#N/A	T	C	0.0245858	0.482571	0.102756	2.84269e-06	1871	22.0315	NDRG3.SeqId_18312_68.txt	NDRG3	Keep	YES	NO
SeqId_18313_4	rs1406384	Q7L266	#N/A	C	T	0.29209	0.173236	0.0353167	1.01406e-06	1871	24.0354	ASRGL1.SeqId_18313_4.txt	ASRGL1	Keep	YES	NO
SeqId_18315_38	rs1878861	Q96DX8	#N/A	A	G	0.440673	-0.43499	0.0317615	9.34938e-41	1871	187.367	RTP4.SeqId_18315_38.txt	RTP4	Keep	NO	YES
SeqId_18319_7	rs61752925	O00330	missense	A	G	0.0189738	-1.43517	0.114466	1.10307e-34	1871	157.032	PDHX.SeqId_18319_7.txt	PDHX	Keep	NO	NO
SeqId_18319_7	rs12285752	O00330	missense	G	T	0.413683	0.391917	0.031541	4.05753e-34	1871	154.231	PDHX.SeqId_18319_7.txt	PDHX	Keep	NO	YES
SeqId_18319_7	rs2915227	O00330	#N/A	G	C	0.461518	0.170237	0.0316307	8.29387e-08	1871	28.9352	PDHX.SeqId_18319_7.txt	PDHX	Keep	NO	YES
SeqId_18338_26	rs113593983	O75874	missense	G	C	0.0809727	-0.694914	0.057525	2.09311e-32	1871	145.775	IDH1.SeqId_18338_26.txt	IDH1	Keep	NO	YES
SeqId_18338_26	rs78539882	O75874	#N/A	G	A	0.0224479	-0.453279	0.111075	4.67607e-05	1871	16.6354	IDH1.SeqId_18338_26.txt	IDH1	Keep	NO	NO
SeqId_18340_2	rs12751531	P28070	missense	C	A	0.0865847	-0.728396	0.054597	7.50062e-39	1871	177.801	PSMB4.SeqId_18340_2.txt	PSMB4	Keep	NO	YES
SeqId_18342_2	rs147995151	Q9Y617	#N/A	A	C	0.0122929	-0.554812	0.148635	0.000195091	1871	13.9183	PSAT1.SeqId_18342_2.txt	PSAT1	Keep	NO	NO
SeqId_18342_2	rs3758200	Q9Y617	#N/A	A	G	0.504276	0.111594	0.0326698	0.000649477	1871	11.6553	PSAT1.SeqId_18342_2.txt	PSAT1	Keep	NO	YES
SeqId_18342_2	rs2277148	Q9Y617	#N/A	G	C	0.1721	-0.431029	0.0423177	9.47304e-24	1871	103.635	PSAT1.SeqId_18342_2.txt	PSAT1	Keep	NO	YES
SeqId_18342_2	rs10123413	Q9Y617	#N/A	G	A	0.248797	-0.167239	0.0375253	8.81587e-06	1871	19.8409	PSAT1.SeqId_18342_2.txt	PSAT1	Keep	NO	NO
SeqId_18343_10	rs3743890	Q9NUI1	#N/A	G	T	0.223143	-0.210178	0.0388228	6.96798e-08	1871	29.2777	DECR2.SeqId_18343_10.txt	DECR2	Keep	YES	NO
SeqId_18373_13	rs11213342	P35241	#N/A	A	G	0.276056	0.210362	0.0364959	9.58916e-09	1871	33.1881	RDX.SeqId_18373_13.txt	RDX	Keep	NO	YES
SeqId_18373_13	rs11827710	P35241	#N/A	T	C	0.0251203	0.396553	0.103064	0.000123259	1871	14.7885	RDX.SeqId_18373_13.txt	RDX	Keep	NO	NO
SeqId_18387_7	rs576917353	P50502	#N/A	G	A	0.0513095	-0.488806	0.0719427	1.45743e-11	1871	46.1142	ST13.SeqId_18387_7.txt	ST13	Keep	YES	NO
SeqId_18387_7	rs138342	P50502	#N/A	T	C	0.359701	0.19851	0.0332253	2.75393e-09	1871	35.6585	ST13.SeqId_18387_7.txt	ST13	Keep	YES	NO
SeqId_18397_5	rs79717793	P17516	missense	A	G	0.0382149	-0.818963	0.0835486	3.72647e-22	1871	95.9811	AKR1C4.SeqId_18397_5.txt	AKR1C4	Keep	NO	YES
SeqId_18397_5	rs74112670	P17516	missense	G	A	0.0921967	-0.915108	0.0517566	8.25702e-65	1871	312.283	AKR1C4.SeqId_18397_5.txt	AKR1C4	Keep	NO	NO
SeqId_18401_18	rs6485475	Q96Q83	#N/A	T	C	0.450828	-0.173323	0.0320725	7.34806e-08	1871	29.1731	ALKBH3.SeqId_18401_18.txt	ALKBH3	Keep	YES	NO
SeqId_18417_3	rs11191446	Q9HBK9	missense	G	A	0.122662	-0.256192	0.0489721	1.87125e-07	1871	27.3382	AS3MT.SeqId_18417_3.txt	AS3MT	Keep	NO	YES
SeqId_18813_15	rs79724048	Q9NUU7	#N/A	C	A	0.309995	-0.240434	0.035562	1.82608e-11	1871	45.662	DDX19A.SeqId_18813_15.txt	DDX19A	Keep	NO	NO
SeqId_18819_21	rs17388251	P45877	#N/A	C	T	0.125601	-0.826218	0.044865	9.96396e-70	1871	338.774	PPIC.SeqId_18819_21.txt	PPIC	Keep	NO	YES
SeqId_18830_1	rs28794254	Q8WWA0	#N/A	A	G	0.104222	0.962311	0.0497038	2.94822e-76	1871	374.444	ITLN1.SeqId_18830_1.txt	ITLN1	Keep	NO	NO
SeqId_18830_1	rs4656958	Q8WWA0	#N/A	A	G	0.438803	-0.343187	0.0320693	5.5718e-26	1871	114.398	ITLN1.SeqId_18830_1.txt	ITLN1	Keep	NO	YES
SeqId_18830_1	rs113734825	Q8WWA0	#N/A	A	G	0.0833779	0.269461	0.0589735	5.21625e-06	1871	20.8552	ITLN1.SeqId_18830_1.txt	ITLN1	Keep	NO	NO
SeqId_18831_6	rs77570322	Q96JA1	#N/A	A	G	0.0537146	-0.29339	0.0719123	4.69636e-05	1871	16.6272	LRIG1.SeqId_18831_6.txt	LRIG1	Keep	NO	NO
SeqId_18831_6	rs2306272	Q96JA1	missense	C	T	0.146179	-0.690275	0.0436073	4.66536e-53	1871	250.3	LRIG1.SeqId_18831_6.txt	LRIG1	Keep	NO	YES
SeqId_18831_6	rs9832741	Q96JA1	missense	C	A	0.14698	0.585773	0.0434387	1.27969e-39	1871	181.652	LRIG1.SeqId_18831_6.txt	LRIG1	Keep	NO	NO
SeqId_18831_6	rs138006212	Q96JA1	#N/A	G	A	0.0414217	-0.414638	0.0804438	2.81366e-07	1871	26.5392	LRIG1.SeqId_18831_6.txt	LRIG1	Keep	NO	YES
SeqId_18831_6	rs116783569	Q96JA1	#N/A	G	A	0.02031	-0.437143	0.115016	0.000148893	1871	14.43	LRIG1.SeqId_18831_6.txt	LRIG1	Keep	NO	NO
SeqId_18832_65	rs10832912	P0DJI9	#N/A	C	G	0.135756	-0.157601	0.047716	0.00097495	1871	10.8975	SAA2.SeqId_18832_65.txt	SAA2	Keep	NO	NO
SeqId_18832_65	rs7942753	P0DJI9	#N/A	G	A	0.467932	0.324011	0.0326424	1.15349e-22	1871	98.4217	SAA2.SeqId_18832_65.txt	SAA2	Keep	NO	NO
SeqId_18832_65	rs10430893	P0DJI9	#N/A	T	C	0.200962	-0.62614	0.0381489	1.16765e-56	1871	269.1	SAA2.SeqId_18832_65.txt	SAA2	Keep	NO	YES
SeqId_18841_1	rs7242836	Q9UIV8	#N/A	G	A	0.183592	0.458382	0.0402382	4.09595e-29	1871	129.632	SERPINB13.SeqId_18841_1.txt	SERPINB13	Keep	NO	NO
SeqId_18841_1	rs73468602	Q9UIV8	#N/A	T	C	0.0793693	-0.464927	0.0577035	1.37795e-15	1871	64.8486	SERPINB13.SeqId_18841_1.txt	SERPINB13	Keep	NO	NO
SeqId_18864_7	rs10971822	P35030	#N/A	A	G	0.0927312	-0.492071	0.0549937	8.52492e-19	1871	79.977	PRSS3.SeqId_18864_7.txt	PRSS3	Keep	YES	NO
SeqId_18864_7	rs62555900	P35030	#N/A	C	G	0.0919294	0.49348	0.0549771	6.66427e-19	1871	80.4843	PRSS3.SeqId_18864_7.txt	PRSS3	Keep	YES	NO
SeqId_18864_7	rs216358	P35030	#N/A	C	A	0.428648	0.248034	0.0326471	4.74565e-14	1871	57.6592	PRSS3.SeqId_18864_7.txt	PRSS3	Keep	YES	NO
SeqId_18864_7	rs145179010	P35030	#N/A	T	C	0.0173704	-0.782138	0.122873	2.44423e-10	1871	40.4752	PRSS3.SeqId_18864_7.txt	PRSS3	Keep	YES	NO
SeqId_18871_24	rs7874631	Q9BQI0	#N/A	A	G	0.345003	0.211244	0.0345069	1.12482e-09	1871	37.4363	AIF1L.SeqId_18871_24.txt	AIF1L	Keep	NO	YES
SeqId_18871_24	rs11244283	Q9BQI0	#N/A	C	G	0.0836451	-0.611225	0.0568874	3.59327e-26	1871	115.32	AIF1L.SeqId_18871_24.txt	AIF1L	Keep	NO	YES
SeqId_18871_24	rs11244297	Q9BQI0	#N/A	T	C	0.13442	0.287321	0.0479722	2.52091e-09	1871	35.8336	AIF1L.SeqId_18871_24.txt	AIF1L	Keep	NO	NO
SeqId_18875_125	rs2056448	P02458	#N/A	G	A	0.488509	-0.418232	0.0316831	4.17792e-38	1871	174.066	COL2A1.SeqId_18875_125.txt	COL2A1	Keep	NO	YES
SeqId_18875_125	rs719008	P02458	#N/A	G	T	0.212453	0.436234	0.0391421	5.65246e-28	1871	124.076	COL2A1.SeqId_18875_125.txt	COL2A1	Keep	NO	YES
SeqId_18876_77	rs183179858	Q8NCG5	#N/A	A	C	0.0104222	-0.799745	0.160653	7.01147e-07	1871	24.7549	CHST4.SeqId_18876_77.txt	CHST4	Keep	NO	NO
SeqId_18876_77	rs73579085	Q8NCG5	#N/A	T	C	0.316943	-0.155058	0.0353231	1.19846e-05	1871	19.2489	CHST4.SeqId_18876_77.txt	CHST4	Keep	NO	NO
SeqId_18878_15	rs58658771	O60565	#N/A	A	T	0.161945	0.970822	0.0376462	1.03188e-125	1871	664.313	GREM1.SeqId_18878_15.txt	GREM1	Keep	NO	YES
SeqId_18878_15	rs8034965	O60565	#N/A	T	G	0.342598	0.608489	0.0305308	2.70728e-80	1871	396.794	GREM1.SeqId_18878_15.txt	GREM1	Keep	NO	YES
SeqId_18880_81	rs6720453	P02461	#N/A	G	A	0.0136291	-0.701393	0.138155	4.21892e-07	1871	25.7469	COL3A1.SeqId_18880_81.txt	COL3A1	Keep	YES	NO
SeqId_18881_7	rs61733714	P48960	missense	T	C	0.0347408	0.77083	0.0875979	3.05687e-18	1871	77.3509	CD97.SeqId_18881_7.txt	CD97	Keep	NO	NO
SeqId_18882_7	rs970929	Q9H4D0	#N/A	A	G	0.441208	-0.344476	0.0314963	4.95911e-27	1871	119.491	CLSTN2.SeqId_18882_7.txt	CLSTN2	Keep	NO	YES
SeqId_18882_7	rs35969901	Q9H4D0	#N/A	A	G	0.230893	-0.148695	0.0386574	0.000123842	1871	14.7796	CLSTN2.SeqId_18882_7.txt	CLSTN2	Keep	NO	YES
SeqId_18882_7	rs1374827	Q9H4D0	#N/A	C	T	0.255746	0.346081	0.0373193	4.81089e-20	1871	85.9061	CLSTN2.SeqId_18882_7.txt	CLSTN2	Keep	NO	YES
SeqId_18882_7	rs78772897	Q9H4D0	#N/A	C	A	0.0692143	-0.253705	0.0630384	5.93449e-05	1871	16.1802	CLSTN2.SeqId_18882_7.txt	CLSTN2	Keep	NO	NO
SeqId_18882_7	rs145065006	Q9H4D0	missense	T	C	0.015767	0.739224	0.131092	1.97167e-08	1871	31.764	CLSTN2.SeqId_18882_7.txt	CLSTN2	Keep	NO	NO
SeqId_18895_54	rs58206785	Q03013	#N/A	A	G	0.14511	-0.659752	0.0437361	1.31304e-48	1871	227.309	GSTM4.SeqId_18895_54.txt	GSTM4	Keep	NO	NO
SeqId_18895_54	rs3861917	Q03013	#N/A	A	T	0.143773	-0.157846	0.0470038	0.000800418	1871	11.2651	GSTM4.SeqId_18895_54.txt	GSTM4	Keep	NO	NO
SeqId_18895_54	rs756635	Q03013	#N/A	C	A	0.125067	0.454525	0.04841	1.69683e-20	1871	88.0604	GSTM4.SeqId_18895_54.txt	GSTM4	Keep	NO	YES
SeqId_18895_54	rs11101981	Q03013	#N/A	C	T	0.0662747	-0.419856	0.066192	2.8191e-10	1871	40.1907	GSTM4.SeqId_18895_54.txt	GSTM4	Keep	NO	YES
SeqId_18895_54	rs17585355	Q03013	#N/A	C	A	0.0106895	-0.696619	0.158909	1.2313e-05	1871	19.1968	GSTM4.SeqId_18895_54.txt	GSTM4	Keep	NO	YES
SeqId_18895_54	rs35553604	Q03013	#N/A	G	C	0.222341	0.490197	0.0367839	9.00454e-39	1871	177.403	GSTM4.SeqId_18895_54.txt	GSTM4	Keep	NO	YES
SeqId_18895_54	rs11101990	Q03013	#N/A	T	C	0.0339391	-0.448657	0.0890021	5.07939e-07	1871	25.3842	GSTM4.SeqId_18895_54.txt	GSTM4	Keep	NO	NO
SeqId_18895_54	rs1537235	Q03013	missense	T	C	0.0895243	-0.197844	0.0564797	0.000470999	1871	12.2573	GSTM4.SeqId_18895_54.txt	GSTM4	Keep	NO	YES
SeqId_18896_23	rs9561998	Q8IZP7	#N/A	G	A	0.375468	0.161186	0.0334047	1.51182e-06	1871	23.2581	HS6ST3.SeqId_18896_23.txt	HS6ST3	Keep	YES	NO
SeqId_18900_37	rs11246358	P01112	#N/A	A	G	0.340994	0.165411	0.0341892	1.41829e-06	1871	23.3823	HRAS.SeqId_18900_37.txt	HRAS	Keep	YES	NO
SeqId_18914_188	rs150195471	Q99487	missense	A	C	0.0189738	-0.701418	0.118073	3.37956e-09	1871	35.2524	PAFAH2.SeqId_18914_188.txt	PAFAH2	Keep	YES	NO
SeqId_18916_25	rs67002563	Q9BY32	#N/A	A	G	0.0601283	-1.07484	0.064687	6.19389e-58	1871	275.797	ITPA.SeqId_18916_25.txt	ITPA	Keep	NO	YES
SeqId_18916_25	rs8362	Q9BY32	#N/A	A	G	0.449492	0.284606	0.0321027	1.73693e-18	1871	78.5128	ITPA.SeqId_18916_25.txt	ITPA	Keep	NO	NO
SeqId_18916_25	rs7270101	Q9BY32	#N/A	C	A	0.08124	-0.704429	0.0573882	2.29671e-33	1871	150.51	ITPA.SeqId_18916_25.txt	ITPA	Keep	NO	YES
SeqId_18916_25	rs34982958	Q9BY32	missense	G	A	0.0211117	-1.01556	0.112457	4.13807e-19	1871	81.4655	ITPA.SeqId_18916_25.txt	ITPA	Keep	NO	NO
SeqId_18917_53	rs34756037	P04746	#N/A	A	G	0.0542491	-0.367766	0.0721956	3.85874e-07	1871	25.9213	AMY2A.SeqId_18917_53.txt	AMY2A	Keep	NO	YES
SeqId_18917_53	rs1184797796	P04746	#N/A	C	T	0.0833779	0.712816	0.0565333	4.8296e-35	1871	158.811	AMY2A.SeqId_18917_53.txt	AMY2A	Keep	NO	YES
SeqId_18917_53	rs115186091	P04746	#N/A	G	C	0.0368787	-0.975881	0.0840609	3.8935e-30	1871	134.63	AMY2A.SeqId_18917_53.txt	AMY2A	Keep	NO	NO
SeqId_18922_27	rs11654859	P34810	#N/A	T	C	0.16542	0.44481	0.0429398	1.72829e-24	1871	107.193	CD68.SeqId_18922_27.txt	CD68	Keep	NO	YES
SeqId_18930_28	rs1817797	O94813	#N/A	G	A	0.461518	-0.191344	0.0326677	5.54631e-09	1871	34.2711	SLIT2.SeqId_18930_28.txt	SLIT2	Keep	NO	YES
SeqId_18930_28	rs34823730	O94813	#N/A	T	A	0.304917	0.176513	0.0349362	4.78745e-07	1871	25.4998	SLIT2.SeqId_18930_28.txt	SLIT2	Keep	NO	YES
SeqId_18934_50	rs8122557	P21980	#N/A	T	C	0.226617	0.28218	0.0384174	3.05515e-13	1871	53.893	TGM2.SeqId_18934_50.txt	TGM2	Keep	YES	NO
SeqId_19113_66	rs2245410	Q9UJC5	#N/A	A	G	0.466595	-0.44143	0.0310887	1.56393e-43	1871	201.398	SH3BGRL2.SeqId_19113_66.txt	SH3BGRL2	Keep	NO	YES
SeqId_19113_66	rs79547560	Q9UJC5	#N/A	C	T	0.0603955	0.614055	0.0680414	4.35829e-19	1871	81.3586	SH3BGRL2.SeqId_19113_66.txt	SH3BGRL2	Keep	NO	NO
SeqId_19113_66	rs7761089	Q9UJC5	#N/A	G	A	0.0342063	-0.458501	0.0886635	2.5744e-07	1871	26.7132	SH3BGRL2.SeqId_19113_66.txt	SH3BGRL2	Keep	NO	NO
SeqId_19127_1	rs115407940	O14558	#N/A	A	G	0.102352	-0.271299	0.0541065	5.83008e-07	1871	25.115	HSPB6.SeqId_19127_1.txt	HSPB6	Keep	YES	NO
SeqId_19129_15	rs66686932	Q2M296	#N/A	A	G	0.0427579	-0.41954	0.0793375	1.38125e-07	1871	27.9335	MTHFSD.SeqId_19129_15.txt	MTHFSD	Keep	NO	YES
SeqId_19129_15	rs9926723	Q2M296	#N/A	C	A	0.502138	-0.334509	0.0313465	7.56128e-26	1871	113.756	MTHFSD.SeqId_19129_15.txt	MTHFSD	Keep	NO	YES
SeqId_19130_81	rs28374149	P50452	#N/A	A	G	0.296098	-0.181451	0.0359613	4.95622e-07	1871	25.4322	SERPINB8.SeqId_19130_81.txt	SERPINB8	Keep	NO	YES
SeqId_19130_81	rs3826616	P50452	#N/A	G	A	0.413415	-0.408705	0.0319047	4.51222e-36	1871	163.925	SERPINB8.SeqId_19130_81.txt	SERPINB8	Keep	NO	YES
SeqId_19143_38	rs35045958	Q6BCY4	#N/A	A	G	0.193747	0.624186	0.0390526	5.35771e-54	1871	255.19	CYB5R2.SeqId_19143_38.txt	CYB5R2	Keep	NO	YES
SeqId_19143_38	rs141082489	Q6BCY4	#N/A	G	A	0.0261892	0.55114	0.100732	5.06855e-08	1871	29.9037	CYB5R2.SeqId_19143_38.txt	CYB5R2	Keep	NO	NO
SeqId_19143_38	rs185918001	Q6BCY4	#N/A	G	C	0.0120257	-0.72751	0.146511	7.4737e-07	1871	24.6305	CYB5R2.SeqId_19143_38.txt	CYB5R2	Keep	NO	NO
SeqId_19143_38	rs61733056	Q6BCY4	missense	T	C	0.194014	-1.01783	0.0344185	5.42409e-158	1871	873.579	CYB5R2.SeqId_19143_38.txt	CYB5R2	Keep	NO	NO
SeqId_19150_20	rs111850345	O60256	#N/A	G	A	0.142972	-0.208233	0.0473958	1.17791e-05	1871	19.2821	PRPSAP2.SeqId_19150_20.txt	PRPSAP2	Keep	YES	NO
SeqId_19154_41	rs13412535	P07093	#N/A	A	G	0.0483699	-0.899673	0.0743598	1.69494e-32	1871	146.227	SERPINE2.SeqId_19154_41.txt	SERPINE2	Keep	NO	YES
SeqId_19154_41	rs10194024	P07093	#N/A	A	C	0.178514	-0.264599	0.0429948	9.20796e-10	1871	37.8338	SERPINE2.SeqId_19154_41.txt	SERPINE2	Keep	NO	YES
SeqId_19154_41	rs12138	P07093	#N/A	A	G	0.213789	-0.219832	0.039113	2.19149e-08	1871	31.5555	SERPINE2.SeqId_19154_41.txt	SERPINE2	Keep	NO	NO
SeqId_19154_41	rs75160057	P07093	#N/A	C	T	0.0574559	-0.419358	0.0695884	2.01623e-09	1871	36.277	SERPINE2.SeqId_19154_41.txt	SERPINE2	Keep	NO	NO
SeqId_19154_41	rs115325404	P07093	#N/A	C	T	0.0133618	-0.692695	0.142354	1.23437e-06	1871	23.6527	SERPINE2.SeqId_19154_41.txt	SERPINE2	Keep	NO	NO
SeqId_19154_41	rs34261112	P07093	#N/A	C	G	0.0847141	0.265646	0.0590544	7.2701e-06	1871	20.2133	SERPINE2.SeqId_19154_41.txt	SERPINE2	Keep	NO	YES
SeqId_19154_41	rs7602990	P07093	#N/A	G	T	0.191609	-0.202479	0.0415857	1.21625e-06	1871	23.6814	SERPINE2.SeqId_19154_41.txt	SERPINE2	Keep	NO	NO
SeqId_19154_41	rs76601738	P07093	#N/A	T	G	0.0443613	-0.886549	0.0775313	2.57958e-29	1871	130.613	SERPINE2.SeqId_19154_41.txt	SERPINE2	Keep	NO	NO
SeqId_19161_1	rs11174461	Q9Y4E8	#N/A	A	G	0.113041	0.269874	0.0505219	1.03311e-07	1871	28.5035	USP15.SeqId_19161_1.txt	USP15	Keep	NO	YES
SeqId_19161_1	rs56117810	Q9Y4E8	#N/A	G	A	0.125067	0.552497	0.0476115	4.10858e-30	1871	134.515	USP15.SeqId_19161_1.txt	USP15	Keep	NO	YES
SeqId_19173_5	rs62512330	Q8TCF1	#N/A	A	G	0.238108	0.603461	0.0362232	3.2925e-58	1871	277.243	ZFAND1.SeqId_19173_5.txt	ZFAND1	Keep	NO	YES
SeqId_19173_5	rs550531578	Q8TCF1	#N/A	A	G	0.0264564	-0.832627	0.100288	1.93164e-16	1871	68.8555	ZFAND1.SeqId_19173_5.txt	ZFAND1	Keep	NO	NO
SeqId_19173_5	rs75843534	Q8TCF1	#N/A	C	T	0.0216462	-0.581473	0.112721	2.75313e-07	1871	26.5818	ZFAND1.SeqId_19173_5.txt	ZFAND1	Keep	NO	YES
SeqId_19175_18	rs72889227	P49006	#N/A	T	G	0.105291	-0.229553	0.0529207	1.51681e-05	1871	18.7953	MARCKSL1.SeqId_19175_18.txt	MARCKSL1	Keep	YES	NO
SeqId_19177_7	rs1871049	Q7L9L4	#N/A	T	A	0.155265	-0.261362	0.0445267	5.15109e-09	1871	34.4175	MOBKL1A.SeqId_19177_7.txt	MOBKL1A	Keep	YES	NO
SeqId_19187_21	rs115212112	O95630	#N/A	A	G	0.0745591	-0.483622	0.0607891	3.05726e-15	1871	63.2261	STAMBP.SeqId_19187_21.txt	STAMBP	Keep	YES	NO
SeqId_19187_21	rs72915479	O95630	#N/A	A	G	0.267237	0.278998	0.0370651	8.01268e-14	1871	56.5988	STAMBP.SeqId_19187_21.txt	STAMBP	Keep	YES	NO
SeqId_19188_21	rs7946134	Q99733	#N/A	A	G	0.0539818	-0.872929	0.0708104	1.25291e-33	1871	151.81	NAP1L4.SeqId_19188_21.txt	NAP1L4	Keep	NO	YES
SeqId_19188_21	rs2073581	Q99733	#N/A	G	A	0.251203	-0.119849	0.0368386	0.00116088	1871	10.573	NAP1L4.SeqId_19188_21.txt	NAP1L4	Keep	NO	YES
SeqId_19194_9	rs6035082	Q8TEA8	#N/A	G	C	0.331641	-0.595049	0.032165	2.66324e-70	1871	341.88	DTD1.SeqId_19194_9.txt	DTD1	Keep	NO	YES
SeqId_19194_9	rs73270367	Q8TEA8	#N/A	G	A	0.157937	-0.360817	0.0440734	4.912e-16	1871	66.9509	DTD1.SeqId_19194_9.txt	DTD1	Keep	NO	NO
SeqId_19213_1	rs1630171	O60575	#N/A	A	G	0.433458	-0.494073	0.0310189	1.16438e-53	1871	253.434	SPINK4.SeqId_19213_1.txt	SPINK4	Keep	NO	YES
SeqId_19213_1	rs830568	O60575	missense	T	A	0.346072	-0.355869	0.0340304	6.50266e-25	1871	109.24	SPINK4.SeqId_19213_1.txt	SPINK4	Keep	NO	YES
SeqId_19223_6	rs1541576	P62820	#N/A	T	C	0.384019	-0.17631	0.0327055	7.90225e-08	1871	29.0301	RAB1A.SeqId_19223_6.txt	RAB1A	Keep	YES	NO
SeqId_19233_75	rs78369615	O00244	#N/A	T	C	0.0334046	0.440079	0.091177	1.50129e-06	1871	23.2716	ATOX1.SeqId_19233_75.txt	ATOX1	Keep	YES	NO
SeqId_19251_56	rs2229498	P10124	missense	A	G	0.416889	0.267035	0.0324485	3.48304e-16	1871	67.6523	SRGN.SeqId_19251_56.txt	SRGN	Keep	NO	YES
SeqId_19254_125	rs1042391	P36959	missense	T	A	0.173169	-0.898753	0.0373041	6.47873e-112	1871	579.833	GMPR.SeqId_19254_125.txt	GMPR	Keep	NO	YES
SeqId_19258_24	rs114759170	Q92947	missense	A	C	0.0144308	1.13446	0.132872	2.78364e-17	1871	72.8194	GCDH.SeqId_19258_24.txt	GCDH	Keep	YES	NO
SeqId_19262_219	rs2230178	P49748	missense	A	G	0.0435596	0.336247	0.0794259	2.4128e-05	1871	17.9031	ACADVL.SeqId_19262_219.txt	ACADVL	Keep	YES	NO
SeqId_19262_219	rs114464237	P49748	#N/A	C	T	0.0419562	-0.711086	0.0788768	4.73977e-19	1871	81.186	ACADVL.SeqId_19262_219.txt	ACADVL	Keep	YES	NO
SeqId_19262_219	rs28934585	P49748	missense	T	C	0.106895	0.943175	0.0471123	6.19245e-81	1871	400.361	ACADVL.SeqId_19262_219.txt	ACADVL	Keep	YES	NO
SeqId_19267_14	rs146473165	Q16775	#N/A	C	T	0.0117584	-0.823946	0.151261	5.7953e-08	1871	29.6401	HAGH.SeqId_19267_14.txt	HAGH	Keep	NO	NO
SeqId_19267_14	rs116869551	Q16775	#N/A	T	C	0.0307322	0.557513	0.0927311	2.1963e-09	1871	36.1073	HAGH.SeqId_19267_14.txt	HAGH	Keep	NO	YES
SeqId_19267_14	rs6600158	Q16775	#N/A	T	G	0.434527	0.166892	0.0323142	2.66535e-07	1871	26.6452	HAGH.SeqId_19267_14.txt	HAGH	Keep	NO	NO
SeqId_19273_3	rs8190955	P00390	missense	A	G	0.100748	-1.48571	0.0418003	1e-200	1871	1261.96	GSR.SeqId_19273_3.txt	GSR	Keep	NO	NO
SeqId_19273_3	rs7016457	P00390	#N/A	A	G	0.301978	0.368288	0.0346696	1.23641e-25	1871	112.723	GSR.SeqId_19273_3.txt	GSR	Keep	NO	NO
SeqId_19277_4	rs12036299	Q8NFU3	#N/A	A	G	0.453501	0.45967	0.0308147	1.25092e-47	1871	222.286	TSTD1.SeqId_19277_4.txt	TSTD1	Keep	NO	YES
SeqId_19277_4	rs10908821	Q8NFU3	#N/A	G	C	0.0769642	1.1948	0.0549884	1.60763e-93	1871	471.611	TSTD1.SeqId_19277_4.txt	TSTD1	Keep	NO	YES
SeqId_19277_4	rs12070248	Q8NFU3	#N/A	G	T	0.0285943	0.518203	0.0977916	1.30169e-07	1871	28.05	TSTD1.SeqId_19277_4.txt	TSTD1	Keep	NO	NO
SeqId_19289_29	rs2298005	P06132	#N/A	A	G	0.185195	-0.942116	0.036603	2.63773e-125	1871	661.776	UROD.SeqId_19289_29.txt	UROD	Keep	NO	YES
SeqId_19289_29	rs146576128	P06132	#N/A	A	G	0.0299305	-0.766137	0.0957612	2.15334e-15	1871	63.9395	UROD.SeqId_19289_29.txt	UROD	Keep	NO	YES
SeqId_19293_6	rs2135588	O75436	#N/A	A	G	0.106627	-0.401693	0.0512645	7.76055e-15	1871	61.3325	VPS26A.SeqId_19293_6.txt	VPS26A	Keep	YES	NO
SeqId_19334_62	rs149001650	O95881	#N/A	G	A	0.010155	-0.86325	0.162562	1.22514e-07	1871	28.1689	TXNDC12.SeqId_19334_62.txt	TXNDC12	Keep	NO	NO
SeqId_19334_62	rs558601491	O95881	#N/A	G	C	0.0291288	-0.37798	0.0954726	7.80711e-05	1871	15.6573	TXNDC12.SeqId_19334_62.txt	TXNDC12	Keep	NO	NO
SeqId_19338_3	rs148870409	Q8WZA0	#N/A	A	G	0.108498	0.276166	0.0515653	9.57731e-08	1871	28.6524	LZIC.SeqId_19338_3.txt	LZIC	Keep	YES	NO
SeqId_19353_25	rs141735624	Q86WC4	missense	C	G	0.0636024	-0.282485	0.0677243	3.17006e-05	1871	17.3795	OSTM1.SeqId_19353_25.txt	OSTM1	Keep	YES	NO
SeqId_19353_25	rs9480830	Q86WC4	missense	G	C	0.090326	-0.408568	0.0562518	5.52344e-13	1871	52.6977	OSTM1.SeqId_19353_25.txt	OSTM1	Keep	YES	NO
SeqId_19361_78	rs137886895	O15232	#N/A	C	T	0.0154997	-1.51729	0.128597	4.8549e-31	1871	139.063	MATN3.SeqId_19361_78.txt	MATN3	Keep	NO	NO
SeqId_19361_78	rs11694716	O15232	#N/A	G	A	0.247996	0.846629	0.03295	6.13497e-125	1871	659.494	MATN3.SeqId_19361_78.txt	MATN3	Keep	NO	YES
SeqId_19361_78	rs188620236	O15232	#N/A	T	G	0.167557	-0.63801	0.0414943	2.5033e-50	1871	236.164	MATN3.SeqId_19361_78.txt	MATN3	Keep	NO	YES
SeqId_19372_7	rs78127177	Q7Z553	#N/A	A	G	0.0486371	-0.51296	0.0734722	4.0373e-12	1871	48.6919	MDGA2.SeqId_19372_7.txt	MDGA2	Keep	NO	YES
SeqId_19372_7	rs77249946	Q7Z553	#N/A	A	G	0.036077	-0.476581	0.0865258	4.13298e-08	1871	30.3052	MDGA2.SeqId_19372_7.txt	MDGA2	Keep	NO	YES
SeqId_19372_7	rs75653764	Q7Z553	#N/A	A	G	0.0133618	0.72472	0.142269	3.85889e-07	1871	25.9212	MDGA2.SeqId_19372_7.txt	MDGA2	Keep	NO	YES
SeqId_19372_7	rs151172869	Q7Z553	#N/A	C	T	0.0251203	1.04883	0.101746	2.84799e-24	1871	106.148	MDGA2.SeqId_19372_7.txt	MDGA2	Keep	NO	NO
SeqId_19372_7	rs575162998	Q7Z553	#N/A	C	G	0.0130946	1.20288	0.13897	1.03836e-17	1871	74.8407	MDGA2.SeqId_19372_7.txt	MDGA2	Keep	NO	NO
SeqId_19372_7	rs11157592	Q7Z553	#N/A	C	T	0.0745591	-0.280904	0.0612309	4.78104e-06	1871	21.0237	MDGA2.SeqId_19372_7.txt	MDGA2	Keep	NO	YES
SeqId_19372_7	rs2933205	Q7Z553	#N/A	C	T	0.323089	0.148815	0.0351685	2.43393e-05	1871	17.8863	MDGA2.SeqId_19372_7.txt	MDGA2	Keep	NO	NO
SeqId_19372_7	rs61995227	Q7Z553	#N/A	G	A	0.0195083	1.16505	0.11623	4.53449e-23	1871	100.366	MDGA2.SeqId_19372_7.txt	MDGA2	Keep	NO	NO
SeqId_19372_7	rs910875	Q7Z553	#N/A	G	C	0.192678	-0.24992	0.0414872	2.04383e-09	1871	36.2501	MDGA2.SeqId_19372_7.txt	MDGA2	Keep	NO	YES
SeqId_19372_7	rs75256751	Q7Z553	#N/A	T	C	0.186531	-0.324496	0.041572	9.78069e-15	1871	60.8629	MDGA2.SeqId_19372_7.txt	MDGA2	Keep	NO	YES
SeqId_19372_7	rs72670743	Q7Z553	#N/A	T	A	0.024853	0.50445	0.102202	8.69135e-07	1871	24.3362	MDGA2.SeqId_19372_7.txt	MDGA2	Keep	NO	NO
SeqId_19377_14	rs55929503	O95897	#N/A	A	G	0.13923	0.848439	0.0435348	3.71528e-77	1871	379.406	OLFM2.SeqId_19377_14.txt	OLFM2	Keep	NO	YES
SeqId_19437_61	rs6921438	P15692	#N/A	A	G	0.420096	-0.211239	0.0328905	1.69588e-10	1871	41.2043	VEGFA.SeqId_19437_61.txt	VEGFA	Keep	YES	NO
SeqId_19437_61	rs79238583	P15692	#N/A	C	T	0.0481026	0.593755	0.0747965	3.50414e-15	1871	62.9488	VEGFA.SeqId_19437_61.txt	VEGFA	Keep	YES	NO
SeqId_19446_1	rs17102191	Q9P2T1	#N/A	T	C	0.299572	0.227934	0.0345544	5.46807e-11	1871	43.4657	GMPR2.SeqId_19446_1.txt	GMPR2	Keep	NO	NO
SeqId_19446_1	rs8193033	Q9P2T1	#N/A	T	C	0.168359	-0.155	0.0434304	0.000367474	1871	12.7236	GMPR2.SeqId_19446_1.txt	GMPR2	Keep	NO	YES
SeqId_19448_104	rs116787156	Q16831	#N/A	A	G	0.090326	0.358309	0.0560627	2.07267e-10	1871	40.804	UPP1.SeqId_19448_104.txt	UPP1	Keep	NO	NO
SeqId_19448_104	rs7459020	Q16831	#N/A	G	A	0.277392	-0.250666	0.036172	5.77766e-12	1871	47.9713	UPP1.SeqId_19448_104.txt	UPP1	Keep	NO	YES
SeqId_19488_1	rs59452511	O75340	#N/A	C	T	0.448958	-0.161406	0.0324939	7.40895e-07	1871	24.6474	PDCD6.SeqId_19488_1.txt	PDCD6	Keep	NO	YES
SeqId_19488_1	rs116806193	O75340	missense	T	C	0.0590593	-0.539932	0.0676706	2.5521e-15	1871	63.5936	PDCD6.SeqId_19488_1.txt	PDCD6	Keep	NO	NO
SeqId_19496_1	rs73065359	Q9BXD5	#N/A	T	C	0.0724212	-0.423919	0.0617145	8.77129e-12	1871	47.1332	NPL.SeqId_19496_1.txt	NPL	Keep	NO	NO
SeqId_19504_22	rs7574248	P23919	#N/A	A	G	0.269375	0.130161	0.0366388	0.00039096	1871	12.6071	DTYMK.SeqId_19504_22.txt	DTYMK	Keep	NO	YES
SeqId_19504_22	rs62191340	P23919	#N/A	G	A	0.477552	-0.159433	0.0328807	1.34459e-06	1871	23.486	DTYMK.SeqId_19504_22.txt	DTYMK	Keep	NO	YES
SeqId_19504_22	rs3209928	P23919	#N/A	T	C	0.42651	-0.270954	0.0319407	4.39182e-17	1871	71.8849	DTYMK.SeqId_19504_22.txt	DTYMK	Keep	NO	YES
SeqId_19523_215	rs17523802	Q99497	#N/A	A	G	0.33271	0.228643	0.0341438	2.81542e-11	1871	44.7948	PARK7.SeqId_19523_215.txt	PARK7	Keep	NO	YES
SeqId_19523_215	rs116392139	Q99497	#N/A	A	G	0.0109567	0.576336	0.153435	0.000177783	1871	14.0941	PARK7.SeqId_19523_215.txt	PARK7	Keep	NO	NO
SeqId_19523_215	rs76961471	Q99497	#N/A	C	G	0.16542	0.807283	0.0391766	3.49434e-85	1871	424.164	PARK7.SeqId_19523_215.txt	PARK7	Keep	NO	NO
SeqId_19523_215	rs225123	Q99497	#N/A	G	A	0.169963	-0.570362	0.0407719	2.29967e-42	1871	195.486	PARK7.SeqId_19523_215.txt	PARK7	Keep	NO	YES
SeqId_19523_215	rs12079783	Q99497	#N/A	G	C	0.216996	-0.271209	0.0393938	7.88655e-12	1871	47.3465	PARK7.SeqId_19523_215.txt	PARK7	Keep	NO	NO
SeqId_19555_1	rs3940906	P61956	#N/A	A	G	0.0809727	-0.308931	0.0590858	1.90013e-07	1871	27.3081	SUMO2.SeqId_19555_1.txt	SUMO2	Keep	YES	NO
SeqId_19556_12	rs114372207	P17927	missense	A	G	0.0521112	0.897541	0.0705446	1.26349e-35	1871	161.702	CR1.SeqId_19556_12.txt	CR1	Keep	NO	NO
SeqId_19556_12	rs115554854	P17927	missense	A	C	0.0154997	1.29158	0.129909	9.89176e-23	1871	98.7415	CR1.SeqId_19556_12.txt	CR1	Keep	NO	NO
SeqId_19556_12	rs77869629	P17927	#N/A	C	T	0.23597	0.365867	0.0371393	2.34695e-22	1871	96.9426	CR1.SeqId_19556_12.txt	CR1	Keep	NO	NO
SeqId_19556_12	rs17047564	P17927	#N/A	C	A	0.113576	-0.319047	0.0511121	5.32888e-10	1871	38.9222	CR1.SeqId_19556_12.txt	CR1	Keep	NO	NO
SeqId_19556_12	rs111338276	P17927	#N/A	C	T	0.0219134	0.438603	0.108299	5.3323e-05	1871	16.3844	CR1.SeqId_19556_12.txt	CR1	Keep	NO	NO
SeqId_19556_12	rs61034679	P17927	#N/A	T	C	0.0296633	-1.54413	0.0881409	9.6266e-64	1871	306.583	CR1.SeqId_19556_12.txt	CR1	Keep	NO	NO
SeqId_19556_12	rs6661489	P17927	#N/A	T	C	0.0542491	0.459168	0.0707753	1.11305e-10	1871	42.0451	CR1.SeqId_19556_12.txt	CR1	Keep	NO	YES
SeqId_19556_12	rs188894255	P17927	#N/A	T	G	0.0120257	0.704556	0.149912	2.79448e-06	1871	22.0645	CR1.SeqId_19556_12.txt	CR1	Keep	NO	NO
SeqId_19557_3	rs2249177	Q86Z14	#N/A	A	G	0.229824	-0.543722	0.0361789	2.79797e-48	1871	225.621	KLB.SeqId_19557_3.txt	KLB	Keep	NO	YES
SeqId_19557_3	rs3102166	Q86Z14	#N/A	A	G	0.444148	0.375813	0.0321632	1.70761e-30	1871	136.383	KLB.SeqId_19557_3.txt	KLB	Keep	NO	YES
SeqId_19557_3	rs61620232	Q86Z14	missense	C	T	0.02031	1.12277	0.1125	6.88168e-23	1871	99.4975	KLB.SeqId_19557_3.txt	KLB	Keep	NO	NO
SeqId_19557_3	rs138793877	Q86Z14	#N/A	G	T	0.0456975	-0.554449	0.0766444	6.80977e-13	1871	52.2755	KLB.SeqId_19557_3.txt	KLB	Keep	NO	NO
SeqId_19557_3	rs6817264	Q86Z14	#N/A	T	G	0.282469	0.254738	0.0366729	5.1605e-12	1871	48.1984	KLB.SeqId_19557_3.txt	KLB	Keep	NO	YES
SeqId_19558_10	rs2306029	O75096	missense	C	T	0.188936	-0.36351	0.0406396	8.75448e-19	1871	79.9226	LRP4.SeqId_19558_10.txt	LRP4	Keep	NO	YES
SeqId_19558_10	rs7105172	O75096	#N/A	C	T	0.387761	-0.124344	0.0331176	0.000178918	1871	14.0821	LRP4.SeqId_19558_10.txt	LRP4	Keep	NO	YES
SeqId_19558_10	rs144533041	O75096	#N/A	G	A	0.0668092	0.422732	0.0645081	7.2637e-11	1871	42.898	LRP4.SeqId_19558_10.txt	LRP4	Keep	NO	NO
SeqId_19560_23	rs7802114	Q9HCM2	#N/A	G	A	0.308926	0.159179	0.0345382	4.32435e-06	1871	21.2182	PLXNA4.SeqId_19560_23.txt	PLXNA4	Keep	NO	NO
SeqId_19561_216	rs72990033	Q9Y4D7	missense	C	G	0.0122929	0.801023	0.148033	7.07004e-08	1871	29.2488	PLXND1.SeqId_19561_216.txt	PLXND1	Keep	NO	NO
SeqId_19561_216	rs80349132	Q9Y4D7	missense	G	C	0.0227151	1.83746	0.0996157	6.2446e-70	1871	339.872	PLXND1.SeqId_19561_216.txt	PLXND1	Keep	NO	NO
SeqId_19561_216	rs2255703	Q9Y4D7	missense	T	C	0.311598	0.342218	0.0350523	5.3864e-22	1871	95.2156	PLXND1.SeqId_19561_216.txt	PLXND1	Keep	NO	YES
SeqId_19561_216	rs2301572	Q9Y4D7	missense	T	C	0.120524	-0.471622	0.0493938	3.96695e-21	1871	91.0707	PLXND1.SeqId_19561_216.txt	PLXND1	Keep	NO	YES
SeqId_19563_3	rs6004859	Q9BYH1	#N/A	A	C	0.389631	0.203849	0.0335932	1.56245e-09	1871	36.7832	SEZ6L.SeqId_19563_3.txt	SEZ6L	Keep	NO	YES
SeqId_19563_3	rs606265	Q9BYH1	#N/A	C	G	0.231427	-0.198351	0.0382999	2.47246e-07	1871	26.7922	SEZ6L.SeqId_19563_3.txt	SEZ6L	Keep	NO	YES
SeqId_19563_3	rs9613162	Q9BYH1	#N/A	G	C	0.389097	0.164928	0.0332994	7.97065e-07	1871	24.5048	SEZ6L.SeqId_19563_3.txt	SEZ6L	Keep	NO	NO
SeqId_19563_3	rs137203	Q9BYH1	missense	T	G	0.2186	0.281435	0.0387638	5.64173e-13	1871	52.6549	SEZ6L.SeqId_19563_3.txt	SEZ6L	Keep	NO	YES
SeqId_19563_3	rs8136469	Q9BYH1	#N/A	T	C	0.113576	0.275861	0.0516683	1.04815e-07	1871	28.4753	SEZ6L.SeqId_19563_3.txt	SEZ6L	Keep	NO	YES
SeqId_19578_19	rs192238659	O60496	#N/A	A	C	0.00935329	-1.09733	0.16862	9.77075e-11	1871	42.305	DOK2.SeqId_19578_19.txt	DOK2	Keep	NO	NO
SeqId_19578_19	rs4626596	O60496	#N/A	A	G	0.270711	0.194813	0.036296	8.98599e-08	1871	28.7776	DOK2.SeqId_19578_19.txt	DOK2	Keep	NO	YES
SeqId_19590_46	rs4515911	P35247	#N/A	C	T	0.267237	0.523085	0.0345938	8.07524e-49	1871	228.393	SFTPD.SeqId_19590_46.txt	SFTPD	Keep	NO	YES
SeqId_19590_46	rs11201038	P35247	#N/A	G	T	0.184126	-0.147987	0.041524	0.00037457	1871	12.6877	SFTPD.SeqId_19590_46.txt	SFTPD	Keep	NO	YES
SeqId_19590_46	rs12219080	P35247	#N/A	T	C	0.187333	-0.697647	0.0387669	6.68745e-67	1871	323.508	SFTPD.SeqId_19590_46.txt	SFTPD	Keep	NO	YES
SeqId_19614_8	rs146722986	P20061	#N/A	A	G	0.0363442	-1.51781	0.0802657	4.10086e-73	1871	357.199	TCN1.SeqId_19614_8.txt	TCN1	Keep	NO	NO
SeqId_19614_8	rs34324219	P20061	missense	A	C	0.066542	-0.510709	0.0634341	1.44658e-15	1871	64.7496	TCN1.SeqId_19614_8.txt	TCN1	Keep	NO	YES
SeqId_19614_8	rs75230972	P20061	#N/A	G	A	0.0267237	0.434447	0.100108	1.50249e-05	1871	18.8136	TCN1.SeqId_19614_8.txt	TCN1	Keep	NO	NO
SeqId_19614_8	rs4620739	P20061	#N/A	T	C	0.101015	0.35377	0.0542619	9.04005e-11	1871	42.4607	TCN1.SeqId_19614_8.txt	TCN1	Keep	NO	NO
SeqId_19615_213	rs10252880	Q9H0P0	#N/A	C	G	0.346072	-0.164103	0.0341743	1.6965e-06	1871	23.034	NT5C3A.SeqId_19615_213.txt	NT5C3A	Keep	NO	YES
SeqId_19617_5	rs143539373	Q14914	#N/A	A	G	0.138963	0.974016	0.0410479	5.12944e-109	1871	562.452	PTGR1.SeqId_19617_5.txt	PTGR1	Keep	NO	YES
SeqId_19617_5	rs41279067	Q14914	#N/A	C	G	0.0881881	-0.630859	0.0564464	4.06047e-28	1871	124.775	PTGR1.SeqId_19617_5.txt	PTGR1	Keep	NO	YES
SeqId_19617_5	rs7030900	Q14914	#N/A	C	G	0.352753	-0.337583	0.0336957	4.76213e-23	1871	100.265	PTGR1.SeqId_19617_5.txt	PTGR1	Keep	NO	YES
SeqId_19617_5	rs61687806	Q14914	#N/A	T	C	0.0149653	-0.720443	0.134557	9.65439e-08	1871	28.6366	PTGR1.SeqId_19617_5.txt	PTGR1	Keep	NO	YES
SeqId_19617_5	rs12002452	Q14914	#N/A	T	C	0.0577231	0.294565	0.0694517	2.3309e-05	1871	17.9693	PTGR1.SeqId_19617_5.txt	PTGR1	Keep	NO	NO
SeqId_2190_55	rs4253814	P03951	#N/A	A	G	0.0427579	-0.590262	0.0777354	4.89791e-14	1871	57.5954	F11.SeqId_2190_55.txt	F11	Keep	NO	NO
SeqId_2190_55	rs3756011	P03951	#N/A	A	C	0.269375	0.215016	0.0367292	5.65201e-09	1871	34.2337	F11.SeqId_2190_55.txt	F11	Keep	NO	YES
SeqId_2190_55	rs182268875	P03951	#N/A	A	T	0.0154997	0.460928	0.132873	0.000534382	1871	12.0207	F11.SeqId_2190_55.txt	F11	Keep	NO	NO
SeqId_2190_55	rs4253410	P03951	#N/A	C	T	0.144842	0.334477	0.0444308	7.96481e-14	1871	56.6109	F11.SeqId_2190_55.txt	F11	Keep	NO	NO
SeqId_2190_55	rs5967	P03951	missense	T	G	0.0171032	1.93423	0.116827	1.4728e-57	1871	273.82	F11.SeqId_2190_55.txt	F11	Keep	NO	NO
SeqId_2190_55	rs144918963	P03951	#N/A	T	A	0.0130946	-0.683684	0.143801	2.14276e-06	1871	22.5799	F11.SeqId_2190_55.txt	F11	Keep	NO	NO
SeqId_2192_63	rs10116787	Q9Y4X3	#N/A	G	A	0.135222	-0.230174	0.0478317	1.61293e-06	1871	23.1322	CCL27.SeqId_2192_63.txt	CCL27	Keep	YES	NO
SeqId_2201_17	rs148775994	P39060	#N/A	A	G	0.0109567	-1.46004	0.154151	8.01244e-21	1871	89.6133	COL18A1.SeqId_2201_17.txt	COL18A1	Keep	NO	NO
SeqId_2201_17	rs77326997	P39060	#N/A	A	G	0.0232496	-0.856866	0.106594	1.59542e-15	1871	64.5499	COL18A1.SeqId_2201_17.txt	COL18A1	Keep	NO	NO
SeqId_2201_17	rs116453398	P39060	missense	A	C	0.0796366	-0.264788	0.059781	1.00011e-05	1871	19.5977	COL18A1.SeqId_2201_17.txt	COL18A1	Keep	NO	NO
SeqId_2201_17	rs115364093	P39060	#N/A	G	A	0.0363442	-0.33958	0.0859335	8.04978e-05	1871	15.5989	COL18A1.SeqId_2201_17.txt	COL18A1	Keep	NO	NO
SeqId_2201_17	rs115241414	P39060	#N/A	T	C	0.0141635	-1.47557	0.135007	5.35614e-27	1871	119.328	COL18A1.SeqId_2201_17.txt	COL18A1	Keep	NO	NO
SeqId_2381_52	rs76781222	P01031	#N/A	G	A	0.0267237	-0.575091	0.10185	1.88948e-08	1871	31.8483	C5.SeqId_2381_52.txt	C5	Keep	NO	NO
SeqId_2381_52	rs7035199	P01031	#N/A	T	C	0.350882	-0.160431	0.0332992	1.56791e-06	1871	23.187	C5.SeqId_2381_52.txt	C5	Keep	NO	YES
SeqId_2436_49	rs8071286	Q9H2A7	missense	A	G	0.266168	0.227289	0.036771	7.79109e-10	1871	38.1664	CXCL16.SeqId_2436_49.txt	CXCL16	Keep	NO	YES
SeqId_2436_49	rs6502821	Q9H2A7	#N/A	A	G	0.184661	0.22213	0.0419231	1.30547e-07	1871	28.0442	CXCL16.SeqId_2436_49.txt	CXCL16	Keep	NO	YES
SeqId_2436_49	rs77928114	Q9H2A7	#N/A	A	G	0.0133618	0.546934	0.139826	9.49917e-05	1871	15.2837	CXCL16.SeqId_2436_49.txt	CXCL16	Keep	NO	NO
SeqId_2436_49	rs1051007	Q9H2A7	#N/A	G	A	0.101817	0.29846	0.0542914	4.38492e-08	1871	30.1888	CXCL16.SeqId_2436_49.txt	CXCL16	Keep	NO	YES
SeqId_2480_58	rs241886	P35625	#N/A	A	G	0.320417	-0.122707	0.0346414	0.00040651	1871	12.5338	TIMP3.SeqId_2480_58.txt	TIMP3	Keep	NO	YES
SeqId_2480_58	rs2413151	P35625	#N/A	C	T	0.0628006	0.939363	0.0635357	7.31962e-47	1871	218.357	TIMP3.SeqId_2480_58.txt	TIMP3	Keep	NO	YES
SeqId_2480_58	rs9621555	P35625	#N/A	C	T	0.122662	-0.427415	0.0489532	5.48323e-18	1871	76.1505	TIMP3.SeqId_2480_58.txt	TIMP3	Keep	NO	NO
SeqId_2480_58	rs58022867	P35625	#N/A	T	C	0.0358097	0.568007	0.0865192	6.71686e-11	1871	43.0544	TIMP3.SeqId_2480_58.txt	TIMP3	Keep	NO	NO
SeqId_2480_58	rs116346029	P35625	#N/A	T	C	0.0323356	-0.475144	0.0908787	1.902e-07	1871	27.3062	TIMP3.SeqId_2480_58.txt	TIMP3	Keep	NO	NO
SeqId_2480_58	rs5998625	P35625	#N/A	T	C	0.103955	0.194376	0.0529137	0.000246031	1871	13.4798	TIMP3.SeqId_2480_58.txt	TIMP3	Keep	NO	NO
SeqId_2515_14	rs15881	O00451	#N/A	A	C	0.343934	-0.353621	0.0341085	1.58724e-24	1871	107.371	GFRA2.SeqId_2515_14.txt	GFRA2	Keep	NO	YES
SeqId_2515_14	rs58024465	O00451	#N/A	A	G	0.108231	-0.35173	0.0523858	2.49998e-11	1871	45.0326	GFRA2.SeqId_2515_14.txt	GFRA2	Keep	NO	NO
SeqId_2515_14	rs9644150	O00451	#N/A	C	G	0.10636	0.316325	0.0525061	2.03754e-09	1871	36.2563	GFRA2.SeqId_2515_14.txt	GFRA2	Keep	NO	YES
SeqId_2515_14	rs1480999	O00451	#N/A	G	A	0.449225	-0.286985	0.0323683	1.72555e-18	1871	78.5261	GFRA2.SeqId_2515_14.txt	GFRA2	Keep	NO	YES
SeqId_2515_14	rs142084514	O00451	#N/A	T	G	0.0865847	-0.329318	0.0579937	1.57213e-08	1871	32.211	GFRA2.SeqId_2515_14.txt	GFRA2	Keep	NO	NO
SeqId_2516_57	rs28524729	O00585	#N/A	G	A	0.376804	0.177971	0.0332168	9.46301e-08	1871	28.676	CCL21.SeqId_2516_57.txt	CCL21	Keep	NO	YES
SeqId_2567_5	rs138223394	P05156	#N/A	A	G	0.245323	-0.271523	0.0369855	3.13998e-13	1871	53.8376	CFI.SeqId_2567_5.txt	CFI	Keep	NO	YES
SeqId_2567_5	rs61733901	P05156	missense	G	T	0.0117584	-1.74559	0.147013	2.11457e-31	1871	140.834	CFI.SeqId_2567_5.txt	CFI	Keep	NO	NO
SeqId_2567_5	rs13117504	P05156	#N/A	G	C	0.170764	0.373556	0.0420152	1.39411e-18	1871	78.9649	CFI.SeqId_2567_5.txt	CFI	Keep	NO	YES
SeqId_2567_5	rs11946491	P05156	#N/A	G	T	0.340994	-0.124858	0.034446	0.000296986	1871	13.1247	CFI.SeqId_2567_5.txt	CFI	Keep	NO	NO
SeqId_2567_5	rs6821803	P05156	#N/A	T	C	0.0529129	-1.06662	0.06796	3.05163e-52	1871	246.064	CFI.SeqId_2567_5.txt	CFI	Keep	NO	NO
SeqId_2567_5	rs10033900	P05156	#N/A	T	C	0.394441	-0.168438	0.0329413	3.49045e-07	1871	26.1177	CFI.SeqId_2567_5.txt	CFI	Keep	NO	YES
SeqId_2571_12	rs2854746	P17936	missense	C	G	0.30171	0.301399	0.0344638	4.85692e-18	1871	76.3999	IGFBP3.SeqId_2571_12.txt	IGFBP3	Keep	NO	YES
SeqId_2571_12	rs700750	P17936	#N/A	C	A	0.409941	-0.166101	0.032609	3.86498e-07	1871	25.9182	IGFBP3.SeqId_2571_12.txt	IGFBP3	Keep	NO	YES
SeqId_2579_17	rs6094238	P14780	#N/A	G	C	0.468199	0.254155	0.0323196	6.24815e-15	1871	61.7733	MMP9.SeqId_2579_17.txt	MMP9	Keep	NO	YES
SeqId_2579_17	rs8114050	P14780	#N/A	G	A	0.494655	-0.155407	0.031888	1.1887e-06	1871	23.7259	MMP9.SeqId_2579_17.txt	MMP9	Keep	NO	YES
SeqId_2580_83	rs7208693	P05164	missense	A	C	0.197221	-0.235357	0.0404015	6.69194e-09	1871	33.8996	MPO.SeqId_2580_83.txt	MPO	Keep	NO	YES
SeqId_2590_69	rs7531092	Q01973	#N/A	A	G	0.0489043	-0.74964	0.0744039	2.75976e-23	1871	101.403	ROR1.SeqId_2590_69.txt	ROR1	Keep	NO	NO
SeqId_2590_69	rs187535672	Q01973	#N/A	C	A	0.179049	0.20904	0.0421012	7.48829e-07	1871	24.6267	ROR1.SeqId_2590_69.txt	ROR1	Keep	NO	NO
SeqId_2590_69	rs2806536	Q01973	#N/A	G	A	0.432122	-0.209743	0.0324882	1.3666e-10	1871	41.6351	ROR1.SeqId_2590_69.txt	ROR1	Keep	NO	NO
SeqId_2590_69	rs74077463	Q01973	#N/A	G	A	0.142704	0.224539	0.0463242	1.35615e-06	1871	23.4695	ROR1.SeqId_2590_69.txt	ROR1	Keep	NO	NO
SeqId_2590_69	rs34772283	Q01973	#N/A	T	C	0.102084	0.840339	0.050251	1.30858e-58	1871	279.354	ROR1.SeqId_2590_69.txt	ROR1	Keep	NO	NO
SeqId_2590_69	rs112740127	Q01973	#N/A	T	A	0.0275254	-0.515498	0.098556	1.88004e-07	1871	27.329	ROR1.SeqId_2590_69.txt	ROR1	Keep	NO	NO
SeqId_2609_59	rs911119	P01034	#N/A	C	T	0.361571	-0.341965	0.0329322	1.35002e-24	1871	107.71	CST3.SeqId_2609_59.txt	CST3	Keep	NO	YES
SeqId_2609_59	rs73104304	P01034	#N/A	C	T	0.0889898	0.371753	0.056692	7.06379e-11	1871	42.9537	CST3.SeqId_2609_59.txt	CST3	Keep	NO	YES
SeqId_2609_59	rs192681888	P01034	#N/A	G	T	0.00855158	0.677043	0.172068	8.63318e-05	1871	15.4656	CST3.SeqId_2609_59.txt	CST3	Keep	NO	NO
SeqId_2609_59	rs11905347	P01034	#N/A	T	C	0.0171032	-1.2245	0.123913	1.75364e-22	1871	97.5482	CST3.SeqId_2609_59.txt	CST3	Keep	NO	NO
SeqId_2615_60	rs9686509	P52803	#N/A	A	C	0.294495	0.285317	0.0351459	8.50091e-16	1871	65.8327	EFNA5.SeqId_2615_60.txt	EFNA5	Keep	NO	YES
SeqId_2615_60	rs148958077	P52803	#N/A	G	A	0.0109567	-0.894727	0.156444	1.24387e-08	1871	32.6737	EFNA5.SeqId_2615_60.txt	EFNA5	Keep	NO	NO
SeqId_2620_4	rs2228046	P40189	#N/A	G	A	0.290754	-0.748592	0.0309164	6.98905e-113	1871	585.663	IL6ST.SeqId_2620_4.txt	IL6ST	Keep	NO	NO
SeqId_2620_4	rs11742271	P40189	#N/A	G	A	0.152325	0.772203	0.0421595	4.69919e-69	1871	335.126	IL6ST.SeqId_2620_4.txt	IL6ST	Keep	NO	YES
SeqId_2635_61	rs11827718	Q6UX15	missense	A	G	0.0424906	0.779761	0.0791641	2.37581e-22	1871	96.9174	LAYN.SeqId_2635_61.txt	LAYN	Keep	NO	NO
SeqId_2635_61	rs539524	Q6UX15	#N/A	G	A	0.221539	0.208971	0.0385472	6.68934e-08	1871	29.3577	LAYN.SeqId_2635_61.txt	LAYN	Keep	NO	YES
SeqId_2635_61	rs114220458	Q6UX15	missense	T	C	0.0187066	-0.830154	0.120217	6.83441e-12	1871	47.6344	LAYN.SeqId_2635_61.txt	LAYN	Keep	NO	NO
SeqId_2637_77	rs691613	P22897	#N/A	A	G	0.204169	0.23679	0.0405648	6.24023e-09	1871	34.038	MRC1.SeqId_2637_77.txt	MRC1	Keep	NO	NO
SeqId_2637_77	rs879953222	P22897	#N/A	C	T	0.0424906	0.647351	0.0767085	6.31347e-17	1871	71.1423	MRC1.SeqId_2637_77.txt	MRC1	Keep	NO	YES
SeqId_2637_77	rs71497225	P22897	#N/A	G	C	0.164083	0.740539	0.0403138	2.05266e-69	1871	337.073	MRC1.SeqId_2637_77.txt	MRC1	Keep	NO	YES
SeqId_2644_11	rs8074329	P17252	#N/A	C	T	0.225013	-0.430213	0.0373902	1.19476e-29	1871	132.247	PRKCA.SeqId_2644_11.txt	PRKCA	Keep	NO	NO
SeqId_2644_11	rs72843895	P17252	#N/A	G	T	0.118653	0.268921	0.0494124	5.95096e-08	1871	29.5878	PRKCA.SeqId_2644_11.txt	PRKCA	Keep	NO	YES
SeqId_2644_11	rs11079657	P17252	#N/A	G	A	0.404329	-0.155554	0.0320941	1.35818e-06	1871	23.4665	PRKCA.SeqId_2644_11.txt	PRKCA	Keep	NO	NO
SeqId_2644_11	rs74329859	P17252	#N/A	T	C	0.121058	0.40462	0.0489981	2.7707e-16	1871	68.1195	PRKCA.SeqId_2644_11.txt	PRKCA	Keep	NO	NO
SeqId_2647_66	rs138118973	P50395	missense	A	G	0.0120257	-0.700452	0.146582	1.90322e-06	1871	22.8103	GDI2.SeqId_2647_66.txt	GDI2	Keep	NO	NO
SeqId_2647_66	rs3736461	P50395	#N/A	C	G	0.0459647	-0.619774	0.0776448	2.48619e-15	1871	63.6469	GDI2.SeqId_2647_66.txt	GDI2	Keep	NO	YES
SeqId_2647_66	rs147239687	P50395	#N/A	T	C	0.0256547	1.02496	0.101996	3.5546e-23	1871	100.875	GDI2.SeqId_2647_66.txt	GDI2	Keep	NO	NO
SeqId_2652_15	rs4251807	Q03405	#N/A	A	G	0.0414217	-0.339189	0.0806328	2.71526e-05	1871	17.6765	PLAUR.SeqId_2652_15.txt	PLAUR	Keep	NO	NO
SeqId_2652_15	rs399145	Q03405	missense	C	T	0.116515	-1.32467	0.0410658	7.31117e-182	1871	1039.42	PLAUR.SeqId_2652_15.txt	PLAUR	Keep	NO	NO
SeqId_2652_15	rs2302524	Q03405	missense	C	T	0.198022	-0.302339	0.0404185	1.13517e-13	1871	55.8938	PLAUR.SeqId_2652_15.txt	PLAUR	Keep	NO	YES
SeqId_2654_19	rs4149637	P19438	missense	A	G	0.0799038	-0.654686	0.0572017	2.30424e-29	1871	130.853	TNFRSF1A.SeqId_2654_19.txt	TNFRSF1A	Keep	NO	NO
SeqId_2654_19	rs115164694	P19438	#N/A	A	G	0.0144308	-1.34327	0.134453	6.22836e-23	1871	99.706	TNFRSF1A.SeqId_2654_19.txt	TNFRSF1A	Keep	NO	NO
SeqId_2654_19	rs11064143	P19438	#N/A	G	A	0.374399	-0.32669	0.0320697	9.35339e-24	1871	103.661	TNFRSF1A.SeqId_2654_19.txt	TNFRSF1A	Keep	NO	NO
SeqId_2658_27	rs28573366	Q16288	#N/A	A	G	0.0721539	-0.380064	0.0632315	2.21608e-09	1871	36.0896	NTRK3.SeqId_2658_27.txt	NTRK3	Keep	NO	NO
SeqId_2658_27	rs4989257	Q16288	#N/A	C	T	0.331908	0.249968	0.0335517	1.41605e-13	1871	55.4466	NTRK3.SeqId_2658_27.txt	NTRK3	Keep	NO	YES
SeqId_2658_27	rs8042993	Q16288	#N/A	C	G	0.0962052	-0.275797	0.0547466	5.16594e-07	1871	25.3513	NTRK3.SeqId_2658_27.txt	NTRK3	Keep	NO	YES
SeqId_2665_26	rs12927256	Q02223	#N/A	C	T	0.219401	0.273807	0.038298	1.24521e-12	1871	51.059	TNFRSF17.SeqId_2665_26.txt	TNFRSF17	Keep	NO	YES
SeqId_2665_26	rs61299642	Q02223	#N/A	C	A	0.0208445	-0.566256	0.113316	6.36132e-07	1871	24.9447	TNFRSF17.SeqId_2665_26.txt	TNFRSF17	Keep	NO	NO
SeqId_2666_53	rs73360037	P07585	#N/A	G	T	0.019241	0.67319	0.115736	7.04914e-09	1871	33.7967	DCN.SeqId_2666_53.txt	DCN	Keep	NO	NO
SeqId_2666_53	rs12313614	P07585	missense	T	C	0.0641368	-0.469712	0.0656976	1.24319e-12	1871	51.0622	DCN.SeqId_2666_53.txt	DCN	Keep	NO	NO
SeqId_2677_1	rs2538068	P00533	#N/A	A	G	0.478087	-0.241909	0.0327551	2.27814e-13	1871	54.4856	EGFR.SeqId_2677_1.txt	EGFR	Keep	NO	YES
SeqId_2677_1	rs6964705	P00533	#N/A	A	C	0.244789	-0.165221	0.0372678	9.81648e-06	1871	19.6335	EGFR.SeqId_2677_1.txt	EGFR	Keep	NO	YES
SeqId_2677_1	rs73414795	P00533	#N/A	T	C	0.227151	-0.301916	0.0374016	1.2227e-15	1871	65.092	EGFR.SeqId_2677_1.txt	EGFR	Keep	NO	YES
SeqId_2677_1	rs116021710	P00533	#N/A	T	C	0.0288616	0.54069	0.09456	1.25249e-08	1871	32.6601	EGFR.SeqId_2677_1.txt	EGFR	Keep	NO	NO
SeqId_2687_2	rs2233159	Q16674	#N/A	C	G	0.220203	1.03818	0.0315554	1.14338e-187	1871	1081.27	MIA.SeqId_2687_2.txt	MIA	Keep	NO	YES
SeqId_2687_2	rs114721117	Q16674	missense	G	A	0.010155	-1.82718	0.153854	2.06109e-31	1871	140.89	MIA.SeqId_2687_2.txt	MIA	Keep	NO	NO
SeqId_2687_2	rs116382476	Q16674	#N/A	T	A	0.0216462	0.482165	0.112971	2.07087e-05	1871	18.1967	MIA.SeqId_2687_2.txt	MIA	Keep	NO	NO
SeqId_2692_74	rs2307245	P14555	#N/A	A	T	0.0318012	-0.99931	0.090938	2.89331e-27	1871	120.627	PLA2G2A.SeqId_2692_74.txt	PLA2G2A	Keep	NO	NO
SeqId_2692_74	rs6675678	P14555	#N/A	A	G	0.0189738	-0.633107	0.115001	4.19698e-08	1871	30.2752	PLA2G2A.SeqId_2692_74.txt	PLA2G2A	Keep	NO	NO
SeqId_2692_74	rs11573156	P14555	#N/A	C	G	0.129877	0.740467	0.0453014	3.09073e-56	1871	266.885	PLA2G2A.SeqId_2692_74.txt	PLA2G2A	Keep	NO	YES
SeqId_2692_74	rs3767221	P14555	#N/A	C	A	0.163549	-0.325215	0.0437032	1.51091e-13	1871	55.3159	PLA2G2A.SeqId_2692_74.txt	PLA2G2A	Keep	NO	YES
SeqId_2697_7	rs112860339	P02776	#N/A	T	C	0.0120257	0.739789	0.149821	8.60278e-07	1871	24.356	PF4.SeqId_2697_7.txt	PF4	Keep	NO	NO
SeqId_2700_56	rs182634126	P07225	missense	A	G	0.0264564	-0.877239	0.0990122	1.82253e-18	1871	78.4141	PROS1.SeqId_2700_56.txt	PROS1	Keep	NO	NO
SeqId_2700_56	rs72929719	P07225	#N/A	A	C	0.167825	-0.296541	0.0432315	9.36927e-12	1871	47.0007	PROS1.SeqId_2700_56.txt	PROS1	Keep	NO	YES
SeqId_2700_56	rs1457768775	P07225	#N/A	G	C	0.0117584	-0.656875	0.148252	9.93179e-06	1871	19.611	PROS1.SeqId_2700_56.txt	PROS1	Keep	NO	NO
SeqId_2705_5	rs74959615	O15444	missense	A	G	0.014698	-1.02023	0.134723	5.70648e-14	1871	57.286	CCL25.SeqId_2705_5.txt	CCL25	Keep	NO	YES
SeqId_2705_5	rs113412891	O15444	#N/A	C	T	0.0109567	0.777888	0.156778	7.62068e-07	1871	24.5923	CCL25.SeqId_2705_5.txt	CCL25	Keep	NO	NO
SeqId_2705_5	rs12980552	O15444	#N/A	G	A	0.250401	-0.32567	0.036639	1.42296e-18	1871	78.923	CCL25.SeqId_2705_5.txt	CCL25	Keep	NO	YES
SeqId_2705_5	rs3136648	O15444	#N/A	T	C	0.0328701	-0.842911	0.0880037	3.01064e-21	1871	91.6425	CCL25.SeqId_2705_5.txt	CCL25	Keep	NO	NO
SeqId_2730_58	rs1131896	Q29983	missense	A	G	0.273383	0.369843	0.0346109	6.53424e-26	1871	114.063	MICA.SeqId_2730_58.txt	MICA	Keep	NO	YES
SeqId_2730_58	rs9380254	Q29983	missense	C	G	0.0144308	-0.544733	0.137421	7.64833e-05	1871	15.6963	MICA.SeqId_2730_58.txt	MICA	Keep	NO	YES
SeqId_2730_58	rs146913789	Q29983	#N/A	C	T	0.0133618	-0.520239	0.142747	0.000275237	1871	13.2681	MICA.SeqId_2730_58.txt	MICA	Keep	NO	NO
SeqId_2730_58	rs2523496	Q29983	missense	T	C	0.303314	0.70593	0.0311714	1.5378e-100	1871	512.326	MICA.SeqId_2730_58.txt	MICA	Keep	NO	YES
SeqId_2730_58	rs2442715	Q29983	#N/A	T	C	0.235436	0.724469	0.0354954	9.37075e-84	1871	416.132	MICA.SeqId_2730_58.txt	MICA	Keep	NO	YES
SeqId_2741_22	rs76755967	O43699	#N/A	A	G	0.0195083	-0.385751	0.117309	0.00102653	1871	10.8016	SIGLEC6.SeqId_2741_22.txt	SIGLEC6	Keep	NO	NO
SeqId_2741_22	rs2305772	O43699	#N/A	G	A	0.428113	0.543009	0.0306082	3.33114e-65	1871	314.394	SIGLEC6.SeqId_2741_22.txt	SIGLEC6	Keep	NO	YES
SeqId_2741_22	rs62116203	O43699	#N/A	T	G	0.0232496	1.33081	0.105314	3.4857e-35	1871	159.513	SIGLEC6.SeqId_2741_22.txt	SIGLEC6	Keep	NO	YES
SeqId_2742_68	rs114758695	Q9Y286	#N/A	A	C	0.065473	0.3108	0.0653683	2.14058e-06	1871	22.582	SIGLEC7.SeqId_2742_68.txt	SIGLEC7	Keep	NO	NO
SeqId_2742_68	rs140185670	Q9Y286	#N/A	C	G	0.030465	-0.641559	0.0945367	1.53874e-11	1871	46.0053	SIGLEC7.SeqId_2742_68.txt	SIGLEC7	Keep	NO	YES
SeqId_2742_68	rs114209391	Q9Y286	#N/A	G	A	0.0475681	1.26908	0.0710293	4.8445e-66	1871	318.888	SIGLEC7.SeqId_2742_68.txt	SIGLEC7	Keep	NO	NO
SeqId_2742_68	rs2001174	Q9Y286	missense	T	C	0.317477	-0.37835	0.0340119	7.03715e-28	1871	123.612	SIGLEC7.SeqId_2742_68.txt	SIGLEC7	Keep	NO	NO
SeqId_2743_5	rs7810268	Q15465	#N/A	A	C	0.160342	-0.23456	0.0443791	1.40139e-07	1871	27.9053	SHH.SeqId_2743_5.txt	SHH	Keep	NO	YES
SeqId_2771_35	rs7796845	P08833	#N/A	G	C	0.427579	0.222501	0.0328037	1.57623e-11	1871	45.9572	IGFBP1.SeqId_2771_35.txt	IGFBP1	Keep	YES	NO
SeqId_2774_10	rs17875534	Q14005	#N/A	A	G	0.0253875	-0.939224	0.102968	1.86111e-19	1871	83.1131	IL16.SeqId_2774_10.txt	IL16	Keep	NO	NO
SeqId_2774_10	rs11556218	Q14005	missense	G	T	0.2031	-0.874431	0.03538	6.27367e-117	1871	610.198	IL16.SeqId_2774_10.txt	IL16	Keep	NO	YES
SeqId_2774_10	rs4778639	Q14005	#N/A	G	T	0.0205772	-1.28848	0.11082	3.2143e-30	1871	135.038	IL16.SeqId_2774_10.txt	IL16	Keep	NO	YES
SeqId_2783_18	rs9900984	P16619	#N/A	A	G	0.0392838	0.509897	0.0831923	1.07501e-09	1871	37.5262	CCL3L1.SeqId_2783_18.txt	CCL3L1	Keep	NO	NO
SeqId_2783_18	rs2015086	P16619	#N/A	G	A	0.380011	0.219258	0.0331638	4.95376e-11	1871	43.6634	CCL3L1.SeqId_2783_18.txt	CCL3L1	Keep	NO	YES
SeqId_2789_26	rs11568819	P09237	#N/A	A	G	0.0475681	0.683582	0.073854	5.63451e-20	1871	85.5793	MMP7.SeqId_2789_26.txt	MMP7	Keep	NO	YES
SeqId_2789_26	rs17886546	P09237	#N/A	A	G	0.0269909	-0.897489	0.0990282	3.11686e-19	1871	82.0495	MMP7.SeqId_2789_26.txt	MMP7	Keep	NO	NO
SeqId_2789_26	rs67702963	P09237	#N/A	C	T	0.420631	-0.169585	0.0328238	2.63957e-07	1871	26.6645	MMP7.SeqId_2789_26.txt	MMP7	Keep	NO	YES
SeqId_2789_26	rs11225307	P09237	missense	G	A	0.0374131	-0.29572	0.0868684	0.000677529	1871	11.5764	MMP7.SeqId_2789_26.txt	MMP7	Keep	NO	YES
SeqId_2790_54	rs112860339	P02775	#N/A	T	C	0.0120257	-1.4144	0.147203	2.2745e-21	1871	92.2246	PPBP.SeqId_2790_54.txt	PPBP	Keep	YES	NO
SeqId_2797_56	rs12720765	P04114	missense	A	G	0.0272582	1.22933	0.0955733	2.42028e-36	1871	165.272	APOB.SeqId_2797_56.txt	APOB	Keep	YES	NO
SeqId_2797_56	rs116284098	P04114	#N/A	T	C	0.0165687	0.576661	0.126268	5.27108e-06	1871	20.8348	APOB.SeqId_2797_56.txt	APOB	Keep	YES	NO
SeqId_2811_27	rs17368715	Q15389	#N/A	T	C	0.256815	0.237074	0.0363897	9.3286e-11	1871	42.3981	ANGPT1.SeqId_2811_27.txt	ANGPT1	Keep	YES	NO
SeqId_2813_11	rs34123523	O00253	#N/A	T	C	0.244789	0.446586	0.0361762	1.03041e-33	1871	152.23	AGRP.SeqId_2813_11.txt	AGRP	Keep	NO	YES
SeqId_2828_82	rs12323939	O43278	missense	G	C	0.114377	-1.15773	0.0423255	7.76859e-139	1871	747.388	SPINT1.SeqId_2828_82.txt	SPINT1	Keep	NO	NO
SeqId_2831_29	rs2691213	Q9UBX7	#N/A	A	G	0.142437	-0.322887	0.0452319	1.34526e-12	1871	50.9034	KLK11.SeqId_2831_29.txt	KLK11	Keep	NO	YES
SeqId_2831_29	rs867190	Q9UBX7	#N/A	A	G	0.0908605	-0.284965	0.0565391	5.1012e-07	1871	25.3759	KLK11.SeqId_2831_29.txt	KLK11	Keep	NO	NO
SeqId_2831_29	rs4299259	Q9UBX7	missense	C	T	0.102084	0.274826	0.053036	2.4339e-07	1871	26.8231	KLK11.SeqId_2831_29.txt	KLK11	Keep	NO	YES
SeqId_2831_29	rs62115743	Q9UBX7	#N/A	T	C	0.0205772	-1.0789	0.113593	6.2929e-21	1871	90.1145	KLK11.SeqId_2831_29.txt	KLK11	Keep	NO	YES
SeqId_2834_54	rs76313614	O60259	missense	A	T	0.100214	-0.449033	0.0528822	4.10572e-17	1871	72.0233	KLK8.SeqId_2834_54.txt	KLK8	Keep	NO	YES
SeqId_2834_54	rs73936109	O60259	#N/A	A	G	0.0165687	-1.01674	0.12691	1.9753e-15	1871	64.1156	KLK8.SeqId_2834_54.txt	KLK8	Keep	NO	NO
SeqId_2834_54	rs1865068	O60259	#N/A	A	G	0.267504	0.177767	0.0368738	1.54415e-06	1871	23.2168	KLK8.SeqId_2834_54.txt	KLK8	Keep	NO	NO
SeqId_2834_54	rs34542531	O60259	#N/A	C	G	0.0387493	-0.956418	0.0815838	1.11779e-30	1871	137.285	KLK8.SeqId_2834_54.txt	KLK8	Keep	NO	YES
SeqId_2836_68	rs74844578	P80188	#N/A	C	T	0.0940673	-0.383426	0.0557138	8.02222e-12	1871	47.3122	LCN2.SeqId_2836_68.txt	LCN2	Keep	YES	NO
SeqId_2836_68	rs12005398	P80188	#N/A	G	C	0.0975414	-0.532738	0.0538026	1.45418e-22	1871	97.9392	LCN2.SeqId_2836_68.txt	LCN2	Keep	YES	NO
SeqId_2836_68	rs2232627	P80188	missense	T	C	0.0133618	-0.832124	0.141954	5.39628e-09	1871	34.3255	LCN2.SeqId_2836_68.txt	LCN2	Keep	YES	NO
SeqId_2837_3	rs116458171	P08581	#N/A	A	G	0.0614645	-0.245094	0.0687717	0.000374588	1871	12.6877	MET.SeqId_2837_3.txt	MET	Keep	NO	NO
SeqId_2837_3	rs77907624	P08581	missense	T	G	0.0229824	-1.83264	0.0990398	2.49369e-70	1871	342.035	MET.SeqId_2837_3.txt	MET	Keep	NO	NO
SeqId_2843_13	rs2304176	O43291	#N/A	C	T	0.204169	-0.730148	0.0370616	1.17037e-78	1871	387.712	SPINT2.SeqId_2843_13.txt	SPINT2	Keep	NO	YES
SeqId_2843_13	rs3745950	O43291	#N/A	G	A	0.0668092	0.572889	0.0641709	1.01599e-18	1871	79.616	SPINT2.SeqId_2843_13.txt	SPINT2	Keep	NO	YES
SeqId_2843_13	rs116589760	O43291	#N/A	G	C	0.0179049	0.822357	0.12287	2.88289e-11	1871	44.7471	SPINT2.SeqId_2843_13.txt	SPINT2	Keep	NO	NO
SeqId_2843_13	rs115372363	O43291	missense	T	G	0.0106895	-0.715468	0.158864	7.09232e-06	1871	20.2612	SPINT2.SeqId_2843_13.txt	SPINT2	Keep	NO	NO
SeqId_2844_53	rs148779141	P35590	missense	T	G	0.0122929	-1.91639	0.14245	1.90057e-39	1871	180.792	TIE1.SeqId_2844_53.txt	TIE1	Keep	YES	NO
SeqId_2844_53	rs2991990	P35590	#N/A	T	G	0.168359	-0.228489	0.0435091	1.68043e-07	1871	27.549	TIE1.SeqId_2844_53.txt	TIE1	Keep	YES	NO
SeqId_2844_53	rs200996417	P35590	#N/A	T	C	0.0181721	-0.624042	0.120749	2.61742e-07	1871	26.6806	TIE1.SeqId_2844_53.txt	TIE1	Keep	YES	NO
SeqId_2844_53	rs186858444	P35590	missense	T	C	0.0261892	0.504389	0.0998241	4.7791e-07	1871	25.5033	TIE1.SeqId_2844_53.txt	TIE1	Keep	YES	NO
SeqId_2849_49	rs2736182	P55008	missense	A	G	0.18573	-0.336381	0.0402284	1.19088e-16	1871	69.8446	AIF1.SeqId_2849_49.txt	AIF1	Keep	NO	YES
SeqId_2851_63	rs41308008	P01031	missense	A	G	0.0972742	0.67497	0.0514717	1.19942e-37	1871	171.778	C5.SeqId_2851_63.txt	C5	Keep	NO	NO
SeqId_2851_63	rs74547529	P01031	#N/A	A	G	0.0130946	-0.69875	0.140803	7.58707e-07	1871	24.6011	C5.SeqId_2851_63.txt	C5	Keep	NO	NO
SeqId_2851_63	rs2110236	P01031	#N/A	A	G	0.205505	0.160684	0.040871	8.75009e-05	1871	15.4401	C5.SeqId_2851_63.txt	C5	Keep	NO	NO
SeqId_2851_63	rs76781222	P01031	#N/A	G	A	0.0267237	-0.657676	0.101582	1.21384e-10	1871	41.8722	C5.SeqId_2851_63.txt	C5	Keep	NO	NO
SeqId_2851_63	rs114265322	P01031	#N/A	G	A	0.0459647	0.381189	0.0774895	9.44926e-07	1871	24.173	C5.SeqId_2851_63.txt	C5	Keep	NO	NO
SeqId_2855_49	rs12444973	P27361	#N/A	A	T	0.365313	0.316592	0.0333572	6.70665e-21	1871	89.9821	MAPK3.SeqId_2855_49.txt	MAPK3	Keep	NO	YES
SeqId_2855_49	rs28529403	P27361	#N/A	T	C	0.218867	-0.481571	0.0378827	1.43588e-35	1871	161.426	MAPK3.SeqId_2855_49.txt	MAPK3	Keep	NO	YES
SeqId_2855_49	rs377050998	P27361	#N/A	T	G	0.0510422	-0.30428	0.0746767	4.80148e-05	1871	16.5849	MAPK3.SeqId_2855_49.txt	MAPK3	Keep	NO	NO
SeqId_2870_29	rs60985460	P63000	#N/A	C	T	0.0831106	0.261959	0.0603672	1.50482e-05	1871	18.8105	RAC1.SeqId_2870_29.txt	RAC1	Keep	NO	NO
SeqId_2877_3	rs8047143	P63279	#N/A	T	G	0.366114	0.219498	0.0329433	3.52081e-11	1871	44.3468	UBE2I.SeqId_2877_3.txt	UBE2I	Keep	YES	NO
SeqId_2888_49	rs3828510	P10643	#N/A	A	G	0.150989	-0.379171	0.0457412	2.14499e-16	1871	68.6421	C7.SeqId_2888_49.txt	C7	Keep	NO	YES
SeqId_2888_49	rs115369597	P10643	#N/A	C	A	0.0112239	-0.810492	0.154829	1.83787e-07	1871	27.3734	C7.SeqId_2888_49.txt	C7	Keep	NO	NO
SeqId_2888_49	rs412685	P10643	#N/A	G	A	0.417424	0.261106	0.032797	2.9281e-15	1871	63.3142	C7.SeqId_2888_49.txt	C7	Keep	NO	YES
SeqId_2888_49	rs323561	P10643	#N/A	T	G	0.240513	-0.147821	0.0387163	0.000138896	1871	14.562	C7.SeqId_2888_49.txt	C7	Keep	NO	NO
SeqId_2900_53	rs116951728	Q16627	#N/A	A	G	0.0448958	0.438266	0.0776345	1.90241e-08	1871	31.8348	CCL14.SeqId_2900_53.txt	CCL14	Keep	NO	YES
SeqId_2900_53	rs16971802	Q16627	missense	C	T	0.137627	-1.02826	0.0405881	5.68756e-122	1871	641.127	CCL14.SeqId_2900_53.txt	CCL14	Keep	NO	YES
SeqId_2900_53	rs9903158	Q16627	#N/A	C	T	0.0619989	-0.876697	0.0637366	4.43517e-41	1871	188.998	CCL14.SeqId_2900_53.txt	CCL14	Keep	NO	YES
SeqId_2911_27	rs183273663	P21741	#N/A	A	G	0.015767	-0.781407	0.130961	2.88867e-09	1871	35.5636	MDK.SeqId_2911_27.txt	MDK	Keep	YES	NO
SeqId_2913_1	rs854655	P55773	missense	A	C	0.188402	0.428877	0.0403153	1.05937e-25	1871	113.048	CCL23.SeqId_2913_1.txt	CCL23	Keep	NO	YES
SeqId_2913_1	rs2293788	P55773	#N/A	A	G	0.276056	-0.356448	0.0357817	8.20697e-23	1871	99.1302	CCL23.SeqId_2913_1.txt	CCL23	Keep	NO	YES
SeqId_2913_1	rs76141508	P55773	#N/A	C	T	0.0133618	-0.624062	0.139653	8.34248e-06	1871	19.9476	CCL23.SeqId_2913_1.txt	CCL23	Keep	NO	YES
SeqId_2913_1	rs59697752	P55773	#N/A	C	A	0.369588	0.12404	0.0343868	0.000317654	1871	12.998	CCL23.SeqId_2913_1.txt	CCL23	Keep	NO	YES
SeqId_2913_1	rs9892586	P55773	#N/A	G	A	0.0574559	0.976243	0.0665335	3.2245e-46	1871	215.065	CCL23.SeqId_2913_1.txt	CCL23	Keep	NO	YES
SeqId_2925_9	rs2227631	P05121	#N/A	A	G	0.269375	0.264849	0.0362988	4.34919e-13	1871	53.1799	SERPINE1.SeqId_2925_9.txt	SERPINE1	Keep	NO	YES
SeqId_2925_9	rs58170575	P05121	#N/A	C	T	0.159273	-0.253343	0.0448493	1.86455e-08	1871	31.8744	SERPINE1.SeqId_2925_9.txt	SERPINE1	Keep	NO	NO
SeqId_2925_9	rs757722	P05121	#N/A	T	C	0.0670764	0.244496	0.0640794	0.000140321	1871	14.5426	SERPINE1.SeqId_2925_9.txt	SERPINE1	Keep	NO	YES
SeqId_2938_55	rs445925	P02649	#N/A	A	G	0.277392	0.245092	0.035897	1.16297e-11	1871	46.5669	APOE.SeqId_2938_55.txt	APOE	Keep	YES	NO
SeqId_2938_55	rs769455	P02649	missense	T	C	0.02031	-0.904645	0.113547	2.79695e-15	1871	63.4075	APOE.SeqId_2938_55.txt	APOE	Keep	YES	NO
SeqId_2944_66	rs72962216	P41271	#N/A	A	G	0.0494388	0.396515	0.0754864	1.66905e-07	1871	27.5624	NBL1.SeqId_2944_66.txt	NBL1	Keep	NO	NO
SeqId_2946_52	rs115260417	P00746	#N/A	A	G	0.0521112	-0.400853	0.0725511	3.75463e-08	1871	30.4942	CFD.SeqId_2946_52.txt	CFD	Keep	NO	NO
SeqId_2946_52	rs115236462	P00746	#N/A	C	T	0.0141635	0.564206	0.138642	4.907e-05	1871	16.5433	CFD.SeqId_2946_52.txt	CFD	Keep	NO	NO
SeqId_2946_52	rs71335276	P00746	#N/A	T	G	0.237039	-0.306138	0.03687	1.91965e-16	1871	68.869	CFD.SeqId_2946_52.txt	CFD	Keep	NO	NO
SeqId_2948_58	rs6873545	P10912	#N/A	C	T	0.450561	-0.529032	0.0301969	9.53965e-64	1871	306.602	GHR.SeqId_2948_58.txt	GHR	Keep	NO	YES
SeqId_2948_58	rs189412526	P10912	#N/A	C	T	0.0138963	-0.992029	0.138663	1.20274e-12	1871	51.1285	GHR.SeqId_2948_58.txt	GHR	Keep	NO	NO
SeqId_2948_58	rs55681913	P10912	#N/A	C	T	0.0173704	-0.441867	0.125747	0.000452039	1871	12.3346	GHR.SeqId_2948_58.txt	GHR	Keep	NO	YES
SeqId_2961_1	rs4662715	P04070	#N/A	A	G	0.466061	-0.20073	0.0325032	8.06154e-10	1871	38.0985	PROC.SeqId_2961_1.txt	PROC	Keep	NO	YES
SeqId_2961_1	rs112185202	P04070	#N/A	A	C	0.055318	-0.325604	0.0713327	5.33081e-06	1871	20.8131	PROC.SeqId_2961_1.txt	PROC	Keep	NO	NO
SeqId_2961_1	rs200045749	P04070	#N/A	T	C	0.014698	-1.36705	0.130506	5.45296e-25	1871	109.608	PROC.SeqId_2961_1.txt	PROC	Keep	NO	NO
SeqId_2966_65	rs115707451	Q9Y240	#N/A	A	G	0.0109567	1.65142	0.149201	1.26183e-27	1871	122.379	CLEC11A.SeqId_2966_65.txt	CLEC11A	Keep	NO	NO
SeqId_2966_65	rs1975032	Q9Y240	#N/A	G	A	0.328434	0.279386	0.0343441	7.43415e-16	1871	66.1059	CLEC11A.SeqId_2966_65.txt	CLEC11A	Keep	NO	NO
SeqId_2967_8	rs3783613	P19320	missense	C	G	0.121593	-0.61209	0.0471317	5.50135e-37	1871	168.477	VCAM1.SeqId_2967_8.txt	VCAM1	Keep	YES	NO
SeqId_2967_8	rs3783615	P19320	missense	T	A	0.0585249	0.320992	0.0696813	4.36983e-06	1871	21.1978	VCAM1.SeqId_2967_8.txt	VCAM1	Keep	YES	NO
SeqId_2968_61	rs10982428	O95150	#N/A	T	C	0.29209	0.232289	0.0354109	6.95426e-11	1871	42.9852	TNFSF15.SeqId_2968_61.txt	TNFSF15	Keep	NO	YES
SeqId_2973_15	rs111813625	P16671	#N/A	C	T	0.0176376	0.434733	0.122905	0.000414332	1871	12.498	CD36.SeqId_2973_15.txt	CD36	Keep	NO	NO
SeqId_2973_15	rs3211938	P16671	stop_gained	G	T	0.0879209	-1.18554	0.0504209	2.6244e-107	1871	552.264	CD36.SeqId_2973_15.txt	CD36	Keep	NO	NO
SeqId_2973_15	rs144571718	P16671	#N/A	G	A	0.0264564	-0.910849	0.0988497	8.15379e-20	1871	84.816	CD36.SeqId_2973_15.txt	CD36	Keep	NO	NO
SeqId_2973_15	rs41478146	P16671	missense	T	A	0.0144308	-0.711585	0.134435	1.34369e-07	1871	27.9875	CD36.SeqId_2973_15.txt	CD36	Keep	NO	NO
SeqId_2973_15	rs73369030	P16671	#N/A	T	C	0.25628	0.185003	0.0371676	7.0309e-07	1871	24.7494	CD36.SeqId_2973_15.txt	CD36	Keep	NO	NO
SeqId_2973_15	rs183822050	P16671	#N/A	T	A	0.0122929	-0.682525	0.14835	4.49205e-06	1871	21.1445	CD36.SeqId_2973_15.txt	CD36	Keep	NO	NO
SeqId_2973_15	rs3211883	P16671	#N/A	T	A	0.437734	-0.104043	0.0324364	0.00136117	1871	10.2777	CD36.SeqId_2973_15.txt	CD36	Keep	NO	NO
SeqId_2974_61	rs67467631	Q12860	#N/A	A	C	0.331374	0.21824	0.0339807	1.69605e-10	1871	41.204	CNTN1.SeqId_2974_61.txt	CNTN1	Keep	NO	NO
SeqId_2974_61	rs11177830	Q12860	#N/A	A	C	0.0432924	-0.4621	0.0792998	6.62095e-09	1871	33.9206	CNTN1.SeqId_2974_61.txt	CNTN1	Keep	NO	YES
SeqId_2974_61	rs11564146	Q12860	#N/A	C	T	0.280064	0.224765	0.0360937	5.8477e-10	1871	38.7374	CNTN1.SeqId_2974_61.txt	CNTN1	Keep	NO	NO
SeqId_2974_61	rs75874415	Q12860	#N/A	C	A	0.164083	-0.231494	0.043389	1.06974e-07	1871	28.4352	CNTN1.SeqId_2974_61.txt	CNTN1	Keep	NO	YES
SeqId_2974_61	rs12231964	Q12860	#N/A	T	C	0.0809727	-0.469837	0.0591701	3.4454e-15	1871	62.9833	CNTN1.SeqId_2974_61.txt	CNTN1	Keep	NO	YES
SeqId_2977_7	rs380080	Q9UNE0	#N/A	G	A	0.144041	-0.287619	0.0460284	5.11187e-10	1871	39.0049	EDAR.SeqId_2977_7.txt	EDAR	Keep	NO	YES
SeqId_2977_7	rs13419228	Q9UNE0	#N/A	T	C	0.0414217	-0.603557	0.0809042	1.31649e-13	1871	55.5943	EDAR.SeqId_2977_7.txt	EDAR	Keep	NO	NO
SeqId_2982_82	rs144104035	P56470	#N/A	A	G	0.0288616	0.706038	0.0967335	4.27347e-13	1871	53.2155	LGALS4.SeqId_2982_82.txt	LGALS4	Keep	NO	NO
SeqId_2982_82	rs2052569	P56470	#N/A	G	A	0.0924639	-0.328091	0.0555218	4.07504e-09	1871	34.8817	LGALS4.SeqId_2982_82.txt	LGALS4	Keep	NO	NO
SeqId_2982_82	rs140695578	P56470	#N/A	T	A	0.0256547	0.609582	0.10262	3.38671e-09	1871	35.2481	LGALS4.SeqId_2982_82.txt	LGALS4	Keep	NO	YES
SeqId_2985_35	rs111543602	P09341	#N/A	A	C	0.0630679	0.53924	0.0655597	3.6067e-16	1871	67.5812	CXCL1.SeqId_2985_35.txt	CXCL1	Keep	NO	NO
SeqId_2985_35	rs28681485	P09341	#N/A	A	C	0.0526456	-0.268696	0.0750149	0.000349835	1871	12.8163	CXCL1.SeqId_2985_35.txt	CXCL1	Keep	NO	NO
SeqId_2985_35	rs112154727	P09341	#N/A	C	T	0.0692143	-0.358236	0.0635494	1.99278e-08	1871	31.7432	CXCL1.SeqId_2985_35.txt	CXCL1	Keep	NO	NO
SeqId_2985_35	rs74544699	P09341	#N/A	G	A	0.109567	0.499299	0.0516778	1.38741e-21	1871	93.25	CXCL1.SeqId_2985_35.txt	CXCL1	Keep	NO	YES
SeqId_2985_35	rs2071425	P09341	#N/A	G	A	0.488242	0.223394	0.0320259	4.2163e-12	1871	48.6044	CXCL1.SeqId_2985_35.txt	CXCL1	Keep	NO	YES
SeqId_2985_35	rs3117604	P09341	#N/A	T	C	0.198557	-0.531354	0.0390472	2.7863e-40	1871	184.98	CXCL1.SeqId_2985_35.txt	CXCL1	Keep	NO	YES
SeqId_2991_9	rs75050372	P14778	#N/A	A	C	0.0291288	-0.452184	0.0971256	3.45668e-06	1871	21.652	IL1R1.SeqId_2991_9.txt	IL1R1	Keep	NO	NO
SeqId_2991_9	rs35678243	P14778	#N/A	A	G	0.108231	0.225464	0.0520225	1.54227e-05	1871	18.7632	IL1R1.SeqId_2991_9.txt	IL1R1	Keep	NO	YES
SeqId_2991_9	rs2110724	P14778	#N/A	T	C	0.404864	-0.185166	0.0325547	1.49013e-08	1871	32.317	IL1R1.SeqId_2991_9.txt	IL1R1	Keep	NO	YES
SeqId_2992_59	rs41510848	Q96F46	#N/A	A	G	0.105024	-0.682516	0.0513155	1.23763e-38	1871	176.711	IL17RA.SeqId_2992_59.txt	IL17RA	Keep	NO	NO
SeqId_2992_59	rs11703539	Q96F46	#N/A	A	G	0.180919	-0.51664	0.0405016	8.56056e-36	1871	162.543	IL17RA.SeqId_2992_59.txt	IL17RA	Keep	NO	YES
SeqId_2992_59	rs148689377	Q96F46	#N/A	A	G	0.02031	1.11505	0.112542	1.37107e-22	1871	98.0607	IL17RA.SeqId_2992_59.txt	IL17RA	Keep	NO	NO
SeqId_2992_59	rs35078252	Q96F46	#N/A	C	G	0.451363	0.466945	0.0312729	1.03615e-47	1871	222.705	IL17RA.SeqId_2992_59.txt	IL17RA	Keep	NO	YES
SeqId_2992_59	rs184594184	Q96F46	#N/A	G	C	0.0120257	1.07601	0.142202	5.97089e-14	1871	57.1948	IL17RA.SeqId_2992_59.txt	IL17RA	Keep	NO	NO
SeqId_2992_59	rs113860540	Q96F46	#N/A	T	C	0.0427579	0.940723	0.0774462	9.86095e-33	1871	147.387	IL17RA.SeqId_2992_59.txt	IL17RA	Keep	NO	NO
SeqId_2992_59	rs56758753	Q96F46	#N/A	T	C	0.0839123	-0.621775	0.0582619	7.50666e-26	1871	113.771	IL17RA.SeqId_2992_59.txt	IL17RA	Keep	NO	NO
SeqId_2992_59	rs186432662	Q96F46	#N/A	T	C	0.0141635	1.12776	0.136789	3.08603e-16	1871	67.8995	IL17RA.SeqId_2992_59.txt	IL17RA	Keep	NO	NO
SeqId_2993_1	rs6748390	O95256	#N/A	G	A	0.266168	0.2186	0.0365428	2.63465e-09	1871	35.7464	IL18RAP.SeqId_2993_1.txt	IL18RAP	Keep	YES	NO
SeqId_2994_71	rs2241132	Q9HB29	#N/A	A	C	0.456708	-0.458851	0.0310405	7.56458e-47	1871	218.284	IL1RL2.SeqId_2994_71.txt	IL1RL2	Keep	NO	YES
SeqId_2994_71	rs3917247	Q9HB29	#N/A	C	A	0.0235168	-0.841774	0.103606	8.05889e-16	1871	65.9412	IL1RL2.SeqId_2994_71.txt	IL1RL2	Keep	NO	NO
SeqId_2994_71	rs7606834	Q9HB29	#N/A	T	A	0.17023	0.323291	0.0435211	1.66299e-13	1871	55.1218	IL1RL2.SeqId_2994_71.txt	IL1RL2	Keep	NO	NO
SeqId_2999_6	rs9835239	Q13449	#N/A	G	A	0.0483699	-0.613904	0.0763732	1.60024e-15	1871	64.5438	LSAMP.SeqId_2999_6.txt	LSAMP	Keep	NO	NO
SeqId_2999_6	rs9845203	Q13449	#N/A	G	A	0.145377	-0.260901	0.045413	1.07028e-08	1871	32.9706	LSAMP.SeqId_2999_6.txt	LSAMP	Keep	NO	YES
SeqId_3000_66	rs35331250	P11226	#N/A	A	C	0.0299305	-0.341937	0.094395	0.000299671	1871	13.1078	MBL2.SeqId_3000_66.txt	MBL2	Keep	NO	NO
SeqId_3000_66	rs59892663	P11226	#N/A	C	T	0.332175	-0.586217	0.032036	6.17727e-69	1871	334.484	MBL2.SeqId_3000_66.txt	MBL2	Keep	NO	YES
SeqId_3000_66	rs116052386	P11226	#N/A	C	A	0.0160342	-0.416773	0.12857	0.00120949	1871	10.4968	MBL2.SeqId_3000_66.txt	MBL2	Keep	NO	NO
SeqId_3000_66	rs930507	P11226	#N/A	G	C	0.319081	-0.472028	0.0334627	5.16234e-43	1871	198.769	MBL2.SeqId_3000_66.txt	MBL2	Keep	NO	YES
SeqId_3000_66	rs1800451	P11226	missense	T	C	0.223143	-0.892851	0.0331608	3.26889e-135	1871	724.175	MBL2.SeqId_3000_66.txt	MBL2	Keep	NO	YES
SeqId_3000_66	rs2165811	P11226	#N/A	T	C	0.152859	-0.270926	0.0451262	2.31064e-09	1871	36.0064	MBL2.SeqId_3000_66.txt	MBL2	Keep	NO	YES
SeqId_3000_66	rs1800450	P11226	missense	T	C	0.0320684	-0.498851	0.093591	1.10037e-07	1871	28.3798	MBL2.SeqId_3000_66.txt	MBL2	Keep	NO	YES
SeqId_3003_29	rs9469027	O14931	#N/A	C	G	0.0408872	-0.514895	0.0817032	3.6552e-10	1871	39.673	NCR3.SeqId_3003_29.txt	NCR3	Keep	NO	YES
SeqId_3003_29	rs116226697	O14931	missense	C	T	0.0269909	-0.436635	0.0976849	8.29748e-06	1871	19.958	NCR3.SeqId_3003_29.txt	NCR3	Keep	NO	YES
SeqId_3003_29	rs986475	O14931	#N/A	G	A	0.0272582	-0.757024	0.0981642	2.00222e-14	1871	59.4085	NCR3.SeqId_3003_29.txt	NCR3	Keep	NO	YES
SeqId_3003_29	rs2736191	O14931	#N/A	G	C	0.25628	0.274742	0.0362971	5.85918e-14	1871	57.2324	NCR3.SeqId_3003_29.txt	NCR3	Keep	NO	YES
SeqId_3004_67	rs16923189	Q9BQ51	#N/A	G	A	0.225548	0.47091	0.0373647	5.16227e-35	1871	158.668	PDCD1LG2.SeqId_3004_67.txt	PDCD1LG2	Keep	NO	YES
SeqId_3004_67	rs80027732	Q9BQ51	#N/A	G	A	0.0358097	0.630817	0.0876791	9.02704e-13	1871	51.7071	PDCD1LG2.SeqId_3004_67.txt	PDCD1LG2	Keep	NO	NO
SeqId_3004_67	rs34954342	Q9BQ51	#N/A	G	A	0.338856	0.232554	0.0338792	9.06568e-12	1871	47.067	PDCD1LG2.SeqId_3004_67.txt	PDCD1LG2	Keep	NO	YES
SeqId_3004_67	rs16923180	Q9BQ51	#N/A	G	A	0.163549	-0.22726	0.0428505	1.27046e-07	1871	28.0976	PDCD1LG2.SeqId_3004_67.txt	PDCD1LG2	Keep	NO	NO
SeqId_3004_67	rs7854413	Q9BQ51	missense	T	C	0.43132	0.290234	0.0318302	1.91604e-19	1871	83.0526	PDCD1LG2.SeqId_3004_67.txt	PDCD1LG2	Keep	NO	YES
SeqId_3004_67	rs75597469	Q9BQ51	#N/A	T	C	0.046232	-0.452403	0.0761547	3.37934e-09	1871	35.2528	PDCD1LG2.SeqId_3004_67.txt	PDCD1LG2	Keep	NO	NO
SeqId_3007_7	rs273687	Q9Y336	missense	A	C	0.090326	0.627428	0.055356	7.56581e-29	1871	128.332	SIGLEC9.SeqId_3007_7.txt	SIGLEC9	Keep	NO	NO
SeqId_3007_7	rs273688	Q9Y336	missense	A	C	0.363976	0.152958	0.0334908	5.26649e-06	1871	20.8367	SIGLEC9.SeqId_3007_7.txt	SIGLEC9	Keep	NO	NO
SeqId_3007_7	rs2075803	Q9Y336	missense	G	A	0.380278	-1.00203	0.0251229	1e-200	1871	1589.12	SIGLEC9.SeqId_3007_7.txt	SIGLEC9	Keep	NO	YES
SeqId_3009_3	rs284150	Q03167	#N/A	A	G	0.168092	-0.19122	0.0434503	1.13898e-05	1871	19.3471	TGFBR3.SeqId_3009_3.txt	TGFBR3	Keep	NO	YES
SeqId_3009_3	rs112613805	Q03167	#N/A	A	G	0.070016	0.24796	0.0638084	0.000105458	1871	15.0849	TGFBR3.SeqId_3009_3.txt	TGFBR3	Keep	NO	NO
SeqId_3009_3	rs12023393	Q03167	#N/A	G	T	0.143506	-0.280598	0.046719	2.27831e-09	1871	36.0344	TGFBR3.SeqId_3009_3.txt	TGFBR3	Keep	NO	YES
SeqId_3009_3	rs114332680	Q03167	#N/A	G	A	0.0112239	-0.73464	0.151343	1.30967e-06	1871	23.5375	TGFBR3.SeqId_3009_3.txt	TGFBR3	Keep	NO	NO
SeqId_3024_18	rs8065251	P08697	missense	A	G	0.229824	-0.3006	0.0381915	5.91467e-15	1871	61.8842	SERPINF2.SeqId_3024_18.txt	SERPINF2	Keep	NO	YES
SeqId_3028_36	rs712048	P55773	#N/A	C	A	0.2186	0.80664	0.0346651	2.16049e-105	1871	540.891	CCL23.SeqId_3028_36.txt	CCL23	Keep	NO	YES
SeqId_3028_36	rs10491119	P55773	#N/A	C	T	0.0430251	-0.67663	0.0797637	4.39613e-17	1871	71.8832	CCL23.SeqId_3028_36.txt	CCL23	Keep	NO	NO
SeqId_3028_36	rs9895622	P55773	#N/A	C	G	0.0411545	0.639517	0.0804299	3.16698e-15	1871	63.1545	CCL23.SeqId_3028_36.txt	CCL23	Keep	NO	NO
SeqId_3028_36	rs76141508	P55773	#N/A	C	T	0.0133618	-0.717674	0.139412	2.91193e-07	1871	26.4722	CCL23.SeqId_3028_36.txt	CCL23	Keep	NO	YES
SeqId_3028_36	rs7222922	P55773	#N/A	T	C	0.328434	-0.386669	0.034051	6.03378e-29	1871	128.811	CCL23.SeqId_3028_36.txt	CCL23	Keep	NO	YES
SeqId_3029_52	rs7359874	Q9NNX6	#N/A	A	T	0.306521	0.394033	0.0350887	2.30815e-28	1871	125.97	CD209.SeqId_3029_52.txt	CD209	Keep	NO	YES
SeqId_3029_52	rs11465380	Q9NNX6	#N/A	C	G	0.0371459	-0.882131	0.0843255	6.27189e-25	1871	109.316	CD209.SeqId_3029_52.txt	CD209	Keep	NO	NO
SeqId_3029_52	rs4804774	Q9NNX6	#N/A	C	G	0.374399	-0.120263	0.0335735	0.000349594	1871	12.8176	CD209.SeqId_3029_52.txt	CD209	Keep	NO	YES
SeqId_3029_52	rs11465383	Q9NNX6	#N/A	T	C	0.115446	-0.66973	0.0482925	1.06573e-41	1871	192.121	CD209.SeqId_3029_52.txt	CD209	Keep	NO	NO
SeqId_3033_57	rs73884090	P05162	missense	A	G	0.0964725	-0.467835	0.053822	7.62204e-18	1871	75.4747	LGALS2.SeqId_3033_57.txt	LGALS2	Keep	NO	NO
SeqId_3033_57	rs4821671	P05162	#N/A	G	A	0.342063	-0.158424	0.0344863	4.64275e-06	1871	21.0807	LGALS2.SeqId_3033_57.txt	LGALS2	Keep	NO	YES
SeqId_3038_9	rs113056627	O14625	#N/A	T	C	0.210048	0.606386	0.0374722	3.18323e-55	1871	261.587	CXCL11.SeqId_3038_9.txt	CXCL11	Keep	NO	NO
SeqId_3040_59	rs2015086	P10147	#N/A	G	A	0.380011	0.325548	0.0326933	8.53748e-23	1871	99.0485	CCL3.SeqId_3040_59.txt	CCL3	Keep	NO	YES
SeqId_3041_55	rs146385050	Q9UBG0	#N/A	A	C	0.030465	-0.645084	0.0927941	4.96628e-12	1871	48.2756	MRC2.SeqId_3041_55.txt	MRC2	Keep	NO	YES
SeqId_3041_55	rs2429387	Q9UBG0	missense	G	A	0.456173	0.598792	0.0297054	6.30558e-82	1871	405.898	MRC2.SeqId_3041_55.txt	MRC2	Keep	NO	NO
SeqId_3041_55	rs3863510	Q9UBG0	#N/A	G	A	0.130144	0.395557	0.048361	5.21544e-16	1871	66.8287	MRC2.SeqId_3041_55.txt	MRC2	Keep	NO	NO
SeqId_3041_55	rs2460301	Q9UBG0	#N/A	T	C	0.28434	-0.196398	0.0362819	6.99321e-08	1871	29.2705	MRC2.SeqId_3041_55.txt	MRC2	Keep	NO	YES
SeqId_3043_49	rs114443618	P09486	#N/A	A	G	0.0288616	-0.573647	0.094456	1.51542e-09	1871	36.8439	SPARC.SeqId_3043_49.txt	SPARC	Keep	NO	NO
SeqId_3044_3	rs1634517	P55774	#N/A	A	C	0.229289	0.298553	0.0380275	6.89767e-15	1871	61.5719	CCL18.SeqId_3044_3.txt	CCL18	Keep	NO	YES
SeqId_3044_3	rs2015086	P55774	#N/A	G	A	0.380011	0.479574	0.0316623	5.6991e-49	1871	229.172	CCL18.SeqId_3044_3.txt	CCL18	Keep	NO	YES
SeqId_3044_3	rs72831780	P55774	#N/A	T	C	0.0125601	0.866057	0.143117	1.73079e-09	1871	36.5802	CCL18.SeqId_3044_3.txt	CCL18	Keep	NO	YES
SeqId_3045_72	rs10227966	P21246	#N/A	C	T	0.326029	0.303869	0.033497	2.89129e-19	1871	82.2047	PTN.SeqId_3045_72.txt	PTN	Keep	NO	YES
SeqId_3045_72	rs116161353	P21246	#N/A	T	A	0.0253875	0.372338	0.102615	0.000292747	1871	13.1519	PTN.SeqId_3045_72.txt	PTN	Keep	NO	NO
SeqId_3046_31	rs3219175	Q9HD89	#N/A	A	G	0.138429	1.21177	0.0368059	7.04765e-188	1871	1082.78	RETN.SeqId_3046_31.txt	RETN	Keep	NO	NO
SeqId_3046_31	rs3745368	Q9HD89	#N/A	A	G	0.125601	-0.60345	0.0474682	1.42642e-35	1871	161.441	RETN.SeqId_3046_31.txt	RETN	Keep	NO	NO
SeqId_3046_31	rs114936916	Q9HD89	#N/A	A	G	0.0128274	-1.39582	0.142515	4.02118e-22	1871	95.8238	RETN.SeqId_3046_31.txt	RETN	Keep	NO	NO
SeqId_3054_3	rs75203664	P00738	#N/A	A	C	0.14217	0.59433	0.0439602	8.33491e-40	1871	182.588	HP.SeqId_3054_3.txt	HP	Keep	NO	YES
SeqId_3054_3	rs2287997	P00738	#N/A	A	G	0.071085	-0.501689	0.0615971	6.87631e-16	1871	66.265	HP.SeqId_3054_3.txt	HP	Keep	NO	YES
SeqId_3054_3	rs5471	P00738	#N/A	C	A	0.133351	-1.07426	0.0426471	8.65493e-121	1871	633.834	HP.SeqId_3054_3.txt	HP	Keep	NO	NO
SeqId_3054_3	rs11647069	P00738	#N/A	C	T	0.22822	-0.252011	0.0386334	8.83822e-11	1871	42.5058	HP.SeqId_3054_3.txt	HP	Keep	NO	YES
SeqId_3060_43	rs696763	P02748	missense	A	C	0.0312667	-1.61927	0.0850277	4.81681e-74	1871	362.287	C9.SeqId_3060_43.txt	C9	Keep	NO	NO
SeqId_3060_43	rs266912	P02748	#N/A	C	T	0.444415	-0.133436	0.0324327	4.05318e-05	1871	16.9089	C9.SeqId_3060_43.txt	C9	Keep	NO	YES
SeqId_3060_43	rs16868619	P02748	missense	G	C	0.0999466	-0.670997	0.0531941	4.53607e-35	1871	158.946	C9.SeqId_3060_43.txt	C9	Keep	NO	NO
SeqId_3060_43	rs700234	P02748	missense	T	A	0.257883	-0.120543	0.0371567	0.00119868	1871	10.5134	C9.SeqId_3060_43.txt	C9	Keep	NO	YES
SeqId_3066_12	rs79825863	P17931	missense	A	G	0.0144308	-0.917343	0.136356	2.28621e-11	1871	45.2117	LGALS3.SeqId_3066_12.txt	LGALS3	Keep	NO	YES
SeqId_3066_12	rs78740533	P17931	#N/A	G	A	0.0897916	0.437836	0.0574294	3.89062e-14	1871	58.0617	LGALS3.SeqId_3066_12.txt	LGALS3	Keep	NO	NO
SeqId_3066_12	rs61508494	P17931	#N/A	T	C	0.328434	0.165479	0.0342316	1.44677e-06	1871	23.3435	LGALS3.SeqId_3066_12.txt	LGALS3	Keep	NO	YES
SeqId_3073_51	rs10400327	O95998	missense	C	T	0.0855158	-1.53988	0.0459723	4.47618e-193	1871	1120.77	IL18BP.SeqId_3073_51.txt	IL18BP	Keep	NO	NO
SeqId_3073_51	rs116298078	O95998	missense	G	C	0.035008	0.567774	0.0888389	2.07489e-10	1871	40.8019	IL18BP.SeqId_3073_51.txt	IL18BP	Keep	NO	NO
SeqId_3074_6	rs5741816	P18428	#N/A	A	G	0.32015	0.724282	0.0311843	4.75083e-105	1871	538.864	LBP.SeqId_3074_6.txt	LBP	Keep	NO	YES
SeqId_3074_6	rs34144735	P18428	#N/A	G	A	0.0200428	0.867435	0.114428	5.38329e-14	1871	57.4043	LBP.SeqId_3074_6.txt	LBP	Keep	NO	NO
SeqId_3074_6	rs2232613	P18428	missense	T	C	0.0946018	-1.1446	0.0490906	9.31781e-106	1871	543.058	LBP.SeqId_3074_6.txt	LBP	Keep	NO	YES
SeqId_3074_6	rs73287212	P18428	#N/A	T	G	0.0179049	-1.124	0.121585	6.2346e-20	1871	85.3706	LBP.SeqId_3074_6.txt	LBP	Keep	NO	NO
SeqId_3074_6	rs2232617	P18428	missense	T	C	0.196954	0.356124	0.0397267	7.38071e-19	1871	80.2737	LBP.SeqId_3074_6.txt	LBP	Keep	NO	YES
SeqId_3074_6	rs6123628	P18428	#N/A	T	C	0.0371459	-0.320515	0.0864417	0.000215104	1871	13.7336	LBP.SeqId_3074_6.txt	LBP	Keep	NO	NO
SeqId_3077_66	rs6041	P00742	missense	A	G	0.123731	0.323742	0.0476959	1.52565e-11	1871	46.0226	F10.SeqId_3077_66.txt	F10	Keep	NO	YES
SeqId_3077_66	rs148901012	P00742	#N/A	A	G	0.0125601	-0.771447	0.14655	1.57145e-07	1871	27.6806	F10.SeqId_3077_66.txt	F10	Keep	NO	NO
SeqId_3077_66	rs115180823	P00742	#N/A	G	A	0.0657402	0.462725	0.0642121	8.31125e-13	1871	51.8738	F10.SeqId_3077_66.txt	F10	Keep	NO	NO
SeqId_3077_66	rs7335409	P00742	#N/A	T	C	0.379743	-0.136689	0.0337762	5.40116e-05	1871	16.3599	F10.SeqId_3077_66.txt	F10	Keep	NO	YES
SeqId_3079_62	rs12112752	Q99969	#N/A	C	T	0.239177	0.269113	0.0378457	1.63581e-12	1871	50.5094	RARRES2.SeqId_3079_62.txt	RARRES2	Keep	NO	NO
SeqId_3079_62	rs1047586	Q99969	missense	G	T	0.224479	0.531777	0.0368136	6.431e-45	1871	208.439	RARRES2.SeqId_3079_62.txt	RARRES2	Keep	NO	YES
SeqId_3079_62	rs3800782	Q99969	#N/A	G	A	0.110102	0.450501	0.0505225	1.11476e-18	1871	79.425	RARRES2.SeqId_3079_62.txt	RARRES2	Keep	NO	NO
SeqId_3079_62	rs73474310	Q99969	#N/A	G	C	0.0344735	0.397097	0.0878132	6.50835e-06	1871	20.4272	RARRES2.SeqId_3079_62.txt	RARRES2	Keep	NO	NO
SeqId_3079_62	rs10275627	Q99969	#N/A	T	C	0.14992	-0.499725	0.045096	1.1018e-27	1871	122.665	RARRES2.SeqId_3079_62.txt	RARRES2	Keep	NO	NO
SeqId_3079_62	rs6964468	Q99969	#N/A	T	C	0.0229824	-0.444353	0.109846	5.43941e-05	1871	16.3464	RARRES2.SeqId_3079_62.txt	RARRES2	Keep	NO	NO
SeqId_3152_57	rs2229700	P20333	missense	C	T	0.0195083	1.43539	0.1146	1.27965e-34	1871	156.713	TNFRSF1B.SeqId_3152_57.txt	TNFRSF1B	Keep	NO	NO
SeqId_3166_92	rs61736469	P20138	#N/A	C	T	0.0240513	-1.51113	0.100842	5.0331e-48	1871	224.314	CD33.SeqId_3166_92.txt	CD33	Keep	NO	NO
SeqId_3166_92	rs115684563	P20138	#N/A	C	G	0.0315339	-0.930142	0.0917029	1.43307e-23	1871	102.77	CD33.SeqId_3166_92.txt	CD33	Keep	NO	NO
SeqId_3166_92	rs1803254	P20138	#N/A	C	G	0.281133	0.265198	0.0363595	4.43097e-13	1871	53.1423	CD33.SeqId_3166_92.txt	CD33	Keep	NO	YES
SeqId_3166_92	rs57033225	P20138	#N/A	G	C	0.204169	0.309655	0.0398215	1.22656e-14	1871	60.4027	CD33.SeqId_3166_92.txt	CD33	Keep	NO	NO
SeqId_3166_92	rs12459419	P20138	#N/A	T	C	0.0844468	-0.989158	0.0535351	3.82476e-70	1871	341.028	CD33.SeqId_3166_92.txt	CD33	Keep	NO	YES
SeqId_3168_8	rs2201714	Q9UNA0	#N/A	A	T	0.0347408	0.527341	0.0892887	4.15374e-09	1871	34.8438	ADAMTS5.SeqId_3168_8.txt	ADAMTS5	Keep	NO	YES
SeqId_3168_8	rs2830585	Q9UNA0	missense	T	C	0.0660075	-0.932299	0.0613148	2.57296e-49	1871	230.949	ADAMTS5.SeqId_3168_8.txt	ADAMTS5	Keep	NO	YES
SeqId_3169_70	rs58037052	P35475	missense	A	G	0.0261892	-1.17427	0.0978353	5.01807e-32	1871	143.906	IDUA.SeqId_3169_70.txt	IDUA	Keep	NO	NO
SeqId_3169_70	rs10902762	P35475	#N/A	A	G	0.330839	0.246351	0.0337416	4.20261e-13	1871	53.2492	IDUA.SeqId_3169_70.txt	IDUA	Keep	NO	YES
SeqId_3169_70	rs74569579	P35475	#N/A	A	G	0.0376804	0.418176	0.0863168	1.37283e-06	1871	23.4457	IDUA.SeqId_3169_70.txt	IDUA	Keep	NO	YES
SeqId_3169_70	rs73792047	P35475	#N/A	A	G	0.0144308	-0.53004	0.137451	0.000119061	1871	14.8545	IDUA.SeqId_3169_70.txt	IDUA	Keep	NO	NO
SeqId_3169_70	rs199722340	P35475	missense	G	C	0.0296633	1.49666	0.0885779	1.02583e-59	1871	285.188	IDUA.SeqId_3169_70.txt	IDUA	Keep	NO	NO
SeqId_3169_70	rs116675283	P35475	#N/A	G	C	0.0125601	-0.80865	0.146443	3.82194e-08	1871	30.4593	IDUA.SeqId_3169_70.txt	IDUA	Keep	NO	NO
SeqId_3169_70	rs11734750	P35475	#N/A	T	C	0.14698	0.522708	0.0447726	1.90204e-30	1871	136.154	IDUA.SeqId_3169_70.txt	IDUA	Keep	NO	YES
SeqId_3169_70	rs11936407	P35475	#N/A	T	C	0.327632	-0.346016	0.0333157	1.32218e-24	1871	107.753	IDUA.SeqId_3169_70.txt	IDUA	Keep	NO	YES
SeqId_3171_57	rs8131895	P05067	#N/A	A	C	0.283004	-0.245788	0.0347908	2.26184e-12	1871	49.8572	APP.SeqId_3171_57.txt	APP	Keep	NO	YES
SeqId_3172_28	rs25413	P15848	#N/A	C	T	0.487173	-0.200006	0.0316056	3.09705e-10	1871	40.0031	ARSB.SeqId_3172_28.txt	ARSB	Keep	YES	NO
SeqId_3172_28	rs595479	P15848	#N/A	C	G	0.457509	-0.192111	0.0320223	2.374e-09	1871	35.953	ARSB.SeqId_3172_28.txt	ARSB	Keep	YES	NO
SeqId_3173_49	rs28595360	Q02083	missense	A	G	0.118386	-0.33832	0.0489676	6.66632e-12	1871	47.6841	NAAA.SeqId_3173_49.txt	NAAA	Keep	NO	YES
SeqId_3173_49	rs191644206	Q02083	missense	A	G	0.0152325	-0.567595	0.133785	2.31757e-05	1871	17.9803	NAAA.SeqId_3173_49.txt	NAAA	Keep	NO	NO
SeqId_3173_49	rs79513689	Q02083	#N/A	C	T	0.122394	0.766751	0.0469895	4.60843e-56	1871	265.976	NAAA.SeqId_3173_49.txt	NAAA	Keep	NO	YES
SeqId_3173_49	rs116632109	Q02083	#N/A	C	T	0.0120257	0.545926	0.150265	0.00028762	1871	13.1852	NAAA.SeqId_3173_49.txt	NAAA	Keep	NO	NO
SeqId_3173_49	rs111856300	Q02083	#N/A	G	A	0.0483699	0.928675	0.0727654	7.9223e-36	1871	162.71	NAAA.SeqId_3173_49.txt	NAAA	Keep	NO	NO
SeqId_3173_49	rs61736789	Q02083	#N/A	T	C	0.0742918	1.23002	0.0552346	1.24156e-97	1871	495.379	NAAA.SeqId_3173_49.txt	NAAA	Keep	NO	NO
SeqId_3173_49	rs17001217	Q02083	#N/A	T	C	0.0416889	-1.14644	0.0768808	1.34236e-47	1871	222.128	NAAA.SeqId_3173_49.txt	NAAA	Keep	NO	NO
SeqId_3173_49	rs7686066	Q02083	#N/A	T	A	0.166489	-0.333201	0.0427367	1.04829e-14	1871	60.722	NAAA.SeqId_3173_49.txt	NAAA	Keep	NO	YES
SeqId_3175_51	rs36090624	Q76LX8	missense	A	G	0.0734901	-1.46642	0.0535431	3.93386e-139	1871	749.282	ADAMTS13.SeqId_3175_51.txt	ADAMTS13	Keep	NO	NO
SeqId_3175_51	rs7872815	Q76LX8	missense	G	C	0.0331374	0.626907	0.0917333	1.11373e-11	1871	46.6539	ADAMTS13.SeqId_3175_51.txt	ADAMTS13	Keep	NO	YES
SeqId_3175_51	rs36219558	Q76LX8	#N/A	G	C	0.0729556	0.369718	0.0617265	2.51664e-09	1871	35.8371	ADAMTS13.SeqId_3175_51.txt	ADAMTS13	Keep	NO	NO
SeqId_3175_51	rs28647808	Q76LX8	missense	G	C	0.0154997	-0.649478	0.130126	6.55895e-07	1871	24.8849	ADAMTS13.SeqId_3175_51.txt	ADAMTS13	Keep	NO	YES
SeqId_3181_50	rs2275235	P25774	#N/A	G	A	0.286478	0.412262	0.0344924	8.81227e-32	1871	142.704	CTSS.SeqId_3181_50.txt	CTSS	Keep	NO	YES
SeqId_3181_50	rs41271951	P25774	missense	G	A	0.0144308	-1.16422	0.132734	3.90331e-18	1871	76.8495	CTSS.SeqId_3181_50.txt	CTSS	Keep	NO	YES
SeqId_3184_25	rs6046	P08709	missense	A	G	0.119989	-1.16764	0.0412173	3.46761e-147	1871	801.668	F7.SeqId_3184_25.txt	F7	Keep	NO	YES
SeqId_3184_25	rs3212997	P08709	#N/A	G	A	0.0630679	-0.341039	0.0662678	2.93466e-07	1871	26.4569	F7.SeqId_3184_25.txt	F7	Keep	NO	NO
SeqId_3184_25	rs10482844	P08709	#N/A	T	C	0.0358097	0.332775	0.0865059	0.000123661	1871	14.7824	F7.SeqId_3184_25.txt	F7	Keep	NO	NO
SeqId_3186_2	rs613165	P06681	#N/A	A	G	0.317745	0.169081	0.0354432	1.98032e-06	1871	22.7331	C2.SeqId_3186_2.txt	C2	Keep	NO	YES
SeqId_3186_2	rs3115674	P06681	#N/A	G	T	0.0799038	0.272509	0.0599071	5.73999e-06	1871	20.67	C2.SeqId_3186_2.txt	C2	Keep	NO	YES
SeqId_3186_2	rs4151648	P06681	missense	T	C	0.015767	-1.50458	0.1252	4.24517e-32	1871	144.264	C2.SeqId_3186_2.txt	C2	Keep	NO	NO
SeqId_3191_50	rs147778908	Q96NZ8	#N/A	A	G	0.0320684	-0.465921	0.0904707	2.87984e-07	1871	26.4938	WFIKKN1.SeqId_3191_50.txt	WFIKKN1	Keep	YES	NO
SeqId_3191_50	rs3743901	Q96NZ8	#N/A	G	C	0.410743	0.127278	0.0330995	0.000124424	1871	14.7706	WFIKKN1.SeqId_3191_50.txt	WFIKKN1	Keep	YES	NO
SeqId_3194_36	rs1613662	Q9HCN6	missense	G	A	0.227151	-0.696915	0.0360006	3.07112e-76	1871	374.348	GP6.SeqId_3194_36.txt	GP6	Keep	NO	YES
SeqId_3194_36	rs12972018	Q9HCN6	#N/A	G	A	0.0708177	-0.272662	0.0642693	2.31856e-05	1871	17.9795	GP6.SeqId_3194_36.txt	GP6	Keep	NO	NO
SeqId_3194_36	rs41275826	Q9HCN6	#N/A	G	A	0.0841796	-0.217251	0.0584702	0.000208691	1871	13.7908	GP6.SeqId_3194_36.txt	GP6	Keep	NO	YES
SeqId_3194_36	rs2288905	Q9HCN6	#N/A	T	C	0.195617	0.405793	0.0403599	3.37636e-23	1871	100.982	GP6.SeqId_3194_36.txt	GP6	Keep	NO	YES
SeqId_3195_50	rs10181739	P22749	missense,stop_gained	A	G	0.0855158	-1.03069	0.0548411	2.57691e-72	1871	352.841	GNLY.SeqId_3195_50.txt	GNLY	Keep	NO	NO
SeqId_3195_50	rs12151621	P22749	#N/A	C	A	0.47488	-0.674052	0.0297057	6.98597e-101	1871	514.331	GNLY.SeqId_3195_50.txt	GNLY	Keep	NO	YES
SeqId_3212_30	rs73320289	Q9NR71	#N/A	A	G	0.199893	0.626725	0.038393	4.20186e-56	1871	266.186	ASAH2.SeqId_3212_30.txt	ASAH2	Keep	NO	NO
SeqId_3212_30	rs530626694	Q9NR71	#N/A	A	G	0.405131	0.314959	0.0328188	2.53199e-21	1871	92.0022	ASAH2.SeqId_3212_30.txt	ASAH2	Keep	NO	NO
SeqId_3212_30	rs1028143296	Q9NR71	#N/A	A	G	0.327632	-0.147704	0.0343383	1.78444e-05	1871	18.4826	ASAH2.SeqId_3212_30.txt	ASAH2	Keep	NO	YES
SeqId_3212_30	rs11004802	Q9NR71	#N/A	C	G	0.313469	-0.787138	0.0300334	3.31036e-129	1871	686.165	ASAH2.SeqId_3212_30.txt	ASAH2	Keep	NO	YES
SeqId_3212_30	rs17777471	Q9NR71	#N/A	C	G	0.234634	0.214568	0.0375532	1.28375e-08	1871	32.6116	ASAH2.SeqId_3212_30.txt	ASAH2	Keep	NO	YES
SeqId_3212_30	rs145073174	Q9NR71	#N/A	C	T	0.0491716	-0.312807	0.076324	4.3381e-05	1871	16.779	ASAH2.SeqId_3212_30.txt	ASAH2	Keep	NO	NO
SeqId_3212_30	rs4532987	Q9NR71	#N/A	T	C	0.279262	0.23245	0.0365595	2.56024e-10	1871	40.3826	ASAH2.SeqId_3212_30.txt	ASAH2	Keep	NO	YES
SeqId_3212_30	rs1037296698	Q9NR71	#N/A	T	C	0.0983431	0.234498	0.0544423	1.73846e-05	1871	18.5328	ASAH2.SeqId_3212_30.txt	ASAH2	Keep	NO	YES
SeqId_3213_65	rs143391137	P14543	#N/A	A	C	0.0430251	-0.428005	0.0791007	7.07901e-08	1871	29.2464	NID1.SeqId_3213_65.txt	NID1	Keep	NO	NO
SeqId_3213_65	rs10927114	P14543	#N/A	A	C	0.134955	-0.207673	0.0470379	1.06771e-05	1871	19.4715	NID1.SeqId_3213_65.txt	NID1	Keep	NO	NO
SeqId_3213_65	rs58662422	P14543	#N/A	C	T	0.113843	0.410084	0.0512942	2.25277e-15	1871	63.8476	NID1.SeqId_3213_65.txt	NID1	Keep	NO	NO
SeqId_3213_65	rs114712237	P14543	#N/A	G	A	0.0440941	-0.63319	0.0780266	8.70797e-16	1871	65.7837	NID1.SeqId_3213_65.txt	NID1	Keep	NO	NO
SeqId_3216_2	rs13190	P01833	#N/A	T	A	0.176911	-0.270939	0.0416942	1.03939e-10	1871	42.182	PIGR.SeqId_3216_2.txt	PIGR	Keep	YES	NO
SeqId_3220_40	rs58529838	P07949	#N/A	A	G	0.0855158	-0.467214	0.056944	4.24936e-16	1871	67.2467	RET.SeqId_3220_40.txt	RET	Keep	NO	NO
SeqId_3220_40	rs1775054	P07949	#N/A	A	G	0.329503	0.23076	0.034392	2.57679e-11	1871	44.9719	RET.SeqId_3220_40.txt	RET	Keep	NO	YES
SeqId_3220_40	rs2435356	P07949	#N/A	A	G	0.0456975	-0.423656	0.0766201	3.66755e-08	1871	30.5405	RET.SeqId_3220_40.txt	RET	Keep	NO	YES
SeqId_3220_40	rs112437547	P07949	#N/A	G	C	0.0895243	0.812453	0.0540453	2.64795e-48	1871	225.744	RET.SeqId_3220_40.txt	RET	Keep	NO	NO
SeqId_3221_54	rs3936026	Q8N474	#N/A	A	G	0.349011	-0.249848	0.0332193	8.38169e-14	1871	56.5075	SFRP1.SeqId_3221_54.txt	SFRP1	Keep	NO	YES
SeqId_3221_54	rs116258471	Q8N474	#N/A	A	G	0.0502405	-0.441097	0.0748258	4.43556e-09	1871	34.7137	SFRP1.SeqId_3221_54.txt	SFRP1	Keep	NO	NO
SeqId_3221_54	rs73621083	Q8N474	#N/A	C	G	0.104222	0.352708	0.0533615	5.00616e-11	1871	43.6425	SFRP1.SeqId_3221_54.txt	SFRP1	Keep	NO	NO
SeqId_3221_54	rs142963510	Q8N474	#N/A	T	A	0.0176376	0.608848	0.122509	7.31249e-07	1871	24.6727	SFRP1.SeqId_3221_54.txt	SFRP1	Keep	NO	NO
SeqId_3221_54	rs7822370	Q8N474	#N/A	T	C	0.0887226	0.266208	0.0563229	2.45536e-06	1871	22.3156	SFRP1.SeqId_3221_54.txt	SFRP1	Keep	NO	NO
SeqId_3232_28	rs9789280	P13686	#N/A	C	A	0.0515767	-0.309376	0.0739149	2.97662e-05	1871	17.5003	ACP5.SeqId_3232_28.txt	ACP5	Keep	NO	YES
SeqId_3232_28	rs11667775	P13686	#N/A	T	C	0.337787	0.231752	0.0341845	1.6123e-11	1871	45.9118	ACP5.SeqId_3232_28.txt	ACP5	Keep	NO	YES
SeqId_3235_50	rs547850908	Q8TEU8	#N/A	C	G	0.0195083	0.668845	0.118306	1.81435e-08	1871	31.9281	WFIKKN2.SeqId_3235_50.txt	WFIKKN2	Keep	NO	NO
SeqId_3235_50	rs9675120	Q8TEU8	#N/A	T	C	0.253073	-0.573136	0.0347017	2.64015e-57	1871	272.489	WFIKKN2.SeqId_3235_50.txt	WFIKKN2	Keep	NO	YES
SeqId_3283_21	rs10051650	Q15582	#N/A	G	T	0.478621	0.370243	0.0311901	2.19175e-31	1871	140.759	TGFBI.SeqId_3283_21.txt	TGFBI	Keep	NO	YES
SeqId_3283_21	rs143369048	Q15582	#N/A	G	A	0.0168359	0.702221	0.127044	3.70714e-08	1871	30.5193	TGFBI.SeqId_3283_21.txt	TGFBI	Keep	NO	NO
SeqId_3283_21	rs13159365	Q15582	#N/A	T	C	0.117584	-0.632973	0.0481342	7.69149e-38	1871	172.742	TGFBI.SeqId_3283_21.txt	TGFBI	Keep	NO	YES
SeqId_3290_50	rs9765872	Q6YHK3	#N/A	A	C	0.264832	0.472709	0.0360385	1.15177e-37	1871	171.866	CD109.SeqId_3290_50.txt	CD109	Keep	NO	YES
SeqId_3290_50	rs146402037	Q6YHK3	#N/A	G	A	0.0130946	-1.59066	0.139911	5.21887e-29	1871	129.118	CD109.SeqId_3290_50.txt	CD109	Keep	NO	NO
SeqId_3290_50	rs77238980	Q6YHK3	#N/A	G	A	0.0753608	-0.406917	0.0606041	2.49782e-11	1871	45.0343	CD109.SeqId_3290_50.txt	CD109	Keep	NO	NO
SeqId_3290_50	rs9442950	Q6YHK3	#N/A	T	C	0.154196	-0.612058	0.0428163	4.53118e-44	1871	204.128	CD109.SeqId_3290_50.txt	CD109	Keep	NO	NO
SeqId_3290_50	rs731782	Q6YHK3	#N/A	T	C	0.164083	0.193593	0.042992	7.11342e-06	1871	20.2553	CD109.SeqId_3290_50.txt	CD109	Keep	NO	YES
SeqId_3290_50	rs3012546	Q6YHK3	missense	T	C	0.249332	-0.153497	0.0375026	4.44021e-05	1871	16.7345	CD109.SeqId_3290_50.txt	CD109	Keep	NO	YES
SeqId_3291_30	rs2228137	P06734	missense	A	G	0.300641	-0.286518	0.0352902	8.44353e-16	1871	65.8463	FCER2.SeqId_3291_30.txt	FCER2	Keep	NO	YES
SeqId_3291_30	rs12980031	P06734	#N/A	T	G	0.499466	-0.299564	0.0318849	1.60572e-20	1871	88.1748	FCER2.SeqId_3291_30.txt	FCER2	Keep	NO	YES
SeqId_3291_30	rs11260012	P06734	#N/A	T	C	0.293159	0.313496	0.0354727	2.20647e-18	1871	78.0209	FCER2.SeqId_3291_30.txt	FCER2	Keep	NO	YES
SeqId_3292_75	rs1980606	P09326	#N/A	A	G	0.283271	-0.373547	0.0349742	6.88056e-26	1871	113.954	CD48.SeqId_3292_75.txt	CD48	Keep	NO	YES
SeqId_3292_75	rs352684	P09326	#N/A	A	G	0.288081	-0.306625	0.0351916	6.39306e-18	1871	75.8355	CD48.SeqId_3292_75.txt	CD48	Keep	NO	YES
SeqId_3292_75	rs1503849	P09326	#N/A	G	A	0.161411	0.413539	0.0427228	1.17541e-21	1871	93.5942	CD48.SeqId_3292_75.txt	CD48	Keep	NO	NO
SeqId_3292_75	rs77982954	P09326	#N/A	G	A	0.0408872	-0.545219	0.0810333	2.27437e-11	1871	45.2221	CD48.SeqId_3292_75.txt	CD48	Keep	NO	NO
SeqId_3293_2	rs2765501	O43866	#N/A	A	G	0.0646713	0.271867	0.0649268	2.95441e-05	1871	17.5146	CD5L.SeqId_3293_2.txt	CD5L	Keep	NO	YES
SeqId_3293_2	rs7542548	O43866	#N/A	T	C	0.392304	-0.189021	0.0336719	2.2783e-08	1871	31.479	CD5L.SeqId_3293_2.txt	CD5L	Keep	NO	YES
SeqId_3296_92	rs2275697	Q02246	missense	A	G	0.140834	0.792879	0.0425829	4.05566e-71	1871	346.321	CNTN2.SeqId_3296_92.txt	CNTN2	Keep	NO	YES
SeqId_3296_92	rs115379577	Q02246	#N/A	A	C	0.0464992	-0.308684	0.077276	6.7326e-05	1871	15.9395	CNTN2.SeqId_3296_92.txt	CNTN2	Keep	NO	NO
SeqId_3296_92	rs10900444	Q02246	#N/A	C	A	0.0213789	1.21783	0.110667	2.4616e-27	1871	120.969	CNTN2.SeqId_3296_92.txt	CNTN2	Keep	NO	YES
SeqId_3296_92	rs80296066	Q02246	#N/A	T	C	0.142972	0.515835	0.0450391	2.11743e-29	1871	131.032	CNTN2.SeqId_3296_92.txt	CNTN2	Keep	NO	YES
SeqId_3296_92	rs72753439	Q02246	#N/A	T	C	0.201229	-0.27176	0.0405899	2.838e-11	1871	44.7786	CNTN2.SeqId_3296_92.txt	CNTN2	Keep	NO	YES
SeqId_3296_92	rs2229866	Q02246	missense	T	C	0.323356	0.136977	0.0343449	6.91216e-05	1871	15.8894	CNTN2.SeqId_3296_92.txt	CNTN2	Keep	NO	NO
SeqId_3298_52	rs13071423	Q8IWV2	#N/A	A	C	0.0804383	0.512162	0.0586898	5.69767e-18	1871	76.072	CNTN4.SeqId_3298_52.txt	CNTN4	Keep	NO	YES
SeqId_3298_52	rs13082490	Q8IWV2	#N/A	C	T	0.355425	-0.169118	0.0337607	5.97655e-07	1871	25.0664	CNTN4.SeqId_3298_52.txt	CNTN4	Keep	NO	YES
SeqId_3298_52	rs1499126	Q8IWV2	#N/A	G	A	0.259754	-0.630853	0.034013	1.26418e-70	1871	343.639	CNTN4.SeqId_3298_52.txt	CNTN4	Keep	NO	YES
SeqId_3298_52	rs163352	Q8IWV2	#N/A	G	C	0.397648	0.269279	0.0330559	6.79506e-16	1871	66.2892	CNTN4.SeqId_3298_52.txt	CNTN4	Keep	NO	YES
SeqId_3298_52	rs542233886	Q8IWV2	#N/A	G	C	0.0154997	-0.804315	0.131996	1.33818e-09	1871	37.0908	CNTN4.SeqId_3298_52.txt	CNTN4	Keep	NO	NO
SeqId_3298_52	rs9834820	Q8IWV2	#N/A	G	A	0.0994121	-0.306813	0.0537264	1.30636e-08	1871	32.5767	CNTN4.SeqId_3298_52.txt	CNTN4	Keep	NO	NO
SeqId_3298_52	rs59862732	Q8IWV2	#N/A	G	A	0.0847141	0.315586	0.0573013	4.14409e-08	1871	30.3	CNTN4.SeqId_3298_52.txt	CNTN4	Keep	NO	NO
SeqId_3299_29	rs61894112	O94779	#N/A	A	C	0.184126	0.315257	0.04147	4.58457e-14	1871	57.7294	CNTN5.SeqId_3299_29.txt	CNTN5	Keep	NO	YES
SeqId_3299_29	rs7115147	O94779	#N/A	C	T	0.408605	0.190663	0.0323387	4.41355e-09	1871	34.7235	CNTN5.SeqId_3299_29.txt	CNTN5	Keep	NO	YES
SeqId_3299_29	rs4316475	O94779	#N/A	G	A	0.0432924	0.745683	0.0776153	2.297e-21	1871	92.2039	CNTN5.SeqId_3299_29.txt	CNTN5	Keep	NO	YES
SeqId_3302_58	rs76897221	O76096	#N/A	A	G	0.0133618	0.860412	0.138979	7.33336e-10	1871	38.2869	CST7.SeqId_3302_58.txt	CST7	Keep	NO	YES
SeqId_3302_58	rs61298216	O76096	#N/A	C	T	0.0291288	1.59003	0.0904991	4.47358e-64	1871	308.36	CST7.SeqId_3302_58.txt	CST7	Keep	NO	NO
SeqId_3302_58	rs78855471	O76096	#N/A	G	C	0.126136	-0.727585	0.0453422	2.18861e-54	1871	257.216	CST7.SeqId_3302_58.txt	CST7	Keep	NO	NO
SeqId_3302_58	rs112690256	O76096	#N/A	G	A	0.0197755	0.440607	0.118098	0.000196526	1871	13.9044	CST7.SeqId_3302_58.txt	CST7	Keep	NO	NO
SeqId_3302_58	rs6707	O76096	#N/A	T	C	0.211919	-0.344375	0.0389802	2.26519e-18	1871	77.967	CST7.SeqId_3302_58.txt	CST7	Keep	NO	YES
SeqId_3309_2	rs1801274	P12318	missense	A	G	0.437467	-0.940266	0.0245408	1e-200	1871	1466.42	FCGR2A.SeqId_3309_2.txt	FCGR2A	Keep	NO	YES
SeqId_3310_62	rs1801274	P31994	missense	A	G	0.437467	-0.686115	0.0286951	1.83971e-110	1871	571.102	FCGR2B.SeqId_3310_62.txt	FCGR2B	Keep	NO	YES
SeqId_3310_62	rs112142198	P31994	#N/A	T	A	0.0419562	1.01668	0.0744498	1.53343e-40	1871	186.285	FCGR2B.SeqId_3310_62.txt	FCGR2B	Keep	NO	YES
SeqId_3311_27	rs396991	O75015	#N/A	C	A	0.333779	0.585078	0.031034	1.01515e-72	1871	355.048	FCGR3B.SeqId_3311_27.txt	FCGR3B	Keep	NO	YES
SeqId_3313_21	rs114805111	Q15485	missense	A	G	0.0168359	-1.31908	0.124391	1.48998e-25	1871	112.331	FCN2.SeqId_3313_21.txt	FCN2	Keep	NO	NO
SeqId_3313_21	rs57464688	Q15485	#N/A	A	C	0.0828434	-0.572232	0.0573122	6.6039e-23	1871	99.5831	FCN2.SeqId_3313_21.txt	FCN2	Keep	NO	YES
SeqId_3313_21	rs7048435	Q15485	#N/A	C	T	0.0435596	-0.378443	0.0793243	1.9769e-06	1871	22.7365	FCN2.SeqId_3313_21.txt	FCN2	Keep	NO	NO
SeqId_3313_21	rs10858287	Q15485	#N/A	G	C	0.386157	0.358001	0.0327129	4.62608e-27	1871	119.637	FCN2.SeqId_3313_21.txt	FCN2	Keep	NO	YES
SeqId_3313_21	rs7851696	Q15485	missense	T	G	0.186264	-0.523207	0.0400944	2.59561e-37	1871	170.104	FCN2.SeqId_3313_21.txt	FCN2	Keep	NO	YES
SeqId_3313_21	rs7871721	Q15485	#N/A	T	C	0.0652058	-0.310558	0.0657647	2.50616e-06	1871	22.2759	FCN2.SeqId_3313_21.txt	FCN2	Keep	NO	YES
SeqId_3314_74	rs9731211	P56159	#N/A	A	G	0.478087	-0.260306	0.0326795	2.83501e-15	1871	63.3801	GFRA1.SeqId_3314_74.txt	GFRA1	Keep	NO	YES
SeqId_3316_58	rs115282011	P05546	#N/A	T	C	0.029396	-1.02456	0.0953105	3.40625e-26	1871	115.433	SERPIND1.SeqId_3316_58.txt	SERPIND1	Keep	YES	NO
SeqId_3317_33	rs79201792	O43464	#N/A	C	T	0.112507	0.403991	0.0515189	7.41444e-15	1871	61.4251	HTRA2.SeqId_3317_33.txt	HTRA2	Keep	YES	NO
SeqId_3317_33	rs12104804	O43464	#N/A	G	C	0.142972	0.190117	0.0462834	4.16927e-05	1871	16.8549	HTRA2.SeqId_3317_33.txt	HTRA2	Keep	YES	NO
SeqId_3320_49	rs10009533	Q16270	#N/A	A	G	0.421432	0.19837	0.0322383	9.26353e-10	1871	37.8219	IGFBP7.SeqId_3320_49.txt	IGFBP7	Keep	NO	YES
SeqId_3320_49	rs10866442	Q16270	#N/A	C	G	0.190273	0.371105	0.0409281	3.00179e-19	1871	82.127	IGFBP7.SeqId_3320_49.txt	IGFBP7	Keep	NO	YES
SeqId_3322_52	rs183486443	Q6UXM1	#N/A	C	T	0.0149653	-1.37291	0.131813	9.86015e-25	1871	108.369	LRIG3.SeqId_3322_52.txt	LRIG3	Keep	NO	NO
SeqId_3322_52	rs7313273	Q6UXM1	#N/A	G	T	0.0897916	0.376049	0.0574634	7.70503e-11	1871	42.7801	LRIG3.SeqId_3322_52.txt	LRIG3	Keep	NO	YES
SeqId_3322_52	rs78134975	Q6UXM1	#N/A	G	A	0.0571887	-0.260914	0.0712121	0.000255329	1871	13.4098	LRIG3.SeqId_3322_52.txt	LRIG3	Keep	NO	YES
SeqId_3322_52	rs10877195	Q6UXM1	#N/A	T	C	0.486104	-0.180874	0.0325981	3.29071e-08	1871	30.7541	LRIG3.SeqId_3322_52.txt	LRIG3	Keep	NO	YES
SeqId_3322_52	rs17121562	Q6UXM1	#N/A	T	C	0.0323356	0.485592	0.0908491	1.01471e-07	1871	28.5389	LRIG3.SeqId_3322_52.txt	LRIG3	Keep	NO	NO
SeqId_3323_37	rs2782491	Q14114	missense	A	C	0.159273	0.228677	0.0435818	1.72093e-07	1871	27.5024	LRP8.SeqId_3323_37.txt	LRP8	Keep	NO	YES
SeqId_3323_37	rs5172	Q14114	missense	T	C	0.0117584	-1.51263	0.148388	8.74767e-24	1871	103.801	LRP8.SeqId_3323_37.txt	LRP8	Keep	NO	NO
SeqId_3324_51	rs149210918	Q9HBG7	#N/A	A	G	0.0256547	1.4411	0.0969161	2.3657e-47	1871	220.868	LY9.SeqId_3324_51.txt	LY9	Keep	NO	NO
SeqId_3324_51	rs10908810	Q9HBG7	#N/A	A	G	0.337253	0.21242	0.0340707	5.58288e-10	1871	38.8297	LY9.SeqId_3324_51.txt	LY9	Keep	NO	YES
SeqId_3324_51	rs73017973	Q9HBG7	#N/A	A	C	0.0211117	0.639442	0.112427	1.49193e-08	1871	32.3144	LY9.SeqId_3324_51.txt	LY9	Keep	NO	NO
SeqId_3324_51	rs540254	Q9HBG7	#N/A	C	T	0.217531	0.440306	0.037546	1.06992e-30	1871	137.378	LY9.SeqId_3324_51.txt	LY9	Keep	NO	YES
SeqId_3324_51	rs114713777	Q9HBG7	#N/A	C	T	0.030465	0.460164	0.0933815	9.05061e-07	1871	24.2571	LY9.SeqId_3324_51.txt	LY9	Keep	NO	NO
SeqId_3324_51	rs148016395	Q9HBG7	#N/A	T	C	0.139498	0.253885	0.0457018	3.16985e-08	1871	30.8278	LY9.SeqId_3324_51.txt	LY9	Keep	NO	NO
SeqId_3325_2	rs35148174	O00339	#N/A	C	T	0.227953	-0.23287	0.0385802	1.90047e-09	1871	36.3943	MATN2.SeqId_3325_2.txt	MATN2	Keep	NO	YES
SeqId_3325_2	rs111696950	O00339	#N/A	G	A	0.133084	0.332677	0.047156	2.4246e-12	1871	49.7173	MATN2.SeqId_3325_2.txt	MATN2	Keep	NO	NO
SeqId_3325_2	rs2513810	O00339	#N/A	T	C	0.311865	-0.305465	0.03437	1.43605e-18	1871	78.9041	MATN2.SeqId_3325_2.txt	MATN2	Keep	NO	YES
SeqId_3326_58	rs17118342	Q9BY67	#N/A	C	T	0.0884554	-0.292148	0.0570639	3.3755e-07	1871	26.1829	CADM1.SeqId_3326_58.txt	CADM1	Keep	NO	NO
SeqId_3327_27	rs60565119	Q9HB63	#N/A	A	C	0.222608	-0.280435	0.03835	3.86969e-13	1871	53.4157	NTN4.SeqId_3327_27.txt	NTN4	Keep	NO	NO
SeqId_3327_27	rs181360857	Q9HB63	#N/A	G	C	0.0235168	-0.70102	0.106621	6.29974e-11	1871	43.1828	NTN4.SeqId_3327_27.txt	NTN4	Keep	NO	NO
SeqId_3327_27	rs79819718	Q9HB63	#N/A	G	A	0.0280599	-0.463076	0.0988048	2.97607e-06	1871	21.9424	NTN4.SeqId_3327_27.txt	NTN4	Keep	NO	YES
SeqId_3327_27	rs11829462	Q9HB63	#N/A	G	A	0.0213789	-0.483644	0.112177	1.70647e-05	1871	18.5686	NTN4.SeqId_3327_27.txt	NTN4	Keep	NO	NO
SeqId_3329_14	rs10404018	O75594	#N/A	G	C	0.153394	-0.271885	0.0446164	1.33544e-09	1871	37.0951	PGLYRP1.SeqId_3329_14.txt	PGLYRP1	Keep	NO	NO
SeqId_3329_14	rs182043926	O75594	#N/A	T	C	0.0114912	-0.812972	0.153027	1.20973e-07	1871	28.1936	PGLYRP1.SeqId_3329_14.txt	PGLYRP1	Keep	NO	NO
SeqId_3331_8	rs73143889	Q6NW40	#N/A	A	C	0.207376	-0.397419	0.0397428	5.70417e-23	1871	99.8886	RGMB.SeqId_3331_8.txt	RGMB	Keep	NO	YES
SeqId_3331_8	rs144783601	Q6NW40	missense	T	A	0.0224479	-1.37563	0.106935	2.3779e-36	1871	165.31	RGMB.SeqId_3331_8.txt	RGMB	Keep	NO	NO
SeqId_3339_33	rs78109196	P35442	#N/A	A	C	0.107964	0.793072	0.0490027	3.09477e-55	1871	261.65	THBS2.SeqId_3339_33.txt	THBS2	Keep	NO	YES
SeqId_3339_33	rs73234350	P35442	#N/A	A	G	0.0839123	-0.340093	0.0588485	8.7783e-09	1871	33.3626	THBS2.SeqId_3339_33.txt	THBS2	Keep	NO	YES
SeqId_3340_53	rs6889652	P35443	#N/A	C	T	0.421432	-0.148504	0.0324513	5.04644e-06	1871	20.9193	THBS4.SeqId_3340_53.txt	THBS4	Keep	NO	YES
SeqId_3343_1	rs740923	Q03154	missense	A	G	0.029396	0.723467	0.0958274	6.78042e-14	1871	56.9369	ACY1.SeqId_3343_1.txt	ACY1	Keep	NO	NO
SeqId_3343_1	rs139627801	Q03154	missense	T	C	0.0163014	-1.55476	0.125019	3.59058e-34	1871	154.493	ACY1.SeqId_3343_1.txt	ACY1	Keep	NO	NO
SeqId_3344_60	rs551681761	P01008	#N/A	C	T	0.0456975	-0.337176	0.0777942	1.54061e-05	1871	18.7653	SERPINC1.SeqId_3344_60.txt	SERPINC1	Keep	YES	NO
SeqId_3344_60	rs149743502	P01008	#N/A	T	C	0.0448958	-0.313947	0.0794452	8.04696e-05	1871	15.5996	SERPINC1.SeqId_3344_60.txt	SERPINC1	Keep	YES	NO
SeqId_3348_49	rs79886950	P13497	#N/A	T	C	0.0534474	-0.346184	0.07311	2.35422e-06	1871	22.3973	BMP1.SeqId_3348_49.txt	BMP1	Keep	NO	NO
SeqId_3352_80	rs79721666	P23280	#N/A	A	G	0.154196	-0.599418	0.0437027	7.24834e-41	1871	187.922	CA6.SeqId_3352_80.txt	CA6	Keep	NO	NO
SeqId_3352_80	rs12033389	P23280	#N/A	A	G	0.155799	0.428786	0.0441681	9.01433e-22	1871	94.1454	CA6.SeqId_3352_80.txt	CA6	Keep	NO	YES
SeqId_3352_80	rs3765963	P23280	#N/A	A	G	0.358632	-0.305697	0.033551	2.03461e-19	1871	82.9291	CA6.SeqId_3352_80.txt	CA6	Keep	NO	YES
SeqId_3352_80	rs58800854	P23280	#N/A	T	C	0.157402	-0.754923	0.0417523	1.80348e-67	1871	326.573	CA6.SeqId_3352_80.txt	CA6	Keep	NO	NO
SeqId_3352_80	rs1832262	P23280	#N/A	T	C	0.121058	-0.223666	0.0496149	6.9487e-06	1871	20.3007	CA6.SeqId_3352_80.txt	CA6	Keep	NO	YES
SeqId_3363_31	rs1378938	P41240	#N/A	T	C	0.460983	0.195654	0.0323031	1.67431e-09	1871	36.6458	CSK.SeqId_3363_31.txt	CSK	Keep	NO	YES
SeqId_3364_76	rs28513814	O60911	#N/A	C	T	0.152859	0.311936	0.0449842	5.60169e-12	1871	48.0338	CTSV.SeqId_3364_76.txt	CTSV	Keep	NO	NO
SeqId_3364_76	rs184224166	O60911	missense	C	G	0.0152325	-0.689452	0.133478	2.65673e-07	1871	26.6517	CTSV.SeqId_3364_76.txt	CTSV	Keep	NO	NO
SeqId_3364_76	rs111323070	O60911	#N/A	G	A	0.226884	0.188118	0.039394	1.93407e-06	1871	22.7791	CTSV.SeqId_3364_76.txt	CTSV	Keep	NO	NO
SeqId_3364_76	rs16911240	O60911	#N/A	G	T	0.0825762	-0.264726	0.0594098	8.84778e-06	1871	19.8341	CTSV.SeqId_3364_76.txt	CTSV	Keep	NO	NO
SeqId_3366_51	rs11803617	Q16610	#N/A	A	G	0.105559	0.615977	0.0515119	8.26544e-32	1871	142.84	ECM1.SeqId_3366_51.txt	ECM1	Keep	NO	YES
SeqId_3366_51	rs7513205	Q16610	#N/A	G	A	0.130412	-0.707924	0.0449286	1.28903e-52	1871	248.006	ECM1.SeqId_3366_51.txt	ECM1	Keep	NO	YES
SeqId_3367_8	rs6785067	Q9UGM5	missense	A	G	0.148851	-1.15941	0.0372999	2.40266e-171	1871	965.149	FETUB.SeqId_3367_8.txt	FETUB	Keep	NO	NO
SeqId_3367_8	rs143617617	Q9UGM5	#N/A	A	G	0.0277926	-0.922857	0.095533	1.4093e-21	1871	93.2175	FETUB.SeqId_3367_8.txt	FETUB	Keep	NO	NO
SeqId_3367_8	rs77346508	Q9UGM5	missense	G	A	0.0619989	1.18174	0.062048	4.69656e-74	1871	362.346	FETUB.SeqId_3367_8.txt	FETUB	Keep	NO	NO
SeqId_3367_8	rs41268617	Q9UGM5	#N/A	T	G	0.412079	0.108516	0.0334194	0.00118649	1871	10.5324	FETUB.SeqId_3367_8.txt	FETUB	Keep	NO	YES
SeqId_3376_49	rs2291461	Q8NFM7	missense	C	G	0.349813	0.310148	0.0331682	2.40015e-20	1871	87.3433	IL17RD.SeqId_3376_49.txt	IL17RD	Keep	NO	YES
SeqId_3376_49	rs76645245	Q8NFM7	missense	G	A	0.0662747	0.690747	0.0626174	1.86159e-27	1871	121.558	IL17RD.SeqId_3376_49.txt	IL17RD	Keep	NO	YES
SeqId_3378_49	rs112736390	P49862	missense	A	G	0.025922	-1.13273	0.0985862	1.42524e-29	1871	131.873	KLK7.SeqId_3378_49.txt	KLK7	Keep	NO	NO
SeqId_3378_49	rs1991819	P49862	#N/A	C	T	0.388028	0.438324	0.0322227	2.96627e-40	1871	184.843	KLK7.SeqId_3378_49.txt	KLK7	Keep	NO	NO
SeqId_3378_49	rs1654531	P49862	#N/A	G	A	0.243987	-0.240069	0.0378192	2.73401e-10	1871	40.2516	KLK7.SeqId_3378_49.txt	KLK7	Keep	NO	YES
SeqId_3389_7	rs6113	P05154	missense	T	C	0.461251	-0.207812	0.0323479	1.67645e-10	1871	41.2273	SERPINA5.SeqId_3389_7.txt	SERPINA5	Keep	NO	YES
SeqId_3403_1	rs8049748	P20231	#N/A	A	G	0.346339	0.443348	0.0325326	2.17675e-40	1871	185.519	TPSB2.SeqId_3403_1.txt	TPSB2	Keep	NO	NO
SeqId_3403_1	rs11861554	P20231	#N/A	A	C	0.0136291	0.775024	0.140743	4.16351e-08	1871	30.2909	TPSB2.SeqId_3403_1.txt	TPSB2	Keep	NO	NO
SeqId_3403_1	rs2745084	P20231	#N/A	G	A	0.37333	-0.816467	0.0284621	2.83662e-150	1871	822.013	TPSB2.SeqId_3403_1.txt	TPSB2	Keep	NO	YES
SeqId_3403_1	rs111911698	P20231	#N/A	G	A	0.0772314	0.624204	0.0597423	7.1214e-25	1871	109.05	TPSB2.SeqId_3403_1.txt	TPSB2	Keep	NO	NO
SeqId_3420_21	rs74508891	Q8N1Q1	#N/A	A	C	0.08124	0.657441	0.0581301	9.84023e-29	1871	127.775	CA13.SeqId_3420_21.txt	CA13	Keep	NO	NO
SeqId_3420_21	rs73688688	Q8N1Q1	#N/A	C	T	0.0416889	-1.08083	0.0768271	8.36938e-43	1871	197.707	CA13.SeqId_3420_21.txt	CA13	Keep	NO	YES
SeqId_3420_21	rs4740047	Q8N1Q1	#N/A	G	A	0.370657	-0.593865	0.0309112	3.25562e-75	1871	368.705	CA13.SeqId_3420_21.txt	CA13	Keep	NO	YES
SeqId_3420_21	rs57166860	Q8N1Q1	#N/A	G	A	0.0943346	-0.247691	0.05536	8.132e-06	1871	19.997	CA13.SeqId_3420_21.txt	CA13	Keep	NO	NO
SeqId_3421_54	rs726658	P32971	#N/A	G	C	0.137894	-0.267743	0.0471445	1.56614e-08	1871	32.2188	TNFSF8.SeqId_3421_54.txt	TNFSF8	Keep	NO	YES
SeqId_3431_54	rs4725617	P21709	missense	A	G	0.133351	-1.2545	0.0387644	8.32713e-183	1871	1046.19	EPHA1.SeqId_3431_54.txt	EPHA1	Keep	NO	NO
SeqId_3431_54	rs12703524	P21709	#N/A	A	C	0.389364	0.13022	0.033093	8.62556e-05	1871	15.4674	EPHA1.SeqId_3431_54.txt	EPHA1	Keep	NO	NO
SeqId_3431_54	rs2961141	P21709	#N/A	T	G	0.351416	0.135318	0.0342397	8.03579e-05	1871	15.6022	EPHA1.SeqId_3431_54.txt	EPHA1	Keep	NO	NO
SeqId_3435_53	rs73987828	P02751	#N/A	G	A	0.158739	-0.377949	0.0446025	4.7446e-17	1871	71.7271	FN1.SeqId_3435_53.txt	FN1	Keep	NO	NO
SeqId_3448_13	rs4273151	P06213	#N/A	T	C	0.0641368	0.304733	0.0659205	4.04649e-06	1871	21.3468	INSR.SeqId_3448_13.txt	INSR	Keep	YES	NO
SeqId_3449_58	rs61978278	P29622	#N/A	A	T	0.241582	-0.362221	0.0369629	3.82017e-22	1871	95.9292	SERPINA4.SeqId_3449_58.txt	SERPINA4	Keep	NO	YES
SeqId_3449_58	rs112513643	P29622	#N/A	C	G	0.010155	0.715662	0.162945	1.18577e-05	1871	19.2695	SERPINA4.SeqId_3449_58.txt	SERPINA4	Keep	NO	NO
SeqId_3449_58	rs5511	P29622	#N/A	T	A	0.241315	0.636918	0.0355868	3.03027e-66	1871	319.981	SERPINA4.SeqId_3449_58.txt	SERPINA4	Keep	NO	YES
SeqId_3449_58	rs6110	P29622	#N/A	T	C	0.0435596	0.548037	0.0782819	3.53476e-12	1871	48.959	SERPINA4.SeqId_3449_58.txt	SERPINA4	Keep	NO	NO
SeqId_3457_57	rs7991096	Q15063	#N/A	A	C	0.250668	-0.207731	0.0363767	1.30729e-08	1871	32.5755	POSTN.SeqId_3457_57.txt	POSTN	Keep	NO	YES
SeqId_3457_57	rs17056136	Q15063	#N/A	A	T	0.234367	0.172627	0.038519	7.85711e-06	1871	20.0633	POSTN.SeqId_3457_57.txt	POSTN	Keep	NO	NO
SeqId_3457_57	rs61731745	Q15063	missense	T	C	0.0128274	-1.44793	0.139124	1.06844e-24	1871	108.2	POSTN.SeqId_3457_57.txt	POSTN	Keep	NO	NO
SeqId_3459_49	rs10069910	P09619	#N/A	C	T	0.494121	-0.491992	0.0303642	2.36914e-55	1871	262.257	PDGFRB.SeqId_3459_49.txt	PDGFRB	Keep	NO	YES
SeqId_3459_49	rs2304058	P09619	#N/A	G	C	0.336184	1.03167	0.0252846	1e-200	1871	1663.05	PDGFRB.SeqId_3459_49.txt	PDGFRB	Keep	NO	YES
SeqId_3459_49	rs80240452	P09619	#N/A	T	A	0.0117584	-1.10852	0.150286	2.43873e-13	1871	54.3482	PDGFRB.SeqId_3459_49.txt	PDGFRB	Keep	NO	NO
SeqId_3461_58	rs2277873	Q96GW7	missense,stop_gained	A	G	0.236772	0.218644	0.0373105	5.45401e-09	1871	34.3043	BCAN.SeqId_3461_58.txt	BCAN	Keep	NO	NO
SeqId_3461_58	rs113184515	Q96GW7	#N/A	C	G	0.0855158	0.298936	0.0573511	2.07039e-07	1871	27.1399	BCAN.SeqId_3461_58.txt	BCAN	Keep	NO	NO
SeqId_3461_58	rs2365715	Q96GW7	#N/A	G	A	0.15767	-0.432967	0.0425795	1.11903e-23	1871	103.287	BCAN.SeqId_3461_58.txt	BCAN	Keep	NO	YES
SeqId_3461_58	rs11589226	Q96GW7	#N/A	G	A	0.113843	0.179793	0.0499816	0.00033004	1871	12.9259	BCAN.SeqId_3461_58.txt	BCAN	Keep	NO	NO
[truncated: 1,552 more rows]

## Sheet: ST2B.pQTL-AFR-data processing
TableS2B. Summary of data processing for the African pQTLs, related to STAR method
African ancestry conditional snp: 4246(4129 pQTLs)(1605 protein)
after mapping with AA summary data: 3900(3793 pQTLs)(1312 protein)
after 0.6 LD clumping: 3875(3785 pQTLs)(1311 protein)
Removing weak instruments (F-statistics<10) 3550(3473 pQTLs)(1311 protein)
match with Asthma outcome	match with COPD outcome	match with Gout outcome	match with POAG outcome	match with VTE outcome	match with IPF outcome	match with Stroke outcome	match with HF outcome
3173 pQTLs (1263 protein)	3173 pQTLs (1263 protein)	3173 pQTLs (1263 protein)	3050 pQTLs (1246 protein)	3173 pQTLs (1263 protein)	3162 pQTLs (1261 protein)	3168 pQTLs (1263 protein)	3173 pQTLs (1263 protein)
after steiger filtering	after steiger filtering	after steiger filtering	after steiger filtering	after steiger filtering	after steiger filtering	after steiger filtering	after steiger filtering
3151 pQTLs (1263 protein)	3108 pQTLs (1254 protein)	3070 pQTLs (1252 protein)	2790 pQTLs (1204 protein)	3083 pQTLs (1249 protein)	2421 pQTLs (1132 protein)	3041 pQTLs (1253 protein)	3089 pQTLs (1251 protein)
