# Supplementary material for: Proteome-wide Mendelian randomization in global biobank meta-analysis reveals multi-ancestry drug targets for common diseases
Source: Cell Genom. 2022 Oct 12;2(11):100195. doi: 10.1016/j.xgen.2022.100195 (PMC9646482; doi:10.1016/j.xgen.2022.100195)
Supplement: Table S3. The comparison of European pQTLs in ARIC compared with pQTLs in Zheng et al.,5 related to STAR Methods — The pQTLs with p value of pairwise Z score lower than 0.001 were selected as tier 2 instruments for this study. [file mmc4.xlsx]

## Sheet: ST3.pQTL-ARIC-vs-Zheng-Euro
Table S3. The comparison of European pQTLs in ARIC compared with pQTLs in Zheng et al. The pQTLs with P value of pair-wise Z score lower than 0.001 was selected as Tier 2 instruments for this study, related to STAR method
pQTL info from Zhang et al									Comparison across studies					pQTL info from Sun/Folkersen et al implemented in Zheng et al
UniProtID	SNP	Effect_allele	Other_allele	Beta_ZH	SE_ZH	LCI_ZH	UCI_ZH	P_ZH	matchID	Direction	Pair-wise Z	P_Zscore	Tier	UniProtID	SNP	Effect_allele	Other_allele	Effect_allele_freq	Beta_SF	SE_SF	LCI_SF	UCI_SF	P_SF	N_SF
P05161	rs3128110	G	C	0.319394	0.0169726	0.286128	0.35266	5.35138e-79	rs3128110_P05161	Same	5.78308	7.33e-09	Tier2	P05161	rs3128110	G	C	0.38606	0.1408	0.0258	0.090232	0.191368	4.7863e-08	3301
P05161	rs2465126	G	A	0.754279	0.0419873	0.671984	0.836574	3.70002e-72	rs2465126_P05161	Same	3.74776	0.000178	Tier2	P05161	rs2465126	A	G	0.96141	0.4649	0.0648	0.337892	0.591908	6.91831e-13	3301
Q9BRK3	rs141894431	T	C	-0.198809	0.039994	-0.277197	-0.120421	6.66204e-07	rs141894431_Q9BRK3	Same	0.288184	0.773	Tier1	Q9BRK3	rs141894431	A	G	0.05445	-0.2185	0.0554	-0.327084	-0.109916	8.12831e-05	3301
P23280	rs2274329	C	G	-0.456147	0.0281953	-0.51141	-0.400884	7.19697e-59	rs2274329_P23280	Same	2.55291	0.0107	Tier1	P23280	rs2274329	C	G	0.10432	-0.5815	0.0402	-0.660292	-0.502708	1.7378e-47	3301
P23280	rs3737666	T	C	-1.1865	0.0704684	-1.32462	-1.04838	1.29937e-63	rs3737666_P23280	Same	-0.832535	0.405	Tier1	P23280	rs3737666	T	C	0.01147	-1.0705	0.1202	-1.30609	-0.834908	5.37032e-19	3301
P23280	rs2274333	G	A	0.431979	0.0178489	0.396995	0.466963	2.12128e-129	rs2274333_P23280	Same	0.819472	0.413	Tier1	P23280	rs2274333	G	A	0.29568	0.406	0.0262	0.354648	0.457352	4.0738e-54	3301
P23280	rs3765964	A	G	0.533849	0.0165505	0.50141	0.566288	2.9291e-228	rs3765964_P23280	Same	-1.44087	0.15	Tier1	P23280	rs3765964	A	G	0.38655	0.5755	0.0237	0.529048	0.621952	3.16228e-130	3301
P23280	rs11576766	C	A	-0.474482	0.0162707	-0.506372	-0.442592	5.91484e-187	rs11576766_P23280	Same	-0.50926	0.611	Tier1	P23280	rs11576766	C	A	0.4796	-0.4598	0.0238	-0.506448	-0.413152	1.99526e-83	3301
O95479	rs34603401	C	A	0.718936	0.02222	0.675385	0.762487	1.16382e-229	rs34603401_O95479	Same	-1.03234	0.302	Tier1	O95479	rs34603401	C	A	0.15022	0.7589	0.0317	0.696768	0.821032	1e-126	3301
O95479	rs4908829	A	G	-0.174704	0.0192959	-0.212524	-0.136884	1.3788e-19	rs4908829_O95479	Same	1.63361	0.102	Tier1	O95479	rs4908829	A	G	0.24649	-0.2327	0.0298	-0.291108	-0.174292	5.62341e-15	3301
O95479	rs4908829	A	G	-0.174704	0.0192959	-0.212524	-0.136884	1.3788e-19	rs4908829_O95479	Same	1.63361	0.102	Tier1	O95479	rs4908829	A	G	0.24649	-0.2327	0.0298	-0.291108	-0.174292	5.62341e-15	3301
O95479	rs9435171	C	T	0.432226	0.0234801	0.386205	0.478247	1.12947e-75	rs9435171_O95479	Same	-0.241397	0.809	Tier1	O95479	rs9435171	C	T	0.14326	0.4423	0.0345	0.37468	0.50992	1e-37	3301
O95479	rs75213162	T	C	-0.393711	0.0751733	-0.541051	-0.246371	1.62871e-07	rs75213162_O95479	Same	0.954808	0.34	Tier1	O95479	rs75213162	T	C	0.01494	-0.5199	0.1087	-0.732952	-0.306848	1.69824e-06	3301
O95479	rs2239560	A	G	-0.66988	0.0222602	-0.71351	-0.62625	5.96182e-199	rs2239560_O95479	Same	0.822091	0.411	Tier1	O95479	rs2239560	A	G	0.1498	-0.7024	0.0327	-0.766492	-0.638308	2.23872e-102	3301
P16860	rs198375	C	T	0.0937683	0.0170311	0.0603873	0.127149	3.67706e-08	rs198375_P16860	Same	-5.97185	2.35e-09	Tier2	P16860	rs198375	C	T	0.3969	0.2759	0.0253	0.226312	0.325488	9.33254e-28	3301
P16860	rs198379	C	T	0.205293	0.0169468	0.172077	0.238509	8.91149e-34	rs198379_P16860	Same	-2.79052	0.00526	Tier1	P16860	rs198379	C	T	0.413	0.2905	0.0254	0.240716	0.340284	2.13796e-30	3301
P16860	rs79837245	A	T	0.346683	0.0392954	0.269664	0.423702	1.11939e-18	rs79837245_P16860	Same	0.843048	0.399	Tier1	P16860	rs79837245	A	T	0.04176	0.2848	0.062	0.16328	0.40632	4.36516e-06	3301
P20333	rs519064	T	C	-0.778428	0.0456246	-0.867852	-0.689004	2.86621e-65	rs519064_P20333	Same	-5.59303	2.23e-08	Tier2	P20333	rs519064	T	C	0.0409	-0.3564	0.0601	-0.474196	-0.238604	3.01995e-09	3301
P20333	rs519064	T	C	-1.16847	0.0450305	-1.25673	-1.08021	1.89397e-148	rs519064_P20333	Same	-10.8134	2.97e-27	Tier2	P20333	rs519064	T	C	0.0409	-0.3564	0.0601	-0.474196	-0.238604	3.01995e-09	3301
P29317	rs36086195	C	T	-0.374794	0.0165242	-0.407181	-0.342407	6.81245e-114	rs36086195_P29317	Same	-8.35887	6.33e-17	Tier2	P29317	rs36086195	T	C	0.5674	-0.1243	0.025	-0.1733	-0.0753	6.60693e-07	3301
P29317	rs34192549	T	C	0.916358	0.0595358	0.799668	1.03305	1.86036e-53	rs34192549_P29317	Same	4.358	1.31e-05	Tier2	P29317	rs34192549	T	C	0.01702	0.4185	0.0975	0.2274	0.6096	1.77828e-05	3301
P55001	rs56265117	C	T	-0.429466	0.0183747	-0.46548	-0.393452	8.09729e-121	rs56265117_P55001	Same	-6.66929	2.57e-11	Tier2	P55001	rs56265117	T	C	0.28026	-0.2111	0.0271	-0.264216	-0.157984	7.07946e-15	3301
P14555	rs11573156	C	G	0.826929	0.0223098	0.783202	0.870656	0	rs11573156_P14555	Same	-5.8679	4.41e-09	Tier2	P14555	rs11573156	C	G	0.23163	1.0205	0.0243	0.972872	1.06813	0	3301
P14555	rs3767221	C	A	-0.406052	0.0166007	-0.438589	-0.373515	3.94749e-132	rs3767221_P14555	Same	0.429554	0.668	Tier1	P14555	rs3767221	C	A	0.4203	-0.4188	0.0246	-0.467016	-0.370584	4.46684e-65	3301
P14555	rs11573238	A	G	-0.129128	0.0185269	-0.165441	-0.0928154	3.17453e-12	rs11573238_P14555	Same	0.0984309	0.922	Tier1	P14555	rs11573238	A	G	0.2813	-0.1324	0.0276	-0.186496	-0.078304	1.54882e-06	3301
P14555	rs2050781	G	A	-0.506187	0.0563649	-0.616662	-0.395712	2.69463e-19	rs2050781_P14555	Same	-0.971243	0.331	Tier1	P14555	rs2050781	G	A	0.02234	-0.4064	0.0859	-0.574764	-0.238036	2.23872e-06	3301
P02747	rs75380810	C	T	0.969519	0.0422597	0.88669	1.05235	1.77488e-116	rs75380810_P02747	Same	-1.73799	0.0822	Tier1	P02747	rs75380810	C	T	0.04061	1.1005	0.0624	0.978196	1.2228	1.28825e-69	3301
P02747	rs12073436	T	C	0.485325	0.027472	0.43148	0.53917	7.64082e-70	rs12073436_P02747	Same	-0.0481854	0.962	Tier1	P02747	rs12073436	T	C	0.08879	0.4878	0.0434	0.402736	0.572864	2.51189e-29	3301
P02747	rs12060537	C	T	0.366119	0.0263811	0.314412	0.417826	8.60317e-44	rs12060537_P02747	Same	0.43467	0.664	Tier1	P02747	rs12060537	C	T	0.11298	0.3454	0.0397	0.267588	0.423212	3.16228e-18	3301
P02747	rs15940	T	C	-0.28572	0.018896	-0.322756	-0.248684	1.18327e-51	rs15940_P02747	Same	-0.249876	0.803	Tier1	P02747	rs15940	T	C	0.26373	-0.2773	0.0279	-0.331984	-0.222616	2.45471e-23	3301
P02747	rs7516495	A	C	0.345445	0.028206	0.290161	0.400729	1.73868e-34	rs7516495_P02747	Same	-0.989215	0.323	Tier1	P02747	rs7516495	A	C	0.09646	0.395	0.0414	0.313856	0.476144	1.25893e-21	3301
P02747	rs10580	A	G	-0.274078	0.0530881	-0.378131	-0.170025	2.43413e-07	rs10580_P02747	Same	2.66934	0.0076	Tier1	P02747	rs10580	G	A	0.9759	-0.5297	0.0797	-0.685912	-0.373488	2.95121e-11	3301
P02747	rs141997172	G	A	0.830559	0.0755009	0.682577	0.978541	3.79379e-28	rs141997172_P02747	Same	-1.07273	0.283	Tier1	P02747	rs141997172	G	A	0.01016	0.9885	0.1264	0.740756	1.23624	5.12861e-15	3301
P29323	rs2043970	C	A	-0.84969	0.029836	-0.908169	-0.791211	2.15308e-178	rs2043970_P29323	Same	-7.30033	2.87e-13	Tier2	P29323	rs2043970	C	A	0.08062	-0.4537	0.0453	-0.542488	-0.364912	1.38038e-23	3301
P29323	rs4655128	T	C	-0.214655	0.0204654	-0.254767	-0.174543	9.73994e-26	rs4655128_P29323	Same	-1.71556	0.0862	Tier1	P29323	rs4655128	C	T	0.77296	-0.1515	0.0306	-0.211476	-0.091524	7.58578e-07	3301
Q92729	rs2179795	T	G	-0.255123	0.0183765	-0.291141	-0.219105	8.01586e-44	rs2179795_Q92729	Same	-3.03185	0.00243	Tier1	Q92729	rs2179795	T	G	0.29682	-0.1556	0.0272	-0.208912	-0.102288	1.02329e-08	3301
Q9UNP9	rs14528	C	T	-0.461301	0.0162263	-0.493104	-0.429498	8.78703e-178	rs14528_Q9UNP9	Same	-5.34536	9.02e-08	Tier2	Q9UNP9	rs14528	C	T	0.46215	-0.306	0.0241	-0.353236	-0.258764	7.24436e-37	3301
P50897	rs7533094	A	G	-1.14999	0.0378091	-1.2241	-1.07588	3.40755e-203	rs7533094_P50897	Same	-4.04492	5.23e-05	Tier2	P50897	rs7533094	A	G	0.04198	-0.8621	0.0603	-0.980288	-0.743912	2.29087e-46	3301
P50897	rs34805060	A	G	0.394055	0.0211883	0.352526	0.435584	3.34744e-77	rs34805060_P50897	Same	-0.475584	0.634	Tier1	P50897	rs34805060	A	G	0.2056	0.4116	0.0302	0.352408	0.470792	3.31131e-42	3301
Q16661	rs11210603	A	G	0.243358	0.0271372	0.190169	0.296547	3.02807e-19	rs11210603_Q16661	Same	0.0180273	0.986	Tier1	Q16661	rs11210603	A	G	0.11494	0.2425	0.0391	0.165864	0.319136	5.7544e-10	3301
P35590	rs1556580	C	T	0.284624	0.0167167	0.251859	0.317389	5.23654e-65	rs1556580_P35590	Same	1.25118	0.211	Tier1	P35590	rs1556580	C	T	0.61038	0.2471	0.0249	0.198296	0.295904	2.81838e-23	3301
O60909	rs1859728	C	G	-0.990876	0.0371047	-1.0636	-0.918151	4.13581e-157	rs1859728_O60909	Same	-5.13418	2.83e-07	Tier2	O60909	rs1859728	C	G	0.05622	-0.6629	0.052	-0.76482	-0.56098	2.95121e-37	3301
O60909	rs114080507	A	G	0.440555	0.0453303	0.351708	0.529402	2.50788e-22	rs114080507_O60909	Same	0.985756	0.324	Tier1	O60909	rs114080507	A	G	0.03783	0.3626	0.0648	0.235592	0.489608	2.13796e-08	3301
Q06830	rs17522918	A	C	-0.445012	0.0282595	-0.500401	-0.389623	7.16525e-56	rs17522918_Q06830	Same	-4.53112	5.87e-06	Tier2	Q06830	rs17522918	A	C	0.09986	-0.2205	0.0407	-0.300272	-0.140728	5.88844e-08	3301
P14550	rs7520156	T	A	-1.38301	0.0373123	-1.45614	-1.30988	0	rs7520156_P14550	Same	-4.31657	1.58e-05	Tier2	P14550	rs7520156	T	A	0.06161	-1.1175	0.0489	-1.21334	-1.02166	1.07152e-115	3301
P14550	rs10890329	G	C	0.175003	0.0165303	0.142604	0.207402	3.43161e-26	rs10890329_P14550	Same	1.18108	0.238	Tier1	P14550	rs10890329	G	C	0.51538	0.1399	0.0247	0.091488	0.188312	1.41254e-08	3301
Q96SL4	rs12089784	G	A	-0.453946	0.0162669	-0.485829	-0.422063	2.25369e-171	rs12089784_Q96SL4	Same	-3.58517	0.000337	Tier2	Q96SL4	rs12089784	A	G	0.51668	-0.35	0.024	-0.39704	-0.30296	3.54813e-48	3301
Q96SL4	rs6588432	G	A	-0.711961	0.0215582	-0.754215	-0.669707	3.54742e-239	rs6588432_Q96SL4	Same	-3.86417	0.000111	Tier2	Q96SL4	rs6588432	A	G	0.82508	-0.5651	0.0313	-0.626448	-0.503752	4.7863e-73	3301
Q14114	rs72895329	A	G	-0.272116	0.0234578	-0.318093	-0.226139	4.10882e-31	rs72895329_Q14114	Same	-2.43507	0.0149	Tier1	Q14114	rs72895329	A	G	0.15123	-0.1683	0.0356	-0.238076	-0.098524	2.34423e-06	3301
Q14114	rs1288516	A	G	-0.222723	0.0181602	-0.258317	-0.187129	1.40798e-34	rs1288516_Q14114	Same	-2.37065	0.0178	Tier1	Q14114	rs1288516	A	G	0.30821	-0.1444	0.0276	-0.198496	-0.090304	1.69824e-07	3301
Q8WW52	rs12405460	C	G	0.27794	0.0174106	0.243815	0.312065	2.28136e-57	rs12405460_Q8WW52	Same	0.998901	0.318	Tier1	Q8WW52	rs12405460	C	G	0.30779	0.2461	0.0267	0.193768	0.298432	3.0903e-20	3301
Q8WW52	rs78080497	G	A	-0.468248	0.0474407	-0.561232	-0.375264	5.60627e-23	rs78080497_Q8WW52	Same	-1.5025	0.133	Tier1	Q8WW52	rs78080497	G	A	0.0364	-0.3449	0.067	-0.47622	-0.21358	2.63027e-07	3301
Q8WW52	rs41301080	T	C	-0.683381	0.0633538	-0.807554	-0.559208	3.9766e-27	rs41301080_Q8WW52	Same	-1.21911	0.223	Tier1	Q8WW52	rs41301080	T	C	0.02275	-0.5467	0.0925	-0.728	-0.3654	3.46737e-09	3301
Q8WW52	rs112947722	C	T	0.635918	0.071288	0.496194	0.775642	4.6457e-19	rs112947722_Q8WW52	Same	0.575758	0.565	Tier1	Q8WW52	rs112947722	C	T	0.01208	0.5587	0.1136	0.336044	0.781356	8.70964e-07	3301
P36871	rs1126728	T	C	0.234772	0.0198663	0.195834	0.27371	3.16675e-32	rs1126728_P36871	Same	-1.48641	0.137	Tier1	P36871	rs1126728	T	C	0.22784	0.2869	0.0289	0.230256	0.343544	2.81838e-23	3301
P36871	rs12027168	C	T	0.222737	0.0209304	0.181713	0.263761	1.90395e-26	rs12027168_P36871	Same	-2.25446	0.0242	Tier1	P36871	rs12027168	C	T	0.18508	0.308	0.0315	0.24626	0.36974	1.25893e-22	3301
Q01973	rs2224876	G	A	-0.671094	0.0213025	-0.712847	-0.629341	7.88652e-218	rs2224876_Q01973	Same	-6.06492	1.32e-09	Tier2	Q01973	rs2224876	G	A	0.16177	-0.4344	0.0327	-0.498492	-0.370308	3.23594e-40	3301
Q01973	rs3767263	C	G	-0.380582	0.016926	-0.413757	-0.347407	5.82104e-112	rs3767263_Q01973	Same	-5.56929	2.56e-08	Tier2	Q01973	rs3767263	C	G	0.36383	-0.2078	0.026	-0.25876	-0.15684	1.25893e-15	3301
Q01973	rs2762835	A	G	-0.394923	0.0188231	-0.431816	-0.35803	9.82899e-98	rs2762835_Q01973	Same	-5.71147	1.12e-08	Tier2	Q01973	rs2762835	A	G	0.2452	-0.1965	0.0292	-0.253732	-0.139268	1.69824e-11	3301
Q01973	rs3767263	C	G	-0.380582	0.016926	-0.413757	-0.347407	5.82104e-112	rs3767263_Q01973	Same	-5.56929	2.56e-08	Tier2	Q01973	rs3767263	C	G	0.36383	-0.2078	0.026	-0.25876	-0.15684	1.25893e-15	3301
Q01973	rs2806542	G	A	0.394372	0.0175255	0.360022	0.428722	3.90174e-112	rs2806542_Q01973	Same	6.2933	3.11e-10	Tier2	Q01973	rs2806542	G	A	0.32714	0.196	0.0262	0.144648	0.247352	7.4131e-14	3301
P48357	rs12402567	A	C	-0.525149	0.0171037	-0.558672	-0.491626	5.05981e-207	rs12402567_P48357	Same	-3.53176	0.000413	Tier2	P48357	rs12402567	A	C	0.44195	-0.4202	0.0243	-0.467828	-0.372572	7.24436e-67	3301
P48357	rs12402567	A	C	-0.525149	0.0171037	-0.558672	-0.491626	5.05981e-207	rs12402567_P48357	Same	-3.53176	0.000413	Tier2	P48357	rs12402567	A	C	0.44195	-0.4202	0.0243	-0.467828	-0.372572	7.24436e-67	3301
P48357	rs1751479	G	A	-0.227717	0.0171267	-0.261285	-0.194149	2.43994e-40	rs1751479_P48357	Same	1.92798	0.0539	Tier1	P48357	rs1751479	A	G	0.64986	-0.2871	0.0256	-0.337276	-0.236924	3.23594e-29	3301
P48357	rs10399687	T	C	-1.25748	0.0339256	-1.32397	-1.19099	0	rs10399687_P48357	Same	3.22968	0.00124	Tier1	P48357	rs10399687	T	C	0.17348	-1.3886	0.0223	-1.43231	-1.34489	0	3301
P48357	rs10399687	T	C	-1.25748	0.0339256	-1.32397	-1.19099	0	rs10399687_P48357	Same	3.22968	0.00124	Tier1	P48357	rs10399687	T	C	0.17348	-1.3886	0.0223	-1.43231	-1.34489	0	3301
P48357	rs10399687	T	C	-1.25748	0.0339256	-1.32397	-1.19099	0	rs10399687_P48357	Same	3.22968	0.00124	Tier1	P48357	rs10399687	T	C	0.17348	-1.3886	0.0223	-1.43231	-1.34489	0	3301
P48357	rs10399687	T	C	-1.25748	0.0339256	-1.32397	-1.19099	0	rs10399687_P48357	Same	3.22968	0.00124	Tier1	P48357	rs10399687	T	C	0.17348	-1.3886	0.0223	-1.43231	-1.34489	0	3301
P48357	rs10399687	T	C	-1.25748	0.0339256	-1.32397	-1.19099	0	rs10399687_P48357	Same	3.22968	0.00124	Tier1	P48357	rs10399687	T	C	0.17348	-1.3886	0.0223	-1.43231	-1.34489	0	3301
P48357	rs17407594	G	A	-1.19254	0.0321736	-1.2556	-1.12948	0	rs17407594_P48357	Same	3.65381	0.000258	Tier2	P48357	rs17407594	A	G	0.1648	-1.3403	0.0245	-1.38832	-1.29228	0	3301
P48357	rs6664374	T	C	-0.666096	0.0179706	-0.701318	-0.630874	0	rs6664374_P48357	Same	1.11143	0.266	Tier1	P48357	rs6664374	T	C	0.34355	-0.6988	0.0233	-0.744468	-0.653132	6.76083e-198	3301
P48357	rs17416194	A	G	0.210709	0.0180125	0.175404	0.246014	1.30617e-31	rs17416194_P48357	Same	0.152417	0.879	Tier1	P48357	rs17416194	A	G	0.33156	0.2058	0.0267	0.153468	0.258132	1.20226e-14	3301
Q9Y5Q6	rs11809759	G	A	0.0850694	0.0169489	0.0518495	0.118289	5.18975e-07	rs11809759_Q9Y5Q6	Same	-0.690496	0.49	Tier1	Q9Y5Q6	rs11809759	G	A	0.4125	0.1065	0.026	0.05554	0.15746	4.16869e-05	3301
Q5VWK5	rs2064691	T	C	-0.160451	0.0254202	-0.210275	-0.110627	2.7554e-10	rs2064691_Q5VWK5	Same	2.64627	0.00814	Tier1	Q5VWK5	rs2064691	C	T	0.8849	-0.2832	0.0388	-0.359248	-0.207152	3.0903e-13	3301
Q5VWK5	rs11581607	A	G	-0.191448	0.0328312	-0.255797	-0.127099	5.50013e-09	rs11581607_Q5VWK5	Same	3.86949	0.000109	Tier2	Q5VWK5	rs11581607	A	G	0.06695	-0.42	0.0491	-0.516236	-0.323764	1.23027e-17	3301
Q99665	rs11209059	C	T	0.0860747	0.0181308	0.0505384	0.121611	2.06014e-06	rs11209059_Q99665	Same	-4.50459	6.65e-06	Tier2	Q99665	rs11209059	C	T	0.70773	0.2337	0.0273	0.180192	0.287208	9.77237e-18	3301
Q7Z3B1	rs1385920	A	T	0.310743	0.0180389	0.275387	0.346099	1.68815e-66	rs1385920_Q7Z3B1	Same	5.87107	4.33e-09	Tier2	Q7Z3B1	rs1385920	A	T	0.29892	0.1201	0.027	0.06718	0.17302	8.51138e-06	3301
Q7Z3B1	rs1841499	A	T	-0.304306	0.0169635	-0.337554	-0.271058	5.85905e-72	rs1841499_Q7Z3B1	Same	-5.68713	1.29e-08	Tier2	Q7Z3B1	rs1841499	T	A	0.61051	-0.1306	0.0254	-0.180384	-0.080816	2.5704e-07	3301
Q7Z3B1	rs2815765	T	C	-0.256151	0.0170942	-0.289656	-0.222646	9.25348e-51	rs2815765_Q7Z3B1	Same	-4.10862	3.98e-05	Tier2	Q7Z3B1	rs2815765	C	T	0.61771	-0.1307	0.0253	-0.180288	-0.081112	2.51189e-07	3301
Q7Z3B1	rs2821244	A	T	-0.230562	0.0177958	-0.265442	-0.195682	2.17397e-38	rs2821244_Q7Z3B1	Same	-3.24337	0.00118	Tier1	Q7Z3B1	rs2821244	T	A	0.68163	-0.1273	0.0264	-0.179044	-0.075556	1.47911e-06	3301
Q6YP21	rs4656071	G	A	-0.180786	0.0166126	-0.213347	-0.148225	1.39766e-27	rs4656071_Q6YP21	Same	-0.427153	0.669	Tier1	Q6YP21	rs4656071	A	G	0.48973	-0.168	0.0249	-0.216804	-0.119196	1.62181e-11	3301
P04745	rs78811372	A	G	-0.717915	0.0425794	-0.801371	-0.634459	8.76541e-64	rs78811372_P04745	Same	3.88208	0.000104	Tier2	P04745	rs78811372	A	G	0.03987	-1.0083	0.0615	-1.12884	-0.88776	2.5704e-60	3301
P04745	rs4244372	A	T	-0.205226	0.017376	-0.239283	-0.171169	3.42883e-32	rs4244372_P04745	Same	0.446856	0.655	Tier1	P04745	rs4244372	A	T	0.34511	-0.2192	0.026	-0.27016	-0.16824	3.89045e-17	3301
P04745	rs186699271	G	A	-0.614405	0.0723643	-0.756239	-0.472571	2.05842e-17	rs186699271_P04745	Same	1.31475	0.189	Tier1	P04745	rs186699271	G	A	0.01474	-0.7838	0.1066	-0.992736	-0.574864	1.94984e-13	3301
P04745	rs114922930	T	C	-0.61435	0.0799705	-0.771092	-0.457608	1.56374e-14	rs114922930_P04745	Same	1.70711	0.0878	Tier1	P04745	rs114922930	T	C	0.01399	-0.8428	0.1073	-1.05311	-0.632492	3.98107e-15	3301
P04745	rs77395797	T	C	-0.865408	0.0770212	-1.01637	-0.714446	2.71511e-29	rs77395797_P04745	Same	0.469309	0.639	Tier1	P04745	rs77395797	T	C	0.01219	-0.9292	0.112	-1.14872	-0.70968	1.07152e-16	3301
P04745	rs74486377	C	A	0.546784	0.0755159	0.398773	0.694795	4.46553e-13	rs74486377_P04745	Same	0.104509	0.917	Tier1	P04745	rs74486377	C	A	0.01293	0.5329	0.1093	0.318672	0.747128	1.09648e-06	3301
P04745	rs150076551	T	C	0.388944	0.0579795	0.275304	0.502584	1.96909e-11	rs150076551_P04745	Same	-0.950726	0.342	Tier1	P04745	rs150076551	T	C	0.02021	0.4972	0.098	0.30512	0.68928	3.89045e-07	3301
Q9Y2I2	rs115668827	C	G	1.29302	0.0356725	1.2231	1.36294	1.11112e-287	rs115668827_Q9Y2I2	Same	4.3314	1.48e-05	Tier2	Q9Y2I2	rs115668827	C	G	0.04877	1.0036	0.0565	0.89286	1.11434	1.14815e-70	3301
Q9Y2I2	rs4118325	A	G	0.399422	0.0206002	0.359046	0.439798	9.50725e-84	rs4118325_Q9Y2I2	Same	4.34618	1.39e-05	Tier2	Q9Y2I2	rs4118325	A	G	0.19678	0.2391	0.0306	0.179124	0.299076	5.62341e-15	3301
P09488	rs115929572	A	G	0.767476	0.0308729	0.706965	0.827987	2.05707e-136	rs115929572_P09488	Same	9.23847	2.5e-20	Tier2	P09488	rs115929572	A	G	0.0774	0.2572	0.0458	0.167432	0.346968	1.94984e-08	3301
P09488	rs116803059	A	G	0.727521	0.0481391	0.633168	0.821874	1.33142e-51	rs116803059_P09488	Same	4.32462	1.53e-05	Tier2	P09488	rs116803059	A	G	0.02788	0.349	0.0731	0.205724	0.492276	1.8197e-06	3301
P09488	rs2269340	C	T	0.622648	0.0310496	0.561791	0.683505	1.88837e-89	rs2269340_P09488	Same	7.15557	8.33e-13	Tier2	P09488	rs2269340	C	T	0.07858	0.2332	0.0447	0.145588	0.320812	1.8197e-07	3301
Q15782	rs11556868	A	G	0.290333	0.0253548	0.240638	0.340028	2.32938e-30	rs11556868_Q15782	Same	2.49812	0.0125	Tier1	Q15782	rs11556868	T	C	0.12884	0.1789	0.0367	0.106968	0.250832	1.09648e-06	3301
Q9NRN5	rs6702833	T	C	0.176404	0.0182696	0.140596	0.212212	4.65367e-22	rs6702833_Q9NRN5	Same	1.18095	0.238	Tier1	Q9NRN5	rs6702833	G	C	0.70058	0.1381	0.0268	0.085572	0.190628	2.69153e-07	3301
Q9P2B2	rs10754331	A	G	0.935469	0.0252381	0.886002	0.984936	0	rs10754331_Q9P2B2	Same	0.0958931	0.924	Tier1	Q9P2B2	rs10754331	G	A	0.88246	0.9313	0.0354	0.861916	1.00068	2.51189e-152	3301
Q9P2B2	rs10754331	A	G	0.935469	0.0252381	0.886002	0.984936	0	rs10754331_Q9P2B2	Same	0.0958931	0.924	Tier1	Q9P2B2	rs10754331	G	A	0.88246	0.9313	0.0354	0.861916	1.00068	2.51189e-152	3301
Q9P2B2	rs12040028	G	A	-0.581913	0.0451218	-0.670352	-0.493474	4.71132e-38	rs12040028_Q9P2B2	Same	-1.40426	0.16	Tier1	Q9P2B2	rs12040028	G	A	0.02807	-0.4584	0.0755	-0.60638	-0.31042	1.25893e-09	3301
Q9P2B2	rs5001706	A	G	0.959522	0.0346747	0.891559	1.02748	1.51451e-168	rs5001706_Q9P2B2	Same	0.437262	0.662	Tier1	Q9P2B2	rs5001706	G	A	0.94378	0.9327	0.0506	0.833524	1.03188	8.91251e-76	3301
Q9P2B2	rs74756996	G	A	-0.264275	0.0512407	-0.364707	-0.163843	2.50244e-07	rs74756996_Q9P2B2	Same	0.0619579	0.951	Tier1	Q9P2B2	rs74756996	G	A	0.03377	-0.2696	0.069	-0.40484	-0.13436	9.33254e-05	3301
Q9P2B2	rs10801918	G	T	0.429197	0.0205118	0.388994	0.4694	3.20779e-97	rs10801918_Q9P2B2	Same	1.36186	0.173	Tier1	Q9P2B2	rs10801918	G	T	0.21433	0.3806	0.0292	0.323368	0.437832	7.76247e-39	3301
Q9P2B2	rs74431436	A	G	-0.263183	0.0353032	-0.332377	-0.193989	8.99092e-14	rs74431436_Q9P2B2	Same	-0.337032	0.736	Tier1	Q9P2B2	rs74431436	A	G	0.06331	-0.242	0.052	-0.34392	-0.14008	3.23594e-06	3301
Q9P2B2	rs148769134	T	C	-1.17795	0.0458631	-1.26784	-1.08806	1.76153e-145	rs148769134_Q9P2B2	Same	0.658778	0.51	Tier1	Q9P2B2	rs148769134	T	C	0.02799	-1.2348	0.0731	-1.37808	-1.09152	6.0256e-64	3301
Q9P2B2	rs4503333	G	A	0.494973	0.0170417	0.461571	0.528375	1.79327e-185	rs4503333_Q9P2B2	Same	0.771595	0.44	Tier1	Q9P2B2	rs4503333	A	G	0.67862	0.4715	0.0252	0.422108	0.520892	5.7544e-78	3301
Q9P2B2	rs4503333	G	A	0.494973	0.0170417	0.461571	0.528375	1.79327e-185	rs4503333_Q9P2B2	Same	0.771595	0.44	Tier1	Q9P2B2	rs4503333	A	G	0.67862	0.4715	0.0252	0.422108	0.520892	5.7544e-78	3301
Q9P2B2	rs10801915	A	G	0.340939	0.0202387	0.301271	0.380607	1.12477e-63	rs10801915_Q9P2B2	Same	0.618484	0.536	Tier1	Q9P2B2	rs10801915	G	A	0.7911	0.3183	0.0305	0.25852	0.37808	1.94984e-25	3301
Q9P2B2	rs10801929	A	G	0.120947	0.0178861	0.0858902	0.156004	1.36051e-11	rs10801929_Q9P2B2	Same	-0.05663	0.955	Tier1	Q9P2B2	rs10801929	G	A	0.64921	0.1228	0.0274	0.069096	0.176504	7.58578e-06	3301
O60476	rs74112603	C	G	-0.557514	0.0263698	-0.609199	-0.505829	3.26173e-99	rs74112603_O60476	Same	-4.91028	9.09e-07	Tier2	O60476	rs74112603	C	G	0.10578	-0.3239	0.0396	-0.401516	-0.246284	2.95121e-16	3301
O60476	rs41296190	A	G	-0.85521	0.0671574	-0.986839	-0.723581	3.80749e-37	rs41296190_O60476	Same	-1.60341	0.109	Tier1	O60476	rs41296190	A	G	0.01586	-0.661	0.1008	-0.858568	-0.463432	5.49541e-11	3301
O60476	rs141473989	T	C	-0.920208	0.0558826	-1.02974	-0.810678	6.35431e-61	rs141473989_O60476	Same	-2.73673	0.00621	Tier1	O60476	rs141473989	T	C	0.02323	-0.6466	0.0829	-0.809084	-0.484116	6.16595e-15	3301
O60476	rs61805826	T	C	0.408418	0.0235673	0.362226	0.45461	2.8005e-67	rs61805826_O60476	Same	2.89986	0.00373	Tier1	O60476	rs61805826	T	C	0.14414	0.2834	0.0361	0.212644	0.354156	4.0738e-15	3301
Q9BYZ8	rs2298069	T	C	-0.272039	0.0238284	-0.318743	-0.225335	3.45493e-30	rs2298069_Q9BYZ8	Same	-0.378205	0.705	Tier1	Q9BYZ8	rs2298069	T	C	0.14031	-0.2559	0.0354	-0.325284	-0.186516	5.12861e-13	3301
Q9BYZ8	rs3009198	G	A	-0.157331	0.0205009	-0.197513	-0.117149	1.66274e-14	rs3009198_Q9BYZ8	Same	0.561995	0.574	Tier1	Q9BYZ8	rs3009198	A	G	0.79608	-0.1785	0.0316	-0.240436	-0.116564	1.69824e-08	3301
Q9BYZ8	rs114711020	G	T	0.353609	0.0771045	0.202484	0.504734	4.51604e-06	rs114711020_Q9BYZ8	Same	-0.902026	0.367	Tier1	Q9BYZ8	rs114711020	G	T	0.0119	0.4785	0.115	0.2531	0.7039	3.16228e-05	3301
Q07820	rs190596489	C	A	-1.2805	0.0736961	-1.42494	-1.13606	1.26713e-67	rs190596489_Q07820	Opp	-14.619	2.13e-48	Tier2	Q07820	rs190596489	C	A	0.01494	0.5603	0.1021	0.360184	0.760416	4.0738e-08	3301
P25774	rs41271951	G	A	-1.09668	0.0301482	-1.15577	-1.03759	1.01006e-289	rs41271951_P25774	Same	-4.57544	4.75e-06	Tier2	P25774	rs41271951	G	A	0.08349	-0.8605	0.0419	-0.942624	-0.778376	7.07946e-94	3301
P25774	rs57818453	A	G	0.451074	0.0169627	0.417827	0.484321	8.36073e-156	rs57818453_P25774	Same	9.95599	2.37e-23	Tier2	P25774	rs57818453	A	G	0.35744	0.142	0.026	0.09104	0.19296	4.57088e-08	3301
P80511	rs3014874	A	G	-0.276976	0.0189982	-0.314212	-0.23974	3.81678e-48	rs3014874_P80511	Same	-3.00309	0.00267	Tier1	P80511	rs3014874	A	G	0.27163	-0.1766	0.0275	-0.2305	-0.1227	1.34896e-10	3301
P06703	rs60969679	A	G	0.556293	0.0424818	0.473029	0.639557	3.52365e-39	rs60969679_P06703	Same	2.40435	0.0162	Tier1	P06703	rs60969679	A	G	0.03923	0.3714	0.0641	0.245764	0.497036	6.91831e-09	3301
P26447	rs28594230	C	G	0.247713	0.0360019	0.177149	0.318277	5.96205e-12	rs28594230_P26447	Same	-3.29046	0.001	Tier1	P26447	rs28594230	C	G	0.05405	0.4599	0.0535	0.35504	0.56476	8.70964e-18	3301
Q8TEY5	rs4845586	G	T	0.306345	0.0165013	0.274003	0.338687	6.17576e-77	rs4845586_Q8TEY5	Same	1.70353	0.0885	Tier1	Q8TEY5	rs4845586	G	T	0.46994	0.2556	0.0248	0.206992	0.304208	7.07946e-25	3301
P08887	rs61812592	A	G	-0.18938	0.0217669	-0.232043	-0.146717	3.30863e-18	rs61812592_P08887	Same	1.30219	0.193	Tier1	P08887	rs61812592	A	G	0.15718	-0.2425	0.0345	-0.31012	-0.17488	1.99526e-12	3301
P08887	rs4329505	C	T	-0.198832	0.0216937	-0.241352	-0.156312	4.93505e-20	rs4329505_P08887	Same	1.50374	0.133	Tier1	P08887	rs4329505	C	T	0.1565	-0.2591	0.0337	-0.325152	-0.193048	1.38038e-14	3301
P08887	rs7543174	T	C	0.189252	0.0210436	0.148007	0.230497	2.39864e-19	rs7543174_P08887	Same	-1.60833	0.108	Tier1	P08887	rs7543174	T	C	0.82191	0.2522	0.033	0.18752	0.31688	2.23872e-14	3301
P08887	rs59502179	T	C	-0.492223	0.0834951	-0.655873	-0.328573	3.7415e-09	rs59502179_P08887	Same	0.260368	0.795	Tier1	P08887	rs59502179	T	C	0.00907	-0.533	0.1325	-0.7927	-0.2733	5.7544e-05	3301
P08887	rs7543174	T	C	0.189252	0.0210436	0.148007	0.230497	2.39864e-19	rs7543174_P08887	Same	-1.60833	0.108	Tier1	P08887	rs7543174	T	C	0.82191	0.2522	0.033	0.18752	0.31688	2.23872e-14	3301
P08887	rs2228145	C	A	1.03818	0.0280091	0.983282	1.09308	0	rs2228145_P08887	Same	-2.37066	0.0178	Tier1	P08887	rs2228145	C	A	0.40057	1.1143	0.0157	1.08353	1.14507	0	3301
Q96GW7	rs2365715	G	A	-0.310833	0.0167429	-0.343649	-0.278017	6.15928e-77	rs2365715_Q96GW7	Same	-3.33248	0.000861	Tier2	Q96GW7	rs2365715	G	A	0.39614	-0.2024	0.0279	-0.257084	-0.147716	4.0738e-13	3301
Q96GW7	rs12408758	C	A	-0.170005	0.0179723	-0.205231	-0.134779	3.10124e-21	rs12408758_Q96GW7	Same	-1.285	0.199	Tier1	Q96GW7	rs12408758	C	A	0.31789	-0.1266	0.0286	-0.182656	-0.070544	9.33254e-06	3301
Q5VY43	rs12041331	A	G	-0.555215	0.0293236	-0.612689	-0.497741	5.97577e-80	rs12041331_Q5VY43	Same	-4.71784	2.38e-06	Tier2	Q5VY43	rs12041331	A	G	0.09649	-0.312	0.0424	-0.395104	-0.228896	1.8197e-13	3301
Q5VY43	rs12137505	G	A	-0.253554	0.0168683	-0.286616	-0.220492	4.57245e-51	rs12137505_Q5VY43	Same	-1.02356	0.306	Tier1	Q5VY43	rs12137505	G	A	0.40649	-0.2226	0.0251	-0.271796	-0.173404	8.12831e-19	3301
Q5VY43	rs11264581	A	G	-0.349863	0.021277	-0.391566	-0.30816	9.37582e-61	rs11264581_Q5VY43	Same	-2.20503	0.0275	Tier1	Q5VY43	rs11264581	A	G	0.19678	-0.2675	0.0307	-0.327672	-0.207328	2.81838e-18	3301
Q5VY43	rs12041331	A	G	-0.236605	0.0296233	-0.294667	-0.178543	1.38109e-15	rs12041331_Q5VY43	Same	1.45766	0.145	Tier1	Q5VY43	rs12041331	A	G	0.09649	-0.312	0.0424	-0.395104	-0.228896	1.8197e-13	3301
Q96PJ5	rs150038704	C	A	0.279323	0.0487371	0.183798	0.374848	9.97106e-09	rs150038704_Q96PJ5	Same	-0.793798	0.427	Tier1	Q96PJ5	rs150038704	C	A	0.03109	0.3488	0.0727	0.206308	0.491292	1.58489e-06	3301
Q96PJ5	rs61818287	A	T	-0.156155	0.0253964	-0.205932	-0.106378	7.8113e-10	rs61818287_Q96PJ5	Same	1.02988	0.303	Tier1	Q96PJ5	rs61818287	A	T	0.11832	-0.2053	0.0404	-0.284484	-0.126116	3.71535e-07	3301
Q96PJ5	rs9427292	G	T	-0.681041	0.0183738	-0.717054	-0.645028	0	rs9427292_Q96PJ5	Same	3.40066	0.000672	Tier2	Q96PJ5	rs9427292	G	T	0.24452	-0.7882	0.0256	-0.838376	-0.738024	1.09648e-208	3301
Q96PJ5	rs2777977	A	C	-0.4611	0.0174403	-0.495283	-0.426917	4.92153e-154	rs2777977_Q96PJ5	Same	-0.668919	0.504	Tier1	Q96PJ5	rs2777977	C	A	0.66728	-0.4406	0.0252	-0.489992	-0.391208	3.01995e-68	3301
Q96PJ5	rs61818287	A	T	-0.156155	0.0253964	-0.205932	-0.106378	7.8113e-10	rs61818287_Q96PJ5	Same	1.02988	0.303	Tier1	Q96PJ5	rs61818287	A	T	0.11832	-0.2053	0.0404	-0.284484	-0.126116	3.71535e-07	3301
Q96PJ5	rs9427292	G	T	-0.681041	0.0183738	-0.717054	-0.645028	0	rs9427292_Q96PJ5	Same	3.40066	0.000672	Tier2	Q96PJ5	rs9427292	G	T	0.24452	-0.7882	0.0256	-0.838376	-0.738024	1.09648e-208	3301
Q96PJ5	rs11582663	T	C	-1.00563	0.0271309	-1.05881	-0.952453	0	rs11582663_Q96PJ5	Same	3.17547	0.0015	Tier1	Q96PJ5	rs11582663	T	C	0.14428	-1.1329	0.0295	-1.19072	-1.07508	2.86558074587923e-322	3301
Q96PJ5	rs4971154	C	T	-0.306787	0.0164147	-0.33896	-0.274614	6.00181e-78	rs4971154_Q96PJ5	Same	1.37058	0.171	Tier1	Q96PJ5	rs4971154	T	C	0.50554	-0.3463	0.0237	-0.392752	-0.299848	2.04174e-48	3301
Q96PJ5	rs7520793	G	A	0.37818	0.0205218	0.337957	0.418403	7.80522e-76	rs7520793_Q96PJ5	Same	-1.48632	0.137	Tier1	Q96PJ5	rs7520793	G	A	0.22146	0.4305	0.0286	0.374444	0.486556	3.89045e-51	3301
Q96P31	rs75638380	T	C	0.32571	0.0435024	0.240445	0.410975	7.0376e-14	rs75638380_Q96P31	Same	-0.339803	0.734	Tier1	Q96P31	rs75638380	T	C	0.035	0.3536	0.0696	0.217184	0.490016	3.71535e-07	3301
Q96P31	rs11264799	T	C	0.578434	0.0182866	0.542592	0.614276	1.35936e-219	rs11264799_Q96P31	Same	4.79119	1.66e-06	Tier2	Q96P31	rs11264799	T	C	0.27002	0.4214	0.0272	0.368088	0.474712	2.63027e-54	3301
Q96P31	rs2225828	A	G	0.409274	0.021039	0.368037	0.450511	2.74473e-84	rs2225828_Q96P31	Same	2.7072	0.00679	Tier1	Q96P31	rs2225828	A	G	0.19425	0.3065	0.0316	0.244564	0.368436	2.88403e-22	3301
Q96P31	rs3761959	T	C	0.705352	0.0190297	0.668054	0.74265	0	rs3761959_Q96P31	Same	6.07715	1.22e-09	Tier2	Q96P31	rs3761959	T	C	0.46529	0.523	0.0232	0.477528	0.568472	2.0893e-112	3301
Q96P31	rs3761959	T	C	0.705352	0.0190297	0.668054	0.74265	0	rs3761959_Q96P31	Same	6.07715	1.22e-09	Tier2	Q96P31	rs3761959	T	C	0.46529	0.523	0.0232	0.477528	0.568472	2.0893e-112	3301
Q96P31	rs2210913	T	C	0.705015	0.0190206	0.667735	0.742295	0	rs2210913_Q96P31	Same	6.08375	1.17e-09	Tier2	Q96P31	rs2210913	T	C	0.46567	0.5225	0.0232	0.477028	0.567972	2.51189e-112	3301
Q96P31	rs2210913	T	C	0.705015	0.0190206	0.667735	0.742295	0	rs2210913_Q96P31	Same	6.08375	1.17e-09	Tier2	Q96P31	rs2210913	T	C	0.46567	0.5225	0.0232	0.477028	0.567972	2.51189e-112	3301
Q96P31	rs1537949	T	C	0.594464	0.0160381	0.563029	0.625899	0	rs1537949_Q96P31	Same	5.23347	1.66e-07	Tier2	Q96P31	rs1537949	C	T	0.46112	0.4447	0.0237	0.398248	0.491152	7.76247e-79	3301
Q96LA6	rs4971154	C	T	-0.442713	0.0161925	-0.47445	-0.410976	1.39512e-164	rs4971154_Q96LA6	Same	-6.6322	3.31e-11	Tier2	Q96LA6	rs4971154	T	C	0.50554	-0.2507	0.024	-0.29774	-0.20366	1.86209e-25	3301
Q16666	rs855865	T	C	0.120763	0.0214562	0.0787089	0.162817	1.81932e-08	rs855865_Q16666	Opp	9.17125	4.68e-20	Tier2	Q16666	rs855865	T	C	0.82393	-0.2364	0.0325	-0.3001	-0.1727	3.63078e-13	3301
Q16666	rs856051	T	C	0.261127	0.0214816	0.219023	0.303231	5.34048e-34	rs856051_Q16666	Opp	12.9521	2.29e-38	Tier2	Q16666	rs856051	C	T	0.83126	-0.2413	0.0323	-0.304608	-0.177992	8.12831e-14	3301
P02743	rs77672383	T	C	-0.943389	0.0539152	-1.04906	-0.837715	1.49317e-68	rs77672383_P02743	Same	-1.11065	0.267	Tier1	P02743	rs77672383	T	C	0.02353	-0.8343	0.0821	-0.995216	-0.673384	2.88403e-24	3301
P02743	rs28383573	T	G	0.398106	0.0275077	0.344191	0.452021	1.80717e-47	rs28383573_P02743	Same	1.95311	0.0508	Tier1	P02743	rs28383573	T	G	0.10187	0.3007	0.0416	0.219164	0.382236	4.89779e-13	3301
P02741	rs1205	T	C	-0.284044	0.0175629	-0.318467	-0.249621	7.82627e-59	rs1205_P02741	Same	-3.34121	0.000834	Tier2	P02741	rs1205	T	C	0.33369	-0.1781	0.0264	-0.229844	-0.126356	1.47911e-11	3301
P02741	rs1800947	G	C	-0.396202	0.03393	-0.462705	-0.329699	1.66992e-31	rs1800947_P02741	Same	-1.12023	0.263	Tier1	P02741	rs1800947	G	C	0.065	-0.3258	0.0529	-0.429484	-0.222116	7.58578e-10	3301
P02741	rs12081264	C	T	0.375369	0.0344695	0.307809	0.442929	1.28817e-27	rs12081264_P02741	Same	1.32445	0.185	Tier1	P02741	rs12081264	C	T	0.05902	0.2913	0.0533	0.186832	0.395768	4.57088e-08	3301
Q6DN72	rs55742616	G	A	-0.54849	0.0239131	-0.59536	-0.50162	1.99417e-116	rs55742616_Q6DN72	Same	3.63797	0.000275	Tier2	Q6DN72	rs55742616	G	A	0.13481	-0.7024	0.0349	-0.770804	-0.633996	6.16595e-90	3301
Q6DN72	rs12083595	G	A	-0.167331	0.0357359	-0.237373	-0.0972886	2.83488e-06	rs12083595_Q6DN72	Same	1.00416	0.315	Tier1	Q6DN72	rs12083595	G	A	0.05108	-0.2337	0.0556	-0.342676	-0.124724	2.63027e-05	3301
Q969P0	rs12408242	C	T	0.301838	0.0201576	0.262329	0.341347	1.08749e-50	rs12408242_Q969P0	Same	4.63698	3.54e-06	Tier2	Q969P0	rs12408242	C	T	0.21219	0.1327	0.0304	0.073116	0.192284	1.25893e-05	3301
Q96DU3	rs1041067	T	C	-0.38033	0.0205836	-0.420674	-0.339986	3.14402e-76	rs1041067_Q96DU3	Same	-4.66597	3.07e-06	Tier2	Q96DU3	rs1041067	T	C	0.2007	-0.2098	0.0302	-0.268992	-0.150608	3.80189e-12	3301
P09326	rs1126644	C	T	-0.143674	0.0196108	-0.182111	-0.105237	2.36623e-13	rs1126644_P09326	Same	-0.0772168	0.938	Tier1	P09326	rs1126644	T	C	0.76723	-0.1409	0.0301	-0.199896	-0.081904	2.88403e-06	3301
P09326	rs352681	A	G	-0.17847	0.0173485	-0.212473	-0.144467	8.03632e-25	rs352681_P09326	Same	-1.33343	0.182	Tier1	P09326	rs352681	A	G	0.35717	-0.1359	0.0268	-0.188428	-0.083372	3.98107e-07	3301
P09326	rs352684	A	G	0.366254	0.0165876	0.333742	0.398766	4.92804e-108	rs352684_P09326	Same	4.11986	3.79e-05	Tier2	P09326	rs352684	G	A	0.56762	0.2447	0.0244	0.196876	0.292524	1.38038e-23	3301
P09326	rs3796502	A	T	-0.375536	0.018595	-0.411982	-0.33909	1.0717e-90	rs3796502_P09326	Same	-4.90167	9.5e-07	Tier2	P09326	rs3796502	A	T	0.27361	-0.2075	0.0288	-0.263948	-0.151052	5.49541e-13	3301
Q9NQ25	rs11581248	T	C	-1.23909	0.0334295	-1.30461	-1.17357	0	rs11581248_Q9NQ25	Same	0.462268	0.644	Tier1	Q9NQ25	rs11581248	T	C	0.14245	-1.2597	0.0295	-1.31752	-1.20188	0	3301
Q9NQ25	rs11581248	T	C	-1.23909	0.0334295	-1.30461	-1.17357	0	rs11581248_Q9NQ25	Same	0.462268	0.644	Tier1	Q9NQ25	rs11581248	T	C	0.14245	-1.2597	0.0295	-1.31752	-1.20188	0	3301
Q9NQ25	rs11581248	T	C	-1.23909	0.0334295	-1.30461	-1.17357	0	rs11581248_Q9NQ25	Same	0.462268	0.644	Tier1	Q9NQ25	rs11581248	T	C	0.14245	-1.2597	0.0295	-1.31752	-1.20188	0	3301
Q9NQ25	rs492906	G	A	0.366431	0.0163298	0.334425	0.398437	1.62304e-111	rs492906_Q9NQ25	Same	-0.061995	0.951	Tier1	Q9NQ25	rs492906	G	A	0.49144	0.3682	0.0234	0.322336	0.414064	6.0256e-56	3301
Q9NQ25	rs11803659	T	C	0.614688	0.0719842	0.473599	0.755777	1.35147e-17	rs11803659_Q9NQ25	Same	-0.388476	0.698	Tier1	Q9NQ25	rs11803659	T	C	0.01404	0.6669	0.1135	0.44444	0.88936	4.16869e-09	3301
Q9NQ25	rs12082740	G	C	-0.665041	0.0179422	-0.700208	-0.629874	0	rs12082740_Q9NQ25	Same	0.0287432	0.977	Tier1	Q9NQ25	rs12082740	G	C	0.3212	-0.6659	0.0239	-0.712744	-0.619056	3.23594e-170	3301
Q9NQ25	rs3766370	T	C	-0.725263	0.0195669	-0.763614	-0.686912	0	rs3766370_Q9NQ25	Same	0.0602239	0.952	Tier1	Q9NQ25	rs3766370	T	C	0.32771	-0.7271	0.0234	-0.772964	-0.681236	1.62181e-211	3301
Q9HBG7	rs474918	C	T	-0.63791	0.0192699	-0.675679	-0.600141	2.60991e-240	rs474918_Q9HBG7	Same	-11.5802	5.19e-31	Tier2	Q9HBG7	rs474918	T	C	0.77873	-0.2289	0.0296	-0.286916	-0.170884	9.77237e-15	3301
Q9HBG7	rs509219	G	A	-0.441299	0.017984	-0.476548	-0.40605	5.74933e-133	rs509219_Q9HBG7	Same	-9.72015	2.47e-22	Tier2	Q9HBG7	rs509219	G	A	0.29462	-0.13	0.0265	-0.18194	-0.07806	9.54993e-07	3301
P12318	rs10800357	T	C	0.318217	0.0170229	0.284852	0.351582	5.59198e-78	rs10800357_P12318	Same	-2.41302	0.0158	Tier1	P12318	rs10800357	T	C	0.37448	0.3922	0.0255	0.34222	0.44218	2.5704e-53	3301
P12318	rs1801274	A	G	0.976515	0.0263455	0.924878	1.02815	0	rs1801274_P12318	Same	-8.98472	2.59e-19	Tier2	P12318	rs1801274	G	A	0.53257	1.2389	0.0126	1.2142	1.2636	0	3301
P12318	rs35855160	A	G	0.548795	0.0202519	0.509101	0.588489	1.02538e-161	rs35855160_P12318	Same	-2.93981	0.00328	Tier1	P12318	rs35855160	A	G	0.22366	0.6511	0.0283	0.595632	0.706568	5.88844e-117	3301
P12318	rs35855160	A	G	0.548795	0.0202519	0.509101	0.588489	1.02538e-161	rs35855160_P12318	Same	-2.93981	0.00328	Tier1	P12318	rs35855160	A	G	0.22366	0.6511	0.0283	0.595632	0.706568	5.88844e-117	3301
P12318	rs1801274	A	G	0.976515	0.0263455	0.924878	1.02815	0	rs1801274_P12318	Same	-8.98472	2.59e-19	Tier2	P12318	rs1801274	G	A	0.53257	1.2389	0.0126	1.2142	1.2636	0	3301
P12318	rs4657040	C	T	0.716714	0.0193363	0.678815	0.754613	0	rs4657040_P12318	Same	6.46205	1.03e-10	Tier2	P12318	rs4657040	C	T	0.38778	0.5135	0.0248	0.464892	0.562108	3.98107e-95	3301
P12318	rs1801274	A	G	0.976515	0.0263455	0.924878	1.02815	0	rs1801274_P12318	Same	-8.98472	2.59e-19	Tier2	P12318	rs1801274	G	A	0.53257	1.2389	0.0126	1.2142	1.2636	0	3301
P12318	rs332393	C	T	0.634473	0.0171175	0.600923	0.668023	0	rs332393_P12318	Same	-4.60984	4.03e-06	Tier2	P12318	rs332393	C	T	0.47091	0.7608	0.0214	0.718856	0.802744	4.89779e-278	3301
P12318	rs74124989	C	T	0.397973	0.0535294	0.293055	0.502891	1.0484e-13	rs74124989_P12318	Same	-1.19397	0.232	Tier1	P12318	rs74124989	C	T	0.02307	0.5169	0.084	0.35226	0.68154	7.4131e-10	3301
O75015	rs10800573	G	A	0.461425	0.0173772	0.427366	0.495484	2.34088e-155	rs10800573_O75015	Same	0.810994	0.417	Tier1	O75015	rs10800573	G	A	0.32106	0.4366	0.0252	0.387208	0.485992	5.12861e-67	3301
O75015	rs151272476	A	G	0.535146	0.0270883	0.482053	0.588239	7.17879e-87	rs151272476_O75015	Same	2.21341	0.0269	Tier1	O75015	rs151272476	A	G	0.10598	0.4273	0.0405	0.34792	0.50668	5.12861e-26	3301
P31994	rs182782047	G	A	0.598831	0.059918	0.481392	0.71627	1.61635e-23	rs182782047_P31994	Same	-0.358917	0.72	Tier1	P31994	rs182782047	G	A	0.01795	0.6396	0.0965	0.45046	0.82874	3.31131e-11	3301
P31994	rs140315354	A	G	-0.484043	0.0308134	-0.544437	-0.423649	1.31512e-55	rs140315354_P31994	Same	-0.229728	0.818	Tier1	P31994	rs140315354	A	G	0.08705	-0.4714	0.0456	-0.560776	-0.382024	4.7863e-25	3301
P31994	rs140315354	A	G	-0.484043	0.0308134	-0.544437	-0.423649	1.31512e-55	rs140315354_P31994	Same	-0.229728	0.818	Tier1	P31994	rs140315354	A	G	0.08705	-0.4714	0.0456	-0.560776	-0.382024	4.7863e-25	3301
P31994	rs6665610	A	G	1.13509	0.0306237	1.07507	1.19511	0	rs6665610_P31994	Same	-5.15818	2.49e-07	Tier2	P31994	rs6665610	A	G	0.20453	1.3308	0.0224	1.2869	1.3747	0	3301
P31994	rs149686267	T	C	-0.213761	0.0249468	-0.262657	-0.164865	1.04673e-17	rs149686267_P31994	Same	0.460677	0.645	Tier1	P31994	rs149686267	T	C	0.12682	-0.2354	0.0398	-0.313408	-0.157392	3.31131e-09	3301
P31994	rs1801274	A	G	0.703209	0.0189719	0.666024	0.740394	0	rs1801274_P31994	Same	-6.50424	7.81e-11	Tier2	P31994	rs1801274	G	A	0.53257	0.8811	0.0197	0.842488	0.919712	0	3301
P31994	rs438228	C	A	0.324487	0.0166196	0.291913	0.357061	6.81854e-85	rs438228_P31994	Same	-2.31269	0.0207	Tier1	P31994	rs438228	C	A	0.42041	0.3943	0.0252	0.344908	0.443692	4.46684e-55	3301
P31994	rs71632960	A	G	-0.441801	0.0407167	-0.521606	-0.361996	1.98084e-27	rs71632960_P31994	Same	0.398035	0.691	Tier1	P31994	rs71632960	A	G	0.04884	-0.4704	0.0592	-0.586432	-0.354368	2.04174e-15	3301
O75629	rs7513428	G	C	-0.365364	0.0231025	-0.410645	-0.320083	2.45684e-56	rs7513428_O75629	Same	-1.33618	0.181	Tier1	O75629	rs7513428	C	T	0.83617	-0.3111	0.0334	-0.376564	-0.245636	1.38038e-20	3301
O75629	rs12048110	C	T	0.181827	0.0177605	0.147016	0.216638	1.3436e-24	rs12048110_O75629	Same	0.961935	0.336	Tier1	O75629	rs12048110	T	C	0.31724	0.1509	0.0268	0.098372	0.203428	1.8197e-08	3301
Q07507	rs1018454	A	C	0.440177	0.0163867	0.408059	0.472295	6.12409e-159	rs1018454_Q07507	Same	0.846747	0.397	Tier1	Q07507	rs1018454	C	A	0.58588	0.4155	0.0241	0.368264	0.462736	7.76247e-67	3301
Q07507	rs115331135	A	C	0.469375	0.0562713	0.359083	0.579667	7.34844e-17	rs115331135_Q07507	Same	0.409471	0.682	Tier1	Q07507	rs115331135	A	C	0.02149	0.4276	0.0851	0.260804	0.594396	5.12861e-07	3301
Q07507	rs10918965	C	T	-0.172334	0.0172509	-0.206146	-0.138522	1.68791e-23	rs10918965_Q07507	Same	-1.31766	0.188	Tier1	Q07507	rs10918965	C	T	0.37825	-0.131	0.0262	-0.182352	-0.079648	5.7544e-07	3301
Q07507	rs580360	T	C	-0.327852	0.0164468	-0.360088	-0.295616	2.05844e-88	rs580360_Q07507	Same	-0.879478	0.379	Tier1	Q07507	rs580360	T	C	0.44424	-0.3019	0.0245	-0.34992	-0.25388	5.37032e-35	3301
Q07507	rs139039879	T	G	-0.851238	0.054125	-0.957323	-0.745153	9.83641e-56	rs139039879_Q07507	Same	-0.426182	0.67	Tier1	Q07507	rs139039879	T	G	0.02754	-0.8113	0.0765	-0.96124	-0.66136	2.95121e-26	3301
Q07507	rs77143649	T	C	0.315884	0.0404886	0.236526	0.395242	6.10259e-15	rs77143649_Q07507	Same	0.46907	0.639	Tier1	Q07507	rs77143649	T	C	0.05566	0.2843	0.0538	0.178852	0.389748	1.23027e-07	3301
P16109	rs6136	G	T	-0.654826	0.0261223	-0.706026	-0.603626	1.12059e-138	rs6136_P16109	Same	3.36039	0.000778	Tier2	P16109	rs6136	G	T	0.10788	-0.8073	0.0371	-0.880016	-0.734584	3.01995e-105	3301
P16109	rs6128	T	C	-0.215242	0.0230681	-0.260455	-0.170029	1.05153e-20	rs6128_P16109	Same	3.51251	0.000444	Tier2	P16109	rs6128	T	C	0.15807	-0.3584	0.0336	-0.424256	-0.292544	1.69824e-26	3301
P16109	rs2236868	A	G	-0.233694	0.0163511	-0.265742	-0.201646	2.44727e-46	rs2236868_P16109	Same	-1.50717	0.132	Tier1	P16109	rs2236868	A	G	0.46929	-0.1893	0.0245	-0.23732	-0.14128	1.14815e-14	3301
P14151	rs4987353	A	G	-0.596344	0.0173064	-0.630264	-0.562424	3.41149e-260	rs4987353_P14151	Same	-3.40731	0.000656	Tier2	P14151	rs4987353	A	G	0.31594	-0.4919	0.0253	-0.541488	-0.442312	1.99526e-84	3301
P14151	rs1997664	T	A	-0.335532	0.0163921	-0.367661	-0.303403	4.05966e-93	rs1997664_P14151	Same	-3.24912	0.00116	Tier1	P14151	rs1997664	T	A	0.43606	-0.2384	0.025	-0.2874	-0.1894	1.47911e-21	3301
P14151	rs4987318	G	T	0.278655	0.0189206	0.241571	0.315739	4.28646e-49	rs4987318_P14151	Same	1.08667	0.277	Tier1	P14151	rs4987318	G	T	0.2408	0.2413	0.0287	0.185048	0.297552	4.36516e-17	3301
P14151	rs6660124	C	G	0.292961	0.0238409	0.246233	0.339689	1.04837e-34	rs6660124_P14151	Same	1.15119	0.25	Tier1	P14151	rs6660124	C	G	0.14719	0.2444	0.0348	0.176192	0.312608	2.34423e-12	3301
Q9HB71	rs116130300	T	C	-0.725623	0.0252638	-0.77514	-0.676106	2.03625e-181	rs116130300_Q9HB71	Same	-12.3086	8.14e-35	Tier2	Q9HB71	rs116130300	T	C	0.11559	-0.1547	0.0389	-0.230944	-0.078456	6.91831e-05	3301
Q92752	rs2235256	G	A	-0.212451	0.016721	-0.245224	-0.179678	5.50062e-37	rs2235256_Q92752	Same	-0.832358	0.405	Tier1	Q92752	rs2235256	G	A	0.43115	-0.187	0.0256	-0.237176	-0.136824	2.81838e-13	3301
O95841	rs10913568	C	T	-0.438599	0.016224	-0.470398	-0.4068	5.90139e-161	rs10913568_O95841	Same	-1.15225	0.249	Tier1	O95841	rs10913568	T	C	0.52461	-0.4056	0.0236	-0.451856	-0.359344	5.24807e-66	3301
O95841	rs72705196	A	G	-0.36435	0.0272368	-0.417734	-0.310966	8.22647e-41	rs72705196_O95841	Same	-0.94494	0.345	Tier1	O95841	rs72705196	A	G	0.10536	-0.3187	0.0399	-0.396904	-0.240496	1.41254e-15	3301
O95841	rs143652799	A	G	0.909974	0.0588014	0.794723	1.02522	5.08684e-54	rs143652799_O95841	Same	1.71274	0.0868	Tier1	O95841	rs143652799	A	G	0.0266	0.7402	0.0798	0.583792	0.896608	1.8197e-20	3301
O95841	rs4652308	C	T	-0.248494	0.0166315	-0.281092	-0.215896	1.7779e-50	rs4652308_O95841	Same	1.20232	0.229	Tier1	O95841	rs4652308	C	T	0.46668	-0.2837	0.0241	-0.330936	-0.236464	7.4131e-32	3301
O95841	rs72707229	A	C	-0.12993	0.0287332	-0.186247	-0.0736129	6.1273e-06	rs72707229_O95841	Same	1.65039	0.0989	Tier1	O95841	rs72707229	A	C	0.09842	-0.2131	0.0414	-0.294244	-0.131956	2.63027e-07	3301
O75063	rs4652346	T	C	0.176814	0.0172759	0.142953	0.210675	1.3856e-24	rs4652346_O75063	Same	1.03567	0.3	Tier1	O75063	rs4652346	T	C	0.37443	0.145	0.0254	0.095216	0.194784	1.1749e-08	3301
Q13753	rs2276543	A	G	0.738347	0.0199199	0.699304	0.77739	0	rs2276543_Q13753	Same	3.83371	0.000126	Tier2	Q13753	rs2276543	A	G	0.27901	0.6155	0.0251	0.566304	0.664696	4.36516e-133	3301
Q13753	rs144930224	G	A	-0.554068	0.026324	-0.605663	-0.502473	2.38569e-98	rs144930224_Q13753	Same	-1.98672	0.047	Tier1	Q13753	rs144930224	G	A	0.12325	-0.4645	0.0366	-0.536236	-0.392764	5.88844e-37	3301
Q13753	rs78009514	A	G	0.251853	0.0835694	0.088057	0.415649	0.00258084	rs78009514_Q13753	Same	-1.38903	0.165	Tier1	Q13753	rs78009514	A	G	0.01616	0.4348	0.1018	0.235272	0.634328	1.94984e-05	3301
Q9NS18	rs143131184	T	C	1.0489	0.0641391	0.923187	1.17461	4.10533e-60	rs143131184_Q9NS18	Same	-0.339574	0.734	Tier1	Q9NS18	rs143131184	T	C	0.0198	1.0869	0.0917	0.907168	1.26663	1.94984e-32	3301
Q9NS18	rs34961778	G	T	-0.242902	0.034711	-0.310936	-0.174868	2.59943e-12	rs34961778_Q9NS18	Same	-0.541604	0.588	Tier1	Q9NS18	rs34961778	G	T	0.06317	-0.2094	0.0512	-0.309752	-0.109048	4.2658e-05	3301
P08603	rs1048663	A	G	-0.626608	0.0217587	-0.669255	-0.583961	2.26762e-182	rs1048663_P08603	Same	-4.27997	1.87e-05	Tier2	P08603	rs1048663	A	G	0.17428	-0.4624	0.0316	-0.524336	-0.400464	2.34423e-48	3301
P08603	rs12134598	G	T	0.409424	0.0209523	0.368358	0.45049	4.93956e-85	rs12134598_P08603	Same	2.69805	0.00697	Tier1	P08603	rs12134598	G	T	0.17352	0.306	0.0321	0.243084	0.368916	1.69824e-21	3301
Q9BXR6	rs35662416	A	G	-1.16135	0.0529825	-1.2652	-1.0575	1.69248e-106	rs35662416_Q9BXR6	Same	0.449851	0.653	Tier1	Q9BXR6	rs35662416	A	G	0.03039	-1.2002	0.0682	-1.33387	-1.06653	3.01995e-69	3301
Q9BXR6	rs72732234	C	T	-1.27461	0.0614154	-1.39498	-1.15424	1.13038e-95	rs72732234_Q9BXR6	Same	0.243968	0.807	Tier1	Q9BXR6	rs72732234	C	T	0.01857	-1.3018	0.093	-1.48408	-1.11952	1.69824e-44	3301
Q9BXR6	rs6694853	G	A	0.506487	0.0282277	0.451161	0.561813	5.45381e-72	rs6694853_Q9BXR6	Same	3.99514	6.47e-05	Tier2	Q9BXR6	rs6694853	G	A	0.0884	0.2973	0.0441	0.210864	0.383736	1.62181e-11	3301
Q9BXR6	rs1332664	T	G	-0.207557	0.0229425	-0.252524	-0.16259	1.47149e-19	rs1332664_Q9BXR6	Same	0.344097	0.731	Tier1	Q9BXR6	rs1332664	T	G	0.15938	-0.2215	0.0334	-0.286964	-0.156036	3.38844e-11	3301
Q9BXR6	rs78558010	T	C	-0.306569	0.0227005	-0.351062	-0.262076	1.46279e-41	rs78558010_Q9BXR6	Same	1.45881	0.145	Tier1	Q9BXR6	rs78558010	T	C	0.16044	-0.365	0.033	-0.42968	-0.30032	2.13796e-28	3301
Q9BXR6	rs4658046	C	T	0.0340341	0.0171149	0.000488878	0.0675793	0.0467493	rs4658046_Q9BXR6	Opp	8.67738	4.05e-18	Tier2	Q9BXR6	rs4658046	T	C	0.61018	-0.2303	0.0252	-0.279692	-0.180908	5.37032e-20	3301
Q9BXR6	rs10922152	T	A	0.0695846	0.0165166	0.0372121	0.101957	2.5199e-05	rs10922152_Q9BXR6	Same	-5.13197	2.87e-07	Tier2	Q9BXR6	rs10922152	A	T	0.52503	0.2225	0.0248	0.173892	0.271108	2.95121e-19	3301
P36222	rs1538372	A	G	-0.468824	0.0172638	-0.502661	-0.434987	2.12675e-162	rs1538372_P36222	Same	4.02493	5.7e-05	Tier2	P36222	rs1538372	G	A	0.66777	-0.5888	0.0243	-0.636428	-0.541172	6.91831e-130	3301
P36222	rs903357	G	A	-0.810116	0.0218562	-0.852954	-0.767278	0	rs903357_P36222	Same	7.37944	1.59e-13	Tier2	P36222	rs903357	A	G	0.51656	-1.02	0.0182	-1.05567	-0.984328	0	3301
P36222	rs2297838	A	C	0.884408	0.0238605	0.837641	0.931175	0	rs2297838_P36222	Same	-2.19263	0.0283	Tier1	P36222	rs2297838	A	C	0.16315	0.9676	0.0295	0.90978	1.02542	8.91251e-236	3301
P36222	rs946259	C	T	-0.843008	0.0227436	-0.887585	-0.798431	0	rs946259_P36222	Same	6.34228	2.26e-10	Tier2	P36222	rs946259	T	C	0.52533	-1.0254	0.0176	-1.0599	-0.990904	0	3301
P36222	rs3766547	G	C	0.254654	0.0172179	0.220907	0.288401	1.69724e-49	rs3766547_P36222	Same	0.320055	0.749	Tier1	P36222	rs3766547	G	C	0.35578	0.2447	0.0259	0.193936	0.295464	3.98107e-21	3301
P36222	rs10399931	T	C	-0.0941499	0.0193664	-0.132108	-0.0561918	1.16495e-06	rs10399931_P36222	Same	1.92331	0.0544	Tier1	P36222	rs10399931	C	T	0.76135	-0.1609	0.0288	-0.217348	-0.104452	2.18776e-08	3301
P36222	rs872129	G	A	0.20071	0.027189	0.14742	0.254	1.5589e-13	rs872129_P36222	Same	-0.550367	0.582	Tier1	P36222	rs872129	G	A	0.09416	0.2282	0.0419	0.146076	0.310324	5.01187e-08	3301
P36222	rs2364571	G	C	0.212327	0.017818	0.177404	0.24725	9.71982e-33	rs2364571_P36222	Same	0.618866	0.536	Tier1	P36222	rs2364571	G	C	0.32999	0.1921	0.0274	0.138396	0.245804	2.39883e-12	3301
P36222	rs12409713	C	G	0.387477	0.0649089	0.260256	0.514698	2.37909e-09	rs12409713_P36222	Same	-1.13408	0.257	Tier1	P36222	rs12409713	C	G	0.01773	0.5205	0.0977	0.329008	0.711992	9.77237e-08	3301
Q13231	rs12140418	T	C	-0.822076	0.0483788	-0.916899	-0.727253	9.33719e-65	rs12140418_Q13231	Same	2.31621	0.0205	Tier1	Q13231	rs12140418	T	C	0.02553	-1.0418	0.0816	-1.20174	-0.881864	2.39883e-37	3301
Q13231	rs73068228	G	T	0.828265	0.0348392	0.75998	0.89655	6.2106e-125	rs73068228_Q13231	Same	0.536617	0.592	Tier1	Q13231	rs73068228	G	T	0.07088	0.7973	0.046	0.70714	0.88746	3.46737e-67	3301
Q13231	rs77706048	T	C	-0.8288	0.0667871	-0.959703	-0.697897	2.31884e-35	rs77706048_Q13231	Same	-0.171315	0.864	Tier1	Q13231	rs77706048	T	C	0.02067	-0.8102	0.0856	-0.977976	-0.642424	3.0903e-21	3301
Q13231	rs80241012	A	G	0.354369	0.0242605	0.306818	0.40192	2.54118e-48	rs80241012_Q13231	Same	-0.0597782	0.952	Tier1	Q13231	rs80241012	A	G	0.14907	0.3569	0.0347	0.288888	0.424912	7.76247e-25	3301
Q13231	rs12140418	T	C	-0.822076	0.0483788	-0.916899	-0.727253	9.33719e-65	rs12140418_Q13231	Same	2.31621	0.0205	Tier1	Q13231	rs12140418	T	C	0.02553	-1.0418	0.0816	-1.20174	-0.881864	2.39883e-37	3301
Q13231	rs7555556	T	C	0.109049	0.0177083	0.0743408	0.143757	7.36316e-10	rs7555556_Q13231	Same	-2.60262	0.00925	Tier1	Q13231	rs7555556	T	C	0.3282	0.192	0.0265	0.14006	0.24394	4.0738e-13	3301
Q13231	rs2486071	A	C	-0.904773	0.0244099	-0.952616	-0.85693	0	rs2486071_Q13231	Same	3.00108	0.00269	Tier1	Q13231	rs2486071	C	A	0.18645	-1.0158	0.0278	-1.07029	-0.961312	3.89045e-293	3301
Q13231	rs2486071	A	C	-0.904773	0.0244099	-0.952616	-0.85693	0	rs2486071_Q13231	Same	3.00108	0.00269	Tier1	Q13231	rs2486071	C	A	0.18645	-1.0158	0.0278	-1.07029	-0.961312	3.89045e-293	3301
Q13231	rs2486071	A	C	-0.904773	0.0244099	-0.952616	-0.85693	0	rs2486071_Q13231	Same	3.00108	0.00269	Tier1	Q13231	rs2486071	C	A	0.18645	-1.0158	0.0278	-1.07029	-0.961312	3.89045e-293	3301
Q13231	rs2486071	A	C	-0.904773	0.0244099	-0.952616	-0.85693	0	rs2486071_Q13231	Same	3.00108	0.00269	Tier1	Q13231	rs2486071	C	A	0.18645	-1.0158	0.0278	-1.07029	-0.961312	3.89045e-293	3301
Q13231	rs10920587	A	C	-0.451922	0.0518096	-0.553469	-0.350375	2.71515e-18	rs10920587_Q13231	Same	0.354215	0.723	Tier1	Q13231	rs10920587	A	C	0.02576	-0.4861	0.0814	-0.645644	-0.326556	2.34423e-09	3301
Q13231	rs2486071	A	C	-0.904773	0.0244099	-0.952616	-0.85693	0	rs2486071_Q13231	Same	3.00108	0.00269	Tier1	Q13231	rs2486071	C	A	0.18645	-1.0158	0.0278	-1.07029	-0.961312	3.89045e-293	3301
Q13231	rs2486954	G	A	-0.971138	0.0262004	-1.02249	-0.919785	0	rs2486954_Q13231	Same	3.14828	0.00164	Tier1	Q13231	rs2486954	G	A	0.20181	-1.0845	0.0247	-1.13291	-1.03609	0	3301
P00797	rs141995914	C	T	0.741748	0.0773336	0.590174	0.893322	8.67808e-22	rs141995914_P00797	Same	-0.332812	0.739	Tier1	P00797	rs141995914	C	T	0.01188	0.7903	0.1237	0.547848	1.03275	1.65959e-10	3301
O94856	rs6663324	C	T	0.843221	0.0259902	0.79228	0.894162	6.62045e-231	rs6663324_O94856	Same	0.447983	0.654	Tier1	O94856	rs6663324	C	T	0.10426	0.8223	0.0388	0.746252	0.898348	1e-99	3301
O94856	rs2093539	T	C	0.504726	0.0288342	0.448211	0.561241	1.32561e-68	rs2093539_O94856	Same	-0.249063	0.803	Tier1	O94856	rs2093539	T	C	0.08623	0.5176	0.0429	0.433516	0.601684	1.7378e-33	3301
O94856	rs12061847	G	C	-0.106808	0.0181762	-0.142433	-0.0711827	4.19629e-09	rs12061847_O94856	Same	0.582023	0.561	Tier1	O94856	rs12061847	G	C	0.30066	-0.1258	0.0271	-0.178916	-0.072684	3.46737e-06	3301
O94856	rs12029850	G	C	0.312097	0.0251747	0.262755	0.361439	2.70377e-35	rs12029850_O94856	Same	0.735726	0.462	Tier1	O94856	rs12029850	G	C	0.13204	0.2772	0.0402	0.198408	0.355992	5.12861e-12	3301
Q02246	rs3767295	C	G	0.596864	0.0237269	0.550359	0.643369	1.22867e-139	rs3767295_Q02246	Same	0.540965	0.589	Tier1	Q02246	rs3767295	C	G	0.13092	0.5739	0.0352	0.504908	0.642892	6.60693e-60	3301
Q02246	rs80296066	T	C	1.00247	0.0416231	0.920889	1.08405	3.6355e-128	rs80296066_Q02246	Same	1.42103	0.155	Tier1	Q02246	rs80296066	T	C	0.04646	0.8994	0.0594	0.782976	1.01582	9.12011e-52	3301
Q02246	rs4951159	G	C	-0.8328	0.0277805	-0.88725	-0.77835	1.90598e-197	rs4951159_Q02246	Same	-3.85748	0.000115	Tier2	Q02246	rs4951159	C	G	0.91157	-0.6337	0.0435	-0.71896	-0.54844	3.63078e-48	3301
Q02246	rs6675633	G	A	-0.173172	0.0173009	-0.207082	-0.139262	1.38589e-23	rs6675633_Q02246	Same	-0.756832	0.449	Tier1	Q02246	rs6675633	A	G	0.64185	-0.1501	0.0251	-0.199296	-0.100904	2.23872e-09	3301
Q02246	rs12032559	T	C	0.637102	0.0338694	0.570718	0.703486	6.19104e-79	rs12032559_Q02246	Same	-0.317022	0.751	Tier1	Q02246	rs12032559	T	C	0.06863	0.6563	0.0502	0.557908	0.754692	4.57088e-39	3301
O60667	rs72758947	G	A	-0.254619	0.0251494	-0.303912	-0.205326	4.31254e-24	rs72758947_O60667	Same	-1.03274	0.302	Tier1	O60667	rs72758947	G	A	0.12531	-0.2073	0.0383	-0.282368	-0.132232	6.30957e-08	3301
P01833	rs4844369	C	T	-0.232743	0.0204605	-0.272846	-0.19264	5.55526e-30	rs4844369_P01833	Same	0.120465	0.904	Tier1	P01833	rs4844369	T	C	0.18032	-0.2374	0.0328	-0.301688	-0.173112	4.36516e-13	3301
P08174	rs1583090	C	T	-0.809289	0.0218339	-0.852083	-0.766495	0	rs1583090_P08174	Same	-8.29411	1.09e-16	Tier2	P08174	rs1583090	C	T	0.2342	-0.5161	0.0278	-0.570588	-0.461612	5.88844e-77	3301
P08174	rs11118157	A	C	-0.174766	0.0201895	-0.214337	-0.135195	4.87349e-18	rs11118157_P08174	Same	-0.865281	0.387	Tier1	P08174	rs11118157	A	C	0.19791	-0.1429	0.0308	-0.203268	-0.082532	3.63078e-06	3301
P17655	rs188530181	C	A	-1.48021	0.0797218	-1.63646	-1.32396	5.92231e-77	rs188530181_P17655	Same	-2.98663	0.00282	Tier1	P17655	rs188530181	C	A	0.00821	-0.9928	0.1424	-1.2719	-0.713696	3.16228e-12	3301
P17655	rs17559134	A	G	-0.188952	0.0176671	-0.22358	-0.154324	1.0728e-26	rs17559134_P17655	Same	-1.22	0.222	Tier1	P17655	rs17559134	A	G	0.33228	-0.1504	0.0262	-0.201752	-0.099048	9.77237e-09	3301
Q86YB8	rs1749559	T	A	0.32625	0.016635	0.293645	0.358855	1.2157e-85	rs1749559_Q86YB8	Same	-1.66435	0.096	Tier1	Q86YB8	rs1749559	G	A	0.40559	0.3754	0.0244	0.327576	0.423224	1.65959e-53	3301
P24666	rs72774504	A	C	-0.428085	0.0347682	-0.496231	-0.359939	7.75566e-35	rs72774504_P24666	Same	0.358969	0.72	Tier1	P24666	rs72774504	A	C	0.07242	-0.4491	0.0471	-0.541416	-0.356784	1.41254e-21	3301
P24666	rs114769548	A	T	-0.427889	0.034639	-0.495781	-0.359997	4.70337e-35	rs114769548_P24666	Same	0.420914	0.674	Tier1	P24666	rs114769548	A	T	0.07211	-0.4526	0.0474	-0.545504	-0.359696	1.25893e-21	3301
P24666	rs4854301	T	C	0.492755	0.0166181	0.460184	0.525326	3.22336e-193	rs4854301_P24666	Same	-2.522	0.0117	Tier1	P24666	rs4854301	C	T	0.62508	0.567	0.0243	0.519372	0.614628	1.09648e-120	3301
P24666	rs11891259	C	T	-0.234231	0.0224533	-0.278239	-0.190223	1.77274e-25	rs11891259_P24666	Same	0.463654	0.643	Tier1	P24666	rs11891259	C	T	0.16669	-0.2532	0.0342	-0.320232	-0.186168	1.34896e-13	3301
P24666	rs150785831	A	T	-0.499601	0.0511333	-0.599822	-0.39938	1.50605e-22	rs150785831_P24666	Same	-0.468785	0.639	Tier1	P24666	rs150785831	A	T	0.02311	-0.4531	0.085	-0.6197	-0.2865	9.77237e-08	3301
P24666	rs6721594	C	T	0.83909	0.0226379	0.79472	0.88346	0	rs6721594_P24666	Same	-3.76424	0.000167	Tier2	P24666	rs6721594	C	T	0.39791	0.9523	0.0198	0.913492	0.991108	0	3301
P24666	rs6721594	C	T	0.83909	0.0226379	0.79472	0.88346	0	rs6721594_P24666	Same	-3.76424	0.000167	Tier2	P24666	rs6721594	C	T	0.39791	0.9523	0.0198	0.913492	0.991108	0	3301
P24666	rs62114538	T	G	0.976621	0.0263483	0.924978	1.02826	0	rs62114538_P24666	Same	-4.62034	3.83e-06	Tier2	P24666	rs62114538	T	G	0.35027	1.121	0.0168	1.08807	1.15393	0	3301
P24666	rs11679280	C	T	-0.224003	0.0331366	-0.288951	-0.159055	1.38011e-11	rs11679280_P24666	Same	1.05086	0.293	Tier1	P24666	rs11679280	C	T	0.0697	-0.2866	0.0495	-0.38362	-0.18958	6.91831e-09	3301
Q9BWP8	rs6542680	C	T	-0.649585	0.0204112	-0.689591	-0.609579	2.93273e-222	rs6542680_Q9BWP8	Same	10.6043	2.84e-26	Tier2	Q9BWP8	rs6542680	T	C	0.82086	-1.0196	0.0283	-1.07507	-0.964132	4.7863e-285	3301
Q9BWP8	rs13386282	T	C	0.228763	0.0206815	0.188227	0.269299	1.93381e-28	rs13386282_Q9BWP8	Same	0.203858	0.838	Tier1	Q9BWP8	rs13386282	T	C	0.19377	0.2212	0.0308	0.160832	0.281568	6.91831e-13	3301
Q9BWP8	rs147831154	C	T	-0.985128	0.0773908	-1.13681	-0.833442	4.06656e-37	rs147831154_Q9BWP8	Same	1.81112	0.0701	Tier1	Q9BWP8	rs147831154	C	T	0.0125	-1.2404	0.1178	-1.47129	-1.00951	6.45654e-26	3301
Q9BWP8	rs72769303	A	G	0.538394	0.068464	0.404204	0.672584	3.72372e-15	rs72769303_Q9BWP8	Same	-1.34374	0.179	Tier1	Q9BWP8	rs72769303	A	G	0.01662	0.7008	0.0996	0.505584	0.896016	1.99526e-12	3301
Q9BWP8	rs9808287	A	G	-0.248153	0.0254658	-0.298066	-0.19824	1.94624e-22	rs9808287_Q9BWP8	Same	2.20451	0.0275	Tier1	Q9BWP8	rs9808287	A	G	0.12074	-0.3479	0.0374	-0.421204	-0.274596	1.41254e-20	3301
P04114	rs679899	A	G	-0.105344	0.0165954	-0.137871	-0.072817	2.18436e-10	rs679899_P04114	Opp	-7.81273	5.6e-15	Tier2	P04114	rs679899	A	G	0.46634	0.1252	0.0244	0.077376	0.173024	3.0903e-07	3301
Q14397	rs4665972	G	A	0.179357	0.0168782	0.146276	0.212438	2.24253e-26	rs4665972_Q14397	Same	2.31754	0.0205	Tier1	Q14397	rs4665972	C	T	0.60117	0.1081	0.0257	0.057728	0.158472	2.51189e-05	3301
Q6UXI7	rs11124542	C	A	0.522349	0.016438	0.49013	0.554568	1.35058e-221	rs11124542_Q6UXI7	Same	7.89712	2.85e-15	Tier2	Q6UXI7	rs11124542	C	A	0.40164	0.2887	0.0246	0.240484	0.336916	8.51138e-32	3301
Q6UXI7	rs10490666	T	A	0.444739	0.0176624	0.410121	0.479357	6.62569e-140	rs10490666_Q6UXI7	Same	3.07394	0.00211	Tier1	Q6UXI7	rs10490666	T	A	0.30441	0.3471	0.0264	0.295356	0.398844	1.90546e-39	3301
Q6UXI7	rs140104536	G	C	-1.51346	0.0820711	-1.67432	-1.3526	6.17816e-76	rs140104536_Q6UXI7	Same	-1.58185	0.114	Tier1	Q6UXI7	rs140104536	G	C	0.01244	-1.2956	0.1106	-1.51238	-1.07882	1.09648e-31	3301
Q6UXI7	rs10173131	T	C	-0.350009	0.028494	-0.405857	-0.294161	1.1093e-34	rs10173131_Q6UXI7	Same	-2.62892	0.00857	Tier1	Q6UXI7	rs10173131	T	C	0.10021	-0.2168	0.0419	-0.298924	-0.134676	2.34423e-07	3301
Q6UXI7	rs6710787	G	T	0.173689	0.0542253	0.0674074	0.279971	0.00135958	rs6710787_Q6UXI7	Same	-1.41927	0.156	Tier1	Q6UXI7	rs6710787	G	T	0.02555	0.3098	0.0791	0.154764	0.464836	9.12011e-05	3301
Q16769	rs2430494	G	T	-0.154634	0.0172152	-0.188376	-0.120892	2.64899e-19	rs2430494_Q16769	Same	-1.53875	0.124	Tier1	Q16769	rs2430494	T	G	0.61413	-0.1078	0.0251	-0.156996	-0.058604	1.77828e-05	3301
Q16769	rs6751012	G	A	0.302071	0.0258616	0.251382	0.35276	1.60763e-31	rs6751012_Q16769	Same	3.10634	0.00189	Tier1	Q16769	rs6751012	G	A	0.12664	0.1598	0.0378	0.085712	0.233888	2.34423e-05	3301
Q96DZ1	rs13408029	G	C	-0.245231	0.0215243	-0.287419	-0.203043	4.52107e-30	rs13408029_Q96DZ1	Same	-1.3466	0.178	Tier1	Q96DZ1	rs13408029	G	C	0.19893	-0.1943	0.0311	-0.255256	-0.133344	4.46684e-10	3301
P14621	rs11125524	C	T	0.399583	0.0162714	0.367691	0.431475	3.60966e-133	rs11125524_P14621	Same	9.87084	5.57e-23	Tier2	P14621	rs11125524	C	T	0.48129	0.1068	0.0248	0.058192	0.155408	1.69824e-05	3301
P14621	rs12623320	T	C	0.721541	0.0354054	0.652146	0.790936	2.54644e-92	rs12623320_P14621	Same	5.71806	1.08e-08	Tier2	P14621	rs12623320	T	C	0.05543	0.3504	0.0544	0.243776	0.457024	1.1749e-10	3301
Q9NY97	rs34361686	A	G	0.234252	0.0166702	0.201578	0.266926	7.47361e-45	rs34361686_Q9NY97	Same	2.79944	0.00512	Tier1	Q9NY97	rs34361686	A	G	0.48406	0.1492	0.0254	0.099416	0.198984	3.98107e-09	3301
Q9NY97	rs62179413	C	T	-0.167881	0.0193919	-0.205889	-0.129873	4.83249e-18	rs62179413_Q9NY97	Same	-1.12018	0.263	Tier1	Q9NY97	rs62179413	C	T	0.24136	-0.1273	0.0306	-0.187276	-0.067324	3.0903e-05	3301
Q9UMS0	rs74637005	T	C	-0.286056	0.0436195	-0.37155	-0.200562	5.45379e-11	rs74637005_Q9UMS0	Same	0.954923	0.34	Tier1	Q9UMS0	rs74637005	A	G	0.03852	-0.3624	0.067	-0.49372	-0.23108	6.30957e-08	3301
Q9UJ70	rs13023145	C	T	-0.616002	0.0223087	-0.659727	-0.572277	7.84576e-168	rs13023145_Q9UJ70	Same	-5.168	2.37e-07	Tier2	Q9UJ70	rs13023145	C	T	0.15927	-0.411	0.0328	-0.475288	-0.346712	4.36516e-36	3301
Q9UJ70	rs2111607	G	T	-0.260465	0.0165592	-0.292921	-0.228009	9.51825e-56	rs2111607_Q9UJ70	Same	-3.03543	0.0024	Tier1	Q9UJ70	rs2111607	T	G	0.58163	-0.1702	0.0247	-0.218612	-0.121788	6.0256e-12	3301
P22749	rs12151742	T	C	0.796025	0.021476	0.753932	0.838118	0	rs12151742_P22749	Same	0.861688	0.389	Tier1	P22749	rs12151742	T	C	0.22811	0.7667	0.0264	0.714956	0.818444	3.71535e-185	3301
P22749	rs17430897	T	C	0.460847	0.0410273	0.380433	0.541261	2.81787e-29	rs17430897_P22749	Same	-1.35455	0.176	Tier1	P22749	rs17430897	T	C	0.0454	0.5583	0.0591	0.442464	0.674136	3.23594e-21	3301
P22749	rs1866140	T	G	-0.459723	0.0170466	-0.493134	-0.426312	3.44999e-160	rs1866140_P22749	Same	-0.715201	0.474	Tier1	P22749	rs1866140	T	G	0.36079	-0.4382	0.0248	-0.486808	-0.389592	5.01187e-70	3301
P22749	rs41290033	A	G	0.496942	0.0519746	0.395072	0.598812	1.16351e-21	rs41290033_P22749	Same	0.446308	0.655	Tier1	P22749	rs41290033	A	G	0.02426	0.4547	0.0791	0.299664	0.609736	9.12011e-09	3301
P07148	rs1545223	G	A	-0.286138	0.0173382	-0.320121	-0.252155	3.47043e-61	rs1545223_P07148	Same	-3.16022	0.00158	Tier1	P07148	rs1545223	G	A	0.30459	-0.185	0.0269	-0.237724	-0.132276	6.60693e-12	3301
Q9H0V9	rs58361269	C	T	0.252046	0.0175497	0.217649	0.286443	8.97816e-47	rs58361269_Q9H0V9	Same	-0.292593	0.77	Tier1	Q9H0V9	rs58361269	A	G	0.3233	0.2612	0.0259	0.210436	0.311964	7.58578e-24	3301
P27930	rs2310170	G	T	-0.518202	0.0165951	-0.550728	-0.485676	4.69223e-214	rs2310170_P27930	Same	-4.02713	5.65e-05	Tier2	P27930	rs2310170	G	T	0.39601	-0.3997	0.0243	-0.447328	-0.352072	6.45654e-61	3301
P27930	rs78423067	A	G	-0.802732	0.0722561	-0.944354	-0.66111	1.12745e-28	rs78423067_P27930	Same	-0.0857751	0.932	Tier1	P27930	rs78423067	A	G	0.01475	-0.7917	0.1064	-1.00024	-0.583156	9.77237e-14	3301
Q9HB29	rs3821205	T	C	-0.227342	0.0170986	-0.260855	-0.193829	2.44315e-40	rs3821205_Q9HB29	Same	-3.816	0.000136	Tier2	Q9HB29	rs3821205	T	C	0.40342	-0.1105	0.0254	-0.160284	-0.060716	1.38038e-05	3301
Q9HB29	rs1997504	C	T	-0.640799	0.0331791	-0.70583	-0.575768	4.14917e-83	rs1997504_Q9HB29	Same	-3.88577	0.000102	Tier2	Q9HB29	rs1997504	C	T	0.07071	-0.4131	0.0483	-0.507768	-0.318432	1.20226e-17	3301
Q01638	rs13029918	G	A	-1.32016	0.0525078	-1.42308	-1.21724	1.72089e-139	rs13029918_Q01638	Same	-0.447275	0.655	Tier1	Q01638	rs13029918	G	A	0.02906	-1.2812	0.0695	-1.41742	-1.14498	6.60693e-76	3301
Q01638	rs1921622	G	A	-0.384957	0.016274	-0.416854	-0.35306	1.05418e-123	rs1921622_Q01638	Same	2.06659	0.0388	Tier1	Q01638	rs1921622	A	G	0.5389	-0.4442	0.0236	-0.490456	-0.397944	7.58578e-79	3301
Q01638	rs76565432	G	A	0.548366	0.0316079	0.486415	0.610317	2.00663e-67	rs76565432_Q01638	Same	-1.76898	0.0769	Tier1	Q01638	rs76565432	G	A	0.08369	0.6455	0.0449	0.557496	0.733504	6.30957e-47	3301
Q13478	rs4134504	T	C	-0.632311	0.0267727	-0.684785	-0.579837	2.53028e-123	rs4134504_Q13478	Same	-3.34259	0.00083	Tier2	Q13478	rs4134504	T	C	0.10388	-0.4717	0.0399	-0.549904	-0.393496	2.63027e-32	3301
Q13478	rs138245561	T	C	0.692593	0.0544666	0.585838	0.799348	4.82426e-37	rs138245561_Q13478	Same	1.83673	0.0662	Tier1	Q13478	rs138245561	T	C	0.01568	0.4781	0.1033	0.275632	0.680568	3.71535e-06	3301
Q13478	rs6719130	T	C	-0.371106	0.024491	-0.419108	-0.323104	7.26646e-52	rs6719130_Q13478	Same	-2.04695	0.0407	Tier1	Q13478	rs6719130	T	C	0.14642	-0.284	0.0348	-0.352208	-0.215792	3.46737e-16	3301
Q13478	rs11465583	C	G	-0.891918	0.0240631	-0.939082	-0.844754	0	rs11465583_Q13478	Same	-6.04611	1.48e-09	Tier2	Q13478	rs11465583	G	C	0.77847	-0.6687	0.028	-0.72358	-0.61382	4.89779e-126	3301
Q13478	rs62153064	C	G	0.319547	0.0585841	0.204722	0.434372	4.91104e-08	rs62153064_Q13478	Same	-2.71671	0.00659	Tier1	Q13478	rs62153064	C	G	0.01589	0.633	0.0994	0.438176	0.827824	1.90546e-10	3301
Q8NBZ7	rs3888361	C	G	-0.351043	0.0250726	-0.400185	-0.301901	1.53574e-44	rs3888361_Q8NBZ7	Same	-4.31515	1.59e-05	Tier2	Q8NBZ7	rs3888361	G	C	0.88014	-0.1517	0.0388	-0.227748	-0.075652	9.12011e-05	3301
Q9UNE0	rs75147553	A	G	1.55476	0.0724766	1.41271	1.69681	4.38344e-102	rs75147553_Q9UNE0	Same	-0.164241	0.87	Tier1	Q9UNE0	rs75147553	A	G	0.01519	1.5747	0.0974	1.3838	1.7656	8.31764e-59	3301
Q9UNE0	rs260679	A	G	-0.364136	0.0191398	-0.40165	-0.326622	1.05689e-80	rs260679_Q9UNE0	Same	-0.979268	0.327	Tier1	Q9UNE0	rs260679	A	G	0.22635	-0.3297	0.0295	-0.38752	-0.27188	4.46684e-29	3301
P18510	rs6734238	G	A	-0.375431	0.0167446	-0.40825	-0.342612	2.458e-111	rs6734238_P18510	Same	-8.62195	6.58e-18	Tier2	P18510	rs6734238	G	A	0.40626	-0.116	0.025	-0.165	-0.067	3.63078e-06	3301
P18510	rs2515397	T	C	-0.338277	0.0166872	-0.370984	-0.30557	2.28979e-91	rs2515397_P18510	Same	-7.00548	2.46e-12	Tier2	P18510	rs2515397	C	T	0.60352	-0.1242	0.0256	-0.174376	-0.074024	1.25893e-06	3301
O00499	rs35103166	C	T	0.195014	0.0170534	0.161589	0.228439	2.77863e-30	rs35103166_O00499	Same	1.2324	0.218	Tier1	O00499	rs35103166	C	T	0.36524	0.1569	0.0258	0.106332	0.207468	1.12202e-09	3301
O00499	rs6733839	T	C	0.183686	0.0169505	0.150463	0.216909	2.30798e-27	rs6733839_O00499	Same	1.81044	0.0702	Tier1	O00499	rs6733839	T	C	0.3803	0.1281	0.0256	0.077924	0.178276	5.7544e-07	3301
P04070	rs1799809	G	A	0.243967	0.0168024	0.211034	0.2769	9.07584e-48	rs1799809_P04070	Same	4.71141	2.46e-06	Tier2	P04070	rs1799809	A	G	0.56809	0.104	0.0245	0.05598	0.15202	2.0893e-05	3301
O60243	rs4662790	A	G	-0.262387	0.0166413	-0.295004	-0.22977	5.22971e-56	rs4662790_O60243	Same	-2.86188	0.00421	Tier1	O60243	rs4662790	G	A	0.58565	-0.1762	0.0251	-0.225396	-0.127004	2.29087e-12	3301
O60243	rs71420836	T	C	-0.339929	0.0271501	-0.393143	-0.286715	5.77649e-36	rs71420836_O60243	Same	-2.26768	0.0233	Tier1	O60243	rs71420836	T	C	0.09632	-0.2248	0.0429	-0.308884	-0.140716	1.54882e-07	3301
O60243	rs35374667	A	G	-0.207271	0.0269965	-0.260184	-0.154358	1.61985e-14	rs35374667_O60243	Same	-0.0433612	0.965	Tier1	O60243	rs35374667	A	G	0.11309	-0.2052	0.0394	-0.282424	-0.127976	1.99526e-07	3301
P09848	rs4988183	C	T	-0.783079	0.0211267	-0.824487	-0.741671	0	rs4988183_P09848	Same	-0.281992	0.778	Tier1	P09848	rs4988183	C	T	0.22618	-0.7735	0.0266	-0.825636	-0.721364	1.1749e-185	3301
P09848	rs1879087	C	T	-0.602905	0.0353393	-0.67217	-0.53364	2.921e-65	rs1879087_P09848	Same	-1.36212	0.173	Tier1	P09848	rs1879087	C	T	0.05456	-0.5142	0.0547	-0.621412	-0.406988	5.49541e-21	3301
P09848	rs2011946	C	A	0.66326	0.0178941	0.628188	0.698332	0	rs2011946_P09848	Same	0.397723	0.691	Tier1	P09848	rs2011946	A	C	0.72958	0.651	0.0251	0.601804	0.700196	7.76247e-148	3301
P09848	rs73960244	G	C	-0.589363	0.0605899	-0.708119	-0.470607	2.31121e-22	rs73960244_P09848	Same	-0.876349	0.381	Tier1	P09848	rs73960244	G	C	0.02258	-0.4976	0.0854	-0.664984	-0.330216	5.62341e-09	3301
P09848	rs2011946	C	A	0.66326	0.0178941	0.628188	0.698332	0	rs2011946_P09848	Same	0.397723	0.691	Tier1	P09848	rs2011946	A	C	0.72958	0.651	0.0251	0.601804	0.700196	7.76247e-148	3301
P09848	rs2011946	C	A	0.66326	0.0178941	0.628188	0.698332	0	rs2011946_P09848	Same	0.397723	0.691	Tier1	P09848	rs2011946	A	C	0.72958	0.651	0.0251	0.601804	0.700196	7.76247e-148	3301
P09848	rs1942054	G	A	-0.437567	0.0171907	-0.471261	-0.403873	6.42733e-143	rs1942054_P09848	Same	-2.8307	0.00464	Tier1	P09848	rs1942054	G	A	0.29483	-0.3491	0.0261	-0.400256	-0.297944	6.91831e-41	3301
P09848	rs77681363	T	C	-0.719552	0.0716021	-0.859892	-0.579212	9.25128e-24	rs77681363_P09848	Same	0.0411397	0.967	Tier1	P09848	rs77681363	T	C	0.0138	-0.725	0.1114	-0.943344	-0.506656	7.58578e-11	3301
P09848	rs1960171	T	C	-0.609751	0.0175821	-0.644212	-0.57529	1.56184e-263	rs1960171_P09848	Same	0.223819	0.823	Tier1	P09848	rs1960171	T	C	0.22988	-0.617	0.0272	-0.670312	-0.563688	3.23594e-114	3301
P09848	rs1960171	T	C	-0.609751	0.0175821	-0.644212	-0.57529	1.56184e-263	rs1960171_P09848	Same	0.223819	0.823	Tier1	P09848	rs1960171	T	C	0.22988	-0.617	0.0272	-0.670312	-0.563688	3.23594e-114	3301
P09848	rs17261772	C	T	-0.741169	0.019996	-0.780361	-0.701977	0	rs17261772_P09848	Same	0.656304	0.512	Tier1	P09848	rs17261772	C	T	0.22897	-0.7628	0.0262	-0.814152	-0.711448	5.12861e-186	3301
Q16719	rs6742644	G	C	-0.815682	0.0220063	-0.858814	-0.77255	0	rs6742644_Q16719	Same	-9.25713	2.1e-20	Tier2	Q16719	rs6742644	G	C	0.18906	-0.463	0.0311	-0.523956	-0.402044	3.01995e-50	3301
Q16719	rs199537399	G	A	0.389233	0.0274969	0.335339	0.443127	1.72667e-45	rs199537399_Q16719	Same	4.32333	1.54e-05	Tier2	Q16719	rs199537399	G	A	0.09861	0.1722	0.042	0.08988	0.25452	4.0738e-05	3301
P98066	rs2278089	G	T	-0.460343	0.0163622	-0.492413	-0.428273	3.70178e-174	rs2278089_P98066	Same	2.94846	0.00319	Tier1	P98066	rs2278089	T	G	0.61911	-0.5455	0.0238	-0.592148	-0.498852	1.12202e-116	3301
P98066	rs7560143	T	A	-0.529105	0.0229565	-0.5741	-0.48411	1.53341e-117	rs7560143_P98066	Same	-3.91954	8.87e-05	Tier2	P98066	rs7560143	T	A	0.14353	-0.3657	0.0348	-0.433908	-0.297492	8.91251e-26	3301
P98066	rs10490521	G	A	-0.0354788	0.0171985	-0.0691879	-0.0017697	0.0391223	rs10490521_P98066	Same	2.77426	0.00553	Tier1	P98066	rs10490521	G	A	0.35607	-0.1215	0.0258	-0.172068	-0.070932	2.51189e-06	3301
P98066	rs75961064	G	A	-0.784056	0.0647695	-0.911004	-0.657108	9.89828e-34	rs75961064_P98066	Same	-3.81729	0.000135	Tier2	P98066	rs75961064	G	A	0.01927	-0.3648	0.0887	-0.538652	-0.190948	3.89045e-05	3301
P98066	rs7424176	C	A	-0.138045	0.0170778	-0.171518	-0.104572	6.30415e-16	rs7424176_P98066	Same	1.09601	0.273	Tier1	P98066	rs7424176	C	A	0.40261	-0.1715	0.0253	-0.221088	-0.121912	1.28825e-11	3301
Q13018	rs116366652	T	A	-0.528519	0.0269272	-0.581296	-0.475742	8.97226e-86	rs116366652_Q13018	Same	-0.237962	0.812	Tier1	Q13018	rs116366652	T	A	0.11319	-0.5173	0.0387	-0.593152	-0.441448	9.12011e-41	3301
Q13018	rs144403366	T	C	0.664969	0.0209127	0.62398	0.705958	7.03103e-222	rs144403366_Q13018	Same	2.42472	0.0153	Tier1	Q13018	rs144403366	T	C	0.18076	0.5757	0.0303	0.516312	0.635088	2.95121e-80	3301
Q13018	rs10183731	G	A	0.633139	0.0170815	0.599659	0.666619	0	rs10183731_Q13018	Same	-1.39486	0.163	Tier1	Q13018	rs10183731	G	A	0.41379	0.6721	0.0221	0.628784	0.715416	2.13796e-203	3301
Q13018	rs4426485	A	T	-0.214498	0.0257589	-0.264986	-0.16401	8.28244e-17	rs4426485_Q13018	Same	-0.557252	0.577	Tier1	Q13018	rs4426485	A	T	0.12678	-0.1891	0.0376	-0.262796	-0.115404	5.01187e-07	3301
Q13018	rs33985939	T	C	-0.478947	0.0293144	-0.536403	-0.421491	5.27394e-60	rs33985939_Q13018	Same	0.644072	0.52	Tier1	Q13018	rs33985939	T	C	0.08979	-0.5122	0.0425	-0.5955	-0.4289	1.86209e-33	3301
Q13018	rs12692578	C	T	0.43892	0.0192187	0.401251	0.476589	1.91488e-115	rs12692578_Q13018	Same	-3.81001	0.000139	Tier2	Q13018	rs12692578	C	T	0.2485	0.5655	0.0271	0.512384	0.618616	2.04174e-96	3301
Q13018	rs13414891	C	T	-0.490203	0.0161834	-0.521922	-0.458484	1.53138e-201	rs13414891_Q13018	Same	6.65173	2.9e-11	Tier2	Q13018	rs13414891	T	C	0.56779	-0.6708	0.0218	-0.713528	-0.628072	5.01187e-208	3301
Q13018	rs111964402	C	T	-0.326053	0.0424156	-0.409188	-0.242918	1.50503e-14	rs111964402_Q13018	Same	0.0143878	0.989	Tier1	Q13018	rs111964402	C	T	0.03731	-0.3272	0.0675	-0.4595	-0.1949	1.25893e-06	3301
Q12884	rs12477178	G	A	1.13789	0.0717385	0.997282	1.2785	1.16823e-56	rs12477178_Q12884	Same	2.67024	0.00758	Tier1	Q12884	rs12477178	A	G	0.00907	0.7379	0.1315	0.48016	0.99564	1.99526e-08	3301
Q12884	rs76518093	G	C	-0.338387	0.0589398	-0.453909	-0.222865	9.39925e-09	rs76518093_Q12884	Same	0.514393	0.607	Tier1	Q12884	rs76518093	C	G	0.02322	-0.3905	0.0824	-0.552004	-0.228996	2.18776e-06	3301
Q9NTK5	rs10930634	T	C	0.704764	0.0199867	0.66559	0.743938	2.26961e-272	rs10930634_Q9NTK5	Same	14.0302	1.02e-44	Tier2	Q9NTK5	rs10930634	T	C	0.20338	0.1778	0.0318	0.115472	0.240128	2.18776e-08	3301
Q9Y680	rs2303536	G	A	0.733951	0.022518	0.689816	0.778086	4.98192e-233	rs2303536_Q9Y680	Same	5.23689	1.63e-07	Tier2	Q9Y680	rs2303536	G	A	0.15463	0.523	0.0334	0.457536	0.588464	2.23872e-55	3301
Q9Y680	rs17225700	G	T	-0.416014	0.0302991	-0.4754	-0.356628	6.68981e-43	rs17225700_Q9Y680	Same	-1.58211	0.114	Tier1	Q9Y680	rs17225700	C	T	0.07997	-0.329	0.0459	-0.418964	-0.239036	7.24436e-13	3301
Q9Y680	rs62176114	A	G	0.835307	0.0427559	0.751505	0.919109	5.35726e-85	rs62176114_Q9Y680	Same	3.17238	0.00151	Tier1	Q9Y680	rs62176114	T	G	0.04597	0.6039	0.0591	0.488064	0.719736	1.62181e-24	3301
Q9Y680	rs2249737	G	C	0.0860561	0.0180672	0.0506443	0.121468	1.90641e-06	rs2249737_Q9Y680	Same	-0.695228	0.487	Tier1	Q9Y680	rs2249737	T	C	0.69172	0.1087	0.0271	0.055584	0.161816	5.88844e-05	3301
Q92765	rs288326	A	G	0.662816	0.0254609	0.612913	0.712719	2.11291e-149	rs288326_Q92765	Same	2.19887	0.0279	Tier1	Q92765	rs288326	A	G	0.12625	0.5655	0.0362	0.494548	0.636452	3.71535e-55	3301
Q92765	rs4427983	G	A	0.282442	0.0185608	0.246063	0.318821	2.72244e-52	rs4427983_Q92765	Same	-0.430154	0.667	Tier1	Q92765	rs4427983	A	G	0.73641	0.297	0.0283	0.241532	0.352468	9.77237e-26	3301
Q92765	rs6433994	C	T	-0.248503	0.016833	-0.281496	-0.21551	2.54463e-49	rs6433994_Q92765	Same	-0.66154	0.508	Tier1	Q92765	rs6433994	T	C	0.60461	-0.2284	0.0253	-0.277988	-0.178812	1.62181e-19	3301
Q92765	rs114378663	T	C	-0.691594	0.0422312	-0.774367	-0.608821	2.81985e-60	rs114378663_Q92765	Same	-0.17532	0.861	Tier1	Q92765	rs114378663	T	C	0.04158	-0.6785	0.0616	-0.799236	-0.557764	3.16228e-28	3301
Q92765	rs72900772	A	G	-0.672387	0.0422857	-0.755267	-0.589507	6.23247e-57	rs72900772_Q92765	Same	0.0202721	0.984	Tier1	Q92765	rs72900772	A	G	0.04125	-0.6739	0.0615	-0.79444	-0.55336	6.16595e-28	3301
Q92765	rs151314344	C	T	0.799573	0.0517853	0.698074	0.901072	8.78805e-54	rs151314344_Q92765	Same	2.34478	0.019	Tier1	Q92765	rs151314344	C	T	0.03096	0.5899	0.0729	0.447016	0.732784	5.88844e-16	3301
Q92765	rs1462527	T	G	-0.359666	0.0321164	-0.422614	-0.296718	4.13164e-29	rs1462527_Q92765	Same	-0.281705	0.778	Tier1	Q92765	rs1462527	T	G	0.08372	-0.344	0.0454	-0.432984	-0.255016	3.38844e-14	3301
Q6P995	rs12612335	A	T	-0.262332	0.0212929	-0.304066	-0.220598	7.05657e-35	rs12612335_Q6P995	Same	-3.32317	0.00089	Tier2	Q6P995	rs12612335	A	T	0.18466	-0.1346	0.032	-0.19732	-0.07188	2.63027e-05	3301
Q6P995	rs192168022	C	T	-0.438694	0.0582693	-0.552902	-0.324486	5.12368e-14	rs192168022_Q6P995	Same	2.07074	0.0384	Tier1	Q6P995	rs192168022	C	T	0.01321	-0.7181	0.1217	-0.956632	-0.479568	3.54813e-09	3301
O60462	rs849110	T	C	0.320222	0.019575	0.281855	0.358589	3.76871e-60	rs849110_O60462	Same	3.17652	0.00149	Tier1	O60462	rs849110	C	T	0.78148	0.2067	0.0299	0.148096	0.265304	4.89779e-12	3301
O60462	rs16837641	A	G	0.21381	0.0176839	0.17915	0.24847	1.18349e-33	rs16837641_O60462	Same	0.136282	0.892	Tier1	O60462	rs16837641	A	G	0.32186	0.2094	0.0271	0.156284	0.262516	1.07152e-14	3301
O60462	rs13428191	G	T	0.185793	0.0208775	0.144873	0.226713	5.62555e-19	rs13428191_O60462	Same	0.775328	0.438	Tier1	O60462	rs13428191	G	T	0.21569	0.1572	0.0304	0.097616	0.216784	2.39883e-07	3301
O60462	rs3770994	A	G	-0.242054	0.0265885	-0.294168	-0.18994	8.73096e-20	rs3770994_O60462	Same	-0.822395	0.411	Tier1	O60462	rs3770994	G	A	0.88273	-0.2031	0.0392	-0.279932	-0.126268	2.23872e-07	3301
O75077	rs1968272	T	C	0.5852	0.0210254	0.54399	0.62641	1.73069e-170	rs1968272_O75077	Same	2.40531	0.0162	Tier1	O75077	rs1968272	C	T	0.82828	0.4927	0.0322	0.429588	0.555812	6.91831e-53	3301
O75077	rs139001108	G	T	-0.846966	0.049911	-0.944792	-0.74914	1.38056e-64	rs139001108_O75077	Same	-0.497916	0.619	Tier1	O75077	rs139001108	G	T	0.02723	-0.8009	0.0779	-0.953584	-0.648216	8.31764e-25	3301
O75077	rs116360212	A	G	-1.04015	0.0491439	-1.13647	-0.943828	1.99152e-99	rs116360212_O75077	Same	-0.747209	0.455	Tier1	O75077	rs116360212	A	G	0.0284	-0.9729	0.0754	-1.12068	-0.825116	4.67735e-38	3301
O75077	rs75499478	G	A	-0.205503	0.0245577	-0.253636	-0.15737	5.85193e-17	rs75499478_O75077	Same	0.576797	0.564	Tier1	O75077	rs75499478	G	A	0.12771	-0.2316	0.038	-0.30608	-0.15712	1.12202e-09	3301
O75077	rs141950547	T	C	-0.829926	0.0510453	-0.929975	-0.729877	1.94046e-59	rs141950547_O75077	Same	-0.435845	0.663	Tier1	O75077	rs141950547	T	C	0.02325	-0.7866	0.0853	-0.953788	-0.619412	2.81838e-20	3301
O75077	rs6733390	G	A	0.197258	0.0254522	0.147372	0.247144	9.1786e-15	rs6733390_O75077	Same	-0.812966	0.416	Tier1	O75077	rs6733390	G	A	0.13386	0.2335	0.0366	0.161764	0.305236	1.77828e-10	3301
O75077	rs1448903	G	A	0.870126	0.0280872	0.815075	0.925177	1.02057e-210	rs1448903_O75077	Same	4.67031	3.01e-06	Tier2	O75077	rs1448903	G	A	0.10264	0.6468	0.0387	0.570948	0.722652	1.1749e-62	3301
P07093	rs13412535	A	G	-0.933306	0.0251797	-0.982658	-0.883954	0	rs13412535_P07093	Same	-12.7251	4.29e-37	Tier2	P07093	rs13412535	A	G	0.23946	-0.431	0.0304	-0.490584	-0.371416	8.91251e-46	3301
P07093	rs4674860	T	C	0.503278	0.0162483	0.471431	0.535125	1.20106e-210	rs4674860_P07093	Same	9.05264	1.4e-19	Tier2	P07093	rs4674860	T	C	0.45813	0.2379	0.0244	0.190076	0.285724	1.99526e-22	3301
P07093	rs13393673	G	A	0.342015	0.0203905	0.30205	0.38198	3.83171e-63	rs13393673_P07093	Same	3.08086	0.00206	Tier1	P07093	rs13393673	G	A	0.2046	0.2277	0.031	0.16694	0.28846	2.0893e-13	3301
P19224	rs6431630	A	G	0.399233	0.0276019	0.345133	0.453333	2.04618e-47	rs6431630_P19224	Same	-0.561526	0.574	Tier1	P19224	rs6431630	A	G	0.10947	0.4262	0.0393	0.349172	0.503228	2.23872e-27	3301
P12111	rs1050785	C	A	0.234677	0.0168762	0.2016	0.267754	5.8398e-44	rs1050785_P12111	Same	3.32801	0.000875	Tier2	P12111	rs1050785	A	C	0.60729	0.1304	0.0264	0.078656	0.182144	8.12831e-07	3301
P35052	rs1042841	G	A	0.788996	0.0256901	0.738643	0.839349	3.93381e-207	rs1042841_P35052	Same	8.47648	2.32e-17	Tier2	P35052	rs1042841	G	A	0.11209	0.3903	0.0394	0.313076	0.467524	3.71535e-23	3301
O00533	rs13088719	T	G	-0.329575	0.0238704	-0.376361	-0.282789	2.31835e-43	rs13088719_O00533	Same	-1.63573	0.102	Tier1	O00533	rs13088719	T	G	0.14111	-0.2596	0.0355	-0.32918	-0.19002	2.45471e-13	3301
O00533	rs6769747	G	A	0.482509	0.0295895	0.424514	0.540504	8.83376e-60	rs6769747_O00533	Same	4.95909	7.08e-07	Tier2	O00533	rs6769747	G	A	0.08438	0.2146	0.0452	0.126008	0.303192	2.0893e-06	3301
O00533	rs115357599	T	C	-0.539645	0.0786128	-0.693726	-0.385564	6.66815e-12	rs115357599_O00533	Same	-0.079461	0.937	Tier1	O00533	rs115357599	T	C	0.015	-0.5295	0.1006	-0.726676	-0.332324	1.41254e-07	3301
O00533	rs73007585	C	T	0.409178	0.0757621	0.260684	0.557672	6.63341e-08	rs73007585_O00533	Same	-0.454539	0.649	Tier1	O00533	rs73007585	C	T	0.01069	0.4743	0.1216	0.235964	0.712636	9.54993e-05	3301
O00533	rs75273078	A	T	0.323505	0.0363831	0.252194	0.394816	6.02238e-19	rs75273078_O00533	Same	1.5605	0.119	Tier1	O00533	rs75273078	A	T	0.05684	0.2228	0.0533	0.118332	0.327268	2.95121e-05	3301
Q8IWV2	rs163352	G	C	-0.430005	0.0209269	-0.471022	-0.388988	8.03061e-94	rs163352_Q8IWV2	Same	-2.75493	0.00587	Tier1	Q8IWV2	rs163352	C	G	0.81339	-0.3249	0.0319	-0.387424	-0.262376	2.69153e-24	3301
Q8IWV2	rs13071423	A	C	0.372929	0.0212221	0.331334	0.414524	3.98886e-69	rs13071423_Q8IWV2	Same	2.80544	0.00502	Tier1	Q8IWV2	rs13071423	A	C	0.19829	0.2638	0.0326	0.199904	0.327696	5.37032e-16	3301
Q8IWV2	rs1499126	G	A	-0.798987	0.0516321	-0.900186	-0.697788	5.14785e-54	rs1499126_Q8IWV2	Same	-3.1553	0.0016	Tier1	Q8IWV2	rs1499126	G	A	0.02446	-0.4868	0.0844	-0.652224	-0.321376	8.12831e-09	3301
Q8IWV2	rs6414447	T	A	-0.222342	0.0182814	-0.258174	-0.18651	4.94132e-34	rs6414447_Q8IWV2	Same	-3.60154	0.000316	Tier2	Q8IWV2	rs6414447	T	A	0.28728	-0.1058	0.0267	-0.158132	-0.053468	7.4131e-05	3301
Q8IWV2	rs17194238	C	T	-0.227473	0.0236024	-0.273734	-0.181212	5.54091e-22	rs17194238_Q8IWV2	Same	-1.61722	0.106	Tier1	Q8IWV2	rs17194238	C	T	0.16776	-0.1612	0.0335	-0.22686	-0.09554	1.51356e-06	3301
Q8IWV2	rs62244577	G	A	0.32759	0.02578	0.277061	0.378119	5.3964e-37	rs62244577_Q8IWV2	Same	3.49214	0.000479	Tier2	Q8IWV2	rs62244577	G	A	0.12092	0.1617	0.0399	0.083496	0.239904	5.12861e-05	3301
Q8IWV2	rs1039252	C	T	0.0882946	0.0167127	0.0555377	0.121051	1.27027e-07	rs1039252_Q8IWV2	Same	-0.699043	0.485	Tier1	Q8IWV2	rs1039252	T	C	0.55308	0.1092	0.0248	0.060592	0.157808	1.09648e-05	3301
Q8IWV2	rs1666345	A	T	0.192208	0.0208774	0.151288	0.233128	3.36966e-20	rs1666345_Q8IWV2	Same	1.79694	0.0723	Tier1	Q8IWV2	rs1666345	A	T	0.19464	0.1246	0.0313	0.063252	0.185948	6.91831e-05	3301
Q01344	rs3792421	G	A	0.251468	0.019431	0.213383	0.289553	2.62133e-38	rs3792421_Q01344	Same	3.52508	0.000423	Tier2	Q01344	rs3792421	G	A	0.25238	0.129	0.0288	0.072552	0.185448	7.76247e-06	3301
Q01344	rs13090113	A	T	-0.565629	0.0318029	-0.627963	-0.503295	9.1619e-71	rs13090113_Q01344	Same	-3.52909	0.000417	Tier2	Q01344	rs13090113	A	T	0.07407	-0.3636	0.0476	-0.456896	-0.270304	2.13796e-14	3301
Q01344	rs3804790	C	A	-0.239612	0.0234979	-0.285668	-0.193556	2.04145e-24	rs3804790_Q01344	Same	-0.698678	0.485	Tier1	Q01344	rs3804790	C	A	0.14265	-0.2094	0.0363	-0.280548	-0.138252	8.12831e-09	3301
Q01344	rs340827	A	G	0.180169	0.0167579	0.147323	0.213015	5.84598e-27	rs340827_Q01344	Same	1.13049	0.258	Tier1	Q01344	rs340827	A	G	0.42344	0.1452	0.026	0.09424	0.19616	2.29087e-08	3301
Q01344	rs6787336	A	G	-0.336557	0.0185242	-0.372864	-0.30025	9.1629e-74	rs6787336_Q01344	Same	-5.26486	1.4e-07	Tier2	Q01344	rs6787336	A	G	0.30813	-0.1598	0.028	-0.21468	-0.10492	1.1749e-08	3301
Q01344	rs2290610	C	T	0.35668	0.0170606	0.323241	0.390119	4.66259e-97	rs2290610_Q01344	Same	4.57612	4.74e-06	Tier2	Q01344	rs2290610	C	T	0.35545	0.2159	0.0256	0.165724	0.266076	2.95121e-17	3301
Q01344	rs73005815	A	G	0.101192	0.0172829	0.0673175	0.135067	4.76917e-09	rs73005815_Q01344	Same	-0.548775	0.583	Tier1	Q01344	rs73005815	A	G	0.37093	0.1186	0.0266	0.066464	0.170736	8.51138e-06	3301
Q96HD1	rs6443276	A	C	-0.880256	0.0237485	-0.926803	-0.833709	0	rs6443276_Q96HD1	Same	2.76297	0.00573	Tier1	Q96HD1	rs6443276	A	C	0.18498	-0.9794	0.0269	-1.03212	-0.926676	1.69824e-290	3301
Q96HD1	rs2270894	G	C	0.716603	0.0193524	0.678672	0.754534	3.88835e-300	rs2270894_Q96HD1	Same	-3.62257	0.000292	Tier2	Q96HD1	rs2270894	G	C	0.22985	0.8426	0.0289	0.785956	0.899244	1.69824e-186	3301
Q96HD1	rs114286445	A	G	-0.951966	0.0666339	-1.08257	-0.821364	2.65598e-46	rs114286445_Q96HD1	Same	0.852079	0.394	Tier1	Q96HD1	rs114286445	A	G	0.01781	-1.0521	0.0968	-1.24183	-0.862372	1.58489e-27	3301
Q99727	rs11128603	C	T	-0.360676	0.0248346	-0.409352	-0.312	8.64662e-48	rs11128603_Q99727	Same	-1.54853	0.121	Tier1	Q99727	rs11128603	G	A	0.11709	-0.2896	0.0386	-0.365256	-0.213944	6.30957e-14	3301
Q99727	rs11707641	C	T	0.416963	0.0229325	0.372015	0.461911	7.14724e-74	rs11707641_Q99727	Same	2.07804	0.0377	Tier1	Q99727	rs11707641	C	T	0.16463	0.3326	0.0335	0.26694	0.39826	3.01995e-23	3301
Q99727	rs17036328	C	T	-0.362534	0.0248366	-0.411214	-0.313854	2.94457e-48	rs17036328_Q99727	Same	-1.57808	0.115	Tier1	Q99727	rs17036328	C	T	0.11722	-0.2901	0.0386	-0.365756	-0.214444	5.88844e-14	3301
Q99727	rs2600268	G	A	0.565615	0.0217503	0.522984	0.608246	4.35866e-149	rs2600268_Q99727	Same	2.36719	0.0179	Tier1	Q99727	rs2600268	A	G	0.83088	0.475	0.0315	0.41326	0.53674	2.75423e-51	3301
Q8NAT1	rs12639294	G	C	-0.409513	0.0164014	-0.44166	-0.377366	1.35722e-137	rs12639294_Q8NAT1	Same	-5.44436	5.2e-08	Tier2	Q8NAT1	rs12639294	G	C	0.47436	-0.2517	0.0239	-0.298544	-0.204856	7.76247e-26	3301
Q9H5V8	rs28364749	A	T	-0.399631	0.0213969	-0.441569	-0.357693	7.60567e-78	rs28364749_Q9H5V8	Same	-6.45498	1.08e-10	Tier2	Q9H5V8	rs28364749	A	T	0.17399	-0.1463	0.0329	-0.210784	-0.081816	8.51138e-06	3301
Q9H5V8	rs79885994	T	G	-0.4208	0.0295302	-0.478679	-0.362921	4.49594e-46	rs79885994_Q9H5V8	Same	-4.47248	7.73e-06	Tier2	Q9H5V8	rs79885994	T	G	0.08534	-0.1782	0.0455	-0.26738	-0.08902	8.91251e-05	3301
P13385	rs149240901	C	T	-0.19123	0.0330831	-0.256073	-0.126387	7.45709e-09	rs149240901_P13385	Same	0.257194	0.797	Tier1	P13385	rs149240901	C	T	0.06944	-0.2065	0.0493	-0.303128	-0.109872	2.81838e-05	3301
P13385	rs116091240	C	T	0.824644	0.0751129	0.677423	0.971865	4.83676e-28	rs116091240_P13385	Same	-1.49316	0.135	Tier1	P13385	rs116091240	C	T	0.00854	1.0548	0.1346	0.790984	1.31862	4.67735e-15	3301
P13385	rs3806703	C	T	0.919133	0.0247973	0.87053	0.967736	0	rs3806703_P13385	Same	-4.30315	1.68e-05	Tier2	P13385	rs3806703	C	T	0.31977	1.0533	0.0189	1.01626	1.09034	0	3301
P13385	rs950190	T	C	-0.143508	0.016916	-0.176663	-0.110353	2.18423e-17	rs950190_P13385	Same	0.53714	0.591	Tier1	P13385	rs950190	T	C	0.50058	-0.1595	0.0245	-0.20752	-0.11148	7.58578e-11	3301
P13385	rs34946699	A	G	-0.267667	0.0215675	-0.309939	-0.225395	2.28689e-35	rs34946699_P13385	Same	0.625725	0.531	Tier1	P13385	rs34946699	A	G	0.18761	-0.2914	0.0312	-0.352552	-0.230248	8.70964e-21	3301
Q12794	rs116482870	T	C	-0.384374	0.0336929	-0.450412	-0.318336	3.80738e-30	rs116482870_Q12794	Same	-1.76981	0.0768	Tier1	Q12794	rs116482870	T	C	0.06471	-0.2784	0.0495	-0.37542	-0.18138	1.94984e-08	3301
Q12794	rs113603579	T	G	-0.376661	0.0672807	-0.508531	-0.244791	2.16403e-08	rs113603579_Q12794	Same	-0.126697	0.899	Tier1	Q12794	rs113603579	T	G	0.01775	-0.3622	0.0922	-0.542912	-0.181488	8.51138e-05	3301
Q9NS98	rs2016575	T	C	-0.381549	0.0222069	-0.425075	-0.338023	3.65122e-66	rs2016575_Q9NS98	Same	-2.92184	0.00348	Tier1	Q9NS98	rs2016575	C	T	0.81565	-0.2687	0.0316	-0.330636	-0.206764	1.90546e-17	3301
Q9NS98	rs13091025	C	A	-0.305393	0.0249275	-0.354251	-0.256535	1.65464e-34	rs13091025_Q9NS98	Same	-0.407618	0.684	Tier1	Q9NS98	rs13091025	C	A	0.12509	-0.2868	0.0382	-0.361672	-0.211928	6.45654e-14	3301
Q9NS98	rs111275946	G	A	-0.316684	0.0478484	-0.410467	-0.222901	3.62885e-11	rs111275946_Q9NS98	Same	0.190624	0.849	Tier1	Q9NS98	rs111275946	G	A	0.03399	-0.3328	0.0697	-0.469412	-0.196188	1.8197e-06	3301
P19827	rs113997485	A	G	-0.350989	0.0565782	-0.461882	-0.240096	5.51816e-10	rs113997485_P19827	Same	0.218945	0.827	Tier1	P19827	rs113997485	T	C	0.02324	-0.373	0.0831	-0.535876	-0.210124	7.07946e-06	3301
P19827	rs17331109	G	A	-0.39178	0.0565433	-0.502605	-0.280955	4.24273e-12	rs17331109_P19827	Same	0.47097	0.638	Tier1	P19827	rs17331109	G	A	0.02285	-0.4399	0.0851	-0.606696	-0.273104	2.34423e-07	3301
P19827	rs1042779	G	A	-0.704643	0.0190106	-0.741904	-0.667382	0	rs1042779_P19827	Same	-1.95018	0.0512	Tier1	P19827	rs1042779	G	A	0.36871	-0.6463	0.0231	-0.691576	-0.601024	1.54882e-171	3301
Q8IZS8	rs6802227	C	T	0.280558	0.016563	0.248094	0.313022	2.32755e-64	rs6802227_Q8IZS8	Same	3.30125	0.000963	Tier2	Q8IZS8	rs6802227	C	T	0.39488	0.1799	0.0256	0.129724	0.230076	2.04174e-12	3301
Q8IZS8	rs78258914	C	G	0.392315	0.0314776	0.330619	0.454011	1.18357e-35	rs78258914_Q8IZS8	Same	2.63324	0.00846	Tier1	Q8IZS8	rs78258914	C	G	0.0743	0.2345	0.051	0.13454	0.33446	4.16869e-06	3301
Q8IZS8	rs73082000	A	G	0.141134	0.0230454	0.095965	0.186303	9.11595e-10	rs73082000_Q8IZS8	Same	-0.937842	0.348	Tier1	Q8IZS8	rs73082000	A	G	0.16225	0.1795	0.0338	0.113252	0.245748	1.12202e-07	3301
Q8IZS8	rs9814659	C	T	-0.123968	0.017492	-0.158252	-0.0896836	1.36944e-12	rs9814659_Q8IZS8	Same	-0.459724	0.646	Tier1	Q8IZS8	rs9814659	C	T	0.33053	-0.1096	0.0259	-0.160364	-0.058836	2.23872e-05	3301
Q8IZS8	rs12629593	T	G	-0.299285	0.0262835	-0.350801	-0.247769	4.86439e-30	rs12629593_Q8IZS8	Same	-1.56226	0.118	Tier1	Q8IZS8	rs12629593	T	G	0.11637	-0.2262	0.0387	-0.302052	-0.150348	5.12861e-09	3301
Q8NFM7	rs747089	A	G	0.764598	0.0216792	0.722107	0.807089	1.7746e-272	rs747089_Q8NFM7	Same	5.77655	7.62e-09	Tier2	Q8NFM7	rs747089	T	C	0.16671	0.5418	0.0319	0.479276	0.604324	8.31764e-65	3301
Q8NFM7	rs78748681	C	T	0.764474	0.0216973	0.721947	0.807001	6.13446e-272	rs78748681_Q8NFM7	Same	5.95689	2.57e-09	Tier2	Q8NFM7	rs78748681	C	T	0.15966	0.5312	0.0326	0.467304	0.595096	1.25893e-59	3301
Q8NFM7	rs2291462	A	G	-0.22253	0.0235559	-0.2687	-0.17636	3.49004e-21	rs2291462_Q8NFM7	Same	-0.525885	0.599	Tier1	Q8NFM7	rs2291462	G	A	0.86064	-0.2003	0.0351	-0.269096	-0.131504	1.20226e-08	3301
Q96BQ1	rs7433100	T	C	0.444971	0.0273481	0.391369	0.498573	1.5951e-59	rs7433100_Q96BQ1	Same	-0.638662	0.523	Tier1	Q96BQ1	rs7433100	C	T	0.90566	0.4765	0.0411	0.395944	0.557056	4.0738e-31	3301
P49789	rs13070475	G	A	0.154922	0.0173886	0.12084	0.189004	5.13038e-19	rs13070475_P49789	Same	1.5929	0.111	Tier1	P49789	rs13070475	A	G	0.65401	0.1047	0.0263	0.053152	0.156248	6.91831e-05	3301
P49789	rs11130791	A	C	-0.101377	0.0180271	-0.13671	-0.0660439	1.87023e-08	rs11130791_P49789	Same	1.68252	0.0925	Tier1	P49789	rs11130791	C	A	0.69752	-0.156	0.027	-0.20892	-0.10308	7.4131e-09	3301
Q9Y6N7	rs3773232	T	C	0.340423	0.0208204	0.299615	0.381231	4.31624e-60	rs3773232_Q9Y6N7	Same	5.46762	4.56e-08	Tier2	Q9Y6N7	rs3773232	T	C	0.19574	0.1367	0.0309	0.076136	0.197264	1e-05	3301
Q9Y274	rs12108142	G	A	0.816707	0.0313107	0.755338	0.878076	5.54984e-150	rs12108142_Q9Y274	Same	2.09314	0.0363	Tier1	Q9Y274	rs12108142	G	A	0.07957	0.7035	0.0441	0.617064	0.789936	2.51189e-57	3301
Q9Y274	rs59906228	C	G	-1.63434	0.044093	-1.72076	-1.54792	0	rs59906228_Q9Y274	Same	3.69293	0.000222	Tier2	Q9Y274	rs59906228	C	G	0.0531	-1.867	0.045	-1.9552	-1.7788	0	3301
Q9Y274	rs278366	T	C	-0.508213	0.0266329	-0.560413	-0.456013	3.55135e-81	rs278366_Q9Y274	Same	-2.6717	0.00755	Tier1	Q9Y274	rs278366	C	T	0.88153	-0.3827	0.0387	-0.458552	-0.306848	4.57088e-23	3301
Q9Y274	rs1666290	A	G	-0.164494	0.0214975	-0.206629	-0.122359	1.9824e-14	rs1666290_Q9Y274	Same	5.28498	1.26e-07	Tier2	Q9Y274	rs1666290	A	G	0.20006	-0.363	0.0308	-0.423368	-0.302632	4.2658e-32	3301
Q9Y274	rs9827857	C	T	-0.167045	0.0257941	-0.217601	-0.116489	9.4122e-11	rs9827857_Q9Y274	Same	4.94153	7.75e-07	Tier2	Q9Y274	rs9827857	C	T	0.13142	-0.3875	0.0364	-0.458844	-0.316156	1.69824e-26	3301
Q9Y274	rs28429424	A	G	-1.62176	0.0437536	-1.70752	-1.536	0	rs28429424_Q9Y274	Same	3.95644	7.61e-05	Tier2	Q9Y274	rs28429424	A	G	0.05429	-1.8698	0.0449	-1.9578	-1.7818	0	3301
Q9Y274	rs28429424	A	G	-1.62176	0.0437536	-1.70752	-1.536	0	rs28429424_Q9Y274	Same	3.95644	7.61e-05	Tier2	Q9Y274	rs28429424	A	G	0.05429	-1.8698	0.0449	-1.9578	-1.7818	0	3301
Q9Y274	rs28489284	T	C	-1.63539	0.0441213	-1.72187	-1.54891	0	rs28489284_Q9Y274	Same	3.89019	0.0001	Tier2	Q9Y274	rs28489284	A	G	0.0531	-1.88	0.0448	-1.96781	-1.79219	0	3301
Q9Y274	rs28489284	T	C	-1.63539	0.0441213	-1.72187	-1.54891	0	rs28489284_Q9Y274	Same	3.89019	0.0001	Tier2	Q9Y274	rs28489284	A	G	0.0531	-1.88	0.0448	-1.96781	-1.79219	0	3301
Q9Y274	rs28489284	T	C	-1.63539	0.0441213	-1.72187	-1.54891	0	rs28489284_Q9Y274	Same	3.89019	0.0001	Tier2	Q9Y274	rs28489284	A	G	0.0531	-1.88	0.0448	-1.96781	-1.79219	0	3301
Q9Y274	rs72932700	T	C	-1.60286	0.0432437	-1.68762	-1.5181	0	rs72932700_Q9Y274	Same	3.91068	9.2e-05	Tier2	Q9Y274	rs72932700	C	T	0.05488	-1.8458	0.0446	-1.93322	-1.75838	0	3301
Q9Y274	rs9851650	T	C	-1.35418	0.0365345	-1.42579	-1.28257	0	rs9851650_Q9Y274	Same	4.28103	1.86e-05	Tier2	Q9Y274	rs9851650	A	G	0.06247	-1.5977	0.0436	-1.68316	-1.51224	4.67735e-294	3301
Q13740	rs17181561	T	A	-0.358558	0.0259332	-0.409387	-0.307729	1.77096e-43	rs17181561_Q13740	Same	-2.02641	0.0427	Tier1	Q13740	rs17181561	T	A	0.1175	-0.266	0.0376	-0.339696	-0.192304	1.54882e-12	3301
Q13740	rs78470897	A	G	0.469116	0.0579547	0.355525	0.582707	5.7484e-16	rs78470897_Q13740	Same	1.3767	0.169	Tier1	Q13740	rs78470897	A	G	0.02581	0.332	0.081	0.17324	0.49076	4.16869e-05	3301
Q13740	rs62263014	C	T	-0.190241	0.019968	-0.229378	-0.151104	1.61452e-21	rs62263014_Q13740	Same	-1.38322	0.167	Tier1	Q13740	rs62263014	C	T	0.22696	-0.1397	0.0306	-0.199676	-0.079724	5.01187e-06	3301
P41217	rs1879514	G	T	0.215878	0.0195823	0.177497	0.254259	2.92274e-28	rs1879514_P41217	Same	2.76799	0.00564	Tier1	P41217	rs1879514	T	G	0.76965	0.1181	0.0294	0.060476	0.175724	6.0256e-05	3301
Q76M96	rs9832446	G	A	0.089748	0.0175256	0.0553979	0.124098	3.03957e-07	rs9832446_Q76M96	Same	-0.472275	0.637	Tier1	Q76M96	rs9832446	A	G	0.64098	0.1044	0.0256	0.054224	0.154576	4.67735e-05	3301
Q8TD46	rs62263759	T	A	0.230972	0.0177845	0.196114	0.26583	1.44554e-38	rs62263759_Q8TD46	Same	3.39826	0.000678	Tier2	Q8TD46	rs62263759	T	A	0.32631	0.1228	0.0264	0.071056	0.174544	3.23594e-06	3301
Q9BWV1	rs4682480	G	A	0.365723	0.0217048	0.323182	0.408264	1.051e-63	rs4682480_Q9BWV1	Same	5.14699	2.65e-07	Tier2	Q9BWV1	rs4682480	G	A	0.174	0.165	0.0324	0.101496	0.228504	3.46737e-07	3301
Q8IYS0	rs61634901	A	G	0.334686	0.0174962	0.300393	0.368979	1.44647e-81	rs61634901_Q8IYS0	Same	-1.02551	0.305	Tier1	Q8IYS0	rs61634901	A	G	0.32327	0.3664	0.0255	0.31642	0.41638	8.51138e-47	3301
Q8IYS0	rs2712339	T	C	-0.286703	0.0170777	-0.320175	-0.253231	2.9775e-63	rs2712339_Q8IYS0	Same	1.96263	0.0497	Tier1	Q8IYS0	rs2712339	T	C	0.37833	-0.3471	0.0256	-0.397276	-0.296924	7.76247e-42	3301
Q8IYS0	rs13072808	A	T	-0.290444	0.0222382	-0.334031	-0.246857	5.52797e-39	rs13072808_Q8IYS0	Same	-1.61276	0.107	Tier1	Q8IYS0	rs13072808	A	T	0.17118	-0.2264	0.0329	-0.290884	-0.161916	6.0256e-12	3301
Q8IYS0	rs116660001	C	T	-0.603464	0.0799987	-0.760261	-0.446667	4.57801e-14	rs116660001_Q8IYS0	Same	-0.174156	0.862	Tier1	Q8IYS0	rs116660001	C	T	0.01005	-0.576	0.1359	-0.842364	-0.309636	2.23872e-05	3301
Q8IYS0	rs4682146	G	C	0.573441	0.017031	0.54006	0.606822	1.56184e-248	rs4682146_Q8IYS0	Same	6.58722	4.48e-11	Tier2	Q8IYS0	rs4682146	G	C	0.32601	0.3709	0.0256	0.320724	0.421076	1.69824e-47	3301
Q8IYS0	rs9842897	T	C	-0.503005	0.0205626	-0.543308	-0.462702	3.7405e-132	rs9842897_Q8IYS0	Same	-5.49119	3.99e-08	Tier2	Q8IYS0	rs9842897	T	C	0.19796	-0.2969	0.0314	-0.358444	-0.235356	3.0903e-21	3301
Q13449	rs6785974	C	A	0.366687	0.0216672	0.324219	0.409155	3.01349e-64	rs6785974_Q13449	Same	3.73883	0.000185	Tier2	Q13449	rs6785974	A	C	0.83613	0.2194	0.0329	0.154916	0.283884	2.45471e-11	3301
Q8NBL1	rs17203139	G	T	1.22445	0.0335273	1.15874	1.29016	5.15465e-292	rs17203139_Q8NBL1	Same	14.1951	9.82e-46	Tier2	Q8NBL1	rs17203139	G	T	0.07009	0.391	0.0482	0.296528	0.485472	5.01187e-16	3301
Q12841	rs916510	C	T	-0.187543	0.0186405	-0.224078	-0.151008	8.21385e-24	rs916510_Q12841	Same	-1.90442	0.0569	Tier1	Q12841	rs916510	T	C	0.71883	-0.1238	0.0278	-0.178288	-0.069312	8.51138e-06	3301
Q14554	rs3804750	T	C	-0.455735	0.0298906	-0.514321	-0.397149	1.73039e-52	rs3804750_Q14554	Same	-4.01748	5.88e-05	Tier2	Q14554	rs3804750	T	C	0.08303	-0.2387	0.045	-0.3269	-0.1505	1.12202e-07	3301
Q14554	rs3804750	T	C	-0.455735	0.0298906	-0.514321	-0.397149	1.73039e-52	rs3804750_Q14554	Same	-4.01748	5.88e-05	Tier2	Q14554	rs3804750	T	C	0.08303	-0.2387	0.045	-0.3269	-0.1505	1.12202e-07	3301
Q14554	rs836848	G	T	-0.830107	0.0223955	-0.874002	-0.786212	0	rs836848_Q14554	Same	-10.3054	6.66e-25	Tier2	Q14554	rs836848	T	G	0.79574	-0.4443	0.03	-0.5031	-0.3855	1.54882e-49	3301
Q14554	rs3106737	C	T	0.594429	0.0200216	0.555187	0.633671	1.05122e-193	rs3106737_Q14554	Same	6.12217	9.23e-10	Tier2	Q14554	rs3106737	C	T	0.20718	0.3685	0.031	0.30774	0.42926	1.44544e-32	3301
Q14554	rs3804755	A	G	-0.721309	0.0194602	-0.759451	-0.683167	0	rs3804755_Q14554	Same	-10.0014	1.5e-23	Tier2	Q14554	rs3804755	T	C	0.50416	-0.4076	0.0246	-0.455816	-0.359384	1.8197e-61	3301
Q14554	rs3804755	A	G	-0.721309	0.0194602	-0.759451	-0.683167	0	rs3804755_Q14554	Same	-10.0014	1.5e-23	Tier2	Q14554	rs3804755	T	C	0.50416	-0.4076	0.0246	-0.455816	-0.359384	1.8197e-61	3301
Q14554	rs3804755	A	G	-0.721309	0.0194602	-0.759451	-0.683167	0	rs3804755_Q14554	Same	-10.0014	1.5e-23	Tier2	Q14554	rs3804755	T	C	0.50416	-0.4076	0.0246	-0.455816	-0.359384	1.8197e-61	3301
Q14554	rs3804755	A	G	-0.721309	0.0194602	-0.759451	-0.683167	0	rs3804755_Q14554	Same	-10.0014	1.5e-23	Tier2	Q14554	rs3804755	T	C	0.50416	-0.4076	0.0246	-0.455816	-0.359384	1.8197e-61	3301
Q14554	rs3804755	A	G	-0.721309	0.0194602	-0.759451	-0.683167	0	rs3804755_Q14554	Same	-10.0014	1.5e-23	Tier2	Q14554	rs3804755	T	C	0.50416	-0.4076	0.0246	-0.455816	-0.359384	1.8197e-61	3301
Q14554	rs3804755	A	G	-0.721309	0.0194602	-0.759451	-0.683167	0	rs3804755_Q14554	Same	-10.0014	1.5e-23	Tier2	Q14554	rs3804755	T	C	0.50416	-0.4076	0.0246	-0.455816	-0.359384	1.8197e-61	3301
Q14554	rs9812472	G	T	-0.250932	0.0181116	-0.286431	-0.215433	1.19021e-43	rs9812472_Q14554	Same	-3.51071	0.000447	Tier2	Q14554	rs9812472	G	T	0.29348	-0.1365	0.0271	-0.189616	-0.083384	4.67735e-07	3301
Q14554	rs3804755	A	G	-0.721309	0.0194602	-0.759451	-0.683167	0	rs3804755_Q14554	Same	-10.0014	1.5e-23	Tier2	Q14554	rs3804755	T	C	0.50416	-0.4076	0.0246	-0.455816	-0.359384	1.8197e-61	3301
Q14554	rs3804755	A	G	-0.721309	0.0194602	-0.759451	-0.683167	0	rs3804755_Q14554	Same	-10.0014	1.5e-23	Tier2	Q14554	rs3804755	T	C	0.50416	-0.4076	0.0246	-0.455816	-0.359384	1.8197e-61	3301
Q14554	rs3804755	A	G	-0.721309	0.0194602	-0.759451	-0.683167	0	rs3804755_Q14554	Same	-10.0014	1.5e-23	Tier2	Q14554	rs3804755	T	C	0.50416	-0.4076	0.0246	-0.455816	-0.359384	1.8197e-61	3301
Q14554	rs3804755	A	G	-0.721309	0.0194602	-0.759451	-0.683167	0	rs3804755_Q14554	Same	-10.0014	1.5e-23	Tier2	Q14554	rs3804755	T	C	0.50416	-0.4076	0.0246	-0.455816	-0.359384	1.8197e-61	3301
Q14554	rs3792379	A	C	-0.804203	0.0216966	-0.846728	-0.761678	0	rs3792379_Q14554	Same	-11.5401	8.28e-31	Tier2	Q14554	rs3792379	C	A	0.51234	-0.4351	0.0235	-0.48116	-0.38904	1.28825e-76	3301
Q9UIW2	rs60330035	C	G	-0.411001	0.0252825	-0.460555	-0.361447	2.01358e-59	rs60330035_Q9UIW2	Same	-4.98908	6.07e-07	Tier2	Q9UIW2	rs60330035	C	G	0.12742	-0.1903	0.0363	-0.261448	-0.119152	1.65959e-07	3301
Q9UIW2	rs78305307	A	G	-0.560788	0.0357189	-0.630797	-0.490779	1.51193e-55	rs78305307_Q9UIW2	Same	-4.09161	4.28e-05	Tier2	Q9UIW2	rs78305307	A	G	0.05681	-0.2928	0.0549	-0.400404	-0.185196	9.77237e-08	3301
Q9UIW2	rs11717714	A	T	-0.209222	0.0213904	-0.251147	-0.167297	1.35723e-22	rs11717714_Q9UIW2	Same	-1.56879	0.117	Tier1	Q9UIW2	rs11717714	A	T	0.16943	-0.147	0.0334	-0.212464	-0.081536	1.09648e-05	3301
P04843	rs9880064	G	A	-0.428085	0.0167715	-0.460957	-0.395213	1.05093e-143	rs9880064_P04843	Same	-2.88001	0.00398	Tier1	P04843	rs9880064	G	A	0.61902	-0.3421	0.0247	-0.390512	-0.293688	1.44544e-43	3301
Q9UKZ9	rs6440123	T	A	0.100114	0.0174594	0.0658936	0.134334	9.80262e-09	rs6440123_Q9UKZ9	Same	-1.78894	0.0736	Tier1	Q9UKZ9	rs6440123	G	A	0.35654	0.1554	0.0255	0.10542	0.20538	1.07152e-09	3301
Q9UKZ9	rs2707995	C	G	0.222577	0.0181542	0.186995	0.258159	1.47811e-34	rs2707995_Q9UKZ9	Same	0.664873	0.506	Tier1	Q9UKZ9	rs2707995	G	C	0.71303	0.201	0.0269	0.148276	0.253724	7.4131e-14	3301
Q9UKZ9	rs41424446	A	G	-0.342868	0.0357457	-0.41293	-0.272806	8.65091e-22	rs41424446_Q9UKZ9	Same	-1.93457	0.053	Tier1	Q9UKZ9	rs41424446	A	G	0.06455	-0.2227	0.0508	-0.322268	-0.123132	1.14815e-05	3301
Q9UKZ9	rs7650847	C	T	0.133431	0.0179792	0.0981917	0.16867	1.15889e-13	rs7650847_Q9UKZ9	Same	-1.28912	0.197	Tier1	Q9UKZ9	rs7650847	C	T	0.31818	0.1745	0.0263	0.122952	0.226048	3.0903e-11	3301
Q9UKZ9	rs62278541	G	A	0.459547	0.0171275	0.425977	0.493117	1.40634e-158	rs62278541_Q9UKZ9	Same	2.69115	0.00712	Tier1	Q9UKZ9	rs62278541	G	A	0.36595	0.3791	0.0245	0.33108	0.42712	3.80189e-54	3301
P15086	rs13318851	C	G	0.410047	0.0194655	0.371895	0.448199	1.65631e-98	rs13318851_P15086	Same	4.4361	9.16e-06	Tier2	P15086	rs13318851	C	G	0.23136	0.254	0.0293	0.196572	0.311428	4.16869e-18	3301
P15086	rs41267865	A	C	0.434526	0.0273644	0.380892	0.48816	8.82657e-57	rs41267865_P15086	Same	3.97624	7e-05	Tier2	P15086	rs41267865	A	C	0.10635	0.2372	0.0414	0.156056	0.318344	1e-08	3301
P49788	rs190970900	C	T	-1.4405	0.0755365	-1.58855	-1.29245	4.4619e-81	rs190970900_P49788	Same	-1.34996	0.177	Tier1	P49788	rs190970900	C	T	0.00786	-1.2248	0.1408	-1.50077	-0.948832	3.31131e-18	3301
P49788	rs57262841	T	C	-0.53674	0.0226739	-0.581181	-0.492299	6.98492e-124	rs57262841_P49788	Same	-1.49607	0.135	Tier1	P49788	rs57262841	T	C	0.15048	-0.4756	0.034	-0.54224	-0.40896	2.29087e-44	3301
P49788	rs73015665	T	A	0.749554	0.0216547	0.707111	0.791997	1.55868e-262	rs73015665_P49788	Same	-17.2678	8.22e-67	Tier2	P49788	rs73015665	T	A	0.14595	1.3405	0.0265	1.28856	1.39244	0	3301
O94933	rs62282371	G	T	-0.582705	0.0248801	-0.63147	-0.53394	2.64097e-121	rs62282371_O94933	Same	-1.00826	0.313	Tier1	O94933	rs62282371	G	T	0.12725	-0.538	0.0367	-0.609932	-0.466068	8.70964e-49	3301
O94933	rs3729576	C	A	0.238692	0.0166984	0.205963	0.271421	2.37338e-46	rs3729576_O94933	Same	0.527348	0.598	Tier1	O94933	rs3729576	A	C	0.5616	0.2231	0.0244	0.175276	0.270924	6.0256e-20	3301
O94933	rs74701678	C	A	0.423038	0.0696103	0.286602	0.559474	1.22277e-09	rs74701678_O94933	Same	0.278122	0.781	Tier1	O94933	rs74701678	C	A	0.01662	0.3899	0.0967	0.200368	0.579432	5.49541e-05	3301
O94933	rs114438312	C	T	0.360708	0.0589473	0.245171	0.476245	9.40702e-10	rs114438312_O94933	Same	-0.345549	0.73	Tier1	O94933	rs114438312	C	T	0.02031	0.3994	0.0952	0.212808	0.585992	2.69153e-05	3301
Q8N2Q7	rs76623340	T	C	-0.303845	0.0297015	-0.36206	-0.24563	1.45567e-24	rs76623340_Q8N2Q7	Same	-2.74809	0.00599	Tier1	Q8N2Q7	rs76623340	T	C	0.09758	-0.1636	0.0415	-0.24494	-0.08226	7.94328e-05	3301
Q9UBS4	rs56227532	C	T	-0.539124	0.0309113	-0.59971	-0.478538	4.03035e-68	rs56227532_Q9UBS4	Same	-5.00466	5.6e-07	Tier2	Q9UBS4	rs56227532	C	T	0.08626	-0.2696	0.0441	-0.356036	-0.183164	1e-09	3301
P02765	rs10937254	C	G	0.584509	0.0182949	0.548651	0.620367	5.54109e-224	rs10937254_P02765	Same	-1.22328	0.221	Tier1	P02765	rs10937254	G	C	0.73263	0.623	0.0256	0.572824	0.673176	2.5704e-130	3301
P02765	rs6802305	C	T	0.245979	0.0297313	0.187706	0.304252	1.30191e-16	rs6802305_P02765	Same	-1.02647	0.305	Tier1	P02765	rs6802305	C	T	0.07755	0.3035	0.0475	0.2104	0.3966	1.62181e-10	3301
P02765	rs2070633	T	C	0.515213	0.0162423	0.483378	0.547048	8.1294e-221	rs2070633_P02765	Same	-0.140375	0.888	Tier1	P02765	rs2070633	C	T	0.5057	0.5192	0.0233	0.473532	0.564868	1.31826e-109	3301
P02765	rs186703728	A	C	0.502157	0.0761642	0.352875	0.651439	4.30784e-11	rs186703728_P02765	Same	0.448127	0.654	Tier1	P02765	rs186703728	A	C	0.01396	0.4422	0.11	0.2266	0.6578	5.7544e-05	3301
Q9NPH3	rs9813227	A	C	-1.06925	0.0288474	-1.12579	-1.01271	0	rs9813227_Q9NPH3	Same	1.09079	0.275	Tier1	Q9NPH3	rs9813227	C	A	0.83213	-1.1122	0.0268	-1.16473	-1.05967	0	3301
Q9NPH3	rs56282068	G	T	0.258069	0.0314439	0.196439	0.319699	2.26253e-16	rs56282068_Q9NPH3	Same	0.925568	0.355	Tier1	Q9NPH3	rs56282068	G	T	0.07028	0.2034	0.05	0.1054	0.3014	4.67735e-05	3301
Q9NPH3	rs7626795	G	A	-0.0518445	0.025929	-0.102665	-0.00102364	0.0455566	rs7626795_Q9NPH3	Same	2.42704	0.0152	Tier1	Q9NPH3	rs7626795	G	A	0.12065	-0.1643	0.0384	-0.239564	-0.089036	1.90546e-05	3301
Q9NPH3	rs1024949	C	T	-0.401175	0.0253255	-0.450813	-0.351537	1.62813e-56	rs1024949_Q9NPH3	Same	0.988706	0.323	Tier1	Q9NPH3	rs1024949	C	T	0.13439	-0.4479	0.0399	-0.526104	-0.369696	2.95121e-29	3301
Q9NPH3	rs9831803	T	G	-0.423536	0.0218438	-0.46635	-0.380722	9.51025e-84	rs9831803_Q9NPH3	Same	-2.54987	0.0108	Tier1	Q9NPH3	rs9831803	T	G	0.17055	-0.3222	0.0332	-0.387272	-0.257128	2.95121e-22	3301
Q9NPH3	rs13071108	C	T	0.576239	0.0181572	0.540651	0.611827	4.93684e-221	rs13071108_Q9NPH3	Same	1.12543	0.26	Tier1	Q9NPH3	rs13071108	C	T	0.28119	0.5399	0.0267	0.487568	0.592232	8.91251e-91	3301
Q8TF66	rs923930	A	G	0.871753	0.0255155	0.821743	0.921763	7.85358e-256	rs923930_Q8TF66	Same	6.15948	7.3e-10	Tier2	Q8TF66	rs923930	A	G	0.11228	0.5888	0.0382	0.513928	0.663672	1.44544e-53	3301
Q8TF66	rs73207293	A	T	0.397732	0.0181016	0.362253	0.433211	5.31033e-107	rs73207293_Q8TF66	Same	5.55798	2.73e-08	Tier2	Q8TF66	rs73207293	T	A	0.71225	0.2166	0.0271	0.163484	0.269716	1.20226e-15	3301
Q8TF66	rs73081799	G	A	-0.87336	0.056266	-0.983641	-0.763079	2.4629e-54	rs73081799_Q8TF66	Same	-4.20463	2.62e-05	Tier2	Q8TF66	rs73081799	G	A	0.02752	-0.4635	0.0796	-0.619516	-0.307484	5.7544e-09	3301
Q8TF66	rs903330	G	A	0.221004	0.0171199	0.187449	0.254559	3.99584e-38	rs903330_Q8TF66	Same	1.18555	0.236	Tier1	Q8TF66	rs903330	G	A	0.3667	0.1838	0.0263	0.132252	0.235348	2.63027e-12	3301
Q8TF66	rs12632411	A	G	0.382604	0.0165084	0.350248	0.41496	7.88075e-119	rs12632411_Q8TF66	Same	5.07134	3.95e-07	Tier2	Q8TF66	rs12632411	A	G	0.40806	0.2247	0.0264	0.172956	0.276444	1.94984e-17	3301
P40197	rs1466733	G	A	-0.28762	0.018935	-0.324733	-0.250507	4.12786e-52	rs1466733_P40197	Same	-3.22484	0.00126	Tier1	P40197	rs1466733	G	A	0.23391	-0.1762	0.0289	-0.232844	-0.119556	1.12202e-09	3301
Q8NBI6	rs1538767	T	C	0.32375	0.0167502	0.29092	0.35658	3.11773e-83	rs1538767_Q8NBI6	Same	2.35757	0.0184	Tier1	Q8NBI6	rs1538767	C	T	0.57901	0.253	0.0249	0.204196	0.301804	3.16228e-24	3301
Q8NBI6	rs3796159	G	C	0.287945	0.0200577	0.248632	0.327258	9.79249e-47	rs3796159_Q8NBI6	Same	3.27461	0.00106	Tier1	Q8NBI6	rs3796159	G	C	0.21828	0.1695	0.0301	0.110504	0.228496	1.8197e-08	3301
Q8NBI6	rs114044674	T	C	0.542707	0.0448237	0.454853	0.630561	9.62806e-34	rs114044674_Q8NBI6	Same	2.04081	0.0413	Tier1	Q8NBI6	rs114044674	T	C	0.03397	0.3729	0.0701	0.235504	0.510296	1.04713e-07	3301
Q8NBI6	rs78813904	A	G	-0.310073	0.0295937	-0.368077	-0.252069	1.09395e-25	rs78813904_Q8NBI6	Same	-1.59608	0.11	Tier1	Q8NBI6	rs78813904	A	G	0.08952	-0.2261	0.0435	-0.31136	-0.14084	2.04174e-07	3301
P35475	rs3796622	T	C	0.623746	0.016618	0.591175	0.656317	2.53277e-308	rs3796622_P35475	Same	0.719361	0.472	Tier1	P35475	rs3796622	C	T	0.6345	0.6031	0.0234	0.557236	0.648964	1.20226e-146	3301
P35475	rs3755955	A	G	0.336988	0.0231168	0.291679	0.382297	3.8985e-48	rs3755955_P35475	Same	-1.10366	0.27	Tier1	P35475	rs3755955	A	G	0.15581	0.382	0.0336	0.316144	0.447856	6.60693e-30	3301
P35475	rs76638961	C	A	0.672961	0.0361037	0.602198	0.743724	1.5318e-77	rs76638961_P35475	Same	1.07515	0.282	Tier1	P35475	rs76638961	C	A	0.04951	0.6006	0.0568	0.489272	0.711928	3.80189e-26	3301
P35475	rs17165089	A	G	0.896395	0.0454106	0.80739	0.9854	9.82036e-87	rs17165089_P35475	Same	2.24433	0.0248	Tier1	P35475	rs17165089	A	G	0.04022	0.7221	0.063	0.59862	0.84558	2.23872e-30	3301
P35475	rs6599388	T	C	-0.297144	0.0182204	-0.332856	-0.261432	8.61769e-60	rs6599388_P35475	Same	-1.51105	0.131	Tier1	P35475	rs6599388	T	C	0.28363	-0.2483	0.0267	-0.300632	-0.195968	1.47911e-20	3301
P35475	rs34869253	C	T	0.411734	0.0162786	0.379828	0.44364	3.82289e-141	rs34869253_P35475	Same	-0.198297	0.843	Tier1	P35475	rs34869253	C	T	0.42924	0.4176	0.0247	0.369188	0.466012	3.71535e-64	3301
P35475	rs2279178	A	G	0.294989	0.0214544	0.252938	0.33704	5.12314e-43	rs2279178_P35475	Same	-1.70578	0.088	Tier1	P35475	rs2279178	G	A	0.81591	0.36	0.0315	0.29826	0.42174	2.95121e-30	3301
P35475	rs10794537	T	G	0.448208	0.0202686	0.408481	0.487935	2.35085e-108	rs10794537_P35475	Same	-1.61187	0.107	Tier1	P35475	rs10794537	G	T	0.79346	0.5059	0.0295	0.44808	0.56372	3.98107e-66	3301
P35475	rs11248061	A	C	0.505513	0.0162772	0.47361	0.537416	9.30569e-212	rs11248061_P35475	Same	1.44946	0.147	Tier1	P35475	rs11248061	A	C	0.43293	0.4636	0.0239	0.416756	0.510444	1.02329e-83	3301
P35475	rs935974	A	T	-0.142632	0.0214322	-0.184639	-0.100625	2.83223e-11	rs935974_P35475	Same	-0.14148	0.887	Tier1	P35475	rs935974	T	A	0.80217	-0.1373	0.031	-0.19806	-0.07654	9.33254e-06	3301
P35475	rs144086020	T	C	0.382851	0.0508754	0.283135	0.482567	5.26154e-14	rs144086020_P35475	Same	0.385839	0.7	Tier1	P35475	rs144086020	T	C	0.03605	0.3494	0.0702	0.211808	0.486992	6.45654e-07	3301
P22607	rs73079686	C	T	0.350375	0.0209172	0.309377	0.391373	5.61052e-63	rs73079686_P22607	Same	5.92806	3.07e-09	Tier2	P22607	rs73079686	C	T	0.2047	0.1277	0.0312	0.066548	0.188852	4.16869e-05	3301
P22607	rs17881768	G	C	0.255939	0.0227848	0.211281	0.300597	2.81212e-29	rs17881768_P22607	Same	1.78086	0.0749	Tier1	P22607	rs17881768	G	C	0.18087	0.1854	0.0324	0.121896	0.248904	1.07152e-08	3301
P22607	rs28643543	A	G	-0.298755	0.018516	-0.335046	-0.262464	1.44896e-58	rs28643543_P22607	Same	-4.30081	1.7e-05	Tier2	P22607	rs28643543	A	G	0.2764	-0.1551	0.0278	-0.209588	-0.100612	2.5704e-08	3301
P30533	rs74618629	A	G	-0.601363	0.0680485	-0.734738	-0.467988	9.80799e-19	rs74618629_P30533	Same	0.619479	0.536	Tier1	P30533	rs74618629	A	G	0.01746	-0.6729	0.0933	-0.855768	-0.490032	5.37032e-13	3301
P30533	rs1800493	T	C	-1.24567	0.0697382	-1.38236	-1.10898	2.3273e-71	rs1800493_P30533	Same	-5.12109	3.04e-07	Tier2	P30533	rs1800493	T	C	0.01522	-0.6167	0.1011	-0.814856	-0.418544	1.07152e-09	3301
Q9Y2E5	rs16838992	G	T	0.674468	0.0181965	0.638803	0.710133	0	rs16838992_Q9Y2E5	Same	13.5813	5.17e-42	Tier2	Q9Y2E5	rs16838992	G	T	0.44174	0.2589	0.0246	0.210684	0.307116	6.16595e-26	3301
Q9Y2E5	rs2301795	G	A	-0.904895	0.0244132	-0.952745	-0.857045	0	rs2301795_Q9Y2E5	Same	-17.2253	1.71e-66	Tier2	Q9Y2E5	rs2301795	A	G	0.50435	-0.3164	0.0239	-0.363244	-0.269556	5.88844e-40	3301
Q6NUJ1	rs35791045	G	A	0.601804	0.021426	0.559809	0.643799	1.39079e-173	rs35791045_Q6NUJ1	Same	1.09208	0.275	Tier1	Q6NUJ1	rs35791045	G	A	0.16956	0.5581	0.0338	0.491852	0.624348	4.57088e-61	3301
Q6NUJ1	rs77810263	A	C	-0.462587	0.0207373	-0.503232	-0.421942	3.15792e-110	rs77810263_Q6NUJ1	Same	0.933056	0.351	Tier1	Q6NUJ1	rs77810263	A	C	0.18538	-0.497	0.0305	-0.55678	-0.43722	1.04713e-59	3301
Q66K79	rs6845969	A	T	0.151073	0.0177345	0.116313	0.185833	1.61525e-17	rs6845969_Q66K79	Same	0.0213278	0.983	Tier1	Q66K79	rs6845969	A	T	0.66437	0.1504	0.0261	0.099244	0.201556	7.94328e-09	3301
Q66K79	rs3796738	A	G	-0.156316	0.0191644	-0.193878	-0.118754	3.44638e-16	rs3796738_Q66K79	Same	-1.197	0.231	Tier1	Q66K79	rs3796738	A	G	0.74706	-0.1158	0.0279	-0.170484	-0.061116	3.38844e-05	3301
Q10588	rs113730007	A	G	-1.12702	0.0304059	-1.18662	-1.06742	0	rs113730007_Q10588	Same	4.40752	1.05e-05	Tier2	Q10588	rs113730007	A	G	0.13603	-1.3098	0.0282	-1.36507	-1.25453	0	3301
Q10588	rs77968068	T	C	-1.07036	0.0288773	-1.12696	-1.01376	0	rs77968068_Q10588	Same	4.2855	1.82e-05	Tier2	Q10588	rs77968068	T	C	0.09315	-1.2715	0.037	-1.34402	-1.19898	1.65959e-258	3301
Q10588	rs7657257	A	G	-1.15679	0.0480538	-1.25098	-1.0626	4.81926e-128	rs7657257_Q10588	Same	1.05942	0.289	Tier1	Q10588	rs7657257	A	G	0.02557	-1.25	0.0737	-1.39445	-1.10555	1.47911e-64	3301
Q10588	rs10000290	G	A	-0.682188	0.0228877	-0.727048	-0.637328	3.27932e-195	rs10000290_Q10588	Same	2.01286	0.0441	Tier1	Q10588	rs10000290	G	A	0.15397	-0.7604	0.0314	-0.821944	-0.698856	7.24436e-130	3301
Q10588	rs884474	T	A	-0.785772	0.0211994	-0.827323	-0.744221	0	rs884474_Q10588	Same	0.963625	0.335	Tier1	Q10588	rs884474	T	A	0.20648	-0.8187	0.0268	-0.871228	-0.766172	1.77828e-204	3301
Q10588	rs11725530	A	T	-0.567219	0.0225277	-0.611373	-0.523065	6.85362e-140	rs11725530_Q10588	Same	3.11861	0.00182	Tier1	Q10588	rs11725530	A	T	0.15865	-0.6885	0.0317	-0.750632	-0.626368	6.60693e-105	3301
Q10588	rs9291638	A	G	-0.254624	0.0176366	-0.289192	-0.220056	3.01588e-47	rs9291638_Q10588	Same	2.93573	0.00333	Tier1	Q10588	rs9291638	G	A	0.67945	-0.3471	0.0261	-0.398256	-0.295944	2.04174e-40	3301
Q10588	rs76419275	A	C	-1.15709	0.0476205	-1.25043	-1.06375	2.05173e-130	rs76419275_Q10588	Same	2.07845	0.0377	Tier1	Q10588	rs76419275	A	C	0.02328	-1.3481	0.0786	-1.50216	-1.19404	6.30957e-66	3301
Q10588	rs12500744	C	T	-0.865439	0.038849	-0.941583	-0.789295	6.17733e-110	rs12500744_Q10588	Same	0.985349	0.324	Tier1	Q10588	rs12500744	C	T	0.03956	-0.9377	0.0622	-1.05961	-0.815788	2.29087e-51	3301
Q10588	rs13131606	T	C	0.363837	0.0214029	0.321887	0.405787	8.29301e-65	rs13131606_Q10588	Same	-1.75104	0.0799	Tier1	Q10588	rs13131606	T	C	0.18134	0.4298	0.031	0.36904	0.49056	9.77237e-44	3301
Q10588	rs884474	T	A	-0.785772	0.0211994	-0.827323	-0.744221	0	rs884474_Q10588	Same	0.963625	0.335	Tier1	Q10588	rs884474	T	A	0.20648	-0.8187	0.0268	-0.871228	-0.766172	1.77828e-204	3301
Q10588	rs884474	T	A	-0.785772	0.0211994	-0.827323	-0.744221	0	rs884474_Q10588	Same	0.963625	0.335	Tier1	Q10588	rs884474	T	A	0.20648	-0.8187	0.0268	-0.871228	-0.766172	1.77828e-204	3301
Q10588	rs4263397	G	T	-1.00205	0.0270344	-1.05504	-0.949063	0	rs4263397_Q10588	Same	2.21546	0.0267	Tier1	Q10588	rs4263397	G	T	0.25167	-1.0783	0.0213	-1.12005	-1.03655	0	3301
P09417	rs699459	T	C	-0.380029	0.0174732	-0.414276	-0.345782	7.02005e-105	rs699459_P09417	Same	-6.81206	9.62e-12	Tier2	P09417	rs699459	C	T	0.6729	-0.1672	0.0259	-0.217964	-0.116436	1.09648e-10	3301
P09417	rs146963227	A	G	-0.782801	0.0808985	-0.941362	-0.62424	3.80082e-22	rs146963227_P09417	Same	-0.283595	0.777	Tier1	P09417	rs146963227	A	G	0.00906	-0.7367	0.141	-1.01306	-0.46034	1.7378e-07	3301
P09417	rs2518606	G	A	0.519481	0.0282881	0.464036	0.574926	2.5532e-75	rs2518606_P09417	Same	4.25344	2.11e-05	Tier2	P09417	rs2518606	G	A	0.09496	0.3048	0.0418	0.222872	0.386728	3.23594e-13	3301
P09417	rs34914923	T	G	-0.714942	0.0192885	-0.752747	-0.677137	0	rs34914923_P09417	Same	-5.23961	1.61e-07	Tier2	P09417	rs34914923	T	G	0.2509	-0.5398	0.0273	-0.593308	-0.486292	7.58578e-87	3301
P08294	rs1799895	G	C	1.84468	0.0815904	1.68476	2.0046	3.53239e-113	rs1799895_P08294	Same	-3.7506	0.000176	Tier2	P08294	rs1799895	G	C	0.0163	2.3042	0.0914	2.12506	2.48334	3.54813e-140	3301
P35968	rs34231037	G	A	-1.15981	0.0474164	-1.25275	-1.06687	3.93103e-132	rs34231037_P35968	Same	-0.0834825	0.933	Tier1	P35968	rs34231037	G	A	0.03377	-1.1531	0.0649	-1.2803	-1.0259	1.04713e-70	3301
P35968	rs2305948	T	C	0.55553	0.0275798	0.501474	0.609586	3.12294e-90	rs2305948_P35968	Same	3.00992	0.00261	Tier1	P35968	rs2305948	T	C	0.09933	0.4073	0.0408	0.327332	0.487268	1.69824e-23	3301
P35968	rs12331869	A	G	0.236831	0.0214197	0.194848	0.278814	2.03465e-28	rs12331869_P35968	Same	2.20813	0.0272	Tier1	P35968	rs12331869	G	A	0.81168	0.1529	0.0314	0.091356	0.214444	1.14815e-06	3301
P35968	rs9994560	A	G	-0.192142	0.016716	-0.224905	-0.159379	1.40587e-30	rs9994560_P35968	Same	-2.19003	0.0285	Tier1	P35968	rs9994560	G	A	0.5103	-0.125	0.0257	-0.175372	-0.074628	1.14815e-06	3301
P20155	rs55998946	C	T	0.21353	0.0164946	0.181201	0.245859	2.49207e-38	rs55998946_P20155	Same	-0.0288861	0.977	Tier1	P20155	rs55998946	C	T	0.47876	0.2144	0.0252	0.165008	0.263792	1.77828e-17	3301
P20155	rs34393987	T	C	0.727547	0.057917	0.61403	0.841064	3.42017e-36	rs34393987_P20155	Same	-2.51023	0.0121	Tier1	P20155	rs34393987	T	C	0.02124	0.9814	0.0829	0.818916	1.14388	2.39883e-32	3301
P20155	rs1473430	A	G	0.119696	0.0171754	0.0860322	0.15336	3.19108e-12	rs1473430_P20155	Same	-0.674451	0.5	Tier1	P20155	rs1473430	G	A	0.63208	0.1406	0.0258	0.090032	0.191168	5.37032e-08	3301
P20155	rs781534	A	C	0.112208	0.0172971	0.0783056	0.14611	8.75092e-11	rs781534_P20155	Same	-0.550531	0.582	Tier1	P20155	rs781534	T	C	0.65234	0.1294	0.026	0.07844	0.18036	6.76083e-07	3301
Q16270	rs11133477	G	A	-0.574205	0.0202314	-0.613858	-0.534552	3.37896e-177	rs11133477_Q16270	Same	-5.58458	2.34e-08	Tier2	Q16270	rs11133477	A	G	0.78582	-0.3749	0.0294	-0.432524	-0.317276	2.34423e-37	3301
Q16270	rs4561981	C	T	-0.282524	0.0169389	-0.315724	-0.249324	1.86145e-62	rs4561981_Q16270	Same	-3.24578	0.00117	Tier1	Q16270	rs4561981	T	C	0.60024	-0.1837	0.0253	-0.233288	-0.134112	3.80189e-13	3301
Q16270	rs11573021	A	G	-0.305529	0.0203744	-0.345463	-0.265595	7.83311e-51	rs11573021_Q16270	Same	-1.55989	0.119	Tier1	Q16270	rs11573021	A	G	0.20797	-0.2445	0.0334	-0.309964	-0.179036	2.34423e-13	3301
P02771	rs667	T	C	-0.121221	0.0195426	-0.159524	-0.0829176	5.54255e-10	rs667_P02771	Same	0.870299	0.384	Tier1	P02771	rs667	T	C	0.23088	-0.1518	0.0292	-0.209032	-0.094568	1.90546e-07	3301
P10720	rs872914	G	A	-0.123855	0.018302	-0.159727	-0.0879831	1.31206e-11	rs872914_P10720	Same	11.5989	4.18e-31	Tier2	P10720	rs872914	A	G	0.70779	-0.4851	0.0252	-0.534492	-0.435708	8.51138e-83	3301
P09341	rs74544699	G	A	0.900625	0.0400119	0.822202	0.979048	3.39428e-112	rs74544699_P09341	Same	-4.02987	5.58e-05	Tier2	P09341	rs74544699	G	A	0.04649	1.177	0.0557	1.06783	1.28617	5.24807e-99	3301
P09341	rs74451052	G	A	-0.233986	0.0322733	-0.297242	-0.17073	4.16333e-13	rs74451052_P09341	Same	-0.157312	0.875	Tier1	P09341	rs74451052	G	A	0.07736	-0.2249	0.0479	-0.318784	-0.131016	2.69153e-06	3301
P09341	rs6842204	G	A	0.373584	0.0213085	0.331819	0.415349	8.13678e-69	rs6842204_P09341	Same	-3.15375	0.00161	Tier1	P09341	rs6842204	A	G	0.185	0.493	0.0313	0.431652	0.554348	8.91251e-56	3301
P09341	rs591026	A	G	0.14437	0.0572139	0.0322307	0.256509	0.0116247	rs591026_P09341	Same	-2.08526	0.037	Tier1	P09341	rs591026	A	G	0.02068	0.3657	0.0894	0.190476	0.540924	4.2658e-05	3301
P09341	rs10028419	C	T	0.59659	0.019826	0.557731	0.635449	6.30549e-199	rs10028419_P09341	Same	-4.20876	2.57e-05	Tier2	P09341	rs10028419	C	T	0.2076	0.7403	0.0278	0.685812	0.794788	2.45471e-156	3301
P09341	rs2071425	G	A	0.498337	0.0204012	0.458351	0.538323	8.86703e-132	rs2071425_P09341	Same	-1.91074	0.056	Tier1	P09341	rs2071425	G	A	0.19785	0.5675	0.0299	0.508896	0.626104	3.0903e-80	3301
Q02083	rs2135232	C	T	-0.753851	0.0203382	-0.793714	-0.713988	0	rs2135232_Q02083	Same	-7.02512	2.14e-12	Tier2	Q02083	rs2135232	C	T	0.29277	-0.5214	0.0261	-0.572556	-0.470244	8.70964e-89	3301
Q02083	rs1513889	T	C	1.08514	0.03852	1.00964	1.16064	1.33206e-174	rs1513889_Q02083	Same	4.9119	9.02e-07	Tier2	Q02083	rs1513889	T	C	0.04859	0.7529	0.0556	0.643924	0.861876	8.70964e-42	3301
Q02083	rs7686066	T	A	-0.754417	0.0203535	-0.79431	-0.714524	0	rs7686066_Q02083	Same	-6.99949	2.57e-12	Tier2	Q02083	rs7686066	T	A	0.2904	-0.5233	0.026	-0.57426	-0.47234	2.5704e-90	3301
Q02083	rs4859571	T	C	-0.833781	0.0224946	-0.87787	-0.789692	0	rs4859571_Q02083	Same	-7.23083	4.8e-13	Tier2	Q02083	rs4859571	T	C	0.23691	-0.578	0.0273	-0.631508	-0.524492	1.7378e-99	3301
Q02083	rs11931349	A	G	0.446277	0.0166829	0.413578	0.478976	1.21728e-157	rs11931349_Q02083	Same	5.14245	2.71e-07	Tier2	Q02083	rs11931349	A	G	0.40879	0.293	0.0247	0.244588	0.341412	1.65959e-32	3301
Q02083	rs4859571	T	C	-0.833781	0.0224946	-0.87787	-0.789692	0	rs4859571_Q02083	Same	-7.23083	4.8e-13	Tier2	Q02083	rs4859571	T	C	0.23691	-0.578	0.0273	-0.631508	-0.524492	1.7378e-99	3301
Q02083	rs4859571	T	C	-0.833781	0.0224946	-0.87787	-0.789692	0	rs4859571_Q02083	Same	-7.23083	4.8e-13	Tier2	Q02083	rs4859571	T	C	0.23691	-0.578	0.0273	-0.631508	-0.524492	1.7378e-99	3301
Q02083	rs13118503	T	C	-0.804044	0.0216923	-0.846561	-0.761527	0	rs13118503_Q02083	Same	-7.38623	1.51e-13	Tier2	Q02083	rs13118503	T	C	0.25414	-0.5488	0.0269	-0.601524	-0.496076	1.41254e-92	3301
Q02083	rs13118503	T	C	-0.804044	0.0216923	-0.846561	-0.761527	0	rs13118503_Q02083	Same	-7.38623	1.51e-13	Tier2	Q02083	rs13118503	T	C	0.25414	-0.5488	0.0269	-0.601524	-0.496076	1.41254e-92	3301
Q02083	rs4859609	T	A	-0.711633	0.0191992	-0.749263	-0.674003	0	rs4859609_Q02083	Same	-7.06173	1.64e-12	Tier2	Q02083	rs4859609	G	A	0.27242	-0.4794	0.0267	-0.531732	-0.427068	3.0903e-72	3301
Q07325	rs884304	A	G	-0.121243	0.0184084	-0.157323	-0.0851626	4.50918e-11	rs884304_Q07325	Same	-0.409246	0.682	Tier1	Q07325	rs884304	A	G	0.2829	-0.1077	0.0275	-0.1616	-0.0538	8.70964e-05	3301
Q13508	rs4859610	A	G	-0.393994	0.0194194	-0.432056	-0.355932	1.61749e-91	rs4859610_Q13508	Same	-1.23797	0.216	Tier1	Q13508	rs4859610	G	A	0.77429	-0.3513	0.0285	-0.40716	-0.29544	7.24436e-35	3301
Q13508	rs55975346	G	T	-0.379986	0.0245494	-0.428103	-0.331869	4.85265e-54	rs55975346_Q13508	Same	-0.0489544	0.961	Tier1	Q13508	rs55975346	G	T	0.12246	-0.3778	0.0373	-0.450908	-0.304692	4.46684e-24	3301
Q13508	rs7437856	A	G	0.208092	0.0200813	0.168733	0.247451	3.67307e-25	rs7437856_Q13508	Same	-0.180131	0.857	Tier1	Q13508	rs7437856	A	G	0.20151	0.2147	0.0307	0.154528	0.274872	2.63027e-12	3301
O14625	rs6827617	G	A	-0.197347	0.0170115	-0.23069	-0.164004	4.08374e-31	rs6827617_O14625	Same	0.668626	0.504	Tier1	O14625	rs6827617	A	G	0.59406	-0.2174	0.0247	-0.265812	-0.168988	1.47911e-18	3301
O14625	rs55975346	G	T	-0.200969	0.0246969	-0.249375	-0.152563	4.03787e-16	rs55975346_O14625	Same	0.788367	0.43	Tier1	O14625	rs55975346	G	T	0.12246	-0.2365	0.0377	-0.310392	-0.162608	3.46737e-10	3301
Q9BW91	rs28805573	A	C	-0.490152	0.0237748	-0.536751	-0.443553	1.95448e-94	rs28805573_Q9BW91	Same	-2.8639	0.00418	Tier1	Q9BW91	rs28805573	A	C	0.14346	-0.3711	0.0341	-0.437936	-0.304264	1.62181e-27	3301
Q9BW91	rs13119333	T	C	0.266955	0.0169789	0.233676	0.300234	1.05589e-55	rs13119333_Q9BW91	Same	1.40905	0.159	Tier1	Q9BW91	rs13119333	T	C	0.33677	0.2232	0.026	0.17224	0.27416	8.91251e-18	3301
Q14515	rs143408798	C	G	0.16537	0.0305437	0.105504	0.225236	6.15575e-08	rs143408798_Q14515	Same	-0.261137	0.794	Tier1	Q14515	rs143408798	C	G	0.09542	0.1794	0.0442	0.092768	0.266032	4.89779e-05	3301
Q14515	rs7681694	A	G	0.660081	0.0178084	0.625177	0.694985	0	rs7681694_Q14515	Same	17.3282	2.88e-67	Tier2	Q14515	rs7681694	A	G	0.3366	0.114	0.026	0.06304	0.16496	1.14815e-05	3301
Q14515	rs7665919	C	T	0.425116	0.0165654	0.392648	0.457584	3.04208e-145	rs7665919_Q14515	Same	2.85239	0.00434	Tier1	Q14515	rs7665919	T	C	0.6007	0.3417	0.0241	0.294464	0.388936	1.09648e-45	3301
O60760	rs6840479	G	A	0.544428	0.0165337	0.512022	0.576834	8.64079e-238	rs6840479_O60760	Same	4.65477	3.24e-06	Tier2	O60760	rs6840479	G	A	0.62247	0.4053	0.0249	0.356496	0.454104	8.31764e-60	3301
O60760	rs72665697	G	A	-1.31866	0.0406312	-1.3983	-1.23902	4.70444e-231	rs72665697_O60760	Same	-3.67108	0.000242	Tier2	O60760	rs72665697	G	A	0.03767	-1.0416	0.0636	-1.16626	-0.916944	3.16228e-60	3301
O60760	rs2016476	A	G	-0.5648	0.0165698	-0.597277	-0.532323	1.18674e-254	rs2016476_O60760	Same	-4.19594	2.72e-05	Tier2	O60760	rs2016476	A	G	0.36316	-0.44	0.0247	-0.488412	-0.391588	9.54993e-71	3301
O60760	rs6830933	T	A	0.529264	0.0205368	0.489012	0.569516	1.85085e-146	rs6830933_O60760	Same	3.70025	0.000215	Tier2	O60760	rs6830933	T	A	0.20122	0.3929	0.0306	0.332924	0.452876	1.09648e-37	3301
O95185	rs1994292	T	C	0.318344	0.0172256	0.284582	0.352106	2.94522e-76	rs1994292_O95185	Same	1.77095	0.0766	Tier1	O95185	rs1994292	T	C	0.33688	0.2637	0.0256	0.213524	0.313876	6.60693e-25	3301
O95185	rs264299	C	T	-0.276846	0.0179988	-0.312124	-0.241568	2.18279e-53	rs264299_O95185	Same	-1.15444	0.248	Tier1	O95185	rs264299	C	T	0.28622	-0.239	0.0274	-0.292704	-0.185296	2.45471e-18	3301
O95185	rs12643258	A	G	0.266624	0.0225379	0.22245	0.310798	2.73098e-32	rs12643258_O95185	Same	-0.449539	0.653	Tier1	O95185	rs12643258	G	A	0.8405	0.2847	0.0333	0.219432	0.349968	1.31826e-17	3301
P08319	rs1800759	G	T	0.442759	0.016591	0.410241	0.475277	6.73053e-157	rs1800759_P08319	Same	10.9424	7.23e-28	Tier2	P08319	rs1800759	G	T	0.61053	0.1117	0.0253	0.062112	0.161288	9.77237e-06	3301
O00462	rs227377	G	A	-0.659946	0.0178047	-0.694843	-0.625049	0	rs227377_O00462	Same	-4.09681	4.19e-05	Tier2	O00462	rs227377	T	C	0.66116	-0.5362	0.0244	-0.584024	-0.488376	2.34423e-107	3301
O00462	rs223504	G	A	0.657989	0.0177519	0.623195	0.692783	0	rs223504_O00462	Same	4.45707	8.31e-06	Tier2	O00462	rs223504	C	T	0.34477	0.5235	0.0244	0.475676	0.571324	2.63027e-102	3301
O00462	rs170563	C	T	-0.672144	0.0181338	-0.707686	-0.636602	0	rs170563_O00462	Same	-4.12966	3.63e-05	Tier2	O00462	rs170563	T	C	0.66992	-0.5466	0.0244	-0.594424	-0.498776	1e-110	3301
O00462	rs170563	C	T	-0.672144	0.0181338	-0.707686	-0.636602	0	rs170563_O00462	Same	-4.12966	3.63e-05	Tier2	O00462	rs170563	T	C	0.66992	-0.5466	0.0244	-0.594424	-0.498776	1e-110	3301
O00462	rs34475639	T	C	0.686305	0.0185159	0.650014	0.722596	0	rs34475639_O00462	Same	5.39059	7.02e-08	Tier2	O00462	rs34475639	T	C	0.33365	0.5199	0.0247	0.471488	0.568312	4.57088e-98	3301
O00462	rs180841024	G	A	-0.361231	0.0333895	-0.426674	-0.295788	2.80756e-27	rs180841024_O00462	Same	-1.64807	0.0993	Tier1	O00462	rs180841024	G	A	0.07701	-0.2631	0.0493	-0.359728	-0.166472	9.77237e-08	3301
P05156	rs10033900	T	C	0.368602	0.0163722	0.336512	0.400692	3.03854e-112	rs10033900_P05156	Same	2.78391	0.00537	Tier1	P05156	rs10033900	C	T	0.51503	0.2868	0.0244	0.238976	0.334624	6.45654e-32	3301
P05156	rs62324860	A	T	0.325529	0.0165506	0.29309	0.357968	3.99606e-86	rs62324860_P05156	Same	2.43586	0.0149	Tier1	P05156	rs62324860	A	T	0.43282	0.2527	0.0249	0.203896	0.301504	3.38844e-24	3301
P05156	rs12648667	C	G	-0.293805	0.0319716	-0.356469	-0.231141	3.94493e-20	rs12648667_P05156	Same	0.0727376	0.942	Tier1	P05156	rs12648667	C	G	0.07154	-0.298	0.048	-0.39208	-0.20392	5.12861e-10	3301
P01133	rs10029654	A	G	0.3936	0.0173228	0.359647	0.427553	2.74505e-114	rs10029654_P01133	Same	4.38124	1.18e-05	Tier2	P01133	rs10029654	A	G	0.34154	0.2589	0.0254	0.209116	0.308684	2.34423e-24	3301
Q8TB73	rs6840113	G	A	0.0947589	0.0168505	0.061732	0.127786	1.87105e-08	rs6840113_Q8TB73	Same	-1.67649	0.0936	Tier1	Q8TB73	rs6840113	G	A	0.59037	0.146	0.0255	0.09602	0.19598	1e-08	3301
P53367	rs4619875	G	C	0.414717	0.0165953	0.38219	0.447244	7.85893e-138	rs4619875_P53367	Same	5.88857	3.9e-09	Tier2	P53367	rs4619875	T	C	0.40363	0.239	0.0248	0.190392	0.287608	6.60693e-22	3301
Q9BQ16	rs35379234	G	A	0.669446	0.018061	0.634046	0.704846	0	rs35379234_Q9BQ16	Same	14.5319	7.61e-48	Tier2	Q9BQ16	rs35379234	A	G	0.56412	0.2189	0.0252	0.169508	0.268292	3.80189e-18	3301
Q9BQ16	rs2703842	C	A	0.167296	0.0167848	0.134398	0.200194	2.12336e-23	rs2703842_Q9BQ16	Same	1.78993	0.0735	Tier1	Q9BQ16	rs2703842	A	C	0.585	0.1131	0.0252	0.063708	0.162492	7.07946e-06	3301
Q9BQ16	rs62353586	A	G	0.115941	0.052367	0.0133017	0.21858	0.0268282	rs62353586_Q9BQ16	Same	-8.27748	1.26e-16	Tier2	Q9BQ16	rs62353586	A	G	0.02442	0.9501	0.0861	0.781344	1.11886	2.51189e-28	3301
Q9BQ16	rs6831560	C	T	0.400718	0.0395395	0.323221	0.478215	3.87854e-24	rs6831560_Q9BQ16	Same	-2.50481	0.0123	Tier1	Q9BQ16	rs6831560	T	C	0.95894	0.5883	0.0636	0.463644	0.712956	2.29087e-20	3301
Q9BQ16	rs13119837	T	C	-0.516638	0.0387378	-0.592564	-0.440712	1.41441e-40	rs13119837_Q9BQ16	Same	-2.13812	0.0325	Tier1	Q9BQ16	rs13119837	T	C	0.0374	-0.3543	0.0653	-0.482288	-0.226312	5.7544e-08	3301
P49767	rs112782083	C	G	1.07697	0.0794267	0.921294	1.23265	6.98076e-42	rs112782083_P49767	Same	-3.13185	0.00174	Tier1	P49767	rs112782083	C	G	0.01189	1.5183	0.1164	1.29016	1.74644	6.60693e-39	3301
P42574	rs72689266	C	T	-0.736301	0.0244955	-0.784312	-0.68829	1.68691e-198	rs72689266_P42574	Same	-13.0118	1.05e-38	Tier2	P42574	rs72689266	C	T	0.11915	-0.1513	0.0377	-0.225192	-0.077408	5.88844e-05	3301
Q13591	rs17329170	A	G	0.947657	0.0278655	0.893041	1.00227	1.68372e-253	rs17329170_Q13591	Same	-11.3337	8.93e-30	Tier2	Q13591	rs17329170	A	G	0.10064	1.432	0.0324	1.3685	1.4955	0	3301
Q13591	rs17257569	C	T	-0.632508	0.0275525	-0.686511	-0.578505	1.27074e-116	rs17257569_Q13591	Same	-9.4733	2.71e-21	Tier2	Q13591	rs17257569	C	T	0.10566	-0.1716	0.0401	-0.250196	-0.093004	1.90546e-05	3301
Q13591	rs72731177	C	T	0.651937	0.0268295	0.599351	0.704523	1.9977e-130	rs72731177_Q13591	Same	-5.72615	1.03e-08	Tier2	Q13591	rs72731177	C	T	0.10856	0.9183	0.038	0.84382	0.99278	3.38844e-129	3301
Q9BXJ4	rs253196	A	G	-0.198037	0.0219368	-0.241033	-0.155041	1.75479e-19	rs253196_Q9BXJ4	Same	-1.73212	0.0833	Tier1	Q9BXJ4	rs253196	A	G	0.17542	-0.1294	0.033	-0.19408	-0.06472	8.70964e-05	3301
Q9BXJ4	rs840389	G	A	0.0987471	0.0169986	0.0654298	0.132064	6.28016e-09	rs840389_Q9BXJ4	Same	-1.26778	0.205	Tier1	Q9BXJ4	rs840389	G	A	0.39415	0.1376	0.0255	0.08762	0.18758	6.60693e-08	3301
P16871	rs10058572	G	T	-0.146475	0.0168522	-0.179505	-0.113445	3.56898e-18	rs10058572_P16871	Same	3.7447	0.000181	Tier2	P16871	rs10058572	T	G	0.65251	-0.2625	0.026	-0.31346	-0.21154	5.24807e-24	3301
P42702	rs62355822	T	C	-0.492134	0.0376943	-0.566015	-0.418253	5.87896e-39	rs62355822_P42702	Same	-3.03288	0.00242	Tier1	P42702	rs62355822	T	C	0.0466	-0.278	0.0597	-0.395012	-0.160988	3.23594e-06	3301
Q99650	rs10941412	C	G	-0.197559	0.0215993	-0.239894	-0.155224	5.87857e-20	rs10941412_Q99650	Same	0.493971	0.621	Tier1	Q99650	rs10941412	A	G	0.17692	-0.217	0.0329	-0.281484	-0.152516	4.36516e-11	3301
Q99650	rs72732754	C	A	-0.193035	0.0184319	-0.229162	-0.156908	1.1512e-25	rs72732754_Q99650	Same	-0.712272	0.476	Tier1	Q99650	rs72732754	T	A	0.29886	-0.1688	0.0286	-0.224856	-0.112744	3.54813e-09	3301
P02748	rs696766	A	G	-0.467559	0.036225	-0.53856	-0.396558	4.1049e-38	rs696766_P02748	Same	-3.98508	6.75e-05	Tier2	P02748	rs696766	G	A	0.94184	-0.2114	0.0531	-0.315476	-0.107324	6.91831e-05	3301
P02748	rs62359722	T	C	-0.579254	0.0738605	-0.724021	-0.434487	4.41528e-15	rs62359722_P02748	Same	-0.972591	0.331	Tier1	P02748	rs62359722	T	C	0.01467	-0.4536	0.106	-0.66136	-0.24584	1.86209e-05	3301
P02748	rs700226	G	A	-0.169585	0.0168264	-0.202565	-0.136605	6.87563e-24	rs700226_P02748	Same	-1.94889	0.0513	Tier1	P02748	rs700226	G	A	0.41484	-0.1115	0.0246	-0.159716	-0.063284	5.7544e-06	3301
P10912	rs62372052	G	A	-0.452835	0.0267779	-0.50532	-0.40035	3.74819e-64	rs62372052_P10912	Same	-4.75404	1.99e-06	Tier2	P10912	rs62372052	G	A	0.11013	-0.2236	0.0401	-0.302196	-0.145004	2.45471e-08	3301
P10912	rs6451628	C	A	-0.373886	0.0285019	-0.42975	-0.318022	2.59949e-39	rs6451628_P10912	Same	-3.63794	0.000275	Tier2	P10912	rs6451628	C	A	0.09096	-0.1853	0.0433	-0.270168	-0.100432	1.86209e-05	3301
P19883	rs31226	C	T	-0.0882276	0.0166801	-0.120921	-0.0555347	1.22718e-07	rs31226_P19883	Same	1.29035	0.197	Tier1	P19883	rs31226	C	T	0.5955	-0.1269	0.0249	-0.175704	-0.078096	3.83204e-07	3394
Q9NQ30	rs4242051	T	C	0.180114	0.0191999	0.142482	0.217746	6.53678e-21	rs4242051_Q9NQ30	Same	0.609841	0.542	Tier1	Q9NQ30	rs4242051	C	T	0.74888	0.1587	0.0294	0.101076	0.216324	6.30957e-08	3301
Q9NQ30	rs1816087	C	A	0.1373	0.0167953	0.104381	0.170219	2.96098e-16	rs1816087_Q9NQ30	Same	-0.506608	0.612	Tier1	Q9NQ30	rs1816087	A	C	0.57881	0.1526	0.0251	0.103404	0.201796	1.1749e-09	3301
Q9NQ30	rs1848502	G	C	-0.0994167	0.018163	-0.135016	-0.0638173	4.41004e-08	rs1848502_Q9NQ30	Same	0.717995	0.473	Tier1	Q9NQ30	rs1848502	G	C	0.30488	-0.1229	0.0272	-0.176212	-0.069588	6.30957e-06	3301
P49863	rs6891823	C	T	0.161921	0.0167122	0.129165	0.194677	3.36534e-22	rs6891823_P49863	Same	-0.483473	0.629	Tier1	P49863	rs6891823	T	C	0.56259	0.1765	0.0251	0.127304	0.225696	2.18776e-12	3301
P12544	rs58433852	A	G	0.146739	0.0354158	0.0773241	0.216154	3.4231e-05	rs58433852_P12544	Same	-1.50012	0.134	Tier1	P12544	rs58433852	T	C	0.06546	0.2405	0.0515	0.13956	0.34144	3.0903e-06	3301
P40189	rs13183065	A	G	0.681235	0.025108	0.632023	0.730447	4.10911e-162	rs13183065_P40189	Same	6.85981	6.9e-12	Tier2	P40189	rs13183065	A	G	0.12005	0.3688	0.038	0.29432	0.44328	2.5704e-22	3301
P24387	rs12656576	T	A	-0.647513	0.0174693	-0.681753	-0.613273	0	rs12656576_P24387	Same	0.810965	0.417	Tier1	P24387	rs12656576	A	T	0.63232	-0.671	0.0231	-0.716276	-0.625724	8.51138e-185	3301
P24387	rs1700654	A	T	-0.630892	0.0170209	-0.664253	-0.597531	0	rs1700654_P24387	Same	0.448598	0.654	Tier1	P24387	rs1700654	C	T	0.64808	-0.6438	0.0232	-0.689272	-0.598328	5.24807e-169	3301
P24387	rs6862185	A	G	-0.294792	0.0329807	-0.359434	-0.23015	3.95103e-19	rs6862185_P24387	Same	0.829724	0.407	Tier1	P24387	rs6862185	A	G	0.07106	-0.3438	0.049	-0.43984	-0.24776	2.23872e-12	3301
P15848	rs11743362	A	G	-0.257406	0.0167084	-0.290154	-0.224658	1.49629e-53	rs11743362_P15848	Same	-1.81271	0.0699	Tier1	P15848	rs11743362	A	G	0.43088	-0.2032	0.0248	-0.251808	-0.154592	2.51189e-16	3301
P15848	rs672413	A	G	-0.24298	0.0178516	-0.277969	-0.207991	3.44177e-42	rs672413_P15848	Same	-2.35573	0.0185	Tier1	P15848	rs672413	G	A	0.68647	-0.1681	0.0263	-0.219648	-0.116552	1.54882e-10	3301
P10915	rs6886442	C	A	0.171077	0.0191985	0.133448	0.208706	5.05949e-19	rs6886442_P10915	Same	1.31967	0.187	Tier1	P10915	rs6886442	A	C	0.75816	0.1254	0.0288	0.068952	0.181848	1.31826e-05	3301
P51946	rs35148638	T	G	-0.154647	0.0190759	-0.192036	-0.117258	5.19076e-16	rs35148638_P51946	Same	1.02753	0.304	Tier1	P51946	rs35148638	C	A	0.2385	-0.1904	0.0291	-0.247436	-0.133364	6.0256e-11	3301
Q8TAC1	rs75044039	G	C	-0.193355	0.0433526	-0.278326	-0.108384	8.19389e-06	rs75044039_Q8TAC1	Same	5.41819	6.02e-08	Tier2	Q8TAC1	rs75044039	C	G	0.04808	-0.5818	0.0571	-0.693716	-0.469884	2.29087e-24	3301
P29120	rs1364034	G	A	0.350131	0.016919	0.31697	0.383292	3.88111e-95	rs1364034_P29120	Same	-1.9469	0.0515	Tier1	P29120	rs1364034	G	A	0.38696	0.4073	0.024	0.36026	0.45434	1e-64	3301
P29120	rs156019	A	T	-0.49195	0.0171669	-0.525597	-0.458303	1.31526e-180	rs156019_P29120	Same	-0.709459	0.478	Tier1	P29120	rs156019	T	A	0.66603	-0.4702	0.0254	-0.519984	-0.420416	3.0903e-76	3301
P29120	rs156019	A	T	-0.49195	0.0171669	-0.525597	-0.458303	1.31526e-180	rs156019_P29120	Same	-0.709459	0.478	Tier1	P29120	rs156019	T	A	0.66603	-0.4702	0.0254	-0.519984	-0.420416	3.0903e-76	3301
P29120	rs6234	C	G	-0.998694	0.0269438	-1.0515	-0.945884	0	rs6234_P29120	Same	2.89757	0.00376	Tier1	P29120	rs6234	C	G	0.2602	-1.0975	0.0209	-1.13846	-1.05654	0	3301
P29120	rs6234	C	G	-0.998694	0.0269438	-1.0515	-0.945884	0	rs6234_P29120	Same	2.89757	0.00376	Tier1	P29120	rs6234	C	G	0.2602	-1.0975	0.0209	-1.13846	-1.05654	0	3301
P29120	rs6234	C	G	-0.998694	0.0269438	-1.0515	-0.945884	0	rs6234_P29120	Same	2.89757	0.00376	Tier1	P29120	rs6234	C	G	0.2602	-1.0975	0.0209	-1.13846	-1.05654	0	3301
P29120	rs6234	C	G	-0.998694	0.0269438	-1.0515	-0.945884	0	rs6234_P29120	Same	2.89757	0.00376	Tier1	P29120	rs6234	C	G	0.2602	-1.0975	0.0209	-1.13846	-1.05654	0	3301
P29120	rs6234	C	G	-0.998694	0.0269438	-1.0515	-0.945884	0	rs6234_P29120	Same	2.89757	0.00376	Tier1	P29120	rs6234	C	G	0.2602	-1.0975	0.0209	-1.13846	-1.05654	0	3301
P29120	rs6889272	A	G	-0.886144	0.0239073	-0.933002	-0.839286	0	rs6889272_P29120	Same	2.72257	0.00648	Tier1	P29120	rs6889272	T	C	0.27366	-0.9759	0.0227	-1.02039	-0.931408	0	3301
Q9NZ08	rs245471	A	G	-0.790327	0.0213223	-0.832119	-0.748535	0	rs245471_Q9NZ08	Same	-1.22147	0.222	Tier1	Q9NZ08	rs245471	A	G	0.50976	-0.7536	0.0212	-0.795152	-0.712048	1.34896e-276	3301
Q9NZ08	rs34755	G	T	-0.806171	0.0217497	-0.8488	-0.763542	0	rs34755_Q9NZ08	Same	-1.80746	0.0707	Tier1	Q9NZ08	rs34755	T	G	0.50257	-0.7514	0.0211	-0.792756	-0.710044	6.91831e-279	3301
Q9NZ08	rs72773912	G	A	0.180942	0.0233707	0.135135	0.226749	9.76733e-15	rs72773912_Q9NZ08	Same	0.647418	0.517	Tier1	Q9NZ08	rs72773912	G	A	0.13707	0.1531	0.0361	0.082344	0.223856	2.18776e-05	3301
Q9NZ08	rs74602852	A	C	-0.359095	0.0420904	-0.441592	-0.276598	1.44449e-17	rs74602852_Q9NZ08	Same	0.144052	0.885	Tier1	Q9NZ08	rs74602852	A	C	0.0429	-0.3697	0.0604	-0.488084	-0.251316	9.33254e-10	3301
Q9NZ08	rs26513	A	G	0.223115	0.031942	0.160509	0.285721	2.84855e-12	rs26513_Q9NZ08	Same	-1.74731	0.0806	Tier1	Q9NZ08	rs26513	A	G	0.0765	0.3214	0.0463	0.230652	0.412148	3.71535e-12	3301
Q9NZ08	rs2927615	T	C	-0.818807	0.0220906	-0.862105	-0.775509	0	rs2927615_Q9NZ08	Same	-0.923801	0.356	Tier1	Q9NZ08	rs2927615	A	G	0.25114	-0.7875	0.0257	-0.837872	-0.737128	6.60693e-207	3301
Q9NZ08	rs2927615	T	C	-0.818807	0.0220906	-0.862105	-0.775509	0	rs2927615_Q9NZ08	Same	-0.923801	0.356	Tier1	Q9NZ08	rs2927615	A	G	0.25114	-0.7875	0.0257	-0.837872	-0.737128	6.60693e-207	3301
Q9NZ08	rs62377827	A	G	0.233165	0.0183456	0.197208	0.269122	5.23187e-37	rs62377827_Q9NZ08	Same	0.771172	0.441	Tier1	Q9NZ08	rs62377827	A	G	0.30111	0.2078	0.0273	0.154292	0.261308	2.45471e-14	3301
Q9NZ08	rs78649652	T	C	0.717775	0.0831017	0.554896	0.880654	5.7554e-18	rs78649652_Q9NZ08	Same	0.759139	0.448	Tier1	Q9NZ08	rs78649652	T	C	0.01409	0.6163	0.1047	0.411088	0.821512	3.98107e-09	3301
Q9NZ08	rs17531248	C	G	-0.28788	0.019564	-0.326225	-0.249535	5.1801e-49	rs17531248_Q9NZ08	Same	-0.815187	0.415	Tier1	Q9NZ08	rs17531248	C	G	0.23888	-0.2597	0.0285	-0.31556	-0.20384	8.91251e-20	3301
Q9NZ08	rs12517853	A	G	1.18238	0.0318995	1.11986	1.2449	0	rs12517853_Q9NZ08	Same	-0.0150658	0.988	Tier1	Q9NZ08	rs12517853	A	G	0.0706	1.1832	0.0441	1.09676	1.26964	2.04174e-158	3301
Q9NZ08	rs2927615	T	C	-0.818807	0.0220906	-0.862105	-0.775509	0	rs2927615_Q9NZ08	Same	-0.923801	0.356	Tier1	Q9NZ08	rs2927615	A	G	0.25114	-0.7875	0.0257	-0.837872	-0.737128	6.60693e-207	3301
Q9NZ08	rs2032890	C	A	-0.811295	0.021888	-0.854195	-0.768395	0	rs2032890_Q9NZ08	Same	-1.6772	0.0935	Tier1	Q9NZ08	rs2032890	C	A	0.31227	-0.7578	0.0232	-0.803272	-0.712328	3.54813e-233	3301
Q9NZ08	rs62377827	A	G	0.233165	0.0183456	0.197208	0.269122	5.23187e-37	rs62377827_Q9NZ08	Same	0.771172	0.441	Tier1	Q9NZ08	rs62377827	A	G	0.30111	0.2078	0.0273	0.154292	0.261308	2.45471e-14	3301
Q9NZ08	rs27433	T	G	-0.748283	0.0227496	-0.792872	-0.703694	2.84248e-237	rs27433_Q9NZ08	Same	-2.97573	0.00292	Tier1	Q9NZ08	rs27433	G	T	0.84914	-0.6295	0.0328	-0.693788	-0.565212	7.24436e-82	3301
Q9NZ08	rs27689	G	T	-0.573555	0.0308737	-0.634067	-0.513043	4.89178e-77	rs27689_Q9NZ08	Same	-1.73985	0.0819	Tier1	Q9NZ08	rs27689	T	G	0.91926	-0.4776	0.0457	-0.567172	-0.388028	1.51356e-25	3301
Q6P179	rs1230362	A	G	-0.393086	0.0183782	-0.429107	-0.357065	1.70159e-101	rs1230362_Q6P179	Same	1.57384	0.116	Tier1	Q6P179	rs1230362	A	G	0.27392	-0.4441	0.0267	-0.496432	-0.391768	4.7863e-62	3301
Q6P179	rs55746248	A	G	-1.30151	0.0351135	-1.37033	-1.23269	0	rs55746248_Q6P179	Same	4.22536	2.39e-05	Tier2	Q6P179	rs55746248	A	G	0.05479	-1.5511	0.0475	-1.6442	-1.458	8.70964e-234	3301
Q6P179	rs144865827	T	G	0.542304	0.0825977	0.380412	0.704196	5.18223e-11	rs144865827_Q6P179	Same	-0.857064	0.391	Tier1	Q6P179	rs144865827	T	G	0.01316	0.6613	0.1116	0.442564	0.880036	3.0903e-09	3301
Q6P179	rs1230362	A	G	-0.393086	0.0183782	-0.429107	-0.357065	1.70159e-101	rs1230362_Q6P179	Same	1.57384	0.116	Tier1	Q6P179	rs1230362	A	G	0.27392	-0.4441	0.0267	-0.496432	-0.391768	4.7863e-62	3301
Q6P179	rs27302	G	A	-0.947859	0.0255723	-0.997981	-0.897737	0	rs27302_Q6P179	Same	2.39147	0.0168	Tier1	Q6P179	rs27302	A	G	0.57442	-1.0232	0.0184	-1.05926	-0.987136	0	3301
Q6P179	rs10053056	T	C	-0.221048	0.0164684	-0.253326	-0.18877	4.46291e-41	rs10053056_Q6P179	Same	-1.32174	0.186	Tier1	Q6P179	rs10053056	C	T	0.55816	-0.1817	0.0248	-0.230308	-0.133092	2.51189e-13	3301
Q6P179	rs4869315	A	G	-0.646212	0.0174342	-0.680383	-0.612041	0	rs4869315_Q6P179	Same	1.2749	0.202	Tier1	Q6P179	rs4869315	A	G	0.41415	-0.6824	0.0224	-0.726304	-0.638496	1.58489e-203	3301
Q6NW40	rs2085231	C	T	0.320539	0.0163997	0.288396	0.352682	4.51342e-85	rs2085231_Q6NW40	Same	5.39111	7e-08	Tier2	Q6NW40	rs2085231	C	T	0.46407	0.1607	0.0247	0.112288	0.209112	7.4131e-11	3301
Q6NW40	rs154206	T	C	0.295415	0.0170426	0.262011	0.328819	2.61052e-67	rs154206_Q6NW40	Same	5.35703	8.46e-08	Tier2	Q6NW40	rs154206	T	C	0.37566	0.132	0.0253	0.082412	0.181588	1.7378e-07	3301
P19021	rs6867062	C	T	-0.381295	0.0368062	-0.453435	-0.309155	3.7881e-25	rs6867062_P19021	Same	-1.82707	0.0677	Tier1	P19021	rs6867062	C	T	0.0605	-0.264	0.0526	-0.367096	-0.160904	5.24807e-07	3301
P19021	rs41300805	C	G	0.86409	0.026447	0.812254	0.915926	3.84269e-234	rs41300805_P19021	Same	3.66959	0.000243	Tier2	P19021	rs41300805	C	G	0.11182	0.696	0.0374	0.622696	0.769304	4.0738e-77	3301
P19021	rs72785717	T	C	-0.525014	0.0177595	-0.559823	-0.490205	4.54321e-192	rs72785717_P19021	Same	-3.36022	0.000779	Tier2	P19021	rs72785717	T	C	0.3069	-0.4181	0.0264	-0.469844	-0.366356	1.54882e-56	3301
P19021	rs72785717	T	C	-0.525014	0.0177595	-0.559823	-0.490205	4.54321e-192	rs72785717_P19021	Same	-3.36022	0.000779	Tier2	P19021	rs72785717	T	C	0.3069	-0.4181	0.0264	-0.469844	-0.366356	1.54882e-56	3301
P19021	rs76067995	A	G	-0.292532	0.0524837	-0.3954	-0.189664	2.49289e-08	rs76067995_P19021	Same	0.744483	0.457	Tier1	P19021	rs76067995	A	G	0.02935	-0.3624	0.0778	-0.514888	-0.209912	3.23594e-06	3301
P19021	rs75432112	A	G	-1.23389	0.0382793	-1.30892	-1.15886	5.92364e-228	rs75432112_P19021	Same	-4.46034	8.18e-06	Tier2	P19021	rs75432112	A	G	0.04757	-0.9317	0.0559	-1.04126	-0.822136	2.34423e-62	3301
Q9BQG2	rs6878912	C	T	-0.312937	0.0228483	-0.35772	-0.268154	1.06819e-42	rs6878912_Q9BQG2	Same	1.02917	0.303	Tier1	Q9BQG2	rs6878912	A	G	0.16127	-0.3545	0.0333	-0.419768	-0.289232	2.04174e-26	3301
Q9H2E6	rs3733724	T	C	0.376051	0.029769	0.317704	0.434398	1.40086e-36	rs3733724_Q9H2E6	Same	0.933178	0.351	Tier1	Q9H2E6	rs3733724	T	C	0.09684	0.3274	0.0428	0.243512	0.411288	2.13796e-14	3301
P20700	rs36105360	T	C	0.216465	0.0495173	0.119411	0.313519	1.23394e-05	rs36105360_P20700	Same	-6.30624	2.86e-10	Tier2	P20700	rs36105360	T	C	0.02519	0.8039	0.0789	0.649256	0.958544	2.18776e-24	3301
P49773	rs12332117	T	C	0.326929	0.0190714	0.289549	0.364309	7.16378e-66	rs12332117_P49773	Same	2.7691	0.00562	Tier1	P49773	rs12332117	T	C	0.24165	0.2322	0.0284	0.176536	0.287864	3.16228e-16	3301
Q6MZW2	rs3749816	A	G	-0.121502	0.0174996	-0.155801	-0.0872029	3.83462e-12	rs3749816_Q6MZW2	Same	0.874201	0.382	Tier1	Q6MZW2	rs3749816	G	A	0.351	-0.1489	0.026	-0.19986	-0.09794	9.77237e-09	3301
Q6MZW2	rs17683306	A	C	-0.158917	0.027122	-0.212076	-0.105758	4.64723e-09	rs17683306_Q6MZW2	Same	0.86398	0.388	Tier1	Q6MZW2	rs17683306	T	C	0.10781	-0.2006	0.0399	-0.278804	-0.122396	5.12861e-07	3301
Q15582	rs41298960	T	C	0.585484	0.0313081	0.52412	0.646848	4.88455e-78	rs41298960_Q15582	Same	4.40621	1.05e-05	Tier2	Q15582	rs41298960	T	C	0.07713	0.3289	0.0491	0.232664	0.425136	2.0893e-11	3301
Q15582	rs13159365	C	T	-0.689249	0.0185953	-0.725696	-0.652802	0	rs13159365_Q15582	Same	-8.02951	9.79e-16	Tier2	Q15582	rs13159365	T	C	0.50713	-0.4461	0.0239	-0.492944	-0.399256	5.01187e-78	3301
Q15582	rs2215012	A	G	-0.627315	0.0169244	-0.660487	-0.594143	0	rs2215012_Q15582	Same	-7.4303	1.08e-13	Tier2	Q15582	rs2215012	T	C	0.44195	-0.4085	0.0241	-0.455736	-0.361264	3.23594e-64	3301
O43300	rs311605	C	T	0.177503	0.0181688	0.141892	0.213114	1.51949e-22	rs311605_O43300	Same	1.52702	0.127	Tier1	O43300	rs311605	C	T	0.27658	0.1273	0.0274	0.073596	0.181004	3.54813e-06	3301
Q9NQ38	rs58409150	G	A	-0.314031	0.0341843	-0.381032	-0.24703	4.06164e-20	rs58409150_Q9NQ38	Same	-1.13776	0.255	Tier1	Q9NQ38	rs58409150	G	A	0.06426	-0.2454	0.0497	-0.342812	-0.147988	7.94328e-07	3301
Q6UWN8	rs11741093	C	T	1.01423	0.0306433	0.954169	1.07429	3.18275e-240	rs11741093_Q6UWN8	Same	-0.694734	0.487	Tier1	Q6UWN8	rs11741093	T	C	0.9242	1.0508	0.0428	0.966912	1.13469	5.37032e-133	3301
Q6UWN8	rs6864124	A	C	-0.40419	0.0163434	-0.436223	-0.372157	4.95607e-135	rs6864124_Q6UWN8	Same	1.24695	0.212	Tier1	Q6UWN8	rs6864124	C	A	0.5654	-0.4405	0.0241	-0.487736	-0.393264	1.12202e-74	3301
P09619	rs1864972	T	A	0.829654	0.0223833	0.785783	0.873525	0	rs1864972_P09619	Same	1.77471	0.0759	Tier1	P09619	rs1864972	G	A	0.64055	0.7718	0.0237	0.725348	0.818252	2.63027e-233	3301
P09619	rs246396	C	T	-0.626091	0.0215698	-0.668368	-0.583814	3.06845e-185	rs246396_P09619	Same	-1.26788	0.205	Tier1	P09619	rs246396	C	T	0.17319	-0.576	0.0331	-0.640876	-0.511124	7.76247e-68	3301
P09619	rs6894617	T	C	-0.376571	0.0190707	-0.413949	-0.339193	8.66727e-87	rs6894617_P09619	Same	-0.0865947	0.931	Tier1	P09619	rs6894617	T	C	0.24858	-0.3735	0.0299	-0.432104	-0.314896	1e-35	3301
P09619	rs74730526	A	G	0.308405	0.031541	0.246585	0.370225	1.40082e-22	rs74730526_P09619	Same	-0.393814	0.694	Tier1	P09619	rs74730526	A	G	0.0828	0.3305	0.0464	0.239556	0.421444	1e-12	3301
P09619	rs2304058	C	G	1.04317	0.0281437	0.988008	1.09833	0	rs2304058_P09619	Same	3.23823	0.0012	Tier1	P09619	rs2304058	G	C	0.55667	0.9308	0.0203	0.891012	0.970588	0	3301
P09619	rs56388645	C	G	-0.546707	0.0541206	-0.652783	-0.440631	5.43218e-24	rs56388645_P09619	Same	0.213215	0.831	Tier1	P09619	rs56388645	C	G	0.02253	-0.5693	0.0911	-0.747856	-0.390744	4.16869e-10	3301
P09619	rs55981837	T	G	-0.813205	0.0353073	-0.882407	-0.744003	2.21674e-117	rs55981837_P09619	Same	-2.03079	0.0423	Tier1	P09619	rs55981837	T	G	0.05844	-0.6832	0.0534	-0.787864	-0.578536	1.54882e-37	3301
P09619	rs3756312	G	A	-0.776773	0.0209566	-0.817848	-0.735698	0	rs3756312_P09619	Same	-2.77912	0.00545	Tier1	P09619	rs3756312	G	A	0.29674	-0.6859	0.0251	-0.735096	-0.636704	5.37032e-165	3301
P09619	rs112374268	C	T	-0.593288	0.0499397	-0.69117	-0.495406	1.5019e-32	rs112374268_P09619	Same	-0.867886	0.385	Tier1	P09619	rs112374268	C	T	0.02656	-0.514	0.0765	-0.66394	-0.36406	1.8197e-11	3301
P09619	rs919751	G	A	0.675838	0.0182335	0.6401	0.711576	0	rs919751_P09619	Same	2.97834	0.0029	Tier1	P09619	rs919751	G	A	0.40466	0.5844	0.0247	0.535988	0.632812	6.30957e-124	3301
P52848	rs11746198	T	C	0.230735	0.0168713	0.197667	0.263803	1.40887e-42	rs11746198_P52848	Same	3.56513	0.000364	Tier2	P52848	rs11746198	T	C	0.41183	0.1238	0.0248	0.075192	0.172408	6.0256e-07	3301
P52848	rs6870546	T	C	-0.55431	0.0444118	-0.641357	-0.467263	9.462e-36	rs6870546_P52848	Same	-2.36031	0.0183	Tier1	P52848	rs6870546	T	C	0.04316	-0.3743	0.062	-0.49582	-0.25278	1.58489e-09	3301
Q96D42	rs6862569	C	G	-0.462328	0.0181832	-0.497967	-0.426689	1.29637e-142	rs6862569_Q96D42	Same	-1.30217	0.193	Tier1	Q96D42	rs6862569	C	G	0.29153	-0.4208	0.0262	-0.472152	-0.369448	4.46684e-58	3301
Q96D42	rs4704841	C	T	0.257526	0.0171169	0.223977	0.291075	3.71694e-51	rs4704841_Q96D42	Same	-0.315505	0.752	Tier1	Q96D42	rs4704841	C	T	0.36621	0.2674	0.0262	0.216048	0.318752	1.99526e-24	3301
Q96D42	rs140702195	T	C	-0.825026	0.0819176	-0.985585	-0.664467	7.39111e-24	rs140702195_Q96D42	Same	0.622834	0.533	Tier1	Q96D42	rs140702195	T	C	0.01292	-0.9113	0.1117	-1.13023	-0.692368	3.38844e-16	3301
Q8TDQ0	rs2033477	T	C	-0.981161	0.0264708	-1.03304	-0.929278	0	rs2033477_Q8TDQ0	Same	-6.25459	3.99e-10	Tier2	Q8TDQ0	rs2033477	C	T	0.81706	-0.7365	0.0288	-0.792948	-0.680052	2.63027e-144	3301
Q8TDQ0	rs2116786	G	A	-0.712089	0.0197898	-0.750877	-0.673301	1.56186e-283	rs2116786_Q8TDQ0	Same	-5.0576	4.25e-07	Tier2	Q8TDQ0	rs2116786	A	G	0.80195	-0.5299	0.0301	-0.588896	-0.470904	1.44544e-69	3301
Q8TDQ0	rs115961055	C	G	-0.337268	0.0408854	-0.417403	-0.257133	1.59576e-16	rs115961055_Q8TDQ0	Same	0.0418949	0.967	Tier1	Q8TDQ0	rs115961055	C	G	0.04987	-0.3402	0.0568	-0.451528	-0.228872	2.0893e-09	3301
P29460	rs4244437	G	A	0.579232	0.0171443	0.545629	0.612835	3.20432e-250	rs4244437_P29460	Same	8.58649	8.97e-18	Tier2	P29460	rs4244437	A	G	0.67744	0.3111	0.0261	0.259944	0.362256	1.12202e-32	3301
P29460	rs55840985	T	C	0.229061	0.0171075	0.19553	0.262592	6.96088e-41	rs55840985_P29460	Same	2.07644	0.0379	Tier1	P29460	rs55840985	T	C	0.36734	0.1653	0.0255	0.11532	0.21528	9.12011e-11	3301
Q12907	rs151014368	A	G	0.129993	0.0202613	0.0902809	0.169705	1.40049e-10	rs151014368_Q12907	Same	-1.49948	0.134	Tier1	Q12907	rs151014368	A	G	0.2169	0.1844	0.0301	0.125404	0.243396	9.12011e-10	3301
Q9UQ53	rs113756550	A	G	-1.58528	0.057213	-1.69742	-1.47314	5.53356e-169	rs113756550_Q9UQ53	Same	-6.62362	3.51e-11	Tier2	Q9UQ53	rs113756550	A	G	0.02214	-0.9121	0.084	-1.07674	-0.74746	1.86209e-27	3301
P35916	rs1130379	T	C	-0.283454	0.0268095	-0.336001	-0.230907	3.98079e-26	rs1130379_P35916	Same	1.02512	0.305	Tier1	P35916	rs1130379	T	C	0.11113	-0.3318	0.0388	-0.407848	-0.255752	1.20226e-17	3301
P35916	rs307809	A	C	0.15386	0.0166613	0.121204	0.186516	2.59328e-20	rs307809_P35916	Same	0.295726	0.767	Tier1	P35916	rs307809	A	C	0.4648	0.145	0.0249	0.096196	0.193804	5.7544e-09	3301
P16083	rs17300141	A	G	1.47056	0.0459746	1.38045	1.56067	1.68758e-224	rs17300141_P16083	Same	7.00557	2.46e-12	Tier2	P16083	rs17300141	A	G	0.03108	0.8862	0.0696	0.749784	1.02262	3.89045e-37	3301
P16083	rs2038560	G	A	0.391753	0.0454954	0.302582	0.480924	7.2532e-18	rs2038560_P16083	Same	-1.49612	0.135	Tier1	P16083	rs2038560	G	A	0.03968	0.5107	0.0652	0.382908	0.638492	4.89779e-15	3301
P16083	rs4149360	G	A	-0.670392	0.019072	-0.707773	-0.633011	1.13515e-270	rs4149360_P16083	Same	-3.56041	0.00037	Tier2	P16083	rs4149360	G	A	0.22176	-0.548	0.0286	-0.604056	-0.491944	6.16595e-82	3301
P16083	rs114629377	A	G	-0.501146	0.0767441	-0.651564	-0.350728	6.57284e-11	rs114629377_P16083	Same	0.7449	0.456	Tier1	P16083	rs114629377	A	G	0.01147	-0.607	0.1196	-0.841416	-0.372584	3.80189e-07	3301
P16083	rs28383634	A	G	-0.598509	0.0331679	-0.663518	-0.5335	8.66152e-73	rs28383634_P16083	Same	-0.256784	0.797	Tier1	P16083	rs28383634	A	G	0.06504	-0.5834	0.0486	-0.678656	-0.488144	3.46737e-33	3301
P16083	rs2756071	A	G	0.310592	0.0175844	0.276127	0.345057	8.09547e-70	rs2756071_P16083	Same	-0.360878	0.718	Tier1	P16083	rs2756071	G	A	0.67544	0.3218	0.0256	0.271624	0.371976	3.89045e-36	3301
P16083	rs4959754	C	T	-0.446606	0.017177	-0.480273	-0.412939	4.92398e-149	rs4959754_P16083	Same	-0.660927	0.509	Tier1	P16083	rs4959754	C	T	0.32747	-0.4259	0.0262	-0.477252	-0.374548	2.23872e-59	3301
Q8NBS9	rs111331197	T	C	1.44728	0.08568	1.27935	1.61521	5.17929e-64	rs111331197_Q8NBS9	Same	0.597418	0.55	Tier1	Q8NBS9	rs111331197	T	C	0.00959	1.3563	0.1259	1.10954	1.60306	4.57088e-27	3301
Q8NBS9	rs56240601	G	C	-0.332993	0.0288022	-0.389445	-0.276541	6.46704e-31	rs56240601_Q8NBS9	Same	-2.37475	0.0176	Tier1	Q8NBS9	rs56240601	G	C	0.08862	-0.2091	0.0435	-0.29436	-0.12384	1.47911e-06	3301
Q29980	rs3094011	C	T	-0.880059	0.0249755	-0.929011	-0.831107	5.44946e-272	rs3094011_Q29980	Same	-4.22091	2.43e-05	Tier2	Q29980	rs3094011	C	T	0.14059	-0.7047	0.0332	-0.769772	-0.639628	3.63078e-100	3301
Q29980	rs3021366	A	C	1.29296	0.0428942	1.20889	1.37703	1.3247e-199	rs3021366_Q29980	Same	4.05933	4.92e-05	Tier2	Q29980	rs3021366	A	C	0.04064	0.9929	0.0602	0.874908	1.11089	3.71535e-61	3301
Q29980	rs9688839	G	A	0.564563	0.0322537	0.501346	0.62778	1.33993e-68	rs9688839_Q29980	Same	1.57018	0.116	Tier1	Q29980	rs9688839	G	A	0.05542	0.4658	0.054	0.35996	0.57164	6.0256e-18	3301
Q29980	rs1052416	A	G	0.485304	0.0181195	0.44979	0.520818	5.03242e-158	rs1052416_Q29980	Same	3.37993	0.000725	Tier2	Q29980	rs1052416	A	G	0.28955	0.3768	0.0265	0.32486	0.42874	5.49541e-46	3301
Q29980	rs77803816	A	G	0.536368	0.065697	0.407602	0.665134	3.23373e-16	rs77803816_Q29980	Same	0.146205	0.884	Tier1	Q29980	rs77803816	A	G	0.01636	0.5193	0.0965	0.33016	0.70844	7.4131e-08	3301
Q29980	rs2523484	T	C	0.223074	0.016827	0.190093	0.256055	4.11632e-40	rs2523484_Q29980	Same	0.160849	0.872	Tier1	Q29980	rs2523484	T	C	0.36428	0.2182	0.0252	0.168808	0.267592	5.12861e-18	3301
Q29980	rs9264069	T	C	0.260129	0.0326446	0.196146	0.324112	1.60583e-15	rs9264069_Q29980	Same	0.697429	0.486	Tier1	Q29980	rs9264069	T	C	0.06578	0.2186	0.0498	0.120992	0.316208	1.14815e-05	3301
Q29980	rs2246871	C	A	-0.409993	0.0172861	-0.443874	-0.376112	2.34587e-124	rs2246871_Q29980	Same	-4.66477	3.09e-06	Tier2	Q29980	rs2246871	A	C	0.65162	-0.2659	0.0256	-0.316076	-0.215724	2.29087e-25	3301
Q29980	rs2442752	C	T	-0.267513	0.0169817	-0.300797	-0.234229	6.55151e-56	rs2442752_Q29980	Same	0.64206	0.521	Tier1	Q29980	rs2442752	C	T	0.42189	-0.2866	0.0244	-0.334424	-0.238776	6.0256e-32	3301
Q29980	rs41273040	A	G	0.591694	0.0459062	0.501718	0.68167	5.17775e-38	rs41273040_Q29980	Same	-0.459548	0.646	Tier1	Q29980	rs41273040	A	G	0.02717	0.6323	0.0755	0.48432	0.78028	5.24807e-17	3301
O14931	rs986475	G	A	-0.604775	0.0280101	-0.659675	-0.549875	2.1673e-103	rs986475_O14931	Same	-0.950617	0.342	Tier1	O14931	rs986475	G	A	0.07066	-0.5526	0.0472	-0.645112	-0.460088	1.12202e-31	3301
O14931	rs116198852	T	C	-0.4313	0.0323789	-0.494763	-0.367837	1.76107e-40	rs116198852_O14931	Same	-2.32943	0.0198	Tier1	O14931	rs116198852	T	C	0.06534	-0.2941	0.0492	-0.390532	-0.197668	2.18776e-09	3301
O14931	rs11575838	T	C	-0.625351	0.0563806	-0.735857	-0.514845	1.37803e-28	rs11575838_O14931	Same	-0.402691	0.687	Tier1	O14931	rs11575838	T	C	0.01852	-0.5819	0.092	-0.76222	-0.40158	2.51189e-10	3301
O14931	rs3869145	A	G	-0.474061	0.0411982	-0.554809	-0.393313	1.21865e-30	rs3869145_O14931	Same	-0.0975097	0.922	Tier1	O14931	rs3869145	A	G	0.0347	-0.4663	0.0681	-0.599776	-0.332824	7.76247e-12	3301
O95445	rs2736158	C	G	-0.990709	0.0521075	-1.09284	-0.888578	1.33636e-80	rs2736158_O95445	Same	-5.60754	2.05e-08	Tier2	O95445	rs2736158	C	G	0.03063	-0.4955	0.0713	-0.635248	-0.355752	3.54813e-12	3301
P00751	rs17201602	T	C	-0.285253	0.0399116	-0.36348	-0.207026	8.8617e-13	rs17201602_P00751	Same	0.10838	0.914	Tier1	P00751	rs17201602	T	C	0.04431	-0.293	0.0593	-0.409228	-0.176772	7.76247e-07	3301
P00751	rs4151667	A	T	-1.12641	0.0392575	-1.20335	-1.04947	4.68481e-181	rs4151667_P00751	Same	-2.96721	0.00301	Tier1	P00751	rs4151667	A	T	0.04184	-0.9144	0.0597	-1.03141	-0.797388	5.49541e-53	3301
P00751	rs1048709	A	G	0.240907	0.0209992	0.199749	0.282065	1.81963e-30	rs1048709_P00751	Same	2.35578	0.0185	Tier1	P00751	rs1048709	G	A	0.80662	0.1527	0.031	0.09194	0.21346	7.94328e-07	3301
P00751	rs2072634	T	C	0.967524	0.0560925	0.857583	1.07747	1.14393e-66	rs2072634_P00751	Same	4.03262	5.52e-05	Tier2	P00751	rs2072634	T	C	0.017	0.5195	0.0959	0.331536	0.707464	6.0256e-08	3301
P22105	rs116298992	T	C	-1.59364	0.0514622	-1.69451	-1.49277	1.4914e-210	rs116298992_P22105	Same	1.59194	0.111	Tier1	P22105	rs116298992	T	C	0.02192	-1.744	0.0792	-1.89923	-1.58877	1.62181e-107	3301
P22105	rs9267795	A	C	1.67984	0.0738956	1.535	1.82468	2.13236e-114	rs9267795_P22105	Same	-2.42235	0.0154	Tier1	P22105	rs9267795	A	C	0.01478	1.9733	0.096	1.78514	2.16146	7.07946e-94	3301
P22105	rs17201466	T	C	-0.551775	0.0436676	-0.637364	-0.466186	1.3404e-36	rs17201466_P22105	Same	-1.25394	0.21	Tier1	P22105	rs17201466	T	C	0.03812	-0.454	0.0646	-0.580616	-0.327384	2.04174e-12	3301
P22105	rs1150754	T	C	-0.38531	0.0236067	-0.431579	-0.339041	6.88033e-60	rs1150754_P22105	Same	-1.84252	0.0654	Tier1	P22105	rs1150754	T	C	0.16462	-0.311	0.0327	-0.375092	-0.246908	1.86209e-21	3301
P22105	rs2894232	G	A	0.247713	0.0272412	0.19432	0.301106	9.60453e-20	rs2894232_P22105	Same	1.25409	0.21	Tier1	P22105	rs2894232	G	A	0.096	0.1826	0.0442	0.095968	0.269232	3.54813e-05	3301
Q15109	rs2070600	T	C	-0.745444	0.0388417	-0.821574	-0.669314	4.33142e-82	rs2070600_Q15109	Same	-2.76546	0.00568	Tier1	Q15109	rs2070600	T	C	0.06687	-0.5749	0.0479	-0.668784	-0.481016	3.89045e-33	3301
P01906	rs9272216	G	A	-0.603064	0.0179989	-0.638342	-0.567786	3.99898e-246	rs9272216_P01906	Same	-4.59991	4.23e-06	Tier2	P01906	rs9272216	G	A	0.26787	-0.4538	0.027	-0.50672	-0.40088	1.41254e-63	3301
P01906	rs35062987	T	C	0.52437	0.0201643	0.484848	0.563892	4.35565e-149	rs35062987_P01906	Same	5.93415	2.95e-09	Tier2	P01906	rs35062987	T	C	0.19659	0.3074	0.0305	0.24762	0.36718	7.76247e-24	3301
P01906	rs3129849	A	G	0.184113	0.0210663	0.142823	0.225403	2.33749e-18	rs3129849_P01906	Same	-0.910139	0.363	Tier1	P01906	rs3129849	G	A	0.8037	0.218	0.0307	0.157828	0.278172	1.25893e-12	3301
P01906	rs9469112	T	C	0.2724	0.0224137	0.228469	0.316331	5.51128e-34	rs9469112_P01906	Same	3.33527	0.000852	Tier2	P01906	rs9469112	T	C	0.17326	0.141	0.0324	0.077496	0.204504	1.31826e-05	3301
P01906	rs28772303	A	C	-0.355924	0.0216729	-0.398403	-0.313445	1.31878e-60	rs28772303_P01906	Same	-0.553557	0.58	Tier1	P01906	rs28772303	A	C	0.14253	-0.3329	0.0355	-0.40248	-0.26332	6.45654e-21	3301
P13942	rs3129293	A	G	0.114307	0.0166698	0.0816343	0.14698	7.02473e-12	rs3129293_P13942	Same	0.250527	0.802	Tier1	P13942	rs3129293	G	A	0.57075	0.1068	0.0249	0.057996	0.155604	1.7378e-05	3301
P13942	rs3117040	C	A	0.405484	0.0180995	0.370009	0.440959	3.67215e-111	rs3117040_P13942	Same	4.60492	4.13e-06	Tier2	P13942	rs3117040	A	C	0.71433	0.2558	0.027	0.20288	0.30872	2.29087e-21	3301
P13942	rs9461846	T	C	0.326202	0.0214463	0.284167	0.368237	3.02648e-52	rs9461846_P13942	Same	4.16169	3.16e-05	Tier2	P13942	rs9461846	T	C	0.17744	0.1645	0.0324	0.100996	0.228004	3.98107e-07	3301
P13942	rs9461846	T	C	0.326202	0.0214463	0.284167	0.368237	3.02648e-52	rs9461846_P13942	Same	4.16169	3.16e-05	Tier2	P13942	rs9461846	T	C	0.17744	0.1645	0.0324	0.100996	0.228004	3.98107e-07	3301
P13942	rs9469379	T	C	0.843381	0.0431345	0.758837	0.927925	3.93837e-85	rs9469379_P13942	Same	1.9983	0.0457	Tier1	P13942	rs9469379	T	C	0.03044	0.6772	0.0711	0.537844	0.816556	1.58489e-21	3301
P13942	rs3097674	G	A	0.173842	0.0184389	0.137702	0.209982	4.17907e-21	rs3097674_P13942	Same	2.12621	0.0335	Tier1	P13942	rs3097674	G	A	0.30651	0.1052	0.0265	0.05326	0.15714	7.24436e-05	3301
P13942	rs144092339	T	C	0.971452	0.0446485	0.883941	1.05896	5.833e-105	rs144092339_P13942	Same	4.39073	1.13e-05	Tier2	P13942	rs144092339	T	C	0.03735	0.6281	0.0642	0.502268	0.753932	1.25893e-22	3301
O15533	rs1800838	A	T	-0.453866	0.0160444	-0.485313	-0.422419	4.82885e-176	rs1800838_O15533	Same	-2.50103	0.0124	Tier1	O15533	rs1800838	T	A	0.49175	-0.3827	0.0235	-0.42876	-0.33664	1.62181e-59	3301
O15533	rs144706539	A	G	1.5614	0.062742	1.43843	1.68437	1.05361e-136	rs144706539_O15533	Same	-3.66459	0.000248	Tier2	O15533	rs144706539	A	G	0.01545	1.9829	0.0964	1.79396	2.17184	4.46684e-94	3301
O15533	rs9277992	A	G	-0.198709	0.021121	-0.240106	-0.157312	5.05107e-21	rs9277992_O15533	Same	-0.175838	0.86	Tier1	O15533	rs9277992	A	G	0.19933	-0.1922	0.0304	-0.251784	-0.132616	2.63027e-10	3301
P12872	rs2281816	G	A	-0.0836988	0.0181976	-0.119366	-0.0480316	4.23611e-06	rs2281816_P12872	Same	1.39145	0.164	Tier1	P12872	rs2281816	G	A	0.30684	-0.1282	0.0263	-0.179748	-0.076652	1.14815e-06	3301
P12872	rs2281816	G	A	-0.0836988	0.0181976	-0.119366	-0.0480316	4.23611e-06	rs2281816_P12872	Same	1.39145	0.164	Tier1	P12872	rs2281816	G	A	0.30684	-0.1282	0.0263	-0.179748	-0.076652	1.14815e-06	3301
P12872	rs2281819	A	T	-0.438456	0.0192157	-0.476119	-0.400793	3.06351e-115	rs2281819_P12872	Same	1.69744	0.0896	Tier1	P12872	rs2281819	A	T	0.22639	-0.4961	0.028	-0.55098	-0.44122	3.01995e-70	3301
P04118	rs9380534	G	A	0.420528	0.0168048	0.387591	0.453465	3.32629e-138	rs9380534_P04118	Same	-0.896242	0.37	Tier1	P04118	rs9380534	A	G	0.60228	0.4476	0.0251	0.398404	0.496796	3.46737e-71	3301
P04118	rs12210988	A	G	0.311628	0.0191701	0.274055	0.349201	2.02795e-59	rs12210988_P04118	Same	-0.193202	0.847	Tier1	P04118	rs12210988	A	G	0.26367	0.3182	0.0281	0.263124	0.373276	8.31764e-30	3301
P04118	rs56282756	A	G	-0.189988	0.0498957	-0.287784	-0.0921924	0.000140264	rs56282756_P04118	Same	1.673	0.0943	Tier1	P04118	rs56282756	A	G	0.02533	-0.3473	0.0797	-0.503512	-0.191088	1.31826e-05	3301
P04118	rs6457865	T	C	0.375752	0.017632	0.341193	0.410311	9.00795e-101	rs6457865_P04118	Same	1.47653	0.14	Tier1	P04118	rs6457865	C	T	0.67078	0.329	0.0263	0.277452	0.380548	5.37032e-36	3301
O15264	rs12210946	A	G	0.142333	0.0185078	0.106058	0.178608	1.46638e-14	rs12210946_O15264	Same	-3.35029	0.000807	Tier2	O15264	rs12210946	A	G	0.29203	0.2509	0.0266	0.198764	0.303036	4.46684e-21	3301
Q9Y3C6	rs12194408	G	C	-1.34848	0.0482125	-1.44298	-1.25398	3.81724e-172	rs12194408_Q9Y3C6	Same	-2.83905	0.00452	Tier1	Q9Y3C6	rs12194408	G	C	0.03024	-1.106	0.0705	-1.24418	-0.96782	1.90546e-55	3301
Q5T2D2	rs61998254	G	A	0.753022	0.0245094	0.704983	0.801061	2.74286e-207	rs61998254_Q5T2D2	Same	1.40636	0.16	Tier1	Q5T2D2	rs61998254	G	A	0.12696	0.6927	0.0352	0.623708	0.761692	5.01187e-86	3301
Q5T2D2	rs609119	G	A	-0.265629	0.0164789	-0.297928	-0.23333	1.86663e-58	rs609119_Q5T2D2	Same	-4.28862	1.8e-05	Tier2	Q5T2D2	rs609119	G	A	0.46281	-0.1365	0.0252	-0.185892	-0.087108	6.0256e-08	3301
Q9NP99	rs2234243	T	C	-0.909061	0.0288643	-0.965635	-0.852487	1.03873e-217	rs2234243_Q9NP99	Same	-5.71374	1.11e-08	Tier2	Q9NP99	rs2234243	T	C	0.08985	-0.6122	0.0432	-0.696872	-0.527528	1.25893e-45	3301
Q9NP99	rs3789204	T	G	0.499735	0.0181677	0.464126	0.535344	1.45925e-166	rs3789204_Q9NP99	Same	-0.520902	0.602	Tier1	Q9NP99	rs3789204	T	G	0.29265	0.5163	0.0261	0.465144	0.567456	4.2658e-87	3301
Q9NP99	rs4714449	T	C	0.243917	0.0257544	0.193438	0.294396	2.77489e-21	rs4714449_Q9NP99	Same	-1.98511	0.0471	Tier1	Q9NP99	rs4714449	C	T	0.89352	0.3402	0.0411	0.259644	0.420756	1.28825e-16	3301
Q9NP99	rs6458210	A	G	-0.217778	0.0237312	-0.264291	-0.171265	4.43822e-20	rs6458210_Q9NP99	Same	0.899206	0.369	Tier1	Q9NP99	rs6458210	A	G	0.14017	-0.2564	0.0358	-0.326568	-0.186232	8.31764e-13	3301
Q9NP99	rs12665606	A	G	-0.23784	0.0286779	-0.294049	-0.181631	1.09981e-16	rs12665606_Q9NP99	Same	-0.627462	0.53	Tier1	Q9NP99	rs12665606	A	G	0.09019	-0.2052	0.0434	-0.290264	-0.120136	2.18776e-06	3301
Q14749	rs2395943	C	A	-0.434835	0.0165925	-0.467356	-0.402314	2.22335e-151	rs2395943_Q14749	Same	-1.9732	0.0485	Tier1	Q14749	rs2395943	G	A	0.59784	-0.3771	0.0241	-0.424336	-0.329864	5.7544e-55	3301
Q14749	rs9462852	C	T	-0.415695	0.0362068	-0.48666	-0.34473	1.64132e-30	rs9462852_Q14749	Same	-2.42009	0.0155	Tier1	Q14749	rs9462852	T	C	0.06823	-0.2661	0.0501	-0.364296	-0.167904	1.09648e-07	3301
P15692	rs6921438	T	C	-0.216483	0.016731	-0.249276	-0.18369	2.70892e-38	rs6921438_P15692	Same	17.8328	3.93e-71	Tier2	P15692	rs6921438	A	G	0.49684	-0.7023	0.0215	-0.74444	-0.66016	1.65959e-234	3301
P15692	rs6921438	T	C	-0.177835	0.0167627	-0.21069	-0.14498	2.70687e-26	rs6921438_P15692	Same	19.2377	1.79e-82	Tier2	P15692	rs6921438	A	G	0.49684	-0.7023	0.0215	-0.74444	-0.66016	1.65959e-234	3301
Q9NZA1	rs35822882	T	G	-1.33966	0.0540364	-1.44557	-1.23375	1.09934e-135	rs35822882_Q9NZA1	Same	-6.94923	3.67e-12	Tier2	Q9NZA1	rs35822882	T	G	0.03365	-0.7339	0.0684	-0.867964	-0.599836	7.4131e-27	3301
Q9UJA9	rs62400863	G	A	-1.51125	0.0407721	-1.59116	-1.43134	0	rs62400863_Q9UJA9	Same	2.47363	0.0134	Tier1	Q9UJA9	rs62400863	T	C	0.04961	-1.6718	0.0505	-1.77078	-1.57282	3.0903e-240	3301
Q9UJA9	rs34109856	G	C	-1.54975	0.0418108	-1.6317	-1.4678	0	rs34109856_Q9UJA9	Same	2.12595	0.0335	Tier1	Q9UJA9	rs34109856	G	C	0.05249	-1.6846	0.0477	-1.77809	-1.59111	3.0903e-273	3301
Q9UJA9	rs978681	A	T	-0.636849	0.0171816	-0.670525	-0.603173	0	rs978681_Q9UJA9	Same	0.771218	0.441	Tier1	Q9UJA9	rs978681	T	A	0.64254	-0.6593	0.0235	-0.70536	-0.61324	6.45654e-173	3301
Q9UJA9	rs978681	A	T	-0.636849	0.0171816	-0.670525	-0.603173	0	rs978681_Q9UJA9	Same	0.771218	0.441	Tier1	Q9UJA9	rs978681	T	A	0.64254	-0.6593	0.0235	-0.70536	-0.61324	6.45654e-173	3301
Q9UJA9	rs978681	A	T	-0.636849	0.0171816	-0.670525	-0.603173	0	rs978681_Q9UJA9	Same	0.771218	0.441	Tier1	Q9UJA9	rs978681	T	A	0.64254	-0.6593	0.0235	-0.70536	-0.61324	6.45654e-173	3301
Q9UJA9	rs978681	A	T	-0.636849	0.0171816	-0.670525	-0.603173	0	rs978681_Q9UJA9	Same	0.771218	0.441	Tier1	Q9UJA9	rs978681	T	A	0.64254	-0.6593	0.0235	-0.70536	-0.61324	6.45654e-173	3301
Q9UJA9	rs3777632	G	A	-0.349176	0.0226043	-0.393481	-0.304871	7.86757e-54	rs3777632_Q9UJA9	Same	-0.272714	0.785	Tier1	Q9UJA9	rs3777632	G	A	0.16125	-0.3382	0.0333	-0.403468	-0.272932	3.46737e-24	3301
Q9UJA9	rs62400499	G	A	-1.08739	0.0786675	-1.24158	-0.933202	1.86219e-43	rs62400499_Q9UJA9	Same	0.867369	0.386	Tier1	Q9UJA9	rs62400499	G	A	0.01292	-1.2071	0.1134	-1.42936	-0.984836	1.86209e-26	3301
Q9UJA9	rs77746021	C	A	-0.300952	0.0370107	-0.373493	-0.228411	4.24092e-16	rs77746021_Q9UJA9	Same	0.085518	0.932	Tier1	Q9UJA9	rs77746021	C	A	0.05392	-0.3066	0.0547	-0.413812	-0.199388	2.04174e-08	3301
Q9UJA9	rs978681	A	T	-0.636849	0.0171816	-0.670525	-0.603173	0	rs978681_Q9UJA9	Same	0.771218	0.441	Tier1	Q9UJA9	rs978681	T	A	0.64254	-0.6593	0.0235	-0.70536	-0.61324	6.45654e-173	3301
Q9UJA9	rs978681	A	T	-0.636849	0.0171816	-0.670525	-0.603173	0	rs978681_Q9UJA9	Same	0.771218	0.441	Tier1	Q9UJA9	rs978681	T	A	0.64254	-0.6593	0.0235	-0.70536	-0.61324	6.45654e-173	3301
Q9UJA9	rs978681	A	T	-0.636849	0.0171816	-0.670525	-0.603173	0	rs978681_Q9UJA9	Same	0.771218	0.441	Tier1	Q9UJA9	rs978681	T	A	0.64254	-0.6593	0.0235	-0.70536	-0.61324	6.45654e-173	3301
Q9UJA9	rs978681	A	T	-0.636849	0.0171816	-0.670525	-0.603173	0	rs978681_Q9UJA9	Same	0.771218	0.441	Tier1	Q9UJA9	rs978681	T	A	0.64254	-0.6593	0.0235	-0.70536	-0.61324	6.45654e-173	3301
Q9UJA9	rs978681	A	T	-0.636849	0.0171816	-0.670525	-0.603173	0	rs978681_Q9UJA9	Same	0.771218	0.441	Tier1	Q9UJA9	rs978681	T	A	0.64254	-0.6593	0.0235	-0.70536	-0.61324	6.45654e-173	3301
Q9UJA9	rs1047153	C	T	-0.806079	0.0217473	-0.848704	-0.763454	0	rs1047153_Q9UJA9	Same	-0.556493	0.578	Tier1	Q9UJA9	rs1047153	T	C	0.6464	-0.7891	0.0214	-0.831044	-0.747156	7.94328e-299	3301
Q8IZF2	rs475991	A	G	1.37635	0.0371326	1.30357	1.44913	0	rs475991_Q8IZF2	Same	0.177234	0.859	Tier1	Q8IZF2	rs475991	G	A	0.93774	1.3659	0.0458	1.27613	1.45567	2.0893e-195	3301
Q8IZF2	rs9395218	T	C	-0.190322	0.0207672	-0.231026	-0.149618	4.9758e-20	rs9395218_Q8IZF2	Same	-0.479723	0.631	Tier1	Q8IZF2	rs9395218	T	C	0.19942	-0.1727	0.0303	-0.232088	-0.113312	1.23027e-08	3301
Q8IZF2	rs12664748	G	T	-0.247316	0.0268794	-0.3	-0.194632	3.548e-20	rs12664748_Q8IZF2	Same	-0.562662	0.574	Tier1	Q8IZF2	rs12664748	G	T	0.10848	-0.2202	0.04	-0.2986	-0.1418	3.71535e-08	3301
O75509	rs6458555	A	G	0.30638	0.0174262	0.272225	0.340535	3.40797e-69	rs6458555_O75509	Same	5.82476	5.72e-09	Tier2	O75509	rs6458555	A	G	0.30344	0.1192	0.027	0.06628	0.17212	1.04713e-05	3301
P16562	rs555247	A	G	0.504742	0.0162562	0.47288	0.536604	1.17023e-211	rs555247_P16562	Same	-2.22625	0.026	Tier1	P16562	rs555247	A	G	0.45382	0.5669	0.0227	0.522408	0.611392	6.60693e-138	3301
P16562	rs492855	A	G	0.184144	0.0174064	0.150027	0.218261	3.72522e-26	rs492855_P16562	Same	0.312251	0.755	Tier1	P16562	rs492855	A	G	0.36546	0.1744	0.0259	0.123636	0.225164	1.77828e-11	3301
P16562	rs36069724	G	A	-1.1463	0.05468	-1.25347	-1.03913	1.40443e-97	rs36069724_P16562	Same	4.8883	1.02e-06	Tier2	P16562	rs36069724	G	A	0.01921	-1.642	0.0854	-1.80938	-1.47462	2.39883e-82	3301
P16562	rs185385629	C	G	-0.857837	0.0739074	-1.0027	-0.712978	3.8008e-31	rs185385629_P16562	Same	0.807375	0.419	Tier1	P16562	rs185385629	C	G	0.0149	-0.9623	0.1062	-1.17045	-0.754148	1.34896e-19	3301
P16562	rs10948531	G	A	0.109547	0.0365668	0.0378761	0.181218	0.0027372	rs10948531_P16562	Same	-1.98084	0.0476	Tier1	P16562	rs10948531	G	A	0.05342	0.2412	0.0555	0.13242	0.34998	1.41254e-05	3301
P08263	rs4715316	C	T	0.765255	0.0206459	0.724789	0.805721	0	rs4715316_P08263	Same	10.4079	2.28e-25	Tier2	P08263	rs4715316	T	C	0.63594	0.4286	0.0249	0.379796	0.477404	3.23594e-66	3301
Q6UXV0	rs12213867	C	T	0.188942	0.0172873	0.155059	0.222825	8.32765e-28	rs12213867_Q6UXV0	Same	2.63656	0.00838	Tier1	Q6UXV0	rs12213867	C	T	0.3586	0.1053	0.0266	0.053164	0.157436	7.4131e-05	3301
Q6UXV0	rs12196586	T	C	-0.236365	0.0214907	-0.278487	-0.194243	3.88622e-28	rs12196586_Q6UXV0	Same	-0.236561	0.813	Tier1	Q6UXV0	rs12196586	T	C	0.19707	-0.2275	0.0307	-0.287672	-0.167328	1.23027e-13	3301
Q6UXV0	rs10948902	G	A	0.376945	0.0349975	0.30835	0.44554	4.73785e-27	rs10948902_Q6UXV0	Same	2.56442	0.0103	Tier1	Q6UXV0	rs10948902	G	A	0.05716	0.2145	0.0528	0.111012	0.317988	4.7863e-05	3301
Q6UXV0	rs9382494	T	G	0.0629002	0.0181336	0.0273584	0.098442	0.000522948	rs9382494_Q6UXV0	Same	-1.64492	0.1	Tier1	Q6UXV0	rs9382494	T	G	0.31313	0.1164	0.027	0.06348	0.16932	1.69824e-05	3301
Q6UXV0	rs4712108	G	T	0.267695	0.030398	0.208115	0.327275	1.29293e-18	rs4712108_Q6UXV0	Same	0.252869	0.8	Tier1	Q6UXV0	rs4712108	G	T	0.08542	0.2539	0.0453	0.165112	0.342688	2.13796e-08	3301
Q8IYB5	rs9446285	T	C	0.759323	0.0251211	0.710086	0.80856	1.06319e-200	rs9446285_Q8IYB5	Same	11.549	7.47e-31	Tier2	Q8IYB5	rs9446285	T	C	0.11946	0.2255	0.0388	0.149452	0.301548	6.30957e-09	3301
Q8IYB5	rs9446284	T	C	0.769942	0.0249119	0.721115	0.818769	9.7417e-210	rs9446284_Q8IYB5	Same	12.3635	4.12e-35	Tier2	Q8IYB5	rs9446284	T	C	0.1264	0.2123	0.0376	0.138604	0.285996	1.54882e-08	3301
Q8IYB5	rs1084381	A	T	0.448491	0.0164117	0.416324	0.480658	2.00255e-164	rs1084381_Q8IYB5	Same	9.9909	1.67e-23	Tier2	Q8IYB5	rs1084381	A	T	0.48013	0.1547	0.0244	0.106876	0.202524	2.18776e-10	3301
Q8IYB5	rs1917342	G	A	-0.752646	0.0203057	-0.792445	-0.712847	0	rs1917342_Q8IYB5	Same	-16.9623	1.56e-64	Tier2	Q8IYB5	rs1917342	G	A	0.31096	-0.1796	0.027	-0.23252	-0.12668	2.69153e-11	3301
Q6YHK3	rs72957333	G	A	0.237086	0.0232418	0.191532	0.28264	1.96546e-24	rs72957333_Q6YHK3	Same	2.42278	0.0154	Tier1	Q6YHK3	rs72957333	G	A	0.15894	0.1387	0.0333	0.073432	0.203968	3.16228e-05	3301
Q6YHK3	rs1370437	G	A	0.596355	0.0160891	0.56482	0.62789	0	rs1370437_Q6YHK3	Opp	32.2757	1.53e-228	Tier2	Q6YHK3	rs1370437	G	A	0.47292	-0.3389	0.0241	-0.386136	-0.291664	4.2658e-45	3301
Q6YHK3	rs13195592	C	G	1.13656	0.0650441	1.00907	1.26405	2.27326e-68	rs13195592_Q6YHK3	Same	5.53262	3.15e-08	Tier2	Q6YHK3	rs13195592	C	G	0.02007	0.5064	0.0935	0.32314	0.68966	6.0256e-08	3301
Q6YHK3	rs72953374	T	G	0.763348	0.0424983	0.680051	0.846645	3.8773e-72	rs72953374_Q6YHK3	Same	3.65229	0.00026	Tier2	Q6YHK3	rs72953374	T	G	0.04787	0.5025	0.0574	0.389996	0.615004	2.04174e-18	3301
Q6YHK3	rs2882704	G	A	0.578313	0.0170888	0.544819	0.611807	4.83352e-251	rs2882704_Q6YHK3	Same	8.61845	6.79e-18	Tier2	Q6YHK3	rs2882704	G	A	0.35659	0.3159	0.0252	0.266508	0.365292	3.80189e-36	3301
Q6YHK3	rs3846755	G	T	0.405587	0.0214874	0.363472	0.447702	1.81205e-79	rs3846755_Q6YHK3	Same	4.59741	4.28e-06	Tier2	Q6YHK3	rs3846755	G	T	0.19103	0.2318	0.0311	0.170844	0.292756	8.51138e-14	3301
Q6YHK3	rs148761577	G	A	-0.275598	0.0347044	-0.343619	-0.207577	2.00064e-15	rs148761577_Q6YHK3	Same	-0.143669	0.886	Tier1	Q6YHK3	rs148761577	G	A	0.05673	-0.2664	0.0538	-0.371848	-0.160952	7.4131e-07	3301
Q6YHK3	rs1370437	G	A	0.596355	0.0160891	0.56482	0.62789	0	rs1370437_Q6YHK3	Opp	32.2757	1.53e-228	Tier2	Q6YHK3	rs1370437	G	A	0.47292	-0.3389	0.0241	-0.386136	-0.291664	4.2658e-45	3301
Q6YHK3	rs12211905	G	T	-0.69268	0.0186879	-0.729308	-0.656052	0	rs12211905_Q6YHK3	Same	-10.2103	1.78e-24	Tier2	Q6YHK3	rs12211905	G	T	0.45828	-0.3813	0.0241	-0.428536	-0.334064	1.28825e-56	3301
Q5SRI9	rs4469303	G	C	0.857677	0.0510772	0.757566	0.957788	2.80348e-63	rs4469303_Q5SRI9	Same	-1.67859	0.0932	Tier1	Q5SRI9	rs4469303	C	G	0.9737	1.0125	0.0768	0.861972	1.16303	1.1749e-39	3301
Q5SRI9	rs62417813	A	G	-0.459145	0.0250829	-0.508307	-0.409983	7.53267e-75	rs62417813_Q5SRI9	Same	-4.18802	2.81e-05	Tier2	Q5SRI9	rs62417813	A	G	0.11051	-0.2653	0.0389	-0.341544	-0.189056	9.33254e-12	3301
Q5SRI9	rs71560348	A	T	-1.22833	0.0331392	-1.29328	-1.16338	0	rs71560348_Q5SRI9	Same	3.57113	0.000355	Tier2	Q5SRI9	rs71560348	A	T	0.06695	-1.4222	0.043	-1.50648	-1.33792	6.60693e-240	3301
Q5SRI9	rs71560348	A	T	-1.22833	0.0331392	-1.29328	-1.16338	0	rs71560348_Q5SRI9	Same	3.57113	0.000355	Tier2	Q5SRI9	rs71560348	A	T	0.06695	-1.4222	0.043	-1.50648	-1.33792	6.60693e-240	3301
Q5SRI9	rs7747776	G	A	-0.413592	0.0200066	-0.452805	-0.374379	6.08434e-95	rs7747776_Q5SRI9	Same	0.372924	0.709	Tier1	Q5SRI9	rs7747776	A	G	0.79084	-0.4267	0.0289	-0.483344	-0.370056	3.0903e-49	3301
Q5SRI9	rs117142982	C	T	0.387131	0.0508446	0.287476	0.486786	2.65723e-14	rs117142982_Q5SRI9	Same	0.352672	0.724	Tier1	Q5SRI9	rs117142982	C	T	0.02901	0.355	0.0756	0.206824	0.503176	2.69153e-06	3301
Q5SRI9	rs62417850	C	T	0.390739	0.0331962	0.325674	0.455804	5.53419e-32	rs62417850_Q5SRI9	Same	0.941674	0.346	Tier1	Q5SRI9	rs62417850	C	T	0.07408	0.3364	0.0472	0.243888	0.428912	1.04713e-12	3301
Q5SRI9	rs71560348	A	T	-1.22833	0.0331392	-1.29328	-1.16338	0	rs71560348_Q5SRI9	Same	3.57113	0.000355	Tier2	Q5SRI9	rs71560348	A	T	0.06695	-1.4222	0.043	-1.50648	-1.33792	6.60693e-240	3301
Q5SRI9	rs71560348	A	T	-1.22833	0.0331392	-1.29328	-1.16338	0	rs71560348_Q5SRI9	Same	3.57113	0.000355	Tier2	Q5SRI9	rs71560348	A	T	0.06695	-1.4222	0.043	-1.50648	-1.33792	6.60693e-240	3301
Q5SRI9	rs35772543	A	T	-1.44218	0.0389087	-1.51844	-1.36592	0	rs35772543_Q5SRI9	Same	4.74037	2.13e-06	Tier2	Q5SRI9	rs35772543	A	T	0.0826	-1.689	0.0346	-1.75682	-1.62118	0	3301
Q5SRI9	rs71560348	A	T	-1.22833	0.0331392	-1.29328	-1.16338	0	rs71560348_Q5SRI9	Same	3.57113	0.000355	Tier2	Q5SRI9	rs71560348	A	T	0.06695	-1.4222	0.043	-1.50648	-1.33792	6.60693e-240	3301
Q5SRI9	rs111957319	A	C	0.234179	0.0227614	0.189567	0.278791	7.94727e-25	rs111957319_Q5SRI9	Same	1.14319	0.253	Tier1	Q5SRI9	rs111957319	A	C	0.17479	0.1891	0.0322	0.125988	0.252212	4.2658e-09	3301
Q92484	rs28385609	T	C	-0.512959	0.023111	-0.558257	-0.467661	3.80292e-109	rs28385609_Q92484	Same	14.8573	6.24e-50	Tier2	Q92484	rs28385609	T	C	0.14505	-1.0756	0.03	-1.1344	-1.0168	2.13796e-282	3301
Q92484	rs9320892	G	A	-0.0565921	0.0219549	-0.0996238	-0.0135604	0.00994755	rs9320892_Q92484	Same	3.98899	6.64e-05	Tier2	Q92484	rs9320892	G	A	0.18516	-0.2147	0.033	-0.27938	-0.15002	7.94328e-11	3301
Q9BXY4	rs1892172	G	A	0.456957	0.0159945	0.425608	0.488306	1.60542e-179	rs1892172_Q9BXY4	Same	6.67485	2.47e-11	Tier2	Q9BXY4	rs1892172	A	G	0.5481	0.2611	0.0246	0.212884	0.309316	2.88403e-26	3301
Q9BXY4	rs72959041	A	G	0.420466	0.0387119	0.344591	0.496341	1.7598e-27	rs72959041_Q9BXY4	Same	0.599311	0.549	Tier1	Q9BXY4	rs72959041	A	G	0.05637	0.3805	0.0543	0.274072	0.486928	2.34423e-12	3301
Q9BXY4	rs1892172	G	A	0.50464	0.0158905	0.473495	0.535785	2.51065e-221	rs1892172_Q9BXY4	Same	8.31593	9.1e-17	Tier2	Q9BXY4	rs1892172	A	G	0.5481	0.2611	0.0246	0.212884	0.309316	2.88403e-26	3301
Q9BXY4	rs141783576	C	G	0.5024	0.0315287	0.440604	0.564196	3.63969e-57	rs141783576_Q9BXY4	Same	3.31956	0.000902	Tier2	Q9BXY4	rs141783576	C	G	0.07749	0.3137	0.0473	0.220992	0.406408	3.31131e-11	3301
O15400	rs6569798	T	C	0.224299	0.016827	0.191318	0.25728	1.55511e-40	rs6569798_O15400	Same	2.52822	0.0115	Tier1	O15400	rs6569798	C	T	0.56894	0.1479	0.0251	0.098704	0.197096	3.98107e-09	3301
Q969J5	rs2234711	G	A	0.134449	0.0169975	0.101134	0.167764	2.57514e-15	rs2234711_Q969J5	Same	0.399698	0.689	Tier1	Q969J5	rs2234711	G	A	0.38818	0.1221	0.0258	0.071532	0.172668	2.18776e-06	3301
Q969J5	rs41288975	A	G	-0.428069	0.063679	-0.55288	-0.303258	1.78889e-11	rs41288975_Q969J5	Same	-0.427206	0.669	Tier1	Q969J5	rs41288975	A	G	0.01787	-0.3796	0.0939	-0.563644	-0.195556	5.37032e-05	3301
Q969J5	rs116978287	T	G	-0.47403	0.0591946	-0.590052	-0.358008	1.16601e-15	rs116978287_Q969J5	Same	-0.935644	0.349	Tier1	Q969J5	rs116978287	T	G	0.02194	-0.3765	0.0858	-0.544668	-0.208332	1.14815e-05	3301
Q9BZM4	rs12661709	G	T	-0.252799	0.0248737	-0.301551	-0.204047	2.89117e-24	rs12661709_Q9BZM4	Same	-1.26277	0.207	Tier1	Q9BZM4	rs12661709	G	T	0.11587	-0.1946	0.0388	-0.270648	-0.118552	5.12861e-07	3301
Q9UGC7	rs35267108	A	T	-0.119763	0.0216813	-0.162258	-0.0772677	3.31736e-08	rs35267108_Q9UGC7	Same	2.27891	0.0227	Tier1	Q9UGC7	rs35267108	T	A	0.19276	-0.2056	0.0308	-0.265968	-0.145232	2.63027e-11	3301
P11717	rs2282140	T	C	0.874373	0.023307	0.828691	0.920055	5.16149e-308	rs2282140_P11717	Same	0.468451	0.639	Tier1	P11717	rs2282140	T	C	0.14047	0.8556	0.0326	0.791704	0.919496	5.88844e-152	3301
P11717	rs629849	A	G	0.523385	0.0250648	0.474258	0.572512	7.92813e-97	rs629849_P11717	Same	-9.05157	1.41e-19	Tier2	P11717	rs629849	G	A	0.87065	0.8992	0.0331	0.834324	0.964076	9.54993e-163	3301
P11717	rs3798186	G	A	0.138097	0.0177501	0.103307	0.172887	7.24856e-15	rs3798186_P11717	Same	-1.9069	0.0565	Tier1	P11717	rs3798186	A	G	0.65127	0.1975	0.0256	0.147324	0.247676	1.07152e-14	3301
P11717	rs73025559	A	G	0.648108	0.0405179	0.568693	0.727523	1.37162e-57	rs73025559_P11717	Same	0.41099	0.681	Tier1	P11717	rs73025559	A	G	0.05102	0.6197	0.056	0.50994	0.72946	1.8197e-28	3301
P11717	rs9346805	T	C	0.361538	0.0244294	0.313656	0.40942	1.47956e-49	rs9346805_P11717	Same	4.15355	3.27e-05	Tier2	P11717	rs9346805	T	C	0.13831	0.1798	0.0363	0.108652	0.250948	7.07946e-07	3301
P11717	rs11758483	A	G	0.119994	0.0236562	0.0736278	0.16636	3.92816e-07	rs11758483_P11717	Same	-2.22213	0.0263	Tier1	P11717	rs11758483	A	G	0.1495	0.2124	0.0342	0.145368	0.279432	5.62341e-10	3301
P00747	rs537579467	C	T	1.76503	0.070673	1.62651	1.90355	1.1539e-137	rs537579467_P00747	Same	6.15952	7.3e-10	Tier2	P00747	rs537579467	C	T	0.01598	1.0153	0.0991	0.821064	1.20954	1.28825e-24	3301
P00747	rs11751347	T	C	-0.553089	0.0271455	-0.606294	-0.499884	2.78662e-92	rs11751347_P00747	Same	-3.05863	0.00222	Tier1	P00747	rs11751347	T	C	0.10061	-0.4032	0.0408	-0.483168	-0.323232	4.67735e-23	3301
P00747	rs4252129	T	C	-1.24008	0.0660534	-1.36954	-1.11062	1.23474e-78	rs4252129_P00747	Same	-1.94421	0.0519	Tier1	P00747	rs4252129	T	C	0.01592	-1.0124	0.0967	-1.20193	-0.822868	1.20226e-25	3301
P00747	rs117109638	A	G	-0.625503	0.0708006	-0.764272	-0.486734	1.00352e-18	rs117109638_P00747	Same	2.36948	0.0178	Tier1	P00747	rs117109638	A	G	0.01725	-0.9309	0.1077	-1.14199	-0.719808	5.37032e-18	3301
P00747	rs1800769	T	C	-0.359752	0.0222522	-0.403366	-0.316138	8.61293e-59	rs1800769_P00747	Same	-2.39303	0.0167	Tier1	P00747	rs1800769	T	C	0.16874	-0.2651	0.0327	-0.329192	-0.201008	5.01187e-16	3301
P00747	rs113832094	C	G	-0.499062	0.0520371	-0.601055	-0.397069	8.76567e-22	rs113832094_P00747	Same	-1.771	0.0766	Tier1	P00747	rs113832094	C	G	0.02931	-0.3355	0.0763	-0.485048	-0.185952	1.12202e-05	3301
P00747	rs4252129	T	C	-1.59697	0.065508	-1.72537	-1.46857	2.90964e-131	rs4252129_P00747	Same	-5.00489	5.59e-07	Tier2	P00747	rs4252129	T	C	0.01592	-1.0124	0.0967	-1.20193	-0.822868	1.20226e-25	3301
P00747	rs11751347	T	C	-0.517911	0.0271944	-0.571212	-0.46461	7.26298e-81	rs11751347_P00747	Same	-2.33949	0.0193	Tier1	P00747	rs11751347	T	C	0.10061	-0.4032	0.0408	-0.483168	-0.323232	4.67735e-23	3301
P00747	rs117109638	A	G	-0.422049	0.0709051	-0.561023	-0.283075	2.6439e-09	rs117109638_P00747	Same	3.94626	7.94e-05	Tier2	P00747	rs117109638	A	G	0.01725	-0.9309	0.1077	-1.14199	-0.719808	5.37032e-18	3301
P00747	rs1800769	T	C	-0.33043	0.0222841	-0.374107	-0.286753	9.64456e-50	rs1800769_P00747	Same	-1.65095	0.0987	Tier1	P00747	rs1800769	T	C	0.16874	-0.2651	0.0327	-0.329192	-0.201008	5.01187e-16	3301
P00747	rs148471665	A	G	-0.308143	0.0501748	-0.406486	-0.2098	8.18023e-10	rs148471665_P00747	Same	0.898024	0.369	Tier1	P00747	rs148471665	A	G	0.0291	-0.3903	0.0765	-0.54024	-0.24036	3.38844e-07	3301
P35442	rs73041853	A	G	0.193358	0.0279037	0.138667	0.248049	4.22425e-12	rs73041853_P35442	Same	-12.6202	1.63e-36	Tier2	P35442	rs73041853	A	G	0.10462	0.7863	0.0378	0.712212	0.860388	2.51189e-96	3301
P35442	rs74507247	A	G	0.973371	0.0266468	0.921143	1.0256	3.90077e-292	rs74507247_P35442	Same	3.87124	0.000108	Tier2	P35442	rs74507247	A	G	0.10442	0.7937	0.038	0.71922	0.86818	4.46684e-97	3301
P35442	rs12174547	T	C	-0.376308	0.0204165	-0.416324	-0.336292	7.33395e-76	rs12174547_P35442	Same	-1.84349	0.0653	Tier1	P35442	rs12174547	T	C	0.2099	-0.3088	0.0304	-0.368384	-0.249216	3.23594e-24	3301
P35442	rs2181284	T	C	-0.385208	0.0451348	-0.473672	-0.296744	1.40624e-17	rs2181284_P35442	Same	-0.480151	0.631	Tier1	P35442	rs2181284	T	C	0.03335	-0.3459	0.0683	-0.479768	-0.212032	4.0738e-07	3301
P35442	rs4346834	G	C	0.289061	0.0230911	0.243802	0.33432	5.93159e-36	rs4346834_P35442	Same	0.905984	0.365	Tier1	P35442	rs4346834	G	C	0.16026	0.2516	0.0343	0.184372	0.318828	2.34423e-13	3301
O00548	rs6456195	A	C	0.215732	0.0253949	0.165958	0.265506	1.97801e-17	rs6456195_O00548	Same	1.0375	0.3	Tier1	O00548	rs6456195	A	C	0.12361	0.1684	0.0379	0.094116	0.242684	8.91251e-06	3301
O00548	rs11961095	A	C	0.347583	0.0502844	0.249026	0.44614	4.7672e-12	rs11961095_O00548	Same	0.0728179	0.942	Tier1	O00548	rs11961095	A	C	0.03306	0.3412	0.0718	0.200472	0.481928	1.99526e-06	3301
Q9Y5X2	rs75471483	G	C	-0.478437	0.0832213	-0.641551	-0.315323	8.97857e-09	rs75471483_Q9Y5X2	Same	-0.796647	0.426	Tier1	Q9Y5X2	rs75471483	G	C	0.01886	-0.3786	0.0937	-0.562252	-0.194948	5.37032e-05	3301
Q14956	rs2529003	C	T	0.505363	0.0545198	0.398504	0.612222	1.87286e-20	rs2529003_Q14956	Same	0.774113	0.439	Tier1	Q14956	rs2529003	C	T	0.02223	0.4268	0.0856	0.259024	0.594576	6.0256e-07	3301
Q14956	rs2529003	C	T	0.505363	0.0545198	0.398504	0.612222	1.87286e-20	rs2529003_Q14956	Same	0.774113	0.439	Tier1	Q14956	rs2529003	C	T	0.02223	0.4268	0.0856	0.259024	0.594576	6.0256e-07	3301
Q14956	rs467459	T	C	-0.0947813	0.0566319	-0.20578	0.0162172	0.0942017	rs467459_Q14956	Same	2.37846	0.0174	Tier1	Q14956	rs467459	T	C	0.0217	-0.3391	0.0857	-0.507072	-0.171128	7.58578e-05	3301
Q14956	rs182846976	C	G	-0.508147	0.0673649	-0.640182	-0.376112	4.5858e-14	rs182846976_Q14956	Same	0.00831694	0.993	Tier1	Q14956	rs182846976	C	G	0.01496	-0.5092	0.1072	-0.719312	-0.299088	2.04174e-06	3301
Q14956	rs1637192	A	G	-0.257846	0.0170403	-0.291245	-0.224447	1.00327e-51	rs1637192_Q14956	Same	-2.40099	0.0164	Tier1	Q14956	rs1637192	A	G	0.409	-0.1856	0.0248	-0.234208	-0.136992	6.91831e-14	3301
Q14956	rs2268748	C	T	0.682894	0.0415904	0.601377	0.764411	1.3869e-60	rs2268748_Q14956	Same	-0.0523771	0.958	Tier1	Q14956	rs2268748	C	T	0.0406	0.6868	0.0619	0.565476	0.808124	1.23027e-28	3301
Q14956	rs77253147	G	C	-0.136769	0.0244912	-0.184772	-0.0887662	2.34494e-08	rs77253147_Q14956	Same	0.734814	0.462	Tier1	Q14956	rs77253147	G	C	0.13677	-0.1684	0.0354	-0.237784	-0.099016	1.99526e-06	3301
Q96EE4	rs13230595	A	C	0.501072	0.0185169	0.464779	0.537365	2.89423e-161	rs13230595_Q96EE4	Same	6.13578	8.47e-10	Tier2	Q96EE4	rs13230595	A	C	0.2587	0.2951	0.028	0.24022	0.34998	6.16595e-26	3301
Q96EE4	rs227934	T	C	-0.388786	0.0164752	-0.421077	-0.356495	4.01192e-123	rs227934_Q96EE4	Same	-3.84655	0.00012	Tier2	Q96EE4	rs227934	T	C	0.47897	-0.2749	0.0246	-0.323116	-0.226684	6.91831e-29	3301
Q96EE4	rs227951	T	C	-0.218228	0.0166786	-0.250918	-0.185538	4.0486e-39	rs227951_Q96EE4	Same	-4.01832	5.86e-05	Tier2	Q96EE4	rs227951	C	T	0.5047	-0.0978	0.0249	-0.146604	-0.048996	8.70964e-05	3301
P53004	rs1050916	G	A	-1.14022	0.0771976	-1.29153	-0.988913	2.28233e-49	rs1050916_P53004	Same	-4.24665	2.17e-05	Tier2	P53004	rs1050916	G	A	0.01259	-0.5446	0.1171	-0.774116	-0.315084	3.31131e-06	3301
P17936	rs148562589	C	T	1.25161	0.065284	1.12365	1.37957	6.36918e-82	rs148562589_P17936	Same	2.63536	0.0084	Tier1	P17936	rs148562589	C	T	0.0121	0.8976	0.1174	0.667496	1.1277	2.0893e-14	3301
P17936	rs2854746	C	G	0.20137	0.0168429	0.168358	0.234382	6.0557e-33	rs2854746_P17936	Same	3.25861	0.00112	Tier1	P17936	rs2854746	C	G	0.41457	0.1026	0.0252	0.053208	0.151992	4.67735e-05	3301
P17936	rs856582	C	T	0.157616	0.0171373	0.124027	0.191205	3.67283e-20	rs856582_P17936	Same	1.32915	0.184	Tier1	P17936	rs856582	T	C	0.61851	0.117	0.0253	0.067412	0.166588	3.89045e-06	3301
Q2TAL6	rs1544434	G	A	-0.205542	0.016898	-0.238662	-0.172422	4.85099e-34	rs1544434_Q2TAL6	Same	-0.905995	0.365	Tier1	Q2TAL6	rs1544434	A	G	0.61243	-0.1776	0.0258	-0.228168	-0.127032	6.30957e-12	3301
Q2TAL6	rs73347631	T	C	-0.656922	0.0565064	-0.767675	-0.546169	3.05374e-31	rs73347631_Q2TAL6	Same	-1.64595	0.0998	Tier1	Q2TAL6	rs73347631	T	C	0.02215	-0.4907	0.0837	-0.654752	-0.326648	4.67735e-09	3301
Q2TAL6	rs148681119	A	C	0.840013	0.056102	0.730053	0.949973	1.10321e-50	rs148681119_Q2TAL6	Same	0.841167	0.4	Tier1	Q2TAL6	rs148681119	A	C	0.02264	0.7535	0.0862	0.584548	0.922452	2.34423e-18	3301
Q2TAL6	rs79731913	C	A	0.354615	0.0348011	0.286405	0.422825	2.20301e-24	rs79731913_Q2TAL6	Same	0.637233	0.524	Tier1	Q2TAL6	rs79731913	C	A	0.06394	0.3159	0.0498	0.218292	0.413508	2.23872e-10	3301
Q2TAL6	rs1876569	T	A	-0.647865	0.0227836	-0.692521	-0.603209	7.34775e-178	rs1876569_Q2TAL6	Same	-3.27185	0.00107	Tier1	Q2TAL6	rs1876569	T	A	0.15057	-0.5093	0.0357	-0.579272	-0.439328	2.75423e-46	3301
P00533	rs4947982	A	G	-0.151001	0.0166252	-0.183586	-0.118416	1.05937e-19	rs4947982_P00533	Same	-1.15605	0.248	Tier1	P00533	rs4947982	A	G	0.46845	-0.1161	0.0252	-0.165492	-0.066708	3.89045e-06	3301
P04424	rs3778914	A	C	0.225623	0.0223082	0.181899	0.269347	4.79275e-24	rs3778914_P04424	Same	2.09742	0.036	Tier1	P04424	rs3778914	A	C	0.15106	0.1391	0.0347	0.071088	0.207112	6.0256e-05	3301
P04424	rs1000464	G	C	0.172558	0.0171981	0.13885	0.206266	1.08513e-23	rs1000464_P04424	Same	1.78015	0.0751	Tier1	P04424	rs1000464	C	G	0.62218	0.1181	0.0253	0.068512	0.167688	3.0903e-06	3301
O60507	rs4275112	A	G	-0.13279	0.016663	-0.165449	-0.100131	1.59743e-15	rs4275112_O60507	Opp	-8.18559	2.71e-16	Tier2	O60507	rs4275112	G	T	0.55374	0.1111	0.0247	0.062688	0.159512	7.07946e-06	3301
O60507	rs146647305	A	G	0.429858	0.0243117	0.382207	0.477509	5.86369e-70	rs146647305_O60507	Same	5.95548	2.59e-09	Tier2	O60507	rs146647305	T	C	0.12498	0.1632	0.0376	0.089504	0.236896	1.41254e-05	3301
O60507	rs57866200	G	A	0.262391	0.01713	0.228816	0.295966	5.83156e-53	rs57866200_O60507	Same	3.43351	0.000596	Tier2	O60507	rs57866200	G	A	0.62733	0.1572	0.0254	0.107416	0.206984	6.0256e-10	3301
Q96LL9	rs9647712	T	G	1.05081	0.0446153	0.963364	1.13826	1.17803e-122	rs9647712_Q96LL9	Same	4.51936	6.2e-06	Tier2	Q96LL9	rs9647712	A	C	0.03909	0.7078	0.0614	0.587456	0.828144	9.77237e-31	3301
P04792	rs2908201	G	A	-0.789329	0.0212954	-0.831068	-0.74759	0	rs2908201_P04792	Same	-13.5457	8.4e-42	Tier2	P04792	rs2908201	G	A	0.3619	-0.2664	0.0322	-0.329512	-0.203288	2.04692e-16	3394
Q99985	rs1019016	G	T	0.186491	0.0167586	0.153644	0.219338	9.15964e-29	rs1019016_Q99985	Same	0.38057	0.704	Tier1	Q99985	rs1019016	T	G	0.58137	0.1751	0.0248	0.126492	0.223708	1.58489e-12	3301
Q99985	rs2040978	T	G	0.218108	0.021424	0.176117	0.260099	2.42257e-24	rs2040978_Q99985	Same	1.71359	0.0866	Tier1	Q99985	rs2040978	T	G	0.172	0.1504	0.0332	0.085328	0.215472	5.7544e-06	3301
P14210	rs5745695	A	G	0.238743	0.019467	0.200588	0.276898	1.41412e-34	rs5745695_P14210	Same	1.2875	0.198	Tier1	P14210	rs5745695	A	G	0.76041	0.1942	0.0286	0.138144	0.250256	1.1749e-11	3301
O15041	rs109467	C	T	-0.435546	0.0167468	-0.46837	-0.402722	4.04543e-149	rs109467_O15041	Same	2.5404	0.0111	Tier1	O15041	rs109467	T	C	0.61963	-0.5101	0.0241	-0.557336	-0.462864	1.65959e-99	3301
O15041	rs109467	C	T	-0.435546	0.0167468	-0.46837	-0.402722	4.04543e-149	rs109467_O15041	Same	2.5404	0.0111	Tier1	O15041	rs109467	T	C	0.61963	-0.5101	0.0241	-0.557336	-0.462864	1.65959e-99	3301
O15041	rs6948835	G	A	-0.367855	0.0164594	-0.400115	-0.335595	1.22956e-110	rs6948835_O15041	Same	0.894058	0.371	Tier1	O15041	rs6948835	G	A	0.44159	-0.3938	0.0239	-0.440644	-0.346956	7.58578e-61	3301
O15041	rs3109785	A	G	0.559381	0.0174797	0.525121	0.593641	1.03199e-224	rs3109785_O15041	Same	-0.726425	0.468	Tier1	O15041	rs3109785	G	A	0.69351	0.5816	0.0251	0.532404	0.630796	2.04174e-118	3301
O15041	rs538007	T	C	-0.119767	0.0248836	-0.168539	-0.0709951	1.48619e-06	rs538007_O15041	Same	2.51779	0.0118	Tier1	O15041	rs538007	T	C	0.12296	-0.2335	0.0377	-0.307392	-0.159608	6.0256e-10	3301
O15041	rs565565114	C	T	-0.517827	0.0731734	-0.661247	-0.374407	1.47619e-12	rs565565114_O15041	Same	3.94819	7.87e-05	Tier2	O15041	rs565565114	C	T	0.00884	-1.1307	0.1369	-1.39902	-0.862376	1.44544e-16	3301
O15041	rs117247407	G	A	-0.935968	0.0495848	-1.03315	-0.838782	1.79275e-79	rs117247407_O15041	Same	0.957701	0.338	Tier1	O15041	rs117247407	G	A	0.02971	-1.0208	0.0734	-1.16466	-0.876936	5.7544e-44	3301
Q9UKG9	rs31659	C	T	0.611166	0.0267293	0.558777	0.663555	1.0351e-115	rs31659_Q9UKG9	Same	7.7218	1.15e-14	Tier2	Q9UKG9	rs31659	T	C	0.88797	0.2448	0.0392	0.167968	0.321632	4.2658e-10	3301
P20366	rs2072099	G	T	-0.266793	0.021989	-0.309891	-0.223695	7.05961e-34	rs2072099_P20366	Same	-1.6018	0.109	Tier1	P20366	rs2072099	T	G	0.16506	-0.2018	0.0341	-0.268636	-0.134964	3.23594e-09	3301
P20366	rs990702	G	C	0.14319	0.0195154	0.10494	0.18144	2.17998e-13	rs990702_P20366	Same	0.801701	0.423	Tier1	P20366	rs990702	T	C	0.23681	0.1151	0.0291	0.058064	0.172136	7.58578e-05	3301
P20366	rs17168679	G	A	0.411244	0.0586095	0.296369	0.526119	2.27198e-12	rs17168679_P20366	Same	-1.31662	0.188	Tier1	P20366	rs17168679	C	T	0.02395	0.5461	0.084	0.38146	0.71074	7.76247e-11	3301
P25311	rs1981550	T	G	-0.52787	0.0176021	-0.56237	-0.49337	1.36168e-197	rs1981550_P25311	Same	-12.5088	6.68e-36	Tier2	P25311	rs1981550	A	G	0.29153	-0.1205	0.0274	-0.174204	-0.066796	1.09648e-05	3301
Q15113	rs7385804	C	A	0.228576	0.0171836	0.194896	0.262256	2.25505e-40	rs7385804_Q15113	Same	0.625307	0.532	Tier1	Q15113	rs7385804	A	C	0.63486	0.2094	0.0254	0.159616	0.259184	1.8197e-16	3301
Q15113	rs77227535	T	C	-0.656301	0.0792617	-0.811654	-0.500948	1.22987e-16	rs77227535_Q15113	Same	-1.27233	0.203	Tier1	Q15113	rs77227535	T	C	0.01446	-0.4839	0.1099	-0.699304	-0.268496	1.07152e-05	3301
P09622	rs6950900	T	C	0.0878294	0.0170678	0.0543765	0.121282	2.66237e-07	rs6950900_P09622	Same	-0.543595	0.587	Tier1	P09622	rs6950900	C	T	0.61826	0.1046	0.0257	0.054228	0.154972	4.7863e-05	3301
P08581	rs1858830	G	C	-0.183497	0.0166374	-0.216106	-0.150888	2.76281e-28	rs1858830_P08581	Same	-0.613872	0.539	Tier1	P08581	rs1858830	G	C	0.45046	-0.1646	0.0259	-0.215364	-0.113836	1.99526e-10	3301
P20839	rs1053124	T	C	-0.116129	0.0207949	-0.156887	-0.075371	2.3438e-08	rs1053124_P20839	Same	0.520808	0.603	Tier1	P20839	rs1053124	C	T	0.80213	-0.1357	0.0313	-0.197048	-0.074352	1.41254e-05	3301
Q9UI42	rs73146784	T	G	0.646273	0.0334046	0.5808	0.711746	2.16811e-83	rs73146784_Q9UI42	Same	-2.58798	0.00965	Tier1	Q9UI42	rs73146784	T	G	0.07454	0.7955	0.047	0.70338	0.88762	3.16228e-64	3301
Q9UI42	rs7803537	A	G	0.638295	0.0172206	0.604543	0.672047	0	rs7803537_Q9UI42	Same	-6.37862	1.79e-10	Tier2	Q9UI42	rs7803537	G	A	0.65688	0.8155	0.0218	0.772772	0.858228	5.7544e-307	3301
Q9UI42	rs6955110	G	A	0.374825	0.0217955	0.332106	0.417544	2.77952e-66	rs6955110_Q9UI42	Same	-2.39362	0.0167	Tier1	Q9UI42	rs6955110	G	A	0.1703	0.4675	0.032	0.40478	0.53022	1.90546e-48	3301
Q9UI42	rs5011385	C	A	0.265534	0.0165394	0.233117	0.297951	5.30279e-58	rs5011385_Q9UI42	Same	-4.42143	9.81e-06	Tier2	Q9UI42	rs5011385	C	A	0.45857	0.3955	0.0243	0.347872	0.443128	1.69824e-59	3301
Q9UI42	rs1861879	A	G	0.353468	0.0163672	0.321388	0.385548	1.95484e-103	rs1861879_Q9UI42	Same	-4.35397	1.34e-05	Tier2	Q9UI42	rs1861879	A	G	0.48552	0.4778	0.0234	0.431936	0.523664	5.37032e-93	3301
Q9UI42	rs4731690	G	A	0.302759	0.0165108	0.270398	0.33512	4.18926e-75	rs4731690_Q9UI42	Same	-4.61713	3.89e-06	Tier2	Q9UI42	rs4731690	G	A	0.4988	0.4365	0.0238	0.389852	0.483148	7.94328e-75	3301
Q9UI42	rs4731690	G	A	0.302759	0.0165108	0.270398	0.33512	4.18926e-75	rs4731690_Q9UI42	Same	-4.61713	3.89e-06	Tier2	Q9UI42	rs4731690	G	A	0.4988	0.4365	0.0238	0.389852	0.483148	7.94328e-75	3301
Q9UI42	rs4731674	T	C	0.651666	0.0175813	0.617207	0.686125	0	rs4731674_Q9UI42	Same	-6.2147	5.14e-10	Tier2	Q9UI42	rs4731674	T	C	0.46993	0.8262	0.0219	0.783276	0.869124	8.51138000000011e-311	3301
Q9UI42	rs12706929	G	C	0.372067	0.0164136	0.339896	0.404238	9.22523e-114	rs12706929_Q9UI42	Same	-4.74399	2.1e-06	Tier2	Q9UI42	rs12706929	C	G	0.56	0.5065	0.0231	0.461224	0.551776	5.37032e-107	3301
Q9UI42	rs34587586	T	G	-0.980236	0.0264458	-1.03207	-0.928402	0	rs34587586_Q9UI42	Same	6.06359	1.33e-09	Tier2	Q9UI42	rs34587586	T	G	0.39274	-1.1658	0.0154	-1.19598	-1.13562	0	3301
P15121	rs2229542	C	T	-0.957959	0.0743733	-1.10373	-0.812187	5.8018e-38	rs2229542_P15121	Same	-1.08572	0.278	Tier1	P15121	rs2229542	C	T	0.01434	-0.8187	0.1045	-1.02352	-0.61388	4.67735e-15	3301
P21246	rs322329	C	G	-0.298128	0.0167562	-0.33097	-0.265286	8.13999e-71	rs322329_P21246	Same	-2.74581	0.00604	Tier1	P21246	rs322329	G	C	0.58126	-0.2164	0.0246	-0.264616	-0.168184	1.23027e-18	3301
P21246	rs78999345	G	A	-0.387595	0.0513828	-0.488305	-0.286885	4.58309e-14	rs78999345_P21246	Same	-0.608186	0.543	Tier1	P21246	rs78999345	G	A	0.03257	-0.3336	0.0724	-0.475504	-0.191696	4.0738e-06	3301
P21246	rs10247519	T	G	0.170732	0.016778	0.137847	0.203617	2.53855e-24	rs10247519_P21246	Same	1.82124	0.0686	Tier1	P21246	rs10247519	T	G	0.4514	0.1162	0.0248	0.067592	0.164808	2.75423e-06	3301
P07478	rs1799886	C	T	0.39508	0.0165094	0.362722	0.427438	1.4708e-126	rs1799886_P07478	Same	5.25046	1.52e-07	Tier2	P07478	rs1799886	C	T	0.42885	0.2347	0.0257	0.184328	0.285072	6.30957e-20	3301
O15197	rs7789303	G	A	0.596791	0.0178451	0.561815	0.631767	3.26998e-245	rs7789303_O15197	Opp	28.2863	5.09e-176	Tier2	O15197	rs7789303	G	A	0.27333	-0.3234	0.0272	-0.376712	-0.270088	1.47911e-32	3301
O15197	rs3114479	C	T	-0.302796	0.0165753	-0.335284	-0.270308	1.49021e-74	rs3114479_O15197	Same	-4.39383	1.11e-05	Tier2	O15197	rs3114479	C	T	0.41472	-0.171	0.025	-0.22	-0.122	7.94328e-12	3301
O15197	rs4252388	T	C	0.369602	0.0539518	0.263856	0.475348	7.35428e-12	rs4252388_O15197	Same	0.865427	0.387	Tier1	O15197	rs4252388	T	C	0.03053	0.2916	0.0722	0.150088	0.433112	5.37032e-05	3301
P21709	rs41277428	A	G	-1.25882	0.0339618	-1.32539	-1.19225	0	rs41277428_P21709	Same	-8.47644	2.32e-17	Tier2	P21709	rs41277428	A	G	0.07258	-0.7721	0.0463	-0.862848	-0.681352	2.0893e-62	3301
Q9UHC6	rs6976909	G	C	-0.751576	0.0202768	-0.791319	-0.711833	0	rs6976909_Q9UHC6	Same	-9.76086	1.66e-22	Tier2	Q9UHC6	rs6976909	C	G	0.71141	-0.4282	0.0262	-0.479552	-0.376848	7.76247e-60	3301
Q9UHC6	rs2462603	A	G	0.200749	0.016666	0.168084	0.233414	2.04972e-33	rs2462603_Q9UHC6	Same	3.21987	0.00128	Tier1	Q9UHC6	rs2462603	A	G	0.49078	0.1032	0.0253	0.053612	0.152788	4.67735e-05	3301
Q9UHC6	rs7812197	C	T	0.478099	0.0160551	0.446631	0.509567	7.36784e-195	rs7812197_Q9UHC6	Same	7.64577	2.08e-14	Tier2	Q9UHC6	rs7812197	C	T	0.48273	0.2535	0.0246	0.205284	0.301716	5.62341e-25	3301
Q9UHC6	rs10262885	C	T	0.311571	0.0423021	0.228659	0.394483	1.76646e-13	rs10262885_Q9UHC6	Same	0.873177	0.383	Tier1	Q9UHC6	rs10262885	C	T	0.04243	0.2456	0.0626	0.122904	0.368296	8.70964e-05	3301
P60022	rs2741117	G	T	-0.426592	0.0162548	-0.458451	-0.394733	8.36079e-152	rs2741117_P60022	Same	-1.66365	0.0962	Tier1	P60022	rs2741117	G	T	0.47066	-0.3774	0.0247	-0.425812	-0.328988	7.94328e-53	3301
P60022	rs5743405	A	G	0.542	0.0604309	0.423555	0.660445	2.99429e-19	rs5743405_P60022	Same	0.091674	0.927	Tier1	P60022	rs5743405	A	G	0.01958	0.5321	0.0895	0.35668	0.70752	2.81838e-09	3301
P60022	rs2738175	T	C	-0.205611	0.017789	-0.240477	-0.170745	6.70135e-31	rs2738175_P60022	Same	2.0434	0.041	Tier1	P60022	rs2738175	C	T	0.67786	-0.271	0.0266	-0.323136	-0.218864	2.04174e-24	3301
P07858	rs1065712	C	G	-0.557626	0.0347381	-0.625713	-0.489539	5.51098e-58	rs1065712_P07858	Same	-4.60571	4.11e-06	Tier2	P07858	rs1065712	C	G	0.05702	-0.2403	0.0595	-0.35692	-0.12368	5.37032e-05	3301
P07858	rs4839	C	T	0.744186	0.0200774	0.704834	0.783538	0	rs4839_P07858	Same	10.0006	1.51e-23	Tier2	P07858	rs4839	C	T	0.27022	0.4085	0.0269	0.355776	0.461224	5.49541e-52	3301
P07858	rs1293291	A	G	0.307987	0.0175706	0.273549	0.342425	8.67725e-69	rs1293291_P07858	Same	5.56654	2.6e-08	Tier2	P07858	rs1293291	G	A	0.67374	0.1296	0.0268	0.077072	0.182128	1.34896e-06	3301
P07858	rs76111443	A	G	-0.144066	0.033346	-0.209424	-0.0787078	1.55794e-05	rs76111443_P07858	Same	0.900108	0.368	Tier1	P07858	rs76111443	A	G	0.07835	-0.1966	0.0479	-0.290484	-0.102716	3.98107e-05	3301
P07858	rs884662	C	T	-0.349538	0.0173576	-0.383559	-0.315517	3.46976e-90	rs884662_P07858	Same	-7.21634	5.34e-13	Tier2	P07858	rs884662	C	T	0.3305	-0.1173	0.0271	-0.170416	-0.064184	1.47911e-05	3301
O00451	rs15881	C	A	0.364709	0.016597	0.332179	0.397239	5.0564e-107	rs15881_O00451	Same	2.33558	0.0195	Tier1	O00451	rs15881	C	A	0.4556	0.2954	0.0246	0.247184	0.343616	4.0738e-33	3301
O00451	rs2410696	C	T	0.297449	0.0166764	0.264763	0.330135	3.68017e-71	rs2410696_O00451	Same	1.16987	0.242	Tier1	O00451	rs2410696	T	C	0.56091	0.262	0.0253	0.212412	0.311588	3.23594e-25	3301
O00451	rs6985774	A	G	-0.0919816	0.0245041	-0.14001	-0.0439536	0.000174227	rs6985774_O00451	Same	1.62668	0.104	Tier1	O00451	rs6985774	A	G	0.13391	-0.1639	0.0368	-0.236028	-0.091772	8.31764e-06	3301
P52823	rs4872196	T	C	0.189934	0.0262321	0.138519	0.241349	4.47004e-13	rs4872196_P52823	Same	0.179555	0.858	Tier1	P52823	rs4872196	T	C	0.1093	0.1813	0.0403	0.102312	0.260288	6.76083e-06	3301
Q6ZMJ2	rs2685422	A	G	-0.261514	0.0182362	-0.297257	-0.225771	1.22321e-46	rs2685422_Q6ZMJ2	Same	-1.25279	0.21	Tier1	Q6ZMJ2	rs2685422	A	G	0.28816	-0.2208	0.0269	-0.273524	-0.168076	2.29087e-16	3301
Q6ZMJ2	rs2085765	A	G	-0.176675	0.02561	-0.226871	-0.126479	5.24954e-12	rs2085765_Q6ZMJ2	Same	0.119265	0.905	Tier1	Q6ZMJ2	rs2085765	G	A	0.89233	-0.1824	0.0406	-0.261976	-0.102824	6.91831e-06	3301
Q6P4F1	rs4617116	A	G	-0.729462	0.0196802	-0.768035	-0.690889	0	rs4617116_Q6P4F1	Same	-9.55964	1.18e-21	Tier2	Q6P4F1	rs4617116	C	G	0.64624	-0.4283	0.0246	-0.476516	-0.380084	6.60693e-68	3301
Q6P4F1	rs16880849	G	A	0.829726	0.0223852	0.785851	0.873601	0	rs16880849_Q6P4F1	Same	9.81258	9.94e-23	Tier2	Q6P4F1	rs16880849	G	A	0.19686	0.464	0.0298	0.405592	0.522408	1.14815e-54	3301
Q6P4F1	rs11786848	A	G	-0.841104	0.0772627	-0.992539	-0.689669	1.33986e-27	rs11786848_Q6P4F1	Same	-1.80349	0.0713	Tier1	Q6P4F1	rs11786848	A	G	0.01106	-0.5565	0.1376	-0.826196	-0.286804	5.24807e-05	3301
Q6P4F1	rs58445129	T	A	-0.699202	0.0188638	-0.736175	-0.662229	0	rs58445129_Q6P4F1	Same	-9.16783	4.83e-20	Tier2	Q6P4F1	rs58445129	A	T	0.5635	-0.4179	0.0242	-0.465332	-0.370468	1.12202e-66	3301
Q6UXZ4	rs3108622	A	G	-0.328514	0.0165704	-0.360992	-0.296036	1.79896e-87	rs3108622_Q6UXZ4	Same	-7.72594	1.11e-14	Tier2	Q6UXZ4	rs3108622	A	G	0.42957	-0.1	0.0245	-0.14802	-0.05198	4.46684e-05	3301
Q6UXZ4	rs16884502	G	A	1.03106	0.0834351	0.867527	1.19459	4.43072e-35	rs16884502_Q6UXZ4	Same	3.61943	0.000295	Tier2	Q6UXZ4	rs16884502	G	A	0.01034	0.4964	0.1219	0.257476	0.735324	4.67735e-05	3301
Q8N474	rs147918758	G	C	-0.208471	0.016868	-0.241532	-0.17541	4.35622e-35	rs147918758_Q8N474	Same	-0.632027	0.527	Tier1	Q8N474	rs147918758	G	C	0.3894	-0.1892	0.0254	-0.238984	-0.139416	9.77237e-14	3301
Q8N474	rs7009591	T	C	0.14296	0.019485	0.104769	0.181151	2.18577e-13	rs7009591_Q8N474	Same	-0.181034	0.856	Tier1	Q8N474	rs7009591	T	C	0.24082	0.1493	0.0291	0.092264	0.206336	2.81838e-07	3301
Q8N474	rs62642270	G	A	-0.170529	0.0221817	-0.214005	-0.127053	1.49671e-14	rs62642270_Q8N474	Same	-0.485586	0.627	Tier1	Q8N474	rs62642270	G	A	0.1718	-0.1511	0.0333	-0.216368	-0.085832	5.62341e-06	3301
P01210	rs2609984	T	C	-0.51439	0.0189501	-0.551532	-0.477248	2.9418e-162	rs2609984_P01210	Same	-3.24428	0.00118	Tier1	P01210	rs2609984	C	T	0.76771	-0.402	0.029	-0.45884	-0.34516	7.94328e-44	3301
P01210	rs6989630	G	A	-0.393813	0.0187492	-0.430561	-0.357065	5.99861e-98	rs6989630_P01210	Same	-0.740164	0.459	Tier1	P01210	rs6989630	G	A	0.25986	-0.3693	0.0273	-0.422808	-0.315792	1.09648e-41	3301
P01210	rs2043705	G	C	0.204198	0.0181819	0.168561	0.239835	2.87817e-29	rs2043705_P01210	Same	-0.747742	0.455	Tier1	P01210	rs2043705	G	C	0.29084	0.2286	0.0271	0.175484	0.281716	3.31131e-17	3301
P01210	rs66767084	T	C	0.375098	0.0250842	0.325933	0.424263	1.47678e-50	rs66767084_P01210	Same	1.54353	0.123	Tier1	P01210	rs66767084	T	C	0.1223	0.3061	0.037	0.23358	0.37862	1.23027e-16	3301
Q9NX62	rs112433249	C	T	-1.88775	0.065964	-2.01704	-1.75846	4.02314e-180	rs112433249_Q9NX62	Same	-2.86221	0.00421	Tier1	Q9NX62	rs112433249	C	T	0.01736	-1.5642	0.0918	-1.74413	-1.38427	4.0738e-65	3301
Q9NX62	rs1992462	A	G	0.340967	0.0251435	0.291686	0.390248	6.83289e-42	rs1992462_Q9NX62	Same	3.85787	0.000114	Tier2	Q9NX62	rs1992462	A	G	0.11993	0.1626	0.0388	0.086552	0.238648	2.75423e-05	3301
Q9NX62	rs1396117	C	T	-0.355918	0.0216317	-0.398316	-0.31352	7.90638e-61	rs1396117_Q9NX62	Same	-3.85834	0.000114	Tier2	Q9NX62	rs1396117	C	T	0.18266	-0.2088	0.0314	-0.270344	-0.147256	2.81838e-11	3301
Q12797	rs112800350	T	C	-0.651273	0.0449078	-0.739292	-0.563254	1.16891e-47	rs112800350_Q12797	Same	-1.47801	0.139	Tier1	Q12797	rs112800350	T	C	0.03301	-0.5286	0.0698	-0.665408	-0.391792	3.80189e-14	3301
Q12797	rs11783343	T	C	0.199623	0.0215454	0.157394	0.241852	1.94633e-20	rs11783343_Q12797	Same	1.10788	0.268	Tier1	Q12797	rs11783343	C	T	0.8119	0.1567	0.0322	0.093588	0.219812	1.12202e-06	3301
Q92820	rs12549172	A	G	0.949475	0.0322607	0.886244	1.01271	2.18474e-190	rs12549172_Q92820	Same	3.08774	0.00202	Tier1	Q92820	rs12549172	A	G	0.07048	0.777	0.0456	0.687624	0.866376	5.49541e-65	3301
Q92820	rs28760056	G	A	-0.488659	0.0179419	-0.523825	-0.453493	2.45653e-163	rs28760056_Q92820	Same	-2.99546	0.00274	Tier1	Q92820	rs28760056	G	A	0.29784	-0.3923	0.0267	-0.444632	-0.339968	5.12861e-49	3301
Q92820	rs76268189	T	C	-0.764808	0.0408722	-0.844918	-0.684698	3.94069e-78	rs76268189_Q92820	Same	-3.25378	0.00114	Tier1	Q92820	rs76268189	T	C	0.05021	-0.5387	0.0562	-0.648852	-0.428548	1e-21	3301
Q92820	rs12681874	T	C	0.398445	0.0223965	0.354548	0.442342	8.37463e-71	rs12681874_Q92820	Same	1.5997	0.11	Tier1	Q92820	rs12681874	T	C	0.17595	0.3357	0.0322	0.272588	0.398812	1.7378e-25	3301
P07451	rs10504813	T	C	-0.323428	0.0196363	-0.361915	-0.284941	5.93536e-61	rs10504813_P07451	Same	-3.06015	0.00221	Tier1	P07451	rs10504813	T	C	0.23862	-0.216	0.0291	-0.273036	-0.158964	1.04713e-13	3301
Q96DB5	rs7822494	C	T	-0.92152	0.0248617	-0.970249	-0.872791	0	rs7822494_Q96DB5	Same	-17.6159	1.86e-69	Tier2	Q96DB5	rs7822494	T	C	0.54828	-0.3054	0.0246	-0.353616	-0.257184	2.04174e-35	3301
Q96DB5	rs1016102	T	C	0.275969	0.0190149	0.2387	0.313238	9.98014e-48	rs1016102_Q96DB5	Same	1.4828	0.138	Tier1	Q96DB5	rs1016102	C	T	0.7556	0.2243	0.0292	0.167068	0.281532	1.51356e-14	3301
P51512	rs4961090	G	A	-0.139632	0.0175598	-0.174049	-0.105215	1.83822e-15	rs4961090_P51512	Same	-0.185626	0.853	Tier1	P51512	rs4961090	G	A	0.69508	-0.1337	0.0267	-0.186032	-0.081368	5.37032e-07	3301
O00339	rs17831160	A	G	0.581042	0.0448711	0.493095	0.668989	2.37643e-38	rs17831160_O00339	Same	1.92861	0.0538	Tier1	O00339	rs17831160	A	G	0.03438	0.4244	0.0677	0.291708	0.557092	3.71535e-10	3301
O00339	rs34302865	C	G	0.510775	0.0500169	0.412742	0.608808	1.75122e-24	rs34302865_O00339	Same	1.63514	0.102	Tier1	O00339	rs34302865	C	G	0.02694	0.3583	0.0787	0.204048	0.512552	5.37032e-06	3301
O00339	rs1872012	C	T	-0.133671	0.016491	-0.165993	-0.101349	5.24352e-16	rs1872012_O00339	Same	-1.02787	0.304	Tier1	O00339	rs1872012	C	T	0.48021	-0.1034	0.0244	-0.151224	-0.055576	2.18776e-05	3301
P52758	rs2447505	A	T	0.325117	0.0166531	0.292477	0.357757	7.01826e-85	rs2447505_P52758	Same	1.42998	0.153	Tier1	P52758	rs2447505	A	T	0.41908	0.2824	0.0248	0.233792	0.331008	5.37032e-30	3301
Q7LG56	rs11785514	C	A	0.415559	0.0326122	0.351639	0.479479	3.43428e-37	rs11785514_Q7LG56	Same	1.7476	0.0805	Tier1	Q7LG56	rs11785514	C	A	0.06973	0.314	0.0481	0.219724	0.408276	6.76083e-11	3301
O00300	rs2468184	A	G	0.140731	0.016828	0.107748	0.173714	6.11879e-17	rs2468184_O00300	Same	-0.0384725	0.969	Tier1	O00300	rs2468184	G	A	0.58581	0.1419	0.0253	0.092312	0.191488	1.99526e-08	3301
O00300	rs4242579	G	A	0.110166	0.017344	0.0761717	0.14416	2.12791e-10	rs4242579_O00300	Same	-0.484225	0.628	Tier1	O00300	rs4242579	A	G	0.65056	0.1253	0.026	0.07434	0.17626	1.44544e-06	3301
O00300	rs1156545	A	G	0.104508	0.0166898	0.0717961	0.13722	3.80555e-10	rs1156545_O00300	Same	-1.33849	0.181	Tier1	O00300	rs1156545	A	G	0.45962	0.1453	0.0255	0.09532	0.19528	1.1749e-08	3301
Q9Y6Z7	rs1156545	A	G	-0.117808	0.0166836	-0.150508	-0.0851081	1.64948e-12	rs1156545_Q9Y6Z7	Same	0.826704	0.408	Tier1	Q9Y6Z7	rs1156545	A	G	0.45962	-0.143	0.0255	-0.19298	-0.09302	2.0893e-08	3301
P48745	rs58659618	G	A	0.193679	0.0198802	0.154714	0.232644	1.99025e-22	rs58659618_P48745	Same	-0.164521	0.869	Tier1	P48745	rs58659618	A	G	0.21901	0.1996	0.03	0.1408	0.2584	2.69153e-11	3301
O95388	rs60282000	G	T	-0.288094	0.0174393	-0.322275	-0.253913	2.64151e-61	rs60282000_O95388	Same	6.75587	1.42e-11	Tier2	O95388	rs60282000	G	T	0.34646	-0.4996	0.026	-0.55056	-0.44864	1.54882e-82	3301
O95388	rs11786982	A	G	0.262772	0.0201203	0.223336	0.302208	5.57025e-39	rs11786982_O95388	Same	-6.70972	1.95e-11	Tier2	O95388	rs11786982	A	G	0.21878	0.4996	0.029	0.44276	0.55644	2.45471e-66	3301
O95388	rs57960663	G	A	-0.242341	0.0188999	-0.279385	-0.205297	1.22876e-37	rs57960663_O95388	Same	4.2814	1.86e-05	Tier2	O95388	rs57960663	G	A	0.25744	-0.3845	0.0273	-0.438008	-0.330992	3.80189e-45	3301
O95388	rs2739122	C	G	-0.0354681	0.01729	-0.0693564	-0.00157975	0.0402311	rs2739122_O95388	Opp	-4.48602	7.26e-06	Tier2	O95388	rs2739122	G	C	0.62122	0.102	0.0253	0.052412	0.151588	5.62341e-05	3301
Q11201	rs9643300	C	T	-0.363985	0.016675	-0.396668	-0.331302	1.25175e-105	rs9643300_Q11201	Same	-3.59653	0.000322	Tier2	Q11201	rs9643300	T	C	0.56265	-0.2571	0.0246	-0.305316	-0.208884	1.38038e-25	3301
Q11201	rs4736683	A	G	-0.519082	0.0372302	-0.592053	-0.446111	3.49453e-44	rs4736683_Q11201	Same	-3.86986	0.000109	Tier2	Q11201	rs4736683	G	A	0.94447	-0.2643	0.0543	-0.370728	-0.157872	1.12202e-06	3301
Q9NZQ7	rs1411262	T	C	-0.3696	0.0188333	-0.406513	-0.332687	9.48458e-86	rs1411262_Q9NZQ7	Same	-6.04247	1.52e-09	Tier2	Q9NZQ7	rs1411262	T	C	0.26669	-0.1657	0.028	-0.22058	-0.11082	3.38844e-09	3301
Q9BQ51	rs16923189	G	A	0.687744	0.0185547	0.651377	0.724111	0	rs16923189_Q9BQ51	Same	9.41118	4.91e-21	Tier2	Q9BQ51	rs16923189	G	A	0.29764	0.3879	0.0259	0.337136	0.438664	7.94328e-51	3301
Q9BQ51	rs34954342	G	A	0.51582	0.020507	0.475626	0.556014	1.30004e-139	rs34954342_Q9BQ51	Same	4.2494	2.14e-05	Tier2	Q9BQ51	rs34954342	T	A	0.21264	0.3614	0.03	0.3026	0.4202	2.39883e-33	3301
Q9BQ51	rs7854413	C	T	-0.358902	0.0284329	-0.41463	-0.303174	1.58146e-36	rs7854413_Q9BQ51	Same	-1.28099	0.2	Tier1	Q9BQ51	rs7854413	C	T	0.09246	-0.2934	0.0425	-0.3767	-0.2101	4.89779e-12	3301
Q9BQ51	rs7860373	A	G	0.536989	0.0178289	0.502044	0.571934	2.7282e-199	rs7860373_Q9BQ51	Same	7.43765	1.02e-13	Tier2	Q9BQ51	rs7860373	A	G	0.29582	0.2982	0.0267	0.245868	0.350532	4.7863e-29	3301
Q02763	rs35030851	T	G	0.901181	0.0400917	0.822601	0.979761	6.81355e-112	rs35030851_Q02763	Same	4.93462	8.03e-07	Tier2	Q02763	rs35030851	T	G	0.04665	0.5573	0.057	0.44558	0.66902	1.41254e-22	3301
Q02763	rs682632	A	C	-0.706467	0.0426656	-0.790091	-0.622843	1.39587e-61	rs682632_Q02763	Same	-5.48248	4.19e-08	Tier2	Q02763	rs682632	C	A	0.96263	-0.2779	0.0655	-0.40628	-0.14952	2.23872e-05	3301
O95786	rs7045087	C	T	0.107765	0.0178575	0.0727642	0.142766	1.59254e-09	rs7045087_O95786	Same	-1.88591	0.0593	Tier1	O95786	rs7045087	C	T	0.29486	0.1685	0.0268	0.115972	0.221028	3.01995e-10	3301
P15291	rs7019909	T	C	0.642385	0.0269244	0.589613	0.695157	8.20418e-126	rs7019909_P15291	Same	4.02172	5.78e-05	Tier2	P15291	rs7019909	T	C	0.10257	0.4478	0.0402	0.369008	0.526592	7.94328e-29	3301
P15291	rs62544389	A	G	-0.249453	0.0205302	-0.289692	-0.209214	5.69862e-34	rs62544389_P15291	Same	-1.79634	0.0724	Tier1	P15291	rs62544389	A	G	0.21837	-0.1843	0.0299	-0.242904	-0.125696	7.07946e-10	3301
Q6NSJ0	rs10972004	A	G	0.0874631	0.0173386	0.0534794	0.121447	4.54943e-07	rs10972004_Q6NSJ0	Same	-6.83615	8.13e-12	Tier2	Q6NSJ0	rs10972004	C	T	0.63185	0.2977	0.0254	0.247916	0.347484	8.51138e-32	3301
P26992	rs73645429	A	G	-1.03671	0.0611012	-1.15647	-0.916952	1.43837e-64	rs73645429_P26992	Same	-3.16461	0.00155	Tier1	P26992	rs73645429	A	G	0.01855	-0.6843	0.0931	-0.866776	-0.501824	2.04174e-13	3301
P26992	rs72737118	A	G	-0.404555	0.035245	-0.473635	-0.335475	1.69457e-30	rs72737118_P26992	Same	-2.66729	0.00765	Tier1	P26992	rs72737118	A	G	0.06228	-0.2392	0.051	-0.33916	-0.13924	2.69153e-06	3301
Q14626	rs11575578	A	G	0.94994	0.032845	0.885564	1.01432	6.33298e-184	rs11575578_Q14626	Same	7.63508	2.26e-14	Tier2	Q14626	rs11575578	A	G	0.06849	0.5065	0.0479	0.412616	0.600384	4.36516e-26	3301
Q9UHN6	rs1410988	G	A	0.240092	0.0182063	0.204408	0.275776	1.03813e-39	rs1410988_Q9UHN6	Same	2.31126	0.0208	Tier1	Q9UHN6	rs1410988	A	G	0.70694	0.1654	0.0267	0.113068	0.217732	5.7544e-10	3301
Q8NBJ4	rs138447426	G	A	1.17434	0.0634805	1.04992	1.29876	2.09481e-76	rs138447426_Q8NBJ4	Same	6.28519	3.27e-10	Tier2	Q8NBJ4	rs138447426	G	A	0.01728	0.4515	0.0959	0.263536	0.639464	2.51189e-06	3301
Q8NBJ4	rs138447426	G	A	0.723925	0.0639509	0.598581	0.849269	1.04462e-29	rs138447426_Q8NBJ4	Same	2.36342	0.0181	Tier1	Q8NBJ4	rs138447426	G	A	0.01728	0.4515	0.0959	0.263536	0.639464	2.51189e-06	3301
P54826	rs1331432	C	T	0.157593	0.0192356	0.119891	0.195295	2.55278e-16	rs1331432_P54826	Same	1.03097	0.303	Tier1	P54826	rs1331432	T	C	0.73441	0.1224	0.0282	0.067128	0.177672	1.38038e-05	3301
Q92854	rs11526468	T	C	0.337897	0.0179248	0.302764	0.37303	2.89344e-79	rs11526468_Q92854	Same	2.22993	0.0258	Tier1	Q92854	rs11526468	T	C	0.3031	0.266	0.0268	0.213472	0.318528	3.46737e-23	3301
Q92854	rs73654769	T	C	-0.965429	0.0260464	-1.01648	-0.914378	0	rs73654769_Q92854	Same	1.23697	0.216	Tier1	Q92854	rs73654769	T	C	0.10738	-1.0214	0.037	-1.09392	-0.94888	4.46684e-168	3301
Q01974	rs10118816	T	C	0.348488	0.0176557	0.313883	0.383093	1.01857e-86	rs10118816_Q01974	Same	5.48945	4.03e-08	Tier2	Q01974	rs10118816	T	C	0.32283	0.1746	0.0263	0.123052	0.226148	3.31131e-11	3301
Q01974	rs10820900	T	C	-0.302773	0.0171299	-0.336348	-0.269198	6.51446e-70	rs10820900_Q01974	Same	-4.5125	6.41e-06	Tier2	Q01974	rs10820900	C	T	0.65118	-0.1649	0.0253	-0.214488	-0.115312	6.91831e-11	3301
Q9BXN1	rs2761681	G	A	-0.523184	0.0170808	-0.556662	-0.489706	4.88661e-206	rs2761681_Q9BXN1	Same	-1.76974	0.0768	Tier1	Q9BXN1	rs2761681	G	A	0.32361	-0.4696	0.025	-0.5186	-0.4206	1.51356e-78	3301
Q9BXN1	rs138565395	G	A	-0.934934	0.0800251	-1.09178	-0.778085	1.55679e-31	rs138565395_Q9BXN1	Same	1.12061	0.262	Tier1	Q9BXN1	rs138565395	G	A	0.01097	-1.0961	0.1195	-1.33032	-0.86188	4.46684e-20	3301
Q9BXN1	rs76936630	G	C	-0.512312	0.0263977	-0.564051	-0.460573	6.67195e-84	rs76936630_Q9BXN1	Same	-2.6657	0.00768	Tier1	Q9BXN1	rs76936630	G	C	0.11702	-0.3905	0.0373	-0.463608	-0.317392	1.09648e-25	3301
Q9BXN1	rs76200928	T	C	-0.928501	0.0715708	-1.06878	-0.788222	1.73684e-38	rs76200928_Q9BXN1	Same	-1.3296	0.184	Tier1	Q9BXN1	rs76200928	T	C	0.01461	-0.7625	0.1023	-0.963008	-0.561992	8.91251e-14	3301
O60911	rs12686656	T	C	0.410322	0.0315996	0.348387	0.472257	1.48727e-38	rs12686656_O60911	Same	2.12315	0.0337	Tier1	O60911	rs12686656	T	C	0.06915	0.2851	0.0498	0.187492	0.382708	1.04713e-08	3301
P39059	rs1007890	G	A	0.27935	0.0165106	0.246989	0.311711	3.23698e-64	rs1007890_P39059	Same	5.76066	8.38e-09	Tier2	P39059	rs1007890	A	G	0.5458	0.1082	0.0247	0.059788	0.156612	1.14815e-05	3301
P39059	rs4576476	C	G	0.391521	0.0186032	0.355059	0.427983	2.4956e-98	rs4576476_P39059	Same	7.29522	2.98e-13	Tier2	P39059	rs4576476	G	C	0.72859	0.1481	0.0277	0.093808	0.202392	9.33254e-08	3301
P39059	rs7857774	A	G	0.526718	0.0253057	0.477119	0.576317	3.21873e-96	rs7857774_P39059	Same	4.71651	2.4e-06	Tier2	P39059	rs7857774	A	G	0.12317	0.3106	0.0382	0.235728	0.385472	4.46684e-16	3301
P39059	rs7874948	A	C	0.391198	0.0185973	0.354747	0.427649	3.12144e-98	rs7874948_P39059	Same	7.41605	1.21e-13	Tier2	P39059	rs7874948	C	A	0.72755	0.145	0.0275	0.0911	0.1989	1.41254e-07	3301
P39059	rs1413299	T	G	0.365995	0.0170832	0.332512	0.399478	7.93575e-102	rs1413299_P39059	Same	4.36915	1.25e-05	Tier2	P39059	rs1413299	T	G	0.36412	0.2308	0.0258	0.180232	0.281368	3.46737e-19	3301
P39059	rs71501884	C	T	0.230843	0.0186092	0.194369	0.267317	2.46279e-35	rs71501884_P39059	Same	2.53812	0.0111	Tier1	P39059	rs71501884	C	T	0.27	0.1453	0.0281	0.090224	0.200376	2.39883e-07	3301
Q4LDE5	rs61751937	C	G	1.04957	0.0478769	0.955731	1.14341	1.59355e-106	rs61751937_Q4LDE5	Same	-0.0764026	0.939	Tier1	Q4LDE5	rs61751937	C	G	0.03003	1.0561	0.0708	0.917332	1.19487	2.63027e-50	3301
Q4LDE5	rs7861369	T	C	0.617013	0.0432734	0.532197	0.701829	3.97056e-46	rs7861369_Q4LDE5	Same	0.0798952	0.936	Tier1	Q4LDE5	rs7861369	T	C	0.03858	0.6109	0.0631	0.487224	0.734576	3.80189e-22	3301
Q4LDE5	rs76665138	A	G	-0.260928	0.0201839	-0.300488	-0.221368	3.14689e-38	rs76665138_Q4LDE5	Same	-0.742794	0.458	Tier1	Q4LDE5	rs76665138	A	G	0.21681	-0.2345	0.0293	-0.291928	-0.177072	1.12202e-15	3301
Q4LDE5	rs79906197	C	T	-0.336473	0.041483	-0.41778	-0.255166	5.01622e-16	rs79906197_Q4LDE5	Same	-0.42545	0.671	Tier1	Q4LDE5	rs79906197	C	T	0.04046	-0.3047	0.0621	-0.426416	-0.182984	9.33254e-07	3301
Q4LDE5	rs61751937	C	G	1.1194	0.0477643	1.02578	1.21302	1.84018e-121	rs61751937_Q4LDE5	Same	0.741172	0.459	Tier1	Q4LDE5	rs61751937	C	G	0.03003	1.0561	0.0708	0.917332	1.19487	2.63027e-50	3301
Q4LDE5	rs10817032	C	T	-0.282638	0.0196421	-0.321137	-0.244139	6.03477e-47	rs10817032_Q4LDE5	Same	-3.17565	0.0015	Tier1	Q4LDE5	rs10817032	C	T	0.23537	-0.1677	0.0304	-0.227284	-0.108116	3.46737e-08	3301
Q4LDE5	rs7861369	T	C	0.53513	0.0433496	0.450165	0.620095	5.21409e-35	rs7861369_Q4LDE5	Same	-0.989735	0.322	Tier1	Q4LDE5	rs7861369	T	C	0.03858	0.6109	0.0631	0.487224	0.734576	3.80189e-22	3301
Q4LDE5	rs76665138	A	G	-0.233922	0.0202069	-0.273528	-0.194316	5.43167e-31	rs76665138_Q4LDE5	Same	0.0162395	0.987	Tier1	Q4LDE5	rs76665138	A	G	0.21681	-0.2345	0.0293	-0.291928	-0.177072	1.12202e-15	3301
Q14914	rs7036102	G	A	1.13163	0.0384867	1.0562	1.20706	5.00689e-190	rs7036102_Q14914	Same	7.22701	4.94e-13	Tier2	Q14914	rs7036102	G	A	0.04919	0.6459	0.0551	0.537904	0.753896	1e-31	3301
Q14914	rs59773154	A	G	-0.49021	0.0213141	-0.531986	-0.448434	4.73415e-117	rs59773154_Q14914	Same	-3.91272	9.13e-05	Tier2	Q14914	rs59773154	A	G	0.16613	-0.3365	0.033	-0.40118	-0.27182	1.90546e-24	3301
Q14914	rs144875739	A	G	-1.42637	0.0567421	-1.53758	-1.31516	1.92343e-139	rs144875739_Q14914	Same	-4.4935	7.01e-06	Tier2	Q14914	rs144875739	A	G	0.02189	-0.9731	0.0834	-1.13656	-0.809636	1.86209e-31	3301
Q14914	rs10739317	C	T	-0.16137	0.0167725	-0.194244	-0.128496	6.51156e-22	rs10739317_Q14914	Same	-1.96335	0.0496	Tier1	Q14914	rs10739317	T	C	0.59565	-0.1021	0.0251	-0.151296	-0.052904	4.7863e-05	3301
P24821	rs1138545	T	C	1.19467	0.0322311	1.1315	1.25784	0	rs1138545_P24821	Same	7.65213	1.98e-14	Tier2	P24821	rs1138545	T	C	0.15343	0.853	0.0309	0.792436	0.913564	2.81838e-167	3301
P80188	rs79828299	G	C	-0.17058	0.0394549	-0.247912	-0.0932484	1.53629e-05	rs79828299_P80188	Same	1.17109	0.242	Tier1	P80188	rs79828299	G	C	0.04652	-0.2537	0.059	-0.36934	-0.13806	1.69824e-05	3301
P19835	rs2075733	G	A	0.44207	0.0417677	0.360205	0.523935	3.53464e-26	rs2075733_P19835	Same	-0.322142	0.747	Tier1	P19835	rs2075733	G	A	0.04647	0.4657	0.0603	0.347512	0.583888	1.09648e-14	3301
P19835	rs77132496	T	G	0.104946	0.0342836	0.0377502	0.172142	0.00220513	rs77132496_P19835	Same	-2.22163	0.0263	Tier1	P19835	rs77132496	T	G	0.06812	0.2389	0.0496	0.141684	0.336116	1.51356e-06	3301
P19835	rs7035838	A	G	0.144033	0.0181154	0.108527	0.179539	1.85231e-15	rs7035838_P19835	Same	1.21599	0.224	Tier1	P19835	rs7035838	A	G	0.31185	0.1051	0.0264	0.053356	0.156844	6.76083e-05	3301
Q9NPH6	rs6597610	G	A	0.319265	0.0219439	0.276255	0.362275	5.91431e-48	rs6597610_Q9NPH6	Same	0.00424342	0.997	Tier1	Q9NPH6	rs6597610	A	G	0.82486	0.3191	0.0321	0.256184	0.382016	2.81838e-23	3301
Q9NPH6	rs142848945	C	T	-0.523684	0.0501927	-0.622062	-0.425306	1.74392e-25	rs142848945_Q9NPH6	Same	-1.2405	0.215	Tier1	Q9NPH6	rs142848945	C	T	0.03054	-0.4144	0.0724	-0.556304	-0.272496	1.02329e-08	3301
P16442	rs8176693	T	C	0.998254	0.0316158	0.936287	1.06022	8.25163e-219	rs8176693_P16442	Same	7.3679	1.73e-13	Tier2	P16442	rs8176693	T	C	0.06647	0.5686	0.049	0.47256	0.66464	4.46684e-31	3301
P16442	rs34085694	G	C	0.962592	0.0314497	0.900951	1.02423	9.77543e-206	rs34085694_P16442	Same	-3.02044	0.00252	Tier1	P16442	rs34085694	G	C	0.06897	1.1324	0.0466	1.04106	1.22374	2.69153e-130	3301
Q76LX8	rs28730888	T	C	-0.791518	0.0304119	-0.851125	-0.731911	2.47988e-149	rs28730888_Q76LX8	Same	-1.88915	0.0589	Tier1	Q76LX8	rs28730888	T	C	0.07564	-0.6875	0.0459	-0.777464	-0.597536	8.51138e-51	3301
Q76LX8	rs72779210	T	C	0.80723	0.0452473	0.718545	0.895915	3.43194e-71	rs72779210_Q76LX8	Same	0.210306	0.833	Tier1	Q76LX8	rs72779210	T	C	0.03309	0.79	0.0683	0.656132	0.923868	5.88844e-31	3301
Q76LX8	rs2073933	G	A	-0.0541242	0.0175432	-0.0885089	-0.0197395	0.0020342	rs2073933_Q76LX8	Same	3.17356	0.00151	Tier1	Q76LX8	rs2073933	G	A	0.34415	-0.1534	0.0259	-0.204164	-0.102636	3.38844e-09	3301
Q76LX8	rs74715985	G	A	-1.38083	0.068355	-1.51481	-1.24685	9.61847e-91	rs74715985_Q76LX8	Same	0.67512	0.5	Tier1	Q76LX8	rs74715985	G	A	0.01718	-1.4581	0.0918	-1.63803	-1.27817	7.76247e-57	3301
Q15485	rs7871721	T	C	-1.01181	0.0310261	-1.07262	-0.950999	2.81496e-233	rs7871721_Q15485	Same	-5.67414	1.39e-08	Tier2	Q15485	rs7871721	T	C	0.09673	-0.7026	0.0448	-0.790408	-0.614792	2.45471e-55	3301
Q15485	rs57464688	A	C	-0.558687	0.0319187	-0.621248	-0.496126	1.34906e-68	rs57464688_Q15485	Same	-2.6307	0.00852	Tier1	Q15485	rs57464688	A	C	0.07866	-0.4077	0.0477	-0.501192	-0.314208	1.31826e-17	3301
Q15485	rs3124953	A	G	-0.376553	0.0198845	-0.415527	-0.337579	5.64828e-80	rs3124953_Q15485	Same	-3.33714	0.000846	Tier2	Q15485	rs3124953	G	A	0.78178	-0.257	0.0298	-0.315408	-0.198592	5.7544e-18	3301
Q15485	rs75261223	T	C	0.443161	0.0336713	0.377165	0.509157	1.46341e-39	rs75261223_Q15485	Same	3.90859	9.28e-05	Tier2	Q15485	rs75261223	T	C	0.06586	0.2069	0.0502	0.108508	0.305292	3.80189e-05	3301
Q15485	rs7871721	T	C	-1.01181	0.0310261	-1.07262	-0.950999	2.81496e-233	rs7871721_Q15485	Same	-5.67414	1.39e-08	Tier2	Q15485	rs7871721	T	C	0.09673	-0.7026	0.0448	-0.790408	-0.614792	2.45471e-55	3301
Q15485	rs12686225	T	G	-0.992581	0.0267789	-1.04507	-0.940094	0	rs12686225_Q15485	Same	-8.81741	1.17e-18	Tier2	Q15485	rs12686225	T	G	0.11456	-0.5834	0.0379	-0.657684	-0.509116	1.51356e-53	3301
Q15485	rs57136797	T	A	-0.719669	0.0229605	-0.764672	-0.674666	1.18074e-215	rs57136797_Q15485	Same	-2.02015	0.0434	Tier1	Q15485	rs57136797	T	A	0.164	-0.6346	0.0353	-0.703788	-0.565412	3.71535e-72	3301
Q15485	rs3124956	A	G	-0.449153	0.0161573	-0.480821	-0.417485	4.49485e-170	rs3124956_Q15485	Same	-6.12406	9.12e-10	Tier2	Q15485	rs3124956	A	G	0.47427	-0.2684	0.0247	-0.316812	-0.219988	1.90546e-27	3301
Q15485	rs7041633	C	G	-0.0233731	0.0166951	-0.0560955	0.00934929	0.161514	rs7041633_Q15485	Same	4.24242	2.21e-05	Tier2	Q15485	rs7041633	C	G	0.43681	-0.1488	0.0244	-0.196624	-0.100976	1.12202e-09	3301
O00602	rs7037264	A	G	0.488186	0.0163744	0.456092	0.52028	2.56818e-195	rs7037264_O00602	Same	13.1058	3.05e-39	Tier2	O00602	rs7037264	A	G	0.40142	0.0998	0.0247	0.051388	0.148212	5.37032e-05	3301
O00602	rs7873100	G	C	0.313336	0.0188799	0.276331	0.350341	7.41797e-62	rs7873100_O00602	Same	-8.25864	1.47e-16	Tier2	O00602	rs7873100	G	C	0.25807	0.5834	0.0267	0.531068	0.635732	3.46737e-106	3301
O00602	rs10117466	T	G	0.33516	0.0174349	0.300988	0.369332	2.35447e-82	rs10117466_O00602	Same	3.72104	0.000198	Tier2	O00602	rs10117466	T	G	0.33416	0.2196	0.0257	0.169228	0.269972	1.44544e-17	3301
P31025	rs12340697	T	C	-0.197411	0.0229813	-0.242454	-0.152368	8.69173e-18	rs12340697_P31025	Same	-1.37212	0.17	Tier1	P31025	rs12340697	T	C	0.15157	-0.1395	0.0354	-0.208884	-0.070116	8.12831e-05	3301
Q6ZRP7	rs12684650	T	C	-0.315612	0.0181372	-0.351161	-0.280063	8.05774e-68	rs12684650_Q6ZRP7	Same	-0.289092	0.773	Tier1	Q6ZRP7	rs12684650	T	C	0.31757	-0.3064	0.0262	-0.357752	-0.255048	1.69824e-31	3301
Q6ZRP7	rs12380852	C	T	-0.623281	0.0261424	-0.67452	-0.572042	1.23342e-125	rs12380852_Q6ZRP7	Same	-6.3609	2.01e-10	Tier2	Q6ZRP7	rs12380852	C	T	0.11131	-0.3241	0.0391	-0.400736	-0.247464	1.20226e-16	3301
P41222	rs11145948	G	A	0.266695	0.0163957	0.234559	0.298831	1.71554e-59	rs11145948_P41222	Same	2.44217	0.0146	Tier1	P41222	rs11145948	A	G	0.52304	0.1947	0.0245	0.14668	0.24272	2.0893e-15	3301
Q9UHL4	rs4880198	T	C	-0.520036	0.0195867	-0.558426	-0.481646	2.53248e-155	rs4880198_Q9UHL4	Same	-4.92026	8.64e-07	Tier2	Q9UHL4	rs4880198	T	C	0.23638	-0.3511	0.0282	-0.406372	-0.295828	1.23027e-35	3301
Q13261	rs8177643	T	C	0.66327	0.0178944	0.628197	0.698343	0	rs8177643_Q13261	Same	5.05326	4.34e-07	Tier2	Q13261	rs8177643	T	C	0.31828	0.5075	0.0251	0.458304	0.556696	4.36516e-91	3301
Q13261	rs2274035	A	G	0.556998	0.0301758	0.497854	0.616142	4.45841e-76	rs2274035_Q13261	Same	2.33287	0.0197	Tier1	Q13261	rs2274035	A	G	0.09022	0.4333	0.0436	0.347844	0.518756	2.5704e-23	3301
Q13261	rs3136625	C	T	-0.593014	0.0449647	-0.681145	-0.504883	1.02289e-39	rs3136625_Q13261	Same	-3.4009	0.000672	Tier2	Q13261	rs3136625	C	T	0.03755	-0.3169	0.0676	-0.449396	-0.184404	2.75423e-06	3301
Q13261	rs8177684	T	C	0.253996	0.0188726	0.217006	0.290986	2.74561e-41	rs8177684_Q13261	Same	3.55483	0.000378	Tier2	Q13261	rs8177684	C	T	0.75279	0.1307	0.0291	0.073664	0.187736	7.07946e-06	3301
Q13261	rs8177614	C	T	-0.493323	0.0161845	-0.525045	-0.461601	4.63106e-204	rs8177614_Q13261	Same	-2.80578	0.00502	Tier1	Q13261	rs8177614	C	T	0.43644	-0.4128	0.0237	-0.459252	-0.366348	4.16869e-68	3301
Q13261	rs7914655	T	C	-0.500501	0.0240404	-0.54762	-0.453382	2.90089e-96	rs7914655_Q13261	Same	-3.43857	0.000585	Tier2	Q13261	rs7914655	T	C	0.12118	-0.3482	0.0372	-0.421112	-0.275288	8.12831e-21	3301
Q13261	rs8177647	T	C	-0.294432	0.0320911	-0.357331	-0.231533	4.52086e-20	rs8177647_Q13261	Same	-0.566761	0.571	Tier1	Q13261	rs8177647	T	C	0.0637	-0.2598	0.052	-0.36172	-0.15788	5.88844e-07	3301
Q13261	rs8177643	T	C	0.154976	0.0176441	0.120394	0.189558	1.58554e-18	rs8177643_Q13261	Same	-11.49	1.48e-30	Tier2	Q13261	rs8177643	T	C	0.31828	0.5075	0.0251	0.458304	0.556696	4.36516e-91	3301
Q13261	rs8177617	A	G	0.0926493	0.0239479	0.0457115	0.139587	0.000109377	rs8177617_Q13261	Same	-3.1824	0.00146	Tier1	Q13261	rs8177617	A	G	0.15393	0.2284	0.0353	0.159212	0.297588	9.77237e-11	3301
Q86UX2	rs6602258	G	A	0.438545	0.0186691	0.401954	0.475136	5.10538e-122	rs6602258_Q86UX2	Same	3.6351	0.000278	Tier2	Q86UX2	rs6602258	A	G	0.75015	0.315	0.0284	0.259336	0.370664	1.09648e-28	3301
Q86UX2	rs2050349	T	A	0.35381	0.0193655	0.315854	0.391766	1.43172e-74	rs2050349_Q86UX2	Same	3.9017	9.55e-05	Tier2	Q86UX2	rs2050349	A	T	0.76005	0.2184	0.0288	0.161952	0.274848	3.54813e-14	3301
Q86UX2	rs3824658	C	T	-0.326165	0.0194144	-0.364217	-0.288113	2.4355e-63	rs3824658_Q86UX2	Same	-2.72553	0.00642	Tier1	Q86UX2	rs3824658	T	C	0.76018	-0.2315	0.0288	-0.287948	-0.175052	9.54993e-16	3301
Q86UX2	rs7094085	G	A	0.451	0.0252433	0.401523	0.500477	2.1659e-71	rs7094085_Q86UX2	Same	4.44574	8.76e-06	Tier2	Q86UX2	rs7094085	G	A	0.12573	0.2504	0.0374	0.177096	0.323704	2.0893e-11	3301
Q86UX2	rs41298373	A	G	0.217441	0.0271581	0.164211	0.270671	1.18034e-15	rs41298373_Q86UX2	Opp	13.5026	1.51e-41	Tier2	Q86UX2	rs41298373	A	G	0.10045	-0.4545	0.0417	-0.536232	-0.372768	1.1749e-27	3301
Q86UX2	rs17142884	G	C	0.182841	0.0233148	0.137144	0.228538	4.42494e-15	rs17142884_Q86UX2	Same	0.914204	0.361	Tier1	Q86UX2	rs17142884	G	C	0.13865	0.1434	0.0363	0.072252	0.214548	7.94328e-05	3301
Q86UX2	rs41290267	A	G	0.636248	0.0431865	0.551603	0.720893	3.9823e-49	rs41290267_Q86UX2	Same	3.12321	0.00179	Tier1	Q86UX2	rs41290267	A	G	0.03678	0.3759	0.0713	0.236152	0.515648	1.34896e-07	3301
Q8WVF2	rs11258285	G	C	-0.188909	0.0352995	-0.258096	-0.119722	8.71777e-08	rs11258285_Q8WVF2	Same	1.16277	0.245	Tier1	Q8WVF2	rs11258285	G	C	0.06363	-0.2617	0.0517	-0.363032	-0.160368	4.0738e-07	3301
Q8WVF2	rs533555	C	T	0.247956	0.0222754	0.204296	0.291616	8.82704e-29	rs533555_Q8WVF2	Same	1.02306	0.306	Tier1	Q8WVF2	rs533555	T	C	0.83913	0.2062	0.0342	0.139168	0.273232	1.62181e-09	3301
Q8WVF2	rs942413	C	T	0.143751	0.0171501	0.110137	0.177365	5.20678e-17	rs942413_Q8WVF2	Same	-2.14638	0.0318	Tier1	Q8WVF2	rs942413	C	T	0.41406	0.209	0.0251	0.159804	0.258196	8.70964e-17	3301
Q8WVF2	rs2093847	T	C	-0.499432	0.0274566	-0.553247	-0.445617	6.20941e-74	rs2093847_Q8WVF2	Same	1.84654	0.0648	Tier1	Q8WVF2	rs2093847	T	C	0.1067	-0.5863	0.0382	-0.661172	-0.511428	3.0903e-53	3301
Q8WVF2	rs11258263	A	G	0.160935	0.0180101	0.125635	0.196235	4.04194e-19	rs11258263_Q8WVF2	Same	-0.639994	0.522	Tier1	Q8WVF2	rs11258263	A	G	0.3051	0.1816	0.0268	0.129072	0.234128	1.20226e-11	3301
Q49AH0	rs61738953	G	C	-1.11816	0.0441314	-1.20466	-1.03166	1.24869e-141	rs61738953_Q49AH0	Same	-6.02421	1.7e-09	Tier2	Q49AH0	rs61738953	G	C	0.04178	-0.6293	0.0681	-0.762776	-0.495824	2.51189e-20	3301
Q49AH0	rs11814337	G	A	0.337358	0.0266521	0.28512	0.389596	1.01262e-36	rs11814337_Q49AH0	Same	1.3366	0.181	Tier1	Q49AH0	rs11814337	G	A	0.10934	0.274	0.0392	0.197168	0.350832	2.63027e-12	3301
P61647	rs7089755	T	G	0.215061	0.0251437	0.165779	0.264343	1.19657e-17	rs7089755_P61647	Same	1.0955	0.273	Tier1	P61647	rs7089755	T	G	0.1286	0.1656	0.0375	0.0921	0.2391	1e-05	3301
P61647	rs112889443	A	C	0.183179	0.0312372	0.121954	0.244404	4.51487e-09	rs112889443_P61647	Same	-0.141504	0.887	Tier1	P61647	rs112889443	A	C	0.07911	0.1912	0.0473	0.098492	0.283908	5.37032e-05	3301
P22897	rs35736649	G	A	0.613376	0.0217102	0.570824	0.655928	1.31044e-175	rs35736649_P22897	Same	2.96715	0.00301	Tier1	P22897	rs35736649	G	A	0.22788	0.4979	0.0323	0.434592	0.561208	1.58489e-53	3301
O14786	rs10827207	T	C	-0.273461	0.0243389	-0.321165	-0.225757	2.72777e-29	rs10827207_O14786	Same	-1.35595	0.175	Tier1	O14786	rs10827207	T	C	0.13388	-0.2142	0.0363	-0.285348	-0.143052	3.63078e-09	3301
O14786	rs2228638	T	C	-0.420517	0.0267553	-0.472957	-0.368077	1.15415e-55	rs2228638_O14786	Same	-2.69401	0.00706	Tier1	O14786	rs2228638	T	C	0.10197	-0.2902	0.0403	-0.369188	-0.211212	6.16595e-13	3301
O14786	rs12267668	T	C	0.319085	0.0406974	0.239318	0.398852	4.49021e-15	rs12267668_O14786	Same	0.972741	0.331	Tier1	O14786	rs12267668	T	C	0.04575	0.2484	0.0602	0.130408	0.366392	3.71535e-05	3301
P07949	rs2506008	C	A	0.517403	0.0186904	0.48077	0.554036	1.12549e-168	rs2506008_P07949	Same	8.38241	5.19e-17	Tier2	P07949	rs2506008	A	C	0.75313	0.2282	0.029	0.17136	0.28504	3.31131e-15	3301
P07949	rs788280	T	A	-0.335647	0.0166143	-0.368211	-0.303083	9.35475e-91	rs788280_P07949	Same	-5.57073	2.54e-08	Tier2	P07949	rs788280	A	T	0.58672	-0.1675	0.0252	-0.216892	-0.118108	3.16228e-11	3301
P07949	rs7095204	C	A	0.162213	0.021125	0.120808	0.203618	1.60704e-14	rs7095204_P07949	Same	1.04227	0.297	Tier1	P07949	rs7095204	C	A	0.20563	0.1232	0.0309	0.062636	0.183764	6.60693e-05	3301
P07949	rs2796560	C	T	0.351621	0.0177718	0.316788	0.386454	3.98492e-87	rs2796560_P07949	Same	3.83244	0.000127	Tier2	P07949	rs2796560	C	T	0.30998	0.2287	0.0267	0.176368	0.281032	1.04713e-17	3301
P48061	rs17883339	A	G	0.245572	0.0276877	0.191304	0.29984	7.35795e-19	rs17883339_P48061	Same	1.28217	0.2	Tier1	P48061	rs17883339	A	G	0.10126	0.1815	0.0416	0.099964	0.263036	1.28825e-05	3301
P08118	rs67750602	G	T	0.379786	0.0255583	0.329692	0.42988	6.02729e-50	rs67750602_P08118	Same	-2.06353	0.0391	Tier1	P08118	rs67750602	C	A	0.15389	0.4669	0.0336	0.401044	0.532756	7.24436e-44	3301
P08118	rs10994470	T	C	0.490574	0.0480121	0.39647	0.584678	1.6517e-24	rs10994470_P08118	Same	-0.922019	0.357	Tier1	P08118	rs10994470	A	G	0.04041	0.5659	0.0661	0.436344	0.695456	1.09648e-17	3301
P08118	rs71502415	T	C	-0.397481	0.0271855	-0.450765	-0.344197	2.06184e-48	rs71502415_P08118	Same	4.28772	1.81e-05	Tier2	P08118	rs71502415	A	G	0.1487	-0.5838	0.0339	-0.650244	-0.517356	1.23027e-66	3301
P08118	rs75735517	G	A	-0.23821	0.0313632	-0.299682	-0.176738	3.07305e-14	rs75735517_P08118	Same	3.53098	0.000414	Tier2	P08118	rs75735517	G	A	0.09939	-0.4202	0.0409	-0.500364	-0.340036	1.04713e-24	3301
P08118	rs7076948	G	A	-0.194602	0.0177769	-0.229445	-0.159759	6.87695e-28	rs7076948_P08118	Same	0.363457	0.716	Tier1	P08118	rs7076948	C	T	0.38416	-0.2059	0.0255	-0.25588	-0.15592	6.76083e-16	3301
P08118	rs6593485	T	C	0.1155	0.0186881	0.0788712	0.152129	6.39434e-10	rs6593485_P08118	Same	-2.06836	0.0386	Tier1	P08118	rs6593485	C	T	0.70969	0.1841	0.0274	0.130396	0.237804	1.8197e-11	3301
P08118	rs7076948	G	A	-0.194602	0.0177769	-0.229445	-0.159759	6.87695e-28	rs7076948_P08118	Same	0.363457	0.716	Tier1	P08118	rs7076948	C	T	0.38416	-0.2059	0.0255	-0.25588	-0.15592	6.76083e-16	3301
P08118	rs79679439	T	C	-0.413878	0.0600943	-0.531663	-0.296093	5.69225e-12	rs79679439_P08118	Same	1.33278	0.183	Tier1	P08118	rs79679439	T	C	0.02014	-0.5619	0.0934	-0.744964	-0.378836	1.77828e-09	3301
P08118	rs2999415	C	G	-0.256003	0.0334333	-0.321532	-0.190474	1.90135e-14	rs2999415_P08118	Same	-0.0164382	0.987	Tier1	P08118	rs2999415	C	G	0.04824	-0.2548	0.0651	-0.382396	-0.127204	9.12011e-05	3301
P08118	rs117492445	C	T	0.206433	0.0559132	0.096843	0.316023	0.000222477	rs117492445_P08118	Same	-2.19981	0.0278	Tier1	P08118	rs117492445	G	A	0.03159	0.4163	0.0773	0.264792	0.567808	7.4131e-08	3301
P08118	rs10821609	A	G	0.276574	0.0294225	0.218906	0.334242	5.45199e-21	rs10821609_P08118	Same	-1.59628	0.11	Tier1	P08118	rs10821609	T	C	0.11509	0.357	0.0409	0.276836	0.437164	2.39883e-18	3301
P08118	rs12569640	T	G	-0.41789	0.0241686	-0.46526	-0.37052	5.53355e-67	rs12569640_P08118	Same	-0.64337	0.52	Tier1	P08118	rs12569640	A	C	0.17695	-0.3901	0.0358	-0.460268	-0.319932	1.31826e-27	3301
Q9NR71	rs17777471	C	G	0.23125	0.0190336	0.193944	0.268556	5.76671e-34	rs17777471_Q9NR71	Same	-0.831445	0.406	Tier1	Q9NR71	rs17777471	C	G	0.25508	0.2594	0.028	0.20452	0.31428	1.94984e-20	3301
Q9NR71	rs11004802	C	G	-0.840697	0.0295412	-0.898598	-0.782796	3.82615e-178	rs11004802_Q9NR71	Same	-0.932072	0.351	Tier1	Q9NR71	rs11004802	C	G	0.07889	-0.7913	0.044	-0.87754	-0.70506	2.5704e-72	3301
Q9NR71	rs1865746	A	T	-0.243864	0.0192058	-0.281507	-0.206221	6.11302e-37	rs1865746_Q9NR71	Same	0.719751	0.472	Tier1	Q9NR71	rs1865746	A	T	0.24087	-0.2692	0.0295	-0.32702	-0.21138	7.07946e-20	3301
O94907	rs1159798	A	C	0.406068	0.0193398	0.368162	0.443974	7.05883e-98	rs1159798_O94907	Same	7.65673	1.91e-14	Tier2	O94907	rs1159798	C	A	0.76935	0.1347	0.0297	0.076488	0.192912	6.0256e-06	3301
P11226	rs7096206	G	C	0.503525	0.0197375	0.46484	0.54221	1.48477e-143	rs7096206_P11226	Same	-5.01234	5.38e-07	Tier2	P11226	rs7096206	C	G	0.78445	0.6736	0.0276	0.619504	0.727696	2.75423e-131	3301
P11226	rs1800451	T	C	-0.969847	0.0573546	-1.08226	-0.857432	3.81939e-64	rs1800451_P11226	Same	2.53763	0.0112	Tier1	P11226	rs1800451	T	C	0.02186	-1.2215	0.0809	-1.38006	-1.06294	1.51356e-51	3301
P11226	rs5027257	A	G	0.521063	0.0165754	0.488575	0.553551	6.53588e-217	rs5027257_P11226	Same	-4.62026	3.83e-06	Tier2	P11226	rs5027257	A	G	0.38162	0.6528	0.0232	0.607328	0.698272	6.16595e-174	3301
P11226	rs1800450	T	C	-0.804229	0.0227565	-0.848832	-0.759626	1.3968e-273	rs1800450_P11226	Same	1.89631	0.0579	Tier1	P11226	rs1800450	T	C	0.13658	-0.879	0.0322	-0.942112	-0.815888	2.39883e-164	3301
P11226	rs35260458	T	C	-0.44906	0.0721096	-0.590395	-0.307725	4.74048e-10	rs35260458_P11226	Same	1.05581	0.291	Tier1	P11226	rs35260458	T	C	0.01428	-0.5874	0.1094	-0.801824	-0.372976	7.94328e-08	3301
P11226	rs1838066	G	A	0.507345	0.0165667	0.474874	0.539816	5.78397e-206	rs1838066_P11226	Same	-5.14653	2.65e-07	Tier2	P11226	rs1838066	G	A	0.37737	0.6549	0.0234	0.609036	0.700764	1.99526e-172	3301
P11226	rs5030737	A	G	-0.325926	0.0323899	-0.38941	-0.262442	8.08574e-24	rs5030737_P11226	Same	-0.362753	0.717	Tier1	P11226	rs5030737	A	G	0.07183	-0.3048	0.0484	-0.399664	-0.209936	2.95121e-10	3301
P61457	rs2854614	G	T	-0.0890928	0.0179178	-0.124212	-0.0539738	6.61646e-07	rs2854614_P61457	Same	1.08465	0.278	Tier1	P61457	rs2854614	G	T	0.33084	-0.1237	0.0264	-0.175444	-0.071956	2.81838e-06	3301
Q8IZJ1	rs74761108	A	G	-0.5326	0.046521	-0.623781	-0.441419	2.38989e-30	rs74761108_Q8IZJ1	Same	-2.42581	0.0153	Tier1	Q8IZJ1	rs74761108	A	G	0.0315	-0.322	0.0733	-0.465668	-0.178332	1.09648e-05	3301
Q9H7M9	rs3747864	T	C	0.500212	0.0300639	0.441287	0.559137	3.68e-62	rs3747864_Q9H7M9	Same	5.46899	4.53e-08	Tier2	Q9H7M9	rs3747864	T	C	0.08918	0.2056	0.0447	0.117988	0.293212	4.16869e-06	3301
Q9H7M9	rs78811240	G	T	0.552853	0.0307649	0.492554	0.613152	3.33135e-72	rs78811240_Q9H7M9	Same	4.62388	3.77e-06	Tier2	Q9H7M9	rs78811240	G	T	0.07418	0.2962	0.0462	0.205648	0.386752	1.51356e-10	3301
Q9H7M9	rs10762477	G	A	0.622588	0.023272	0.576975	0.668201	1.15013e-157	rs10762477_Q9H7M9	Same	8.34382	7.19e-17	Tier2	Q9H7M9	rs10762477	G	A	0.14794	0.2705	0.0352	0.201508	0.339492	1.65959e-14	3301
Q9H7M9	rs9416010	C	T	-0.221244	0.0173615	-0.255272	-0.187216	3.39347e-37	rs9416010_Q9H7M9	Same	-3.59345	0.000326	Tier2	Q9H7M9	rs9416010	T	C	0.66706	-0.1071	0.0266	-0.159236	-0.054964	5.49541e-05	3301
Q92563	rs3312	G	A	0.258885	0.0165042	0.226537	0.291233	1.8868e-55	rs3312_Q92563	Same	1.63574	0.102	Tier1	Q92563	rs3312	G	A	0.46461	0.2107	0.0244	0.162876	0.258524	6.76083e-18	3301
P00749	rs2688624	T	G	-0.4017	0.0187565	-0.438463	-0.364937	9.35603e-102	rs2688624_P00749	Same	-5.49781	3.85e-08	Tier2	P00749	rs2688624	G	T	0.74307	-0.2155	0.0282	-0.270772	-0.160228	2.18776e-14	3301
P00749	rs1916341	G	T	-0.326985	0.0163921	-0.359113	-0.294857	1.56753e-88	rs1916341_P00749	Same	-5.37427	7.69e-08	Tier2	P00749	rs1916341	T	G	0.55418	-0.1699	0.0242	-0.217332	-0.122468	2.39883e-12	3301
P00749	rs112950248	G	A	-0.274044	0.0409217	-0.354251	-0.193837	2.13054e-11	rs112950248_P00749	Same	0.468686	0.639	Tier1	P00749	rs112950248	G	A	0.03773	-0.311	0.0674	-0.443104	-0.178896	3.98107e-06	3301
Q6B8I1	rs6480771	A	T	-0.312585	0.0167632	-0.345441	-0.279729	1.33195e-77	rs6480771_Q6B8I1	Same	-0.441691	0.659	Tier1	Q6B8I1	rs6480771	C	T	0.41514	-0.2994	0.0247	-0.347812	-0.250988	8.31764e-34	3301
Q9BRX8	rs7067612	C	T	-0.091711	0.0166496	-0.124344	-0.0590778	3.62303e-08	rs7067612_Q9BRX8	Same	2.21644	0.0267	Tier1	Q9BRX8	rs7067612	T	C	0.52437	-0.157	0.0243	-0.204628	-0.109372	1.09648e-10	3301
Q9UNW1	rs59980852	T	C	-0.152998	0.0166452	-0.185623	-0.120373	3.86556e-20	rs59980852_Q9UNW1	Same	-0.448176	0.654	Tier1	Q9UNW1	rs59980852	T	C	0.4646	-0.1395	0.0251	-0.188696	-0.090304	2.75423e-08	3301
Q9UNW1	rs527871092	C	G	0.336537	0.0431324	0.251997	0.421077	6.07327e-15	rs527871092_Q9UNW1	Same	1.00701	0.314	Tier1	Q9UNW1	rs527871092	C	G	0.04053	0.2584	0.0645	0.13198	0.38482	6.16595e-05	3301
Q5VXI9	rs113051524	T	G	0.731486	0.0662663	0.601604	0.861368	2.48938e-28	rs113051524_Q5VXI9	Same	-2.17931	0.0293	Tier1	Q5VXI9	rs113051524	T	G	0.01678	0.9866	0.0965	0.79746	1.17574	1.54882e-24	3301
Q5VXI9	rs10509554	T	C	0.819059	0.0220974	0.775748	0.86237	0	rs10509554_Q5VXI9	Same	-6.43302	1.25e-10	Tier2	Q5VXI9	rs10509554	T	C	0.30679	1.0165	0.0213	0.974752	1.05825	0	3301
Q5VXI9	rs303531	T	C	-0.640735	0.0172864	-0.674616	-0.606854	0	rs303531_Q5VXI9	Same	9.69204	3.26e-22	Tier2	Q5VXI9	rs303531	G	C	0.69761	-0.9142	0.0223	-0.957908	-0.870492	0	3301
Q5VXI9	rs35773154	A	G	-0.385778	0.0181451	-0.421342	-0.350214	2.62014e-100	rs35773154_Q5VXI9	Same	4.7092	2.49e-06	Tier2	Q5VXI9	rs35773154	A	G	0.29103	-0.5347	0.0259	-0.585464	-0.483936	6.0256e-95	3301
Q5VXI9	rs191906193	A	C	0.608797	0.0790491	0.453861	0.763733	1.34472e-14	rs191906193_Q5VXI9	Same	-2.28819	0.0221	Tier1	Q5VXI9	rs191906193	A	C	0.01418	0.9236	0.1126	0.702904	1.1443	2.34423e-16	3301
P25445	rs148583058	G	A	-0.333316	0.0483909	-0.428162	-0.23847	5.65885e-12	rs148583058_P25445	Same	-0.19436	0.846	Tier1	P25445	rs148583058	G	A	0.03346	-0.3166	0.0711	-0.455956	-0.177244	8.31764e-06	3301
P25445	rs4934433	C	A	0.215864	0.0185085	0.179587	0.252141	1.97094e-31	rs4934433_P25445	Same	1.84613	0.0649	Tier1	P25445	rs4934433	A	C	0.7182	0.1539	0.028	0.09902	0.20878	4.0738e-08	3301
P25445	rs10887882	T	A	-0.330969	0.0166196	-0.363543	-0.298395	3.05308e-88	rs10887882_P25445	Same	-1.25843	0.208	Tier1	P25445	rs10887882	A	T	0.57946	-0.2934	0.0248	-0.342008	-0.244792	2.95121e-32	3301
P25445	rs7911226	G	A	-0.442646	0.0177301	-0.477397	-0.407895	1.43876e-137	rs7911226_P25445	Same	-3.87169	0.000108	Tier2	P25445	rs7911226	G	A	0.29698	-0.3192	0.0265	-0.37114	-0.26726	2.5704e-33	3301
P25445	rs6586169	A	C	0.211101	0.0164011	0.178955	0.243247	6.54191e-38	rs6586169_P25445	Same	0.68556	0.493	Tier1	P25445	rs6586169	A	C	0.50896	0.1902	0.0257	0.139828	0.240572	1.47911e-13	3301
P25445	rs4934433	C	A	0.231969	0.0184949	0.195719	0.268219	4.37936e-36	rs4934433_P25445	Same	2.32647	0.02	Tier1	P25445	rs4934433	A	C	0.7182	0.1539	0.028	0.09902	0.20878	4.0738e-08	3301
P25445	rs12761227	T	C	-0.880069	0.0821698	-1.04112	-0.719016	9.0998e-27	rs12761227_P25445	Same	-2.19715	0.028	Tier1	P25445	rs12761227	T	C	0.01182	-0.5654	0.1173	-0.795308	-0.335492	1.41254e-06	3301
P25445	rs186205233	T	C	-0.660667	0.0583906	-0.775113	-0.546221	1.11083e-29	rs186205233_P25445	Same	-2.15115	0.0315	Tier1	P25445	rs186205233	T	C	0.02297	-0.4367	0.0862	-0.605652	-0.267748	4.0738e-07	3301
P02753	rs10882283	T	G	-0.182419	0.0171598	-0.216052	-0.148786	2.14727e-26	rs10882283_P02753	Same	-0.537104	0.591	Tier1	P02753	rs10882283	C	A	0.37009	-0.1651	0.0273	-0.218608	-0.111592	1.38038e-09	3301
P49961	rs11188480	C	T	0.170749	0.0176956	0.136066	0.205432	4.95128e-22	rs11188480_P49961	Same	-1.24475	0.213	Tier1	P49961	rs11188480	C	T	0.34096	0.21	0.0261	0.158844	0.261156	9.54993e-16	3301
P49961	rs17461546	G	A	0.295914	0.0174249	0.261761	0.330067	1.11079e-64	rs17461546_P49961	Same	2.75679	0.00584	Tier1	P49961	rs17461546	G	A	0.3409	0.2094	0.0261	0.158244	0.260556	1.14815e-15	3301
P49961	rs2275759	A	C	0.267965	0.0165383	0.23555	0.30038	4.82579e-59	rs2275759_P49961	Same	3.8008	0.000144	Tier2	P49961	rs2275759	C	A	0.54554	0.1553	0.0246	0.107084	0.203516	2.95121e-10	3301
P36405	rs8354	T	C	-0.75436	0.0284697	-0.810161	-0.698559	1.05243e-154	rs8354_P36405	Same	-9.4098	4.97e-21	Tier2	P36405	rs8354	T	C	0.0814	-0.2517	0.0452	-0.340292	-0.163108	2.5704e-08	3301
P36405	rs9645569	A	G	0.440926	0.0224657	0.396893	0.484959	9.16191e-86	rs9645569_P36405	Same	6.98368	2.88e-12	Tier2	P36405	rs9645569	A	G	0.14783	0.1493	0.0352	0.080308	0.218292	2.29087e-05	3301
P36405	rs34349481	C	G	0.402996	0.017628	0.368445	0.437547	1.13368e-115	rs34349481_P36405	Same	7.88252	3.21e-15	Tier2	P36405	rs34349481	C	G	0.31353	0.1508	0.0267	0.098468	0.203132	1.69824e-08	3301
P78417	rs11192019	T	C	-0.668766	0.0180427	-0.70413	-0.633402	0	rs11192019_P78417	Same	0.033715	0.973	Tier1	P78417	rs11192019	T	C	0.28379	-0.6698	0.0248	-0.718408	-0.621192	4.67735e-160	3301
P78417	rs11192019	T	C	-0.668766	0.0180427	-0.70413	-0.633402	0	rs11192019_P78417	Same	0.033715	0.973	Tier1	P78417	rs11192019	T	C	0.28379	-0.6698	0.0248	-0.718408	-0.621192	4.67735e-160	3301
P78417	rs11192019	T	C	-0.668766	0.0180427	-0.70413	-0.633402	0	rs11192019_P78417	Same	0.033715	0.973	Tier1	P78417	rs11192019	T	C	0.28379	-0.6698	0.0248	-0.718408	-0.621192	4.67735e-160	3301
P78417	rs11192019	T	C	-0.668766	0.0180427	-0.70413	-0.633402	0	rs11192019_P78417	Same	0.033715	0.973	Tier1	P78417	rs11192019	T	C	0.28379	-0.6698	0.0248	-0.718408	-0.621192	4.67735e-160	3301
P78417	rs11192019	T	C	-0.668766	0.0180427	-0.70413	-0.633402	0	rs11192019_P78417	Same	0.033715	0.973	Tier1	P78417	rs11192019	T	C	0.28379	-0.6698	0.0248	-0.718408	-0.621192	4.67735e-160	3301
P78417	rs11191990	C	T	0.314617	0.0595725	0.197855	0.431379	1.28311e-07	rs11191990_P78417	Same	-1.49182	0.136	Tier1	P78417	rs11191990	C	T	0.01788	0.4819	0.095	0.2957	0.6681	3.89045e-07	3301
P78417	rs11192019	T	C	-0.668766	0.0180427	-0.70413	-0.633402	0	rs11192019_P78417	Same	0.033715	0.973	Tier1	P78417	rs11192019	T	C	0.28379	-0.6698	0.0248	-0.718408	-0.621192	4.67735e-160	3301
P78417	rs4925	A	C	-0.957707	0.025838	-1.00835	-0.907064	0	rs4925_P78417	Same	-1.47301	0.141	Tier1	P78417	rs4925	A	C	0.30648	-0.9081	0.0216	-0.950436	-0.865764	0	3301
P78417	rs72825834	G	T	0.33292	0.0622984	0.210815	0.455025	9.09371e-08	rs72825834_P78417	Same	-1.0891	0.276	Tier1	P78417	rs72825834	G	T	0.01686	0.4582	0.0967	0.268668	0.647732	2.13796e-06	3301
P78417	rs71473516	C	T	-0.564841	0.0505948	-0.664007	-0.465675	6.11711e-29	rs71473516_P78417	Same	2.51852	0.0118	Tier1	P78417	rs71473516	C	T	0.02858	-0.7875	0.0725	-0.9296	-0.6454	1.65959e-27	3301
P78417	rs79151117	G	A	0.2684	0.0530456	0.164431	0.372369	4.19697e-07	rs79151117_P78417	Same	-2.38434	0.0171	Tier1	P78417	rs79151117	G	A	0.02527	0.4941	0.0784	0.340436	0.647764	2.95121e-10	3301
P56159	rs10885876	G	C	0.343992	0.018097	0.308522	0.379462	1.45921e-80	rs10885876_P56159	Same	2.58406	0.00976	Tier1	P56159	rs10885876	G	C	0.30357	0.26	0.027	0.20708	0.31292	6.45654e-22	3301
P56159	rs76797422	G	C	-0.42459	0.0467011	-0.516124	-0.333056	9.75446e-20	rs76797422_P56159	Same	-0.44098	0.659	Tier1	P56159	rs76797422	G	C	0.03698	-0.3889	0.0661	-0.518456	-0.259344	3.98107e-09	3301
Q7LFX5	rs4630233	G	C	0.207699	0.0186981	0.171051	0.244347	1.14675e-28	rs4630233_Q7LFX5	Same	2.62485	0.00867	Tier1	Q7LFX5	rs4630233	C	G	0.71793	0.1158	0.0296	0.057784	0.173816	9.33254e-05	3301
P10746	rs1935451	G	A	-0.277918	0.0298267	-0.336378	-0.219458	1.18813e-20	rs1935451_P10746	Same	-0.44709	0.655	Tier1	P10746	rs1935451	A	G	0.90951	-0.2543	0.0436	-0.339756	-0.168844	5.37032e-09	3301
P49589	rs693687	G	A	0.156729	0.0171093	0.123195	0.190263	5.16842e-20	rs693687_P49589	Same	1.30002	0.194	Tier1	P49589	rs693687	G	A	0.39649	0.1167	0.0256	0.066524	0.166876	5.24807e-06	3301
Q9UH65	rs415895	C	G	-0.634823	0.0171269	-0.668392	-0.601254	0	rs415895_Q9UH65	Same	-11.9777	4.65e-33	Tier2	Q9UH65	rs415895	G	C	0.64984	-0.2659	0.0256	-0.316076	-0.215724	3.54813e-25	3301
Q9UH65	rs12807967	G	A	-0.290178	0.0176791	-0.324829	-0.255527	1.52927e-60	rs12807967_Q9UH65	Same	-4.97299	6.59e-07	Tier2	Q9UH65	rs12807967	G	A	0.31464	-0.1301	0.0269	-0.182824	-0.077376	1.34896e-06	3301
P35318	rs2923098	G	T	0.0834814	0.0167112	0.0507275	0.116235	5.86725e-07	rs2923098_P35318	Same	-2.84668	0.00442	Tier1	P35318	rs2923098	G	T	0.4643	0.1672	0.0242	0.119768	0.214632	6.15886e-12	3394
Q9UBP4	rs11022114	A	G	0.490157	0.0174556	0.455944	0.52437	1.70795e-173	rs11022114_Q9UBP4	Same	4.79483	1.63e-06	Tier2	Q9UBP4	rs11022114	A	G	0.32795	0.3364	0.0269	0.283676	0.389124	6.45654e-36	3301
Q9HCB6	rs10832164	C	T	-0.511511	0.0160709	-0.54301	-0.480012	2.62379e-222	rs10832164_Q9HCB6	Same	-4.7366	2.17e-06	Tier2	Q9HCB6	rs10832164	T	C	0.50937	-0.3747	0.024	-0.42174	-0.32766	4.57088e-55	3301
Q9HCB6	rs4757242	A	T	-0.197228	0.0207506	-0.237899	-0.156557	2.00654e-21	rs4757242_Q9HCB6	Same	-0.458168	0.647	Tier1	Q9HCB6	rs4757242	T	A	0.8467	-0.1756	0.0424	-0.258704	-0.092496	3.57199e-05	3394
Q9HCB6	rs2697854	C	T	-0.417818	0.0167523	-0.450653	-0.384983	2.68252e-137	rs2697854_Q9HCB6	Same	-3.93074	8.47e-05	Tier2	Q9HCB6	rs2697854	T	C	0.59554	-0.2992	0.0251	-0.348396	-0.250004	8.70964e-33	3301
Q9HCB6	rs10832237	T	C	-0.145814	0.0212518	-0.187468	-0.10416	6.82581e-12	rs10832237_Q9HCB6	Same	-0.464324	0.642	Tier1	Q9HCB6	rs10832237	T	C	0.18537	-0.1279	0.0322	-0.191012	-0.064788	7.07946e-05	3301
Q6IQ23	rs1638457	C	T	0.377766	0.0268497	0.325141	0.430391	5.83704e-45	rs1638457_Q6IQ23	Same	2.15683	0.031	Tier1	Q6IQ23	rs1638457	T	C	0.10827	0.2717	0.0412	0.190948	0.352452	4.16869e-11	3301
P0DJI8	rs11024589	C	A	-0.8305	0.0261265	-0.881708	-0.779292	9.60377e-222	rs11024589_P0DJI8	Opp	-28.912	8.45e-184	Tier2	P0DJI8	rs11024589	C	A	0.0879	0.6341	0.0434	0.549036	0.719164	2.23872e-48	3301
P0DJI8	rs79669707	A	G	0.460535	0.0254802	0.410594	0.510476	5.08644e-73	rs79669707_P0DJI8	Opp	13.6865	1.22e-42	Tier2	P0DJI8	rs79669707	A	G	0.15139	-0.1532	0.0369	-0.225524	-0.080876	3.31131e-05	3301
P0DJI8	rs2896522	T	G	0.0657591	0.0203034	0.0259644	0.105554	0.00120025	rs2896522_P0DJI8	Opp	30.1166	2.94e-199	Tier2	P0DJI8	rs2896522	G	T	0.82047	-0.971	0.0278	-1.02549	-0.916512	1.62181e-266	3301
Q9BUP3	rs10437608	G	A	0.29862	0.0164439	0.26639	0.33085	1.07185e-73	rs10437608_Q9BUP3	Same	5.12377	2.99e-07	Tier2	Q9BUP3	rs10437608	A	G	0.55596	0.1453	0.025	0.0963	0.1943	5.88844e-09	3301
Q9BUP3	rs7103934	C	T	-0.11556	0.0174869	-0.149834	-0.0812857	3.88532e-11	rs7103934_Q9BUP3	Same	0.87917	0.379	Tier1	Q9BUP3	rs7103934	A	T	0.33485	-0.1434	0.0264	-0.195144	-0.091656	5.7544e-08	3301
Q92832	rs8176786	T	C	1.11063	0.0378038	1.03653	1.18473	1.02525e-189	rs8176786_Q92832	Same	0.00492029	0.996	Tier1	Q92832	rs8176786	T	C	0.04874	1.1103	0.0554	1.00172	1.21888	3.38844e-89	3301
Q92832	rs76946504	G	A	0.156559	0.0191223	0.119079	0.194039	2.67246e-16	rs76946504_Q92832	Same	0.319704	0.749	Tier1	Q92832	rs76946504	G	A	0.23898	0.1454	0.0292	0.088168	0.202632	6.45654e-07	3301
P13987	rs831636	A	G	-0.410749	0.0175232	-0.445095	-0.376403	1.66275e-121	rs831636_P13987	Same	-2.16717	0.0302	Tier1	P13987	rs831636	A	G	0.32071	-0.3428	0.026	-0.39376	-0.29184	1.51356e-39	3301
P13987	rs831603	G	A	-0.274451	0.0168427	-0.307463	-0.241439	1.07162e-59	rs831603_P13987	Same	-1.88179	0.0599	Tier1	P13987	rs831603	A	G	0.61126	-0.2171	0.0254	-0.266884	-0.167316	1.44544e-17	3301
P04040	rs4756148	T	C	-0.366789	0.0196451	-0.405293	-0.328285	8.56796e-78	rs4756148_P04040	Same	-5.72299	1.05e-08	Tier2	P04040	rs4756148	T	C	0.23413	-0.1668	0.0289	-0.223444	-0.110156	7.58578e-09	3301
P04040	rs1001179	T	C	-0.208469	0.0196478	-0.246979	-0.169959	2.66905e-26	rs1001179_P04040	Same	0.318013	0.75	Tier1	P04040	rs1001179	T	C	0.21802	-0.2199	0.0301	-0.278896	-0.160904	2.88403e-13	3301
Q86VR8	rs10768174	G	A	-0.279065	0.016536	-0.311476	-0.246654	6.73751e-64	rs10768174_Q86VR8	Same	-3.85256	0.000117	Tier2	Q86VR8	rs10768174	A	G	0.57713	-0.1623	0.0254	-0.212084	-0.112516	1.62181e-10	3301
Q86VR8	rs7924470	C	A	0.143912	0.0167781	0.111027	0.176797	9.70696e-18	rs7924470_Q86VR8	Same	0.43283	0.665	Tier1	Q86VR8	rs7924470	A	C	0.56107	0.1307	0.0255	0.08072	0.18068	3.01995e-07	3301
Q9HCJ2	rs10837377	C	T	-0.277546	0.0166585	-0.310197	-0.244895	2.52233e-62	rs10837377_Q9HCJ2	Same	-5.87549	4.22e-09	Tier2	Q9HCJ2	rs10837377	T	C	0.55345	-0.1025	0.0247	-0.150912	-0.054088	3.31131e-05	3301
P05155	rs10896631	T	C	-0.91147	0.0245906	-0.959668	-0.863272	0	rs10896631_P05155	Same	-8.73237	2.49e-18	Tier2	P05155	rs10896631	C	T	0.26044	-0.5996	0.0259	-0.650364	-0.548836	1.65959e-118	3301
P05155	rs78364821	T	C	-0.904479	0.024402	-0.952307	-0.856651	0	rs78364821_P05155	Same	-8.60705	7.5e-18	Tier2	P05155	rs78364821	T	C	0.25723	-0.5982	0.0259	-0.648964	-0.547436	1.14815e-117	3301
P05155	rs78364821	T	C	-0.904479	0.024402	-0.952307	-0.856651	0	rs78364821_P05155	Same	-8.60705	7.5e-18	Tier2	P05155	rs78364821	T	C	0.25723	-0.5982	0.0259	-0.648964	-0.547436	1.14815e-117	3301
P05155	rs10896631	T	C	-0.91147	0.0245906	-0.959668	-0.863272	0	rs10896631_P05155	Same	-8.73237	2.49e-18	Tier2	P05155	rs10896631	C	T	0.26044	-0.5996	0.0259	-0.650364	-0.548836	1.65959e-118	3301
P05155	rs10896631	T	C	-0.91147	0.0245906	-0.959668	-0.863272	0	rs10896631_P05155	Same	-8.73237	2.49e-18	Tier2	P05155	rs10896631	C	T	0.26044	-0.5996	0.0259	-0.650364	-0.548836	1.65959e-118	3301
P05155	rs72928030	C	G	0.534464	0.0388153	0.458386	0.610542	3.89365e-43	rs72928030_P05155	Same	3.31588	0.000914	Tier2	P05155	rs72928030	C	G	0.05486	0.3036	0.0578	0.190312	0.416888	1.47911e-07	3301
P05155	rs685149	A	G	0.530915	0.0164454	0.498682	0.563148	1.19551e-228	rs685149_P05155	Same	6.3545	2.09e-10	Tier2	P05155	rs685149	G	A	0.64913	0.3381	0.0255	0.28812	0.38808	3.54813e-40	3301
P05155	rs146457656	G	A	-0.759071	0.0578141	-0.872387	-0.645755	2.23069e-39	rs146457656_P05155	Same	-2.07591	0.0379	Tier1	P05155	rs146457656	G	A	0.01911	-0.5321	0.0928	-0.713988	-0.350212	9.77237e-09	3301
P20061	rs34324219	A	C	-0.585835	0.0266199	-0.63801	-0.53366	2.44712e-107	rs34324219_P20061	Same	-4.03785	5.39e-05	Tier2	P20061	rs34324219	A	C	0.11634	-0.3975	0.0383	-0.472568	-0.322432	3.23594e-25	3301
P20061	rs34528912	T	C	-0.713501	0.0415301	-0.7949	-0.632102	3.72709e-66	rs34528912_P20061	Same	-0.0347	0.972	Tier1	P20061	rs34528912	T	C	0.04157	-0.7109	0.0624	-0.833204	-0.588596	4.57088e-30	3301
P20061	rs526934	G	A	0.276269	0.0183433	0.240316	0.312222	2.92045e-51	rs526934_P20061	Same	2.07455	0.038	Tier1	P20061	rs526934	A	G	0.7018	0.207	0.0279	0.152316	0.261684	1.1749e-13	3301
Q24JP5	rs575123	C	A	0.590281	0.0166702	0.557607	0.622955	1.22258e-274	rs575123_Q24JP5	Same	6.23206	4.6e-10	Tier2	Q24JP5	rs575123	A	C	0.65133	0.4025	0.0251	0.353304	0.451696	6.30957e-58	3301
Q24JP5	rs524523	A	G	-1.32195	0.0487152	-1.41743	-1.22647	3.67722e-162	rs524523_Q24JP5	Same	-2.18625	0.0288	Tier1	Q24JP5	rs524523	A	G	0.0209	-1.1089	0.0844	-1.27432	-0.943476	1.94984e-39	3301
Q24JP5	rs668671	A	G	0.768151	0.020724	0.727532	0.80877	0	rs668671_Q24JP5	Same	4.57334	4.8e-06	Tier2	Q24JP5	rs668671	A	G	0.23119	0.6114	0.0273	0.557892	0.664908	3.98107e-111	3301
O94766	rs7122950	T	C	-0.422919	0.018088	-0.458372	-0.387466	6.64266e-121	rs7122950_O94766	Same	0.539995	0.589	Tier1	O94766	rs7122950	T	C	0.28769	-0.4402	0.0264	-0.491944	-0.388456	1.99526e-62	3301
Q8N9N8	rs182527881	C	T	0.614719	0.0531022	0.510639	0.718799	5.44345e-31	rs182527881_Q8N9N8	Same	3.20537	0.00135	Tier1	Q8N9N8	rs182527881	T	C	0.0272	0.3178	0.0759	0.169036	0.466564	2.81838e-05	3301
Q15828	rs3825068	T	C	0.619806	0.0529616	0.516001	0.723611	1.23111e-31	rs3825068_Q15828	Same	0.513122	0.608	Tier1	Q15828	rs3825068	G	A	0.0278	0.5724	0.0757	0.424028	0.720772	3.98107e-14	3301
Q15828	rs747526	T	G	-0.14278	0.0174565	-0.176995	-0.108565	2.85812e-16	rs747526_Q15828	Same	-0.961156	0.336	Tier1	Q15828	rs747526	A	C	0.35176	-0.1126	0.0261	-0.163756	-0.061444	1.62181e-05	3301
Q9UBX1	rs1044522	A	G	0.303986	0.0193876	0.265986	0.341986	2.09162e-55	rs1044522_Q9UBX1	Same	1.68401	0.0922	Tier1	Q9UBX1	rs1044522	A	G	0.23485	0.2458	0.0286	0.189744	0.301856	7.76247e-18	3301
Q969Z4	rs56801796	T	C	0.159014	0.0198868	0.120036	0.197992	1.28564e-15	rs56801796_Q969Z4	Same	-2.02841	0.0425	Tier1	Q969Z4	rs56801796	G	A	0.20195	0.2327	0.0304	0.173116	0.292284	1.94984e-14	3301
Q6WN34	rs61389091	T	C	-0.719594	0.0412561	-0.800456	-0.638732	3.9503e-68	rs61389091_Q6WN34	Same	-1.1786	0.239	Tier1	Q6WN34	rs61389091	T	C	0.04302	-0.6328	0.061	-0.75236	-0.51324	3.31131e-25	3301
Q6WN34	rs11236213	A	G	-0.166975	0.0177979	-0.201859	-0.132091	6.49038e-21	rs11236213_Q6WN34	Same	0.577741	0.563	Tier1	Q6WN34	rs11236213	A	G	0.31037	-0.1859	0.0275	-0.2398	-0.132	1.25893e-11	3301
Q6WN34	rs7129492	G	A	0.15776	0.0164795	0.12546	0.19006	1.0375e-21	rs7129492_Q6WN34	Same	-0.585619	0.558	Tier1	Q6WN34	rs7129492	G	A	0.49883	0.1751	0.0246	0.126884	0.223316	1.09648e-12	3301
P42785	rs2229437	G	T	0.352328	0.0215905	0.310011	0.394645	7.26758e-60	rs2229437_P42785	Same	1.60591	0.108	Tier1	P42785	rs2229437	G	T	0.18088	0.291	0.0315	0.22926	0.35274	2.75423e-20	3301
O94779	rs4528296	C	T	-0.723434	0.0315383	-0.785249	-0.661619	1.92936e-116	rs4528296_O94779	Same	-6.22556	4.8e-10	Tier2	O94779	rs4528296	T	C	0.92358	-0.3757	0.0461	-0.466056	-0.285344	3.63078e-16	3301
O94779	rs72983743	A	G	-0.398712	0.0387041	-0.474572	-0.322852	6.93469e-25	rs72983743_O94779	Same	-1.94222	0.0521	Tier1	O94779	rs72983743	A	G	0.04518	-0.2602	0.0599	-0.377604	-0.142796	1.38038e-05	3301
O94779	rs12804936	C	A	0.294906	0.0303907	0.23534	0.354472	2.90451e-22	rs12804936_O94779	Same	0.653562	0.513	Tier1	O94779	rs12804936	C	A	0.08744	0.2592	0.0454	0.170216	0.348184	1.1749e-08	3301
P09238	rs17860955	C	T	-1.08611	0.063062	-1.20971	-0.962508	1.78849e-66	rs17860955_P09238	Same	-2.01927	0.0435	Tier1	P09238	rs17860955	C	T	0.02151	-0.8693	0.0869	-1.03962	-0.698976	1.44544e-23	3301
P09238	rs486055	T	C	-0.384041	0.0227092	-0.428551	-0.339531	3.71901e-64	rs486055_P09238	Same	-1.67013	0.0949	Tier1	P09238	rs486055	T	C	0.16676	-0.317	0.0331	-0.381876	-0.252124	1.07152e-21	3301
P09238	rs11225418	C	A	-0.201846	0.0198681	-0.240787	-0.162905	3.01171e-24	rs11225418_P09238	Same	-1.53439	0.125	Tier1	P09238	rs11225418	C	A	0.24293	-0.1474	0.0294	-0.205024	-0.089776	5.37032e-07	3301
P09238	rs17099462	T	G	-0.207783	0.0171452	-0.241388	-0.174178	8.37477e-34	rs17099462_P09238	Same	-1.47295	0.141	Tier1	P09238	rs17099462	T	G	0.35517	-0.1624	0.0256	-0.212576	-0.112224	2.39883e-10	3301
P09238	rs55930209	A	C	-0.242754	0.0462985	-0.333499	-0.152009	1.57783e-07	rs55930209_P09238	Same	1.64026	0.101	Tier1	P09238	rs55930209	A	C	0.0349	-0.406	0.0881	-0.578676	-0.233324	4.25197e-06	3394
P39900	rs2276109	C	T	-0.760865	0.0239073	-0.807723	-0.714007	2.85543e-222	rs2276109_P39900	Same	0.459421	0.646	Tier1	P39900	rs2276109	C	T	0.12437	-0.7803	0.0349	-0.848704	-0.711896	8.70964e-111	3301
P39900	rs12786502	T	G	0.292681	0.0243267	0.245001	0.340361	2.43451e-33	rs12786502_P39900	Same	1.73847	0.0821	Tier1	P39900	rs12786502	T	G	0.12995	0.2157	0.037	0.14318	0.28822	5.37032e-09	3301
P39900	rs561849	A	G	0.32798	0.038173	0.253161	0.402799	8.55131e-18	rs561849_P39900	Same	1.11011	0.267	Tier1	P39900	rs561849	A	G	0.04713	0.2509	0.058	0.13722	0.36458	1.54882e-05	3301
Q9GZP0	rs10895596	A	G	-0.535245	0.0176625	-0.569863	-0.500627	1.01375e-201	rs10895596_Q9GZP0	Same	-8.23314	1.82e-16	Tier2	Q9GZP0	rs10895596	A	G	0.28803	-0.2703	0.0269	-0.323024	-0.217576	7.94328e-24	3301
Q9GZP0	rs11225991	T	G	-0.287273	0.0264274	-0.339071	-0.235475	1.59708e-27	rs11225991_Q9GZP0	Same	-1.70081	0.089	Tier1	Q9GZP0	rs11225991	T	G	0.10776	-0.2063	0.0396	-0.283916	-0.128684	1.90546e-07	3301
Q9GZP0	rs10791660	T	G	-0.414337	0.021178	-0.455846	-0.372828	3.10214e-85	rs10791660_Q9GZP0	Same	-7.50482	6.15e-14	Tier2	Q9GZP0	rs10791660	A	C	0.19033	-0.1332	0.0309	-0.193764	-0.072636	1.65959e-05	3301
Q9GZP0	rs7119186	T	G	-0.178967	0.02073	-0.219598	-0.138336	5.96347e-18	rs7119186_Q9GZP0	Same	2.70106	0.00691	Tier1	Q9GZP0	rs7119186	T	G	0.19783	-0.2788	0.0306	-0.338776	-0.218824	7.76247e-20	3301
Q9GZP0	rs11226211	T	C	0.138424	0.0203296	0.0985779	0.17827	9.82925e-12	rs11226211_Q9GZP0	Same	-0.862222	0.389	Tier1	Q9GZP0	rs11226211	T	C	0.21153	0.1701	0.0306	0.110124	0.230076	2.75423e-08	3301
Q7Z4H8	rs141379009	G	T	-1.41984	0.0474236	-1.51279	-1.32689	6.02372e-197	rs141379009_Q7Z4H8	Same	-1.6989	0.0893	Tier1	Q7Z4H8	rs141379009	G	T	0.02675	-1.2688	0.0752	-1.41619	-1.12141	7.58578e-64	3301
P13591	rs2288158	G	T	0.475397	0.0242344	0.427898	0.522896	1.11477e-85	rs2288158_P13591	Same	4.3823	1.17e-05	Tier2	P13591	rs2288158	G	T	0.13347	0.2823	0.0368	0.210172	0.354428	1.65959e-14	3301
P13591	rs11214489	T	C	-0.356333	0.0210106	-0.397514	-0.315152	1.63236e-64	rs11214489_P13591	Same	-3.39981	0.000674	Tier2	P13591	rs11214489	T	C	0.18667	-0.2259	0.0321	-0.288816	-0.162984	1.94984e-12	3301
P13591	rs7951615	G	A	0.231855	0.0165446	0.199428	0.264282	1.28129e-44	rs7951615_P13591	Same	1.1892	0.234	Tier1	P13591	rs7951615	A	G	0.51877	0.1966	0.0246	0.148384	0.244816	1.20226e-15	3301
P13591	rs685065	C	T	-0.133417	0.0166926	-0.166135	-0.100699	1.32157e-15	rs685065_P13591	Same	0.117159	0.907	Tier1	P13591	rs685065	C	T	0.44074	-0.1369	0.0246	-0.185116	-0.088684	2.75423e-08	3301
P13591	rs17115160	A	G	0.654262	0.0707428	0.515606	0.792918	2.27743e-20	rs17115160_P13591	Same	1.98865	0.0467	Tier1	P13591	rs17115160	A	G	0.01531	0.4061	0.1028	0.204612	0.607588	7.76247e-05	3301
Q9BY67	rs11215400	C	A	0.287632	0.0188765	0.250634	0.32463	1.99089e-52	rs11215400_Q9BY67	Same	4.743	2.11e-06	Tier2	Q9BY67	rs11215400	C	A	0.25328	0.1251	0.0286	0.069044	0.181156	1.20226e-05	3301
Q6Q788	rs12274046	T	C	1.21024	0.0326511	1.14624	1.27424	0	rs12274046_Q6Q788	Opp	25.5029	1.83e-143	Tier2	Q6Q788	rs12274046	T	C	0.06812	-0.2893	0.0489	-0.385144	-0.193456	3.16228e-09	3301
Q6Q788	rs651821	C	T	0.411318	0.0340213	0.344636	0.478	1.1928e-33	rs651821_Q6Q788	Same	3.47536	0.00051	Tier2	Q6Q788	rs651821	T	C	0.93821	0.1997	0.0505	0.10072	0.29868	7.58578e-05	3301
Q16549	rs171052	G	C	-0.979741	0.0264325	-1.03155	-0.927933	0	rs171052_Q16549	Same	-17.3506	1.95e-67	Tier2	Q16549	rs171052	G	C	0.22002	-0.2899	0.0297	-0.348112	-0.231688	1.47911e-22	3301
Q16549	rs2622935	A	G	0.938216	0.0253122	0.888604	0.987828	0	rs2622935_Q16549	Same	16.2106	4.24e-59	Tier2	Q16549	rs2622935	G	A	0.8066	0.2907	0.0309	0.230136	0.351264	5.12861e-21	3301
Q16549	rs500389	G	A	-0.622956	0.0168068	-0.655897	-0.590015	0	rs500389_Q16549	Same	-15.025	5.04e-51	Tier2	Q16549	rs500389	G	A	0.37998	-0.1502	0.0266	-0.202336	-0.098064	1.7378e-08	3301
Q16549	rs113069259	A	C	0.378121	0.0235293	0.332004	0.424238	4.12776e-58	rs113069259_Q16549	Same	5.09079	3.57e-07	Tier2	Q16549	rs113069259	A	C	0.15151	0.1579	0.0363	0.086752	0.229048	1.34896e-05	3301
Q9BXJ0	rs9640	A	T	0.295487	0.0251511	0.246191	0.344783	7.19106e-32	rs9640_Q9BXJ0	Same	-0.857639	0.391	Tier1	Q9BXJ0	rs9640	A	T	0.14261	0.3328	0.0355	0.26322	0.40238	6.16595e-21	3301
Q86UD1	rs562966	C	T	-0.691868	0.0237235	-0.738366	-0.64537	5.5714e-187	rs562966_Q86UD1	Same	-10.0457	9.6e-24	Tier2	Q86UD1	rs562966	T	C	0.8578	-0.2596	0.0359	-0.329964	-0.189236	4.57088e-13	3301
Q86UD1	rs2444239	A	T	0.482426	0.0163508	0.450379	0.514473	2.49818e-191	rs2444239_Q86UD1	Same	3.84194	0.000122	Tier2	Q86UD1	rs2444239	T	A	0.56183	0.3699	0.0243	0.322272	0.417528	3.46737e-52	3301
Q86UD1	rs61898290	A	G	0.835888	0.0291982	0.77866	0.893116	3.00463e-180	rs61898290_Q86UD1	Same	2.62717	0.00861	Tier1	Q86UD1	rs61898290	A	G	0.08116	0.6954	0.0448	0.607592	0.783208	1.90546e-54	3301
O95727	rs10892918	T	C	0.156594	0.0167588	0.123747	0.189441	9.2759e-21	rs10892918_O95727	Same	1.78707	0.0739	Tier1	O95727	rs10892918	A	G	0.55566	0.1034	0.0246	0.055184	0.151616	2.63027e-05	3301
O95727	rs11218878	T	A	0.159415	0.0167332	0.126618	0.192212	1.62077e-21	rs11218878_O95727	Same	1.65134	0.0987	Tier1	O95727	rs11218878	A	T	0.5532	0.1096	0.0251	0.060404	0.158796	1.25893e-05	3301
O95727	rs2370794	G	A	0.327022	0.0177313	0.292269	0.361775	5.91157e-76	rs2370794_O95727	Same	5.98423	2.17e-09	Tier2	O95727	rs2370794	G	A	0.34027	0.1382	0.0261	0.087044	0.189356	1.25893e-07	3301
Q9H6B4	rs4936784	A	C	0.423132	0.0176263	0.388584	0.45768	2.42669e-127	rs4936784_Q9H6B4	Same	4.67989	2.87e-06	Tier2	Q9H6B4	rs4936784	C	A	0.69868	0.2675	0.0282	0.212228	0.322772	2.34423e-21	3301
Q96AP7	rs61910625	T	C	-0.233504	0.0220856	-0.276792	-0.190216	3.98824e-26	rs61910625_Q96AP7	Same	-2.34188	0.0192	Tier1	Q96AP7	rs61910625	T	C	0.16764	-0.1409	0.0328	-0.205188	-0.076612	1.77828e-05	3301
Q96AP7	rs12792040	A	G	-0.537073	0.0283755	-0.592689	-0.481457	6.79166e-80	rs12792040_Q96AP7	Same	-4.62097	3.82e-06	Tier2	Q96AP7	rs12792040	A	G	0.09527	-0.3017	0.0423	-0.384608	-0.218792	1.02329e-12	3301
P0C8F1	rs665677	T	A	-0.275091	0.0181036	-0.310574	-0.239608	3.79598e-52	rs665677_P0C8F1	Same	6.46472	1.01e-10	Tier2	P0C8F1	rs665677	G	A	0.71919	-0.4815	0.0263	-0.533048	-0.429952	3.89045e-75	3301
Q4KMG0	rs7101525	G	C	-1.07656	0.0290446	-1.13349	-1.01963	0	rs7101525_Q4KMG0	Same	-4.93611	7.97e-07	Tier2	Q4KMG0	rs7101525	G	C	0.08649	-0.8245	0.042	-0.90682	-0.74218	7.58578e-86	3301
Q4KMG0	rs478951	G	A	0.208918	0.016611	0.17636	0.241476	2.82171e-36	rs478951_Q4KMG0	Same	2.53596	0.0112	Tier1	Q4KMG0	rs478951	A	G	0.54761	0.1328	0.025	0.0838	0.1818	1.04713e-07	3301
Q4KMG0	rs3824922	A	C	-0.273525	0.0400778	-0.352077	-0.194973	8.80154e-12	rs3824922_Q4KMG0	Same	-0.344046	0.731	Tier1	Q4KMG0	rs3824922	A	C	0.04571	-0.2485	0.0607	-0.367472	-0.129528	4.16869e-05	3301
P58753	rs8177399	T	C	-1.35869	0.0531179	-1.4628	-1.25458	2.62949e-144	rs8177399_P58753	Same	-8.18271	2.78e-16	Tier2	P58753	rs8177399	T	C	0.02342	-0.577	0.0794	-0.732624	-0.421376	3.63078e-13	3301
Q06481	rs61349706	C	A	0.405966	0.0366652	0.334102	0.47783	1.71056e-28	rs61349706_Q06481	Same	1.08878	0.276	Tier1	Q06481	rs61349706	C	A	0.04891	0.3319	0.0573	0.219592	0.444208	6.91831e-09	3301
Q9BX59	rs2041385	T	C	1.08316	0.0292226	1.02588	1.14044	0	rs2041385_Q9BX59	Same	-5.33392	9.61e-08	Tier2	Q9BX59	rs2041385	T	C	0.27307	1.2619	0.0164	1.22976	1.29404	0	3301
Q9BX59	rs12425927	G	A	-0.37243	0.0258032	-0.423004	-0.321856	3.18573e-47	rs12425927_Q9BX59	Same	4.31946	1.56e-05	Tier2	Q9BX59	rs12425927	G	A	0.13903	-0.5641	0.0361	-0.634856	-0.493344	3.98107e-55	3301
Q9BX59	rs7973027	C	A	-0.733901	0.0198	-0.772709	-0.695093	0	rs7973027_Q9BX59	Same	3.68643	0.000227	Tier2	Q9BX59	rs7973027	A	C	0.68914	-0.8455	0.0229	-0.890384	-0.800616	1.47911e-298	3301
Q9BX59	rs7973027	C	A	-0.733901	0.0198	-0.772709	-0.695093	0	rs7973027_Q9BX59	Same	3.68643	0.000227	Tier2	Q9BX59	rs7973027	A	C	0.68914	-0.8455	0.0229	-0.890384	-0.800616	1.47911e-298	3301
Q9BX59	rs7973027	C	A	-0.733901	0.0198	-0.772709	-0.695093	0	rs7973027_Q9BX59	Same	3.68643	0.000227	Tier2	Q9BX59	rs7973027	A	C	0.68914	-0.8455	0.0229	-0.890384	-0.800616	1.47911e-298	3301
Q9BX59	rs7973027	C	A	-0.733901	0.0198	-0.772709	-0.695093	0	rs7973027_Q9BX59	Same	3.68643	0.000227	Tier2	Q9BX59	rs7973027	A	C	0.68914	-0.8455	0.0229	-0.890384	-0.800616	1.47911e-298	3301
Q9BX59	rs7973027	C	A	-0.733901	0.0198	-0.772709	-0.695093	0	rs7973027_Q9BX59	Same	3.68643	0.000227	Tier2	Q9BX59	rs7973027	A	C	0.68914	-0.8455	0.0229	-0.890384	-0.800616	1.47911e-298	3301
Q9BX59	rs11064218	T	C	-0.437906	0.0204228	-0.477935	-0.397877	5.42195e-102	rs11064218_Q9BX59	Same	4.06414	4.82e-05	Tier2	Q9BX59	rs11064218	T	C	0.22275	-0.5781	0.0278	-0.632588	-0.523612	9.54993e-96	3301
Q9BX59	rs144943071	A	G	-0.469625	0.0713777	-0.609525	-0.329725	4.72224e-11	rs144943071_Q9BX59	Same	-0.383098	0.702	Tier1	Q9BX59	rs144943071	A	G	0.01571	-0.4207	0.1059	-0.628264	-0.213136	7.07946e-05	3301
Q9BX59	rs7973027	C	A	-0.733901	0.0198	-0.772709	-0.695093	0	rs7973027_Q9BX59	Same	3.68643	0.000227	Tier2	Q9BX59	rs7973027	A	C	0.68914	-0.8455	0.0229	-0.890384	-0.800616	1.47911e-298	3301
Q9BX59	rs7973027	C	A	-0.733901	0.0198	-0.772709	-0.695093	0	rs7973027_Q9BX59	Same	3.68643	0.000227	Tier2	Q9BX59	rs7973027	A	C	0.68914	-0.8455	0.0229	-0.890384	-0.800616	1.47911e-298	3301
Q9BX59	rs7973027	C	A	-0.733901	0.0198	-0.772709	-0.695093	0	rs7973027_Q9BX59	Same	3.68643	0.000227	Tier2	Q9BX59	rs7973027	A	C	0.68914	-0.8455	0.0229	-0.890384	-0.800616	1.47911e-298	3301
Q9BX59	rs2244083	T	A	1.0711	0.0288973	1.01446	1.12774	0	rs2244083_Q9BX59	Same	-5.21607	1.83e-07	Tier2	Q9BX59	rs2244083	T	A	0.28647	1.2439	0.0162	1.21215	1.27565	0	3301
Q9BX59	rs146416192	A	G	0.779579	0.0553368	0.671119	0.888039	4.50882e-45	rs146416192_Q9BX59	Same	-1.46538	0.143	Tier1	Q9BX59	rs146416192	A	G	0.02569	0.9214	0.0794	0.765776	1.07702	3.89045e-31	3301
Q9BX59	rs740850	T	C	-0.604514	0.0183162	-0.640414	-0.568614	7.02612e-239	rs740850_Q9BX59	Same	1.01202	0.312	Tier1	Q9BX59	rs740850	T	C	0.25786	-0.6367	0.026	-0.68766	-0.58574	4.16869e-132	3301
Q8IYJ0	rs11064321	C	G	0.298044	0.0168632	0.264992	0.331096	6.62706e-70	rs11064321_Q8IYJ0	Same	2.76891	0.00562	Tier1	Q8IYJ0	rs11064321	C	G	0.39732	0.2099	0.027	0.15698	0.26282	7.94328e-15	3301
Q8IYJ0	rs11064321	C	G	0.345788	0.0167988	0.312862	0.378714	3.8131e-94	rs11064321_Q8IYJ0	Same	4.27329	1.93e-05	Tier2	Q8IYJ0	rs11064321	C	G	0.39732	0.2099	0.027	0.15698	0.26282	7.94328e-15	3301
P18627	rs2301333	A	G	0.167612	0.036072	0.0969109	0.238313	3.3746e-06	rs2301333_P18627	Same	-0.640669	0.522	Tier1	P18627	rs2301333	A	G	0.06162	0.208	0.0517	0.106668	0.309332	5.7544e-05	3301
P60174	rs2071066	C	T	-0.354441	0.0180258	-0.389772	-0.31911	4.47777e-86	rs2071066_P60174	Same	-6.66061	2.73e-11	Tier2	P60174	rs2071066	C	T	0.30616	-0.1371	0.0272	-0.190412	-0.083788	4.57088e-07	3301
Q9NZP8	rs11613834	A	G	-0.375132	0.0171706	-0.408786	-0.341478	8.24651e-106	rs11613834_Q9NZP8	Same	-1.64048	0.101	Tier1	Q9NZP8	rs11613834	G	A	0.65264	-0.3247	0.0255	-0.37468	-0.27472	3.89045e-37	3301
Q9NZP8	rs61917913	A	G	-0.869911	0.0411188	-0.950504	-0.789318	2.42735e-99	rs61917913_Q9NZP8	Same	-5.97134	2.35e-09	Tier2	Q9NZP8	rs61917913	A	G	0.05089	-0.4478	0.0575	-0.5605	-0.3351	6.76083e-15	3301
Q9NZP8	rs78941061	C	T	-1.424	0.0739108	-1.56887	-1.27913	1.02724e-82	rs78941061_Q9NZP8	Same	-0.811993	0.417	Tier1	Q9NZP8	rs78941061	C	T	0.01705	-1.3253	0.0965	-1.51444	-1.13616	6.91831e-43	3301
Q9NZP8	rs3829815	G	A	-0.16045	0.0189165	-0.197526	-0.123374	2.21307e-17	rs3829815_Q9NZP8	Same	-0.530258	0.596	Tier1	Q9NZP8	rs3829815	G	A	0.25613	-0.1424	0.0283	-0.197868	-0.086932	4.67735e-07	3301
Q9NZP8	rs11064501	C	A	-0.0570076	0.0247287	-0.105476	-0.00853934	0.0211486	rs11064501_Q9NZP8	Same	2.59396	0.00949	Tier1	Q9NZP8	rs11064501	C	A	0.13344	-0.1718	0.0367	-0.243732	-0.099868	2.75423e-06	3301
Q9NZP8	rs188925382	G	A	-0.396735	0.0516715	-0.498011	-0.295459	1.61565e-14	rs188925382_Q9NZP8	Same	0.502597	0.615	Tier1	Q9NZP8	rs188925382	G	A	0.03475	-0.4428	0.0757	-0.591172	-0.294428	4.89779e-09	3301
Q86VB7	rs117692263	T	C	-0.178516	0.0297095	-0.236747	-0.120285	1.87008e-09	rs117692263_Q86VB7	Same	0.703972	0.481	Tier1	Q86VB7	rs117692263	C	T	0.08603	-0.2163	0.0447	-0.303912	-0.128688	1.31826e-06	3301
Q5QGZ9	rs7307859	T	A	0.460161	0.0161675	0.428473	0.491849	3.45947e-178	rs7307859_Q5QGZ9	Same	-3.06215	0.0022	Tier1	Q5QGZ9	rs7307859	A	T	0.50123	0.5455	0.0227	0.501008	0.589992	1.54882e-127	3301
Q5QGZ9	rs9804802	A	G	0.664128	0.0179175	0.62901	0.699246	0	rs9804802_Q5QGZ9	Same	-4.80084	1.58e-06	Tier2	Q5QGZ9	rs9804802	G	A	0.47596	0.7996	0.0218	0.756872	0.842328	1.69824e-294	3301
Q5QGZ9	rs9804802	A	G	0.664128	0.0179175	0.62901	0.699246	0	rs9804802_Q5QGZ9	Same	-4.80084	1.58e-06	Tier2	Q5QGZ9	rs9804802	G	A	0.47596	0.7996	0.0218	0.756872	0.842328	1.69824e-294	3301
Q5QGZ9	rs9804802	A	G	0.664128	0.0179175	0.62901	0.699246	0	rs9804802_Q5QGZ9	Same	-4.80084	1.58e-06	Tier2	Q5QGZ9	rs9804802	G	A	0.47596	0.7996	0.0218	0.756872	0.842328	1.69824e-294	3301
Q5QGZ9	rs61913538	A	G	-0.308598	0.0187949	-0.345436	-0.27176	1.39258e-60	rs61913538_Q5QGZ9	Same	1.9923	0.0463	Tier1	Q5QGZ9	rs61913538	A	G	0.28022	-0.373	0.0263	-0.424548	-0.321452	1.54882e-45	3301
Q5QGZ9	rs61913538	A	G	-0.308598	0.0187949	-0.345436	-0.27176	1.39258e-60	rs61913538_Q5QGZ9	Same	1.9923	0.0463	Tier1	Q5QGZ9	rs61913538	A	G	0.28022	-0.373	0.0263	-0.424548	-0.321452	1.54882e-45	3301
Q5QGZ9	rs11615825	G	C	-0.565675	0.0300779	-0.624628	-0.506722	6.62102e-79	rs11615825_Q5QGZ9	Same	1.25755	0.209	Tier1	Q5QGZ9	rs11615825	G	C	0.08172	-0.6327	0.044	-0.71894	-0.54646	8.51138e-47	3301
Q5QGZ9	rs1323461	A	C	-0.62014	0.0217177	-0.662707	-0.577573	2.46432e-179	rs1323461_Q5QGZ9	Same	1.83509	0.0665	Tier1	Q5QGZ9	rs1323461	A	C	0.16793	-0.6899	0.0312	-0.751052	-0.628748	2.29087e-108	3301
Q5QGZ9	rs4325389	T	C	0.621126	0.0167574	0.588282	0.65397	0	rs4325389_Q5QGZ9	Same	-3.73105	0.000191	Tier2	Q5QGZ9	rs4325389	T	C	0.44415	0.7255	0.0224	0.681596	0.769404	6.91831e-230	3301
Q5QGZ9	rs117483654	T	C	0.664394	0.0522117	0.562059	0.766729	4.29415e-37	rs117483654_Q5QGZ9	Same	-0.481279	0.63	Tier1	Q5QGZ9	rs117483654	C	T	0.03127	0.7065	0.0702	0.568908	0.844092	8.51138e-24	3301
Q5QGZ9	rs139503848	C	T	0.67518	0.0477136	0.581661	0.768699	1.84965e-45	rs139503848_Q5QGZ9	Same	-1.66124	0.0967	Tier1	Q5QGZ9	rs139503848	C	T	0.03328	0.8125	0.0675	0.6802	0.9448	2.51189e-33	3301
Q5QGZ9	rs112293142	T	A	0.372518	0.0510142	0.27253	0.472506	2.82999e-13	rs112293142_Q5QGZ9	Same	-1.70675	0.0879	Tier1	Q5QGZ9	rs112293142	T	A	0.02949	0.5255	0.0737	0.381048	0.669952	9.77237e-13	3301
Q5QGZ9	rs574097	C	A	-0.819075	0.0220979	-0.862387	-0.775763	0	rs574097_Q5QGZ9	Same	5.73684	9.65e-09	Tier2	Q5QGZ9	rs574097	A	C	0.55721	-0.9815	0.0177	-1.01619	-0.946808	0	3301
Q9H8J5	rs3741798	T	C	0.641418	0.0251478	0.592128	0.690708	1.69607e-143	rs3741798_Q9H8J5	Same	3.52645	0.000421	Tier2	Q9H8J5	rs3741798	T	C	0.12334	0.4854	0.0364	0.414056	0.556744	1.23027e-40	3301
Q93070	rs28816762	C	T	0.337861	0.0249086	0.28904	0.386682	6.54397e-42	rs28816762_Q93070	Same	1.4415	0.149	Tier1	Q93070	rs28816762	C	T	0.13739	0.2744	0.0363	0.203252	0.345548	3.98107e-14	3301
Q93070	rs7311924	G	A	0.967103	0.0260915	0.915964	1.01824	0	rs7311924_Q93070	Same	6.77654	1.23e-11	Tier2	Q93070	rs7311924	G	A	0.39772	0.7367	0.0218	0.693972	0.779428	2.45471e-251	3301
Q93070	rs7311924	G	A	0.967103	0.0260915	0.915964	1.01824	0	rs7311924_Q93070	Same	6.77654	1.23e-11	Tier2	Q93070	rs7311924	G	A	0.39772	0.7367	0.0218	0.693972	0.779428	2.45471e-251	3301
Q93070	rs7311924	G	A	0.967103	0.0260915	0.915964	1.01824	0	rs7311924_Q93070	Same	6.77654	1.23e-11	Tier2	Q93070	rs7311924	G	A	0.39772	0.7367	0.0218	0.693972	0.779428	2.45471e-251	3301
Q93070	rs7311924	G	A	0.967103	0.0260915	0.915964	1.01824	0	rs7311924_Q93070	Same	6.77654	1.23e-11	Tier2	Q93070	rs7311924	G	A	0.39772	0.7367	0.0218	0.693972	0.779428	2.45471e-251	3301
Q93070	rs7311924	G	A	0.967103	0.0260915	0.915964	1.01824	0	rs7311924_Q93070	Same	6.77654	1.23e-11	Tier2	Q93070	rs7311924	G	A	0.39772	0.7367	0.0218	0.693972	0.779428	2.45471e-251	3301
Q93070	rs7311924	G	A	0.967103	0.0260915	0.915964	1.01824	0	rs7311924_Q93070	Same	6.77654	1.23e-11	Tier2	Q93070	rs7311924	G	A	0.39772	0.7367	0.0218	0.693972	0.779428	2.45471e-251	3301
Q93070	rs7311924	G	A	0.967103	0.0260915	0.915964	1.01824	0	rs7311924_Q93070	Same	6.77654	1.23e-11	Tier2	Q93070	rs7311924	G	A	0.39772	0.7367	0.0218	0.693972	0.779428	2.45471e-251	3301
Q93070	rs12822851	C	T	0.964689	0.0260264	0.913677	1.0157	0	rs12822851_Q93070	Same	6.6868	2.28e-11	Tier2	Q93070	rs12822851	T	A	0.39718	0.7381	0.0217	0.695568	0.780632	7.76247e-253	3301
Q93070	rs3088190	C	G	-0.426295	0.0277928	-0.480769	-0.371821	4.23967e-53	rs3088190_Q93070	Same	-3.16359	0.00156	Tier1	Q93070	rs3088190	C	G	0.10666	-0.2735	0.0395	-0.35092	-0.19608	4.46684e-12	3301
Q93070	rs12822851	C	T	0.964689	0.0260264	0.913677	1.0157	0	rs12822851_Q93070	Same	6.6868	2.28e-11	Tier2	Q93070	rs12822851	T	A	0.39718	0.7381	0.0217	0.695568	0.780632	7.76247e-253	3301
Q93070	rs7134290	C	T	0.756102	0.0203989	0.71612	0.796084	0	rs7134290_Q93070	Same	4.87918	1.07e-06	Tier2	Q93070	rs7134290	T	C	0.39244	0.6039	0.0236	0.557644	0.650156	1.47911e-144	3301
A6NHS7	rs7971926	T	C	0.667403	0.0329712	0.602779	0.732027	4.18114e-91	rs7971926_A6NHS7	Same	4.21691	2.48e-05	Tier2	A6NHS7	rs7971926	T	C	0.06802	0.4194	0.0487	0.323948	0.514852	7.24436e-18	3301
A6NHS7	rs35466332	T	G	0.70078	0.0744157	0.554925	0.846635	4.63749e-21	rs35466332_A6NHS7	Same	1.8371	0.0662	Tier1	A6NHS7	rs35466332	T	G	0.01364	0.4568	0.11	0.2412	0.6724	3.31131e-05	3301
A6NHS7	rs1050287	C	T	-0.291732	0.0164862	-0.324045	-0.259419	4.542e-70	rs1050287_A6NHS7	Same	-1.10611	0.269	Tier1	A6NHS7	rs1050287	C	T	0.48984	-0.2587	0.0249	-0.307504	-0.209896	2.45471e-25	3301
A6NHS7	rs10842994	G	A	0.795402	0.0214592	0.753342	0.837462	0	rs10842994_A6NHS7	Same	6.23359	4.56e-10	Tier2	A6NHS7	rs10842994	T	C	0.20007	0.5675	0.0296	0.509484	0.625516	1.07152e-81	3301
A6NHS7	rs117759123	T	C	0.678836	0.0425697	0.595399	0.762273	3.01599e-57	rs117759123_A6NHS7	Same	2.9454	0.00323	Tier1	A6NHS7	rs117759123	T	C	0.04208	0.4595	0.0611	0.339744	0.579256	5.37032e-14	3301
A6NHS7	rs10842981	G	A	-0.430532	0.0171811	-0.464207	-0.396857	1.41212e-138	rs10842981_A6NHS7	Same	-3.48744	0.000488	Tier2	A6NHS7	rs10842981	G	A	0.34283	-0.3233	0.0255	-0.37328	-0.27332	7.58578e-37	3301
A6NHS7	rs117759123	T	C	0.678836	0.0425697	0.595399	0.762273	3.01599e-57	rs117759123_A6NHS7	Same	2.9454	0.00323	Tier1	A6NHS7	rs117759123	T	C	0.04208	0.4595	0.0611	0.339744	0.579256	5.37032e-14	3301
A6NHS7	rs10842994	G	A	0.795402	0.0214592	0.753342	0.837462	0	rs10842994_A6NHS7	Same	6.23359	4.56e-10	Tier2	A6NHS7	rs10842994	T	C	0.20007	0.5675	0.0296	0.509484	0.625516	1.07152e-81	3301
A6NHS7	rs10842994	G	A	0.795402	0.0214592	0.753342	0.837462	0	rs10842994_A6NHS7	Same	6.23359	4.56e-10	Tier2	A6NHS7	rs10842994	T	C	0.20007	0.5675	0.0296	0.509484	0.625516	1.07152e-81	3301
A6NHS7	rs10842994	G	A	0.795402	0.0214592	0.753342	0.837462	0	rs10842994_A6NHS7	Same	6.23359	4.56e-10	Tier2	A6NHS7	rs10842994	T	C	0.20007	0.5675	0.0296	0.509484	0.625516	1.07152e-81	3301
A6NHS7	rs12368818	G	A	0.891416	0.0240496	0.844279	0.938553	0	rs12368818_A6NHS7	Same	6.98997	2.75e-12	Tier2	A6NHS7	rs12368818	G	A	0.23361	0.635	0.0277	0.580708	0.689292	4.2658e-116	3301
Q4G148	rs139695917	C	T	1.69816	0.0698975	1.56116	1.83516	2.21384e-130	rs139695917_Q4G148	Same	1.04748	0.295	Tier1	Q4G148	rs139695917	C	T	0.01196	1.5554	0.117	1.32608	1.78472	2.51189e-40	3301
Q4G148	rs7977365	A	G	-0.270105	0.0171012	-0.303623	-0.236587	3.39204e-56	rs7977365_Q4G148	Same	-1.42206	0.155	Tier1	Q4G148	rs7977365	A	G	0.37996	-0.2275	0.0246	-0.275716	-0.179284	1.99526e-20	3301
Q4G148	rs7972807	T	C	-0.299829	0.0175101	-0.334149	-0.265509	9.96865e-66	rs7972807_Q4G148	Same	-3.43684	0.000589	Tier2	Q4G148	rs7972807	T	C	0.34646	-0.1938	0.0254	-0.243584	-0.144016	2.0893e-14	3301
P21128	rs1153977	A	T	0.102173	0.0166106	0.0696162	0.13473	7.69608e-10	rs1153977_P21128	Same	0.031972	0.974	Tier1	P21128	rs1153977	A	T	0.53982	0.1012	0.0255	0.05122	0.15118	7.24436e-05	3301
P13647	rs641615	C	A	-0.140484	0.0187232	-0.177182	-0.103786	6.22804e-14	rs641615_P13647	Same	-0.674018	0.5	Tier1	P13647	rs641615	T	G	0.26752	-0.1175	0.0285	-0.17336	-0.06164	3.80189e-05	3301
P24592	rs822688	A	G	-0.222669	0.0237922	-0.269302	-0.176036	8.05581e-21	rs822688_P24592	Same	-1.2038	0.229	Tier1	P24592	rs822688	T	C	0.13004	-0.1688	0.0379	-0.243084	-0.094516	8.70964e-06	3301
P40967	rs3213122	C	A	0.443485	0.0311347	0.382461	0.504509	4.87863e-46	rs3213122_P40967	Same	3.24521	0.00117	Tier1	P40967	rs3213122	A	C	0.07964	0.2643	0.0456	0.174924	0.353676	6.60693e-09	3301
P21860	rs705708	A	G	-0.17648	0.0163917	-0.208608	-0.144352	4.95962e-27	rs705708_P21860	Same	-1.69612	0.0899	Tier1	P21860	rs705708	A	G	0.47869	-0.1262	0.0247	-0.174612	-0.077788	3.16228e-07	3301
P21860	rs181000607	G	C	0.737239	0.0817101	0.577087	0.897391	1.83643e-19	rs181000607_P21860	Same	0.276698	0.782	Tier1	P21860	rs181000607	G	C	0.01231	0.697	0.1203	0.461212	0.932788	6.91831e-09	3301
Q13790	rs2066818	A	C	-0.61877	0.0326215	-0.682708	-0.554832	3.12591e-80	rs2066818_Q13790	Same	-4.17276	3.01e-05	Tier2	Q13790	rs2066818	A	C	0.07083	-0.3766	0.048	-0.47068	-0.28252	3.98107e-15	3301
Q86VW2	rs10437954	A	G	-0.295464	0.0276469	-0.349652	-0.241276	1.17045e-26	rs10437954_Q86VW2	Same	-0.419749	0.675	Tier1	Q86VW2	rs10437954	A	G	0.90519	-0.2739	0.0433	-0.358768	-0.189032	2.39883e-10	3301
Q86VW2	rs1873919	A	C	-0.0659995	0.016788	-0.098904	-0.033095	8.44724e-05	rs1873919_Q86VW2	Same	1.10133	0.271	Tier1	Q86VW2	rs1873919	G	C	0.57367	-0.0988	0.0246	-0.147016	-0.050584	5.88844e-05	3301
Q6UXM1	rs11172791	C	T	-0.871386	0.0395498	-0.948904	-0.793868	1.40167e-107	rs11172791_Q6UXM1	Same	-5.6063	2.07e-08	Tier2	Q6UXM1	rs11172791	C	T	0.04525	-0.4624	0.0613	-0.582548	-0.342252	4.7863e-14	3301
Q6UXM1	rs11172841	C	A	0.414865	0.0194891	0.376666	0.453064	1.49613e-100	rs11172841_Q6UXM1	Same	6.35626	2.07e-10	Tier2	Q6UXM1	rs11172841	C	A	0.22003	0.1896	0.0296	0.131584	0.247616	1.51356e-10	3301
Q6UXM1	rs10877183	T	C	-0.650925	0.0383321	-0.726056	-0.575794	1.13163e-64	rs10877183_Q6UXM1	Same	-3.0876	0.00202	Tier1	Q6UXM1	rs10877183	T	C	0.03883	-0.415	0.0661	-0.544556	-0.285444	3.46737e-10	3301
Q6UXM1	rs61919549	C	A	0.655523	0.0351359	0.586657	0.724389	1.11191e-77	rs61919549_Q6UXM1	Same	5.04703	4.49e-07	Tier2	Q6UXM1	rs61919549	C	A	0.0581	0.3291	0.0543	0.222672	0.435528	1.34896e-09	3301
P14384	rs8181716	T	G	-0.224709	0.0216573	-0.267157	-0.182261	3.19979e-25	rs8181716_P14384	Same	-1.15696	0.247	Tier1	P14384	rs8181716	T	G	0.18766	-0.1801	0.0319	-0.242624	-0.117576	1.58489e-08	3301
P14384	rs10450797	A	G	0.290937	0.0312842	0.22962	0.352254	1.40704e-20	rs10450797_P14384	Same	1.57508	0.115	Tier1	P14384	rs10450797	A	G	0.06808	0.1999	0.0486	0.104644	0.295156	3.89045e-05	3301
Q9UBM8	rs61929371	A	C	0.229319	0.0268355	0.176721	0.281917	1.28131e-17	rs61929371_Q9UBM8	Same	0.609795	0.542	Tier1	Q9UBM8	rs61929371	A	C	0.10978	0.2003	0.0393	0.123272	0.277328	3.46737e-07	3301
O60486	rs17022262	A	G	-0.361694	0.0192432	-0.399411	-0.323977	8.15719e-79	rs17022262_O60486	Same	-3.19394	0.0014	Tier1	O60486	rs17022262	A	G	0.23769	-0.25	0.0292	-0.307232	-0.192768	1.07152e-17	3301
O60486	rs115651556	A	G	-1.79956	0.0723092	-1.94129	-1.65783	1.02888e-136	rs115651556_O60486	Same	2.78219	0.0054	Tier1	O60486	rs115651556	A	G	0.01372	-2.1447	0.1008	-2.34227	-1.94713	2.13796e-100	3301
O60486	rs57232970	A	G	-0.544547	0.0550961	-0.652535	-0.436559	4.9043e-23	rs57232970_O60486	Same	-0.169915	0.865	Tier1	O60486	rs57232970	A	G	0.02516	-0.528	0.0803	-0.685388	-0.370612	4.89779e-11	3301
O60486	rs75674989	T	G	-0.995682	0.0432705	-1.08049	-0.910872	3.64825e-117	rs75674989_O60486	Same	-2.64687	0.00812	Tier1	O60486	rs75674989	T	G	0.03629	-0.7901	0.0645	-0.91652	-0.66368	1.62181e-34	3301
O60486	rs12369480	G	A	0.0467241	0.0257478	-0.00374159	0.0971898	0.0695726	rs12369480_O60486	Same	-2.21262	0.0269	Tier1	O60486	rs12369480	G	A	0.13769	0.1461	0.0368	0.073972	0.218228	7.24436e-05	3301
O60486	rs61929077	T	C	-0.593911	0.0362293	-0.664921	-0.522901	2.14265e-60	rs61929077_O60486	Same	-1.23181	0.218	Tier1	O60486	rs61929077	T	C	0.05415	-0.5134	0.0544	-0.620024	-0.406776	3.54813e-21	3301
Q9HB63	rs17288108	G	A	-0.375785	0.021563	-0.418049	-0.333521	5.12161e-68	rs17288108_Q9HB63	Same	-2.52045	0.0117	Tier1	Q9HB63	rs17288108	G	A	0.18191	-0.2779	0.0323	-0.341208	-0.214592	7.24436e-18	3301
Q9HB63	rs1362970	A	C	0.128923	0.0168382	0.0959201	0.161926	1.90966e-14	rs1362970_Q9HB63	Same	0.442338	0.658	Tier1	Q9HB63	rs1362970	A	C	0.43414	0.1157	0.0247	0.067288	0.164112	2.81838e-06	3301
Q00872	rs80087033	A	G	-0.206412	0.0226659	-0.250837	-0.161987	8.49022e-20	rs80087033_Q00872	Same	-0.320881	0.748	Tier1	Q00872	rs80087033	A	G	0.15383	-0.1933	0.034	-0.25994	-0.12666	1.28825e-08	3301
P14625	rs11111878	A	C	0.637094	0.0262037	0.585735	0.688453	1.42233e-130	rs11111878_P14625	Same	-0.732691	0.464	Tier1	P14625	rs11111878	A	C	0.12476	0.6696	0.0358	0.599432	0.739768	3.01995e-78	3301
P14625	rs2722192	T	C	1.06431	0.0287141	1.00803	1.12059	0	rs2722192_P14625	Same	-0.893925	0.371	Tier1	P14625	rs2722192	C	T	0.32077	1.0947	0.0182	1.05903	1.13037	0	3301
P14625	rs146510524	C	T	0.384908	0.0470928	0.292606	0.47721	2.99823e-16	rs146510524_P14625	Same	-0.0852531	0.932	Tier1	P14625	rs146510524	C	T	0.04111	0.3916	0.0628	0.268512	0.514688	4.57088e-10	3301
P14625	rs1165668	G	A	-0.867613	0.0234074	-0.913491	-0.821735	0	rs1165668_P14625	Same	1.3404	0.18	Tier1	P14625	rs1165668	A	G	0.72872	-0.9116	0.023	-0.95668	-0.86652	0	3301
P14625	rs146510524	C	T	0.384908	0.0470928	0.292606	0.47721	2.99823e-16	rs146510524_P14625	Same	-0.0852531	0.932	Tier1	P14625	rs146510524	C	T	0.04111	0.3916	0.0628	0.268512	0.514688	4.57088e-10	3301
P14625	rs1165685	A	T	0.834435	0.0225123	0.790311	0.878559	0	rs1165685_P14625	Same	-1.82931	0.0674	Tier1	P14625	rs1165685	A	T	0.41185	0.8894	0.0199	0.850396	0.928404	0	3301
P14625	rs1165679	A	C	0.90518	0.0244209	0.857315	0.953045	0	rs1165679_P14625	Same	-0.818864	0.413	Tier1	P14625	rs1165679	A	C	0.13195	0.9386	0.0327	0.874508	1.00269	1.69824e-181	3301
P14625	rs1165679	A	C	0.90518	0.0244209	0.857315	0.953045	0	rs1165679_P14625	Same	-0.818864	0.413	Tier1	P14625	rs1165679	A	C	0.13195	0.9386	0.0327	0.874508	1.00269	1.69824e-181	3301
P14625	rs11111863	T	G	0.85039	0.0604778	0.731853	0.968927	6.5774e-45	rs11111863_P14625	Same	-0.508736	0.611	Tier1	P14625	rs11111863	T	G	0.02214	0.9028	0.0834	0.739336	1.06626	2.63027e-27	3301
P14625	rs2722171	T	G	-0.809838	0.0218487	-0.852661	-0.767015	0	rs2722171_P14625	Same	-0.975287	0.329	Tier1	P14625	rs2722171	G	T	0.79104	-0.7752	0.028	-0.83008	-0.72032	7.76247e-169	3301
Q9NPF2	rs1704879	T	G	-0.585618	0.017646	-0.620204	-0.551032	1.66258e-241	rs1704879_Q9NPF2	Same	-8.05101	8.21e-16	Tier2	Q9NPF2	rs1704879	T	G	0.30072	-0.3313	0.0262	-0.382652	-0.279948	1.58489e-36	3301
Q9NPF2	rs746034	G	A	0.417294	0.0168694	0.38423	0.450358	4.31364e-135	rs746034_Q9NPF2	Same	3.97037	7.18e-05	Tier2	Q9NPF2	rs746034	G	A	0.35491	0.2959	0.0255	0.24592	0.34588	4.57088e-31	3301
Q9NPF2	rs1353191	C	T	-0.147699	0.0179806	-0.182941	-0.112457	2.13326e-16	rs1353191_Q9NPF2	Same	-1.17417	0.24	Tier1	Q9NPF2	rs1353191	T	C	0.6861	-0.11	0.0266	-0.162136	-0.057864	3.63078e-05	3301
Q9NPF2	rs7979531	G	C	-0.27982	0.0185994	-0.316275	-0.243365	3.74537e-51	rs7979531_Q9NPF2	Same	-2.63072	0.00852	Tier1	Q9NPF2	rs7979531	G	C	0.281	-0.1927	0.0274	-0.246404	-0.138996	1.94984e-12	3301
Q9NPF2	rs7976087	C	G	0.233571	0.0169612	0.200327	0.266815	3.81241e-43	rs7976087_Q9NPF2	Same	2.04669	0.0407	Tier1	Q9NPF2	rs7976087	C	G	0.36747	0.1714	0.0252	0.122008	0.220792	1.14815e-11	3301
Q14242	rs8179151	A	G	-0.305502	0.0220979	-0.348814	-0.26219	1.8035e-43	rs8179151_Q14242	Same	-4.24806	2.16e-05	Tier2	Q14242	rs8179151	A	G	0.18218	-0.1389	0.0324	-0.202404	-0.075396	1.77828e-05	3301
Q14242	rs12302139	G	T	-0.727792	0.0666892	-0.858503	-0.597081	9.96945e-28	rs12302139_Q14242	Same	-3.16533	0.00155	Tier1	Q14242	rs12302139	G	T	0.01842	-0.3694	0.0915	-0.54874	-0.19006	5.37032e-05	3301
P00973	rs1131454	G	A	-0.0794547	0.0167057	-0.112198	-0.0467116	1.97314e-06	rs1131454_P00973	Same	3.72035	0.000199	Tier2	P00973	rs1131454	A	G	0.57284	-0.1907	0.0248	-0.239308	-0.142092	1.51356e-14	3301
Q8N3T6	rs9669390	T	C	-0.32734	0.0172655	-0.36118	-0.2935	3.7062e-80	rs9669390_Q8N3T6	Same	-3.36358	0.000769	Tier2	Q8N3T6	rs9669390	T	C	0.33944	-0.2232	0.0257	-0.273572	-0.172828	3.31131e-18	3301
Q8N3T6	rs1518370	T	C	-0.193078	0.0165896	-0.225594	-0.160562	2.62665e-31	rs1518370_Q8N3T6	Same	-1.72427	0.0847	Tier1	Q8N3T6	rs1518370	T	C	0.4552	-0.1412	0.0251	-0.190396	-0.092004	1.90546e-08	3301
Q14C87	rs55851595	T	C	0.947493	0.0345146	0.879844	1.01514	6.58665e-166	rs55851595_Q14C87	Same	6.56198	5.31e-11	Tier2	Q14C87	rs55851595	T	C	0.06038	0.5374	0.0521	0.435284	0.639516	6.45654e-25	3301
Q9NS68	rs3814787	G	C	0.196619	0.0179511	0.161435	0.231803	6.42394e-28	rs3814787_Q9NS68	Same	2.53275	0.0113	Tier1	Q9NS68	rs3814787	C	G	0.31144	0.1145	0.027	0.06158	0.16742	2.29087e-05	3301
Q9NS68	rs61756242	G	A	0.357875	0.0533566	0.253296	0.462454	1.98355e-11	rs61756242_Q9NS68	Same	0.711478	0.477	Tier1	Q9NS68	rs61756242	T	C	0.02861	0.2936	0.0729	0.150716	0.436484	5.7544e-05	3301
Q6Y288	rs1849167	A	G	0.332554	0.0197151	0.293912	0.371196	7.7383e-64	rs1849167_Q6Y288	Same	4.30236	1.69e-05	Tier2	Q6Y288	rs1849167	C	T	0.77289	0.1799	0.0295	0.12208	0.23772	1.02329e-09	3301
Q15063	rs78082123	A	G	-0.596929	0.0623268	-0.719089	-0.474769	9.95104e-22	rs78082123_Q15063	Same	-0.485648	0.627	Tier1	Q15063	rs78082123	A	G	0.02101	-0.5444	0.0884	-0.717664	-0.371136	7.24436e-10	3301
Q15063	rs12871092	G	A	-0.184703	0.0295608	-0.242642	-0.126764	4.15115e-10	rs12871092_Q15063	Same	0.908447	0.364	Tier1	Q15063	rs12871092	G	A	0.08294	-0.2343	0.0459	-0.324264	-0.144336	3.38844e-07	3301
P13796	rs1409437	G	A	0.131103	0.0165453	0.0986742	0.163532	2.30194e-15	rs1409437_P13796	Same	0.286013	0.775	Tier1	P13796	rs1409437	G	A	0.44181	0.1226	0.0247	0.074188	0.171012	6.76083e-07	3301
P10768	rs9778	T	C	-0.846465	0.0270857	-0.899553	-0.793377	2.13854e-214	rs9778_P10768	Same	-0.95075	0.342	Tier1	P10768	rs9778	T	C	0.09413	-0.8003	0.0403	-0.879288	-0.721312	8.70964e-88	3301
P10768	rs15303	T	C	-1.43945	0.0636934	-1.56429	-1.31461	4.36704e-113	rs15303_P10768	Same	1.86587	0.0621	Tier1	P10768	rs15303	T	C	0.02066	-1.6357	0.0837	-1.79975	-1.47165	4.2658e-85	3301
P10768	rs4942577	C	T	-0.192047	0.0175748	-0.226494	-0.1576	8.52263e-28	rs4942577_P10768	Same	0.622944	0.533	Tier1	P10768	rs4942577	T	C	0.65988	-0.2117	0.0262	-0.263052	-0.160348	5.7544e-16	3301
Q9NS62	rs41292808	T	C	1.53489	0.0520554	1.43286	1.63692	4.39303e-191	rs41292808_Q9NS62	Same	6.84646	7.57e-12	Tier2	Q9NS62	rs41292808	T	C	0.02668	0.9059	0.0757	0.757528	1.05427	5.49541e-33	3301
Q9HC56	rs12869456	T	A	-0.330511	0.0264457	-0.382345	-0.278677	7.68073e-36	rs12869456_Q9HC56	Same	-2.79879	0.00513	Tier1	Q9HC56	rs12869456	T	A	0.11085	-0.1949	0.0406	-0.274476	-0.115324	1.58489e-06	3301
O75503	rs141533514	A	G	-0.734217	0.066988	-0.865513	-0.602921	5.92176e-28	rs141533514_O75503	Same	-1.28564	0.199	Tier1	O75503	rs141533514	G	A	0.01511	-0.5769	0.1024	-0.777604	-0.376196	1.77828e-08	3301
O75503	rs1800209	A	G	-0.326054	0.0315238	-0.387841	-0.264267	4.49685e-25	rs1800209_O75503	Same	-1.13822	0.255	Tier1	O75503	rs1800209	G	A	0.07086	-0.2605	0.0482	-0.354972	-0.166028	6.30957e-08	3301
O94991	rs12856670	T	C	-0.22169	0.0182018	-0.257365	-0.186015	3.99337e-34	rs12856670_O94991	Same	-2.8619	0.00421	Tier1	O94991	rs12856670	T	C	0.2998	-0.1285	0.027	-0.18142	-0.07558	2.04174e-06	3301
P78333	rs342706	C	T	-0.680312	0.0183542	-0.716286	-0.644338	0	rs342706_P78333	Same	4.08255	4.45e-05	Tier2	P78333	rs342706	C	T	0.27365	-0.8066	0.0249	-0.855404	-0.757796	8.12831e-231	3301
P78333	rs1330064	A	G	-0.31649	0.0173639	-0.350523	-0.282457	3.15503e-74	rs1330064_P78333	Same	-3.80795	0.00014	Tier2	P78333	rs1330064	A	G	0.36211	-0.1968	0.0262	-0.248152	-0.145448	6.0256e-14	3301
P78333	rs8001781	A	G	-0.260108	0.0173716	-0.294156	-0.22606	1.09946e-50	rs8001781_P78333	Same	-0.880566	0.379	Tier1	P78333	rs8001781	G	A	0.6762	-0.2325	0.0261	-0.283656	-0.181344	5.88844e-19	3301
P78333	rs6492567	A	G	0.220906	0.0164825	0.1886	0.253212	5.84726e-41	rs6492567_P78333	Same	1.98827	0.0468	Tier1	P78333	rs6492567	A	G	0.50328	0.1617	0.0248	0.113092	0.210308	6.60693e-11	3301
P78333	rs117209161	G	A	0.654907	0.0707621	0.516213	0.793601	2.14116e-20	rs117209161_P78333	Same	-0.510423	0.61	Tier1	P78333	rs117209161	G	A	0.01779	0.7203	0.1068	0.510972	0.929628	1.54882e-11	3301
P00742	rs3211764	C	G	0.2544	0.0166192	0.221826	0.286974	6.80178e-53	rs3211764_P00742	Same	1.47775	0.139	Tier1	P00742	rs3211764	C	G	0.50428	0.2088	0.026	0.15784	0.25976	9.33254e-16	3301
P00742	rs2480948	C	T	-0.210371	0.0211374	-0.2518	-0.168942	2.45765e-23	rs2480948_P00742	Same	-0.0344642	0.973	Tier1	P00742	rs2480948	C	T	0.19136	-0.209	0.0337	-0.275052	-0.142948	5.49541e-10	3301
P00742	rs3211717	A	C	-0.114074	0.016946	-0.147288	-0.0808599	1.6778e-11	rs3211717_P00742	Same	0.714085	0.475	Tier1	P00742	rs3211717	A	C	0.42498	-0.1357	0.0251	-0.184896	-0.086504	6.76083e-08	3301
P00742	rs493833	G	T	0.156687	0.0253914	0.10692	0.206454	6.7917e-10	rs493833_P00742	Same	-0.379734	0.704	Tier1	P00742	rs493833	G	T	0.11905	0.1742	0.0385	0.09874	0.24966	5.88844e-06	3301
P00742	rs3211764	C	G	0.260787	0.0166122	0.228227	0.293347	1.54909e-55	rs3211764_P00742	Same	1.68494	0.092	Tier1	P00742	rs3211764	C	G	0.50428	0.2088	0.026	0.15784	0.25976	9.33254e-16	3301
P00742	rs7335409	T	C	0.220369	0.022051	0.177149	0.263589	1.62573e-23	rs7335409_P00742	Same	-0.211828	0.832	Tier1	P00742	rs7335409	C	T	0.81955	0.2289	0.0337	0.162848	0.294952	1.09648e-11	3301
P00742	rs3211717	A	C	-0.113925	0.016946	-0.147139	-0.0807109	1.78227e-11	rs3211717_P00742	Same	0.719005	0.472	Tier1	P00742	rs3211717	A	C	0.42498	-0.1357	0.0251	-0.184896	-0.086504	6.76083e-08	3301
P00742	rs493833	G	T	0.157117	0.0253913	0.10735	0.206884	6.09954e-10	rs493833_P00742	Same	-0.370411	0.711	Tier1	P00742	rs493833	G	T	0.11905	0.1742	0.0385	0.09874	0.24966	5.88844e-06	3301
P34096	rs10149793	C	T	-0.494917	0.017034	-0.528304	-0.46153	1.34611e-185	rs10149793_P34096	Same	-7.01173	2.35e-12	Tier2	P34096	rs10149793	C	T	0.35067	-0.2681	0.0275	-0.322	-0.2142	2.0893e-22	3301
P34096	rs17242776	G	C	-0.374224	0.0387438	-0.450162	-0.298286	4.50542e-22	rs17242776_P34096	Same	-2.12346	0.0337	Tier1	P34096	rs17242776	G	C	0.05348	-0.2291	0.0563	-0.339448	-0.118752	4.67735e-05	3301
P34096	rs4470055	A	G	-0.50737	0.0182974	-0.543233	-0.471507	3.11466e-169	rs4470055_P34096	Same	-4.23087	2.33e-05	Tier2	P34096	rs4470055	A	G	0.26619	-0.3655	0.0281	-0.420576	-0.310424	1.23027e-38	3301
P34096	rs193086968	A	C	-0.636796	0.0815059	-0.796547	-0.477045	5.58928e-15	rs193086968_P34096	Same	3.80301	0.000143	Tier2	P34096	rs193086968	A	C	0.00947	-1.2621	0.1428	-1.54199	-0.982212	9.54993e-19	3301
Q93091	rs8006024	C	G	0.377651	0.0185487	0.341295	0.414007	3.79077e-92	rs8006024_Q93091	Same	0.989815	0.322	Tier1	Q93091	rs8006024	C	G	0.2632	0.3449	0.0274	0.291196	0.398604	1.99526e-36	3301
Q93091	rs11156664	T	C	0.408386	0.0163865	0.376268	0.440504	4.29297e-137	rs11156664_Q93091	Same	0.300629	0.764	Tier1	Q93091	rs11156664	C	T	0.55595	0.3995	0.0246	0.351284	0.447716	3.71535e-59	3301
Q93091	rs11623031	G	A	0.57404	0.0160831	0.542517	0.605563	5.2273e-279	rs11623031_Q93091	Same	0.166453	0.868	Tier1	Q93091	rs11623031	G	A	0.40555	0.5693	0.0235	0.52324	0.61536	1.99526e-129	3301
Q93091	rs2319384	C	T	-0.138007	0.0185695	-0.174403	-0.101611	1.07045e-13	rs2319384_Q93091	Same	0.561935	0.574	Tier1	Q93091	rs2319384	T	C	0.71344	-0.1567	0.0276	-0.210796	-0.102604	1.34896e-08	3301
Q93091	rs11623031	G	A	0.57404	0.0160831	0.542517	0.605563	5.2273e-279	rs11623031_Q93091	Same	0.166453	0.868	Tier1	Q93091	rs11623031	G	A	0.40555	0.5693	0.0235	0.52324	0.61536	1.99526e-129	3301
Q93091	rs11624095	G	A	0.943015	0.0254417	0.893149	0.992881	0	rs11624095_Q93091	Same	1.60578	0.108	Tier1	Q93091	rs11624095	T	C	0.26431	0.8874	0.0235	0.84134	0.93346	5.01186999999995e-311	3301
Q93091	rs4572299	A	G	-0.368944	0.0176932	-0.403623	-0.334265	1.45137e-96	rs4572299_Q93091	Same	-0.556134	0.578	Tier1	Q93091	rs4572299	G	A	0.69327	-0.3515	0.0259	-0.402264	-0.300736	5.24807e-42	3301
Q93091	rs7150888	G	A	0.389757	0.0218082	0.347013	0.432501	1.94639e-71	rs7150888_Q93091	Same	1.46237	0.144	Tier1	Q93091	rs7150888	A	G	0.81755	0.3324	0.0326	0.268504	0.396296	2.29087e-24	3301
Q93091	rs35002771	T	C	0.146742	0.020244	0.107064	0.18642	4.20914e-13	rs35002771_Q93091	Same	-0.563612	0.573	Tier1	Q93091	rs35002771	T	C	0.21645	0.167	0.0297	0.108788	0.225212	1.90546e-08	3301
Q93091	rs986192	A	G	1.05523	0.0284691	0.999431	1.11103	0	rs986192_Q93091	Same	2.15738	0.031	Tier1	Q93091	rs986192	A	G	0.2378	0.976	0.0232	0.930528	1.02147	0	3301
Q93091	rs75897949	T	C	0.734496	0.019816	0.695657	0.773335	0	rs75897949_Q93091	Same	0.399198	0.69	Tier1	Q93091	rs75897949	T	C	0.22621	0.7209	0.0277	0.666608	0.775192	7.76247e-149	3301
Q93091	rs148791991	A	G	-0.354567	0.0283913	-0.410214	-0.29892	8.61611e-36	rs148791991_Q93091	Same	-0.983304	0.325	Tier1	Q93091	rs148791991	A	G	0.09296	-0.3039	0.043	-0.38818	-0.21962	1.51356e-12	3301
P07998	rs17254387	G	A	0.435374	0.0175783	0.400921	0.469827	1.9971e-135	rs17254387_P07998	Same	6.31892	2.63e-10	Tier2	P07998	rs17254387	A	G	0.6875	0.2302	0.0273	0.176692	0.283708	3.01995e-17	3301
P07998	rs56216219	G	A	-0.797944	0.045177	-0.886491	-0.709397	8.13643e-70	rs56216219_P07998	Same	-3.54017	0.0004	Tier2	P07998	rs56216219	G	A	0.038	-0.5104	0.0675	-0.6427	-0.3781	4.0738e-14	3301
P07998	rs8003799	T	A	-0.184922	0.0165384	-0.217337	-0.152507	5.03086e-29	rs8003799_P07998	Same	-2.56571	0.0103	Tier1	P07998	rs8003799	A	T	0.52116	-0.1078	0.0251	-0.156996	-0.058604	1.7378e-05	3301
P10153	rs2233859	A	C	0.293725	0.0164096	0.261562	0.325888	1.18759e-71	rs2233859_P10153	Same	2.32952	0.0198	Tier1	P10153	rs2233859	A	C	0.42005	0.2223	0.0259	0.171536	0.273064	1.02329e-17	3301
P10144	rs11623651	A	C	0.128383	0.0300865	0.0694134	0.187353	1.98007e-05	rs11623651_P10144	Opp	15.4569	6.78e-54	Tier2	P10144	rs11623651	A	C	0.07732	-0.7238	0.0462	-0.814352	-0.633248	3.16228e-55	3301
O43405	rs28400019	A	G	0.716839	0.0247628	0.668304	0.765374	2.9579e-184	rs28400019_O43405	Same	4.71307	2.44e-06	Tier2	O43405	rs28400019	A	G	0.12096	0.5003	0.0387	0.424448	0.576152	3.71535e-38	3301
O43405	rs12881068	T	A	-0.292745	0.019246	-0.330467	-0.255023	3.00254e-52	rs12881068_O43405	Same	-4.56465	5e-06	Tier2	O43405	rs12881068	T	A	0.24362	-0.1258	0.0311	-0.186756	-0.064844	5.24807e-05	3301
O43405	rs79704906	G	A	0.283506	0.0366002	0.21177	0.355242	9.48215e-15	rs79704906_O43405	Same	-1.60166	0.109	Tier1	O43405	rs79704906	G	A	0.06989	0.3868	0.0531	0.282724	0.490876	3.31131e-13	3301
O43405	rs7342551	T	A	-0.202116	0.0167592	-0.234964	-0.169268	1.71708e-33	rs7342551_O43405	Same	-1.33324	0.182	Tier1	O43405	rs7342551	T	A	0.4145	-0.1602	0.0266	-0.212336	-0.108064	1.86209e-09	3301
O43405	rs2106103	C	A	-0.272605	0.0263439	-0.324239	-0.220971	4.27618e-25	rs2106103_O43405	Same	-1.60039	0.11	Tier1	O43405	rs2106103	C	A	0.13095	-0.1919	0.043	-0.27618	-0.10762	8.12831e-06	3301
Q8N128	rs799473	G	T	-0.918773	0.0247876	-0.967357	-0.870189	0	rs799473_Q8N128	Same	-2.8434	0.00446	Tier1	Q8N128	rs799473	T	G	0.85128	-0.8048	0.0315	-0.86654	-0.74306	2.69153e-144	3301
Q8N128	rs7156770	A	G	0.392776	0.0229344	0.347825	0.437727	9.48963e-66	rs7156770_Q8N128	Same	2.21775	0.0266	Tier1	Q8N128	rs7156770	A	G	0.14618	0.3009	0.0345	0.23328	0.36852	2.63027e-18	3301
Q8N128	rs10135457	C	G	-0.146189	0.0166484	-0.17882	-0.113558	1.62082e-18	rs10135457_Q8N128	Same	1.21234	0.225	Tier1	Q8N128	rs10135457	C	G	0.4693	-0.1821	0.0245	-0.23012	-0.13408	1.09648e-13	3301
Q10469	rs4900935	G	A	0.279313	0.0166029	0.246771	0.311855	1.65033e-63	rs4900935_Q10469	Same	3.19565	0.0014	Tier1	Q10469	rs4900935	A	G	0.5492	0.185	0.0244	0.137176	0.232824	3.38844e-14	3301
Q10469	rs72678066	T	C	-0.347098	0.0308097	-0.407485	-0.286711	1.93404e-29	rs72678066_Q10469	Same	-2.41489	0.0157	Tier1	Q10469	rs72678066	A	G	0.08477	-0.2144	0.0455	-0.30358	-0.12522	2.45471e-06	3301
P06737	rs144359893	T	C	-0.786993	0.0755334	-0.935039	-0.638947	2.02788e-25	rs144359893_P06737	Same	0.0973543	0.922	Tier1	P06737	rs144359893	T	C	0.01425	-0.8006	0.1176	-1.0311	-0.570104	9.77237e-12	3301
P06737	rs3818871	A	G	-0.283236	0.018651	-0.319792	-0.24668	4.37146e-52	rs3818871_P06737	Same	-4.45072	8.56e-06	Tier2	P06737	rs3818871	A	G	0.26887	-0.1335	0.028	-0.18838	-0.07862	1.86209e-06	3301
Q14112	rs1497077	T	C	0.493948	0.0171379	0.460358	0.527538	1.13923e-182	rs1497077_Q14112	Same	3.5907	0.00033	Tier2	Q14112	rs1497077	C	T	0.66139	0.386	0.0247	0.337588	0.434412	5.7544e-55	3301
Q14112	rs10400710	T	C	-0.741318	0.0419065	-0.823455	-0.659181	5.0246e-70	rs10400710_Q14112	Same	-4.02199	5.77e-05	Tier2	Q14112	rs10400710	T	C	0.0407	-0.442	0.0615	-0.56254	-0.32146	6.60693e-13	3301
Q14112	rs7154428	A	C	0.358762	0.0201652	0.319238	0.398286	8.28239e-71	rs7154428_Q14112	Same	2.9684	0.00299	Tier1	Q14112	rs7154428	C	A	0.78699	0.2522	0.0297	0.193988	0.310412	1.8197e-17	3301
Q14112	rs117761748	G	A	0.48883	0.0468695	0.396966	0.580694	1.81647e-25	rs117761748_Q14112	Same	-2.84128	0.00449	Tier1	Q14112	rs117761748	G	A	0.03426	0.7263	0.0692	0.590668	0.861932	8.51138e-26	3301
Q14112	rs2516584	G	C	0.292325	0.0166421	0.259706	0.324944	4.53677e-69	rs2516584_Q14112	Same	2.28588	0.0223	Tier1	Q14112	rs2516584	C	G	0.54468	0.225	0.0243	0.177372	0.272628	1.99526e-20	3301
Q9BYC5	rs73278053	G	A	-0.392655	0.0271724	-0.445913	-0.339397	2.48851e-47	rs73278053_Q9BYC5	Same	-0.527925	0.598	Tier1	Q9BYC5	rs73278053	G	A	0.09773	-0.3666	0.0412	-0.447352	-0.285848	5.49541e-19	3301
Q9BYC5	rs35949016	A	C	-0.192012	0.0222913	-0.235703	-0.148321	7.07102e-18	rs35949016_Q9BYC5	Opp	-18.7304	2.8e-78	Tier2	Q9BYC5	rs35949016	A	C	0.15984	0.5477	0.0326	0.483804	0.611596	2.51189e-63	3301
Q9BYC5	rs2127870	G	C	-0.41714	0.0197123	-0.455776	-0.378504	2.16624e-99	rs2127870_Q9BYC5	Same	20.0441	2.27e-89	Tier2	Q9BYC5	rs2127870	C	G	0.78457	-1.049	0.0246	-1.09722	-1.00078	0	3301
Q9BYC5	rs7147636	T	C	0.0249064	0.0173858	-0.00916982	0.0589826	0.151981	rs7147636_Q9BYC5	Opp	14.0996	3.82e-45	Tier2	Q9BYC5	rs7147636	C	T	0.64955	-0.4056	0.0251	-0.454796	-0.356404	6.45654e-59	3301
Q9BYC5	rs17102587	C	T	-0.180965	0.0210923	-0.222306	-0.139624	9.51398e-18	rs17102587_Q9BYC5	Same	0.253047	0.8	Tier1	Q9BYC5	rs17102587	C	T	0.18354	-0.1906	0.0317	-0.252732	-0.128468	1.86209e-09	3301
Q9BYC5	rs11846546	G	T	-0.0586593	0.0236839	-0.10508	-0.0122389	0.0132581	rs11846546_Q9BYC5	Same	2.07557	0.0379	Tier1	Q9BYC5	rs11846546	G	T	0.14346	-0.1481	0.036	-0.21866	-0.07754	3.98107e-05	3301
Q9BYC5	rs1679885	G	A	0.284898	0.0262742	0.2334	0.336396	2.14728e-27	rs1679885_Q9BYC5	Same	-0.349072	0.727	Tier1	Q9BYC5	rs1679885	G	A	0.11231	0.3014	0.0393	0.224372	0.378428	1.8197e-14	3301
Q8N428	rs34859711	T	A	-0.455562	0.0249138	-0.504393	-0.406731	1.07892e-74	rs34859711_Q8N428	Same	-4.17184	3.02e-05	Tier2	Q8N428	rs34859711	T	A	0.11407	-0.2639	0.0386	-0.339556	-0.188244	8.51138e-12	3301
Q8N428	rs76571673	A	G	0.384127	0.0224307	0.340163	0.428091	9.65784e-66	rs76571673_Q8N428	Same	6.18444	6.23e-10	Tier2	Q8N428	rs76571673	A	G	0.18015	0.1394	0.0326	0.075504	0.203296	1.90546e-05	3301
Q8N428	rs117286127	A	C	-0.894283	0.0533168	-0.998784	-0.789782	3.84501e-63	rs117286127_Q8N428	Same	-4.28233	1.85e-05	Tier2	Q8N428	rs117286127	A	C	0.02142	-0.4544	0.0878	-0.626488	-0.282312	2.29087e-07	3301
Q8N428	rs12100668	G	A	0.31533	0.016771	0.282459	0.348201	7.25868e-79	rs12100668_Q8N428	Same	4.51106	6.45e-06	Tier2	Q8N428	rs12100668	A	G	0.60071	0.175	0.0262	0.123648	0.226352	2.51189e-11	3301
Q8N428	rs12100668	G	A	0.31533	0.016771	0.282459	0.348201	7.25868e-79	rs12100668_Q8N428	Same	4.51106	6.45e-06	Tier2	Q8N428	rs12100668	A	G	0.60071	0.175	0.0262	0.123648	0.226352	2.51189e-11	3301
Q8N428	rs12879377	A	G	0.229988	0.0169456	0.196775	0.263201	5.85631e-42	rs12879377_Q8N428	Same	3.10679	0.00189	Tier1	Q8N428	rs12879377	A	G	0.38411	0.1359	0.0251	0.086704	0.185096	5.7544e-08	3301
Q9H4F8	rs1958078	A	C	0.517803	0.0223523	0.473993	0.561613	1.01269e-118	rs1958078_Q9H4F8	Same	3.55998	0.000371	Tier2	Q9H4F8	rs1958078	C	A	0.83394	0.3765	0.0328	0.312212	0.440788	1.77828e-30	3301
Q9H4F8	rs61977392	T	C	-0.597099	0.0325576	-0.660912	-0.533286	3.98372e-75	rs61977392_Q9H4F8	Same	-2.04825	0.0405	Tier1	Q9H4F8	rs61977392	T	C	0.0682	-0.4766	0.049	-0.57264	-0.38056	2.45471e-22	3301
Q9H4F8	rs1276120	A	G	-0.181061	0.0166481	-0.213691	-0.148431	1.50371e-27	rs1276120_Q9H4F8	Same	-1.26368	0.206	Tier1	Q9H4F8	rs1276120	A	G	0.46015	-0.143	0.0251	-0.192196	-0.093804	1.1749e-08	3301
Q9H4F8	rs78571775	G	A	0.26147	0.0284623	0.205684	0.317256	4.05673e-20	rs78571775_Q9H4F8	Same	1.6137	0.107	Tier1	Q9H4F8	rs78571775	G	A	0.08575	0.1765	0.0443	0.089672	0.263328	6.60693e-05	3301
Q9H4F8	rs227399	C	T	0.113065	0.0193743	0.0750913	0.151039	5.35276e-09	rs227399_Q9H4F8	Same	-1.29562	0.195	Tier1	Q9H4F8	rs227399	C	T	0.24059	0.1589	0.0296	0.100884	0.216916	8.31764e-08	3301
O75356	rs73301475	T	C	-1.28374	0.0343626	-1.35109	-1.21639	1.83724e-305	rs73301475_O75356	Same	-5.44202	5.27e-08	Tier2	O75356	rs73301475	T	C	0.05848	-0.9576	0.0491	-1.05384	-0.861364	1.25893e-84	3301
O75356	rs10459544	C	G	-0.430767	0.0252883	-0.480332	-0.381202	4.57746e-65	rs10459544_O75356	Same	-3.39304	0.000691	Tier2	O75356	rs10459544	G	C	0.87916	-0.2773	0.0375	-0.3508	-0.2038	1.44544e-13	3301
Q9HDB5	rs2370902	T	C	-0.291058	0.0172653	-0.324898	-0.257218	9.16202e-64	rs2370902_Q9HDB5	Same	-4.09145	4.29e-05	Tier2	Q9HDB5	rs2370902	G	A	0.37018	-0.1654	0.0254	-0.215184	-0.115616	7.4131e-11	3301
O43155	rs17796783	C	T	-0.543763	0.0177807	-0.578613	-0.508913	2.142e-205	rs17796783_O43155	Same	-9.56905	1.08e-21	Tier2	O43155	rs17796783	C	T	0.28854	-0.2304	0.0275	-0.2843	-0.1765	6.0256e-17	3301
Q99538	rs72701845	A	G	0.149481	0.0450608	0.0611618	0.2378	0.000908867	rs72701845_Q99538	Same	-1.38184	0.167	Tier1	Q99538	rs72701845	A	G	0.04293	0.259	0.0652	0.131208	0.386792	7.24436e-05	3301
P10645	rs2402212	A	G	-0.092182	0.0169674	-0.125438	-0.0589259	5.54479e-08	rs2402212_P10645	Same	1.19551	0.232	Tier1	P10645	rs2402212	A	G	0.39254	-0.1287	0.0254	-0.178484	-0.078916	4.16869e-07	3301
Q9UK55	rs17129529	T	C	0.831139	0.027691	0.776865	0.885413	6.30093e-198	rs17129529_Q9UK55	Same	2.22568	0.026	Tier1	Q9UK55	rs17129529	T	C	0.08797	0.7188	0.0422	0.636088	0.801512	5.62341e-65	3301
Q9UK55	rs17129529	T	C	0.831139	0.027691	0.776865	0.885413	6.30093e-198	rs17129529_Q9UK55	Same	2.22568	0.026	Tier1	Q9UK55	rs17129529	T	C	0.08797	0.7188	0.0422	0.636088	0.801512	5.62341e-65	3301
Q9UK55	rs8004318	A	G	0.826801	0.0223063	0.783081	0.870521	0	rs8004318_Q9UK55	Same	0.50953	0.61	Tier1	Q9UK55	rs8004318	A	G	0.1558	0.8068	0.0323	0.743492	0.870108	5.12861e-138	3301
Q9UK55	rs3993740	C	T	0.428632	0.0167283	0.395845	0.461419	8.42071e-145	rs3993740_Q9UK55	Same	1.71543	0.0863	Tier1	Q9UK55	rs3993740	C	T	0.38247	0.3776	0.0246	0.329384	0.425816	4.57088e-53	3301
Q8IW75	rs12434114	C	T	0.526639	0.0192845	0.488841	0.564437	3.31968e-164	rs12434114_Q8IW75	Same	6.10013	1.06e-09	Tier2	Q8IW75	rs12434114	C	T	0.22136	0.3147	0.0289	0.258056	0.371344	1.31826e-27	3301
Q8IW75	rs60189618	T	C	0.504375	0.0321334	0.441394	0.567356	1.60347e-55	rs60189618_Q8IW75	Same	1.06764	0.286	Tier1	Q8IW75	rs60189618	T	C	0.08113	0.4456	0.0447	0.357988	0.533212	2.29087e-23	3301
Q8IW75	rs11160187	C	T	0.214715	0.0167491	0.181887	0.247543	1.2748e-37	rs11160187_Q8IW75	Same	2.76465	0.0057	Tier1	Q8IW75	rs11160187	C	T	0.39497	0.1306	0.0254	0.080816	0.180384	2.69153e-07	3301
Q8IW75	rs77060950	T	G	0.502062	0.0667966	0.371141	0.632983	5.63561e-14	rs77060950_Q8IW75	Same	0.0114286	0.991	Tier1	Q8IW75	rs77060950	T	G	0.01365	0.5006	0.1091	0.286764	0.714436	4.46684e-06	3301
P29622	rs10135681	C	T	0.280842	0.0171086	0.247309	0.314375	1.48735e-60	rs10135681_P29622	Same	4.29387	1.76e-05	Tier2	P29622	rs10135681	C	T	0.37701	0.1497	0.0253	0.100112	0.199288	3.23594e-09	3301
P29622	rs113208736	C	T	-0.680578	0.0799782	-0.837335	-0.523821	1.74623e-17	rs113208736_P29622	Same	-0.469879	0.638	Tier1	P29622	rs113208736	C	T	0.01184	-0.6116	0.1231	-0.852876	-0.370324	6.76083e-07	3301
P29622	rs882732	A	G	0.726609	0.0196032	0.688187	0.765031	0	rs882732_P29622	Same	8.34135	7.34e-17	Tier2	P29622	rs882732	A	G	0.25187	0.4415	0.028	0.38662	0.49638	6.0256e-56	3301
P29622	rs1956714	T	C	-0.179519	0.0167262	-0.212302	-0.146736	7.13817e-27	rs1956714_P29622	Same	-1.61865	0.106	Tier1	P29622	rs1956714	T	C	0.42052	-0.1311	0.0248	-0.179708	-0.082492	1.1749e-07	3301
P29622	rs2069964	A	G	-0.431806	0.0233848	-0.47764	-0.385972	3.93248e-76	rs2069964_P29622	Same	-2.85392	0.00432	Tier1	P29622	rs2069964	A	G	0.14317	-0.3112	0.0352	-0.380192	-0.242208	8.91251e-19	3301
P29622	rs7152810	A	G	0.101304	0.0168502	0.0682776	0.13433	1.83216e-09	rs7152810_P29622	Same	-0.586869	0.557	Tier1	P29622	rs7152810	G	A	0.58882	0.1189	0.0248	0.070292	0.167508	1.62181e-06	3301
P80370	rs12881545	G	C	0.483971	0.0171144	0.450427	0.517515	6.3493e-176	rs12881545_P80370	Same	-1.63693	0.102	Tier1	P80370	rs12881545	C	G	0.67515	0.5337	0.0251	0.484504	0.582896	1.41254e-100	3301
P80370	rs17660210	G	A	-0.403714	0.0253327	-0.453366	-0.354062	3.53902e-57	rs17660210_P80370	Same	1.16721	0.243	Tier1	P80370	rs17660210	G	A	0.11252	-0.4578	0.0388	-0.533848	-0.381752	4.2658e-32	3301
P80370	rs2400940	G	A	0.384243	0.0213906	0.342317	0.426169	3.78461e-72	rs2400940_P80370	Same	-1.35501	0.175	Tier1	P80370	rs2400940	A	G	0.80579	0.4345	0.0303	0.375112	0.493888	1.69824e-46	3301
P80370	rs17099613	A	T	-0.286756	0.028514	-0.342644	-0.230868	8.58613e-24	rs17099613_P80370	Same	2.0108	0.0443	Tier1	P80370	rs17099613	A	T	0.09469	-0.389	0.0421	-0.471516	-0.306484	2.69153e-20	3301
P80370	rs12881545	G	C	0.475672	0.0171312	0.442095	0.509249	1.10233e-169	rs12881545_P80370	Same	-1.90951	0.0562	Tier1	P80370	rs12881545	C	G	0.67515	0.5337	0.0251	0.484504	0.582896	1.41254e-100	3301
P80370	rs2295659	T	G	-0.416301	0.0244774	-0.464277	-0.368325	7.22066e-65	rs2295659_P80370	Same	1.01511	0.31	Tier1	P80370	rs2295659	T	G	0.12203	-0.4621	0.0379	-0.536384	-0.387816	3.46737e-34	3301
P80370	rs2400940	G	A	0.379115	0.021397	0.337177	0.421053	3.03955e-70	rs2400940_P80370	Same	-1.49312	0.135	Tier1	P80370	rs2400940	A	G	0.80579	0.4345	0.0303	0.375112	0.493888	1.69824e-46	3301
P80370	rs17099613	A	T	-0.264613	0.0285289	-0.32053	-0.208696	1.77207e-20	rs17099613_P80370	Same	2.44588	0.0145	Tier1	P80370	rs17099613	A	T	0.09469	-0.389	0.0421	-0.471516	-0.306484	2.69153e-20	3301
Q9NVM6	rs56097374	C	T	-0.285171	0.0479727	-0.379197	-0.191145	2.77391e-09	rs56097374_Q9NVM6	Same	0.298187	0.766	Tier1	Q9NVM6	rs56097374	C	T	0.03471	-0.3105	0.0701	-0.447896	-0.173104	9.54993e-06	3301
Q9NVM6	rs79353017	T	G	-0.341948	0.0629023	-0.465236	-0.21866	5.44351e-08	rs79353017_Q9NVM6	Same	1.13781	0.255	Tier1	Q9NVM6	rs79353017	T	G	0.01702	-0.4733	0.0968	-0.663028	-0.283572	1e-06	3301
O43278	rs17658212	T	C	-0.513775	0.0339037	-0.580226	-0.447324	7.13452e-52	rs17658212_O43278	Same	-2.79566	0.00518	Tier1	O43278	rs17658212	T	C	0.06828	-0.3421	0.0512	-0.442452	-0.241748	2.29087e-11	3301
P21781	rs6493398	G	T	-0.182128	0.022036	-0.225319	-0.138937	1.39672e-16	rs6493398_P21781	Same	-0.334881	0.738	Tier1	P21781	rs6493398	T	G	0.82539	-0.1687	0.0335	-0.23436	-0.10304	4.7863e-07	3301
P21781	rs11632201	C	T	-0.188888	0.0166134	-0.22145	-0.156326	5.92285e-30	rs11632201_P21781	Same	-0.465254	0.642	Tier1	P21781	rs11632201	C	T	0.47981	-0.175	0.0248	-0.223608	-0.126392	1.69824e-12	3301
P21781	rs76677119	C	T	-0.145831	0.0354886	-0.215389	-0.0762733	3.96978e-05	rs76677119_P21781	Same	1.04345	0.297	Tier1	P21781	rs76677119	C	T	0.0613	-0.2123	0.0529	-0.315984	-0.108616	6.0256e-05	3301
P21781	rs150380361	C	A	0.449034	0.0648443	0.321939	0.576129	4.36585e-12	rs150380361_P21781	Same	0.0596867	0.952	Tier1	P21781	rs150380361	C	A	0.02503	0.4425	0.0882	0.269628	0.615372	5.12861e-07	3301
P21781	rs17478047	T	C	-0.290559	0.0385007	-0.36602	-0.215098	4.45934e-14	rs17478047_P21781	Same	-0.12007	0.904	Tier1	P21781	rs17478047	T	C	0.04959	-0.2821	0.059	-0.39774	-0.16646	1.7378e-06	3301
P21781	rs34845057	C	T	-0.0920423	0.0186536	-0.128603	-0.0554812	8.04421e-07	rs34845057_P21781	Same	0.660787	0.509	Tier1	P21781	rs34845057	C	T	0.27868	-0.114	0.0275	-0.1679	-0.0601	3.23594e-05	3301
Q8WXD2	rs118145271	A	G	-0.698142	0.0479015	-0.792029	-0.604255	4.07877e-48	rs118145271_Q8WXD2	Same	-4.05919	4.92e-05	Tier2	Q8WXD2	rs118145271	C	T	0.04095	-0.3785	0.0625	-0.501	-0.256	1.38038e-09	3301
Q8WXD2	rs8028518	C	T	-0.701926	0.0478481	-0.795708	-0.608144	1.00505e-48	rs8028518_Q8WXD2	Same	-3.99965	6.34e-05	Tier2	Q8WXD2	rs8028518	C	T	0.04071	-0.3909	0.0613	-0.511048	-0.270752	1.8197e-10	3301
Q8WXD2	rs149343109	C	T	-0.560742	0.0515655	-0.66181	-0.459674	1.52729e-27	rs149343109_Q8WXD2	Same	-0.63034	0.528	Tier1	Q8WXD2	rs149343109	C	T	0.02498	-0.5008	0.0799	-0.657404	-0.344196	3.63078e-10	3301
Q8WXD2	rs12324531	T	C	0.832475	0.0224594	0.788455	0.876495	0	rs12324531_Q8WXD2	Same	9.83354	8.07e-23	Tier2	Q8WXD2	rs12324531	C	T	0.76372	0.4818	0.0277	0.427508	0.536092	1.51356e-67	3301
P07355	rs765320	T	C	0.234761	0.0203779	0.19482	0.274702	1.0413e-30	rs765320_P07355	Same	2.54122	0.011	Tier1	P07355	rs765320	T	C	0.22043	0.1426	0.03	0.0838	0.2014	1.94984e-06	3301
P07355	rs181486908	T	C	-0.476536	0.0779069	-0.629233	-0.323839	9.55096e-10	rs181486908_P07355	Same	-0.0853112	0.932	Tier1	P07355	rs181486908	T	C	0.01234	-0.4647	0.1148	-0.689708	-0.239692	5.24807e-05	3301
P07355	rs3940746	G	T	-0.418059	0.0168399	-0.451065	-0.385053	4.7589e-136	rs3940746_P07355	Same	-10.3808	3.03e-25	Tier2	P07355	rs3940746	T	G	0.61144	-0.1017	0.0254	-0.151484	-0.051916	6.30957e-05	3301
P07355	rs765320	T	C	0.148883	0.0204342	0.108832	0.188934	3.19343e-13	rs765320_P07355	Same	0.173094	0.863	Tier1	P07355	rs765320	T	C	0.22043	0.1426	0.03	0.0838	0.2014	1.94984e-06	3301
Q8TDY8	rs72740703	C	A	0.259146	0.0314747	0.197455	0.320837	1.81886e-16	rs72740703_Q8TDY8	Same	0.241851	0.809	Tier1	Q8TDY8	rs72740703	C	A	0.07012	0.245	0.0493	0.148372	0.341628	6.91831e-07	3301
Q8TDY8	rs8034057	A	G	-0.441924	0.0282439	-0.497282	-0.386566	3.49837e-55	rs8034057_Q8TDY8	Same	-0.909986	0.363	Tier1	Q8TDY8	rs8034057	A	G	0.08977	-0.3935	0.0451	-0.481896	-0.305104	2.51189e-18	3301
Q8TDY8	rs581430	C	A	-0.157859	0.0166437	-0.190481	-0.125237	2.43235e-21	rs581430_Q8TDY8	Same	-0.574509	0.566	Tier1	Q8TDY8	rs581430	C	A	0.43372	-0.1407	0.0248	-0.189308	-0.092092	1.44544e-08	3301
Q8TDY8	rs116720964	A	C	0.313809	0.0431114	0.229311	0.398307	3.36238e-13	rs116720964_Q8TDY8	Same	-0.811276	0.417	Tier1	Q8TDY8	rs116720964	A	C	0.04015	0.3779	0.0662	0.248148	0.507652	1.14815e-08	3301
Q8TDY8	rs77559483	A	C	1.07745	0.0687771	0.942647	1.21225	2.59062e-55	rs77559483_Q8TDY8	Same	3.03059	0.00244	Tier1	Q8TDY8	rs77559483	A	C	0.01769	0.7198	0.0959	0.531836	0.907764	6.16595e-14	3301
O94923	rs1553252	C	T	0.731022	0.0197223	0.692366	0.769678	0	rs1553252_O94923	Same	-0.0788052	0.937	Tier1	O94923	rs1553252	T	C	0.76856	0.7336	0.0261	0.682444	0.784756	2.88403e-174	3301
Q92859	rs62016793	G	C	-0.38538	0.0167946	-0.418297	-0.352463	1.59249e-116	rs62016793_Q92859	Same	-7.09314	1.31e-12	Tier2	Q92859	rs62016793	G	C	0.39214	-0.1688	0.0255	-0.21878	-0.11882	3.54813e-11	3301
Q92859	rs12903656	C	G	0.515039	0.0281957	0.459775	0.570303	1.52718e-74	rs12903656_Q92859	Same	4.56307	5.04e-06	Tier2	Q92859	rs12903656	C	G	0.10075	0.2861	0.0415	0.20476	0.36744	5.49541e-12	3301
Q6UXK2	rs11855667	C	A	0.322394	0.0196579	0.283865	0.360923	1.90453e-60	rs11855667_Q6UXK2	Same	4.21709	2.47e-05	Tier2	Q6UXK2	rs11855667	C	A	0.22912	0.1743	0.0291	0.117264	0.231336	1.99526e-09	3301
Q6UXK2	rs409856	G	A	0.334011	0.020078	0.294658	0.373364	3.84254e-62	rs409856_Q6UXK2	Same	3.99474	6.48e-05	Tier2	Q6UXK2	rs409856	G	A	0.2133	0.1908	0.0297	0.132588	0.249012	1.25893e-10	3301
Q6UXK2	rs4887134	A	T	-0.289555	0.016634	-0.322158	-0.256952	7.24142e-68	rs4887134_Q6UXK2	Same	-3.83029	0.000128	Tier2	Q6UXK2	rs4887134	T	A	0.61966	-0.1739	0.0252	-0.223292	-0.124508	5.12861e-12	3301
O75326	rs149705756	A	G	-0.354726	0.0803499	-0.512212	-0.19724	1.0112e-05	rs149705756_O75326	Same	1.55156	0.121	Tier1	O75326	rs149705756	A	G	0.01266	-0.5797	0.1207	-0.816272	-0.343128	1.54882e-06	3301
Q8WW22	rs11639191	A	C	0.111216	0.0198105	0.0723873	0.150045	1.97726e-08	rs11639191_Q8WW22	Same	-1.44083	0.15	Tier1	Q8WW22	rs11639191	A	C	0.23692	0.1617	0.0289	0.105056	0.218344	2.34423e-08	3301
P09668	rs2002832	T	C	0.272727	0.0456399	0.183273	0.362181	2.29208e-09	rs2002832_P09668	Same	-0.357724	0.721	Tier1	P09668	rs2002832	T	C	0.03231	0.3028	0.0706	0.164424	0.441176	1.8197e-05	3301
P09668	rs12148472	C	T	-1.10682	0.029861	-1.16535	-1.04829	0	rs12148472_P09668	Same	-2.81568	0.00487	Tier1	P09668	rs12148472	C	T	0.13263	-0.9813	0.0331	-1.04618	-0.916424	2.0893e-193	3301
P09668	rs58119858	T	C	-0.294585	0.0278902	-0.34925	-0.23992	4.45575e-26	rs58119858_P09668	Same	-0.165601	0.868	Tier1	P09668	rs58119858	T	C	0.08712	-0.286	0.0437	-0.371652	-0.200348	5.7544e-11	3301
P09668	rs62013198	A	T	0.606522	0.0308407	0.546074	0.66697	4.19397e-86	rs62013198_P09668	Same	0.595422	0.552	Tier1	P09668	rs62013198	A	T	0.0743	0.5731	0.0469	0.481176	0.665024	2.5704e-34	3301
P09668	rs2289702	G	A	-1.26308	0.0340767	-1.32987	-1.19629	0	rs2289702_P09668	Same	-2.37221	0.0177	Tier1	P09668	rs2289702	T	C	0.11537	-1.1472	0.035	-1.2158	-1.0786	2.75423e-235	3301
P09668	rs2289702	G	A	-1.26308	0.0340767	-1.32987	-1.19629	0	rs2289702_P09668	Same	-2.37221	0.0177	Tier1	P09668	rs2289702	T	C	0.11537	-1.1472	0.035	-1.2158	-1.0786	2.75423e-235	3301
P09668	rs2289702	G	A	-1.26308	0.0340767	-1.32987	-1.19629	0	rs2289702_P09668	Same	-2.37221	0.0177	Tier1	P09668	rs2289702	T	C	0.11537	-1.1472	0.035	-1.2158	-1.0786	2.75423e-235	3301
P09668	rs2289702	G	A	-1.26308	0.0340767	-1.32987	-1.19629	0	rs2289702_P09668	Same	-2.37221	0.0177	Tier1	P09668	rs2289702	T	C	0.11537	-1.1472	0.035	-1.2158	-1.0786	2.75423e-235	3301
P09668	rs12901830	T	G	0.81984	0.0221185	0.776488	0.863192	0	rs12901830_P09668	Same	2.0994	0.0358	Tier1	P09668	rs12901830	G	T	0.83239	0.738	0.0321	0.675084	0.800916	3.38844e-117	3301
P09668	rs12901830	T	G	0.81984	0.0221185	0.776488	0.863192	0	rs12901830_P09668	Same	2.0994	0.0358	Tier1	P09668	rs12901830	G	T	0.83239	0.738	0.0321	0.675084	0.800916	3.38844e-117	3301
P09668	rs3759858	A	G	-1.01947	0.0275043	-1.07338	-0.965561	0	rs3759858_P09668	Same	-1.55926	0.119	Tier1	P09668	rs3759858	A	G	0.12797	-0.9492	0.0357	-1.01917	-0.879228	5.24807e-156	3301
P49914	rs2733108	A	T	-0.668241	0.0265814	-0.720341	-0.616141	1.84515e-139	rs2733108_P49914	Same	-10.2958	7.36e-25	Tier2	P49914	rs2733108	T	A	0.90066	-0.1617	0.0414	-0.242844	-0.080556	9.33254e-05	3301
P49914	rs12902402	G	T	-0.318036	0.0205077	-0.358231	-0.277841	3.05539e-54	rs12902402_P49914	Same	-4.41589	1.01e-05	Tier2	P49914	rs12902402	G	T	0.19674	-0.1539	0.031	-0.21466	-0.09314	7.24436e-07	3301
P49914	rs200058464	A	C	-1.41031	0.0592273	-1.5264	-1.29422	2.51944e-125	rs200058464_P49914	Same	-8.81295	1.22e-18	Tier2	P49914	rs200058464	A	C	0.02384	-0.5345	0.0798	-0.690908	-0.378092	2.18776e-11	3301
P49914	rs4778727	A	C	-0.714347	0.0192724	-0.752121	-0.676573	0	rs4778727_P49914	Same	-15.3087	6.69e-53	Tier2	P49914	rs4778727	A	C	0.27095	-0.1965	0.0278	-0.250988	-0.142012	1.51356e-12	3301
P49914	rs4778727	A	C	-0.714347	0.0192724	-0.752121	-0.676573	0	rs4778727_P49914	Same	-15.3087	6.69e-53	Tier2	P49914	rs4778727	A	C	0.27095	-0.1965	0.0278	-0.250988	-0.142012	1.51356e-12	3301
P49914	rs145328330	A	C	-1.3316	0.0587455	-1.44674	-1.21646	9.42435e-114	rs145328330_P49914	Same	-7.89099	3e-15	Tier2	P49914	rs145328330	A	C	0.02331	-0.5337	0.0823	-0.695008	-0.372392	8.70964e-11	3301
P49914	rs622506	C	A	0.510356	0.0167938	0.47744	0.543272	7.56215e-203	rs622506_P49914	Same	12.7297	4.04e-37	Tier2	P49914	rs622506	C	A	0.37744	0.1238	0.0253	0.074212	0.173388	9.54993e-07	3301
P16930	rs11555096	T	C	-1.65056	0.0559464	-1.76021	-1.54091	2.67124e-191	rs11555096_P16930	Same	2.36891	0.0178	Tier1	P16930	rs11555096	T	C	0.02128	-1.8824	0.0803	-2.03979	-1.72501	1.94984e-121	3301
P16930	rs34053230	C	G	-0.238363	0.0235873	-0.284594	-0.192132	5.21857e-24	rs34053230_P16930	Same	-2.18704	0.0287	Tier1	P16930	rs34053230	C	G	0.1482	-0.1466	0.0347	-0.214612	-0.078588	2.39883e-05	3301
Q14005	rs4778890	G	C	-1.37118	0.0369931	-1.44369	-1.29867	0	rs4778890_Q14005	Same	-12.6143	1.76e-36	Tier2	Q14005	rs4778890	G	C	0.0787	-0.6383	0.0448	-0.726108	-0.550492	5.49541e-46	3301
P08949	rs35127183	A	G	-0.239021	0.0172713	-0.272873	-0.205169	1.47828e-43	rs35127183_P08949	Same	-3.56969	0.000357	Tier2	P08949	rs35127183	A	G	0.32809	-0.1273	0.0261	-0.178456	-0.076144	1.09648e-06	3301
Q08431	rs34239095	G	C	0.458459	0.0181838	0.422819	0.494099	2.91883e-140	rs34239095_Q08431	Same	8.04073	8.93e-16	Tier2	Q08431	rs34239095	G	C	0.27552	0.1927	0.0276	0.138604	0.246796	2.88403e-12	3301
Q08431	rs1878327	C	T	-0.073956	0.0172032	-0.107674	-0.0402378	1.7159e-05	rs1878327_Q08431	Same	2.18545	0.0289	Tier1	Q08431	rs1878327	T	C	0.63964	-0.141	0.0254	-0.190784	-0.091216	2.81838e-08	3301
Q08431	rs58316131	C	A	-0.353708	0.033586	-0.419537	-0.287879	6.19072e-26	rs58316131_Q08431	Same	-2.26965	0.0232	Tier1	Q08431	rs58316131	C	A	0.06384	-0.2134	0.0519	-0.315124	-0.111676	3.89045e-05	3301
Q96B86	rs10852188	A	G	-0.248787	0.0167502	-0.281617	-0.215957	6.67887e-50	rs10852188_Q96B86	Same	-1.6843	0.0921	Tier1	Q96B86	rs10852188	G	A	0.56528	-0.1974	0.0255	-0.24738	-0.14742	1.04713e-14	3301
P02008	rs112877155	A	G	0.193049	0.0309757	0.132337	0.253761	4.59696e-10	rs112877155_P02008	Same	-1.41858	0.156	Tier1	P02008	rs112877155	A	G	0.08152	0.2729	0.047	0.18078	0.36502	6.45654e-09	3301
P02008	rs117105880	T	C	0.905552	0.0422584	0.822726	0.988378	7.18294e-102	rs117105880_P02008	Same	-1.11641	0.264	Tier1	P02008	rs117105880	T	C	0.03838	0.9908	0.0636	0.866144	1.11546	1.20226e-54	3301
P02008	rs112877155	A	G	0.193049	0.0309757	0.132337	0.253761	4.59696e-10	rs112877155_P02008	Same	-1.41858	0.156	Tier1	P02008	rs112877155	A	G	0.08152	0.2729	0.047	0.18078	0.36502	6.45654e-09	3301
P02008	rs2541644	G	A	-0.45996	0.0196143	-0.498404	-0.421516	1.31578e-121	rs2541644_P02008	Same	5.01277	5.37e-07	Tier2	P02008	rs2541644	A	G	0.7855	-0.6301	0.0277	-0.684392	-0.575808	1.86209e-114	3301
P02008	rs2858010	C	T	-0.155075	0.0175484	-0.18947	-0.12068	9.83477e-19	rs2858010_P02008	Same	1.66492	0.0959	Tier1	P02008	rs2858010	C	T	0.34029	-0.2073	0.026	-0.25826	-0.15634	1.54882e-15	3301
P02008	rs11248853	T	C	-0.193884	0.0166627	-0.226543	-0.161225	2.71093e-31	rs11248853_P02008	Same	1.86382	0.0623	Tier1	P02008	rs11248853	T	C	0.49418	-0.2488	0.0243	-0.296428	-0.201172	1.12202e-24	3301
Q96NZ8	rs55798945	T	G	0.181804	0.0186057	0.145337	0.218271	1.49366e-22	rs55798945_Q96NZ8	Same	-0.0700518	0.944	Tier1	Q96NZ8	rs55798945	G	T	0.30995	0.1842	0.0287	0.127948	0.240452	1.34896e-10	3301
P20231	rs11645484	C	T	-0.636036	0.0177519	-0.67083	-0.601242	3.86709e-281	rs11645484_P20231	Same	6.51026	7.5e-11	Tier2	P20231	rs11645484	C	T	0.28826	-0.8257	0.0231	-0.870976	-0.780424	2.95121e-279	3301
P20231	rs117492134	A	G	0.557564	0.043956	0.47141	0.643718	7.1993e-37	rs117492134_P20231	Same	-2.39645	0.0166	Tier1	P20231	rs117492134	A	G	0.0419	0.7468	0.0656	0.618224	0.875376	4.67735e-30	3301
P20231	rs72775470	G	T	-0.374935	0.0220894	-0.41823	-0.33164	1.29e-64	rs72775470_P20231	Same	1.16774	0.243	Tier1	P20231	rs72775470	G	T	0.1977	-0.4191	0.0307	-0.479272	-0.358928	2.39883e-42	3301
P20231	rs72775470	G	T	-0.374935	0.0220894	-0.41823	-0.33164	1.29e-64	rs72775470_P20231	Same	1.16774	0.243	Tier1	P20231	rs72775470	G	T	0.1977	-0.4191	0.0307	-0.479272	-0.358928	2.39883e-42	3301
P20231	rs4984639	G	A	-0.214943	0.0184662	-0.251137	-0.178749	2.58558e-31	rs4984639_P20231	Same	-1.36213	0.173	Tier1	P20231	rs4984639	A	G	0.72488	-0.1688	0.0284	-0.224464	-0.113136	2.88403e-09	3301
P20231	rs7198879	C	A	-0.513808	0.0173566	-0.547827	-0.479789	1.36319e-192	rs7198879_P20231	Same	2.07536	0.038	Tier1	P20231	rs7198879	A	C	0.68083	-0.5768	0.0249	-0.625604	-0.527996	5.37032e-119	3301
P20231	rs2738896	C	T	0.556442	0.0198298	0.517576	0.595308	2.94467e-173	rs2738896_P20231	Same	-6.54849	5.81e-11	Tier2	P20231	rs2738896	C	T	0.23484	0.7774	0.0273	0.723892	0.830908	3.46737e-178	3301
P20231	rs56245767	T	C	0.501144	0.0313755	0.439648	0.56264	1.98777e-57	rs56245767_P20231	Same	-3.26581	0.00109	Tier1	P20231	rs56245767	T	C	0.085	0.6771	0.0438	0.591252	0.762948	8.31764e-54	3301
P20231	rs143273904	G	A	0.766157	0.038435	0.690824	0.84149	2.06987e-88	rs143273904_P20231	Same	-1.82807	0.0675	Tier1	P20231	rs143273904	G	A	0.05219	0.8932	0.0579	0.779716	1.00668	1.28825e-53	3301
Q9UJJ9	rs4984818	C	T	-0.685148	0.0259577	-0.736025	-0.634271	1.57279e-153	rs4984818_Q9UJJ9	Same	-10.026	1.17e-23	Tier2	Q9UJJ9	rs4984818	T	C	0.88216	-0.2221	0.0382	-0.296972	-0.147228	6.16595e-09	3301
Q8N729	rs111276210	A	G	-0.329032	0.03368	-0.395045	-0.263019	1.52408e-22	rs111276210_Q8N729	Same	-1.6685	0.0952	Tier1	Q8N729	rs111276210	A	G	0.07264	-0.2301	0.0488	-0.325748	-0.134452	2.45471e-06	3301
Q8N729	rs8059880	C	T	-0.272137	0.0335111	-0.337819	-0.206455	4.63071e-16	rs8059880_Q8N729	Same	-1.48951	0.136	Tier1	Q8N729	rs8059880	C	T	0.0754	-0.1864	0.0468	-0.278128	-0.094672	6.76083e-05	3301
Q8N729	rs78468043	G	A	0.128676	0.0167059	0.0959325	0.161419	1.33482e-14	rs78468043_Q8N729	Same	0.318455	0.75	Tier1	Q8N729	rs78468043	G	A	0.50186	0.1187	0.0265	0.06676	0.17064	7.4131e-06	3301
Q9GZN4	rs75361325	A	G	-0.303405	0.0182615	-0.339198	-0.267612	5.47645e-62	rs75361325_Q9GZN4	Same	-1.11971	0.263	Tier1	Q9GZN4	rs75361325	A	G	0.29731	-0.267	0.0269	-0.319724	-0.214276	3.54813e-23	3301
Q9HBL8	rs11557236	A	G	-0.50434	0.0295279	-0.562215	-0.446465	2.08696e-65	rs11557236_Q9HBL8	Same	-0.25996	0.795	Tier1	Q9HBL8	rs11557236	A	G	0.0821	-0.4905	0.0443	-0.577328	-0.403672	1.54882e-28	3301
Q9UK23	rs887854	G	A	-0.441191	0.0171265	-0.474759	-0.407623	2.44079e-146	rs887854_Q9UK23	Same	-5.84505	5.06e-09	Tier2	Q9UK23	rs887854	A	G	0.63469	-0.2597	0.0259	-0.310464	-0.208936	1.02329e-23	3301
Q9UK23	rs7188856	C	T	0.44001	0.0171483	0.406399	0.473621	3.35027e-145	rs7188856_Q9UK23	Same	5.73895	9.53e-09	Tier2	Q9UK23	rs7188856	A	G	0.36744	0.2627	0.0257	0.212328	0.313072	1.90546e-24	3301
Q9UK23	rs140074468	T	C	-0.3334	0.0252574	-0.382904	-0.283896	8.76044e-40	rs140074468_Q9UK23	Same	-1.68625	0.0917	Tier1	Q9UK23	rs140074468	T	C	0.13957	-0.2573	0.0374	-0.330604	-0.183996	5.62341e-12	3301
Q9UK23	rs887855	C	G	-0.82032	0.0522386	-0.922708	-0.717932	1.43507e-55	rs887855_Q9UK23	Same	-2.9606	0.00307	Tier1	Q9UK23	rs887855	C	G	0.0326	-0.5468	0.0762	-0.696152	-0.397448	7.4131e-13	3301
Q02223	rs387871	A	G	-0.167501	0.0165015	-0.199844	-0.135158	3.29199e-24	rs387871_Q02223	Same	-1.78282	0.0746	Tier1	Q02223	rs387871	A	G	0.48925	-0.1135	0.0254	-0.163284	-0.063716	8.12831e-06	3301
P27361	rs2289292	T	C	0.618436	0.0168175	0.585474	0.651398	4.90799e-296	rs2289292_P27361	Same	16.3492	4.4e-60	Tier2	P27361	rs2289292	T	C	0.33506	0.1053	0.0265	0.05336	0.15724	7.07946e-05	3301
P23435	rs62031961	G	A	-0.566043	0.0630595	-0.68964	-0.442446	2.79927e-19	rs62031961_P23435	Same	1.65628	0.0977	Tier1	P23435	rs62031961	T	C	0.01477	-0.7699	0.1057	-0.977072	-0.562728	3.16228e-13	3301
P23435	rs62031961	G	A	-0.566043	0.0630595	-0.68964	-0.442446	2.79927e-19	rs62031961_P23435	Same	1.65628	0.0977	Tier1	P23435	rs62031961	T	C	0.01477	-0.7699	0.1057	-0.977072	-0.562728	3.16228e-13	3301
P23435	rs13339263	G	A	-1.0346	0.0279125	-1.08931	-0.979891	0	rs13339263_P23435	Same	0.526129	0.599	Tier1	P23435	rs13339263	G	A	0.14428	-1.0573	0.0329	-1.12178	-0.992816	1.34896e-226	3301
P23435	rs13337529	A	G	0.260073	0.0324556	0.19646	0.323686	1.11772e-15	rs13337529_P23435	Same	0.91299	0.361	Tier1	P23435	rs13337529	T	G	0.07732	0.2077	0.0473	0.114992	0.300408	1.14815e-05	3301
P23435	rs117162243	A	G	0.692236	0.0756403	0.543981	0.840491	5.60519e-20	rs117162243_P23435	Same	0.0474756	0.962	Tier1	P23435	rs117162243	C	T	0.01619	0.6858	0.1125	0.4653	0.9063	1.09648e-09	3301
P23435	rs4785273	A	G	0.228726	0.0167601	0.195876	0.261576	2.10179e-42	rs4785273_P23435	Same	0.574472	0.566	Tier1	P23435	rs4785273	G	A	0.43282	0.2111	0.0257	0.160728	0.261472	2.18776e-16	3301
O00626	rs4783982	A	G	-0.364479	0.0332878	-0.429723	-0.299235	6.69512e-28	rs4783982_O00626	Same	-0.845861	0.398	Tier1	O00626	rs4783982	G	A	0.93516	-0.3136	0.0501	-0.411796	-0.215404	3.89045e-10	3301
O00626	rs62037104	A	C	-0.49694	0.0586401	-0.611875	-0.382005	2.3629e-17	rs62037104_O00626	Same	1.05055	0.293	Tier1	O00626	rs62037104	A	C	0.02206	-0.6069	0.0867	-0.776832	-0.436968	2.5704e-12	3301
O00626	rs4359426	A	C	0.383272	0.0370499	0.310654	0.45589	4.42112e-25	rs4359426_O00626	Same	0.245643	0.806	Tier1	O00626	rs4359426	C	A	0.95353	0.3662	0.0588	0.250952	0.481448	4.67735e-10	3301
P78423	rs62037115	A	G	1.09191	0.0819925	0.931205	1.25262	1.83875e-40	rs62037115_P78423	Same	1.11474	0.265	Tier1	P78423	rs62037115	A	G	0.00874	0.9123	0.1387	0.640448	1.18415	4.67735e-11	3301
P78423	rs670211	G	A	-0.151693	0.016823	-0.184666	-0.11872	1.93353e-19	rs670211_P78423	Same	1.00789	0.314	Tier1	P78423	rs670211	A	G	0.592	-0.1835	0.0267	-0.235832	-0.131168	7.33838e-12	3394
Q92583	rs72792967	T	A	0.382465	0.0393473	0.305344	0.459586	2.47211e-22	rs72792967_Q92583	Same	0.656931	0.511	Tier1	Q92583	rs72792967	T	A	0.04018	0.3321	0.0658	0.203132	0.461068	4.46684e-07	3301
Q92583	rs223898	G	T	-0.157717	0.019157	-0.195265	-0.120169	1.82762e-16	rs223898_Q92583	Same	-0.00932111	0.993	Tier1	Q92583	rs223898	T	G	0.74558	-0.1574	0.0281	-0.212476	-0.102324	2.18776e-08	3301
Q92583	rs62037114	A	C	0.623643	0.0444505	0.53652	0.710766	1.02078e-44	rs62037114_Q92583	Same	0.840786	0.4	Tier1	Q92583	rs62037114	A	C	0.03508	0.5559	0.0672	0.424188	0.687612	1.25893e-16	3301
P33151	rs1865978	G	A	0.247243	0.0176598	0.21263	0.281856	1.55136e-44	rs1865978_P33151	Same	2.79714	0.00516	Tier1	P33151	rs1865978	C	T	0.6791	0.1584	0.0264	0.106656	0.210144	1.99526e-09	3301
O00253	rs114322795	T	C	0.680106	0.0426695	0.596474	0.763738	3.40097e-57	rs114322795_O00253	Same	3.22723	0.00125	Tier1	O00253	rs114322795	T	C	0.04271	0.4425	0.06	0.3249	0.5601	1.62181e-13	3301
P15559	rs57488237	T	C	-0.784988	0.0211782	-0.826497	-0.743479	0	rs57488237_P15559	Same	-1.00737	0.314	Tier1	P15559	rs57488237	C	T	0.19221	-0.7493	0.0284	-0.804964	-0.693636	7.76247e-154	3301
P15559	rs1131341	A	G	-0.570152	0.0435448	-0.6555	-0.484804	3.58835e-39	rs1131341_P15559	Same	-1.48793	0.137	Tier1	P15559	rs1131341	A	G	0.03851	-0.4562	0.063	-0.57968	-0.33272	4.57088e-13	3301
P15559	rs12596731	G	A	-0.762039	0.0205591	-0.802335	-0.721743	0	rs12596731_P15559	Same	-1.3622	0.173	Tier1	P15559	rs12596731	G	A	0.20429	-0.7145	0.0282	-0.769772	-0.659228	6.16595e-142	3301
P00738	rs7194668	C	G	0.10091	0.0166434	0.068289	0.133531	1.33541e-09	rs7194668_P00738	Same	-2.08803	0.0368	Tier1	P00738	rs7194668	C	G	0.4415	0.1631	0.0247	0.114688	0.211512	4.0738e-11	3301
P00738	rs9302635	C	T	0.579446	0.0206773	0.538919	0.619973	8.44019e-173	rs9302635_P00738	Same	-5.73198	9.93e-09	Tier2	P00738	rs9302635	C	T	0.18134	0.7836	0.029	0.72676	0.84044	5.7544e-161	3301
P00738	rs34042070	G	C	-0.563512	0.0203093	-0.603318	-0.523706	1.91907e-169	rs34042070_P00738	Same	4.78257	1.73e-06	Tier2	P00738	rs34042070	G	C	0.19009	-0.7348	0.0295	-0.79262	-0.67698	2.45471e-137	3301
P00738	rs217184	C	T	0.60208	0.0205821	0.561739	0.642421	4.15433e-188	rs217184_P00738	Same	-7.72887	1.09e-14	Tier2	P00738	rs217184	C	T	0.19565	0.8688	0.0277	0.814508	0.923092	1.28825e-216	3301
P00738	rs11647069	C	T	-0.289351	0.017894	-0.324423	-0.254279	8.1721e-59	rs11647069_P00738	Same	3.7311	0.000191	Tier2	P00738	rs11647069	C	T	0.31614	-0.4065	0.0258	-0.457068	-0.355932	5.24807e-56	3301
P00738	rs1424241	A	G	-0.10459	0.0222702	-0.14824	-0.0609405	2.64764e-06	rs1424241_P00738	Same	5.72038	1.06e-08	Tier2	P00738	rs1424241	A	G	0.18279	-0.3248	0.0314	-0.386344	-0.263256	4.2658e-25	3301
P00738	rs1424241	A	G	-0.10459	0.0222702	-0.14824	-0.0609405	2.64764e-06	rs1424241_P00738	Same	5.72038	1.06e-08	Tier2	P00738	rs1424241	A	G	0.18279	-0.3248	0.0314	-0.386344	-0.263256	4.2658e-25	3301
P00738	rs9302635	C	T	0.427533	0.0209393	0.386492	0.468574	1.16445e-92	rs9302635_P00738	Same	-9.95449	2.41e-23	Tier2	P00738	rs9302635	C	T	0.18134	0.7836	0.029	0.72676	0.84044	5.7544e-161	3301
P00738	rs3794695	T	C	-0.44276	0.0205495	-0.483037	-0.402483	5.77368e-103	rs3794695_P00738	Same	7.50793	6.01e-14	Tier2	P00738	rs3794695	T	C	0.19021	-0.7133	0.0296	-0.771316	-0.655284	1.77828e-128	3301
P00738	rs77303550	T	C	0.431449	0.0208996	0.390486	0.472412	1.10674e-94	rs77303550_P00738	Same	-12.5836	2.6e-36	Tier2	P00738	rs77303550	T	C	0.19604	0.8681	0.0277	0.813808	0.922392	5.37032e-215	3301
P00738	rs4788464	T	C	-0.0753612	0.0167741	-0.108239	-0.0424839	7.0325e-06	rs4788464_P00738	Same	1.27365	0.203	Tier1	P00738	rs4788464	C	T	0.53502	-0.1136	0.0249	-0.162404	-0.064796	5.01187e-06	3301
P00738	rs17588429	G	A	0.24867	0.0382036	0.173791	0.323549	7.56165e-11	rs17588429_P00738	Same	-0.398771	0.69	Tier1	P00738	rs17588429	G	A	0.04948	0.276	0.0569	0.164476	0.387524	1.25893e-06	3301
P17538	rs8057145	A	G	0.618568	0.0205976	0.578197	0.658939	3.85526e-198	rs8057145_P17538	Same	-2.81756	0.00484	Tier1	P17538	rs8057145	G	A	0.78869	0.7147	0.0272	0.661388	0.768012	9.54993e-152	3301
P17538	rs117688319	G	C	1.35582	0.0510079	1.25584	1.4558	1.13833e-155	rs117688319_P17538	Same	2.43905	0.0147	Tier1	P17538	rs117688319	G	C	0.02709	1.1354	0.0746	0.989184	1.28162	2.63027e-52	3301
P17538	rs72802372	A	G	-0.0732982	0.0271596	-0.126531	-0.0200653	0.00695919	rs72802372_P17538	Same	2.25107	0.0244	Tier1	P17538	rs72802372	A	G	0.09762	-0.1857	0.0419	-0.267824	-0.103576	9.33254e-06	3301
P17538	rs13335245	C	T	0.168594	0.02277	0.123965	0.213223	1.3194e-13	rs13335245_P17538	Same	-2.65239	0.00799	Tier1	P17538	rs13335245	C	T	0.15382	0.2789	0.0348	0.210692	0.347108	1.09648e-15	3301
P60520	rs2454867	C	T	-0.303854	0.0258307	-0.354482	-0.253226	6.0323e-32	rs2454867_P60520	Same	-3.2251	0.00126	Tier1	P60520	rs2454867	C	T	0.1286	-0.1562	0.0378	-0.230288	-0.082112	3.54813e-05	3301
Q9H0B8	rs113031416	G	A	-0.648902	0.083141	-0.811858	-0.485946	5.95786e-15	rs113031416_Q9H0B8	Same	1.55675	0.12	Tier1	Q9H0B8	rs113031416	G	A	0.00795	-0.9087	0.1447	-1.19231	-0.625088	3.38844e-10	3301
Q9H0B8	rs8055092	T	A	0.119215	0.0173797	0.0851509	0.153279	6.91244e-12	rs8055092_Q9H0B8	Same	-3.33689	0.000847	Tier2	Q9H0B8	rs8055092	T	A	0.33702	0.2289	0.0279	0.174216	0.283584	2.18776e-16	3301
P08697	rs11078597	C	T	-0.377094	0.0214029	-0.419044	-0.335144	1.76731e-69	rs11078597_P08697	Same	-5.19234	2.08e-07	Tier2	P08697	rs11078597	C	T	0.1819	-0.1772	0.032	-0.23992	-0.11448	3.23594e-08	3301
P08697	rs11657394	A	C	-0.471169	0.0341909	-0.538183	-0.404155	3.33697e-43	rs11657394_P08697	Same	-2.12858	0.0333	Tier1	P08697	rs11657394	A	C	0.0774	-0.3459	0.0479	-0.439784	-0.252016	5.37032e-13	3301
P36955	rs62088172	T	C	-0.572352	0.0167105	-0.605105	-0.539599	4.206e-257	rs62088172_P36955	Same	-4.76078	1.93e-06	Tier2	P36955	rs62088172	T	C	0.34452	-0.4284	0.0252	-0.477792	-0.379008	5.12861e-65	3301
P36955	rs34107519	A	G	-0.484003	0.0167006	-0.516736	-0.45127	1.13724e-184	rs34107519_P36955	Same	-3.83252	0.000127	Tier2	P36955	rs34107519	G	A	0.6358	-0.3675	0.0254	-0.417284	-0.317716	1.28825e-47	3301
P36955	rs4790838	G	A	-0.219464	0.0179465	-0.254639	-0.184289	2.18218e-34	rs4790838_P36955	Same	-3.47566	0.00051	Tier2	P36955	rs4790838	G	A	0.30841	-0.1088	0.0263	-0.160348	-0.057252	3.46737e-05	3301
O14907	rs160589	A	G	0.500298	0.0541722	0.394121	0.606475	2.57483e-20	rs160589_O14907	Same	1.86275	0.0625	Tier1	O14907	rs160589	A	G	0.02452	0.3194	0.0806	0.161424	0.477376	7.4131e-05	3301
Q9H2A7	rs35592645	A	C	-0.22612	0.0191383	-0.263631	-0.188609	3.2633e-32	rs35592645_Q9H2A7	Same	-0.214782	0.83	Tier1	Q9H2A7	rs35592645	A	C	0.25364	-0.2188	0.0282	-0.274072	-0.163528	9.12011e-15	3301
Q9H2A7	rs6502821	A	G	-0.166972	0.0166472	-0.1996	-0.134344	1.12455e-23	rs6502821_Q9H2A7	Same	0.366151	0.714	Tier1	Q9H2A7	rs6502821	G	A	0.58695	-0.178	0.0251	-0.227196	-0.128804	1.38038e-12	3301
Q9H2A7	rs11658971	A	G	0.236498	0.0252165	0.187074	0.285922	6.68019e-21	rs11658971_Q9H2A7	Same	-0.25749	0.797	Tier1	Q9H2A7	rs11658971	A	G	0.12683	0.2479	0.0364	0.176556	0.319244	9.54993e-12	3301
A6NH11	rs34460487	A	G	0.301196	0.0172599	0.267367	0.335025	3.40519e-68	rs34460487_A6NH11	Same	1.10191	0.271	Tier1	A6NH11	rs34460487	A	G	0.34637	0.2669	0.0259	0.216136	0.317664	6.76083e-25	3301
A6NH11	rs4533344	T	C	0.204601	0.0254512	0.154717	0.254485	9.06077e-16	rs4533344_A6NH11	Same	0.971236	0.331	Tier1	A6NH11	rs4533344	T	C	0.12759	0.1601	0.0381	0.085424	0.234776	2.63027e-05	3301
A6NH11	rs78050081	T	C	-0.402932	0.0436728	-0.488531	-0.317333	2.80531e-20	rs78050081_A6NH11	Same	-0.236673	0.813	Tier1	A6NH11	rs78050081	T	C	0.03684	-0.3843	0.0655	-0.51268	-0.25592	4.46684e-09	3301
A6NH11	rs567339168	G	A	-0.4771	0.0779284	-0.62984	-0.32436	9.22437e-10	rs567339168_A6NH11	Same	1.97729	0.048	Tier1	A6NH11	rs567339168	G	A	0.01118	-0.7751	0.129	-1.02794	-0.52226	1.90546e-09	3301
P07359	rs6065	T	C	0.380574	0.030665	0.320471	0.440677	2.2867e-35	rs6065_P07359	Same	1.0093	0.313	Tier1	P07359	rs6065	T	C	0.07108	0.323	0.0481	0.228724	0.417276	1.99526e-11	3301
O43508	rs62059804	A	C	0.186167	0.0190441	0.148841	0.223493	1.4336e-22	rs62059804_O43508	Same	-6.0386	1.55e-09	Tier2	O43508	rs62059804	A	C	0.2748	0.3847	0.0268	0.332172	0.437228	8.51138e-47	3301
O43508	rs9907657	T	G	-0.177921	0.0233279	-0.223644	-0.132198	2.40345e-14	rs9907657_O43508	Same	3.53649	0.000405	Tier2	O43508	rs9907657	T	G	0.17008	-0.3194	0.0325	-0.3831	-0.2557	8.91251e-23	3301
Q96F10	rs13894	C	T	-0.313827	0.032599	-0.377721	-0.249933	6.15637e-22	rs13894_Q96F10	Same	-0.00386252	0.997	Tier1	Q96F10	rs13894	A	G	0.06871	-0.3136	0.0489	-0.409444	-0.217756	1.38038e-10	3301
P14415	rs72829444	A	G	0.272728	0.0193013	0.234898	0.310558	2.47959e-45	rs72829444_P14415	Same	3.57487	0.00035	Tier2	P14415	rs72829444	A	G	0.2497	0.1473	0.0293	0.089872	0.204728	4.89779e-07	3301
P14415	rs1050541	T	G	-0.217173	0.0167097	-0.249924	-0.184422	1.27474e-38	rs1050541_P14415	Same	-3.66528	0.000247	Tier2	P14415	rs1050541	G	T	0.55706	-0.1042	0.0259	-0.154964	-0.053436	5.62341e-05	3301
P14415	rs1641513	T	C	-0.567497	0.0254381	-0.617356	-0.517638	3.02378e-110	rs1641513_P14415	Same	-4.03166	5.54e-05	Tier2	P14415	rs1641513	C	T	0.88229	-0.3828	0.0381	-0.457476	-0.308124	1.07152e-23	3301
O95631	rs16957995	A	C	0.351042	0.0166568	0.318395	0.383689	1.34852e-98	rs16957995_O95631	Same	0.13981	0.889	Tier1	O95631	rs16957995	A	C	0.40404	0.3469	0.0245	0.29888	0.39492	1.51356e-45	3301
O95631	rs9897200	T	G	-0.674685	0.0258053	-0.725263	-0.624107	1.11714e-150	rs9897200_O95631	Same	-2.26162	0.0237	Tier1	O95631	rs9897200	T	G	0.11063	-0.5708	0.038	-0.64528	-0.49632	5.01187e-51	3301
Q9UNK0	rs35082231	T	C	0.331815	0.0193442	0.2939	0.36973	5.94487e-66	rs35082231_Q9UNK0	Same	5.83358	5.42e-09	Tier2	Q9UNK0	rs35082231	T	C	0.23869	0.127	0.0293	0.069572	0.184428	1.44544e-05	3301
P55083	rs139356332	C	G	-0.863895	0.0567372	-0.9751	-0.75269	2.36807e-52	rs139356332_P55083	Same	-4.24816	2.16e-05	Tier2	P55083	rs139356332	C	G	0.03335	-0.4654	0.0747	-0.611812	-0.318988	4.57088e-10	3301
P30838	rs887241	A	C	0.211498	0.0172701	0.177649	0.245347	1.75384e-34	rs887241_P30838	Same	-0.983045	0.326	Tier1	P30838	rs887241	C	A	0.66164	0.2421	0.0259	0.191336	0.292864	7.76247e-21	3301
O00182	rs3751092	G	A	-0.323739	0.0186145	-0.360224	-0.287254	9.53218e-68	rs3751092_O00182	Same	-4.10596	4.03e-05	Tier2	O00182	rs3751092	G	A	0.2745	-0.185	0.0282	-0.240272	-0.129728	5.12861e-11	3301
P04004	rs7212349	T	C	0.0803865	0.0167017	0.0476511	0.113122	1.48635e-06	rs7212349_P04004	Same	-28.7111	2.78e-181	Tier2	P04004	rs7212349	C	T	0.55332	0.8285	0.02	0.7893	0.8677	0	3301
P09972	rs141921160	T	C	-0.898063	0.0826789	-1.06011	-0.736012	1.7476e-27	rs141921160_P09972	Same	-1.94561	0.0517	Tier1	P09972	rs141921160	T	C	0.01206	-0.597	0.1308	-0.853368	-0.340632	5.01187e-06	3301
P80098	rs3138037	C	T	-0.66537	0.0217967	-0.708092	-0.622648	1.17274e-204	rs3138037_P80098	Same	-2.07955	0.0376	Tier1	P80098	rs3138037	C	T	0.15773	-0.5833	0.0329	-0.647784	-0.518816	2.63027e-70	3301
P80098	rs34202026	T	A	1.32946	0.0589161	1.21398	1.44494	9.50186e-113	rs34202026_P80098	Same	0.124914	0.901	Tier1	P80098	rs34202026	T	A	0.02096	1.3165	0.0854	1.14912	1.48388	1.34896e-53	3301
P80075	rs74832623	G	A	-0.59985	0.0566186	-0.710822	-0.488878	3.15786e-26	rs74832623_P80075	Opp	-9.57753	9.94e-22	Tier2	P80075	rs74832623	G	A	0.02336	0.4177	0.0899	0.241496	0.593904	3.38844e-06	3301
P80075	rs34202026	T	A	-0.694283	0.0596789	-0.811254	-0.577312	2.77984e-31	rs34202026_P80075	Opp	-10.9555	6.25e-28	Tier2	P80075	rs34202026	T	A	0.02096	0.4715	0.0881	0.298824	0.644176	8.51138e-08	3301
P80075	rs3138037	C	T	-1.12142	0.0302549	-1.18072	-1.06212	0	rs3138037_P80075	Same	-19.5836	2.14e-85	Tier2	P80075	rs3138037	C	T	0.15773	-0.2272	0.0342	-0.294232	-0.160168	3.16228e-11	3301
P13501	rs2107538	T	C	-0.643011	0.0211083	-0.684383	-0.601639	8.18369e-204	rs2107538_P13501	Same	-11.4222	3.24e-30	Tier2	P13501	rs2107538	T	C	0.17868	-0.208	0.0317	-0.270132	-0.145868	5.62341e-11	3301
O15467	rs33995560	C	T	-1.21916	0.0328918	-1.28363	-1.15469	0	rs33995560_O15467	Same	3.46802	0.000524	Tier2	O15467	rs33995560	C	T	0.07681	-1.4001	0.0405	-1.47948	-1.32072	3.16228e-262	3301
O15467	rs1635272	A	G	0.316579	0.0225507	0.27238	0.360778	9.05406e-45	rs1635272_O15467	Opp	17.0506	3.46e-65	Tier2	O15467	rs1635272	G	A	0.83157	-0.3593	0.0326	-0.423196	-0.295404	3.23594e-28	3301
Q16627	rs16971802	C	T	-0.837203	0.0394072	-0.914441	-0.759965	3.67271e-100	rs16971802_Q16627	Same	-4.52263	6.11e-06	Tier2	Q16627	rs16971802	C	T	0.05086	-0.5312	0.055	-0.639	-0.4234	4.46684e-22	3301
Q16627	rs41495150	G	C	0.721597	0.0461687	0.631106	0.812088	4.57908e-55	rs41495150_Q16627	Same	2.43742	0.0148	Tier1	Q16627	rs41495150	G	C	0.02854	0.5036	0.0766	0.353464	0.653736	4.89779e-11	3301
Q16627	rs9903158	C	T	-1.2612	0.0338867	-1.32762	-1.19478	3.46844e-303	rs9903158_Q16627	Same	-2.9825	0.00286	Tier1	Q16627	rs9903158	C	T	0.05615	-1.0813	0.0499	-1.1791	-0.983496	3.54813e-104	3301
Q16627	rs7222922	T	C	-1.07823	0.0290896	-1.13525	-1.02121	0	rs7222922_Q16627	Same	-5.95186	2.65e-09	Tier2	Q16627	rs7222922	T	C	0.10975	-0.7981	0.037	-0.87062	-0.72558	2.88403e-103	3301
Q16663	rs117111076	A	G	1.23027	0.0450438	1.14198	1.31856	2.9922e-164	rs117111076_Q16663	Same	-3.21221	0.00132	Tier1	Q16663	rs117111076	A	G	0.03549	1.4754	0.0616	1.35466	1.59614	8.31764e-127	3301
Q16663	rs8072327	T	C	1.24069	0.071578	1.1004	1.38098	2.63287e-67	rs8072327_Q16663	Same	-1.50697	0.132	Tier1	Q16663	rs8072327	T	C	0.01175	1.4488	0.1181	1.21732	1.68028	1.25893e-34	3301
Q16663	rs2293788	A	G	-0.333625	0.0372949	-0.406723	-0.260527	3.69977e-19	rs2293788_Q16663	Same	-1.53641	0.124	Tier1	Q16663	rs2293788	A	G	0.05668	-0.2333	0.0536	-0.338356	-0.128244	1.31826e-05	3301
Q16663	rs2075746	T	C	0.285643	0.0166272	0.253054	0.318232	3.79608e-66	rs2075746_Q16663	Same	1.07206	0.284	Tier1	Q16663	rs2075746	C	T	0.54285	0.2539	0.0245	0.20588	0.30192	3.46737e-25	3301
Q16663	rs12451192	G	A	1.21674	0.0450699	1.1284	1.30508	1.61537e-160	rs12451192_Q16663	Same	-3.70847	0.000209	Tier2	Q16663	rs12451192	T	C	0.03486	1.5031	0.0627	1.38021	1.62599	7.07946e-127	3301
Q16663	rs1635273	T	C	0.220241	0.0195994	0.181826	0.258656	2.68027e-29	rs1635273_Q16663	Opp	14.4014	5.07e-47	Tier2	Q16663	rs1635273	C	T	0.757	-0.2767	0.0284	-0.332364	-0.221036	1.90546e-22	3301
Q16663	rs75456429	T	C	1.51347	0.0475925	1.42019	1.60675	6.35282e-222	rs75456429_Q16663	Same	-3.35086	0.000806	Tier2	Q16663	rs75456429	T	C	0.02327	1.8148	0.0763	1.66525	1.96435	4.2658e-125	3301
P55773	rs2293788	A	G	-0.506523	0.0371588	-0.579354	-0.433692	2.60922e-42	rs2293788_P55773	Same	-2.47974	0.0131	Tier1	P55773	rs2293788	A	G	0.05668	-0.3452	0.0534	-0.449864	-0.240536	1e-10	3301
P55773	rs80219613	T	C	-1.50947	0.0710925	-1.64881	-1.37013	4.78743e-100	rs80219613_P55773	Same	-0.979611	0.327	Tier1	P55773	rs80219613	T	C	0.01382	-1.3859	0.1042	-1.59013	-1.18167	2.39883e-40	3301
P55773	rs117321474	C	T	-1.04044	0.0483342	-1.13517	-0.945705	8.89275e-103	rs117321474_P55773	Same	-3.45851	0.000543	Tier2	P55773	rs117321474	C	T	0.02451	-0.7157	0.0805	-0.87348	-0.55792	6.16595e-19	3301
P55773	rs854678	T	C	-0.273828	0.0165102	-0.306188	-0.241468	8.89179e-62	rs854678_P55773	Opp	-15.4802	4.72e-54	Tier2	P55773	rs854678	T	C	0.48166	0.1848	0.0246	0.136584	0.233016	6.0256e-14	3301
P55773	rs72830000	A	G	0.712261	0.0350757	0.643513	0.781009	1.12867e-91	rs72830000_P55773	Same	-4.92362	8.5e-07	Tier2	P55773	rs72830000	A	G	0.05558	1.0154	0.0506	0.916224	1.11458	1.44544e-89	3301
P55773	rs10491118	G	T	0.160451	0.0289702	0.103669	0.217233	3.05113e-08	rs10491118_P55773	Same	-6.84886	7.44e-12	Tier2	P55773	rs10491118	T	G	0.0827	0.5184	0.0435	0.43314	0.60366	1.09648e-32	3301
P55773	rs1734956	T	G	-0.57249	0.0335055	-0.638161	-0.506819	1.873e-65	rs1734956_P55773	Opp	-13.1218	2.47e-39	Tier2	P55773	rs1734956	G	T	0.94172	0.2525	0.0532	0.148228	0.356772	2.0893e-06	3301
P55773	rs712048	A	C	-0.901961	0.0243341	-0.949656	-0.854266	0	rs712048_P55773	Opp	-26.9765	2.79e-160	Tier2	P55773	rs712048	C	A	0.87372	0.2972	0.0372	0.224288	0.370112	1.38038e-15	3301
P55773	rs80219613	T	C	-1.20709	0.0714986	-1.34723	-1.06695	6.03063e-64	rs80219613_P55773	Same	1.41496	0.157	Tier1	P55773	rs80219613	T	C	0.01382	-1.3859	0.1042	-1.59013	-1.18167	2.39883e-40	3301
P55773	rs2735477	T	G	-0.308374	0.0164702	-0.340656	-0.276092	3.20628e-78	rs2735477_P55773	Opp	-16.0866	3.17e-58	Tier2	P55773	rs2735477	T	G	0.49808	0.1692	0.0247	0.120788	0.217612	6.76083e-12	3301
P55773	rs2735487	G	A	0.0340813	0.0197069	-0.00454421	0.0727068	0.0837357	rs2735487_P55773	Opp	4.59986	4.23e-06	Tier2	P55773	rs2735487	A	G	0.76206	-0.1272	0.029	-0.18404	-0.07036	1.1749e-05	3301
P55773	rs117321474	C	T	-1.17541	0.0481138	-1.26971	-1.08111	8.25634e-132	rs117321474_P55773	Same	-4.90186	9.49e-07	Tier2	P55773	rs117321474	C	T	0.02451	-0.7157	0.0805	-0.87348	-0.55792	6.16595e-19	3301
P55773	rs1005107	T	C	0.37038	0.0273888	0.316698	0.424062	1.1432e-41	rs1005107_P55773	Same	2.94463	0.00323	Tier1	P55773	rs1005107	T	C	0.12285	0.2247	0.0412	0.143948	0.305452	4.7863e-08	3301
P55773	rs854664	A	G	-0.323046	0.027712	-0.377362	-0.26873	2.10721e-31	rs854664_P55773	Opp	-12.1523	5.57e-34	Tier2	P55773	rs854664	G	A	0.90335	0.2976	0.0429	0.213516	0.381684	3.98107e-12	3301
P10147	rs2015086	G	A	0.608978	0.0235926	0.562736	0.65522	6.46426e-147	rs2015086_P10147	Same	-2.61485	0.00893	Tier1	P10147	rs2015086	G	A	0.13145	0.72	0.0353	0.650812	0.789188	1.58489e-92	3301
P10147	rs9903158	C	T	0.456293	0.0353221	0.387062	0.525524	3.56021e-38	rs9903158_P10147	Same	-0.0410924	0.967	Tier1	P10147	rs9903158	C	T	0.05615	0.4589	0.0527	0.355608	0.562192	3.16228e-18	3301
P16619	rs60479964	A	G	0.378971	0.0283323	0.32344	0.434502	8.36165e-41	rs60479964_P16619	Same	-0.306546	0.759	Tier1	P16619	rs60479964	A	G	0.09322	0.3944	0.0416	0.312864	0.475936	2.45471e-21	3301
P16619	rs2015052	G	T	0.616139	0.0403081	0.537135	0.695143	9.51645e-53	rs2015052_P16619	Same	0.185614	0.853	Tier1	P16619	rs2015052	G	T	0.04208	0.6021	0.064	0.47666	0.72754	4.89779e-21	3301
P28799	rs5848	T	C	-0.254866	0.0183528	-0.290837	-0.218895	7.58778e-44	rs5848_P28799	Same	0.638632	0.523	Tier1	P28799	rs5848	T	C	0.28735	-0.2763	0.0281	-0.331376	-0.221224	8.12831e-23	3301
O15335	rs184613584	C	A	-0.658234	0.0778587	-0.810837	-0.505631	2.80973e-17	rs184613584_O15335	Same	-0.161796	0.871	Tier1	O15335	rs184613584	C	A	0.00968	-0.6338	0.1294	-0.887424	-0.380176	9.54993e-07	3301
Q8TB22	rs1132414	G	A	-0.473202	0.0186649	-0.509785	-0.436619	8.43827e-142	rs1132414_Q8TB22	Same	-9.67258	3.94e-22	Tier2	Q8TB22	rs1132414	G	A	0.24945	-0.1461	0.0282	-0.201372	-0.090828	2.18776e-07	3301
Q8TB22	rs111678638	A	G	-0.665483	0.0254005	-0.715268	-0.615698	2.68527e-151	rs111678638_Q8TB22	Same	-8.70512	3.17e-18	Tier2	Q8TB22	rs111678638	A	G	0.12551	-0.2748	0.037	-0.34732	-0.20228	1.1749e-13	3301
Q8TEU8	rs11079936	T	C	-0.71591	0.0193146	-0.753767	-0.678053	0	rs11079936_Q8TEU8	Same	-2.45374	0.0141	Tier1	Q8TEU8	rs11079936	C	T	0.66932	-0.6407	0.0238	-0.687348	-0.594052	8.12831e-160	3301
Q8TEU8	rs62061891	G	A	-0.336312	0.0241445	-0.383635	-0.288989	4.21443e-44	rs62061891_Q8TEU8	Same	-1.93804	0.0526	Tier1	Q8TEU8	rs62061891	G	A	0.13315	-0.2502	0.0373	-0.323308	-0.177092	2.0893e-11	3301
Q8TEU8	rs117626541	G	A	0.885155	0.0589102	0.769691	1.00062	4.99882e-51	rs117626541_Q8TEU8	Same	2.76673	0.00566	Tier1	Q8TEU8	rs117626541	G	A	0.02143	0.594	0.0872	0.423088	0.764912	9.54993e-12	3301
P22392	rs16949649	C	T	-0.508044	0.0164921	-0.540369	-0.475719	2.2304e-208	rs16949649_P22392	Same	-12.0149	2.97e-33	Tier2	P22392	rs16949649	C	T	0.3981	-0.1532	0.0245	-0.20122	-0.10518	4.2658e-10	3301
P22392	rs145372333	A	G	-1.37413	0.0407707	-1.45404	-1.29422	5.07387e-249	rs145372333_P22392	Same	-14.7268	4.34e-49	Tier2	P22392	rs145372333	A	G	0.04259	-0.2838	0.0618	-0.404928	-0.162672	4.46684e-06	3301
P22392	rs2318785	A	G	0.380468	0.016387	0.348349	0.412587	3.0203e-119	rs2318785_P22392	Same	8.84761	8.94e-19	Tier2	P22392	rs2318785	A	G	0.43575	0.1093	0.0259	0.058536	0.160064	2.39883e-05	3301
Q9NS85	rs117399000	A	G	-0.751077	0.0483836	-0.845909	-0.656245	2.40973e-54	rs117399000_Q9NS85	Same	-1.91688	0.0553	Tier1	Q9NS85	rs117399000	A	G	0.03744	-0.5939	0.0662	-0.723652	-0.464148	3.01995e-19	3301
Q9NS85	rs73989411	G	A	0.320009	0.0230016	0.274926	0.365092	5.32021e-44	rs73989411_Q9NS85	Same	2.28092	0.0226	Tier1	Q9NS85	rs73989411	G	A	0.15732	0.226	0.0342	0.158968	0.293032	3.98107e-11	3301
Q9NS85	rs203049	A	G	-0.11397	0.0166205	-0.146546	-0.0813938	7.02284e-12	rs203049_Q9NS85	Same	-0.634165	0.526	Tier1	Q9NS85	rs203049	A	G	0.50282	-0.0953	0.0243	-0.142928	-0.047672	8.51138e-05	3301
P22079	rs11656836	A	C	-0.281027	0.0204469	-0.321103	-0.240951	5.51437e-43	rs11656836_P22079	Same	-0.532407	0.594	Tier1	P22079	rs11656836	T	G	0.19349	-0.2613	0.0309	-0.321864	-0.200736	2.95121e-17	3301
P05164	rs75394768	A	C	-0.50623	0.0337716	-0.572422	-0.440038	8.56146e-51	rs75394768_P05164	Same	0.152405	0.879	Tier1	P05164	rs75394768	A	C	0.0708	-0.5151	0.0474	-0.608004	-0.422196	1.47911e-27	3301
P05164	rs2243827	T	G	0.223621	0.0222403	0.18003	0.267212	8.75299e-24	rs2243827_P05164	Same	-0.8135	0.416	Tier1	P05164	rs2243827	T	G	0.1625	0.2564	0.0336	0.190544	0.322256	2.29087e-14	3301
P05164	rs56378716	G	A	-0.790493	0.0784208	-0.944198	-0.636788	6.76237e-24	rs56378716_P05164	Same	-2.30365	0.0212	Tier1	P05164	rs56378716	G	A	0.01242	-0.4806	0.1093	-0.694828	-0.266372	1.09648e-05	3301
P05164	rs74906753	C	T	-0.195449	0.0464879	-0.286565	-0.104333	2.61891e-05	rs74906753_P05164	Same	1.63908	0.101	Tier1	P05164	rs74906753	C	T	0.0477	-0.3362	0.0722	-0.477712	-0.194688	3.31597e-06	3394
Q9UBG0	rs146385050	A	C	-0.419525	0.0208012	-0.460295	-0.378755	1.85996e-90	rs146385050_Q9UBG0	Same	-5.2247	1.74e-07	Tier2	Q9UBG0	rs146385050	A	C	0.19505	-0.2188	0.0323	-0.282108	-0.155492	1.28825e-11	3301
Q9UBG0	rs2465429	A	G	-0.786588	0.0661029	-0.91615	-0.657026	1.19135e-32	rs2465429_Q9UBG0	Same	-2.66328	0.00774	Tier1	Q9UBG0	rs2465429	G	A	0.98242	-0.4801	0.0942	-0.664732	-0.295468	3.46737e-07	3301
Q9UBG0	rs12452590	G	T	0.296862	0.0171416	0.263264	0.33046	3.42708e-67	rs12452590_Q9UBG0	Same	5.64817	1.62e-08	Tier2	Q9UBG0	rs12452590	G	T	0.35528	0.1167	0.0269	0.063976	0.169424	1.44544e-05	3301
Q96MK3	rs2302233	T	A	-0.29851	0.0197598	-0.337239	-0.259781	1.45798e-51	rs2302233_Q96MK3	Same	-3.90867	9.28e-05	Tier2	Q96MK3	rs2302233	T	A	0.23191	-0.1607	0.0292	-0.217932	-0.103468	3.54813e-08	3301
Q96MK3	rs62088365	A	T	-0.339444	0.0286177	-0.395535	-0.283353	1.87965e-32	rs62088365_Q96MK3	Same	0.686415	0.492	Tier1	Q96MK3	rs62088365	A	T	0.09419	-0.3745	0.0423	-0.457408	-0.291592	8.51138e-19	3301
Q9UGN4	rs2272111	A	G	-0.895737	0.0241661	-0.943103	-0.848371	0	rs2272111_Q9UGN4	Same	-11.5733	5.62e-31	Tier2	Q9UGN4	rs2272111	A	G	0.2005	-0.4499	0.03	-0.5087	-0.3911	8.31764e-51	3301
Q9UGN4	rs2706532	T	C	-0.512884	0.0161707	-0.544579	-0.481189	9.11221e-221	rs2706532_Q9UGN4	Same	-9.4876	2.36e-21	Tier2	Q9UGN4	rs2706532	T	C	0.43297	-0.2304	0.025	-0.2794	-0.1814	3.16228e-20	3301
Q9UGN4	rs145767181	G	A	-1.01593	0.0728086	-1.15863	-0.873225	2.99828e-44	rs145767181_Q9UGN4	Same	-3.83208	0.000127	Tier2	Q9UGN4	rs145767181	G	A	0.01964	-0.5606	0.0939	-0.744644	-0.376556	2.39883e-09	3301
Q08708	rs62087200	A	G	-0.797043	0.0378449	-0.871219	-0.722867	1.8221e-98	rs62087200_Q08708	Same	-2.66489	0.0077	Tier1	Q08708	rs62087200	A	G	0.04409	-0.608	0.06	-0.7256	-0.4904	3.98107e-24	3301
Q08708	rs145767181	G	A	-0.425296	0.073215	-0.568797	-0.281795	6.28971e-09	rs145767181_Q08708	Same	-0.22894	0.819	Tier1	Q08708	rs145767181	G	A	0.01964	-0.398	0.0941	-0.582436	-0.213564	2.34423e-05	3301
Q8TCD5	rs78625720	A	G	-1.5355	0.0506598	-1.63479	-1.43621	8.46159e-202	rs78625720_Q8TCD5	Same	-8.89776	5.7e-19	Tier2	Q8TCD5	rs78625720	A	G	0.02954	-0.7529	0.0719	-0.893824	-0.611976	1.20226e-25	3301
P84157	rs12950841	T	C	0.508301	0.0166705	0.475627	0.540975	3.42358e-204	rs12950841_P84157	Same	10.0825	6.61e-24	Tier2	P84157	rs12950841	T	C	0.3807	0.2045	0.0251	0.155304	0.253696	3.89045e-16	3301
P84157	rs111262383	C	A	1.31314	0.0772767	1.16168	1.4646	9.3009e-65	rs111262383_P84157	Same	5.12207	3.02e-07	Tier2	P84157	rs111262383	C	A	0.01835	0.6755	0.0976	0.484204	0.866796	4.46684e-12	3301
Q6UWV6	rs34106585	T	C	0.881277	0.0256817	0.830941	0.931613	4.62975e-258	rs34106585_Q6UWV6	Same	-3.96014	7.49e-05	Tier2	Q6UWV6	rs34106585	T	C	0.1325	1.0516	0.0345	0.98398	1.11922	9.54993e-204	3301
Q6UWV6	rs34106585	T	C	0.881277	0.0256817	0.830941	0.931613	4.62975e-258	rs34106585_Q6UWV6	Same	-3.96014	7.49e-05	Tier2	Q6UWV6	rs34106585	T	C	0.1325	1.0516	0.0345	0.98398	1.11922	9.54993e-204	3301
Q6UWV6	rs11657217	G	C	0.681844	0.0183955	0.645789	0.717899	0	rs11657217_Q6UWV6	Same	-3.29562	0.000982	Tier2	Q6UWV6	rs11657217	G	C	0.30485	0.7815	0.024	0.73446	0.82854	1.54882e-232	3301
Q6UWV6	rs34106585	T	C	0.881277	0.0256817	0.830941	0.931613	4.62975e-258	rs34106585_Q6UWV6	Same	-3.96014	7.49e-05	Tier2	Q6UWV6	rs34106585	T	C	0.1325	1.0516	0.0345	0.98398	1.11922	9.54993e-204	3301
Q6UWV6	rs78553282	T	C	-0.277367	0.040269	-0.356294	-0.19844	5.66412e-12	rs78553282_Q6UWV6	Same	-0.595194	0.552	Tier1	Q6UWV6	rs78553282	T	C	0.05217	-0.2349	0.0589	-0.350344	-0.119456	6.60693e-05	3301
Q6UWV6	rs58457081	T	G	0.423953	0.055685	0.31481	0.533096	2.66941e-14	rs58457081_Q6UWV6	Same	-1.69171	0.0907	Tier1	Q6UWV6	rs58457081	T	G	0.02515	0.5936	0.0834	0.430136	0.757064	1.09648e-12	3301
Q6UWV6	rs138330215	A	G	0.84984	0.066307	0.719878	0.979802	1.32123e-37	rs138330215_Q6UWV6	Same	-1.10889	0.267	Tier1	Q6UWV6	rs138330215	A	G	0.01952	0.9816	0.0986	0.788344	1.17486	2.39883e-23	3301
Q6UWV6	rs111943261	C	T	0.668165	0.0220757	0.624897	0.711433	3.11947e-201	rs111943261_Q6UWV6	Same	-2.33096	0.0198	Tier1	Q6UWV6	rs111943261	C	T	0.16506	0.7584	0.0318	0.696072	0.820728	6.76083e-126	3301
Q6UWV6	rs113238806	A	G	0.587371	0.0291638	0.53021	0.644532	3.2653e-90	rs113238806_Q6UWV6	Same	1.35083	0.177	Tier1	Q6UWV6	rs113238806	A	G	0.10336	0.5183	0.042	0.43598	0.60062	5.37032e-35	3301
Q6UWV6	rs141415334	C	T	0.478803	0.0774997	0.326904	0.630702	6.48674e-10	rs141415334_Q6UWV6	Same	-1.19277	0.233	Tier1	Q6UWV6	rs141415334	C	T	0.01779	0.6316	0.102	0.43168	0.83152	5.88844e-10	3301
Q6UWV6	rs77246697	A	T	0.548205	0.0576054	0.435298	0.661112	1.79026e-21	rs77246697_Q6UWV6	Same	0.594727	0.552	Tier1	Q6UWV6	rs77246697	A	T	0.02348	0.4861	0.0871	0.315384	0.656816	2.39883e-08	3301
Q15818	rs9896281	C	G	0.66329	0.02944	0.605588	0.720992	2.09916e-112	rs9896281_Q15818	Same	2.98736	0.00281	Tier1	Q15818	rs9896281	C	G	0.09541	0.5108	0.0417	0.429068	0.592532	1.94984e-34	3301
Q15818	rs144443274	T	C	-0.236707	0.0217681	-0.279373	-0.194041	1.5331e-27	rs144443274_Q15818	Same	-0.335076	0.738	Tier1	Q15818	rs144443274	T	C	0.1845	-0.2236	0.0325	-0.2873	-0.1599	6.16595e-12	3301
Q6P988	rs111343749	G	A	-0.29555	0.0404089	-0.374751	-0.216349	2.59343e-13	rs111343749_Q6P988	Same	-0.761582	0.446	Tier1	Q6P988	rs111343749	A	G	0.05094	-0.2424	0.0569	-0.353924	-0.130876	1.99526e-05	3301
Q8WVN6	rs1132115	T	A	0.352383	0.0164475	0.320146	0.38462	7.86147e-102	rs1132115_Q8WVN6	Same	2.86057	0.00423	Tier1	Q8WVN6	rs1132115	A	T	0.509	0.2651	0.0257	0.214728	0.315472	5.12861e-25	3301
Q8WVN6	rs114014882	C	T	-0.734895	0.0402744	-0.813833	-0.655957	2.17725e-74	rs114014882_Q8WVN6	Same	-2.82147	0.00478	Tier1	Q8WVN6	rs114014882	C	T	0.0426	-0.5244	0.0628	-0.647488	-0.401312	7.07946e-17	3301
Q5KU26	rs2846666	C	A	0.230298	0.0186573	0.19373	0.266866	5.27413e-35	rs2846666_Q5KU26	Same	1.34538	0.179	Tier1	Q5KU26	rs2846666	A	C	0.70872	0.1857	0.0274	0.131996	0.239404	1.31826e-11	3301
Q5KU26	rs7243583	T	C	0.216015	0.0188957	0.178979	0.253051	2.89494e-30	rs7243583_Q5KU26	Same	1.53633	0.124	Tier1	Q5KU26	rs7243583	C	T	0.72356	0.1645	0.0277	0.110208	0.218792	2.69153e-09	3301
Q8J025	rs476251	C	T	-0.080853	0.0167088	-0.113602	-0.0481038	1.30526e-06	rs476251_Q8J025	Same	1.19871	0.231	Tier1	Q8J025	rs476251	G	A	0.46391	-0.1165	0.0246	-0.164716	-0.068284	2.23872e-06	3301
Q7L1S5	rs1817607	T	A	-0.285583	0.0165889	-0.318097	-0.253069	2.03873e-66	rs1817607_Q7L1S5	Same	-1.68255	0.0925	Tier1	Q7L1S5	rs1817607	T	A	0.43911	-0.2358	0.0245	-0.28382	-0.18778	7.4131e-22	3301
Q7L1S5	rs6508477	T	G	0.294581	0.017984	0.259332	0.32983	2.64825e-60	rs6508477_Q7L1S5	Same	-0.706744	0.48	Tier1	Q7L1S5	rs6508477	T	G	0.29009	0.3181	0.028	0.26322	0.37298	5.37032e-30	3301
Q02487	rs1790687	A	T	-0.454465	0.023919	-0.501346	-0.407584	1.70004e-80	rs1790687_Q02487	Same	-5.34108	9.24e-08	Tier2	Q02487	rs1790687	T	A	0.87746	-0.2169	0.0375	-0.2904	-0.1434	7.24436e-09	3301
Q02487	rs10084050	G	A	-0.431322	0.0290501	-0.48826	-0.374384	7.22023e-50	rs10084050_Q02487	Same	-4.75429	1.99e-06	Tier2	Q02487	rs10084050	G	A	0.08891	-0.185	0.0429	-0.269084	-0.100916	1.62181e-05	3301
Q02487	rs151289743	T	G	0.615291	0.053496	0.510439	0.720143	1.2946e-30	rs151289743_Q02487	Same	2.23358	0.0255	Tier1	Q02487	rs151289743	T	G	0.02112	0.3799	0.0908	0.201932	0.557868	2.88403e-05	3301
Q14126	rs1460602	T	C	-0.365613	0.0167755	-0.398493	-0.332733	2.6199e-105	rs1460602_Q14126	Same	-6.8336	8.28e-12	Tier2	Q14126	rs1460602	T	C	0.39449	-0.1576	0.0254	-0.207384	-0.107816	5.12861e-10	3301
Q14126	rs147145691	T	C	-0.616195	0.0559121	-0.725783	-0.506607	3.03388e-28	rs147145691_Q14126	Same	-2.33188	0.0197	Tier1	Q14126	rs147145691	T	C	0.02614	-0.3863	0.0812	-0.545452	-0.227148	1.99526e-06	3301
Q14126	rs4799585	T	C	-0.206378	0.0177334	-0.241135	-0.171621	2.64615e-31	rs4799585_Q14126	Same	-2.45731	0.014	Tier1	Q14126	rs4799585	T	C	0.30698	-0.127	0.027	-0.17992	-0.07408	2.63027e-06	3301
Q9UBX8	rs113222817	G	T	-1.52386	0.0414474	-1.6051	-1.44262	6.41959e-296	rs113222817_Q9UBX8	Same	-6.32833	2.48e-10	Tier2	Q9UBX8	rs113222817	G	T	0.0432	-1.0717	0.0582	-1.18577	-0.957628	1.12202e-75	3301
Q9UBX8	rs146604888	A	C	0.900179	0.0824263	0.738624	1.06173	9.14601e-28	rs146604888_Q9UBX8	Same	-3.64195	0.000271	Tier2	Q9UBX8	rs146604888	A	C	0.01053	1.4525	0.1273	1.20299	1.70201	3.63078e-30	3301
Q9H0R4	rs79420880	T	C	1.29154	0.0348445	1.22324	1.35984	0	rs79420880_Q9H0R4	Same	9.59411	8.46e-22	Tier2	Q9H0R4	rs79420880	T	C	0.05245	0.6685	0.0548	0.561092	0.775908	3.23594e-34	3301
P51124	rs8107361	G	A	0.207836	0.0316614	0.14578	0.269892	5.22626e-11	rs8107361_P51124	Same	-2.17117	0.0299	Tier1	P51124	rs8107361	G	A	0.93104	0.3345	0.049	0.23846	0.43054	8.31764e-12	3301
P24158	rs2930902	G	A	-0.175505	0.0218722	-0.218374	-0.132636	1.0225e-15	rs2930902_P24158	Same	0.620246	0.535	Tier1	P24158	rs2930902	G	A	0.18193	-0.1997	0.0323	-0.263008	-0.136392	6.0256e-10	3301
P24158	rs2930899	G	C	-0.141361	0.018012	-0.176664	-0.106058	4.22139e-15	rs2930899_P24158	Same	0.341866	0.732	Tier1	P24158	rs2930899	C	G	0.6866	-0.1524	0.0268	-0.204928	-0.099872	1.38038e-08	3301
P21217	rs708686	T	C	-0.6682	0.0180274	-0.703534	-0.632866	0	rs708686_P21217	Same	6.12395	9.13e-10	Tier2	P21217	rs708686	T	C	0.27402	-0.853	0.0242	-0.900432	-0.805568	3.0903e-273	3301
P21217	rs4807816	G	A	0.385904	0.0188924	0.348875	0.422933	9.73135e-93	rs4807816_P21217	Same	-4.03286	5.51e-05	Tier2	P21217	rs4807816	G	A	0.27648	0.5188	0.027	0.46588	0.57172	1.99526e-82	3301
P21217	rs12977833	C	T	0.110174	0.0165468	0.0777424	0.142606	2.76927e-11	rs12977833_P21217	Same	-0.969829	0.332	Tier1	P21217	rs12977833	C	T	0.48651	0.1413	0.0275	0.0874	0.1952	2.88403e-07	3301
Q11128	rs73920065	C	T	-0.636504	0.0346261	-0.704371	-0.568637	1.82456e-75	rs73920065_Q11128	Same	-1.00657	0.314	Tier1	Q11128	rs73920065	C	T	0.05879	-0.5732	0.0525	-0.6761	-0.4703	8.51138e-28	3301
Q11128	rs778977	T	C	-0.357649	0.016592	-0.390169	-0.325129	4.70005e-103	rs778977_Q11128	Same	0.215597	0.829	Tier1	Q11128	rs778977	T	C	0.41697	-0.3641	0.0249	-0.412904	-0.315296	2.63027e-48	3301
Q11128	rs3760775	T	G	-0.828345	0.0330204	-0.893065	-0.763625	7.09833e-139	rs3760775_Q11128	Same	-0.443925	0.657	Tier1	Q11128	rs3760775	T	G	0.05869	-0.801	0.052	-0.90292	-0.69908	1.77828e-53	3301
Q11128	rs11666151	G	A	0.338471	0.0165065	0.306118	0.370824	1.92773e-93	rs11666151_Q11128	Same	0.181611	0.856	Tier1	Q11128	rs11666151	A	G	0.58766	0.333	0.0252	0.283608	0.382392	5.7544e-40	3301
Q11128	rs1379868	G	A	-0.168657	0.0209798	-0.209777	-0.127537	9.05482e-16	rs1379868_Q11128	Same	3.99508	6.47e-05	Tier2	Q11128	rs1379868	G	A	0.17725	-0.3232	0.0325	-0.3869	-0.2595	2.34423e-23	3301
Q11128	rs113243450	A	G	0.709782	0.0764984	0.559845	0.859719	1.72061e-20	rs113243450_Q11128	Same	0.329435	0.742	Tier1	Q11128	rs113243450	A	G	0.01731	0.6688	0.0981	0.476524	0.861076	9.12011e-12	3301
O43557	rs12461821	A	G	0.115207	0.0224504	0.0712041	0.15921	2.87267e-07	rs12461821_O43557	Same	-1.16273	0.245	Tier1	O43557	rs12461821	A	G	0.16715	0.162	0.0334	0.096536	0.227464	1.25893e-06	3301
Q9HD89	rs34124816	C	A	-0.747875	0.0497668	-0.845418	-0.650332	4.8435e-51	rs34124816_Q9HD89	Same	-1.71326	0.0867	Tier1	Q9HD89	rs34124816	C	A	0.03763	-0.6083	0.0645	-0.73472	-0.48188	4.36516e-21	3301
Q9HD89	rs11667432	A	G	-0.185939	0.0174204	-0.220083	-0.151795	1.35193e-26	rs11667432_Q9HD89	Same	-0.666243	0.505	Tier1	Q9HD89	rs11667432	G	A	0.65894	-0.1634	0.029	-0.22024	-0.10656	1.69824e-08	3301
P06734	rs35921610	T	C	-0.257438	0.0304191	-0.317059	-0.197817	2.60496e-17	rs35921610_P06734	Same	-0.503353	0.615	Tier1	P06734	rs35921610	T	C	0.07923	-0.2293	0.0469	-0.321224	-0.137376	1.02329e-06	3301
P06734	rs12980031	G	T	-0.251556	0.0192968	-0.289378	-0.213734	7.62074e-39	rs12980031_P06734	Same	1.15384	0.249	Tier1	P06734	rs12980031	T	G	0.75076	-0.2932	0.0305	-0.35298	-0.23342	7.24436e-22	3301
P06734	rs11260015	A	T	-0.307516	0.0244428	-0.355424	-0.259608	2.68416e-36	rs11260015_P06734	Same	-1.66372	0.0962	Tier1	P06734	rs11260015	A	T	0.14377	-0.2369	0.0347	-0.304912	-0.168888	8.12831e-12	3301
P06734	rs11260013	T	C	-0.319231	0.0163944	-0.351364	-0.287098	1.89699e-84	rs11260013_P06734	Same	-0.537381	0.591	Tier1	P06734	rs11260013	T	C	0.49081	-0.3033	0.0247	-0.351712	-0.254888	9.77237e-35	3301
P06734	rs72558007	T	C	-0.506518	0.0574956	-0.619209	-0.393827	1.25493e-18	rs72558007_P06734	Same	-0.239128	0.811	Tier1	P06734	rs72558007	T	C	0.02701	-0.4835	0.0772	-0.634812	-0.332188	3.80189e-10	3301
P06734	rs4804774	C	G	-0.138377	0.0194367	-0.176473	-0.100281	1.08433e-12	rs4804774_P06734	Same	1.2507	0.211	Tier1	P06734	rs4804774	C	G	0.25261	-0.1834	0.0303	-0.242788	-0.124012	1.47911e-09	3301
Q9NNX6	rs7359874	T	A	0.262824	0.016406	0.230668	0.29498	9.26097e-58	rs7359874_Q9NNX6	Same	0.963935	0.335	Tier1	Q9NNX6	rs7359874	A	T	0.50838	0.234	0.025	0.185	0.283	7.24436e-21	3301
Q9NNX6	rs4804774	C	G	-0.404872	0.0191737	-0.442452	-0.367292	5.67105e-99	rs4804774_Q9NNX6	Same	-1.0998	0.271	Tier1	Q9NNX6	rs4804774	C	G	0.25261	-0.3659	0.0298	-0.424308	-0.307492	1.04713e-34	3301
Q9NNX6	rs8106657	C	T	-0.403478	0.0189458	-0.440612	-0.366344	1.22625e-100	rs8106657_Q9NNX6	Same	-1.41759	0.156	Tier1	Q9NNX6	rs8106657	C	T	0.24552	-0.3552	0.0283	-0.410668	-0.299732	4.2658e-36	3301
Q9NNX6	rs17159862	C	T	-0.287583	0.0234651	-0.333575	-0.241591	1.56432e-34	rs17159862_Q9NNX6	Same	-0.461999	0.644	Tier1	Q9NNX6	rs17159862	C	T	0.14487	-0.268	0.0353	-0.337188	-0.198812	3.31131e-14	3301
O15444	rs6603133	G	A	-0.389747	0.0162651	-0.421627	-0.357867	6.91111e-127	rs6603133_O15444	Same	-3.58907	0.000332	Tier2	O15444	rs6603133	C	T	0.50783	-0.2845	0.0244	-0.332324	-0.236676	1.7378e-31	3301
O15444	rs1593072	A	G	-0.393592	0.0162821	-0.425505	-0.361679	4.25498e-129	rs1593072_O15444	Same	-3.65093	0.000261	Tier2	O15444	rs1593072	G	A	0.5041	-0.2868	0.0243	-0.334428	-0.239172	3.31131e-32	3301
O15444	rs7259568	T	C	0.394895	0.0223473	0.351094	0.438696	7.03414e-70	rs7259568_O15444	Same	-1.98586	0.047	Tier1	O15444	rs7259568	T	C	0.1519	0.4747	0.0334	0.409236	0.540164	7.76247e-46	3301
O15444	rs74959615	A	G	-1.18605	0.0319985	-1.24877	-1.12333	0	rs74959615_O15444	Same	-4.00923	6.09e-05	Tier2	O15444	rs74959615	A	G	0.07829	-0.9718	0.0428	-1.05569	-0.887912	5.24807e-114	3301
O15444	rs572638711	C	T	-1.12871	0.0304515	-1.1884	-1.06902	0	rs572638711_O15444	Same	-4.79369	1.64e-06	Tier2	O15444	rs572638711	A	T	0.08147	-0.8773	0.0427	-0.960992	-0.793608	5.62341e-94	3301
Q9BY76	rs116843064	A	G	-0.621041	0.0573611	-0.733469	-0.508613	2.56782e-27	rs116843064_Q9BY76	Same	-1.29795	0.194	Tier1	Q9BY76	rs116843064	A	G	0.01886	-0.4801	0.0922	-0.660812	-0.299388	1.90546e-07	3301
P05362	rs114170067	T	C	0.662998	0.0373671	0.589759	0.736237	1.95781e-70	rs114170067_P05362	Same	-0.485193	0.628	Tier1	P05362	rs114170067	T	C	0.05243	0.6953	0.0551	0.587304	0.803296	1.90546e-36	3301
P05362	rs35929247	A	G	-0.808267	0.0218063	-0.851007	-0.765527	0	rs35929247_P05362	Same	4.00301	6.25e-05	Tier2	P05362	rs35929247	A	G	0.35558	-0.9289	0.0208	-0.969668	-0.888132	0	3301
P05362	rs35929247	A	G	-0.808267	0.0218063	-0.851007	-0.765527	0	rs35929247_P05362	Same	4.00301	6.25e-05	Tier2	P05362	rs35929247	A	G	0.35558	-0.9289	0.0208	-0.969668	-0.888132	0	3301
P05362	rs35929247	A	G	-0.808267	0.0218063	-0.851007	-0.765527	0	rs35929247_P05362	Same	4.00301	6.25e-05	Tier2	P05362	rs35929247	A	G	0.35558	-0.9289	0.0208	-0.969668	-0.888132	0	3301
P05362	rs35929247	A	G	-0.808267	0.0218063	-0.851007	-0.765527	0	rs35929247_P05362	Same	4.00301	6.25e-05	Tier2	P05362	rs35929247	A	G	0.35558	-0.9289	0.0208	-0.969668	-0.888132	0	3301
P05362	rs114170067	T	C	0.662998	0.0373671	0.589759	0.736237	1.95781e-70	rs114170067_P05362	Same	-0.485193	0.628	Tier1	P05362	rs114170067	T	C	0.05243	0.6953	0.0551	0.587304	0.803296	1.90546e-36	3301
P05362	rs11671931	G	A	-0.406146	0.0386381	-0.481877	-0.330415	7.64249e-26	rs11671931_P05362	Same	0.380644	0.703	Tier1	P05362	rs11671931	G	A	0.05438	-0.4317	0.0549	-0.539304	-0.324096	3.63078e-15	3301
P05362	rs1801714	T	C	-0.616158	0.0502913	-0.714729	-0.517587	1.64345e-34	rs1801714_P05362	Same	1.72383	0.0847	Tier1	P05362	rs1801714	T	C	0.03093	-0.7653	0.0704	-0.903284	-0.627316	1.47911e-27	3301
P05362	rs112599736	T	G	-0.501028	0.0214357	-0.543042	-0.459014	7.94965e-121	rs112599736_P05362	Same	3.48376	0.000494	Tier2	P05362	rs112599736	T	G	0.18797	-0.6309	0.0305	-0.69068	-0.57112	3.54813e-95	3301
P05362	rs5498	G	A	-1.04505	0.0281945	-1.10031	-0.989789	0	rs5498_P05362	Same	4.91164	9.03e-07	Tier2	P05362	rs5498	G	A	0.43051	-1.1988	0.0136	-1.22546	-1.17214	0	3301
P05362	rs3093032	T	C	0.500025	0.0243548	0.45229	0.54776	1.14204e-93	rs3093032_P05362	Same	-3.04866	0.0023	Tier1	P05362	rs3093032	T	C	0.14667	0.6258	0.0333	0.560532	0.691068	7.76247e-79	3301
P05362	rs148215750	T	G	0.253912	0.036973	0.181445	0.326379	6.53374e-12	rs148215750_P05362	Same	-2.17504	0.0296	Tier1	P05362	rs148215750	T	G	0.05108	0.4026	0.0575	0.2899	0.5153	2.39883e-12	3301
Q9UMF0	rs75407602	T	C	-0.94766	0.038083	-1.0223	-0.873017	1.10667e-136	rs75407602_Q9UMF0	Same	-1.44145	0.149	Tier1	Q9UMF0	rs75407602	T	C	0.05895	-0.853	0.0535	-0.95786	-0.74814	2.5704e-57	3301
Q9UMF0	rs281440	G	A	0.807535	0.0217865	0.764833	0.850237	0	rs281440_Q9UMF0	Same	2.495	0.0126	Tier1	Q9UMF0	rs281440	A	G	0.78204	0.72	0.0275	0.6661	0.7739	7.4131e-151	3301
Q9UMF0	rs75617577	T	C	0.311737	0.041259	0.230869	0.392605	4.16906e-14	rs75617577_Q9UMF0	Same	0.445843	0.656	Tier1	Q9UMF0	rs75617577	T	C	0.03875	0.2776	0.0645	0.15118	0.40402	1.69824e-05	3301
Q9UMF0	rs75407602	T	C	-0.937746	0.0381005	-1.01242	-0.863069	9.30025e-134	rs75407602_Q9UMF0	Same	-1.29028	0.197	Tier1	Q9UMF0	rs75407602	T	C	0.05895	-0.853	0.0535	-0.95786	-0.74814	2.5704e-57	3301
Q9UMF0	rs281439	G	C	0.791847	0.0213633	0.749975	0.833719	0	rs281439_Q9UMF0	Same	2.10531	0.0353	Tier1	Q9UMF0	rs281439	C	G	0.78041	0.7187	0.0274	0.664996	0.772404	3.80189e-152	3301
Q9UMF0	rs75617577	T	C	0.304675	0.0412626	0.2238	0.38555	1.53838e-13	rs75617577_Q9UMF0	Same	0.353601	0.724	Tier1	Q9UMF0	rs75617577	T	C	0.03875	0.2776	0.0645	0.15118	0.40402	1.69824e-05	3301
P14314	rs11557488	A	G	0.297611	0.0203004	0.257822	0.3374	1.15688e-48	rs11557488_P14314	Same	4.1425	3.44e-05	Tier2	P14314	rs11557488	A	G	0.22108	0.1479	0.0299	0.089296	0.206504	7.4131e-07	3301
P13686	rs149502884	A	C	-0.473002	0.0250148	-0.522031	-0.423973	9.64106e-80	rs149502884_P13686	Same	0.187879	0.851	Tier1	P13686	rs149502884	A	C	0.12245	-0.4813	0.0364	-0.552644	-0.409956	5.49541e-40	3301
P13686	rs12984574	G	A	0.212457	0.0195209	0.174196	0.250718	1.38088e-27	rs12984574_P13686	Same	0.845701	0.398	Tier1	P13686	rs12984574	A	G	0.76623	0.1824	0.0297	0.124188	0.240612	8.12831e-10	3301
P13686	rs12972855	G	A	0.386011	0.0247417	0.337517	0.434505	7.09239e-55	rs12972855_P13686	Same	-2.21767	0.0266	Tier1	P13686	rs12972855	G	A	0.12724	0.4838	0.0365	0.41226	0.55534	5.24807e-40	3301
Q6UWB1	rs35026308	C	T	-1.01945	0.0275038	-1.07336	-0.965543	0	rs35026308_Q6UWB1	Same	-1.85867	0.0631	Tier1	Q6UWB1	rs35026308	C	T	0.17644	-0.9457	0.0286	-1.00176	-0.889644	3.89045e-239	3301
Q6UWB1	rs2306191	C	G	0.381217	0.0255849	0.331071	0.431363	3.29311e-50	rs2306191_Q6UWB1	Same	1.42339	0.155	Tier1	Q6UWB1	rs2306191	C	G	0.14401	0.3166	0.0375	0.2431	0.3901	3.01995e-17	3301
Q6UWB1	rs55808806	G	T	0.232429	0.0221018	0.189109	0.275749	7.26785e-26	rs55808806_Q6UWB1	Same	2.41272	0.0158	Tier1	Q6UWB1	rs55808806	G	T	0.16837	0.1362	0.0332	0.071128	0.201272	3.98107e-05	3301
Q8NBJ5	rs4808666	T	C	-0.146271	0.0167392	-0.17908	-0.113462	2.36839e-18	rs4808666_Q8NBJ5	Same	-0.859384	0.39	Tier1	Q8NBJ5	rs4808666	T	C	0.46278	-0.1207	0.0246	-0.168916	-0.072484	9.33254e-07	3301
Q8NBJ5	rs78491837	T	C	0.236694	0.0379528	0.162307	0.311081	4.47344e-10	rs78491837_Q8NBJ5	Same	0.200148	0.841	Tier1	Q8NBJ5	rs78491837	T	C	0.05554	0.2235	0.0539	0.117856	0.329144	3.38844e-05	3301
P42701	rs375947	C	T	-0.225105	0.0176869	-0.259771	-0.190439	4.17459e-37	rs375947_P42701	Same	-3.77373	0.000161	Tier2	P42701	rs375947	G	A	0.32154	-0.1055	0.0263	-0.157048	-0.053952	6.16595e-05	3301
Q99988	rs1058587	G	C	0.680861	0.018369	0.644858	0.716864	0	rs1058587_Q99988	Same	3.52286	0.000427	Tier2	Q99988	rs1058587	G	C	0.25153	0.5664	0.0268	0.513872	0.618928	7.94328e-99	3301
Q99988	rs1054221	C	T	0.361674	0.0245283	0.313599	0.409749	3.30436e-49	rs1054221_Q99988	Same	-1.24085	0.215	Tier1	Q99988	rs1054221	C	T	0.14706	0.4142	0.0345	0.34658	0.48182	3.23594e-33	3301
Q99988	rs1055150	G	C	0.367823	0.0162589	0.335956	0.39969	2.58004e-113	rs1055150_Q99988	Same	2.70446	0.00684	Tier1	Q99988	rs1055150	G	C	0.47357	0.2892	0.0241	0.241964	0.336436	4.57088e-33	3301
O14737	rs10405535	A	G	0.59468	0.0171843	0.560999	0.628361	2.05819e-262	rs10405535_O14737	Same	8.54765	1.26e-17	Tier2	O14737	rs10405535	G	A	0.68198	0.3175	0.0275	0.2636	0.3714	9.77237e-31	3301
O14737	rs12462871	G	A	0.697642	0.0188217	0.660751	0.734533	0	rs12462871_O14737	Same	10.4959	9.02e-26	Tier2	O14737	rs12462871	G	A	0.26773	0.3444	0.0279	0.289716	0.399084	4.16869e-35	3301
O14737	rs12982146	T	C	0.831883	0.0473726	0.739033	0.924733	4.94967e-69	rs12982146_O14737	Same	4.46581	7.98e-06	Tier2	O14737	rs12982146	T	C	0.03154	0.444	0.0728	0.301312	0.586688	1.04713e-09	3301
Q9H665	rs231237	A	G	-0.352667	0.0171226	-0.386227	-0.319107	2.94306e-94	rs231237_Q9H665	Same	-3.593	0.000327	Tier2	Q9H665	rs231237	A	G	0.38604	-0.2432	0.0252	-0.292592	-0.193808	5.01187e-22	3301
Q9H665	rs35090101	C	T	0.591894	0.0288244	0.535398	0.64839	1.06024e-93	rs35090101_Q9H665	Same	5.12944	2.91e-07	Tier2	Q9H665	rs35090101	C	T	0.14725	0.3505	0.0372	0.277588	0.423412	4.89779e-21	3301
Q9H665	rs140952221	T	C	-0.600681	0.0610034	-0.720248	-0.481114	7.08396e-23	rs140952221_Q9H665	Same	-0.197348	0.844	Tier1	Q9H665	rs140952221	T	C	0.01633	-0.5779	0.098	-0.76998	-0.38582	3.71535e-09	3301
Q9H665	rs12459634	C	T	-0.996145	0.0268751	-1.04882	-0.94347	0	rs12459634_Q9H665	Same	-6.94201	3.87e-12	Tier2	Q9H665	rs12459634	C	T	0.14479	-0.7007	0.033	-0.76538	-0.63602	5.7544e-100	3301
O43291	rs2891602	A	G	-0.58443	0.0303447	-0.643906	-0.524954	1.17004e-82	rs2891602_O43291	Same	1.3409	0.18	Tier1	O43291	rs2891602	A	G	0.08366	-0.6561	0.044	-0.74234	-0.56986	3.16228e-50	3301
O43291	rs11548457	C	G	-1.08533	0.0447107	-1.17296	-0.997697	3.64296e-130	rs11548457_O43291	Same	0.964788	0.335	Tier1	O43291	rs11548457	C	G	0.03789	-1.159	0.0619	-1.28032	-1.03768	2.88403e-78	3301
O43291	rs3786876	C	T	0.516218	0.0236249	0.469913	0.562523	7.67912e-106	rs3786876_O43291	Same	4.48962	7.14e-06	Tier2	O43291	rs3786876	C	T	0.15928	0.3296	0.0342	0.262568	0.396632	5.62341e-22	3301
O43291	rs12460280	G	T	-0.459991	0.0346728	-0.52795	-0.392032	3.61587e-40	rs12460280_O43291	Same	-1.1337	0.257	Tier1	O43291	rs12460280	G	T	0.06133	-0.3897	0.0514	-0.490444	-0.288956	3.23594e-14	3301
O43291	rs71354995	G	A	-0.873463	0.0235652	-0.919651	-0.827275	0	rs71354995_O43291	Same	3.58608	0.000336	Tier2	O43291	rs71354995	G	A	0.24257	-0.9908	0.0227	-1.03529	-0.946308	0	3301
O43291	rs117897871	A	G	0.320714	0.0480197	0.226595	0.414833	2.40898e-11	rs117897871_O43291	Same	0.319901	0.749	Tier1	O43291	rs117897871	A	G	0.03514	0.2945	0.0664	0.164356	0.424644	9.12011e-06	3301
P56470	rs9304578	A	G	-0.27225	0.0163433	-0.304283	-0.240217	2.63945e-62	rs9304578_P56470	Same	-4.73859	2.15e-06	Tier2	P56470	rs9304578	A	G	0.49828	-0.1323	0.0246	-0.180516	-0.084084	7.24436e-08	3301
P56470	rs147909175	T	C	0.598978	0.0477434	0.505401	0.692555	4.19326e-36	rs147909175_P56470	Same	3.34835	0.000813	Tier2	P56470	rs147909175	T	C	0.03545	0.3205	0.0681	0.187024	0.453976	2.51189e-06	3301
Q8IV08	rs4239505	C	T	0.544238	0.0440431	0.457914	0.630562	4.46793e-35	rs4239505_Q8IV08	Same	3.64961	0.000263	Tier2	Q8IV08	rs4239505	G	A	0.95901	0.2616	0.0637	0.136748	0.386452	4.0738e-05	3301
Q16674	rs2369302	T	G	-0.257936	0.017447	-0.292132	-0.22374	1.85851e-49	rs2369302_Q16674	Same	-0.416335	0.677	Tier1	Q16674	rs2369302	G	T	0.66203	-0.2449	0.026	-0.29586	-0.19394	4.36516e-21	3301
Q16674	rs17726276	G	A	-0.387111	0.0163679	-0.419192	-0.35503	1.16366e-123	rs17726276_Q16674	Same	-0.892658	0.372	Tier1	Q16674	rs17726276	A	G	0.49474	-0.3614	0.0237	-0.407852	-0.314948	1.20226e-52	3301
Q16674	rs116972110	T	G	1.72816	0.0519953	1.62625	1.83007	3.1591e-242	rs116972110_Q16674	Same	-0.820143	0.412	Tier1	Q16674	rs116972110	T	G	0.01999	1.808	0.0823	1.64669	1.96931	5.62341e-107	3301
Q16674	rs1869710	T	C	1.07741	0.0390547	1.00086	1.15396	1.58326e-167	rs1869710_Q16674	Same	-1.73238	0.0832	Tier1	Q16674	rs1869710	T	C	0.04932	1.1923	0.0536	1.08724	1.29736	8.91251e-110	3301
Q7Z7M8	rs78432982	C	G	-0.628465	0.0169554	-0.661698	-0.595232	0	rs78432982_Q7Z7M8	Same	-5.2965	1.18e-07	Tier2	Q7Z7M8	rs78432982	G	C	0.32165	-0.4596	0.027	-0.51252	-0.40668	5.12861e-65	3301
Q7Z7M8	rs78432982	C	G	-0.628465	0.0169554	-0.661698	-0.595232	0	rs78432982_Q7Z7M8	Same	-5.2965	1.18e-07	Tier2	Q7Z7M8	rs78432982	G	C	0.32165	-0.4596	0.027	-0.51252	-0.40668	5.12861e-65	3301
Q7Z7M8	rs78432982	C	G	-0.628465	0.0169554	-0.661698	-0.595232	0	rs78432982_Q7Z7M8	Same	-5.2965	1.18e-07	Tier2	Q7Z7M8	rs78432982	G	C	0.32165	-0.4596	0.027	-0.51252	-0.40668	5.12861e-65	3301
Q7Z7M8	rs78432982	C	G	-0.628465	0.0169554	-0.661698	-0.595232	0	rs78432982_Q7Z7M8	Same	-5.2965	1.18e-07	Tier2	Q7Z7M8	rs78432982	G	C	0.32165	-0.4596	0.027	-0.51252	-0.40668	5.12861e-65	3301
Q7Z7M8	rs45563938	C	T	0.558548	0.0241669	0.511181	0.605915	3.49797e-118	rs45563938_Q7Z7M8	Same	5.03677	4.73e-07	Tier2	Q7Z7M8	rs45563938	G	A	0.14791	0.3468	0.0344	0.279376	0.414224	7.4131e-24	3301
Q7Z7M8	rs78432982	C	G	-0.628465	0.0169554	-0.661698	-0.595232	0	rs78432982_Q7Z7M8	Same	-5.2965	1.18e-07	Tier2	Q7Z7M8	rs78432982	G	C	0.32165	-0.4596	0.027	-0.51252	-0.40668	5.12861e-65	3301
Q7Z7M8	rs78432982	C	G	-0.628465	0.0169554	-0.661698	-0.595232	0	rs78432982_Q7Z7M8	Same	-5.2965	1.18e-07	Tier2	Q7Z7M8	rs78432982	G	C	0.32165	-0.4596	0.027	-0.51252	-0.40668	5.12861e-65	3301
Q7Z7M8	rs284663	C	T	0.831043	0.0224208	0.787098	0.874988	0	rs284663_Q7Z7M8	Same	8.82834	1.06e-18	Tier2	Q7Z7M8	rs284663	T	C	0.61719	0.5443	0.0235	0.49824	0.59036	3.38844e-119	3301
Q16557	rs2883678	G	T	-0.494659	0.0163049	-0.526617	-0.462701	3.61941e-202	rs2883678_Q16557	Same	2.23274	0.0256	Tier1	Q16557	rs2883678	T	G	0.60506	-0.5613	0.025	-0.6103	-0.5123	3.16228e-111	3301
Q16557	rs62112078	G	A	0.949703	0.031663	0.887643	1.01176	1.17283e-197	rs62112078_Q16557	Same	7.23774	4.56e-13	Tier2	Q16557	rs62112078	G	A	0.06634	0.5238	0.0496	0.426584	0.621016	4.67735e-26	3301
Q16557	rs73553915	T	C	-0.281824	0.0178468	-0.316804	-0.246844	3.57165e-56	rs73553915_Q16557	Same	0.0768978	0.939	Tier1	Q16557	rs73553915	T	C	0.31321	-0.2843	0.0268	-0.336828	-0.231772	2.29087e-26	3301
Q16557	rs10409111	G	C	0.462448	0.02449	0.414448	0.510448	1.57093e-79	rs10409111_Q16557	Same	-1.31396	0.189	Tier1	Q16557	rs10409111	G	C	0.13582	0.5189	0.0353	0.449712	0.588088	5.88844e-49	3301
Q16557	rs62112902	G	A	-0.354225	0.0201167	-0.393654	-0.314796	2.1203e-69	rs62112902_Q16557	Same	0.0157017	0.987	Tier1	Q16557	rs62112902	G	A	0.22329	-0.3548	0.0306	-0.414776	-0.294824	5.01187e-31	3301
Q16557	rs4133971	G	A	-0.55507	0.0258107	-0.605659	-0.504481	1.38623e-102	rs4133971_Q16557	Same	-0.786396	0.432	Tier1	Q16557	rs4133971	G	A	0.11044	-0.5177	0.0399	-0.595904	-0.439496	1.44544e-38	3301
Q15238	rs7253874	A	G	-0.60857	0.0163581	-0.640632	-0.576508	6.12649e-303	rs7253874_Q15238	Same	-14.2814	2.86e-46	Tier2	Q15238	rs7253874	A	G	0.36615	-0.1565	0.0271	-0.209616	-0.103384	7.76247e-09	3301
Q15238	rs141697237	A	G	0.943879	0.0316625	0.88182	1.00594	2.84786e-195	rs141697237_Q15238	Same	10.1111	4.93e-24	Tier2	Q15238	rs141697237	T	C	0.05688	0.2943	0.0559	0.184736	0.403864	1.41254e-07	3301
Q00888	rs7255329	C	A	0.338003	0.0226743	0.293561	0.382445	2.97404e-50	rs7255329_Q00888	Same	-4.16874	3.06e-05	Tier2	Q00888	rs7255329	C	A	0.27388	0.4895	0.0284	0.433836	0.545164	1.58489e-66	3301
Q00888	rs2354278	G	C	-0.590541	0.018818	-0.627424	-0.553658	3.5909e-216	rs2354278_Q00888	Same	-1.6348	0.102	Tier1	Q00888	rs2354278	C	G	0.74964	-0.5332	0.0296	-0.591216	-0.475184	1.20226e-72	3301
Q00888	rs35370599	A	T	0.676598	0.0711093	0.537224	0.815972	1.81894e-21	rs35370599_Q00888	Same	1.16415	0.244	Tier1	Q00888	rs35370599	A	T	0.01633	0.5281	0.1059	0.320536	0.735664	6.16595e-07	3301
Q00888	rs4802160	G	C	-0.711622	0.0191989	-0.749252	-0.673992	0	rs4802160_Q00888	Same	-1.84802	0.0646	Tier1	Q00888	rs4802160	C	G	0.62108	-0.6541	0.0245	-0.70212	-0.60608	1.99526e-156	3301
Q00888	rs2007528	G	C	-0.376474	0.0161495	-0.408127	-0.344821	3.36125e-120	rs2007528_Q00888	Same	0.824912	0.409	Tier1	Q00888	rs2007528	G	C	0.49462	-0.4002	0.0238	-0.446848	-0.353552	1.51356e-63	3301
Q00887	rs4802159	G	T	-0.5552	0.0346132	-0.623042	-0.487358	6.70326e-58	rs4802159_Q00887	Same	-4.39692	1.1e-05	Tier2	Q00887	rs4802159	T	G	0.06288	-0.2765	0.0531	-0.380576	-0.172424	1.86209e-07	3301
Q00887	rs3859470	G	C	0.145817	0.0167439	0.112999	0.178635	3.07481e-18	rs3859470_Q00887	Same	-0.570703	0.568	Tier1	Q00887	rs3859470	G	C	0.59806	0.1639	0.0269	0.111176	0.216624	1.12202e-09	3301
Q00887	rs143091816	C	A	0.547527	0.061926	0.426152	0.668902	9.4324e-19	rs143091816_Q00887	Same	1.47169	0.141	Tier1	Q00887	rs143091816	C	A	0.0232	0.3859	0.0907	0.208128	0.563672	2.0893e-05	3301
Q8N6Q3	rs79338083	T	C	1.55727	0.0589812	1.44167	1.67287	1.27173e-153	rs79338083_Q8N6Q3	Same	-3.34738	0.000816	Tier2	Q8N6Q3	rs79338083	T	C	0.0214	1.8992	0.0834	1.73574	2.06266	8.51138e-115	3301
Q8N6Q3	rs78530667	C	T	-0.530212	0.0242624	-0.577766	-0.482658	7.23852e-106	rs78530667_Q8N6Q3	Same	2.8489	0.00439	Tier1	Q8N6Q3	rs78530667	C	T	0.1324	-0.6546	0.0363	-0.725748	-0.583452	1.58489e-72	3301
Q8N6Q3	rs45553433	T	A	-0.621227	0.0364607	-0.69269	-0.549764	4.2726e-65	rs45553433_Q8N6Q3	Same	-0.233745	0.815	Tier1	Q8N6Q3	rs45553433	T	A	0.06499	-0.6059	0.0545	-0.71272	-0.49908	1e-28	3301
Q8N6Q3	rs62113723	T	C	-0.284411	0.0273583	-0.338033	-0.230789	2.59096e-25	rs62113723_Q8N6Q3	Same	1.39295	0.164	Tier1	Q8N6Q3	rs62113723	T	C	0.10572	-0.3518	0.0399	-0.430004	-0.273596	1.25893e-18	3301
Q8N6Q3	rs74557322	C	T	-0.333198	0.052452	-0.436004	-0.230392	2.11925e-10	rs74557322_Q8N6Q3	Same	2.02284	0.0431	Tier1	Q8N6Q3	rs74557322	C	T	0.02022	-0.5483	0.0925	-0.7296	-0.367	3.0903e-09	3301
Q8N6Q3	rs10425835	A	C	0.265168	0.016924	0.231997	0.298339	2.49641e-55	rs10425835_Q8N6Q3	Same	-2.94431	0.00324	Tier1	Q8N6Q3	rs10425835	A	C	0.42003	0.3543	0.0251	0.305104	0.403496	3.23594e-45	3301
Q8N6Q3	rs6509088	C	T	0.283217	0.0174259	0.249062	0.317372	2.13898e-59	rs6509088_Q8N6Q3	Same	-3.35225	0.000802	Tier2	Q8N6Q3	rs6509088	T	C	0.67203	0.3862	0.0253	0.336612	0.435788	1.77828e-52	3301
Q8N6Q3	rs6509088	C	T	0.283217	0.0174259	0.249062	0.317372	2.13898e-59	rs6509088_Q8N6Q3	Same	-3.35225	0.000802	Tier2	Q8N6Q3	rs6509088	T	C	0.67203	0.3862	0.0253	0.336612	0.435788	1.77828e-52	3301
Q8N6Q3	rs113094109	A	G	0.544249	0.0468405	0.452442	0.636056	3.29185e-31	rs113094109_Q8N6Q3	Same	-1.03016	0.303	Tier1	Q8N6Q3	rs113094109	A	G	0.04253	0.6262	0.0643	0.500172	0.752228	2.13796e-22	3301
Q8N6Q3	rs144764562	A	G	0.508905	0.0669344	0.377714	0.640096	2.89246e-14	rs144764562_Q8N6Q3	Same	-0.154293	0.877	Tier1	Q8N6Q3	rs144764562	A	G	0.01729	0.5283	0.1064	0.319756	0.736844	6.91831e-07	3301
Q8N6Q3	rs117615238	A	T	0.0104644	0.0723852	-0.131411	0.152339	0.885054	rs117615238_Q8N6Q3	Same	-4.71824	2.38e-06	Tier2	Q8N6Q3	rs117615238	A	T	0.01649	0.6365	0.1112	0.418548	0.854452	1.04713e-08	3301
Q8N6Q3	rs118164011	G	C	0.276454	0.0472051	0.183932	0.368976	4.72886e-09	rs118164011_Q8N6Q3	Same	-1.00292	0.316	Tier1	Q8N6Q3	rs118164011	G	C	0.03797	0.3603	0.069	0.22506	0.49554	1.8197e-07	3301
Q8N6Q3	rs55803454	T	C	-0.0377748	0.0184858	-0.0740071	-0.00154253	0.0410085	rs55803454_Q8N6Q3	Same	3.47969	0.000502	Tier2	Q8N6Q3	rs55803454	T	C	0.27635	-0.1525	0.0273	-0.206008	-0.098992	2.34423e-08	3301
Q8N6Q3	rs62113693	G	A	0.335378	0.0209611	0.294294	0.376462	1.27803e-57	rs62113693_Q8N6Q3	Same	0.313928	0.754	Tier1	Q8N6Q3	rs62113693	G	A	0.18113	0.3235	0.0315	0.26176	0.38524	1.12202e-24	3301
Q8N6Q3	rs78718189	A	G	-0.417546	0.0273469	-0.471146	-0.363946	1.24026e-52	rs78718189_Q8N6Q3	Same	3.05262	0.00227	Tier1	Q8N6Q3	rs78718189	A	G	0.10753	-0.5632	0.0391	-0.639836	-0.486564	5.37032e-47	3301
Q8N6Q3	rs4029175	G	A	-0.143527	0.0196784	-0.182097	-0.104957	3.0174e-13	rs4029175_Q8N6Q3	Same	0.100053	0.92	Tier1	Q8N6Q3	rs4029175	G	A	0.22345	-0.1471	0.0298	-0.205508	-0.088692	8.31764e-07	3301
Q8N6Q3	rs78667178	A	C	0.545672	0.0829162	0.383156	0.708188	4.67265e-11	rs78667178_Q8N6Q3	Same	-0.475666	0.634	Tier1	Q8N6Q3	rs78667178	A	C	0.01446	0.6092	0.1047	0.403988	0.814412	5.88844e-09	3301
Q8N6Q3	rs6509088	C	T	0.283217	0.0174259	0.249062	0.317372	2.13898e-59	rs6509088_Q8N6Q3	Same	-3.35225	0.000802	Tier2	Q8N6Q3	rs6509088	T	C	0.67203	0.3862	0.0253	0.336612	0.435788	1.77828e-52	3301
Q03405	rs2302524	C	T	-0.419267	0.0219661	-0.46232	-0.376214	3.23632e-81	rs2302524_Q03405	Same	-5.02978	4.91e-07	Tier2	Q03405	rs2302524	C	T	0.16097	-0.2144	0.0343	-0.281628	-0.147172	3.89045e-10	3301
Q03405	rs36229204	T	C	-0.491091	0.0430038	-0.575378	-0.406804	3.33344e-30	rs36229204_Q03405	Same	-2.05722	0.0397	Tier1	Q03405	rs36229204	T	C	0.0383	-0.328	0.0666	-0.458536	-0.197464	8.31764e-07	3301
P50895	rs28399656	A	T	1.5287	0.0774611	1.37688	1.68052	1.07793e-86	rs28399656_P50895	Same	4.11953	3.8e-05	Tier2	P50895	rs28399656	A	T	0.01075	0.9208	0.1256	0.674624	1.16698	2.34423e-13	3301
P02649	rs35136575	T	C	-0.127365	0.0195764	-0.165735	-0.0889952	7.71585e-11	rs35136575_P02649	Same	0.326587	0.744	Tier1	P02649	rs35136575	G	C	0.25635	-0.1397	0.0323	-0.203008	-0.076392	1.54882e-05	3301
P02649	rs190712692	T	C	0.181823	0.0383757	0.106607	0.257039	2.15869e-06	rs190712692_P02649	Opp	12.2154	2.57e-34	Tier2	P02649	rs190712692	A	G	0.05318	-0.6314	0.0544	-0.738024	-0.524776	4.16869e-31	3301
P02649	rs429358	C	T	0.181776	0.0234313	0.135851	0.227701	8.6389e-15	rs429358_P02649	Same	-0.83304	0.405	Tier1	P02649	rs429358	C	T	0.15301	0.2159	0.0336	0.150044	0.281756	1.38038e-10	3301
P02649	rs35136575	T	C	-0.112345	0.0195828	-0.150727	-0.0739628	9.64049e-09	rs35136575_P02649	Same	0.724201	0.469	Tier1	P02649	rs35136575	G	C	0.25635	-0.1397	0.0323	-0.203008	-0.076392	1.54882e-05	3301
P02649	rs5112	C	G	0.0774649	0.0166754	0.0447811	0.110149	3.39321e-06	rs5112_P02649	Same	-1.11646	0.264	Tier1	P02649	rs5112	G	C	0.53475	0.1128	0.0269	0.060076	0.165524	2.69153e-05	3301
Q9NXS2	rs17850756	A	G	-0.490713	0.0173962	-0.524809	-0.456617	4.64964e-175	rs17850756_Q9NXS2	Same	-6.47678	9.37e-11	Tier2	Q9NXS2	rs17850756	A	G	0.32791	-0.2881	0.026	-0.33906	-0.23714	1.58489e-28	3301
O75594	rs2072562	G	T	-0.203521	0.0175806	-0.237979	-0.169063	5.42342e-31	rs2072562_O75594	Same	0.0218062	0.983	Tier1	O75594	rs2072562	G	T	0.35195	-0.2042	0.0257	-0.254572	-0.153828	1.94984e-15	3301
Q06520	rs296384	T	G	0.374364	0.0230041	0.329276	0.419452	1.51533e-59	rs296384_Q06520	Same	4.36331	1.28e-05	Tier2	Q06520	rs296384	T	G	0.83191	0.1992	0.0329	0.134716	0.263684	1.31826e-09	3301
P01229	rs78248023	T	G	-0.536989	0.0309033	-0.597559	-0.476419	1.24428e-67	rs78248023_P01229	Same	-1.96176	0.0498	Tier1	P01229	rs78248023	A	C	0.07782	-0.4286	0.0458	-0.518368	-0.338832	8.31764e-21	3301
Q9Y240	rs116924815	T	C	1.27521	0.0495259	1.17814	1.37228	3.36202e-146	rs116924815_Q9Y240	Same	2.4788	0.0132	Tier1	Q9Y240	rs116924815	T	C	0.02848	1.0549	0.0738	0.910252	1.19955	2.69153e-46	3301
Q9Y240	rs116924815	T	C	1.31128	0.0494581	1.21434	1.40822	6.87655e-155	rs116924815_Q9Y240	Same	2.88586	0.0039	Tier1	Q9Y240	rs116924815	T	C	0.02848	1.0549	0.0738	0.910252	1.19955	2.69153e-46	3301
P07288	rs2569737	G	C	0.0755805	0.0167345	0.0427809	0.10838	6.28853e-06	rs2569737_P07288	Same	-1.65477	0.098	Tier1	P07288	rs2569737	G	C	0.57269	0.1255	0.0251	0.076304	0.174696	5.7544e-07	3301
P49862	rs1654523	C	T	0.633079	0.0295604	0.575141	0.691017	9.37983e-102	rs1654523_P49862	Same	-1.11448	0.265	Tier1	P49862	rs1654523	T	C	0.90732	0.6886	0.0401	0.610004	0.767196	5.62341e-66	3301
P49862	rs1654531	G	A	0.254518	0.0200662	0.215188	0.293848	7.26371e-37	rs1654531_P49862	Same	1.25715	0.209	Tier1	P49862	rs1654531	A	G	0.79337	0.2082	0.0309	0.147636	0.268764	1.58489e-11	3301
P49862	rs268898	G	A	0.0952312	0.016772	0.062358	0.128104	1.36299e-08	rs268898_P49862	Same	-0.994316	0.32	Tier1	P49862	rs268898	G	A	0.44315	0.125	0.0248	0.076392	0.173608	4.67735e-07	3301
O60259	rs77397448	A	G	-0.704632	0.0380087	-0.779129	-0.630135	1.00585e-76	rs77397448_O60259	Same	-7.09063	1.33e-12	Tier2	O60259	rs77397448	A	G	0.05648	-0.2364	0.054	-0.34224	-0.13056	1.1749e-05	3301
O60259	rs78979648	T	C	0.823991	0.0819184	0.663431	0.984551	8.41159e-24	rs78979648_O60259	Same	0.364764	0.715	Tier1	O60259	rs78979648	T	C	0.01684	0.7763	0.1019	0.576576	0.976024	2.51189e-14	3301
O60259	rs56035820	T	C	0.10472	0.0198986	0.0657187	0.143721	1.41975e-07	rs56035820_O60259	Same	-1.36278	0.173	Tier1	O60259	rs56035820	T	C	0.24374	0.1531	0.0294	0.095476	0.210724	1.90546e-07	3301
O60259	rs34542531	C	G	-1.20592	0.066869	-1.33698	-1.07486	1.05242e-72	rs34542531_O60259	Same	-0.0267424	0.979	Tier1	O60259	rs34542531	C	G	0.01579	-1.2026	0.1046	-1.40762	-0.997584	1.41254e-30	3301
Q9UBX7	rs62115743	T	C	-1.06622	0.0291308	-1.12332	-1.00912	2.75008e-293	rs62115743_Q9UBX7	Same	0.855147	0.392	Tier1	Q9UBX7	rs62115743	T	C	0.08549	-1.11	0.0421	-1.19252	-1.02748	3.71535e-153	3301
Q9UBX7	rs117268623	T	C	-0.313529	0.0519767	-0.415403	-0.211655	1.61838e-09	rs117268623_Q9UBX7	Same	9.80338	1.09e-22	Tier2	Q9UBX7	rs117268623	T	C	0.0277	-1.1809	0.0716	-1.32124	-1.04056	8.69761e-59	3394
Q9UBX7	rs77303625	A	G	-0.501784	0.0195329	-0.540068	-0.4635	1.54413e-145	rs77303625_Q9UBX7	Same	-6.01692	1.78e-09	Tier2	Q9UBX7	rs77303625	A	G	0.23942	-0.2884	0.0296	-0.346416	-0.230384	2.13796e-22	3301
Q9P0G3	rs11666870	A	G	0.251544	0.0162798	0.219636	0.283452	7.39082e-54	rs11666870_Q9P0G3	Same	2.21376	0.0268	Tier1	Q9P0G3	rs11666870	G	A	0.53132	0.1855	0.025	0.1365	0.2345	1.14815e-13	3301
Q9P0G3	rs2569491	A	G	0.202616	0.0179102	0.167512	0.23772	1.133e-29	rs2569491_Q9P0G3	Same	-12.1697	4.51e-34	Tier2	Q9P0G3	rs2569491	A	G	0.29975	0.5749	0.0248	0.526292	0.623508	3.63078e-119	3301
Q9P0G3	rs117229324	T	C	-0.683849	0.0682218	-0.817564	-0.550134	1.1967e-23	rs117229324_Q9P0G3	Same	1.69989	0.0892	Tier1	Q9P0G3	rs117229324	T	C	0.01819	-0.878	0.0916	-1.05754	-0.698464	9.54993e-22	3301
Q9P0G3	rs8103083	G	A	0.103652	0.0190729	0.0662692	0.141035	5.49418e-08	rs8103083_Q9P0G3	Same	-1.7193	0.0856	Tier1	Q9P0G3	rs8103083	G	A	0.26768	0.1619	0.028	0.10702	0.21678	7.58578e-09	3301
Q9P0G3	rs7259389	T	C	0.250565	0.0228785	0.205723	0.295407	6.50158e-28	rs7259389_Q9P0G3	Same	-4.1589	3.2e-05	Tier2	Q9P0G3	rs7259389	T	C	0.16932	0.421	0.034	0.35436	0.48764	3.54813e-35	3301
Q9Y336	rs2075803	A	G	-1.02531	0.0276619	-1.07953	-0.971093	0	rs2075803_Q9Y336	Same	6.61277	3.77e-11	Tier2	Q9Y336	rs2075803	G	A	0.55089	-1.2255	0.0123	-1.24961	-1.20139	0	3301
Q9Y336	rs2075803	A	G	-1.02531	0.0276619	-1.07953	-0.971093	0	rs2075803_Q9Y336	Same	6.61277	3.77e-11	Tier2	Q9Y336	rs2075803	G	A	0.55089	-1.2255	0.0123	-1.24961	-1.20139	0	3301
Q9Y336	rs2075803	A	G	-1.02531	0.0276619	-1.07953	-0.971093	0	rs2075803_Q9Y336	Same	6.61277	3.77e-11	Tier2	Q9Y336	rs2075803	G	A	0.55089	-1.2255	0.0123	-1.24961	-1.20139	0	3301
Q9Y336	rs2075803	A	G	-1.02531	0.0276619	-1.07953	-0.971093	0	rs2075803_Q9Y336	Same	6.61277	3.77e-11	Tier2	Q9Y336	rs2075803	G	A	0.55089	-1.2255	0.0123	-1.24961	-1.20139	0	3301
Q9Y336	rs2075803	A	G	-1.02531	0.0276619	-1.07953	-0.971093	0	rs2075803_Q9Y336	Same	6.61277	3.77e-11	Tier2	Q9Y336	rs2075803	G	A	0.55089	-1.2255	0.0123	-1.24961	-1.20139	0	3301
Q9Y336	rs2075803	A	G	-1.02531	0.0276619	-1.07953	-0.971093	0	rs2075803_Q9Y336	Same	6.61277	3.77e-11	Tier2	Q9Y336	rs2075803	G	A	0.55089	-1.2255	0.0123	-1.24961	-1.20139	0	3301
Q9Y336	rs2075803	A	G	-1.02531	0.0276619	-1.07953	-0.971093	0	rs2075803_Q9Y336	Same	6.61277	3.77e-11	Tier2	Q9Y336	rs2075803	G	A	0.55089	-1.2255	0.0123	-1.24961	-1.20139	0	3301
Q9Y336	rs56915529	T	C	0.74685	0.0201493	0.707357	0.786343	0	rs56915529_Q9Y336	Same	-6.38525	1.71e-10	Tier2	Q9Y336	rs56915529	T	C	0.32377	0.9364	0.0218	0.893672	0.979128	0	3301
Q9Y286	rs140185670	C	G	-0.82176	0.032275	-0.885019	-0.758501	5.30674e-143	rs140185670_Q9Y286	Same	-3.6695	0.000243	Tier2	Q9Y286	rs140185670	C	G	0.07999	-0.6089	0.0482	-0.703372	-0.514428	1.65959e-36	3301
Q9Y286	rs12983058	T	G	0.335203	0.0176989	0.300513	0.369893	5.42265e-80	rs12983058_Q9Y286	Same	1.58124	0.114	Tier1	Q9Y286	rs12983058	T	G	0.32524	0.2856	0.0259	0.234836	0.336364	3.31131e-28	3301
Q9Y286	rs117658654	T	C	0.569832	0.0734826	0.425806	0.713858	8.85859e-15	rs117658654_Q9Y286	Same	-0.363742	0.716	Tier1	Q9Y286	rs117658654	T	C	0.01633	0.615	0.1001	0.418804	0.811196	8.12831e-10	3301
P20138	rs62115997	C	G	-0.951343	0.0512887	-1.05187	-0.850817	8.34433e-77	rs62115997_P20138	Same	-1.01387	0.311	Tier1	P20138	rs62115997	C	G	0.03466	-0.8618	0.0719	-1.00272	-0.720876	4.46684e-33	3301
P20138	rs10409348	A	G	-0.236832	0.0170057	-0.270163	-0.203501	4.36255e-44	rs10409348_P20138	Same	3.99311	6.52e-05	Tier2	P20138	rs10409348	G	A	0.61305	-0.3629	0.0266	-0.415036	-0.310764	2.63027e-42	3301
P20138	rs10409348	A	G	-0.236832	0.0170057	-0.270163	-0.203501	4.36255e-44	rs10409348_P20138	Same	3.99311	6.52e-05	Tier2	P20138	rs10409348	G	A	0.61305	-0.3629	0.0266	-0.415036	-0.310764	2.63027e-42	3301
P20138	rs113464261	C	A	-0.728455	0.0561789	-0.838566	-0.618344	1.8901e-38	rs113464261_P20138	Same	-1.47879	0.139	Tier1	P20138	rs113464261	C	A	0.02625	-0.5881	0.0765	-0.73804	-0.43816	1.44544e-14	3301
P20138	rs116953977	T	C	0.686489	0.0473434	0.593696	0.779282	1.20764e-47	rs116953977_P20138	Same	1.10089	0.271	Tier1	P20138	rs116953977	T	C	0.03119	0.5919	0.0717	0.451368	0.732432	1.51356e-16	3301
P20138	rs200656	T	C	-0.318501	0.0197843	-0.357278	-0.279724	2.60648e-58	rs200656_P20138	Same	-0.150293	0.881	Tier1	P20138	rs200656	C	T	0.77144	-0.3132	0.0292	-0.370432	-0.255968	6.45654e-27	3301
P20138	rs35112940	A	G	-0.840446	0.0226744	-0.884888	-0.796004	0	rs35112940_P20138	Same	0.186674	0.852	Tier1	P20138	rs35112940	A	G	0.22367	-0.8469	0.0261	-0.898056	-0.795744	3.16228e-231	3301
P20138	rs118164713	A	C	0.396782	0.0475333	0.303617	0.489947	6.97533e-17	rs118164713_P20138	Same	-0.629874	0.529	Tier1	P20138	rs118164713	A	C	0.03088	0.4506	0.071	0.31144	0.58976	2.18776e-10	3301
P20138	rs3865444	A	C	-0.942711	0.0254335	-0.992561	-0.892861	0	rs3865444_P20138	Same	-0.0337494	0.973	Tier1	P20138	rs3865444	A	C	0.32923	-0.9416	0.0209	-0.982564	-0.900636	0	3301
P20138	rs35498777	T	C	0.243127	0.020754	0.202449	0.283805	1.07144e-31	rs35498777_P20138	Same	-0.197231	0.844	Tier1	P20138	rs35498777	T	C	0.1904	0.2506	0.0317	0.188468	0.312732	2.95121e-15	3301
Q96PQ1	rs2054191	T	C	-0.81191	0.0265681	-0.863983	-0.759837	4.21401e-205	rs2054191_Q96PQ1	Same	-0.00689135	0.995	Tier1	Q96PQ1	rs2054191	C	T	0.88449	-0.8116	0.0363	-0.882748	-0.740452	1.28825e-110	3301
Q96PQ1	rs2054191	T	C	-0.81191	0.0265681	-0.863983	-0.759837	4.21401e-205	rs2054191_Q96PQ1	Same	-0.00689135	0.995	Tier1	Q96PQ1	rs2054191	C	T	0.88449	-0.8116	0.0363	-0.882748	-0.740452	1.28825e-110	3301
Q96PQ1	rs10221457	A	G	-0.732475	0.0197615	-0.771208	-0.693742	0	rs10221457_Q96PQ1	Same	2.68142	0.00733	Tier1	Q96PQ1	rs10221457	G	A	0.77452	-0.8209	0.0264	-0.872644	-0.769156	9.12011e-213	3301
Q96PQ1	rs2124908	C	A	-0.756361	0.0355938	-0.826125	-0.686597	3.31034e-100	rs2124908_Q96PQ1	Same	-0.332319	0.74	Tier1	Q96PQ1	rs2124908	A	C	0.93606	-0.7361	0.0495	-0.83312	-0.63908	4.16869e-50	3301
Q96PQ1	rs58800302	G	A	0.186959	0.0187776	0.150155	0.223763	2.36257e-23	rs58800302_Q96PQ1	Same	0.205819	0.837	Tier1	Q96PQ1	rs58800302	G	A	0.28053	0.1799	0.0287	0.123648	0.236152	3.63078e-10	3301
Q96PQ1	rs3826667	C	T	-1.09898	0.0296494	-1.15709	-1.04087	0	rs3826667_Q96PQ1	Same	0.69289	0.488	Tier1	Q96PQ1	rs3826667	T	C	0.83544	-1.127	0.0275	-1.1809	-1.0731	0	3301
Q08ET2	rs61736483	A	G	-0.988399	0.0682664	-1.1222	-0.854597	1.65515e-47	rs61736483_Q08ET2	Same	1.48609	0.137	Tier1	Q08ET2	rs61736483	A	G	0.01453	-1.1789	0.1085	-1.39156	-0.96624	1.77828e-27	3301
Q08ET2	rs73050865	G	C	-0.777055	0.0472178	-0.869602	-0.684508	7.49104e-61	rs73050865_Q08ET2	Same	-5.33745	9.43e-08	Tier2	Q08ET2	rs73050865	G	C	0.03339	-0.3215	0.0711	-0.460856	-0.182144	6.16595e-06	3301
Q08ET2	rs181481353	A	G	-0.74482	0.0728504	-0.887607	-0.602033	1.54883e-24	rs181481353_Q08ET2	Same	0.918841	0.358	Tier1	Q08ET2	rs181481353	A	G	0.01444	-0.8672	0.1115	-1.08574	-0.64866	7.24436e-15	3301
Q08ET2	rs61736483	A	G	-0.988399	0.0682664	-1.1222	-0.854597	1.65515e-47	rs61736483_Q08ET2	Same	1.48609	0.137	Tier1	Q08ET2	rs61736483	A	G	0.01453	-1.1789	0.1085	-1.39156	-0.96624	1.77828e-27	3301
Q08ET2	rs140056884	T	C	-0.396973	0.0522862	-0.499454	-0.294492	3.14267e-14	rs140056884_Q08ET2	Opp	-9.26803	1.9e-20	Tier2	Q08ET2	rs140056884	T	C	0.02247	0.5565	0.0886	0.382844	0.730156	3.31131e-10	3301
Q08ET2	rs7250849	A	C	-0.947616	0.0255658	-0.997725	-0.897507	0	rs7250849_Q08ET2	Same	-14.2013	8.99e-46	Tier2	Q08ET2	rs7250849	T	G	0.11242	-0.2972	0.038	-0.37168	-0.22272	5.62341e-15	3301
Q08ET2	rs55825878	C	T	0.363443	0.037686	0.289579	0.437307	5.21229e-22	rs55825878_Q08ET2	Same	-3.01186	0.0026	Tier1	Q08ET2	rs55825878	C	T	0.05248	0.5645	0.0551	0.456504	0.672496	1.31826e-24	3301
Q08ET2	rs7250849	A	C	-0.947616	0.0255658	-0.997725	-0.897507	0	rs7250849_Q08ET2	Same	-14.2013	8.99e-46	Tier2	Q08ET2	rs7250849	T	G	0.11242	-0.2972	0.038	-0.37168	-0.22272	5.62341e-15	3301
Q08ET2	rs79864857	T	C	-0.271778	0.0279863	-0.326631	-0.216925	2.70374e-22	rs79864857_Q08ET2	Same	-0.909427	0.363	Tier1	Q08ET2	rs79864857	T	C	0.09362	-0.2255	0.0425	-0.3088	-0.1422	1.12202e-07	3301
Q08ET2	rs140760605	A	C	-0.56115	0.0823181	-0.722493	-0.399807	9.3059e-12	rs140760605_Q08ET2	Opp	-7.71919	1.17e-14	Tier2	Q08ET2	rs140760605	A	C	0.01261	0.5577	0.1193	0.323872	0.791528	2.95121e-06	3301
Q08ET2	rs8112143	A	G	-0.117264	0.038359	-0.192448	-0.0420805	0.00223551	rs8112143_Q08ET2	Opp	-5.2982	1.17e-07	Tier2	Q08ET2	rs8112143	A	G	0.05304	0.2547	0.0588	0.139452	0.369948	1.47911e-05	3301
Q08ET2	rs1106476	A	T	-0.99546	0.0268566	-1.0481	-0.942821	0	rs1106476_Q08ET2	Same	-14.4289	3.41e-47	Tier2	Q08ET2	rs1106476	A	T	0.11691	-0.3311	0.0374	-0.404404	-0.257796	9.54993e-19	3301
Q6PI73	rs11671310	A	G	-0.129601	0.0175037	-0.163908	-0.0952937	1.31946e-13	rs11671310_Q6PI73	Opp	-9.07779	1.11e-19	Tier2	Q6PI73	rs11671310	A	G	0.31893	0.1587	0.0265	0.10676	0.21064	2.0893e-09	3301
Q6PI73	rs112312277	T	G	0.567918	0.0338329	0.501606	0.63423	3.09069e-63	rs112312277_Q6PI73	Same	-2.46139	0.0138	Tier1	Q6PI73	rs112312277	T	G	0.0714	0.7157	0.0496	0.618484	0.812916	3.89045e-47	3301
Q6PI73	rs429539	T	C	0.533312	0.018384	0.497279	0.569345	4.98391e-185	rs429539_Q6PI73	Opp	39.8506	2.86e-347	Tier1	Q6PI73	rs429539	C	T	0.71266	-0.7162	0.0254	-0.765984	-0.666416	2.34423e-174	3301
Q6PI73	rs443501	T	C	0.166473	0.0236289	0.12016	0.212786	1.85038e-12	rs443501_Q6PI73	Opp	8.28485	1.18e-16	Tier2	Q6PI73	rs443501	T	C	0.16059	-0.1786	0.0343	-0.245828	-0.111372	1.94984e-07	3301
Q6PI73	rs4806499	G	A	0.110292	0.0169176	0.0771335	0.14345	7.06039e-11	rs4806499_Q6PI73	Opp	7.16547	7.75e-13	Tier2	Q6PI73	rs4806499	G	A	0.3931	-0.1066	0.0251	-0.155796	-0.057404	2.23872e-05	3301
Q6PI73	rs417523	G	A	0.153191	0.0208969	0.112233	0.194149	2.28812e-13	rs417523_Q6PI73	Opp	11.2813	1.62e-29	Tier2	Q6PI73	rs417523	A	G	0.80005	-0.2639	0.0305	-0.32368	-0.20412	5.49541e-18	3301
Q6PI73	rs113651912	C	T	-0.20806	0.0260273	-0.259073	-0.157047	1.30718e-15	rs113651912_Q6PI73	Same	-0.51833	0.604	Tier1	Q6PI73	rs113651912	C	T	0.11884	-0.1838	0.0389	-0.260044	-0.107556	2.34423e-06	3301
Q6PI73	rs117376661	G	C	-0.267064	0.0305997	-0.327039	-0.207089	2.59987e-18	rs117376661_Q6PI73	Same	2.59025	0.00959	Tier1	Q6PI73	rs117376661	G	C	0.07914	-0.4119	0.0468	-0.503628	-0.320172	1.28825e-18	3301
Q6PI73	rs11669763	A	C	0.961789	0.033312	0.896498	1.02708	2.66968e-183	rs11669763_Q6PI73	Same	-4.66412	3.1e-06	Tier2	Q6PI73	rs11669763	A	C	0.06929	1.2233	0.0451	1.1349	1.3117	3.23594e-162	3301
Q6PI73	rs2247129	A	G	-0.448909	0.039592	-0.526509	-0.371309	8.47041e-30	rs2247129_Q6PI73	Same	-2.34838	0.0189	Tier1	Q6PI73	rs2247129	A	G	0.06979	-0.289	0.0554	-0.397584	-0.180416	1.8197e-07	3301
Q6PI73	rs11673281	G	C	0.910185	0.0647656	0.783245	1.03713	7.32823e-45	rs11673281_Q6PI73	Same	-2.76124	0.00576	Tier1	Q6PI73	rs11673281	G	C	0.0211	1.2195	0.0914	1.04036	1.39864	1.41254e-40	3301
O75023	rs73055456	C	G	-0.432734	0.0262342	-0.484153	-0.381315	3.98228e-61	rs73055456_O75023	Same	1.72467	0.0846	Tier1	O75023	rs73055456	C	G	0.11964	-0.5111	0.0371	-0.583816	-0.438384	4.0738e-43	3301
O75023	rs72087	C	T	-0.547815	0.0168718	-0.580884	-0.514746	2.89607e-231	rs72087_O75023	Opp	-44.3453	1.71e-429	Tier1	O75023	rs72087	C	T	0.35116	0.7207	0.0231	0.675424	0.765976	3.89045e-213	3301
O75023	rs73055456	C	G	-0.432734	0.0262342	-0.484153	-0.381315	3.98228e-61	rs73055456_O75023	Same	1.72467	0.0846	Tier1	O75023	rs73055456	C	G	0.11964	-0.5111	0.0371	-0.583816	-0.438384	4.0738e-43	3301
O75023	rs1889418	T	C	0.511342	0.0297909	0.452952	0.569732	4.90727e-66	rs1889418_O75023	Same	-1.85056	0.0642	Tier1	O75023	rs1889418	T	C	0.09452	0.6083	0.0431	0.523824	0.692776	3.46737e-45	3301
O75023	rs450937	T	C	-0.323731	0.0233671	-0.369531	-0.277931	1.20092e-43	rs450937_O75023	Opp	-18.6971	5.23e-78	Tier2	O75023	rs450937	T	C	0.15544	0.4709	0.0355	0.40132	0.54048	3.54813e-40	3301
O75023	rs73055442	T	C	0.497606	0.0561403	0.387571	0.607641	7.74603e-19	rs73055442_O75023	Same	-0.841491	0.4	Tier1	O75023	rs73055442	T	C	0.03054	0.5747	0.0724	0.432796	0.716604	1.99526e-15	3301
O75023	rs116878368	T	A	0.581508	0.0447245	0.493848	0.669168	1.19168e-38	rs116878368_O75023	Same	-0.00247984	0.998	Tier1	O75023	rs116878368	T	A	0.04478	0.5817	0.0632	0.457828	0.705572	3.46737e-20	3301
O75023	rs12984962	C	T	-0.651853	0.0175864	-0.686322	-0.617384	0	rs12984962_O75023	Same	2.36145	0.0182	Tier1	O75023	rs12984962	C	T	0.33251	-0.7206	0.0232	-0.766072	-0.675128	4.46684e-211	3301
O75023	rs12986034	A	G	-0.714402	0.0192739	-0.752179	-0.676625	0	rs12986034_O75023	Same	5.07103	3.96e-07	Tier2	O75023	rs12986034	A	G	0.2244	-0.8769	0.0256	-0.927076	-0.826724	4.89779e-257	3301
Q8N423	rs1889417	T	A	0.565473	0.0164635	0.533205	0.597741	1.55436e-258	rs1889417_Q8N423	Same	1.9781	0.0479	Tier1	Q8N423	rs1889417	A	T	0.60707	0.5092	0.0232	0.463728	0.554672	2.18776e-106	3301
Q8N423	rs4022330	T	C	0.657609	0.0177417	0.622835	0.692383	0	rs4022330_Q8N423	Same	2.15931	0.0308	Tier1	Q8N423	rs4022330	T	C	0.59889	0.5942	0.0234	0.548336	0.640064	3.16228e-142	3301
Q8N423	rs453755	G	T	0.789421	0.0212978	0.747677	0.831165	0	rs453755_Q8N423	Opp	47.996	9.92e-503	Tier1	Q8N423	rs453755	G	T	0.22597	-0.8237	0.026	-0.87466	-0.77274	2.23872e-220	3301
Q8N423	rs453755	G	T	0.789421	0.0212978	0.747677	0.831165	0	rs453755_Q8N423	Opp	47.996	9.92e-503	Tier1	Q8N423	rs453755	G	T	0.22597	-0.8237	0.026	-0.87466	-0.77274	2.23872e-220	3301
Q8N423	rs453755	G	T	0.789421	0.0212978	0.747677	0.831165	0	rs453755_Q8N423	Opp	47.996	9.92e-503	Tier1	Q8N423	rs453755	G	T	0.22597	-0.8237	0.026	-0.87466	-0.77274	2.23872e-220	3301
Q8N423	rs444004	C	T	0.0479205	0.0198286	0.00905654	0.0867845	0.0156601	rs444004_Q8N423	Opp	7.59861	2.99e-14	Tier2	Q8N423	rs444004	T	C	0.77836	-0.2266	0.0302	-0.285792	-0.167408	6.30957e-14	3301
Q8N423	rs7260261	T	C	0.499099	0.0200956	0.459712	0.538486	3.64662e-136	rs7260261_Q8N423	Same	1.64849	0.0993	Tier1	Q8N423	rs7260261	T	C	0.20906	0.4393	0.0302	0.380108	0.498492	6.45654e-48	3301
Q8N423	rs453755	G	T	0.789421	0.0212978	0.747677	0.831165	0	rs453755_Q8N423	Opp	47.996	9.92e-503	Tier1	Q8N423	rs453755	G	T	0.22597	-0.8237	0.026	-0.87466	-0.77274	2.23872e-220	3301
Q8N423	rs393665	A	T	0.220617	0.0183196	0.184711	0.256523	2.11939e-33	rs393665_Q8N423	Opp	14.2321	5.79e-46	Tier2	Q8N423	rs393665	T	A	0.70372	-0.2414	0.0268	-0.293928	-0.188872	2.18776e-19	3301
Q8N423	rs149354341	T	C	-0.470382	0.0577191	-0.583512	-0.357252	3.65438e-16	rs149354341_Q8N423	Same	1.91716	0.0552	Tier1	Q8N423	rs149354341	T	C	0.03234	-0.6464	0.0714	-0.786344	-0.506456	1.34896e-19	3301
[truncated: 197 more rows]
