# Supplementary material for: Proteome-wide Mendelian randomization in global biobank meta-analysis reveals multi-ancestry drug targets for common diseases
Source: Cell Genom. 2022 Oct 12;2(11):100195. doi: 10.1016/j.xgen.2022.100195 (PMC9646482; doi:10.1016/j.xgen.2022.100195)
Supplement: Table S4. The European pQTLs selected as genetic instruments for the replication Mendelian randomization, related to STAR Methods [file mmc5.xlsx]

## Sheet: ST4.pQTL-Zheng-rep
Table S4. The European pQTLs been selected as genetic instruments for the replicaiton Mendelian randomizaiton, related to STAR method
SOMAmerID	UniProtID	Entrez Gene Symbol	study	SNP	chr.exposure	pos.exposure	VEP	effect_allele.exposure	other_allele.exposure	eaf.exposure	beta.exposure	se.exposure	pval.exposure	samplesize.exposure	F-statistics	decode_beta	decode_se	decode_samplesize	decode_z	decode_ztest_pvalue	Same_direction	Overlapped
SeqId_4969_2	P00915	CA1	Emilsson	rs2453868	8	86302696	intron_variant	T	C	0.582	-0.147	0.0245725	2.2e-09	3200	35.7656	-0.1093	0.008062	35349	-1.43522	0.151225	Same	Yes
SeqId_11361_73	P19971	TYMP	Emilsson	rs131798	22	50971509	upstream_gene_variant	G	T	0.773	0.204	0.0303509	1.8e-11	3200	45.1488	0.0488	0.009571	35329	4.92859	8.28257e-07	Same	No
SeqId_4834_61	P29317	EPHA2	Emilsson	rs28629977	1	16497272	intergenic_variant	C	G	0.564	-0.148	0.0232655	2e-10	3200	40.4414	-0.1285	0.00831	35386	-0.797377	0.425232	Same	Yes
SeqId_13109_82	Q7Z3B1	NEGR1	Emilsson	rs2220253	1	72565460	intron_variant	T	C	0.545	0.148	0.0243411	1.2e-09	3200	36.9463	0.1221	0.00836	35342	1.01911	0.308151	Same	Yes
SeqId_16307_22	Q6UXZ4	UNC5D	Emilsson	rs6468316	8	35237788	intron_variant	T	C	0.417	0.141	0.0245669	9.5e-09	3200	32.9204	0.0895	0.008225	35369	1.95682	0.050369	Same	Yes
SeqId_8923_94	Q8N428	GALNT16	Emilsson	rs12100668	14	69793475	downstream_gene_variant	G	A	0.408	-0.194	0.0247355	4.4e-15	3200	61.4738	-0.1685	0.008336	35357	-0.967626	0.333231	Same	Yes
SeqId_9369_174	Q9HCJ2	LRRC4C	Emilsson	rs998447	11	40310789	intron_variant	A	C	0.538	-0.137	0.024484	2.2e-08	3200	31.2899	-0.1566	0.008056	35363	0.774214	0.438804	Same	Yes
SeqId_8099_42	Q9BUD6	SPON2	Emilsson	rs878323	4	1169813	missense_variant	T	G	0.687	-0.213	0.0258661	1.8e-16	3200	67.768	-0.2982	0.008535	35277	3.11346	0.00184908	Same	No
SeqId_10940_25	Q86TD4	SRL	Emilsson	rs8046884	16	4269558	intron_variant	C	G	0.495	0.15	0.0242611	6.3e-10	3200	38.2023	0.1076	0.008154	35348	1.67276	0.0943747	Same	Yes
SeqId_9870_17	P23381	WARS	Emilsson	rs941923	14	100813077	downstream_gene_variant	C	T	0.766	0.255	0.0295767	6.6e-18	3200	74.2863	0.2329	0.009305	35381	0.703599	0.481682	Same	Yes
SeqId_2998_53	Q9BX67	JAM3	Emilsson	rs655627	11	134021859	3_prime_UTR_variant	A	G	0.566	0.184	0.0243458	4.1e-14	3200	57.0844	0.0073	0.008208	35153	6.96636	3.25253e-12	Same	No
SeqId_12370_30	Q13790	APOF	Emilsson	rs808919	12	56647911	synonymous_variant	C	G	0.903	0.321	0.0397657	6.9e-16	3200	65.1209	0.3023	0.014595	35358	0.439178	0.660532	Same	Yes
SeqId_8243_55	P00995	SPINK1	Emilsson	rs4705205	5	147218813	intergenic_variant	T	C	0.573	-0.212	0.0248618	1.5e-17	3200	72.6668	-0.1022	0.007905	35355	-4.18764	2.81869e-05	Same	No
SeqId_10666_7	Q9UJJ9	GNPTG	Emilsson	rs4984820	16	1407809	3_prime_UTR_variant,NMD_transcript_variant	C	T	0.923	-0.344	0.0460489	8e-14	3200	55.7708	-0.5172	0.014934	35305	3.58122	0.000341999	Same	No
SeqId_11369_23	P11766	ADH5	Emilsson	rs1453873	4	100022571	missense_variant	C	T	0.742	-0.284	0.0273098	2.5e-25	3200	108.076	-0.0722	0.009241	35337	-7.42178	1.15556e-13	Same	No
SeqId_7849_3	Q16769	QPCT	Emilsson	rs13027919	2	37567636	upstream_gene_variant	C	T	0.538	0.271	0.0246186	3.5e-28	3200	121.099	0.1822	0.00835	35362	3.36905	0.000754281	Same	No
SeqId_2991_9	P14778	IL1R1	Emilsson	rs7588201	2	102746276	intron_variant	A	C	0.722	0.163	0.0257874	2.6e-10	3200	39.9291	0.1891	0.009009	35366	-0.948519	0.342865	Same	Yes
SeqId_6404_20	O75973	C1QL1	Emilsson	rs9915692	17	43034207	downstream_gene_variant	A	G	0.463	-0.279	0.0236208	3.4e-32	3200	139.427	-0.2012	0.008133	35369	-3.07017	0.00213935	Same	No
SeqId_4500_50	Q9Y240	CLEC11A	Emilsson	rs13866	19	51228746	3_prime_UTR_variant	C	T	0.691	0.154	0.0261718	4e-09	3200	34.6021	0.1283	0.009363	35368	0.929997	0.352373	Same	Yes
SeqId_6227_1	O43240	KLK10	Emilsson	rs2569454	19	51523203	5_prime_UTR_variant	C	T	0.641	0.405	0.0261573	4.5e-54	3200	239.582	0.6107	0.006584	35367	-7.66945	1.7273e-14	Same	No
SeqId_2747_3	Q9BZM4	ULBP3	Emilsson	rs17054300	6	150370552	intergenic_variant	G	A	0.762	0.171	0.0283857	1.7e-09	3200	36.2677	-0.4955	0.007245	#N/A	#N/A	#N/A	#N/A	#N/A
SeqId_6039_24	P24387	CRHBP	Emilsson	rs6414971	5	76170674	missense_variant	T	A	0.741	-0.511	0.0271078	2.9e-79	3200	355.127	-0.5303	0.005954	35354	-0.55446	0.579264	Same	Yes
SeqId_12334_25	P34896	SHMT1	Emilsson	rs8067462	17	18263571	intron_variant	C	A	0.607	-0.3	0.025596	1e-31	3200	137.286	-0.5368	0.015862	35349	8.63419	5.91435e-18	Same	No
SeqId_5660_51	P08294	SOD3	Emilsson	rs2695234	4	24804238	downstream_gene_variant	G	A	0.919	-0.736	0.0433378	1.1e-64	3200	288.237	0.3361	0.006317	35354	-4.34628	1.38468e-05	Same	No
SeqId_5632_6	Q9NQ79	CRTAC1	Emilsson	rs588061	10	99642731	intron_variant	C	T	0.529	0.346	0.0240866	8.6e-47	3200	206.22	0.1301	0.009317	35367	0.398913	0.689957	Same	Yes
SeqId_9197_4	O00182	LGALS9	Emilsson	rs62055780	17	25971795	downstream_gene_variant	T	C	0.753	0.203	0.0296768	7.9e-12	3200	46.7611	0.4903	0.006983	35358	2.32066	0.0203052	Same	No
SeqId_8351_17	Q6UWY2	PRSS57	Emilsson	rs9304936	19	689590	intron_variant	G	C	0.715	0.599	0.0272812	7.5e-107	3200	481.788	0.1161	0.0093	35315	3.89768	9.71189e-05	Same	No
SeqId_15576_158	P12724	RNASE3	Emilsson	rs2771316	14	21430474	upstream_gene_variant	C	T	0.723	0.214	0.0277344	1.2e-14	3200	59.5001	0.2001	0.009442	35341	3.31819	0.00090604	Same	No
SeqId_5701_81	P05452	CLEC3B	Yao	rs2056320	3	45092415	#N/A	G	A	0.763	0.213	0.0212791	1.38e-23	6861	100.167	0.0916	0.009575	35347	0.56026	0.575302	Same	Yes
SeqId_2647_66	P50395	GDI2	Emilsson	rs2890364	10	5833748	missense_variant	G	A	0.774	0.219	0.0293828	9.1e-14	3200	55.5177	0.2424	0.00887	35362	4.1716	3.02465e-05	Same	No
SeqId_5060_62	Q9NZQ7	CD274	Emilsson	rs1411262	9	5459419	intron_variant	C	T	0.736	0.31	0.027489	1.7e-29	3200	127.097	0.1134	0.011076	35368	2.37864	0.0173769	Same	No
SeqId_12534_10	Q13137	CALCOCO2	Emilsson	rs550510	17	46926615	missense_variant,splice_region_variant	G	A	0.843	0.19	0.0331546	1e-08	3200	32.8207	-0.0799	0.009303	35357	2.20057	0.0277665	Same	No
SeqId_5803_24	P01024	C3	Emilsson	rs163494	19	6724340	intron_variant	C	T	0.805	0.264	0.0313095	3.4e-17	3200	71.0531	-0.653	0.007668	35372	10.6254	2.27014e-26	Diff	No
SeqId_10754_113	Q9HC23	PROK2	Emilsson	rs7644362	3	71829242	intron_variant	A	G	0.798	-1.001	0.0275419	1e-200	3200	1320.1	0.4443	0.007028	35333	-11.9872	4.1473e-33	Same	No
SeqId_11152_46	Q9UKR3	KLK13	Emilsson	rs3760739	19	51538561	downstream_gene_variant	G	T	0.659	0.388	0.0250444	3.9e-54	3200	239.867	-0.9768	0.01396	35354	-2.16796	0.0301615	Same	No
SeqId_7916_10	P31151	S100A7	Emilsson	rs3014860	1	153314782	downstream_gene_variant	A	G	0.948	-1.208	0.0531221	1.8e-114	3200	516.787	0.9522	0.005684	35361	-4.21839	2.46056e-05	Same	No
SeqId_5742_14	Q9NPH0	ACP6	Emilsson	rs2153463	1	147124310	missense_variant	G	T	0.739	0.944	0.0254682	1e-200	3200	1373.01	-0.6107	0.005872	35358	-0.319838	0.749091	Same	Yes
SeqId_10714_7	P12821	ACE	Emilsson	rs4344	17	61566724	downstream_gene_variant	A	G	0.499	-0.583	0.023506	8.5e-136	3200	614.762	-0.3224	0.008907	35357	1.1211	0.262246	Same	Yes
SeqId_9266_1	Q9NP99	TREM1	Emilsson	rs3789204	6	41254741	regulatory_region_variant	G	T	0.693	-0.374	0.0240388	1.4e-54	3200	241.906	-0.3581	0.009551	35372	-2.01566	0.0438351	Same	No
SeqId_13242_134	Q9BYB0	SHANK3	Emilsson	rs6010042	22	51098764	intergenic_variant	G	A	0.748	-0.327	0.0273671	6.6e-33	3200	142.681	-0.1618	0.010377	35328	1.08591	0.277518	Same	Yes
SeqId_6375_75	Q8NBI6	XXYLT1	Emilsson	rs55947051	3	194783033	intergenic_variant	T	C	0.841	-0.248	0.0332404	8.6e-14	3200	55.6287	0.2579	0.010527	35227	-2.49183	0.0127088	Same	No
SeqId_14271_23	Q9NRW1	RAB6B	Emilsson	rs9813363	3	133604743	intron_variant	G	A	0.825	0.278	0.0325035	1.2e-17	3200	73.1069	-0.7612	0.00514	35358	0.580281	0.561725	Same	Yes
SeqId_15486_126	P19801	AOC1	Emilsson	rs10452848	7	150523544	intron_variant	A	G	0.498	-0.765	0.0231607	1e-200	3200	1090.31	-0.2315	0.012979	35377	-0.16124	0.871904	Same	Yes
SeqId_2658_27	Q16288	NTRK3	Emilsson	rs9944243	15	88514162	intron_variant	T	G	0.879	-0.221	0.0355709	5.2e-10	3200	38.5766	-0.1713	0.00972	35357	0.274379	0.783793	Same	Yes
SeqId_6626_81	Q9NRB3	CHST12	Emilsson	rs2969076	7	2473747	3_prime_UTR_variant	A	G	0.872	-0.235	0.0360741	7.3e-11	3200	42.4104	0.1124	0.011824	#N/A	#N/A	#N/A	#N/A	#N/A
SeqId_4332_6	Q9P126	CLEC1B	Emilsson	rs544605	12	10146707	intron_variant	T	C	0.781	-0.504	0.0284868	4.8e-70	3200	312.825	-0.4724	0.009444	35387	-11.225	3.07305e-29	Same	No
SeqId_12714_38	O75843	AP1G2	Emilsson	rs12897422	14	24033027	missense_variant	G	A	0.858	0.268	0.0347789	1.3e-14	3200	59.3426	-0.5381	0.007314	35358	4.21186	2.53276e-05	Same	No
SeqId_6366_38	Q96J42	TXNDC15	Emilsson	rs78165052	5	134250596	intron_variant	C	T	0.875	-0.307	0.0364381	3.6e-17	3200	70.9404	0.2818	0.008942	35362	4.44407	8.82725e-06	Same	No
SeqId_15476_6	Q6UW15	REG3G	Emilsson	rs429694	2	79244586	intergenic_variant	A	C	0.794	-0.487	0.0291282	9.5e-63	3200	279.357	0.1137	0.011299	35353	1.70857	0.0875312	Same	Yes
SeqId_6207_10	P07602	PSAP	Emilsson	rs7086891	10	73655350	intergenic_variant	G	A	0.709	0.619	0.0263345	3.6e-122	3200	552.154	-0.1167	0.011224	35374	12.2642	1.41041e-34	Same	No
SeqId_7192_37	Q8IU57	IFNLR1	Emilsson	rs12046369	1	24526135	regulatory_region_variant	G	T	0.853	0.244	0.0350357	3.3e-12	3200	48.4714	0.44	0.008297	35367	3.54282	0.000395875	Same	No
SeqId_5018_68	P30041	PRDX6	Emilsson	rs6671141	1	173446934	intron_variant	T	G	0.85	-0.413	0.034634	8.8e-33	3200	142.11	0.6367	0.005037	35352	-8.06134	7.54598e-16	Same	No
SeqId_9316_67	Q9HC57	WFDC1	Emilsson	rs400345	16	84328494	5_prime_UTR_variant	C	T	0.791	0.451	0.0291525	5.5e-54	3200	239.182	-0.0197	0.010871	35373	0.364678	0.715351	Same	Yes
SeqId_6471_53	Q92496	CFHR4	Emilsson	rs4915559	1	196886770	stop_gained	T	C	0.753	0.655	0.026844	1.7e-131	3200	595	-0.3725	0.015361	35338	0.666283	0.50523	Same	Yes
SeqId_14273_19	P48147	PREP	Emilsson	rs1051484	6	105726036	missense_variant	C	T	0.835	-0.453	0.0326067	7e-44	3200	192.89	0.3923	0.011737	35358	-12.471	1.07405e-35	Same	No
SeqId_3340_53	P35443	THBS4	Emilsson	rs35351529	5	79390222	intergenic_variant	T	C	0.923	-0.298	0.0445735	2.3e-11	3200	44.6691	0.2952	0.012186	35339	1.56679	0.117165	Same	Yes
SeqId_5658_64	P05160	F13B	Emilsson	rs12116643	1	196973183	intron_variant	T	C	0.863	0.547	0.0332962	1.2e-60	3200	269.72	-0.9106	0.012689	35338	4.41683	1.00157e-05	Same	No
SeqId_12641_3	P32019	INPP5B	Emilsson	rs61778082	1	38306356	missense_variant	T	C	0.865	0.547	0.0348871	2.1e-55	3200	245.683	0.4328	0.013864	35370	6.79425	1.08876e-11	Same	No
SeqId_9748_31	P21266	GSTM3	Emilsson	rs115929572	1	110246053	missense_variant	G	A	0.935	-0.249	0.031618	3.4e-15	3200	61.9812	-0.277	0.01535	35343	19.2192	2.55889e-82	Same	No
SeqId_14076_74	P01036	CST4	Emilsson	rs7270028	20	23681073	intergenic_variant	C	A	0.896	0.465	0.0398435	1.8e-31	3200	136.119	0.0972	0.015772	35363	0.760609	0.446891	Same	Yes
SeqId_6342_10	Q6UXI9	NPNT	Emilsson	rs78213340	4	106819613	intron_variant	T	C	0.93	0.314	0.0491681	1.7e-10	3200	40.7587	0.8164	0.008584	#N/A	#N/A	#N/A	#N/A	#N/A
SeqId_10924_258	Q8WUJ1	CYB5D2	Emilsson	rs77246175	17	4072761	downstream_gene_variant	G	C	0.921	-0.342	0.0465382	2e-13	3200	53.9711	-0.4475	0.013784	35362	-1.31464	0.18863	Same	Yes
SeqId_13929_27	Q9UKG9	CROT	Emilsson	rs77463367	7	87006034	missense_variant	C	G	0.93	0.348	0.0471636	1.6e-13	3200	54.4093	0.1921	0.008685	35350	5.05892	4.21629e-07	Same	No
SeqId_6431_68	Q9UHG3	PCYOX1	Emilsson	rs2706762	2	70488470	missense_variant	C	T	0.86	0.79	0.0336922	1.4e-121	3200	549.444	-0.257	0.010484	35358	-0.752847	0.451542	Same	Yes
SeqId_12662_82	Q13011	ECH1	Emilsson	rs4802890	19	39304402	missense_variant	G	A	0.92	-0.533	0.0442705	2.2e-33	3200	144.862	0.1408	0.009228	35366	-1.85432	0.0636934	Same	Yes
SeqId_3449_58	P29622	SERPINA4	Suhre	rs10135681	14	95007744	#N/A	C	T	0.395186	0.2771	0.0426769	8.416e-11	997	42.0741	-0.2224	0.012576	35371	1.93534	0.0529489	Same	Yes
SeqId_5480_49	P13501	CCL5	Suhre	rs4239252	17	34163565	#N/A	A	G	0.211345	-0.3458	0.0531679	7.825e-11	996	42.2161	0.1347	0.01062	35370	-1.64733	0.0994912	Same	Yes
SeqId_4546_27	Q9UHX3	ADGRE2	Suhre	rs7260110	19	14501544	#N/A	G	A	0.35994	0.2969	0.0452179	5.169e-11	996	43.0256	0.222	0.01408	35369	3.40035	0.000672994	Same	No
SeqId_3593_72	P42574	CASP3	Suhre	rs870825	4	185588045	intron_variant	G	A	0.156784	-0.3955	0.058842	1.8e-11	995	45.0863	-0.1421	0.010769	35391	-2.87773	0.00400553	Same	No
SeqId_5457_5	Q5KU26	COLEC12	Sun	rs2846667	18	466810	intron_variant	G	T	0.745476	0.202	0.0296321	9.3e-12	3301	46.4425	-0.1044	0.008064	35329	2.11474	0.0344523	Same	No
SeqId_8900_28	Q92859	NEO1	Sun	rs12903656	15	73326961	#N/A	C	G	0.10075	0.2861	0.0415117	5.5e-12	3301	47.4714	-0.202	0.010424	35356	1.44478	0.148518	Same	Yes
SeqId_5688_65	Q9NTU7	CBLN4	Sun	rs74447607	20	54447947	intergenic_variant	T	C	0.191752	-0.2177	0.0311993	3e-12	3301	48.6591	-0.1442	0.008133	35390	-2.31281	0.0207332	Same	No
SeqId_5103_30	Q8TD46	CD200R1	Sun	rs6791672	3	112591392	intergenic_variant	A	G	0.590611	-0.1759	0.0251738	2.8e-12	3301	48.7944	0.1064	0.008273	35363	-2.72571	0.00641634	Same	No
SeqId_10708_3	O43555	GNRH2	Sun	rs3787480	20	3016895	missense_variant	A	G	0.148627	-0.2403	0.0342553	2.3e-12	3301	49.18	-0.22	0.011822	35365	-1.06855	0.28527	Same	Yes
SeqId_16805_5	O76074	PDE5A	Suhre	rs4834770	4	120241849	#N/A	A	G	0.434171	-0.314	0.0451749	3.633e-12	995	48.2161	-0.2391	0.013955	35353	-3.71318	0.000204674	Same	No
SeqId_6448_36	Q99985			rs1019016	7	80570562	#N/A	T	G	0.581376	0.1751	0.0247823	1.6e-12	3301	49.8915	-0.2046	0.031398	35346	2.60507	0.00918563	Same	No
SeqId_5070_76	O95407	TNFRSF6B	Sun	rs62217798	20	62347189	intron_variant	T	G	0.784171	-0.224	0.0316203	1.4e-12	3301	50.1534	-0.1873	0.0105	#N/A	#N/A	#N/A	#N/A	#N/A
SeqId_8885_6	Q8IZS8	CACNA2D3	Sun	rs34084772	3	54153517	upstream_gene_variant	A	G	0.184066	-0.2329	0.032246	5.1e-13	3301	52.1345	-0.5581	0.023487	35348	-0.381076	0.703147	Same	Yes
SeqId_3024_18	P08697	SERPINF2	Sun	rs11657394	17	1636950	missense_variant	A	C	0.077401	-0.3459	0.0479429	5.4e-13	3301	52.0223	0.1595	0.00851	35354	-2.13854	0.0324731	Same	No
SeqId_8606_39	Q14956	GPNMB	Zheng	rs858267	7	23210129	#N/A	T	G	0.0230924	1.033	0.14437	8.352e-13	996	51.0948	-0.0927	0.007872	35371	8.39715	4.57435e-17	Diff	No
SeqId_13126_52	Q02487	#N/A	Sun	rs1789063	18	28673913	intron_variant	A	T	0.768825	-0.2159	0.0293228	1.8e-13	3301	54.179	0.1198	0.008813	35339	-0.930539	0.352092	Same	Yes
SeqId_14101_2	P26992	IL1RN	Sun	rs10972159	9	34593086	regulatory_region_variant	A	G	0.017903	-0.6996	0.0940209	1e-13	3301	55.3335	0.148	0.008768	35350	-1.46455	0.143044	Same	Yes
SeqId_4991_12	P78333	NRP2	Suhre	rs2147190	13	92058888	intron_variant	T	C	0.336355	0.3335	0.0454854	2.267e-13	993	53.6503	-0.1808	0.008139	35355	3.81024	0.00013883	Same	No
SeqId_13423_94	Q9BRX8	PLG	Sun	rs10887868	10	82194264	downstream_gene_variant	A	G	0.412045	-0.1879	0.0249885	5.5e-14	3301	56.5081	0.1174	0.009036	35363	-3.63601	0.000276898	Same	No
SeqId_2201_17	P39060	COL18A1	Zheng	rs2274809	21	46906711	#N/A	G	A	0.645	0.166	0.0216921	1.97e-14	6861	58.5448	-0.2796	0.013882	35251	1.9494	0.0512472	Same	Yes
SeqId_13124_20	Q6UXK2	ISLR2	Sun	rs2959011	15	74611781	intron_variant	T	A	0.34226	0.198	0.0260871	3.2e-14	3301	57.5726	-0.4492	0.022859	35351	1.82225	0.0684172	Same	Yes
SeqId_5353_89	P18510	IL1RN	Zheng	rs6761276	2	113832312	#N/A	C	T	0.577697	-0.1907	0.0248064	1.5e-14	3301	59.0623	0.4003	0.007043	35358	-0.387958	0.698047	Same	Yes
SeqId_15387_44	O60462	NRP2	Zheng	rs16837641	2	206634869	#N/A	A	G	0.321865	0.2094	0.0270993	1.1e-14	3301	59.6723	-0.708	0.010014	35354	3.21721	0.00129445	Same	No
SeqId_3710_49	P00747	PLG	Zheng	rs783150	6	161226939	#N/A	T	C	0.113568	-0.5174	0.0667015	8.7e-15	995	60.0492	-0.212	0.019831	35390	-3.46959	0.000521249	Same	No
SeqId_8368_102	P20333	TNFRSF1B	Sun	rs5746017	1	12251341	missense_variant	C	A	0.041297	-0.4752	0.0602212	3e-15	3301	62.2287	-0.2157	0.008495	35384	-0.401826	0.687812	Same	Yes
SeqId_3580_25	P01009	SERPINA1	Zheng	rs2749534	14	94809760	#N/A	G	A	0.201103	0.4267	0.0546088	5.551e-15	997	60.9323	0.1436	0.008141	35372	0.481523	0.630145	Same	Yes
SeqId_9183_7	P17181	IFNAR1	Sun	rs2257167	21	34715699	missense_variant	C	G	0.13427	-0.2897	0.0362784	1.4e-15	3301	63.7289	-1.0108	0.007426	35380	11.1864	4.75392e-29	Same	No
SeqId_3060_43	P02748	C9	Emilsson	rs265721	5	39354069	intron_variant	G	A	0.959	-0.375	0.0605515	5.9e-10	3200	38.3303	0.1606	0.008556	35364	-2.54121	0.0110468	Same	No
SeqId_8958_51	O00533	CHL1	Zheng	rs1015456	3	107776	#N/A	C	T	0.391779	-0.2082	0.0254974	3.2e-16	3301	66.6356	-0.2044	0.00958	35357	0.291624	0.770574	Same	Yes
SeqId_7999_23	P49961	ENTPD1	Sun	rs11188501	10	97600919	intron_variant	A	G	0.339852	0.2147	0.026149	2.2e-16	3301	67.3739	-0.2473	0.011449	35368	2.62069	0.00877522	Same	No
SeqId_13983_27	Q08257	CRYZ	Emilsson	rs3819946	1	75175886	missense_variant	T	C	0.861	-1.175	0.0321594	1e-200	3200	1334.1	-0.2526	0.011818	35352	-4.99842	5.78006e-07	Same	No
SeqId_11237_49	Q15113	PCOLCE	Sun	rs9801017	7	100236202	downstream_gene_variant	A	G	0.635533	0.2113	0.0254432	1e-16	3301	68.9277	0.346	0.007238	35357	1.90739	0.0564704	Same	Yes
SeqId_7841_84	Q96AP7	ESAM	Sun	rs11219769	11	124620147	downstream_gene_variant	T	G	0.264058	-0.2351	0.0279042	3.6e-17	3301	70.9417	-0.2587	0.01606	35365	-1.03401	0.301131	Same	Yes
SeqId_5628_21	Q9NS98	SEMA3G	Sun	rs2016575	3	52477080	missense_variant	C	T	0.815652	-0.2687	0.0316127	1.9e-17	3301	72.202	0.5045	0.019938	35350	-0.63849	0.523155	Same	Yes
SeqId_3327_27	Q9HB63	NTN4	Zheng	rs17288108	12	96131895	#N/A	G	A	0.181915	-0.2779	0.0322701	7.2e-18	3301	74.116	0.1907	0.008079	35364	-0.744594	0.456517	Same	Yes
SeqId_2888_49	P10643	C7	Zheng	rs429017	5	41263091	#N/A	A	G	0.252792	0.4333	0.0504684	9.039e-18	985	73.5623	-0.168	0.00849	35357	1.72205	0.0850604	Same	Yes
SeqId_2994_71	Q9HB29	IL1RL2	Sun	rs2228139	2	102781649	missense_variant	G	C	0.069221	-0.4249	0.0483808	1.6e-18	3301	77.0841	-0.1872	0.011642	35363	-3.28556	0.00101781	Same	No
SeqId_2813_11	O00253	AGRP	Zheng	rs7184253	16	67380550	#N/A	C	T	0.0521565	0.8213	0.0952715	6.659e-18	997	74.1661	-0.2871	0.009217	35372	3.26054	0.00111199	Same	No
SeqId_3045_72	P21246	PTN	Zheng	rs1431093	7	137016297	#N/A	A	C	0.419185	0.2196	0.0247816	7.9e-19	3301	78.4772	0.2154	0.011168	35378	1.11521	0.264759	Same	Yes
SeqId_8275_31	Q5VY43	PEAR1	Sun	rs12137505	1	156883546	missense_variant	G	A	0.406496	-0.2226	0.025128	8.1e-19	3301	78.4279	-0.5843	0.011296	35363	-2.08315	0.0372372	Same	No
SeqId_16035_8	P35916	FLT4	Sun	rs34221241	5	180057293	missense_variant	C	T	0.104286	-0.363	0.0401338	1.5e-19	3301	81.758	0.2554	0.008814	35329	-4.2199	2.44412e-05	Same	No
SeqId_4158_54	P00749	PLAU	Zheng	rs2227551	10	75669190	#N/A	T	G	0.716116	-0.2435	0.0265954	5.4e-20	3301	83.7763	0.1556	0.009872	35372	1.5107	0.130865	Same	Yes
SeqId_5722_78	P42785	PRCP	Zheng	rs2229437	11	82564294	#N/A	G	T	0.180887	0.291	0.0315401	2.8e-20	3301	85.074	0.2789	0.01214	35343	2.23056	0.0257103	Same	No
SeqId_3420_21	Q8N1Q1	CA13	Suhre	rs17741049	8	86198253	downstream_gene_variant	T	C	0.0682046	-0.7441	0.0816406	7.915e-20	997	82.9046	-0.6843	0.027199	35349	-1.92934	0.0536886	Same	Yes
SeqId_10419_1	Q6ZMJ2	SCARA5	Sun	rs10866867	8	27808994	intron_variant	G	T	0.722132	0.2537	0.0271019	7.9e-21	3301	87.5749	0.1473	0.008369	35353	-0.0492919	0.960687	Same	Yes
SeqId_8956_96	Q96GP6	SCARF2	Zheng	rs738086	22	20775556	#N/A	T	G	0.811314	0.2997	0.0318373	4.8e-21	3301	88.5598	0.1362	0.00782	35362	4.31197	1.61804e-05	Same	No
SeqId_7810_20	Q9BXJ0	C1QTNF5	Zheng	rs2248863	11	119207341	#N/A	A	G	0.141788	0.3261	0.0345203	3.5e-21	3301	89.1843	0.079	0.008364	35378	1.2714	0.203585	Same	Yes
SeqId_9172_69	P22894	MMP8	Zheng	rs35231465	11	102584135	#N/A	A	G	0.023	-0.583	0.0614182	2.26e-21	6861	90.0774	-0.0731	0.018009	35365	1.51671	0.129339	Same	Yes
SeqId_4878_3	P00742	F10	Zheng	rs547138	13	113792170	#N/A	A	T	0.614611	0.2581	0.0267933	5.8e-22	3301	92.7388	0.1493	0.008588	34867	3.91619	8.99608e-05	Same	No
SeqId_8394_56	P10153	RNASE2	Zheng	rs56204594	14	21433367	#N/A	C	A	0.464292	0.2366	0.024407	3.2e-22	3301	93.9152	-0.6712	0.021514	35342	3.99336	6.51425e-05	Same	No
SeqId_5089_11	P16871	IL7R	Suhre	rs11957503	5	35883176	downstream_gene_variant	G	T	0.437249	0.4248	0.0446727	1.922e-21	996	90.2426	0.1821	0.009286	35381	7.55942	4.04864e-14	Same	No
SeqId_8288_27	P02749	APOH	Emilsson	rs1801690	17	64208285	missense_variant	C	G	0.943	0.552	0.0535519	6.5e-25	3200	106.183	-1.1145	0.03872	35370	10.9813	4.6991e-28	Diff	No
SeqId_8024_64	O60704	TPST2	Zheng	rs2283824	22	26924456	#N/A	A	G	0.416943	0.2429	0.0246265	6e-23	3301	97.2272	-0.4572	0.012605	35379	3.54468	0.000393084	Same	No
SeqId_8773_172	Q9NT22	EMILIN3	Sun	rs61739314	20	39990377	missense_variant	C	G	0.033292	-0.6855	0.0691411	3.6e-23	3301	98.2381	0.194	0.008253	35371	-0.20477	0.837752	Same	Yes
SeqId_2571_12	P17936	IGFBP3	Zheng	rs2949833	7	45984820	#N/A	T	C	0.293051	0.428	0.0440516	2.58e-22	993	94.2083	0.3021	0.008184	35347	5.46819	4.54665e-08	Same	No
SeqId_8479_4	P09238	MMP10	Sun	rs17860955	11	102649482	intron_variant	C	T	0.021509	-0.8693	0.0868571	1.4e-23	3301	100.107	0.1991	0.008014	35364	2.57804	0.00993618	Same	No
SeqId_5676_54	P42127	ASIP	Emilsson	rs62212171	20	32987687	downstream_gene_variant	T	C	0.89	-0.814	0.0387954	9.6e-98	3200	439.965	-0.4229	0.006754	35367	-8.70532	3.16669e-18	Same	No
SeqId_10440_26	Q9H6B4	CLMP	Zheng	rs35483681	11	123045730	#N/A	T	C	0.553649	0.2494	0.024644	4.5e-24	3301	102.354	-0.25	0.008119	35355	2.08911	0.036698	Same	No
SeqId_14151_4	P05161	ISG15	Sun	rs1891906	1	950243	downstream_gene_variant	C	A	0.385856	0.2592	0.025328	1.4e-24	3301	104.666	-0.8958	0.024547	35281	-1.63844	0.101329	Same	Yes
SeqId_11308_8	Q8TEY5	CREB3L4	Sun	rs4845586	1	153942597	downstream_gene_variant	G	T	0.46994	0.2556	0.0248173	7.1e-25	3301	106.011	-0.6228	0.018408	35356	2.16736	0.0302071	Same	No
SeqId_13552_7	Q9UH65	SWAP70	Zheng	rs415895	11	9769562	#N/A	G	C	0.649843	-0.2659	0.0256485	3.5e-25	3301	107.412	0.6421	0.012797	35368	5.84076	5.19617e-09	Same	No
SeqId_5139_32	O95185	UNC5C	Zheng	rs57091121	4	96444053	#N/A	T	A	0.336919	0.2694	0.0258409	1.9e-25	3301	108.622	-0.3711	0.020138	#N/A	#N/A	#N/A	#N/A	#N/A
SeqId_5657_28	Q11201	ST3GAL1	Zheng	rs9643300	8	134503148	#N/A	T	C	0.562654	-0.2571	0.0245927	1.4e-25	3301	109.227	-0.1974	0.007973	35374	-0.266308	0.790002	Same	Yes
SeqId_6485_59	P15814	IGLL1	Sun	rs139571703	22	23915620	missense_variant	T	C	0.037383	-0.7264	0.0692596	9.8e-26	3301	109.933	0.3333	0.006754	35357	2.31852	0.0204209	Same	No
SeqId_5728_60	Q96LA6	FCRL1	Sun	rs4971155	1	157779182	intron_variant	A	T	0.506233	-0.2557	0.0242836	6.3e-26	3301	110.809	-0.6648	0.012379	#N/A	#N/A	#N/A	#N/A	#N/A
SeqId_6086_15	Q6WN34	CHRDL2	Sun	rs11607100	11	74414919	intron_variant	T	C	0.041669	-0.6419	0.0609156	5.8e-26	3301	110.972	-0.3312	0.006475	35363	-0.301333	0.763161	Same	Yes
SeqId_18216_22	Q14626	IL11RA	Zheng	rs11575578	9	34656479	#N/A	A	G	0.068486	0.5065	0.0479482	4.4e-26	3301	111.52	1.2632	0.035613	35350	-2.71959	0.00653627	Same	No
SeqId_4906_35	P12259	F5	Suhre	rs6033	1	169521853	missense_variant	G	A	0.0787362	-0.8454	0.0818869	5.489e-25	997	106.371	-0.1731	0.01054	35359	-5.6125	1.9943e-08	Same	No
SeqId_3033_57	P05162	LGALS2	Sun	rs5756729	22	37961353	downstream_gene_variant	T	C	0.592511	-0.275	0.0258742	2.2e-26	3301	112.893	0.1958	0.009072	35368	-2.85346	0.00432454	Same	No
SeqId_2190_55	P03951	F11	Suhre	rs2289252	4	187207381	downstream_gene_variant	T	C	0.412714	0.4419	0.0427331	4.6e-25	991	106.719	0.23	0.008106	35389	2.49729	0.0125147	Same	No
SeqId_4541_49	Q4KMG0	CDON	Suhre	rs3740909	11	125889526	missense_variant	T	C	0.0730111	-0.8286	0.0800976	4.415e-25	993	106.801	-0.1244	0.010552	35369	-2.02836	0.0425235	Same	No
SeqId_6359_50	Q8NAT1	POMGNT2	Zheng	rs729654	3	43147652	#N/A	T	C	0.473213	-0.2561	0.0239159	9.3e-27	3301	114.599	-0.2486	0.008186	35352	3.02517	0.00248494	Same	No
SeqId_8778_3	Q13253	NOG	Sun	rs79084672	17	54856140	intergenic_variant	G	A	0.011867	1.2369	0.115441	8.7e-27	3301	114.732	0.3517	0.010039	35370	-0.21763	0.827718	Same	Yes
SeqId_8480_29	Q12805	EFEMP1	Zheng	rs3791679	2	56096892	#N/A	A	G	0.761	-0.226	0.0212871	2.49e-26	6861	112.683	-0.3064	0.008395	35349	-2.25139	0.0243611	Same	No
SeqId_5202_4	Q08752	PPID	Zheng	rs8396	4	159630817	#N/A	C	T	0.286437	0.5011	0.0473281	3.395e-26	988	111.874	0.3658	0.006702	35355	6.37593	1.81858e-10	Same	No
SeqId_8427_118	Q9BXY4	RSPO3	Sun	rs2489623	6	127455821	intron_variant	C	A	0.534679	0.27	0.0245335	3.6e-28	3301	121.045	-0.5179	0.018241	35355	1.52199	0.128011	Same	Yes
SeqId_9482_110	Q9BW91	NUDT9	Zheng	rs28696943	4	88310135	#N/A	G	A	0.166852	-0.3571	0.0323294	2.3e-28	3301	121.933	-0.4529	0.01512	35363	-6.90313	5.08702e-12	Same	No
SeqId_6388_21	Q96EE4	CCDC126	Zheng	rs227934	7	23627287	#N/A	T	C	0.47897	-0.2749	0.0246474	6.9e-29	3301	124.321	0.2958	0.009734	35372	-1.00357	0.315586	Same	Yes
SeqId_8233_2	Q86UX2	ITIH5	Zheng	rs7909223	10	7700709	#N/A	G	A	0.747691	0.3222	0.0286071	2e-29	3301	126.777	-0.3493	0.010829	35356	-0.967791	0.333149	Same	Yes
SeqId_7218_87	P14415	ATP1B2	Sun	rs1642762	17	7554772	5_prime_UTR_variant	T	C	0.586879	-0.2881	0.0255221	1.5e-29	3301	127.347	1.4692	0.019061	35378	0.673457	0.500657	Same	Yes
SeqId_4152_58	P03952	KLKB1	Zheng	rs1511802	4	187150806	#N/A	C	T	0.370482	0.4755	0.0427284	9.123e-29	996	123.593	0.5015	0.009703	35392	2.53222	0.0113343	Same	No
SeqId_2580_83	P05164	MPO	Sun	rs34097845	17	56358429	upstream_gene_variant	T	C	0.067304	-0.5736	0.0497145	8.5e-31	3301	133.042	-0.2925	0.009608	35369	-1.05405	0.291861	Same	Yes
SeqId_13102_1	Q96BQ1	FAM3D	Zheng	rs3749290	3	58652292	#N/A	T	G	0.09578	-0.481	0.0412461	2e-31	3301	135.913	-0.2626	0.008584	35351	-0.643033	0.520202	Same	Yes
SeqId_5129_12	Q14162	SCARF1	Zheng	rs8071756	17	1574342	#N/A	G	A	0.223671	0.5897	0.0511466	9.358e-31	997	132.665	0.332	0.006955	35353	5.66634	1.45878e-08	Same	No
SeqId_3194_36	Q9HCN6	GP6	Suhre	rs1654439	19	55553647	downstream_gene_variant	T	G	0.170181	-0.6565	0.0567919	6.59e-31	996	133.36	-0.5453	0.015097	35381	-5.30339	1.13674e-07	Same	No
SeqId_5621_64	Q9NS62	THSD1	Zheng	rs41292808	13	52971517	#N/A	T	C	0.026681	0.9059	0.0757202	5.5e-33	3301	143.045	0.197	0.008392	35358	-7.18791	6.5792e-13	Same	No
SeqId_9256_78	Q15818	NPTX1	Sun	rs62069681	17	78624702	intron_variant	C	T	0.09319	0.514	0.0417406	7.6e-35	3301	151.547	-0.2986	0.009378	35354	0.289981	0.771831	Same	Yes
SeqId_5105_2	Q9BZR6	RTN4R	Sun	rs75766	22	20174853	intergenic_variant	A	C	0.748115	-0.3498	0.0283212	4.8e-35	3301	152.459	0.2753	0.0194	35361	-1.9424	0.052089	Same	Yes
SeqId_3291_30	P06734	FCER2	Zheng	rs12973524	19	7758263	#N/A	A	G	0.484028	-0.3062	0.0244568	5.8e-36	3301	156.657	-0.2122	0.010305	35370	-1.7027	0.0886241	Same	Yes
SeqId_3607_71	Q9UBP4	DKK3	Zheng	rs11022114	11	12038874	#N/A	A	G	0.327961	0.3364	0.0268883	6.5e-36	3301	156.43	-0.2686	0.008517	35377	0.143465	0.885923	Same	Yes
SeqId_2742_68	Q9Y286	SIGLEC7	Sun	rs140185670	19	51646140	downstream_gene_variant	C	G	0.07999	-0.6089	0.04826	1.7e-36	3301	159.094	0.4769	0.007751	35372	-1.26594	0.205533	Same	Yes
SeqId_2567_5	P05156	CFI	Zheng	rs7439493	4	110656730	#N/A	A	G	0.415959	0.3116	0.0245975	8.9e-37	3301	160.38	0.3134	0.008881	35357	4.36086	1.2955e-05	Same	No
SeqId_3320_49	Q16270	IGFBP7	Sun	rs1718849	4	57942323	downstream_gene_variant	C	T	0.766286	-0.3626	0.0281328	5.2e-38	3301	166.022	-0.4777	0.008245	35358	-2.18093	0.0291889	Same	No
SeqId_16300_4	Q9NZC2	TREM2	Emilsson	rs114812713	6	41034000	3_prime_UTR_variant	G	C	0.955	0.36	0.0572001	3.1e-10	3200	39.5858	-0.1903	0.009185	35366	1.40672	0.15951	Same	Yes
SeqId_3894_15	Q9UJ70	NAGK	Zheng	rs7606102	2	71276399	#N/A	G	A	0.170314	-0.432	0.0330924	6e-39	3301	170.313	0.7681	0.022642	35353	-6.35783	2.04629e-10	Same	No
SeqId_14636_25	P52758	RIDA	Zheng	rs1462977	8	99115359	#N/A	G	A	0.322718	-0.3387	0.0257948	2.2e-39	3301	172.307	0.1305	0.01953	35351	-2.57315	0.0100777	Same	No
SeqId_8346_9	Q9UHL4	DPP7	Sun	rs10747049	9	140008750	missense_variant	C	G	0.749544	0.3641	0.0277363	2.3e-39	3301	172.219	-0.5517	0.006596	35257	-3.886	0.00010191	Same	No
SeqId_12517_52	O14737	PDCD5	Sun	rs4499344	19	33073431	intron_variant	A	G	0.291128	0.354	0.0268662	1.2e-39	3301	173.512	-0.4562	0.01482	35360	1.42842	0.153172	Same	Yes
SeqId_11208_15	Q9UK23	NAGPA	Sun	rs12599777	16	5079466	downstream_gene_variant	G	A	0.204198	-0.4178	0.0317363	1.4e-39	3301	173.206	0.404	0.02849	35357	1.80662	0.0708214	Same	Yes
SeqId_11514_196	P13987	CD59	Zheng	rs2273121	11	33757770	#N/A	A	G	0.251594	-0.362	0.0269773	4.7e-41	3301	179.952	-0.7955	0.007387	35356	-6.02043	1.73951e-09	Same	No
SeqId_12486_8	Q9NS18	GLRX2	Sun	rs148212596	1	193074511	start_lost	G	A	0.019804	1.1837	0.0880696	3.5e-41	3301	180.538	-0.9106	0.024356	35336	4.57706	4.71554e-06	Same	No
SeqId_9470_15	Q5JXM2	METTL24	Emilsson	rs12189608	6	110573292	intron_variant	A	T	0.956	0.378	0.0613906	7.4e-10	3200	37.8885	0.1149	0.008251	35372	3.86416	0.000111472	Same	No
SeqId_3025_50	P09038	FGF2	Suhre	rs308403	4	123757748	intron_variant	T	C	0.319277	-0.5896	0.0451558	5.796e-39	996	170.143	0.1894	0.008716	35351	-0.842113	0.399725	Same	Yes
SeqId_8225_86	P29323	EPHB2	Zheng	rs6687487	1	23061551	#N/A	A	G	0.080316	-0.6122	0.0447448	1.3e-42	3301	187.085	-0.287	0.008199	35369	-3.28848	0.00100731	Same	No
SeqId_3132_1	P49767	VEGFC	Sun	rs41278571	4	177650866	missense_variant	T	C	0.010126	1.7416	0.121483	1.3e-46	3301	205.402	-0.4506	0.014209	35364	10.7635	5.11788e-27	Same	No
SeqId_19154_41	P07093	SERPINE2	Zheng	rs68066031	2	224880498	#N/A	C	T	0.258001	-0.4261	0.029698	1.1e-46	3301	205.734	0.4224	0.011229	35366	11.9594	5.79473e-33	Same	No
SeqId_12381_26	P16152	CBR1	Sun	rs16993864	21	37446599	downstream_gene_variant	A	C	0.021978	-1.2151	0.0826689	6.6e-49	3301	215.912	0.5349	0.014929	35374	-3.51908	0.00043304	Same	No
SeqId_4159_130	P08603	CFH	Zheng	rs2274700	1	196682947	#N/A	A	G	0.398961	0.3665	0.0242703	1.6e-51	3301	227.896	-0.3384	0.006645	35339	9.93352	2.97555e-23	Same	No
SeqId_8969_49	P08571	CD14	Yao	rs3138074	5	140015932	missense_variant	A	T	0.777	0.332	0.0217166	9.22e-53	6861	233.649	-0.157	0.008241	35363	6.02612	1.67944e-09	Same	No
SeqId_3074_6	P18428	LBP	Emilsson	rs73112473	20	37006729	missense_variant	C	T	0.922	1.009	0.0447961	2.4e-112	3200	507.026	0.8629	0.025492	#N/A	#N/A	#N/A	#N/A	#N/A
SeqId_5238_26	Q9UNP9	PPIE	Zheng	rs12086750	1	40210468	#N/A	C	G	0.370624	-0.3832	0.0249963	4.8e-53	3301	234.875	-1.0682	0.010964	35378	-3.64878	0.000263486	Same	No
SeqId_10977_55	Q8WVF2	UCMA	Zheng	rs2093847	10	13276534	#N/A	T	C	0.106703	-0.5863	0.0381739	3.1e-53	3301	235.745	-0.4136	0.006312	35363	-3.33747	0.000845445	Same	No
SeqId_6462_12	Q99727	TIMP4	Sun	rs454615	3	12077010	missense_variant	C	T	0.830831	0.4903	0.0318427	1.7e-53	3301	236.941	0.7988	0.022781	35368	1.99334	0.0462246	Same	No
SeqId_13740_51	Q92765	FRZB	Zheng	rs288326	2	183703336	#N/A	A	G	0.12625	0.5655	0.03615	3.7e-55	3301	244.56	0.433	0.006704	35358	0.797994	0.424874	Same	Yes
SeqId_6629_3	P60022	DEFB1	Sun	rs2738176	8	6738228	intron_variant,non_coding_transcript_variant	A	T	0.365039	-0.3893	0.0249284	5.6e-55	3301	243.735	0.341	0.006615	35395	-1.95608	0.0504556	Same	No
SeqId_3435_53	P02751	FN1	Zheng	rs1250258	2	216300185	#N/A	C	T	0.254518	-0.7113	0.0480317	1.282e-49	996	218.865	0.4078	0.006626	35355	-11.3752	5.55545e-30	Same	No
SeqId_6255_74	Q96SM3	CPXM1	Sun	rs67159741	20	2780762	intron_variant	G	GCGCGCGCGTGCACTGTGTGTGCGCGCA	0.100249	-0.6434	0.0401742	1e-57	3301	256.333	-0.5976	0.009362	#N/A	#N/A	#N/A	#N/A	#N/A
SeqId_2834_54	O60259	KLK8	Zheng	rs74705037	19	51504808	#N/A	A	G	0.044509	0.9287	0.0578847	6.3e-58	3301	257.253	0.296	0.008287	35371	1.04333	0.296796	Same	Yes
SeqId_2774_10	Q14005	IL16	Zheng	rs4778639	15	81600451	#N/A	G	T	0.09142	-0.6805	0.041988	4.5e-59	3301	262.508	0.6261	0.011677	35362	8.92012	4.65776e-19	Same	No
SeqId_14133_93	P27930	IL1R2	Sun	rs7561460	2	102617204	intron_variant	C	T	0.395872	-0.4025	0.0242367	6.2e-62	3301	275.626	0.3468	0.006842	35368	0.427141	0.669276	Same	Yes
SeqId_11178_21	Q4LDE5	SVEP1	Zheng	rs61751937	9	113312231	#N/A	C	G	0.030029	1.1854	0.0701775	5.2e-64	3301	285.149	0.5151	0.005721	35362	5.24631	1.55178e-07	Same	No
SeqId_16060_99	Q14112	NID2	Sun	rs1151582	14	52482768	intron_variant	T	C	0.456621	-0.3942	0.0232809	2.6e-64	3301	286.529	-1.1498	0.018736	#N/A	#N/A	#N/A	#N/A	#N/A
SeqId_7049_2	O75077	ADAM23	Zheng	rs1921673	2	207324282	#N/A	G	A	0.6846	0.4321	0.0255377	3.2e-64	3301	286.116	-1.0197	0.028545	35360	-0.0372434	0.970291	Same	Yes
SeqId_4979_34	Q07507	DPT	Sun	rs1018454	1	168697761	intron_variant	C	A	0.585888	0.4155	0.0240579	7.8e-67	3301	298.101	-0.2851	0.008725	35362	3.01266	0.00258969	Same	No
SeqId_3311_27	O75015	FCGR3B	Zheng	rs10919543	1	161508617	#N/A	G	A	0.324432	0.4353	0.0251296	3.2e-67	3301	299.876	-0.8861	0.027002	35351	1.05169	0.292943	Same	Yes
SeqId_4126_22	P17213	BPI	Sun	rs1780617	20	36974157	upstream_gene_variant	G	A	0.12241	-0.6444	0.0370696	1.1e-67	3301	302.004	0.368	0.006684	35375	-1.21574	0.224084	Same	Yes
SeqId_11142_11	O95841	ANGPTL1	Zheng	rs16853043	1	178545926	#N/A	G	A	0.352388	0.4305	0.0247069	5.4e-68	3301	303.421	1.0336	0.015466	35348	5.12573	2.96383e-07	Same	No
SeqId_9370_69	Q92820	GGH	Sun	rs10957266	8	63923764	downstream_gene_variant	C	T	0.071297	0.7985	0.0456023	1.2e-68	3301	306.418	-0.8342	0.008856	35344	3.64315	0.000269324	Same	No
SeqId_17138_8	P08263	GSTA1	Zheng	rs2290758	6	52662153	#N/A	A	G	0.570024	0.4157	0.0237013	7.2e-69	3301	307.435	-1.1071	0.009846	35368	2.77286	0.00555668	Same	No
SeqId_3290_50	Q6YHK3	CD109	Sun	rs6903575	6	74503730	missense_variant,splice_region_variant	A	G	0.521546	0.4146	0.0236307	6.5e-69	3301	307.639	-0.4135	0.007351	35344	-4.05716	4.96738e-05	Same	No
SeqId_16055_3	Q9BXR6	CFHR5	Sun	rs35662416	1	196967354	missense_variant	A	G	0.030392	-1.2002	0.0682365	3e-69	3301	309.18	-0.4866	0.0059	35338	-0.711714	0.476642	Same	Yes
SeqId_8296_117	Q7Z4H8	KDELC2	Zheng	rs74911261	11	108357137	#N/A	A	G	0.026545	-1.3136	0.0744435	1.1e-69	3301	311.179	-0.5669	0.02841	35355	-3.71054	0.00020682	Same	No
SeqId_9211_19	P36955	SERPINF1	Zheng	rs62088172	17	1666253	#N/A	T	C	0.344526	-0.4449	0.0250682	1.8e-70	3301	314.785	-0.3927	0.006475	35350	-6.0388	1.55266e-09	Same	No
SeqId_3651_50	P35968	KDR	Zheng	rs34231037	4	55972946	#N/A	G	A	0.033769	-1.1531	0.0648518	1e-70	3301	315.956	0.503	0.007066	35357	-3.79198	0.000149452	Same	No
SeqId_5749_53	P04118	CLPS	Zheng	rs9380534	6	35751572	#N/A	A	G	0.602276	0.4476	0.0250907	3.5e-71	3301	318.048	-0.9095	0.013905	35351	3.09142	0.00199203	Same	No
SeqId_14100_63	P02747	C1QC	Zheng	rs78865058	1	22944209	#N/A	A	G	0.041707	1.0754	0.0603215	4.3e-71	3301	317.638	-0.4051	0.006758	35369	0.668159	0.504032	Same	Yes
SeqId_13717_15	Q15485	FCN2	Sun	rs57136797	9	137752540	intergenic_variant	T	A	0.163996	-0.6346	0.0353253	3.7e-72	3301	322.526	1.0648	0.012458	35338	5.51754	3.43773e-08	Same	No
SeqId_3184_25	P08709	F7	Zheng	rs776905	13	113781942	#N/A	C	A	0.112838	-1.104	0.0649658	9.164e-65	997	288.202	-0.7051	0.010943	34869	0.0471544	0.96239	Same	Yes
SeqId_13700_10	P07355	ANXA2	Zheng	rs36032232	15	60776991	#N/A	G	A	0.1501	0.97	0.0565789	6.944e-66	996	293.334	0.6972	0.009289	#N/A	#N/A	#N/A	#N/A	#N/A
SeqId_5069_9	P08174	CD55	Zheng	rs11580387	1	207418408	#N/A	G	A	0.233948	-0.5211	0.0278622	4.7e-78	3301	349.582	0.5321	0.014545	35375	-3.71344	0.000204458	Same	No
SeqId_5620_13	P19021	PAM	Zheng	rs257309	5	102418604	#N/A	G	A	0.351714	-0.4664	0.0247606	3.8e-79	3301	354.595	0.4943	0.006718	35342	0.801969	0.422571	Same	Yes
SeqId_11431_235	P46063	RECQL	Emilsson	rs144436375	12	21515500	intron_variant	A	C	0.98	-0.935	0.0872903	9e-27	3200	114.662	0.4504	0.006512	35413	-4.02202	5.77013e-05	Same	No
SeqId_6451_64	Q9BXN1	ASPN	Zheng	rs2516568	9	95187380	#N/A	T	A	0.323246	-0.4724	0.0250438	2.3e-79	3301	355.595	-0.5912	0.00613	35359	-3.07068	0.00213572	Same	No
SeqId_13692_154	O95388	WISP1	Sun	rs35472615	8	134197537	intergenic_variant	A	G	0.274129	0.5113	0.0262506	1.7e-84	3301	379.148	0.5456	0.005916	35374	0.296922	0.766526	Same	Yes
SeqId_4437_56	O75356	ENTPD5	Zheng	rs57731447	14	74487521	#N/A	A	G	0.05877	-0.9668	0.0489484	7.8e-87	3301	389.882	-0.0792	0.00919	35351	-1.1289	0.258942	Same	Yes
SeqId_4831_4	P14151	SELL	Zheng	rs4987358	1	169665551	#N/A	T	G	0.27377	-0.5165	0.0261409	6.8e-87	3301	390.156	-0.4665	0.006888	35359	-4.16544	3.10756e-05	Same	No
SeqId_6544_33	Q92832	NELL1	Zheng	rs61652119	11	20955270	#N/A	A	G	0.048674	1.1098	0.0552913	1.3e-89	3301	402.636	0.5584	0.006222	35373	0.801514	0.422834	Same	Yes
SeqId_3181_50	P25774	CTSS	Sun	rs41271951	1	150737220	missense_variant	G	A	0.08349	-0.8605	0.0418655	7.1e-94	3301	422.207	-0.4057	0.006654	35362	-3.59199	0.000328168	Same	No
SeqId_3339_33	P35442	THBS2	Sun	rs73043857	6	169624900	intron_variant	G	A	0.102347	0.8084	0.0383006	6.9e-99	3301	445.224	0.9828	0.005466	35017	2.83239	0.0046201	Same	No
SeqId_7179_69	O94856	NFASC	Zheng	rs6667532	1	204948659	#N/A	G	A	0.10515	0.8226	0.0387293	4.1e-100	3301	450.854	0.4476	0.006509	35373	6.98876	2.77332e-12	Same	No
SeqId_3518_54	Q96IY4	CPB2	Zheng	rs3742264	13	46648094	#N/A	T	C	0.320603	0.849	0.0439134	2.806e-83	995	373.034	0.5717	0.007996	35361	7.96901	1.59947e-15	Same	No
SeqId_6373_54	P80370	DLK1	Zheng	rs12881760	14	101176335	#N/A	C	G	0.676353	0.5356	0.0250807	3.5e-101	3301	455.762	1.0203	0.007634	35380	3.31344	0.00092157	Same	No
SeqId_3173_49	Q02083	NAAA	Sun	rs9996608	4	76848231	intron_variant	T	C	0.300448	-0.5485	0.0256909	3.9e-101	3301	455.546	-0.5055	0.007514	35354	1.57976	0.114161	Same	Yes
SeqId_4467_49	Q14515	SPARCL1	Zheng	rs7681694	4	88462729	#N/A	A	G	0.3366	0.5315	0.0243885	2.7e-105	3301	474.65	-0.662	0.007049	35363	-0.550198	0.582184	Same	Yes
SeqId_5061_27	O75144	ICOSLG	Zheng	rs11558819	21	45656774	#N/A	T	C	0.268737	-0.5762	0.0260778	3.5e-108	3301	487.911	0.7818	0.006918	35265	-18.0154	1.47444e-72	Same	No
SeqId_8766_29	A6NI73	LILRA5	Sun	rs759819	19	54815577	downstream_gene_variant	C	T	0.330491	-0.5429	0.0242148	2.5e-111	3301	502.361	0.3389	0.012253	35367	-3.06381	0.00218534	Same	No
SeqId_4440_15	Q96P31	FCRL3	Sun	rs7528684	1	157670816	missense_variant	G	A	0.465109	0.5253	0.0232968	1.4e-112	3301	508.111	0.302	0.007064	35365	-1.40179	0.160979	Same	Yes
SeqId_6382_17	O00462	MANBA	Sun	rs227370	4	103612043	intron_variant	C	T	0.674618	-0.5596	0.0247895	7.8e-113	3301	509.278	-0.6701	0.005959	35346	-5.96435	2.45604e-09	Same	No
SeqId_2992_59	Q96F46	IL17RA	Suhre	rs3827278	22	17595915	3_prime_UTR_variant	A	C	0.231695	0.975	0.0475509	1.969e-93	997	419.585	0.6188	0.007143	35338	-0.161457	0.871734	Same	Yes
SeqId_9216_100	O15031	PLXNB2	Sun	rs28573806	22	50727792	missense_variant	C	T	0.399591	0.5315	0.0231971	3.5e-116	3301	524.657	-0.8113	0.005984	35333	3.5309	0.000414156	Same	No
SeqId_9578_263	A6NHS7	MANSC4	Sun	rs36138811	12	27927881	downstream_gene_variant	C	T	0.231771	0.6369	0.0277155	7.4e-117	3301	527.757	-1.0844	0.010282	35355	2.2425	0.0249293	Same	No
SeqId_4996_66	P04196	HRG	Suhre	rs2228243	3	186395113	missense_variant	G	A	0.208124	1.007	0.0489465	4.743e-94	997	422.419	0.4689	0.006289	35368	-0.268193	0.788551	Same	Yes
SeqId_4549_78	Q11128	FUT5	Zheng	rs778809	19	5830302	#N/A	A	G	0.301394	-0.58	0.0250488	1.3e-118	3301	535.821	-0.8706	0.007807	35364	-2.85388	0.00431886	Same	No
SeqId_4479_14	P05155	SERPING1	Zheng	rs11229075	11	57391023	#N/A	C	A	0.261304	-0.6019	0.0258759	1.1e-119	3301	540.748	-0.5195	0.007196	35365	2.22729	0.0259281	Same	No
SeqId_2480_58	P35625	TIMP3	Suhre	rs2097326	22	33165020	intron_variant	G	A	0.27873	0.9307	0.0445117	4.424e-97	992	436.309	-0.5121	0.006207	35375	3.27706	0.00104895	Same	No
SeqId_7784_1	P01042	KNG1	Suhre	rs2304456	3	186445052	missense_variant	G	T	0.102912	-1.366	0.0652669	2.888e-97	996	437.162	0.7395	0.007463	35368	-25.7753	1.67965e-146	Diff	No
SeqId_7926_13	P49223	SPINT3	Sun	rs6017591	20	44141041	missense_variant	C	T	0.541306	0.5431	0.0226594	6e-127	3301	574.117	0.0746	0.013369	35366	10.0165	1.29013e-23	Same	No
SeqId_3366_51	Q16610	ECM1	Zheng	rs13294	1	150484987	#N/A	A	G	0.39759	-0.8493	0.0396396	7.727e-102	996	458.131	-1.4812	0.012429	35361	-4.42368	9.70334e-06	Same	No
SeqId_9580_5	Q13753	LAMC2	Sun	rs2276543	1	183155305	regulatory_region_variant	A	G	0.279009	0.6155	0.025072	4.4e-133	3301	602.303	0.8094	0.00675	35362	-0.107691	0.914241	Same	Yes
SeqId_4459_68	Q16549	PCSK7	Suhre	rs9326248	11	116999225	intergenic_variant	T	G	0.238694	-0.9929	0.0455134	1.651e-105	995	474.962	0.619	0.006937	35378	-3.917	8.96592e-05	Same	No
SeqId_5346_24	Q99829	CPNE1	Zheng	rs12481228	20	34218673	#N/A	C	G	0.097658	-0.977	0.0379085	1.8e-146	3301	663.824	-1.2402	0.003618	35366	2.72821	0.00636791	Same	No
SeqId_3169_70	P35475	IDUA	Sun	rs3822020	4	985727	missense_variant,splice_region_variant	G	A	0.636581	0.608	0.0234776	7.2e-148	3301	670.248	-0.6634	0.007936	35272	5.83367	5.42197e-09	Same	No
SeqId_9837_60	P15559	NQO1	Zheng	rs77944668	16	69718112	#N/A	A	G	0.19326	-0.7498	0.0283145	1.6e-154	3301	700.824	-0.6996	0.007473	35376	4.14889	3.3409e-05	Same	No
SeqId_3235_50	Q8TEU8	WFIKKN2	Zheng	rs7225465	17	48916159	#N/A	A	G	0.68203	-0.6533	0.0238088	9.3e-166	3301	752.464	0.838	0.007873	35360	-5.32815	9.92165e-08	Same	No
SeqId_7955_195	P19827	ITIH1	Zheng	rs1042779	3	52821011	#N/A	G	A	0.368712	-0.6463	0.0231478	1.5e-171	3301	779.088	-0.3023	0.010746	35354	-5.62066	1.90229e-08	Same	No
SeqId_2985_35	P09341	CXCL1	Sun	rs2115691	4	74743691	intergenic_variant	G	C	0.239977	0.7462	0.0261997	2e-178	3301	810.69	-0.8597	0.007606	35350	0.240297	0.8101	Same	Yes
SeqId_15515_2	P0DJI8	SAA1	Yao	rs11024616	11	18327324	intron_variant	G	C	0.809	-0.572	0.0233451	1.41e-132	6861	600.168	-0.7227	0.005399	35382	-24.3053	1.72101e-130	Diff	No
SeqId_2831_29	Q9UBX7	KLK11	Sun	rs1048328	19	51527364	missense_variant	A	G	0.08261	-1.1979	0.0411883	5.8e-186	3301	845.339	-1.0699	0.004516	35368	6.61026	3.83651e-11	Same	No
SeqId_3195_50	P22749	GNLY	Zheng	rs12151621	2	85934499	#N/A	A	C	0.227041	0.7736	0.0263924	7.4e-189	3301	858.644	-1.1318	0.006194	35344	-1.31785	0.187554	Same	Yes
SeqId_7808_5	O94923	GLCE	Sun	rs11854180	15	69559340	missense_variant	T	G	0.769146	0.8286	0.0247953	1e-200	3301	1116.06	0.7671	0.00707	35375	8.09417	5.76553e-16	Same	No
SeqId_15560_52	P20062	TCN2	Sun	rs4820885	22	31012756	missense_variant	C	T	0.549103	-0.7247	0.0211987	1e-200	3301	1167.98	1.0021	0.00631	35365	24.1771	3.87107e-129	Same	No
SeqId_4548_4	P21217	FUT3	Zheng	rs708686	19	5840619	#N/A	T	C	0.274027	-0.853	0.0241519	1e-200	3301	1246.61	-0.6814	0.005065	35362	-7.50058	6.35376e-14	Same	No
SeqId_14079_14	Q13478	IL18R1	Zheng	rs1420106	2	103035044	#N/A	G	A	0.775551	-0.9085	0.025702	1e-200	3301	1248.68	-1.0548	0.006829	35367	-7.74046	9.90559e-15	Same	No
SeqId_12727_7	Q9P2B2	PTGFRN	Sun	rs4233450	1	117490261	intron_variant	T	G	0.829141	1.0007	0.028324	1e-200	3301	1247.49	-1.2752	0.007129	35349	5.60411	2.0933e-08	Same	No
SeqId_4771_10	Q92484	SMPDL3A	Sun	rs28385609	6	123122464	missense_variant	T	C	0.145044	-1.0756	0.0299523	1e-200	3301	1288.78	-1.0694	0.007028	35348	-24.2794	3.23725e-130	Same	No
SeqId_4430_44	Q9BWP8	COLEC11	Sun	rs6542680	2	3640142	upstream_gene_variant	T	C	0.820857	-1.0196	0.02826	1e-200	3301	1300.92	-0.7756	0.005695	35332	-5.52479	3.29878e-08	Same	No
SeqId_6556_5	Q9UJA9	ENPP5	Zheng	rs1047153	6	46128745	#N/A	T	C	0.646395	-0.7891	0.0213572	1e-200	3301	1364.31	-1.0779	0.004956	35361	-3.05771	0.00223039	Same	No
SeqId_4964_67	Q9NZ08	ERAP1	Sun	rs17482078	5	96118866	missense_variant	T	C	0.216313	-0.9615	0.0259404	1e-200	3301	1373.04	-1.2266	0.003655	35349	4.08878	4.33646e-05	Same	No
SeqId_8973_23	Q96PJ5	FCRL4	Sun	rs11582663	1	157559122	missense_variant	T	C	0.144281	-1.1329	0.0305646	1e-200	3301	1373.04	1.0882	0.004401	35366	-0.0379594	0.96972	Same	Yes
SeqId_2692_74	P14555	PLA2G2A	Zheng	rs11573156	1	20306146	#N/A	C	G	0.231634	1.0205	0.0275321	1e-200	3301	1373.04	-0.7646	0.004756	35378	8.79192	1.47029e-18	Same	No
SeqId_5646_20	Q93091	RNASE6	Zheng	rs11622942	14	21250846	#N/A	T	G	0.233384	0.9971	0.0269008	1e-200	3301	1373.04	-1.5168	0.007337	35338	-0.183933	0.854066	Same	Yes
SeqId_4234_8	Q01638	IL1RL1	Sun	rs10179654	2	102921783	intergenic_variant	G	T	0.521017	-0.8483	0.0228863	1e-200	3301	1373.04	-1.0366	0.007302	35366	-7.07398	1.50552e-12	Same	No
SeqId_8244_16	Q9BYC5	FUT8	Zheng	rs2127870	14	65796846	#N/A	C	G	0.784568	-1.049	0.028301	1e-200	3301	1373.04	1.2992	0.00555	35359	0.201244	0.840508	Same	Yes
SeqId_5487_7	Q9NQ25	SLAMF7	Zheng	rs11581248	1	160720074	#N/A	T	C	0.142448	-1.2597	0.0339855	1e-200	3301	1373.04	-0.8784	0.005717	35361	0.437544	0.661717	Same	Yes
SeqId_3600_2	Q13231	CHIT1	Sun	rs872583	1	203184766	stop_gained,protein_altering_variant	C	T	0.20154	-1.0982	0.0296284	1e-200	3301	1373.04	-1.0062	0.005374	35366	-0.928203	0.353302	Same	Yes
SeqId_12436_84	P78417	GSTO1	Zheng	rs2282326	10	106020398	#N/A	C	A	0.353535	-0.9108	0.0245725	1e-200	3301	1373.04	1.0603	0.003316	35363	-5.28072	1.28679e-07	Same	No
SeqId_3166_92	P20138	CD33	Zheng	rs12459419	19	51728477	#N/A	T	C	0.329168	-0.9436	0.0254574	1e-200	3301	1373.04	-1.3941	0.005234	35373	5.25376	1.49024e-07	Same	No
SeqId_4407_10	P26927	MST1	Zheng	rs9858542	3	49701983	#N/A	A	G	0.278169	-1.299	0.0390539	1e-200	994	1104.12	-1.197	0.003839	35343	-1.84831	0.0645574	Same	Yes
SeqId_4913_78	O15467	CCL16	Sun	rs112689088	17	34307457	missense_variant,NMD_transcript_variant	C	T	0.097531	-1.5245	0.0411296	1e-200	3301	1373.04	-1.1446	0.004716	#N/A	#N/A	#N/A	#N/A	#N/A
SeqId_3858_5	P24666	ACP1	Zheng	rs11553746	2	272203	#N/A	T	C	0.324799	1.237	0.0360748	1e-200	996	1173.43	-1.2634	0.004361	35304	4.10279	4.082e-05	Same	No
SeqId_10916_44	Q13018	PLA2R1	Zheng	rs3749117	2	160885442	#N/A	C	T	0.501272	-0.9021	0.0243378	1e-200	3301	1373.04	-1.1399	0.004209	35335	-5.6158	1.9566e-08	Same	No
SeqId_8014_359	Q5SRI9	MANEA	Sun	rs80268500	6	96009498	missense_variant	C	T	0.081945	-1.6814	0.0453626	1e-200	3301	1373.04	-1.2312	0.004559	35343	-3.60133	0.000316588	Same	No
SeqId_5091_28	Q8N423	LILRB2	Sun	rs386056	19	54782919	missense_variant	T	C	0.201121	-1.1495	0.0310124	1e-200	3301	1373.04	0.0437	0.039028	35369	-3.56062	0.000369979	Same	No
SeqId_8398_277	P49788	RARRES1	Sun	rs61696028	3	158455703	downstream_gene_variant	C	A	0.146047	1.3366	0.0360602	1e-200	3301	1373.04	0.4482	0.007796	35338	1.03774	0.299391	Same	Yes
SeqId_7628_40	Q96HD1	CRELD1	Zheng	rs7627326	3	9981734	#N/A	T	G	0.23988	-1.0936	0.0295043	1e-200	3301	1373.04	-1.2333	0.007923	35371	-7.05962	1.66956e-12	Same	No
SeqId_10442_1	Q8WZ59	TMEM190	Sun	rs4806666	19	55888095	downstream_gene_variant	T	C	0.438473	-0.997	0.0268981	1e-200	3301	1373.04	-0.5462	0.007184	35371	0.334186	0.73824	Same	Yes
SeqId_8960_3	Q6P179	ERAP2	Zheng	rs2927608	5	96252432	#N/A	A	G	0.437292	1.0523	0.0283901	1e-200	3301	1373.04	0.1083	0.015478	35348	-0.294371	0.768474	Same	Yes
SeqId_5400_52	P48357	LEPR	Zheng	rs3790438	1	66085525	#N/A	A	T	0.175255	-1.3745	0.0370827	1e-200	3301	1373.04	1.0137	0.004552	35347	0.511128	0.609262	Same	Yes
SeqId_9267_2	Q9UI42	CPA4	Zheng	rs34587586	7	129938598	#N/A	T	G	0.392741	-1.1658	0.0314522	1e-200	3301	1373.04	0.4418	0.006258	35355	0.992419	0.320993	Same	Yes
SeqId_7015_8	O75023	LILRB5	Sun	rs12975366	19	54759361	missense_variant	C	T	0.405252	-1.1607	0.0313146	1e-200	3301	1373.04	0.5447	0.011811	35370	-0.523015	0.600964	Same	Yes
SeqId_5430_66	P78324	SIRPA	Sun	rs6136377	20	1896288	missense_variant	G	A	0.368754	-1.2106	0.0326608	1e-200	3301	1373.04	-1.2634	0.004361	35368	1.57419	0.115443	Same	Yes
SeqId_4342_10	P05362	ICAM1	Sun	rs5498	19	10395683	missense_variant	G	A	0.430506	-1.1988	0.0323425	1e-200	3301	1373.04	-1.1399	0.004209	35376	-1.8311	0.0670851	Same	Yes
SeqId_9253_52	P16442	ABO	Zheng	rs505922	9	136149229	#N/A	C	T	0.313178	1.2976	0.035008	1e-200	3301	1373.04	#N/A	#N/A	#N/A	#N/A	#N/A	#N/A	#N/A
SeqId_3007_7	Q9Y336	SIGLEC9	Sun	rs2075803	19	51628529	missense_variant	G	A	0.55088	-1.2255	0.0330628	1e-200	3301	1373.04	-1.2312	0.004559	35371	0.156093	0.87596	Same	Yes
SeqId_13986_6	O43813	LANCL1	Emilsson	rs187097936	2	211362949	intron_variant	C	G	0.985	0.781	0.103155	3.7e-14	3200	57.2861	0.0437	0.039028	35354	6.69383	2.17403e-11	Same	No
SeqId_7228_2	Q969X2	ST6GALNAC6	Emilsson	rs183995738	9	130542640	upstream_gene_variant	C	A	0.987	-0.715	0.107653	3.1e-11	3200	44.0851	#N/A	#N/A	#N/A	#N/A	#N/A	#N/A	#N/A
SeqId_3449_58	P29622	SERPINA4	Zheng	rs10139745	14	95035374	intron variant	A	G	0.221432	0.6166	0.0276659	4.9e-110	3301	496.426	0.4482	0.007796	35372	5.80766	6.33517e-09	Same	No
SeqId_8248_222	Q08ET2	SIGLEC14	Zheng	rs1106476	19	52130637	intron variant	A	T	0.116912	-1.1918	0.0321536	1e-200	3301	1373.04	-1.2333	0.007923	35383	1.2528	0.21028	Same	Yes
SeqId_8606_39	Q14956	GPNMB	Zheng	rs2268748	7	23313171	synonymous variant	C	T	0.0406	0.6868	0.0618518	1.2e-28	3301	123.223	#N/A	#N/A	#N/A	#N/A	#N/A	#N/A	#N/A
SeqId_4991_12	P78333	GPC5	Zheng	rs342702	13	92422946	intron variant	T	G	0.274008	-0.8042	0.0246724	1e-200	3301	1061.8	-0.5462	0.007184	35358	-9.91092	3.73212e-23	Same	No
SeqId_5355_69	O43557	TNFSF14	Zheng	rs344560	19	6665020	stop gained	C	T	0.96	0.75	0.0202343	1e-200	3394	1373.06	0.1083	0.015478	35376	25.374	4.88765e-142	Same	No
SeqId_15602_43	P08887	IL6R	Zheng	rs4129267	1	154426264	intron variant	T	C	0.36	0.81	0.021853	1e-200	3394	1373.06	1.0137	0.004552	35364	-9.06704	1.22295e-19	Same	No
SeqId_4924_32	P03956	MMP1	Zheng	rs471994	11	102697731	intron variant	G	A	0.65	0.32	0.0086333	1e-200	3394	1373.06	0.4418	0.006258	35363	-11.1112	1.10607e-28	Same	No
SeqId_2961_1	P04070	PROC	Zheng	rs867186	20	33764554	missense variant	G	A	0.118355	0.8382	0.0650511	5.45e-38	997	165.697	0.5447	0.011811	35367	4.43961	9.0122e-06	Same	No
