# Supplementary material for: Proteome-wide Mendelian randomization in global biobank meta-analysis reveals multi-ancestry drug targets for common diseases
Source: Cell Genom. 2022 Oct 12;2(11):100195. doi: 10.1016/j.xgen.2022.100195 (PMC9646482; doi:10.1016/j.xgen.2022.100195)
Supplement: Table S5. The African pQTLs selected as genetic instruments for the replication Mendelian randomization, related to STAR Methods [file mmc6.xlsx]

## Sheet: ST5.pQTL-AASK
Table S5. The African pQTLs been selected as genetic instruments for the replicaiton Mendelian randomizaiton, related to STAR method
exposure	UniProtID	Entrez Gene Symbol	SNP	chr.exposure	pos.exposure	VEP	effect_allele.exposure	other_allele.exposure	eaf.exposure	beta.exposure	se.exposure	pval.exposure	samplesize.exposure	F-statistics
SeqId_10391_1	Q9Y5C1	ANGPTL3	rs35529421	1	62499950	.	A	T	0.399252	-0.304282	0.0639024	1.92e-06	467	22.5764
SeqId_10419_1	Q6ZMJ2	SCARA5	rs61737292	8	27922095	missense	A	G	0.0839123	-1.20283	0.104513	1.19e-30	467	131.887
SeqId_10445_20	O95445	APOM	rs805258	6	31665775	missense	T	C	0.124532	-0.836796	0.088683	3.88e-21	467	88.6531
SeqId_10558_26	Q9HC56	PCDH9	rs114804116	13	67222307	missense	A	C	0.0221807	1.68064	0.247874	1.2e-11	467	45.7744
SeqId_10612_18	O60568	PLOD3	rs139578913	7	100944768	.	G	A	0.0114912	-0.146028	0.304642	0.631695	467	0.228785
SeqId_10613_33	Q6P4E1	CASC4	rs141792737	15	44226069	.	G	C	0.035008	-0.0102979	0.158392	0.948162	467	0.0042089
SeqId_10630_5	Q9BUP3	HTATIP2	rs78237642	11	20399525	.	T	A	0.103688	0.23758	0.107026	0.0264293	467	4.90661
SeqId_10714_7	P12821	ACE	rs4362	17	63496400	.	T	C	0.415286	-0.655569	0.0617698	2.59e-26	467	112.156
SeqId_10800_15	P50454	SERPINH1	rs73505003	11	75564459	.	T	C	0.0897916	0.567461	0.122068	3.34e-06	467	21.5181
SeqId_10818_36	P17405	SMPD1	rs35785620	11	6394474	missense	T	C	0.0427579	-1.19148	0.150769	2.73e-15	467	62.1847
SeqId_10832_24	Q9UBX8	B4GALT6	rs113222817	18	31636351	missense	G	T	0.0184393	-1.84295	0.350867	1.5e-07	467	27.4712
SeqId_11098_1	O00764	PDXK	rs76139610	21	43733449	.	A	G	0.132549	0.296544	0.0995537	0.00289445	467	8.83484
SeqId_11145_72	Q6ZVL6	KIAA1549L	rs2753408	11	33378145	.	A	G	0.294228	-0.408652	0.0706955	7.45e-09	467	33.2705
SeqId_11237_49	Q15113	PCOLCE	rs147612265	7	100602382	missense	G	C	0.0328701	-0.913522	0.147929	6.6e-10	467	37.9721
SeqId_11369_23	P11766	ADH5	rs7658118	4	99073457	.	T	C	0.128274	0.157977	0.0981631	0.107544	467	2.57885
SeqId_11405_150	Q9H257	CARD9	rs557267107	9	135924037	.	G	A	0.030465	-0.267854	0.209089	0.200176	467	1.63406
SeqId_11428_31	O00151	PDLIM1	rs1328599	10	95294018	.	G	T	0.0758952	-0.384653	0.12854	0.00276715	467	8.91662
SeqId_11441_11	P06737	PYGL	rs61141828	14	50906203	missense	C	T	0.0590593	0.329916	0.127149	0.00946677	467	6.70374
SeqId_11480_1	P30838	ALDH3A1	rs78584109	17	19757802	.	A	G	0.0464992	-0.250621	0.137177	0.0677019	467	3.32358
SeqId_11510_31	O14791	APOL1	rs2239785	22	36265284	missense	A	G	0.352485	0.463903	0.063779	3.5e-13	467	52.6789
SeqId_11568_2	P68106	FKBP1B	rs72781692	2	24040449	.	G	T	0.0657402	-0.168047	0.140374	0.231253	467	1.427
SeqId_12356_65	P30626	SRI	rs77010538	7	88235180	.	A	G	0.0897916	0.111266	0.124497	0.371472	467	0.795314
SeqId_12374_8	Q15102	PAFAH1B3	rs114628661	19	42313797	.	G	A	0.04062	0.307836	0.169288	0.0690014	467	3.29246
SeqId_12381_26	P16152	CBR1	rs16993864	21	36074301	.	A	C	0.0970069	-0.813142	0.110599	1.95e-13	467	53.8231
SeqId_12385_4	P20807	CAPN3	rs61752494	15	42322007	.	A	G	0.0900588	-0.269173	0.107679	0.0124275	467	6.22208
SeqId_12386_11	Q9H4A4	RNPEP	rs61821542	1	201998541	missense	T	C	0.23303	-0.723732	0.0792059	6.4e-20	467	83.1336
SeqId_12396_19	Q6NVY1	HIBCH	rs291466	2	190319749	missense	G	A	0.462587	0.661625	0.0619939	1.37e-26	467	113.413
SeqId_12449_16	O43447	PPIH	rs6676828	1	42655649	missense	G	A	0.14511	0.382463	0.0889235	1.7e-05	467	18.4197
SeqId_12475_48	Q9NZA1	CLIC5	rs9472630	6	45964798	.	C	T	0.345537	-0.15966	0.0706125	0.023755	467	5.09054
SeqId_12498_12	O14907	TAX1BP3	rs10438733	17	3665960	.	A	G	0.395778	-0.35974	0.0650184	3.15e-08	467	30.4817
SeqId_12524_18	Q96F10	SAT2	rs13894	17	7626584	.	A	G	0.0753608	-0.212484	0.123843	0.0862075	467	2.9312
SeqId_12558_3	Q8TF42	UBASH3B	rs7116968	11	122655361	.	T	C	0.154196	-0.418056	0.0928328	6.69e-06	467	20.193
SeqId_12571_14	P36405	ARL3	rs8354	10	102676884	.	T	C	0.0587921	-0.629488	0.164263	0.000127	467	14.6229
SeqId_12575_30	P11586	MTHFD1	rs10813	14	64449447	missense	T	C	0.0889898	-0.416649	0.107546	0.000107	467	14.9447
SeqId_12727_7	Q9P2B2	PTGFRN	rs10159095	1	116945088	missense	A	G	0.206841	1.16301	0.0675824	2.28e-66	467	294.875
SeqId_13044_5	Q99816	TSG101	rs4623881	11	18552552	.	A	G	0.316676	0.529388	0.0664311	1.6e-15	467	63.2325
SeqId_13102_1	Q96BQ1	FAM3D	rs11918707	3	58663582	.	C	G	0.417424	0.437039	0.06373	7e-12	467	46.826
SeqId_13123_3	Q9NZU0	FLRT3	rs1932951	20	14701217	.	T	C	0.300909	-0.821187	0.0637329	5.48e-38	467	165.308
SeqId_13132_14	Q13591	SEMA5A	rs72727296	5	9401255	.	A	G	0.218065	-0.348089	0.0818059	2.09e-05	467	18.0279
SeqId_13388_57	P29120	PCSK1	rs6234	5	96393270	missense	C	G	0.19241	-1.08252	0.0761947	8.26e-46	467	200.982
SeqId_13463_1	Q92626	PXDN	rs62116636	2	1712998	.	C	T	0.201764	0.155378	0.0815648	0.0567851	467	3.61334
SeqId_13488_3	P53367	ARFIP1	rs61472685	4	152834609	missense	T	C	0.0342063	-0.918586	0.207081	9.17e-06	467	19.5927
SeqId_13545_97	Q8N9N8	EIF1AD	rs72928900	11	65989916	missense	T	C	0.0791021	0.47325	0.117496	5.63e-05	467	16.1537
SeqId_13594_158	Q9UJY5	GGA1	rs1476420	22	37645642	.	T	C	0.436665	0.0399331	0.0677768	0.555737	467	0.345653
SeqId_13615_60	O43639	NCK2	rs79757165	2	105533220	.	T	A	0.109033	0.152043	0.124451	0.221818	467	1.48618
SeqId_13622_16	Q15172	PPP2R5A	rs114280216	1	211965888	.	A	G	0.0342063	0.240665	0.168059	0.152135	467	2.04193
SeqId_13666_222	Q9NS85	CA10	rs16950591	17	51828640	.	C	T	0.148851	0.109736	0.0898824	0.222129	467	1.48418
SeqId_13692_154	O95388	WISP1	rs12156037	8	133192215	.	G	A	0.235168	-0.589169	0.0750123	4.02e-15	467	61.4259
SeqId_13719_19	O96013	PAK4	rs471217	19	39131545	.	T	C	0.0831106	-0.357922	0.114784	0.00181944	467	9.68168
SeqId_13954_9	Q96EK6	GNPNAT1	rs12435056	14	52787506	.	A	G	0.284874	-0.21971	0.0767769	0.00421419	467	8.15407
SeqId_13959_7	P28838	LAP3	rs6812675	4	17595926	.	A	G	0.34821	0.0705044	0.0732795	0.335984	467	0.92173
SeqId_14079_14	Q13478	IL18R1	rs6727306	2	102365184	.	A	C	0.100481	-0.591393	0.100484	3.97e-09	467	34.49
SeqId_14091_42	O75828	CBR3	rs60409141	21	36141094	missense	T	G	0.479423	-0.769268	0.0572755	3.98e-41	467	179.619
SeqId_14711_27	Q15828	CST6	rs72930964	11	66002932	missense	C	T	0.108498	0.455114	0.101244	6.95e-06	467	20.1204
SeqId_15299_102	Q14696	MESDC2	rs76877681	15	80980023	.	A	G	0.106627	-0.321557	0.11441	0.00494535	467	7.86548
SeqId_15300_66	Q9H6E4	CCDC134	rs738247	22	41794305	.	G	A	0.223143	0.237925	0.0787299	0.00251077	467	9.09362
SeqId_15314_49	Q9Y696	CLIC4	rs16829932	1	24695540	.	A	G	0.0301978	0.536681	0.207627	0.00974267	467	6.65274
SeqId_15316_262	Q9NX01	TXNL4B	rs28557204	16	72107463	.	A	G	0.145644	1.34784	0.0797372	4.24e-64	467	284.505
SeqId_15385_116	P12104	FABP2	rs57842733	4	119364563	missense	T	G	0.219669	-0.986326	0.0692903	5.58e-46	467	201.759
SeqId_15387_44	O60462	NRP2	rs142745184	2	205706814	missense	G	T	0.00988776	-0.294891	0.319055	0.355349	467	0.850605
SeqId_15427_35	P58215	LOXL3	rs28575022	2	74541784	.	T	C	0.206574	0.223381	0.0776223	0.00400473	467	8.2462
SeqId_15435_4	P00491	PNP	rs1049564	14	20472447	missense	A	G	0.253875	-0.469703	0.0727464	1.07e-10	467	41.5106
SeqId_15441_6	P17900	GM2A	rs153481	5	151261172	.	A	T	0.504543	0.547737	0.0615511	5.64e-19	467	78.8514
SeqId_15447_45	Q00796	SORD	rs10152499	15	45069347	.	C	T	0.464458	0.340707	0.0657317	2.18e-07	467	26.7515
SeqId_15452_5	P21589	NT5E	rs630212	6	85378114	.	A	G	0.178247	-0.577142	0.0828561	3.27e-12	467	48.3118
SeqId_15472_16	Q86VZ4	LRP11	rs9766214	6	149771673	missense	T	C	0.191609	0.96883	0.0767044	1.43e-36	467	158.851
SeqId_15491_20	Q9HCU0	CD248	rs199630152	11	66316903	missense	T	C	0.0160342	-1.7376	0.274948	2.62e-10	467	39.7681
SeqId_15499_11	O75882	ATRN	rs7265421	20	3615897	.	A	G	0.12186	0.671428	0.109386	8.35e-10	467	37.5152
SeqId_15503_20	O00292	LEFTY2	rs360076	1	225898636	.	G	C	0.441208	-0.623863	0.0635065	8.91e-23	467	96.0899
SeqId_15511_37	O95502	NPTXR	rs112765159	22	38843081	.	T	C	0.0328701	1.47725	0.168472	1.81e-18	467	76.558
SeqId_15514_26	P06276	BCHE	rs9823473	3	165809246	.	A	G	0.0956708	0.456872	0.10419	1.16e-05	467	19.1456
SeqId_15526_33	P48637	GSS	rs6120757	20	34900968	.	C	T	0.404596	0.579224	0.0649738	4.89e-19	467	79.1321
SeqId_15542_19	P12532	CKMT1A	rs74831743	15	43707916	.	C	G	0.29209	-0.259012	0.0716603	0.000301	467	13.0082
SeqId_15556_49	P19961	AMY2B	rs12075086	1	103768216	.	T	C	0.0839123	0.383286	0.124585	0.00209443	467	9.42435
SeqId_15559_5	P58335	ANTXR2	rs61741646	4	80055979	missense	A	G	0.0352753	-0.742073	0.148073	5.4e-07	467	25.0078
SeqId_15582_25	O00602	FCN1	rs7037264	9	134883366	.	G	A	0.373864	-0.0251938	0.0685541	0.713244	467	0.134479
SeqId_15604_18	P45984	MAPK9	rs2303005	5	180302625	.	G	A	0.216729	0.234989	0.0869025	0.0068499	467	7.2806
SeqId_15635_4	Q9H3U7	SMOC2	rs11759500	6	168466737	.	C	T	0.121058	-0.389968	0.0992466	8.52e-05	467	15.3731
SeqId_15641_20	Q8IYR6	TMEFF1	rs77569843	9	100464759	.	A	T	0.101283	-1.028	0.107141	8.4e-22	467	91.6678
SeqId_16055_3	Q9BXR6	CFHR5	rs148777801	1	197011759	stop_gained	G	C	0.0328701	-1.62849	0.179635	1.24e-19	467	81.8319
SeqId_16057_6	P11717	IGF2R	rs2297363	6	160085430	.	A	G	0.149385	0.980593	0.088646	1.92e-28	467	121.841
SeqId_16307_22	Q6UXZ4	UNC5D	rs140515057	8	35737846	.	A	C	0.113308	0.809058	0.093399	4.62e-18	467	74.7155
SeqId_16610_13	Q7Z4F1	LRP10	rs35043211	14	22875639	missense	T	C	0.0211117	1.28201	0.230029	2.5e-08	467	30.9283
SeqId_16620_26	O60449	LY75	rs1469348	2	159844036	.	G	A	0.45938	0.532251	0.0630284	3.05e-17	467	71.0064
SeqId_16781_2	Q8NFI3	ENGASE	rs12939800	17	79084221	missense	G	A	0.0579904	-0.297417	0.139502	0.0330082	467	4.52589
SeqId_16825_20	P54252	ATXN3	rs1072957	14	92085728	missense	C	T	0.354356	-0.519207	0.0660809	3.93e-15	467	61.4703
SeqId_16914_104	P08571	CD14	rs5744451	5	140634298	.	C	A	0.0809727	-0.880757	0.108167	3.87e-16	467	66.0174
SeqId_16915_153	Q9H3S1	SEMA4A	rs3738581	1	156177767	.	C	T	0.343666	0.280099	0.0671868	3.06e-05	467	17.3057
SeqId_16918_198	O15455	TLR3	rs3775296	4	186076613	.	A	C	0.160877	-0.43691	0.0923074	2.21e-06	467	22.3073
SeqId_17151_84	Q14653	IRF3	rs968457	19	49663393	missense	T	C	0.059861	-1.43717	0.108112	2.53e-40	467	175.956
SeqId_17156_72	O15075	DCLK1	rs7982300	13	36067793	.	C	T	0.318813	0.0512914	0.0710723	0.470492	467	0.518589
SeqId_17460_51	P20591	MX1	rs464138	21	41426246	.	C	A	0.195617	-0.2283	0.0843889	0.00682362	467	7.28748
SeqId_17685_9	P06727	APOA4	rs3016797	11	117539169	.	C	G	0.0387493	0.0619291	0.182884	0.734893	467	0.114175
SeqId_17686_27	Q99426	TBCB	rs114198513	19	36119495	.	A	G	0.095938	-0.353384	0.119098	0.00300561	467	8.76635
SeqId_17702_53	P22309	UGT1A1	rs4148325	2	233764663	.	T	C	0.442277	-0.248749	0.0623558	6.63e-05	467	15.8455
SeqId_17746_77	Q9Y3D6	FIS1	rs79067051	7	101239196	.	A	G	0.0905933	-0.574134	0.102026	1.83e-08	467	31.5314
SeqId_17764_108	P08134	RHOC	rs7512948	1	112538554	.	G	A	0.403795	0.191829	0.066952	0.00416794	467	8.174
SeqId_17766_5	P14598	NCF1	rs2718279	7	74724607	.	G	C	0.442277	-0.451085	0.0643253	2.34e-12	467	48.9654
SeqId_17808_37	Q9NQR4	NIT2	rs73862451	3	100332850	.	C	T	0.065473	0.10913	0.129697	0.400112	467	0.704956
SeqId_17814_8	O95861	BPNT1	rs904327	1	220089732	missense	T	G	0.119989	-0.309752	0.095461	0.00117532	467	10.4837
SeqId_17818_22	Q9Y2Z0	SUGT1	rs9591458	13	52652844	.	C	G	0.0473009	0.675239	0.171799	8.48e-05	467	15.382
SeqId_17852_5	Q9Y570	PPME1	rs146468820	11	74194323	.	A	G	0.0443613	0.340593	0.154786	0.0277775	467	4.82109
SeqId_18183_3	Q5SW96	LDLRAP1	rs56214942	1	25565468	.	G	A	0.472475	-0.227197	0.0682243	0.000868	467	11.0424
SeqId_18186_15	P26639	TARS	rs79384125	5	33461111	missense	A	G	0.0823089	-0.628793	0.127128	7.57e-07	467	24.3595
SeqId_18216_22	Q14626	IL11RA	rs76429508	9	34655632	missense	T	C	0.0149653	-0.804615	0.206681	9.9e-05	467	15.0908
SeqId_18218_48	Q96F85	CNRIP1	rs7578047	2	68352799	.	G	A	0.335917	-0.541951	0.0648994	6.79e-17	467	69.4344
SeqId_18220_141	Q9HD15	SRA1	rs250431	5	140560648	.	A	G	0.35783	0.324132	0.0622617	1.93e-07	467	26.9859
SeqId_18222_34	Q9NR46	SH3GLB2	rs11537529	9	129028252	.	T	C	0.122127	-0.41497	0.0922695	6.88e-06	467	20.1397
SeqId_18241_18	P36551	CPOX	rs11921054	3	98585559	missense	A	G	0.126403	-0.457148	0.100747	5.69e-06	467	20.5016
SeqId_18280_29	Q96FN9	DTD2	rs2182255	14	31339306	.	T	C	0.0363442	-1.18408	0.19768	2.1e-09	467	35.725
SeqId_18387_7	P50502	ST13	rs576917353	22	41091627	.	G	A	0.0513095	-0.259723	0.151919	0.0873373	467	2.91026
SeqId_18819_21	P45877	PPIC	rs17388251	5	123024708	.	C	T	0.125601	-0.980407	0.09378	1.4e-25	467	108.825
SeqId_18878_15	O60565	GREM1	rs58658771	15	32709533	.	A	T	0.161945	0.740522	0.0923244	1.05e-15	467	64.0588
SeqId_18881_7	P48960	CD97	rs61733714	19	14401444	missense	T	C	0.0347408	0.899094	0.155361	7.16e-09	467	33.3474
SeqId_19129_15	Q2M296	MTHFSD	rs9926723	16	86527339	.	C	A	0.502138	0.177208	0.065878	0.00714646	467	7.2048
SeqId_19150_20	O60256	PRPSAP2	rs111850345	17	18862827	.	G	A	0.142972	-0.00606407	0.10001	0.95165	467	0.00366081
SeqId_19154_41	P07093	SERPINE2	rs13412535	2	224010157	.	A	G	0.0483699	-0.871815	0.152519	1.09e-08	467	32.5338
SeqId_19188_21	Q99733	NAP1L4	rs7946134	11	2975459	.	A	G	0.0539818	0.401871	0.127512	0.00162359	467	9.89027
SeqId_19194_9	Q8TEA8	DTD1	rs6035082	20	18577827	.	G	C	0.331641	-0.54664	0.0640208	1.36e-17	467	72.5934
SeqId_19213_1	O60575	SPINK4	rs509120	9	33234950	.	C	T	0.460182	0.588416	0.0632683	1.4e-20	467	86.1259
SeqId_19262_219	P49748	ACADVL	rs28934585	17	7220519	missense	T	C	0.106895	0.895598	0.103467	4.89e-18	467	74.6039
SeqId_19267_14	Q16775	HAGH	rs116869551	16	1826618	.	T	C	0.0307322	0.355968	0.172839	0.0394432	467	4.22351
SeqId_19273_3	P00390	GSR	rs8190955	8	30708107	missense	A	G	0.100748	-1.59553	0.0977423	6.68e-60	467	265.327
SeqId_19334_62	O95881	TXNDC12	rs150052291	1	52041368	.	C	T	0.010155	-0.641982	0.270141	0.0174792	467	5.62342
SeqId_19556_12	P17927	CR1	rs61034679	1	207518648	.	T	C	0.0296633	-1.60343	0.194349	1.58e-16	467	67.7759
SeqId_19557_3	Q86Z14	KLB	rs2249177	4	39450178	.	A	G	0.229824	-0.627831	0.0712979	1.3e-18	467	77.2089
SeqId_19563_3	Q9BYH1	SEZ6L	rs137203	22	26292865	missense	T	G	0.2186	0.262474	0.0735225	0.000357	467	12.6902
SeqId_19614_8	P20061	TCN1	rs146722986	11	59873694	.	A	G	0.0363442	-1.66735	0.144597	9.21e-31	467	132.394
SeqId_2381_52	P01031	C5	rs76781222	9	120767632	.	G	A	0.0267237	-0.536709	0.196326	0.00626143	467	7.44148
SeqId_2480_58	P35625	TIMP3	rs1079734	22	32765566	.	G	A	0.224212	-0.930296	0.0719229	2.87e-38	467	166.588
SeqId_2515_14	O00451	GFRA2	rs15881	8	21693256	.	A	C	0.343934	0.275441	0.0689593	6.49e-05	467	15.8857
SeqId_2635_61	Q6UX15	LAYN	rs11827718	11	111544009	missense	A	G	0.0424906	0.807082	0.152011	1.1e-07	467	28.0688
SeqId_2647_66	P50395	GDI2	rs147239687	10	5787284	.	T	C	0.0256547	0.484585	0.253525	0.0559547	467	3.63776
SeqId_2652_15	Q03405	PLAUR	rs399145	19	43665370	missense	C	T	0.116515	-1.5348	0.0898382	1.95e-65	467	290.616
SeqId_2658_27	Q16288	NTRK3	rs4989257	15	88011647	.	C	T	0.331908	0.162564	0.0689393	0.0183704	467	5.53667
SeqId_2665_26	Q02223	TNFRSF17	rs12927256	16	11964026	.	C	T	0.219401	0.22625	0.0781244	0.00377928	467	8.35102
SeqId_2687_2	Q16674	MIA	rs2233159	19	40777460	.	C	G	0.220203	-1.08137	0.0713507	6.95e-52	467	228.711
SeqId_2837_3	P08581	MET	rs77907624	7	116688600	missense	T	G	0.0229824	-1.81104	0.18854	7.57e-22	467	91.8728
SeqId_2849_49	P55008	AIF1	rs2736182	6	31615535	missense	A	G	0.18573	-0.4755	0.0809585	4.27e-09	467	34.3488
SeqId_2888_49	P10643	C7	rs2053881	5	40982989	.	G	T	0.152325	-0.348038	0.0958199	0.000281	467	13.1365
SeqId_2900_53	Q16627	CCL14	rs16971802	17	35984351	missense	C	T	0.137627	-1.09844	0.0839224	3.82e-39	467	170.581
SeqId_2913_1	P55773	CCL23	rs9892586	17	35986879	.	G	A	0.0574559	1.06469	0.138236	1.34e-14	467	59.0661
SeqId_2944_66	P41271	NBL1	rs80122369	1	19591762	.	A	C	0.0494388	-0.126874	0.138736	0.360453	467	0.832734
SeqId_2948_58	P10912	GHR	rs6873545	5	42631162	.	C	T	0.450561	-0.277102	0.0633001	1.2e-05	467	19.0812
SeqId_2973_15	P16671	CD36	rs3211938	7	80671133	stop_gained	G	T	0.0879209	-1.25051	0.110872	1.67e-29	467	126.667
SeqId_2974_61	Q12860	CNTN1	rs11178049	12	40719795	.	T	A	0.0809727	-0.696092	0.111978	5.09e-10	467	38.4769
SeqId_2993_1	O95256	IL18RAP	rs6748390	2	102445715	.	G	A	0.266168	0.299024	0.0733514	4.57e-05	467	16.5475
SeqId_3033_57	P05162	LGALS2	rs73884090	22	37570402	missense	A	G	0.0964725	-0.5287	0.105716	5.7e-07	467	24.904
SeqId_3060_43	P02748	C9	rs696763	5	39341243	missense	A	C	0.0312667	-1.59438	0.153541	2.93e-25	467	107.367
SeqId_3066_12	P17931	LGALS3	rs78740533	14	55148538	.	G	A	0.0897916	0.561895	0.126711	9.23e-06	467	19.5803
SeqId_3077_66	P00742	F10	rs493833	13	113115325	.	G	T	0.305986	0.297459	0.0714268	3.12e-05	467	17.269
SeqId_3152_57	P20333	TNFRSF1B	rs2229700	1	12193958	missense	C	T	0.0195083	1.64956	0.179409	3.77e-20	467	84.1754
SeqId_3172_28	P15848	ARSB	rs25413	5	78839378	.	C	T	0.487173	0.105498	0.0647768	0.103388	467	2.64113
SeqId_3184_25	P08709	F7	rs6046	13	113118845	missense	A	G	0.119989	-1.00347	0.0944971	2.43e-26	467	112.281
SeqId_3194_36	Q9HCN6	GP6	rs1613662	19	55025227	missense	G	A	0.227151	0.767391	0.0701295	7.22e-28	467	119.225
SeqId_3232_28	P13686	ACP5	rs11667775	19	11593815	.	T	C	0.337787	0.127332	0.0724718	0.0789192	467	3.0738
SeqId_3283_21	Q15582	TGFBI	rs13159365	5	136053744	.	T	C	0.117584	-0.501289	0.0989125	4.02e-07	467	25.5747
SeqId_3291_30	P06734	FCER2	rs12980031	19	7699550	.	T	G	0.499466	-0.32396	0.0670206	1.34e-06	467	23.2649
SeqId_3302_58	O76096	CST7	rs61298216	20	24949110	.	C	T	0.0291288	1.89306	0.180685	1.1e-25	467	109.301
SeqId_3314_74	P56159	GFRA1	rs9731211	10	116206924	.	A	G	0.478087	0.0720283	0.0675384	0.286207	467	1.13251
SeqId_3323_37	Q14114	LRP8	rs5172	1	53258321	missense	T	C	0.0117584	-0.71517	0.335279	0.0329197	467	4.53046
SeqId_3324_51	Q9HBG7	LY9	rs150635932	1	160791275	.	T	C	0.0256547	1.47555	0.155693	2.61e-21	467	89.4342
SeqId_3327_27	Q9HB63	NTN4	rs60565119	12	95739599	.	A	C	0.222608	-0.222621	0.0799332	0.00535139	467	7.72347
SeqId_3331_8	Q6NW40	RGMB	rs144783601	5	98789114	missense	T	A	0.0224479	-1.25116	0.230219	5.49e-08	467	29.4091
SeqId_3343_1	Q03154	ACY1	rs139627801	3	51932445	missense	T	C	0.0163014	-1.88382	0.24623	2e-14	467	58.2814
SeqId_3367_8	Q9UGM5	FETUB	rs6785067	3	186646257	missense	A	G	0.148851	-1.12463	0.0831422	1.09e-41	467	182.184
SeqId_3421_54	P32971	TNFSF8	rs3181348	9	114931904	.	G	A	0.183592	-0.112215	0.0842766	0.183021	467	1.76533
SeqId_3457_57	Q15063	POSTN	rs61731745	13	37586852	missense	T	C	0.0128274	-1.42974	0.222288	1.26e-10	467	41.1925
SeqId_3459_49	P09619	PDGFRB	rs740750	5	150135511	.	A	G	0.316943	1.26255	0.059002	1.38e-101	467	455.934
SeqId_3481_87	Q9NQW7	XPNPEP1	rs1271354	10	109974037	.	C	T	0.342063	0.165097	0.0666323	0.0132219	467	6.11288
SeqId_3488_64	P04040	CAT	rs2420388	11	34468990	.	A	G	0.192143	-0.33733	0.0874695	0.000115	467	14.8093
SeqId_3535_84	O94907	DKK1	rs10824760	10	52665565	.	T	C	0.452165	0.0396346	0.0646044	0.539548	467	0.374766
SeqId_3587_53	O95393	BMP10	rs2231345	2	68866156	missense	T	G	0.0489043	-1.26299	0.138076	5.85e-20	467	83.3105
SeqId_3600_2	Q13231	CHIT1	rs2486067	1	203222738	.	T	C	0.0970069	-1.00801	0.105109	8.79e-22	467	91.5784
SeqId_3607_71	Q9UBP4	DKK3	rs114873269	11	11964597	missense	C	T	0.0486371	1.053	0.131263	1.04e-15	467	64.0776
SeqId_3616_3	P15586	GNS	rs150776215	12	64792864	missense	G	A	0.0296633	-1.20773	0.157522	1.76e-14	467	58.5319
SeqId_3799_11	P07451	CA3	rs20571	8	85439768	missense	A	G	0.334046	0.0870333	0.0696973	0.211763	467	1.55266
SeqId_3806_55	P54756	EPHA5	rs7685469	4	65400107	.	C	A	0.308124	0.241054	0.0736806	0.00106938	467	10.6576
SeqId_3822_54	Q16644	MAPKAPK3	rs117141439	3	51497613	.	T	A	0.0184393	-0.786103	0.335107	0.018985	467	5.47933
SeqId_3872_2	P13693	TPT1	rs551945656	13	45341359	.	C	A	0.0184393	-0.299253	0.217867	0.169578	467	1.87859
SeqId_4126_22	P17213	BPI	rs5741798	20	38304396	.	G	C	0.183057	-0.373881	0.0817443	4.79e-06	467	20.8299
SeqId_4129_72	P00751	CFB	rs641153	6	31946403	missense	A	G	0.188669	0.616428	0.078324	3.54e-15	467	61.6752
SeqId_4152_58	P03952	KLKB1	rs182268875	4	186200801	.	A	T	0.0154997	-2.20222	0.403821	4.94e-08	467	29.6128
SeqId_4153_11	P01011	SERPINA3	rs137884891	14	94667981	.	G	A	0.0117584	-0.943142	0.334669	0.00483032	467	7.90788
SeqId_4159_130	P08603	CFH	rs6677460	1	196715445	.	G	A	0.351149	0.401431	0.0631124	2.01e-10	467	40.2837
SeqId_4162_54	P02787	TF	rs8177298	3	133773911	missense	T	C	0.0411545	0.550641	0.157345	0.000466	467	12.1946
SeqId_4187_49	P52209	PGD	rs72865941	1	10264489	missense	T	C	0.0499733	-1.22481	0.130365	5.71e-21	467	87.8921
SeqId_4234_8	Q01638	IL1RL1	rs1420101	2	102341256	.	T	C	0.32015	-0.502101	0.0653633	1.57e-14	467	58.7557
SeqId_4240_31	P14618	PKM2	rs8192408	15	72209649	.	T	C	0.0962052	-0.195854	0.114635	0.0875436	467	2.90647
SeqId_4249_64	P22392	NME2	rs7207370	17	51153819	.	G	A	0.490379	-0.43822	0.0629428	3.35e-12	467	48.2646
SeqId_4276_10	P30086	PEBP1	rs76178477	12	118113354	.	T	C	0.0408872	0.244558	0.151992	0.107611	467	2.57787
SeqId_4294_16	Q9NYA1	SPHK1	rs77576993	17	76370558	.	T	C	0.0566542	-0.302141	0.145865	0.0383242	467	4.2722
SeqId_4309_59	P60174	TPI1	rs1800201	12	6867521	.	A	G	0.105291	-0.511311	0.107635	2.03e-06	467	22.4698
SeqId_4337_49	P02741	CRP	rs3093062	1	159714894	.	T	C	0.17023	0.420913	0.080299	1.59e-07	467	27.359
SeqId_4534_10	Q9GZN4	PRSS22	rs8046218	16	2858702	.	T	C	0.398717	0.250547	0.066892	0.00018	467	13.9691
SeqId_4542_24	P10909	CLU	rs9331936	8	27599995	missense	G	T	0.211919	0.574453	0.076587	6.35e-14	467	56.0189
SeqId_4564_2	O60486	PLXNC1	rs59129883	12	94227839	.	T	A	0.277125	-0.665164	0.0706899	4.98e-21	467	88.1615
SeqId_4834_61	P29317	EPHA2	rs1497406	1	16178825	.	G	A	0.212453	-0.136313	0.0830564	0.100753	467	2.68204
SeqId_4878_3	P00742	F10	rs488703	13	113116562	.	A	G	0.187867	0.412509	0.0836438	8.15e-07	467	24.2179
SeqId_4990_87	P07359	GP1BA	rs1060431	17	4937573	missense	A	G	0.247728	0.267239	0.0714013	0.000182	467	13.9484
SeqId_5029_3	Q12884	FAP	rs10439290	2	162224922	.	T	C	0.367985	0.405724	0.0663318	9.56e-10	467	37.2524
SeqId_5060_62	Q9NZQ7	CD274	rs7041009	9	5463243	.	G	A	0.464725	-0.258663	0.0659924	8.87e-05	467	15.2974
SeqId_5087_5	Q969J5	IL22RA2	rs75248436	6	137147822	missense	T	G	0.019241	-1.17061	0.224942	1.95e-07	467	26.9661
SeqId_5256_86	O76074	PDE5A	rs58583086	4	119635207	.	G	A	0.413683	-0.268656	0.0671613	6.33e-05	467	15.9327
SeqId_5363_51	O15041	SEMA3E	rs61729612	7	83408415	missense	G	C	0.075628	-1.21387	0.12744	1.65e-21	467	90.3376
SeqId_5430_66	P78324	SIRPA	rs6075340	20	1913689	missense	A	G	0.296366	-1.17588	0.0586143	1.61e-89	467	400.73
SeqId_5465_32	O60243	HS6ST1	rs840893	2	128307329	.	G	A	0.161678	-0.234816	0.0905196	0.00948422	467	6.70047
SeqId_5598_3	Q9H772	GREM2	rs16840636	1	240798139	.	A	C	0.2969	0.210792	0.0714087	0.00315809	467	8.67649
SeqId_5601_2	Q96PD5	PGLYRP2	rs28404490	19	15475900	missense	T	G	0.115981	0.927313	0.0984999	4.76e-21	467	88.2505
SeqId_5646_20	Q93091	RNASE6	rs1045922	14	20781965	missense	A	G	0.127739	1.34787	0.0890868	1.03e-51	467	227.931
SeqId_5680_54	Q9NPH6	OBP2B	rs4246169	9	133218763	.	C	A	0.22635	0.165925	0.0749812	0.0269054	467	4.8759
SeqId_5701_81	P05452	CLEC3B	rs56158151	3	45021366	.	T	G	0.0737573	0.606617	0.125649	1.38e-06	467	23.2085
SeqId_5728_60	Q96LA6	FCRL1	rs721231	1	157780921	.	G	C	0.16729	0.234507	0.0905205	0.00957939	467	6.68274
SeqId_5736_1	Q5T2D2	TREML2	rs541306285	6	41200426	.	T	G	0.0128274	-1.14161	0.278359	4.11e-05	467	16.7479
SeqId_5888_29	P63241	EIF5A	rs9906690	17	7307415	.	T	C	0.0796366	0.350014	0.108553	0.00126253	467	10.352
SeqId_6039_24	P24387	CRHBP	rs1700657	5	76915436	.	C	T	0.172635	-0.455012	0.0837688	5.58e-08	467	29.3777
SeqId_6077_63	Q9NZK5	CECR1	rs2231495	22	17188416	missense	T	C	0.460182	-0.815842	0.0580657	7.67e-45	467	196.566
SeqId_6359_50	Q8NAT1	POMGNT2	rs80249357	3	43109558	.	A	G	0.0708177	-1.31136	0.118847	2.62e-28	467	121.227
SeqId_6373_54	P80370	DLK1	rs12881760	14	100709998	.	C	G	0.127472	0.512731	0.10069	3.54e-07	467	25.8191
SeqId_6388_21	Q96EE4	CCDC126	rs17148243	7	23655576	.	T	C	0.137627	0.527251	0.0912481	7.55e-09	467	33.2447
SeqId_6425_87	Q99542	MMP19	rs77969675	12	55847260	.	A	G	0.0769642	-0.736405	0.116663	2.75e-10	467	39.6739
SeqId_6496_60	P80370	DLK1	rs12881545	14	100709875	.	C	G	0.112774	0.554719	0.104346	1.06e-07	467	28.1402
SeqId_6520_87	P08493	MGP	rs4764131	12	14892493	.	C	T	0.381881	-0.376397	0.0668303	1.78e-08	467	31.585
SeqId_6556_5	Q9UJA9	ENPP5	rs1047153	6	46161008	.	T	C	0.451363	-0.681404	0.0620267	4.48e-28	467	120.168
SeqId_6557_50	Q8TF66	LRRC15	rs6765686	3	194369247	.	A	G	0.16729	0.52459	0.0844309	5.19e-10	467	38.4391
SeqId_6576_1	Q93070	ART4	rs12811845	12	14834474	missense	C	T	0.2814	1.05179	0.0659573	3.01e-57	467	253.204
SeqId_6605_17	P35858	IGFALS	rs34680334	16	1792453	missense	A	G	0.2186	-0.279054	0.0750187	0.000199385	467	13.7776
SeqId_6620_82	Q96FE5	LINGO1	rs60322323	15	77569325	.	G	T	0.24853	0.443445	0.0774921	1.05e-08	467	32.6062
SeqId_6627_25	P54315	PNLIPRP1	rs12258286	10	116594318	.	T	G	0.192678	-0.619928	0.0815404	2.9e-14	467	57.5536
SeqId_6920_1	Q6UXV0	GFRAL	rs4523089	6	55610508	.	A	G	0.419829	0.107992	0.0678028	0.11122	467	2.52594
SeqId_6925_26	Q9Y5X2	SNX8	rs35422250	7	2251438	.	A	G	0.0237841	-0.588512	0.208379	0.00473925	467	7.94219
SeqId_7083_74	O95460	MATN4	rs2072789	20	45300833	.	A	G	0.432122	-0.246405	0.0669333	0.000232	467	13.4943
SeqId_7128_9	Q5GFL6	VWA2	rs139651488	10	114084777	.	T	C	0.0443613	-0.444344	0.1815	0.0143585	467	5.96786
SeqId_7140_1	P08217	CELA2A	rs504468	1	15454948	.	C	T	0.050775	-0.487123	0.163582	0.0029027	467	8.82966
SeqId_7206_20	P09467	FBP1	rs148942437	9	94603587	.	T	C	0.0211117	-1.08415	0.20214	8.17e-08	467	28.6422
SeqId_7227_75	O43405	COCH	rs10872845	14	30844795	.	A	C	0.354623	-0.255702	0.0679816	0.000169	467	14.0872
SeqId_7266_4	Q86WD7	SERPINA9	rs1467535	14	94461516	.	C	T	0.382149	-0.233076	0.0688652	0.000713	467	11.406
SeqId_7856_51	Q8WW52	FAM151A	rs12407085	1	54624608	.	C	T	0.168092	0.454209	0.0893085	3.66e-07	467	25.755
SeqId_7970_315	Q13508	ART3	rs7685390	4	76074177	.	T	C	0.493586	-0.413265	0.0656104	3e-10	467	39.5047
SeqId_8043_153	P49747	COMP	rs115338183	19	18789177	missense	T	C	0.0515767	-0.961324	0.13337	5.68e-13	467	51.7321
SeqId_8097_77	Q5VXI9	LIPN	rs10509554	10	88766035	.	T	C	0.257883	1.02185	0.0680267	5.32e-51	467	224.675
SeqId_8221_19	P14174	MIF	rs4822455	22	23913109	.	T	C	0.415553	-0.390108	0.0637961	9.66e-10	467	37.2322
SeqId_8289_8	Q14956	GPNMB	rs17147995	7	23260029	.	T	C	0.0900588	-0.519473	0.11794	1.06e-05	467	19.317
SeqId_8325_37	P08319	ADH4	rs1800759	4	99144358	.	G	T	0.224746	0.208248	0.080402	0.00959531	467	6.67979
SeqId_8327_26	Q9H4A9	DPEP2	rs10500542	16	67990947	.	G	A	0.191342	1.13588	0.0649211	1.53e-68	467	304.808
SeqId_8428_102	Q9P121	NTM	rs7104201	11	131273748	.	A	C	0.478354	0.316526	0.0651652	1.19e-06	467	23.4923
SeqId_8480_29	Q12805	EFEMP1	rs4146921	2	55840349	.	G	C	0.0619989	0.0778372	0.125973	0.536649	467	0.38015
SeqId_8664_36	Q504Y2	PKDCC	rs2424	2	42058435	.	A	T	0.131213	-0.0383431	0.103318	0.710551	467	0.137137
SeqId_8687_26	Q9NUM4	TMEM106B	rs5011438	7	12229172	missense	C	T	0.343934	-0.19496	0.0683622	0.00434635	467	8.09831
SeqId_8697_38	P35052	GPC1	rs35984995	2	240467308	.	T	C	0.114645	0.326211	0.0966748	0.00074	467	11.3372
SeqId_8759_29	Q9NPC4	A4GALT	rs2143918	22	42718014	.	C	A	0.217798	-0.178676	0.0796501	0.0248801	467	5.01066
SeqId_8900_28	Q92859	NEO1	rs10152734	15	73296707	.	G	A	0.0307322	0.965344	0.174168	2.98e-08	467	30.5889
SeqId_8956_96	Q96GP6	SCARF2	rs1073828	22	20417329	.	A	G	0.0750935	-0.450914	0.114888	8.68e-05	467	15.3381
SeqId_8969_49	P08571	CD14	rs5744451	5	140634298	.	C	A	0.0809727	-0.96034	0.107392	3.81e-19	467	79.6231
SeqId_8973_23	Q96PJ5	FCRL4	rs73003407	1	157698959	.	G	A	0.231962	0.481739	0.0744501	9.76e-11	467	41.6896
SeqId_9078_207	Q13884	SNTB1	rs6983952	8	120811139	.	A	C	0.440941	0.201991	0.0654132	0.00201559	467	9.49445
SeqId_9177_6	P58499	FAM3B	rs57529409	21	41346335	.	T	C	0.366649	-0.717863	0.0617009	2.75e-31	467	134.783
SeqId_9191_8	Q03403	TFF2	rs146064552	21	42349991	missense	A	G	0.0138963	2.08902	0.283724	1.8e-13	467	53.9797
SeqId_9211_19	P36955	SERPINF1	rs58697961	17	1762130	missense	A	G	0.160877	-0.578255	0.0873048	3.51e-11	467	43.6817
SeqId_9233_71	P48307	TFPI2	rs112673678	7	94080324	.	G	A	0.0646713	-0.32733	0.126257	0.00952599	467	6.69267
SeqId_9256_78	Q15818	NPTX1	rs185840824	17	80476468	.	T	C	0.0195083	0.783559	0.245365	0.00140587	467	10.1544
SeqId_9257_14	Q9BSH4	TACO1	rs73333812	17	63589724	missense	G	A	0.0456975	-0.371293	0.142148	0.00900075	467	6.79346
SeqId_9267_2	Q9UI42	CPA4	rs34587586	7	130298758	.	T	G	0.349278	-1.07098	0.0577721	1.02e-76	467	342.185
SeqId_9282_12	P16562	CRISP2	rs360546	6	49713111	.	C	T	0.32015	0.523625	0.0690502	3.37e-14	467	57.2594
SeqId_9370_69	Q92820	GGH	rs11991193	8	62970781	.	C	A	0.0432924	-0.516596	0.133026	0.000103	467	15.0163
SeqId_9416_77	P14384	CPM	rs139934759	12	68859991	.	T	C	0.0200428	-0.580874	0.253307	0.0218385	467	5.23609
SeqId_9470_15	Q5JXM2	METTL24	rs572303193	6	110358000	.	T	C	0.0611972	-0.373316	0.145687	0.0103936	467	6.53804
SeqId_9482_110	Q9BW91	NUDT9	rs11937770	4	87422911	.	C	G	0.338055	-0.866294	0.0623878	7.74e-44	467	191.985
SeqId_9545_156	P49863	GZMK	rs57340458	5	55006158	.	A	G	0.113576	-0.306006	0.0978621	0.00176655	467	9.73568
SeqId_9557_5	Q9H8J5	MANSC1	rs73277491	12	12341884	.	T	C	0.100214	0.561786	0.100838	2.53e-08	467	30.9053
SeqId_9754_33	P16083	NQO2	rs4149360	6	3006573	.	G	A	0.055318	-0.388348	0.145618	0.00765538	467	7.08191
SeqId_9837_60	P15559	NQO1	rs112668868	16	69680054	missense	G	C	0.194816	-0.626569	0.0817607	1.81e-14	467	58.477
SeqId_9839_148	P58753	TIRAP	rs8177350	11	126283505	.	A	G	0.0104222	-0.618745	0.280146	0.0271987	467	4.85726
SeqId_9940_35	Q4G0W2	DUSP28	rs114887011	2	240560869	.	A	G	0.0900588	-0.607093	0.113137	8.05e-08	467	28.6707
SeqId_10781_19	Q6UXB4	CLEC4G	rs4804790	19	7732268	.	T	G	0.0138963	0.891507	0.334822	0.0077532	467	7.05925
SeqId_11476_43	Q9UN37	VPS4A	rs11548445	16	69324572	.	G	C	0.134955	0.310177	0.0988221	0.00169677	467	9.80949
SeqId_12594_5	P28676	GCA	rs17783344	2	162352383	missense	G	T	0.0237841	-0.801612	0.199783	6.01e-05	467	16.0305
SeqId_15622_13	Q14982	OPCML	rs868328661	11	132324965	.	G	A	0.103153	-0.305602	0.109613	0.00530329	467	7.73971
SeqId_2961_1	P04070	PROC	rs200045749	2	127423170	.	T	C	0.014698	-1.29425	0.267589	1.32e-06	467	23.2937
SeqId_2992_59	Q96F46	IL17RA	rs35078252	22	17105724	.	C	G	0.451363	0.476176	0.0619064	1.45e-14	467	58.9115
SeqId_4160_49	P08253	MMP2	rs572379748	16	55483729	.	A	G	0.0165687	-1.82014	0.273188	2.69e-11	467	44.2003
SeqId_4968_50	P40121	CAPG	rs192366914	2	85527193	.	T	C	0.0136291	-2.00979	0.312234	1.22e-10	467	41.2552
SeqId_5015_15	Q13093	PLA2G7	rs45440699	6	46710749	missense	G	C	0.0163014	-1.81135	0.298778	1.34e-09	467	36.5968
SeqId_5487_7	Q9NQ25	SLAMF7	rs11581248	1	160750284	.	T	C	0.0216462	-1.53564	0.216124	1.2e-12	467	50.2701
SeqId_6255_74	Q96SM3	CPXM1	rs28701772	20	2794151	.	C	A	0.123463	1.15594	0.101379	4.08e-30	467	129.452
SeqId_7141_21	Q9UQ53	MGAT4B	rs116683383	5	179800040	missense	C	T	0.00988776	-1.94748	0.2978	6.17e-11	467	42.5827
SeqId_7918_114	P04745	AMY1A	rs1005852553	1	103401713	.	T	C	0.190005	0.194246	0.123785	0.116596	467	2.45191
SeqId_8005_1	P84157	MXRA7	rs751463433	17	76710864	.	T	C	0.0205772	2.01194	0.253428	2.04e-15	467	62.756
SeqId_8014_359	Q5SRI9	MANEA	rs117103160	6	95577512	missense	T	G	0.0152325	-1.91014	0.244915	6.23e-15	467	60.567
SeqId_9253_52	P16442	ABO	rs920065566	9	133273813	.	C	T	0.342865	-0.792907	0.0621716	2.98e-37	467	161.956
