# Supplementary material for: Proteome-wide Mendelian randomization in global biobank meta-analysis reveals multi-ancestry drug targets for common diseases
Source: Cell Genom. 2022 Oct 12;2(11):100195. doi: 10.1016/j.xgen.2022.100195 (PMC9646482; doi:10.1016/j.xgen.2022.100195)
Supplement: Table S7. Protein-disease associations passed FDR < 0.05/p < 0.05 and pleiotropy test in European ancestry, related to STAR Methods [file mmc7.xlsx]

## Sheet: ST7A.MR-EA (FDR)
Table S7A. Protein-disease associations passed FDR < 0.05 and pleiotropy test in European ancestry, related to STAR method
SOMAmerID	UniProtID	Entrez Gene Symbol	MRmethod	nsnp	BETA	SE	CIlower	CIupper	P	Hetero_Q	Hetero_pvale	Heterogenity	Pleiotropy	Significant	Selected	outcome	LD_snp	ld_r2	LD_check_status	Coloc_probabililty	pwcoco	Coloc_overall	with_coding_variant
SeqId_10070_22	P16885	PLCG2	IVW	5	0.252123	0.0642425	0.12621	0.378036	8.69e-05	13.8458	0.0078037	TRUE	FALSE	TRUE	TRUE	VTE	rs62045701_A_T	0.991622	TRUE	0.811699	TRUE	Colocalised	TRUE
SeqId_10419_1	Q6ZMJ2	SCARA5	IVW	2	-0.23662	0.0484583	-0.331597	-0.141644	1.05e-06	6.79e-05	0.993424	FALSE	#N/A	TRUE	TRUE	VTE	rs2726953_A_G	0.980407	TRUE	0.836836	FALSE	Colocalised	FALSE
SeqId_12378_71	O15533	TAPBP	IVW	4	-0.0802223	0.0193504	-0.118148	-0.0422962	3.39e-05	5.18166	0.158968	FALSE	FALSE	TRUE	TRUE	Gout	rs1014779_A_G	1	TRUE	0.822873	TRUE	Colocalised	TRUE
SeqId_12469_19	Q15691	MAPRE1	IVW	4	0.050054	0.00836796	0.0336531	0.0664549	2.21e-09	3.99964	0.261503	FALSE	FALSE	TRUE	TRUE	Asthma	rs6058948_A_G	1	TRUE	0.368513	FALSE	Colocalised	TRUE
SeqId_14090_23	Q9H4E7	DEF6	Wald_ratio	1	-0.25695	0.0516173	-0.35812	-0.15578	6.43e-07	#N/A	#N/A	#N/A	#N/A	TRUE	TRUE	Asthma	rs2267658_G_A	0.992492	TRUE	0.954737	TRUE	Colocalised	FALSE
SeqId_15526_33	P48637	GSS	IVW	3	0.0991422	0.0269317	0.0463571	0.151927	0.000232093	13.3905	0.00123675	TRUE	FALSE	TRUE	TRUE	VTE	rs2065003_A_G	0.909919	TRUE	9.04e-14	FALSE	Colocalised	FALSE
SeqId_15602_43	P08887	IL6R	IVW	4	0.0226459	0.00528455	0.0122884	0.0330035	1.82e-05	3.00735	0.390494	FALSE	FALSE	TRUE	TRUE	Asthma	rs12730935_A_G	0.995762	TRUE	0.850879	TRUE	Colocalised	TRUE
SeqId_15686_49	P55103	INHBC	Wald_ratio	1	-0.0446088	0.00870341	-0.0616675	-0.0275502	2.97e-07	#N/A	#N/A	#N/A	#N/A	TRUE	TRUE	Asthma	rs11612551_A_G	0.974503	TRUE	1.35e-17	FALSE	Colocalised	FALSE
SeqId_16324_38	Q15399	TLR1	IVW	2	-0.132174	0.0193298	-0.17006	-0.0942887	8.04e-12	27.6757	1.43e-07	TRUE	#N/A	TRUE	TRUE	Asthma	rs6815814_C_A	0.827778	TRUE	1	TRUE	Colocalised	TRUE
SeqId_16558_2	Q99972	MYOC	IVW	6	-0.184307	0.050912	-0.284092	-0.0845211	0.000294482	1.18602	0.946211	FALSE	FALSE	TRUE	TRUE	IPF	rs2075537	1	TRUE	0.0871172	FALSE	Colocalised	TRUE
SeqId_16823_75	O95236	APOL3	IVW	2	-0.0584681	0.0161386	-0.0900991	-0.0268372	0.000291334	0.221474	0.637919	FALSE	#N/A	TRUE	TRUE	VTE	rs132631_A_C	0.991205	TRUE	0.971245	TRUE	Colocalised	FALSE
SeqId_16900_29	Q8NFP4	MDGA1	IVW	15	-0.0335206	0.00906989	-0.0512973	-0.015744	0.000219184	12.2634	0.585157	FALSE	FALSE	TRUE	TRUE	IPF	rs10755699	1	TRUE	0.0196384	FALSE	Colocalised	FALSE
SeqId_16900_29	Q8NFP4	MDGA1	IVW	15	0.0327666	0.00732753	0.0184049	0.0471283	7.76e-06	19.0735	0.16216	FALSE	FALSE	TRUE	TRUE	POAG	rs10755699	1	TRUE	0.0375332	FALSE	Colocalised	FALSE
SeqId_16900_29	Q8NFP4	MDGA1	IVW	14	-0.042592	0.00824812	-0.058758	-0.026426	2.42e-07	28.2947	0.00823054	TRUE	FALSE	TRUE	TRUE	Stroke	rs4714100_A_G	0.80117	TRUE	0.922969	TRUE	Colocalised	FALSE
SeqId_17765_3	O95149	SNUPN	Wald_ratio	1	0.176203	0.0386771	0.100396	0.25201	5.22e-06	#N/A	#N/A	#N/A	#N/A	TRUE	TRUE	Gout	rs56178382_T_A	1	TRUE	0.000843598	FALSE	Colocalised	FALSE
SeqId_18884_22	Q9UDY4	DNAJB4	IVW	3	0.113801	0.0299708	0.0550592	0.172543	0.000146425	0.735147	0.692413	FALSE	FALSE	TRUE	TRUE	VTE	rs7525870_A_G	0.6008	FALSE	0.386106	FALSE	Not colocalised	TRUE
SeqId_19154_41	P07093	SERPINE2	IVW	6	-0.028773	0.00736127	-0.0432008	-0.0143452	9.28e-05	1.51735	0.911059	FALSE	FALSE	TRUE	TRUE	COPD	rs3795880_C_G	0.0920631	FALSE	0.113131	FALSE	Not colocalised	FALSE
SeqId_19154_41	P07093	SERPINE2	IVW	6	-0.064324	0.0119485	-0.0877426	-0.0409054	7.31e-08	1.79208	0.877101	FALSE	FALSE	TRUE	TRUE	VTE	rs13412535_A_G	0.233895	FALSE	0.994455	TRUE	Colocalised	FALSE
SeqId_19558_10	O75096	LRP4	IVW	3	0.154829	0.0278371	0.10027	0.209389	2.67e-08	0.665837	0.716829	FALSE	FALSE	TRUE	TRUE	VTE	rs7947747_A_G	0.99585	TRUE	1.77e-05	FALSE	Colocalised	TRUE
SeqId_19561_216	Q9Y4D7	PLXND1	IVW	3	0.0417351	0.01095	0.0202735	0.0631967	0.000138165	14.0661	0.000882248	TRUE	FALSE	TRUE	TRUE	Asthma	rs62265602_T_C	0.375721	FALSE	0.0561822	FALSE	Not colocalised	TRUE
SeqId_2190_55	P03951	F11	IVW	2	0.451496	0.0274151	0.397763	0.505229	6.14e-61	5.59275	0.018035	TRUE	#N/A	TRUE	TRUE	VTE	rs56810541_T_A	0.970568	TRUE	0.999912	TRUE	Colocalised	FALSE
SeqId_2700_56	P07225	PROS1	IVW	2	-0.366671	0.0786725	-0.520866	-0.212475	3.15e-06	1.99866	0.157438	FALSE	#N/A	TRUE	TRUE	VTE	rs112577179_A_G	1	TRUE	0.988347	TRUE	Colocalised	FALSE
SeqId_2961_1	P04070	PROC	IVW	2	-0.254358	0.0448836	-0.342328	-0.166387	1.45e-08	2.9595	0.0853741	FALSE	#N/A	TRUE	TRUE	VTE	rs1799810_T_A	1	TRUE	0.99495	TRUE	Colocalised	FALSE
SeqId_2968_61	O95150	TNFSF15	Wald_ratio	1	-0.184345	0.0498483	-0.282047	-0.086642	0.00021721	#N/A	#N/A	#N/A	#N/A	TRUE	TRUE	Asthma	rs28464595_T_C	1	TRUE	0.0504767	FALSE	Colocalised	FALSE
SeqId_2991_9	P14778	IL1R1	IVW	3	0.155661	0.0184628	0.119474	0.191848	3.43e-17	0.811383	0.666516	FALSE	FALSE	TRUE	TRUE	Asthma	rs2287048_T_C	0.533534	FALSE	3.81e-22	FALSE	Not colocalised	FALSE
SeqId_2994_71	Q9HB29	IL1RL2	IVW	3	-0.0522627	0.012163	-0.0761017	-0.0284238	1.73e-05	19.5842	5.59e-05	TRUE	FALSE	TRUE	TRUE	Asthma	rs10167431_T_C	0.580009	FALSE	7.34e-42	FALSE	Not colocalised	TRUE
SeqId_3290_50	Q6YHK3	CD109	IVW	10	-0.0524608	0.0131818	-0.0782967	-0.026625	6.9e-05	3.26689	0.952767	FALSE	FALSE	TRUE	TRUE	POAG	rs147243126	1	TRUE	0.0202447	FALSE	Colocalised	TRUE
SeqId_3366_51	Q16610	ECM1	IVW	6	0.071278	0.0198305	0.032411	0.110145	0.000325178	1.06579	0.957086	FALSE	FALSE	TRUE	TRUE	IPF	rs11585977_A_G	1	TRUE	0.870461	TRUE	Colocalised	TRUE
SeqId_3421_54	P32971	TNFSF8	IVW	2	0.0779117	0.0204471	0.0378361	0.117987	0.000138739	16.5037	4.86e-05	TRUE	#N/A	TRUE	TRUE	Asthma	rs35522569_A_G	0.994685	TRUE	0.000938651	FALSE	Colocalised	FALSE
SeqId_3481_87	Q9NQW7	XPNPEP1	IVW	2	-0.0673637	0.0176416	-0.101941	-0.0327868	0.00013429	0.0806877	0.776368	FALSE	#N/A	TRUE	TRUE	Asthma	rs17126902_A_G	1	TRUE	0.6467	FALSE	Colocalised	FALSE
SeqId_4125_52	Q15109	AGER	Wald_ratio	1	-0.140869	0.0160334	-0.172295	-0.109444	1.55e-18	#N/A	#N/A	#N/A	#N/A	TRUE	TRUE	Asthma	rs3104371_G_C	0.182619	FALSE	2.2e-22	FALSE	Not colocalised	TRUE
SeqId_4152_58	P03952	KLKB1	IVW	2	0.246781	0.0314866	0.185069	0.308494	4.59e-15	121.534	2.92e-28	TRUE	#N/A	TRUE	TRUE	VTE	rs4253304_C_G	1	TRUE	6.31e-16	FALSE	Colocalised	FALSE
SeqId_4157_2	P00734	F2	Wald_ratio	1	1.22768	0.0951285	1.04123	1.41413	4.19e-38	#N/A	#N/A	#N/A	#N/A	TRUE	TRUE	VTE	#N/A	0	FALSE	0.999721	TRUE	Colocalised	TRUE
SeqId_4906_35	P12259	F5	IVW	2	-0.165113	0.0288563	-0.221671	-0.108556	1.05e-08	1.63738	0.200685	FALSE	#N/A	TRUE	TRUE	VTE	rs3766104_A_T	0.967542	TRUE	5.47e-05	FALSE	Colocalised	TRUE
SeqId_4964_67	Q9NZ08	ERAP1	IVW	12	0.0130504	0.00224783	0.00864478	0.0174561	6.41e-09	17.5119	0.0936196	FALSE	FALSE	TRUE	TRUE	Asthma	rs149673016_G_A	0.020335	FALSE	0.0355617	FALSE	Not colocalised	TRUE
SeqId_4964_67	Q9NZ08	ERAP1	IVW	12	0.0166849	0.00371344	0.00940671	0.0239631	7.02e-06	8.16735	0.698239	FALSE	FALSE	TRUE	TRUE	Gout	rs12517853	1	TRUE	0.0104321	FALSE	Colocalised	TRUE
SeqId_4964_67	Q9NZ08	ERAP1	IVW	12	0.0395159	0.00530269	0.0291228	0.049909	9.19e-14	11.9499	0.367422	FALSE	FALSE	TRUE	TRUE	POAG	rs731827_A_T	0.823291	TRUE	0.227069	FALSE	Colocalised	TRUE
SeqId_4964_67	Q9NZ08	ERAP1	IVW	12	-0.023647	0.00434034	-0.0321539	-0.0151401	5.09e-08	9.82836	0.545889	FALSE	FALSE	TRUE	TRUE	Stroke	rs12517853	1	TRUE	0.0124432	FALSE	Colocalised	TRUE
SeqId_4964_67	Q9NZ08	ERAP1	IVW	12	-0.0182313	0.00496045	-0.0279536	-0.00850895	0.000237551	16.7226	0.116352	FALSE	FALSE	TRUE	TRUE	VTE	rs27038_A_G	0.977729	TRUE	0.222973	FALSE	Colocalised	TRUE
SeqId_4989_7	P02679	FGG	IVW	3	0.0901674	0.0222702	0.0465186	0.133816	5.15e-05	1.41135	0.493775	FALSE	FALSE	TRUE	TRUE	Asthma	rs2227389_T_C	1	TRUE	0.632107	FALSE	Colocalised	TRUE
SeqId_5091_28	Q8N423	LILRB2	IVW	5	-0.0263645	0.00667978	-0.0394567	-0.0132724	7.92e-05	3.36857	0.498142	FALSE	FALSE	TRUE	TRUE	COPD	rs380267_G_A	0.9248	TRUE	0.933274	TRUE	Colocalised	FALSE
SeqId_5316_54	P00734	F2	IVW	2	0.614575	0.0469445	0.522566	0.706585	3.68e-39	6.02947	0.014069	TRUE	#N/A	TRUE	TRUE	VTE	rs145619451_G_A	0.814163	TRUE	0.999721	TRUE	Colocalised	TRUE
SeqId_5939_42	O43508	TNFSF12	IVW	2	-0.141647	0.0269644	-0.194497	-0.088798	1.5e-07	2.32202	0.127554	FALSE	#N/A	TRUE	TRUE	Asthma	rs34790908_T_C	0.994855	TRUE	0.492369	FALSE	Colocalised	FALSE
SeqId_6382_17	O00462	MANBA	IVW	4	-0.0324265	0.00743311	-0.0469951	-0.0178579	1.29e-05	2.72263	0.436395	FALSE	FALSE	TRUE	TRUE	Asthma	rs10516496_T_C	0.991281	TRUE	0.174558	FALSE	Colocalised	FALSE
SeqId_7551_33	Q14392	LRRC32	IVW	2	0.213974	0.0410046	0.133607	0.294342	1.81e-07	6.83556	0.00893606	TRUE	#N/A	TRUE	TRUE	Asthma	rs12275758_A_G	1	TRUE	0.00422051	FALSE	Colocalised	FALSE
SeqId_7875_86	P08567	PLEK	IVW	6	-0.124905	0.0284605	-0.180686	-0.0691229	1.14e-05	4.0663	0.53991	FALSE	FALSE	TRUE	TRUE	VTE	rs11885596	1	TRUE	0.998017	TRUE	Colocalised	TRUE
SeqId_8398_277	P49788	RARRES1	IVW	5	0.0256119	0.00690749	0.0120735	0.0391503	0.000209031	0.920787	0.92156	FALSE	FALSE	TRUE	TRUE	Asthma	rs113194740_A_G	0.00446829	FALSE	0.158855	FALSE	Not colocalised	TRUE
SeqId_8932_1	O75354	ENTPD6	Wald_ratio	1	0.135439	0.0343972	0.06802	0.202857	8.23e-05	#N/A	#N/A	#N/A	#N/A	TRUE	TRUE	COPD	rs4815394_T_C	1	TRUE	0.830505	TRUE	Colocalised	TRUE
SeqId_8973_23	Q96PJ5	FCRL4	IVW	6	0.0998714	0.0274242	0.046121	0.153622	0.000270814	9.73852	0.0829924	FALSE	FALSE	TRUE	TRUE	IPF	rs56098486_A_G	0.0641118	FALSE	0.0500629	FALSE	Not colocalised	TRUE
SeqId_9216_100	O15031	PLXNB2	IVW	5	0.0592367	0.0153239	0.0292024	0.089271	0.000110797	3.29691	0.509421	FALSE	FALSE	TRUE	TRUE	VTE	rs73187250_A_G	0.430542	FALSE	0.0922326	FALSE	Not colocalised	TRUE
SeqId_9253_52	P16442	ABO	IVW	2	0.103574	0.0158026	0.0726019	0.134547	5.59e-11	94.2466	2.79e-22	TRUE	#N/A	TRUE	TRUE	VTE	rs8176741_A_G	1	TRUE	2.18e-55	FALSE	Colocalised	TRUE
SeqId_9267_2	Q9UI42	CPA4	IVW	9	0.020851	0.00236602	0.0162137	0.0254883	1.22e-18	20.0749	0.0100565	TRUE	FALSE	TRUE	TRUE	COPD	rs62489502_A_C	0.0842155	FALSE	0.00378801	FALSE	Not colocalised	TRUE
SeqId_9267_2	Q9UI42	CPA4	IVW	9	0.0245189	0.00286522	0.0189032	0.0301347	1.15e-17	12.9644	0.113082	FALSE	FALSE	TRUE	TRUE	Gout	rs12706929	1	TRUE	0.00520958	FALSE	Colocalised	TRUE
SeqId_9267_2	Q9UI42	CPA4	IVW	8	0.0452279	0.00465118	0.0361117	0.054344	2.38e-22	7.96974	0.335269	FALSE	FALSE	TRUE	TRUE	IPF	rs79013094_T_A	0.0124872	FALSE	0.0115458	FALSE	Not colocalised	TRUE
SeqId_9267_2	Q9UI42	CPA4	IVW	9	-0.0515387	0.00375963	-0.0589075	-0.04417	9.04e-43	12.8658	0.11655	FALSE	FALSE	TRUE	TRUE	POAG	rs148041215_G_A	0.0240225	FALSE	0.0103933	FALSE	Not colocalised	TRUE
SeqId_9267_2	Q9UI42	CPA4	IVW	9	0.0450956	0.00432721	0.0366144	0.0535768	1.98e-25	21.1304	0.00680911	TRUE	FALSE	TRUE	TRUE	Stroke	rs3800563_G_A	0.00916622	FALSE	0.00458574	FALSE	Not colocalised	TRUE
SeqId_9267_2	Q9UI42	CPA4	IVW	9	-0.0696495	0.00581856	-0.0810537	-0.0582454	5.09e-33	43.8798	6e-07	TRUE	FALSE	TRUE	TRUE	VTE	rs12533242_A_G	0.827858	TRUE	0.0188506	FALSE	Colocalised	TRUE
SeqId_9343_16	P14784	IL2RB	IVW	2	-0.145698	0.033472	-0.211302	-0.0800945	1.34e-05	0.967015	0.325426	FALSE	#N/A	TRUE	TRUE	Asthma	rs228954_C_T	0.94202	TRUE	0.973722	TRUE	Colocalised	FALSE
SeqId_9580_5	Q13753	LAMC2	IVW	2	-0.0271291	0.00744187	-0.0417149	-0.0125433	0.000266904	2.93619	0.0866147	FALSE	#N/A	TRUE	TRUE	Asthma	rs3768610_A_G	0.98675	TRUE	0.164728	FALSE	Colocalised	FALSE

## Sheet: ST7B.MR-EA (P)
Table S7B. Protein-disease assocaitions passed MR P-value < 0.05 and pleiotropy test in European ancestry, related to STAR method
SOMAmerID	UniProtID	Entrez Gene Symbol	MRmethod	nsnp	BETA	SE	CIlower	CIupper	P	Hetero_Q	Hetero_pvale	Heterogenity	Pleiotropy	Significant	Selected	outcome	LD_snp	LD_r2	LD_check_status	Coloc_probabililty	pwcoco	Coloc_overall	with_coding_variant
SeqId_5089_11	P16871	IL7R	Wald_ratio	1	0.135224	0.0465943	0.0438996	0.226549	0.00370591	#N/A	#N/A	#N/A	#N/A	TRUE	TRUE	Asthma	rs2194226_A_C	0.815478	TRUE	0.00495724	FALSE	Colocalised	FALSE
SeqId_10630_5	Q9BUP3	HTATIP2	Wald_ratio	1	-0.0356071	0.0174215	-0.0697532	-0.00146104	0.0409669	#N/A	#N/A	#N/A	#N/A	TRUE	TRUE	Asthma	rs7127209_A_G	0.102308	FALSE	0.0339364	FALSE	Not colocalised	FALSE
SeqId_18417_3	Q9HBK9	AS3MT	Wald_ratio	1	0.121227	0.0480523	0.0270449	0.21541	0.0116417	#N/A	#N/A	#N/A	#N/A	TRUE	TRUE	Asthma	rs11191421_G_C	0.394505	FALSE	0.0317578	FALSE	Not colocalised	TRUE
SeqId_3182_38	P49961	ENTPD1	Wald_ratio	1	-0.0756139	0.0351973	-0.144601	-0.00662725	0.0316908	#N/A	#N/A	#N/A	#N/A	TRUE	TRUE	Asthma	rs183888706_A_G	0.0290103	FALSE	0.061039	FALSE	Not colocalised	FALSE
SeqId_17765_3	O95149	SNUPN	Wald_ratio	1	-0.0426372	0.0185631	-0.0790208	-0.00625356	0.0216255	#N/A	#N/A	#N/A	#N/A	TRUE	TRUE	Asthma	rs72734555_C_G	0.00599859	FALSE	0.00336704	FALSE	Not colocalised	FALSE
SeqId_6558_5	Q9Y6Z7	COLEC10	Wald_ratio	1	-0.133174	0.0458093	-0.222961	-0.0433881	0.00364742	#N/A	#N/A	#N/A	#N/A	TRUE	TRUE	Asthma	rs3102724_A_G	0.0902882	FALSE	0.149188	FALSE	Not colocalised	FALSE
SeqId_3336_50	P10646	TFPI	Wald_ratio	1	0.0685199	0.0314912	0.00679721	0.130243	0.0295669	#N/A	#N/A	#N/A	#N/A	TRUE	TRUE	Asthma	rs13000604_C_T	0.00263027	FALSE	0.0728586	FALSE	Not colocalised	FALSE
SeqId_5598_3	Q9H772	GREM2	Wald_ratio	1	0.130482	0.0582328	0.0163455	0.244618	0.025046	#N/A	#N/A	#N/A	#N/A	TRUE	TRUE	Asthma	rs261818_C_T	0.00744248	FALSE	0.0504283	FALSE	Not colocalised	FALSE
SeqId_6385_63	Q6PCB0	VWA1	Wald_ratio	1	-0.0385896	0.0132425	-0.0645449	-0.0126342	0.00356762	#N/A	#N/A	#N/A	#N/A	TRUE	TRUE	Asthma	rs11486171_T_C	0.921197	TRUE	0.218318	FALSE	Colocalised	TRUE
SeqId_14203_3	P20073	ANXA7	Wald_ratio	1	-0.105129	0.0435674	-0.190521	-0.0197372	0.0158206	#N/A	#N/A	#N/A	#N/A	TRUE	TRUE	Asthma	rs11000759_G_A	0.0184925	FALSE	0.00708266	FALSE	Not colocalised	FALSE
SeqId_5900_11	P49773	HINT1	Wald_ratio	1	0.0469215	0.0185985	0.0104684	0.0833746	0.0116405	#N/A	#N/A	#N/A	#N/A	TRUE	TRUE	Asthma	rs1363696_G_A	0.572961	FALSE	4.38e-12	FALSE	Not colocalised	FALSE
SeqId_5355_69	O43557	TNFSF14	Wald_ratio	1	-0.137657	0.0611204	-0.257453	-0.0178605	0.0243084	#N/A	#N/A	#N/A	#N/A	TRUE	TRUE	Asthma	rs11569587_A_C	0.120877	FALSE	0.0244148	FALSE	Not colocalised	FALSE
SeqId_3435_53	P02751	FN1	Wald_ratio	1	-0.0534921	0.0193824	-0.0914816	-0.0155026	0.00578312	#N/A	#N/A	#N/A	#N/A	TRUE	TRUE	Asthma	rs10179068_G_A	0.0125198	FALSE	0.126861	FALSE	Not colocalised	TRUE
SeqId_6359_50	Q8NAT1	POMGNT2	Wald_ratio	1	0.0299917	0.0130181	0.00447616	0.0555073	0.0212316	#N/A	#N/A	#N/A	#N/A	TRUE	TRUE	Asthma	rs7648154_A_G	0.0224062	FALSE	0.00339084	FALSE	Not colocalised	FALSE
SeqId_17391_10	Q96I25	RBM17	Wald_ratio	1	0.0576217	0.0185734	0.0212178	0.0940256	0.00191974	#N/A	#N/A	#N/A	#N/A	TRUE	TRUE	Asthma	rs11598648_A_G	0.0513244	FALSE	0.038495	FALSE	Not colocalised	FALSE
SeqId_5060_62	Q9NZQ7	CD274	Wald_ratio	1	-0.0372863	0.0158382	-0.0683291	-0.00624338	0.0185628	#N/A	#N/A	#N/A	#N/A	TRUE	TRUE	Asthma	rs10121814_G_A	0.232235	FALSE	1.31e-57	FALSE	Not colocalised	FALSE
SeqId_12677_164	Q13045	FLII	Wald_ratio	1	-0.0492765	0.0232525	-0.0948513	-0.00370173	0.0340738	#N/A	#N/A	#N/A	#N/A	TRUE	TRUE	Asthma	rs11656699_A_G	0.184742	FALSE	0.0566526	FALSE	Not colocalised	FALSE
SeqId_7218_87	P14415	ATP1B2	Wald_ratio	1	0.0378786	0.0137789	0.0108719	0.0648853	0.00597728	#N/A	#N/A	#N/A	#N/A	TRUE	TRUE	Asthma	rs1641512_G_A	0.48694	FALSE	0.528136	FALSE	Not colocalised	FALSE
SeqId_13676_46	P09529	INHBB	Wald_ratio	1	-0.0314376	0.0119427	-0.0548453	-0.00802982	0.00847938	#N/A	#N/A	#N/A	#N/A	TRUE	TRUE	Asthma	rs4849902_C_T	0.414048	FALSE	0.0723213	FALSE	Not colocalised	FALSE
SeqId_12594_5	P28676	GCA	Wald_ratio	1	-0.034286	0.0134782	-0.0607032	-0.00786872	0.010965	#N/A	#N/A	#N/A	#N/A	TRUE	TRUE	Asthma	rs33998987_C_T	0.0875698	FALSE	0.0398406	FALSE	Not colocalised	TRUE
SeqId_2654_19	P19438	TNFRSF1A	Wald_ratio	1	0.0658502	0.0275706	0.0118118	0.119889	0.016921	#N/A	#N/A	#N/A	#N/A	TRUE	TRUE	Asthma	rs55759660_T_C	0.0830829	FALSE	0.0422139	FALSE	Not colocalised	FALSE
SeqId_17164_15	P09525	ANXA4	Wald_ratio	1	0.0306679	0.0130186	0.00515137	0.0561845	0.0184883	#N/A	#N/A	#N/A	#N/A	TRUE	TRUE	Asthma	rs7566200_C_G	0.0096966	FALSE	0.0443915	FALSE	Not colocalised	TRUE
SeqId_7065_1	O95866	G6B	Wald_ratio	1	-0.152003	0.0582262	-0.266126	-0.0378791	0.00903966	#N/A	#N/A	#N/A	#N/A	TRUE	TRUE	Asthma	rs2507954_G_A	0.116873	FALSE	0.000535672	FALSE	Not colocalised	FALSE
SeqId_3025_50	P09038	FGF2	Wald_ratio	1	0.0620679	0.025938	0.0112295	0.112906	0.0167142	#N/A	#N/A	#N/A	#N/A	TRUE	TRUE	Asthma	rs6836189_G_A	0.0286655	FALSE	4.97e-14	FALSE	Not colocalised	FALSE
SeqId_2614_28	P52798	EFNA4	Wald_ratio	1	-0.151042	0.0547589	-0.258369	-0.0437146	0.00581011	#N/A	#N/A	#N/A	#N/A	TRUE	TRUE	Asthma	rs4845710_A_G	0.035596	FALSE	0.00747632	FALSE	Not colocalised	FALSE
SeqId_4922_13	Q99731	CCL19	Wald_ratio	1	-0.186074	0.0585051	-0.300744	-0.0714043	0.00147031	#N/A	#N/A	#N/A	#N/A	TRUE	TRUE	Asthma	rs115291674_T_C	0.968024	TRUE	0.255888	FALSE	Colocalised	FALSE
SeqId_5076_53	Q5JZY3	EPHA10	Wald_ratio	1	-0.105464	0.0376742	-0.179305	-0.0316224	0.00512035	#N/A	#N/A	#N/A	#N/A	TRUE	TRUE	Asthma	rs11264103_A_G	0.359718	FALSE	0.069745	FALSE	Not colocalised	FALSE
SeqId_18340_2	P28070	PSMB4	Wald_ratio	1	0.0269868	0.0093968	0.00856908	0.0454045	0.00407993	#N/A	#N/A	#N/A	#N/A	TRUE	TRUE	Asthma	rs6675984_A_G	0.159916	FALSE	0.0049431	FALSE	Not colocalised	TRUE
SeqId_11308_8	Q8TEY5	CREB3L4	Wald_ratio	1	0.0544974	0.0173497	0.0204919	0.0885028	0.00168309	#N/A	#N/A	#N/A	#N/A	TRUE	TRUE	Asthma	rs7541871_T_C	0.568958	FALSE	0.0140613	FALSE	Not colocalised	FALSE
SeqId_6461_54	P02656	APOC3	Wald_ratio	1	-0.132734	0.0463677	-0.223614	-0.041853	0.00420137	#N/A	#N/A	#N/A	#N/A	TRUE	TRUE	Asthma	rs734104_C_T	0.681429	FALSE	0.00562665	FALSE	Not colocalised	FALSE
SeqId_7935_26	O95461	LARGE	Wald_ratio	1	0.0681038	0.0250957	0.0189163	0.117291	0.00665228	#N/A	#N/A	#N/A	#N/A	TRUE	TRUE	Asthma	rs5749700	1	TRUE	0.101161	FALSE	Colocalised	FALSE
SeqId_8932_1	O75354	ENTPD6	Wald_ratio	1	0.0668007	0.0245137	0.0187539	0.114847	0.00642938	#N/A	#N/A	#N/A	#N/A	TRUE	TRUE	Asthma	rs2257370_C_G	0.0104077	FALSE	0.235216	FALSE	Not colocalised	TRUE
SeqId_10708_3	O43555	GNRH2	Wald_ratio	1	0.110744	0.0432366	0.0259998	0.195487	0.010427	#N/A	#N/A	#N/A	#N/A	TRUE	TRUE	Asthma	rs6084222_G_A	0.643172	FALSE	0.0796832	FALSE	Not colocalised	TRUE
SeqId_17325_10	Q16774	GUK1	Wald_ratio	1	0.0209409	0.00913171	0.00304274	0.038839	0.0218362	#N/A	#N/A	#N/A	#N/A	TRUE	TRUE	Asthma	rs11809443_C_T	0.00979813	FALSE	0.0714506	FALSE	Not colocalised	FALSE
SeqId_8859_51	O75493	CA11	Wald_ratio	1	0.126407	0.0445792	0.0390318	0.213782	0.00457453	#N/A	#N/A	#N/A	#N/A	TRUE	TRUE	Asthma	rs116938685_G_C	0.205362	FALSE	0.21059	FALSE	Not colocalised	FALSE
SeqId_15527_90	P09622	DLD	Wald_ratio	1	-0.131038	0.0620009	-0.25256	-0.0095164	0.034559	#N/A	#N/A	#N/A	#N/A	TRUE	TRUE	Asthma	rs2237687_T_C	0.330398	FALSE	0.0181341	FALSE	Not colocalised	FALSE
SeqId_2617_56	P21860	ERBB3	Wald_ratio	1	-0.103326	0.0292407	-0.160638	-0.0460144	0.000409878	#N/A	#N/A	#N/A	#N/A	TRUE	TRUE	Asthma	rs773116_A_G	0.984671	TRUE	6.58e-08	FALSE	Colocalised	FALSE
SeqId_13423_94	Q9BRX8	FAM213A	Wald_ratio	1	-0.149306	0.0563357	-0.259724	-0.0388881	0.00804222	#N/A	#N/A	#N/A	#N/A	TRUE	TRUE	Asthma	rs1538822_C_T	0.705978	TRUE	0.0795342	FALSE	Colocalised	FALSE
SeqId_4976_57	P46108	CRK	Wald_ratio	1	0.100399	0.039253	0.0234633	0.177335	0.0105353	#N/A	#N/A	#N/A	#N/A	TRUE	TRUE	Asthma	rs76393126_A_G	0.62838	FALSE	2.25e-05	FALSE	Not colocalised	FALSE
SeqId_18244_1	P20073	ANXA7	Wald_ratio	1	-0.11074	0.0471118	-0.203079	-0.0184009	0.0187442	#N/A	#N/A	#N/A	#N/A	TRUE	TRUE	Asthma	rs11000759_G_A	0.0233069	FALSE	0.00708266	FALSE	Not colocalised	FALSE
SeqId_12411_60	P61244	MAX	Wald_ratio	1	-0.0441247	0.0138671	-0.0713043	-0.0169451	0.00146281	#N/A	#N/A	#N/A	#N/A	TRUE	TRUE	Asthma	rs35176994_C_T	0.843288	TRUE	0.189368	FALSE	Colocalised	FALSE
SeqId_5070_76	O95407	TNFRSF6B	Wald_ratio	1	-0.111951	0.0372564	-0.184974	-0.0389285	0.00265687	#N/A	#N/A	#N/A	#N/A	TRUE	TRUE	Asthma	rs6062509_G_T	0.851724	TRUE	0.0460925	FALSE	Colocalised	TRUE
SeqId_17828_3	Q9HCY8	S100A14	Wald_ratio	1	-0.0718367	0.0341884	-0.138846	-0.00482736	0.0356235	#N/A	#N/A	#N/A	#N/A	TRUE	TRUE	Asthma	rs9700179_A_G	0.805458	TRUE	0.00149164	FALSE	Colocalised	FALSE
SeqId_7810_20	Q9BXJ0	C1QTNF5	Wald_ratio	1	0.0561717	0.0258265	0.0055517	0.106792	0.029633	#N/A	#N/A	#N/A	#N/A	TRUE	TRUE	Asthma	rs34092660_C_T	0.0775233	FALSE	0.000641814	FALSE	Not colocalised	FALSE
SeqId_3132_1	P49767	VEGFC	IVW	2	0.0513633	0.020902	0.0103961	0.0923305	0.0139972	0.263169	0.607951	FALSE	#N/A	TRUE	TRUE	Asthma	rs10001755	1	TRUE	0.162194	FALSE	Colocalised	FALSE
SeqId_2516_57	O00585	CCL21	IVW	2	-0.118907	0.0379242	-0.193237	-0.044577	0.00171626	1.31627	0.251263	FALSE	#N/A	TRUE	TRUE	Asthma	rs10814135_T_A	0.189208	FALSE	0.00282102	FALSE	Not colocalised	FALSE
SeqId_10391_1	Q9Y5C1	ANGPTL3	IVW	2	-0.0331728	0.014734	-0.0620508	-0.00429471	0.0243572	5.62892	0.0176665	TRUE	#N/A	TRUE	TRUE	Asthma	rs10889342_T_C	0.98652	TRUE	0.19461	FALSE	Colocalised	TRUE
SeqId_17320_19	Q9NRN7	AASDHPPT	IVW	2	-0.0914993	0.0419577	-0.173735	-0.00926372	0.0292018	2.07908	0.14933	FALSE	#N/A	TRUE	TRUE	Asthma	rs11211833	1	TRUE	0.0954161	FALSE	Colocalised	FALSE
SeqId_13544_9	Q92619	HMHA1	IVW	2	0.0278389	0.0131147	0.00213453	0.0535433	0.0337771	1.14716	0.284145	FALSE	#N/A	TRUE	TRUE	Asthma	rs67538026_T_C	0.188655	FALSE	0.0266615	FALSE	Not colocalised	TRUE
SeqId_17367_5	P16949	STMN1	IVW	2	-0.114577	0.044533	-0.20186	-0.0272943	0.010086	4.69144	0.0303132	TRUE	#N/A	TRUE	TRUE	Asthma	rs213641_C_A	0.928454	TRUE	0.00209513	FALSE	Colocalised	TRUE
SeqId_5858_6	P63104	YWHAZ	IVW	2	-0.110714	0.045364	-0.199626	-0.0218026	0.0146637	1.5944	0.206699	FALSE	#N/A	TRUE	TRUE	Asthma	rs149214407_T_C	0.00539204	FALSE	0.0234505	FALSE	Not colocalised	FALSE
SeqId_3280_49	P16112	ACAN	IVW	2	0.0609603	0.0235267	0.0148489	0.107072	0.00956652	2.03493	0.153722	FALSE	#N/A	TRUE	TRUE	Asthma	rs17765184_A_G	0.00821666	FALSE	0.172865	FALSE	Not colocalised	TRUE
SeqId_11361_73	P19971	TYMP	IVW	2	-0.0496475	0.0153501	-0.0797333	-0.0195618	0.00121926	0.0751899	0.783925	FALSE	#N/A	TRUE	TRUE	Asthma	rs2267986_A_G	0.0232096	FALSE	0.289067	FALSE	Not colocalised	FALSE
SeqId_17148_7	P30043	BLVRB	IVW	2	-0.0446074	0.0217538	-0.0872441	-0.00197079	0.0403099	0.0639823	0.800309	FALSE	#N/A	TRUE	TRUE	Asthma	rs4803358_C_T	0.0134217	FALSE	0.0755629	FALSE	Not colocalised	FALSE
SeqId_7999_23	P49961	ENTPD1	IVW	2	-0.0330783	0.0167261	-0.0658609	-0.00029579	0.0479684	1.30574	0.253167	FALSE	#N/A	TRUE	TRUE	Asthma	rs183888706_A_G	0.0546017	FALSE	0.061039	FALSE	Not colocalised	FALSE
SeqId_16823_75	O95236	APOL3	IVW	2	-0.018414	0.00680338	-0.0317484	-0.00507963	0.00679766	0.00224363	0.962221	FALSE	#N/A	TRUE	TRUE	Asthma	rs74737066_T_A	0.0717206	FALSE	0.0514609	FALSE	Not colocalised	FALSE
SeqId_3033_57	P05162	LGALS2	IVW	2	-0.0364272	0.0167814	-0.0693181	-0.00353626	0.0299547	0.732387	0.392111	FALSE	#N/A	TRUE	TRUE	Asthma	rs11703065_A_G	0.00902175	FALSE	0.030311	FALSE	Not colocalised	FALSE
SeqId_19523_215	Q99497	PARK7	IVW	2	-0.0258878	0.00813731	-0.0418366	-0.00993896	0.00146581	0.193126	0.660327	FALSE	#N/A	TRUE	TRUE	Asthma	rs11121086_A_G	0.680404	FALSE	0.0519434	FALSE	Not colocalised	FALSE
SeqId_17682_1	P15529	CD46	IVW	2	-0.0237899	0.00830525	-0.0400679	-0.00751189	0.00417748	0.121316	0.727612	FALSE	#N/A	TRUE	TRUE	Asthma	rs2466572	1	TRUE	0.165464	FALSE	Colocalised	FALSE
SeqId_15525_294	P00326	ADH1C	IVW	2	-0.0184434	0.00902554	-0.0361332	-0.000753702	0.0410058	1.16288	0.280868	FALSE	#N/A	TRUE	TRUE	Asthma	rs2903199_C_G	0.908647	TRUE	0.0155029	FALSE	Colocalised	TRUE
SeqId_11369_23	P11766	ADH5	IVW	2	0.0226804	0.011312	0.000509333	0.0448515	0.0449641	0.192384	0.66094	FALSE	#N/A	TRUE	TRUE	Asthma	rs2903199_C_G	0.0184688	FALSE	0.0322025	FALSE	Not colocalised	FALSE
SeqId_7206_20	P09467	FBP1	IVW	2	-0.0514901	0.0189751	-0.0886805	-0.0142996	0.00665634	11.1017	0.000862483	TRUE	#N/A	TRUE	TRUE	Asthma	rs1754439_T_C	1	TRUE	0.234589	FALSE	Colocalised	TRUE
SeqId_12534_10	Q13137	CALCOCO2	IVW	2	0.0633456	0.0231105	0.0180499	0.108641	0.00612548	2.23	0.135354	FALSE	#N/A	TRUE	TRUE	Asthma	rs9901810_A_G	0.204722	FALSE	5.32e-14	FALSE	Not colocalised	TRUE
SeqId_12016_60	P22681	CBL	IVW	2	0.0338508	0.0140403	0.00633224	0.0613694	0.0159103	2.60433	0.106572	FALSE	#N/A	TRUE	TRUE	Asthma	rs4148171_G_A	0.786022	TRUE	0.0505481	FALSE	Colocalised	FALSE
SeqId_13130_150	P52789	HK2	IVW	2	0.0627964	0.0310322	0.00197446	0.123618	0.0430123	0.200211	0.654551	FALSE	#N/A	TRUE	TRUE	Asthma	rs74799430_A_G	0.00253535	FALSE	0.0148022	FALSE	Not colocalised	FALSE
SeqId_3605_77	P48740	MASP1	IVW	2	-0.056072	0.0239048	-0.102925	-0.00921941	0.0189947	0.0129593	0.909366	FALSE	#N/A	TRUE	TRUE	Asthma	rs2117985_G_A	0.0054116	FALSE	0.00207771	FALSE	Not colocalised	FALSE
SeqId_2998_53	Q9BX67	JAM3	IVW	2	0.0503293	0.0227903	0.00566106	0.0949974	0.0272191	4.23708	0.0395501	TRUE	#N/A	TRUE	TRUE	Asthma	rs180700732_A_T	0.138979	FALSE	0.098851	FALSE	Not colocalised	FALSE
SeqId_8969_49	P08571	CD14	IVW	2	0.0426484	0.0199122	0.00362112	0.0816757	0.0322081	2.08664	0.148592	FALSE	#N/A	TRUE	TRUE	Asthma	rs10463292_C_G	0.717478	TRUE	0.00767186	FALSE	Colocalised	TRUE
SeqId_13242_134	Q9BYB0	SHANK3	IVW	2	-0.0267521	0.0126622	-0.0515696	-0.00193461	0.0346222	0.00445261	0.946798	FALSE	#N/A	TRUE	TRUE	Asthma	rs1003969_C_T	0.0176752	FALSE	0.0119731	FALSE	Not colocalised	FALSE
SeqId_19518_12	P52790	HK3	IVW	2	-0.0564278	0.0249958	-0.105419	-0.00743691	0.0239775	0.764315	0.381982	FALSE	#N/A	TRUE	TRUE	Asthma	rs241056_A_G	0.0232447	FALSE	0.0053106	FALSE	Not colocalised	TRUE
SeqId_2831_29	Q9UBX7	KLK11	IVW	2	-0.0195227	0.00919504	-0.0375447	-0.00150077	0.0337388	3.35386	0.0670475	FALSE	#N/A	TRUE	TRUE	Asthma	rs148108087_A_G	0.00278869	FALSE	0.0992795	FALSE	Not colocalised	TRUE
SeqId_17852_5	Q9Y570	PPME1	IVW	2	-0.109022	0.0338651	-0.175397	-0.042648	0.00128499	1.58159	0.208532	FALSE	#N/A	TRUE	TRUE	Asthma	rs11235960_G_A	0.459913	FALSE	0.0405796	FALSE	Not colocalised	FALSE
SeqId_11237_49	Q15113	PCOLCE	IVW	2	-0.0506895	0.0208361	-0.0915274	-0.00985159	0.0149835	0.27244	0.6017	FALSE	#N/A	TRUE	TRUE	Asthma	rs139615857_G_A	0.0650087	FALSE	0.0453061	FALSE	Not colocalised	FALSE
SeqId_2985_35	P09341	CXCL1	IVW	6	-0.0210447	0.00945949	-0.039585	-0.00250445	0.0261001	4.97096	0.419434	FALSE	FALSE	TRUE	TRUE	Asthma	rs10028419	1	TRUE	0.00946323	FALSE	Colocalised	FALSE
SeqId_8960_3	Q6P179	ERAP2	IVW	6	-0.0132055	0.00499798	-0.0230014	-0.00340963	0.0082378	1.77671	0.879097	FALSE	FALSE	TRUE	TRUE	Asthma	rs12520030_T_C	0.02327	FALSE	0.0492276	FALSE	Not colocalised	TRUE
SeqId_19372_7	Q7Z553	MDGA2	IVW	13	0.015174	0.00557411	0.00424894	0.026099	0.00648435	11.3775	0.496875	FALSE	FALSE	TRUE	TRUE	Asthma	rs113726636	1	TRUE	0.0542587	FALSE	Colocalised	FALSE
SeqId_4979_34	Q07507	DPT	IVW	7	-0.018697	0.00932099	-0.0369658	-0.00042819	0.0448667	5.25506	0.51154	FALSE	FALSE	TRUE	TRUE	Asthma	rs112819286_G_A	0.148778	FALSE	0.00685751	FALSE	Not colocalised	FALSE
SeqId_16060_99	Q14112	NID2	IVW	4	-0.0267386	0.0103493	-0.0470228	-0.00645429	0.00977725	3.18247	0.364338	FALSE	FALSE	TRUE	TRUE	Asthma	rs181966588_A_G	0.41849	FALSE	0.0651878	FALSE	Not colocalised	TRUE
SeqId_14273_19	P48147	PREP	IVW	6	-0.016156	0.00728566	-0.0304357	-0.00187642	0.026588	1.67941	0.891484	FALSE	FALSE	TRUE	TRUE	Asthma	rs73521962_G_A	0.0316317	FALSE	0.000584955	FALSE	Not colocalised	TRUE
SeqId_5102_55	Q29980	MICB	IVW	11	-0.0483181	0.0182544	-0.084096	-0.0125403	0.00812242	85.4899	4.18e-14	TRUE	FALSE	TRUE	TRUE	Asthma	rs6922431_C_T	0.659796	FALSE	6.08e-89	FALSE	Not colocalised	TRUE
SeqId_14100_63	P02747	C1QC	IVW	10	0.0170002	0.00765906	0.00198871	0.0320117	0.0264446	4.88953	0.84383	FALSE	FALSE	TRUE	TRUE	Asthma	rs7529389_G_T	0.012748	FALSE	0.000746371	FALSE	Not colocalised	FALSE
SeqId_10070_22	P16885	PLCG2	IVW	5	0.0336576	0.0160972	0.00210765	0.0652075	0.0365373	4.34808	0.360943	FALSE	FALSE	TRUE	TRUE	Asthma	rs34506659_G_A	0.0178444	FALSE	0.00342412	FALSE	Not colocalised	TRUE
SeqId_16900_29	Q8NFP4	MDGA1	IVW	15	-0.00549658	0.00243203	-0.0102633	-0.000729885	0.0238164	17.3224	0.239402	FALSE	FALSE	TRUE	TRUE	Asthma	rs737170	1	TRUE	0.0237554	FALSE	Colocalised	FALSE
SeqId_14123_34	Q9H7M9	C10orf54	IVW	4	0.0373361	0.0159056	0.00616168	0.0685104	0.0189072	6.52695	0.0886056	FALSE	FALSE	TRUE	TRUE	Asthma	rs10762476_A_C	1	TRUE	0.828117	TRUE	Colocalised	FALSE
SeqId_3169_70	P35475	IDUA	IVW	13	0.0213805	0.00764451	0.0063975	0.0363634	0.00516053	24.6764	0.0164332	TRUE	FALSE	TRUE	TRUE	Asthma	rs10902762_A_G	0.962475	TRUE	0.0223142	FALSE	Colocalised	TRUE
SeqId_2480_58	P35625	TIMP3	IVW	3	0.0201572	0.00917776	0.00216909	0.0381452	0.0280701	2.30026	0.316595	FALSE	FALSE	TRUE	TRUE	Asthma	rs241765_T_C	0.202125	FALSE	0.0236793	FALSE	Not colocalised	FALSE
SeqId_16055_3	Q9BXR6	CFHR5	IVW	6	-0.0204563	0.00752655	-0.035208	-0.00570448	0.0065702	5.17963	0.394354	FALSE	FALSE	TRUE	TRUE	Asthma	rs114100584_A_G	0.320468	FALSE	0.0523375	FALSE	Not colocalised	TRUE
SeqId_15515_2	P0DJI8	SAA1	IVW	3	0.0276544	0.0119087	0.00431375	0.0509951	0.0202222	4.82578	0.0895561	FALSE	FALSE	TRUE	TRUE	Asthma	rs593839_G_T	0.00192891	FALSE	0.418683	FALSE	Not colocalised	FALSE
SeqId_12334_25	P34896	SHMT1	IVW	6	0.0187407	0.00806427	0.00293498	0.0345464	0.0201302	7.87026	0.163532	FALSE	FALSE	TRUE	TRUE	Asthma	rs12937300_C_T	0.845488	TRUE	0.031093	FALSE	Colocalised	TRUE
SeqId_3024_18	P08697	SERPINF2	IVW	3	0.0331616	0.0149386	0.00388252	0.0624406	0.0264281	5.75079	0.0563939	FALSE	FALSE	TRUE	TRUE	Asthma	rs59754304_C_G	0.00968762	FALSE	3.35e-05	FALSE	Not colocalised	TRUE
SeqId_12517_52	O14737	PDCD5	IVW	5	-0.0219503	0.00742967	-0.0365122	-0.00738846	0.0031326	1.66378	0.797286	FALSE	FALSE	TRUE	TRUE	Asthma	rs2868147_T_G	0.491635	FALSE	3.53e-07	FALSE	Not colocalised	FALSE
SeqId_9748_31	P21266	GSTM3	IVW	10	-0.0220513	0.00886248	-0.0394214	-0.00468111	0.0128407	3.7184	0.92895	FALSE	FALSE	TRUE	TRUE	Asthma	rs72703294_A_T	0.0581577	FALSE	0.0786772	FALSE	Not colocalised	FALSE
SeqId_18895_54	Q03013	GSTM4	IVW	13	-0.0208602	0.00891183	-0.0383271	-0.00339335	0.0192459	17.3836	0.135729	FALSE	FALSE	TRUE	TRUE	Asthma	rs570349_T_C	0.586494	FALSE	0.0794196	FALSE	Not colocalised	FALSE
SeqId_15614_168	Q8N149	LILRA2	IVW	5	0.0238595	0.0112237	0.00186148	0.0458574	0.0335185	0.524347	0.971088	FALSE	FALSE	TRUE	TRUE	Asthma	rs595872_A_G	0.00684358	FALSE	0.0118175	FALSE	Not colocalised	TRUE
SeqId_5346_24	Q99829	CPNE1	IVW	6	-0.0141647	0.00469891	-0.0233744	-0.00495496	0.00257442	5.91104	0.314972	FALSE	FALSE	TRUE	TRUE	Asthma	rs11699844_G_T	0.938864	TRUE	0.0877599	FALSE	Colocalised	TRUE
SeqId_2837_3	P08581	MET	IVW	6	-0.0391053	0.0182367	-0.0748486	-0.00336192	0.0320079	6.32758	0.275636	FALSE	FALSE	TRUE	TRUE	Asthma	rs138208027_T_A	0.00684222	FALSE	0.0949798	FALSE	Not colocalised	FALSE
SeqId_12436_84	P78417	GSTO1	IVW	6	0.0179143	0.00718176	0.00383828	0.0319903	0.0126166	8.61342	0.125513	FALSE	FALSE	TRUE	TRUE	Asthma	rs79406274_A_G	0.233716	FALSE	0.15556	FALSE	Not colocalised	TRUE
SeqId_5749_53	P04118	CLPS	IVW	9	0.0170932	0.00863829	0.000162494	0.034024	0.0478414	5.16781	0.739499	FALSE	FALSE	TRUE	TRUE	Asthma	rs140643875	1	TRUE	0.000111573	FALSE	Colocalised	FALSE
SeqId_2647_66	P50395	GDI2	IVW	4	-0.0282827	0.0114533	-0.0507308	-0.00583461	0.0135344	3.77866	0.286378	FALSE	FALSE	TRUE	TRUE	Asthma	rs4750553_G_A	0.726371	TRUE	0.0381864	FALSE	Colocalised	TRUE
SeqId_5636_10	P55083	MFAP4	IVW	3	0.0621484	0.01951	0.0239095	0.100387	0.00144521	0.0574872	0.971666	FALSE	FALSE	TRUE	TRUE	Asthma	rs7209653_C_T	0.0183537	FALSE	0.21334	FALSE	Not colocalised	FALSE
SeqId_17692_2	O00478	BTN3A3	IVW	8	-0.0169256	0.00608945	-0.0288607	-0.00499045	0.00544448	9.00579	0.25224	FALSE	FALSE	TRUE	TRUE	Asthma	rs9379858_C_T	0.990423	TRUE	0.365109	FALSE	Colocalised	TRUE
SeqId_3166_92	P20138	CD33	IVW	10	0.0137359	0.0042137	0.00547722	0.0219946	0.00111482	3.84315	0.921429	FALSE	FALSE	TRUE	TRUE	Asthma	rs1710354_T_C	0.287243	FALSE	0.0160822	FALSE	Not colocalised	FALSE
SeqId_7628_40	Q96HD1	CRELD1	IVW	5	-0.0112832	0.00530417	-0.0216792	-0.000887248	0.0334003	1.73788	0.783825	FALSE	FALSE	TRUE	TRUE	Asthma	rs3774185_A_G	0.0269738	FALSE	0.025633	FALSE	Not colocalised	FALSE
SeqId_5701_81	P05452	CLEC3B	IVW	3	0.0477498	0.0221595	0.00431801	0.0911816	0.0311755	1.66861	0.434177	FALSE	FALSE	TRUE	TRUE	Asthma	rs937838_C_G	0.192148	FALSE	0.000194811	FALSE	Not colocalised	FALSE
SeqId_3858_5	P24666	ACP1	IVW	6	-0.013675	0.00598525	-0.0254059	-0.00194413	0.0223255	7.96647	0.158093	FALSE	FALSE	TRUE	TRUE	Asthma	rs189970671	1	TRUE	0.0641518	FALSE	Colocalised	TRUE
SeqId_16300_4	Q9NZC2	TREM2	IVW	4	0.0390744	0.0149052	0.00986077	0.068288	0.00875359	1.51047	0.679856	FALSE	FALSE	TRUE	TRUE	Asthma	rs114812713	1	TRUE	0.102156	FALSE	Colocalised	TRUE
SeqId_3186_2	P06681	C2	IVW	12	0.103531	0.0314191	0.0419506	0.165111	0.000983665	106.636	8.59e-18	TRUE	FALSE	TRUE	TRUE	Asthma	rs2395047_T_C	0.993176	TRUE	4.29e-27	FALSE	Colocalised	TRUE
SeqId_19188_21	Q99733	NAP1L4	IVW	7	-0.0165253	0.00793542	-0.0320784	-0.000972156	0.0372993	8.92101	0.178069	FALSE	FALSE	TRUE	TRUE	Asthma	rs115402664	1	TRUE	0.0448956	FALSE	Colocalised	FALSE
SeqId_18819_21	P45877	PPIC	IVW	9	0.0139384	0.00628705	0.00161604	0.0262608	0.0266226	8.81765	0.357912	FALSE	FALSE	TRUE	TRUE	Asthma	rs919219_A_G	0.114344	FALSE	0.00977038	FALSE	Not colocalised	TRUE
SeqId_9216_100	O15031	PLXNB2	IVW	5	0.0196137	0.00641978	0.0070312	0.0321963	0.00224908	3.27435	0.513006	FALSE	FALSE	TRUE	TRUE	Asthma	rs41283489_A_C	0.175434	FALSE	0.0911325	FALSE	Not colocalised	TRUE
SeqId_18216_22	Q14626	IL11RA	IVW	3	-0.0302976	0.0105557	-0.0509863	-0.00960883	0.0041013	2.55955	0.2781	FALSE	FALSE	TRUE	TRUE	Asthma	rs115291674_T_C	0.881931	TRUE	0.0830089	FALSE	Colocalised	TRUE
SeqId_3366_51	Q16610	ECM1	IVW	6	0.019015	0.00687112	0.00554788	0.0324822	0.00565081	9.82816	0.0802533	FALSE	FALSE	TRUE	TRUE	Asthma	rs696616_A_G	0.903207	TRUE	0.371341	FALSE	Colocalised	TRUE
SeqId_4487_1	P21781	FGF7	IVW	6	-0.0581993	0.0220983	-0.101511	-0.0148875	0.00844706	6.98615	0.221673	FALSE	FALSE	TRUE	TRUE	Asthma	rs12907836_T_C	0.915327	TRUE	0.109012	FALSE	Colocalised	FALSE
SeqId_19361_78	O15232	MATN3	IVW	11	-0.00600477	0.00280955	-0.0115114	-0.000498154	0.0325759	9.26017	0.507603	FALSE	FALSE	TRUE	TRUE	Asthma	rs62112216_A_T	0.143416	FALSE	0.003428	FALSE	Not colocalised	TRUE
SeqId_2992_59	Q96F46	IL17RA	IVW	11	0.00570504	0.00228985	0.001217	0.0101931	0.0127226	7.81927	0.646485	FALSE	FALSE	TRUE	TRUE	Asthma	rs11703539	1	TRUE	0.00315079	FALSE	Colocalised	TRUE
SeqId_6462_12	Q99727	TIMP4	IVW	3	-0.0306862	0.0137098	-0.0575569	-0.0038154	0.025204	3.06426	0.216075	FALSE	FALSE	TRUE	TRUE	Asthma	rs2067819_A_G	0.43161	FALSE	0.00136974	FALSE	Not colocalised	TRUE
SeqId_3340_53	P35443	THBS4	IVW	5	0.0250846	0.0117563	0.00204266	0.0481265	0.0328662	5.23717	0.263817	FALSE	FALSE	TRUE	TRUE	Asthma	rs1032342_C_A	0.372622	FALSE	0.0162572	FALSE	Not colocalised	FALSE
SeqId_3194_36	Q9HCN6	GP6	IVW	5	-0.0128917	0.00622744	-0.0250973	-0.000686194	0.038438	3.24388	0.517873	FALSE	FALSE	TRUE	TRUE	Asthma	rs2603694_T_A	0.108115	FALSE	0.0751377	FALSE	Not colocalised	TRUE
SeqId_9482_110	Q9BW91	NUDT9	IVW	3	-0.02841	0.013634	-0.0551322	-0.00168775	0.0371826	2.54113	0.280673	FALSE	FALSE	TRUE	TRUE	Asthma	rs11929792	1	TRUE	0.105593	FALSE	Colocalised	FALSE
SeqId_10974_20	P58062	SPINK7	IVW	3	-0.0493079	0.0149242	-0.0785588	-0.020057	0.000953524	8.85499	0.0119444	TRUE	FALSE	TRUE	TRUE	Asthma	rs2400510_G_A	1	TRUE	0.285489	FALSE	Colocalised	FALSE
SeqId_6626_81	Q9NRB3	CHST12	IVW	5	-0.0311449	0.0105716	-0.051865	-0.0104249	0.00321825	2.77928	0.595414	FALSE	FALSE	TRUE	TRUE	Asthma	rs6970477_A_G	0.122417	FALSE	0.010035	FALSE	Not colocalised	TRUE
SeqId_8225_86	P29323	EPHB2	IVW	3	0.0206145	0.0103958	0.00023906	0.0409899	0.0473719	0.337348	0.844784	FALSE	FALSE	TRUE	TRUE	Asthma	rs138494236_C_T	0.0177417	FALSE	0.0106006	FALSE	Not colocalised	FALSE
SeqId_5657_28	Q11201	ST3GAL1	IVW	3	-0.0346749	0.013148	-0.0604444	-0.00890533	0.00835737	1.82133	0.402256	FALSE	FALSE	TRUE	TRUE	Asthma	rs17630799_T_G	0.0152044	FALSE	0.00317615	FALSE	Not colocalised	FALSE
SeqId_9370_69	Q92820	GGH	IVW	5	-0.0181002	0.00877007	-0.0352892	-0.00091116	0.0390312	4.98294	0.289053	FALSE	FALSE	TRUE	TRUE	Asthma	rs74656242_T_C	0.214256	FALSE	0.817406	TRUE	Colocalised	FALSE
SeqId_5139_32	O95185	UNC5C	IVW	5	-0.0343151	0.0127176	-0.0592412	-0.00938896	0.00697099	1.37961	0.847731	FALSE	FALSE	TRUE	TRUE	Asthma	rs12643258	1	TRUE	0.0700783	FALSE	Colocalised	FALSE
SeqId_6039_24	P24387	CRHBP	IVW	3	0.0163818	0.00806324	0.000578096	0.0321854	0.0421882	0.812319	0.666204	FALSE	FALSE	TRUE	TRUE	Asthma	rs144215134_C_A	0.0279064	FALSE	0.00811805	FALSE	Not colocalised	FALSE
SeqId_8255_34	Q9Y6F6	MRVI1	IVW	3	0.0611784	0.0204594	0.0210788	0.101278	0.00278761	4.6837	0.0961496	FALSE	FALSE	TRUE	TRUE	Asthma	rs1390571_C_A	1	TRUE	0.774523	TRUE	Colocalised	TRUE
SeqId_13700_10	P07355	ANXA2	IVW	5	-0.0186278	0.00864203	-0.0355658	-0.00168969	0.031124	3.79147	0.434963	FALSE	FALSE	TRUE	TRUE	Asthma	rs142149643_A_G	0.0678623	FALSE	1.07e-15	FALSE	Not colocalised	TRUE
SeqId_2855_49	P27361	MAPK3	IVW	3	-0.0285444	0.00920168	-0.0465793	-0.0105094	0.00192164	9.75686	0.00760896	TRUE	FALSE	TRUE	TRUE	Asthma	rs11865716_A_G	0.755801	TRUE	0.00404839	FALSE	Colocalised	FALSE
SeqId_10754_113	Q9HC23	PROK2	IVW	3	-0.0223769	0.00845066	-0.0389399	-0.00581394	0.00809816	1.65362	0.437442	FALSE	FALSE	TRUE	TRUE	Asthma	rs1374913_T_G	0.310641	FALSE	0.00859521	FALSE	Not colocalised	FALSE
SeqId_18206_18	P28332	ADH6	IVW	3	0.0196289	0.00902512	0.00194002	0.0373178	0.0296359	0.345609	0.841302	FALSE	FALSE	TRUE	TRUE	Asthma	rs1826908_C_T	0.0168307	FALSE	0.0445201	FALSE	Not colocalised	FALSE
SeqId_18218_48	Q96F85	CNRIP1	IVW	4	-0.0181331	0.008654	-0.0350946	-0.00117158	0.0361405	3.37163	0.337797	FALSE	FALSE	TRUE	TRUE	Asthma	rs13428818_G_A	0.00884854	FALSE	0.0127888	FALSE	Not colocalised	TRUE
SeqId_9525_1	Q13308	PTK7	IVW	4	0.067232	0.0188122	0.0303606	0.104103	0.000351783	3.30709	0.346658	FALSE	FALSE	TRUE	TRUE	Asthma	rs3828755_G_A	0.964568	TRUE	0.955261	TRUE	Colocalised	TRUE
SeqId_5103_30	Q8TD46	CD200R1	IVW	3	0.0566361	0.0197372	0.0179518	0.0953203	0.00411113	0.738668	0.691194	FALSE	FALSE	TRUE	TRUE	Asthma	rs6791158_A_G	0.411554	FALSE	0.126736	FALSE	Not colocalised	FALSE
SeqId_15480_2	O95498	VNN2	IVW	9	-0.0138103	0.00690643	-0.0273466	-0.000273927	0.0455406	4.39711	0.819636	FALSE	FALSE	TRUE	TRUE	Asthma	rs9399043_C_T	0.140557	FALSE	0.00450753	FALSE	Not colocalised	TRUE
SeqId_9468_8	Q12907	LMAN2	IVW	3	0.0976032	0.0318374	0.035203	0.160003	0.00217179	14.1983	0.000825799	TRUE	FALSE	TRUE	TRUE	Asthma	rs113955164_A_G	0.943103	TRUE	0.884325	TRUE	Colocalised	FALSE
SeqId_11208_15	Q9UK23	NAGPA	IVW	6	0.0178111	0.00872053	0.000719132	0.034903	0.0411091	2.20122	0.82066	FALSE	FALSE	TRUE	TRUE	Asthma	rs15951	1	TRUE	0.00380041	FALSE	Colocalised	TRUE
SeqId_16913_8	O00584	RNASET2	IVW	7	0.0305805	0.0151792	0.000829832	0.0603312	0.0439431	15.9956	0.0137774	TRUE	FALSE	TRUE	TRUE	Asthma	rs186565115_C_T	0.971819	TRUE	0.00318742	FALSE	Colocalised	FALSE
SeqId_14684_17	P17655	CAPN2	IVW	3	0.0317706	0.0154615	0.00146653	0.0620747	0.039897	3.96699	0.137587	FALSE	FALSE	TRUE	TRUE	Asthma	rs16842027_T_C	0.0722206	FALSE	0.0587109	FALSE	Not colocalised	FALSE
SeqId_8956_96	Q96GP6	SCARF2	IVW	3	-0.0322095	0.0139524	-0.0595557	-0.00486334	0.0209696	2.75916	0.251684	FALSE	FALSE	TRUE	TRUE	Asthma	rs362194_A_G	0.0962669	FALSE	0.177279	FALSE	Not colocalised	TRUE
SeqId_2774_10	Q14005	IL16	IVW	3	0.0150397	0.00719261	0.000942468	0.029137	0.0365283	0.67326	0.714173	FALSE	FALSE	TRUE	TRUE	Asthma	rs4778868_T_A	0.00336416	FALSE	0.270362	FALSE	Not colocalised	FALSE
SeqId_5061_27	O75144	ICOSLG	IVW	3	0.0505626	0.0243467	0.00284393	0.0982813	0.0378225	10.1795	0.00615955	TRUE	FALSE	TRUE	TRUE	Asthma	rs55708341_T_A	0.985505	TRUE	0.557577	FALSE	Colocalised	FALSE
SeqId_13094_75	Q9BXY4	RSPO3	IVW	3	-0.0186147	0.00941258	-0.037063	-0.000166335	0.0479698	0.19141	0.908732	FALSE	FALSE	TRUE	TRUE	Asthma	rs13212467_A_G	0.222437	FALSE	7.66e-05	FALSE	Not colocalised	FALSE
SeqId_2580_83	P05164	MPO	IVW	7	-0.0336636	0.0131403	-0.0594181	-0.00790907	0.0104114	2.95012	0.815081	FALSE	FALSE	TRUE	TRUE	Asthma	rs557976083	1	TRUE	0.0407087	FALSE	Colocalised	TRUE
SeqId_12338_27	Q63HQ2	EGFLAM	IVW	3	0.0475453	0.0235182	0.00145045	0.0936401	0.0432138	0.398027	0.819539	FALSE	FALSE	TRUE	TRUE	Asthma	rs56243479_T_C	0.178981	FALSE	0.00897078	FALSE	Not colocalised	FALSE
SeqId_13124_20	Q6UXK2	ISLR2	IVW	3	0.0494887	0.0233535	0.00371672	0.0952607	0.0340808	0.327613	0.848906	FALSE	FALSE	TRUE	TRUE	Asthma	rs16966903_T_G	0.143769	FALSE	0.00820178	FALSE	Not colocalised	TRUE
SeqId_16914_104	P08571	CD14	IVW	3	0.0433807	0.0200937	0.00399775	0.0827636	0.0308564	2.53526	0.281499	FALSE	FALSE	TRUE	TRUE	Asthma	rs10463292_C_G	0.717478	TRUE	0.00767186	FALSE	Colocalised	TRUE
SeqId_8368_102	P20333	TNFRSF1B	IVW	4	0.0254777	0.010011	0.00585655	0.0450989	0.0109285	3.08418	0.378827	FALSE	FALSE	TRUE	TRUE	Asthma	rs5746053_A_G	0.466559	FALSE	0.0574022	FALSE	Not colocalised	TRUE
SeqId_15314_49	Q9Y696	CLIC4	IVW	3	-0.0541274	0.0153965	-0.084304	-0.0239509	0.000438812	8.25986	0.016084	TRUE	FALSE	TRUE	TRUE	Asthma	rs115724926_T_C	0.905122	TRUE	0.000294134	FALSE	Colocalised	FALSE
SeqId_18922_27	P34810	CD68	IVW	3	0.0351876	0.0113297	0.0129817	0.0573935	0.0018978	4.25211	0.119307	FALSE	FALSE	TRUE	TRUE	Asthma	rs62059838_A_G	1	TRUE	0.0307205	FALSE	Colocalised	TRUE
SeqId_17836_17	Q96FQ6	S100A16	IVW	3	0.0343946	0.0141223	0.00671542	0.0620738	0.0148719	1.11556	0.572479	FALSE	FALSE	TRUE	TRUE	Asthma	rs9700179_A_G	0.669314	FALSE	0.00121278	FALSE	Not colocalised	TRUE
SeqId_4157_2	P00734	F2	Wald_ratio	1	-0.122701	0.0592178	-0.238768	-0.00663396	0.038263	#N/A	#N/A	#N/A	#N/A	TRUE	TRUE	COPD	#N/A	0	FALSE	0.0885539	FALSE	Not colocalised	TRUE
SeqId_10940_25	Q86TD4	SRL	Wald_ratio	1	0.106531	0.043079	0.0220959	0.190966	0.0134016	#N/A	#N/A	#N/A	#N/A	TRUE	TRUE	COPD	rs2239307_C_T	0.00298593	FALSE	0.0701506	FALSE	Not colocalised	FALSE
SeqId_6385_63	Q6PCB0	VWA1	Wald_ratio	1	-0.0493488	0.0193168	-0.0872098	-0.0114879	0.0106276	#N/A	#N/A	#N/A	#N/A	TRUE	TRUE	COPD	rs9329412_T_C	0.640714	FALSE	0.245786	FALSE	Not colocalised	TRUE
SeqId_17726_3	Q9NR31	SAR1A	Wald_ratio	1	0.0400193	0.0177904	0.00515007	0.0748885	0.0244816	#N/A	#N/A	#N/A	#N/A	TRUE	TRUE	COPD	rs12570358	1	TRUE	0.0413417	FALSE	Colocalised	TRUE
SeqId_17329_2	Q9BUT1	BDH2	Wald_ratio	1	0.065348	0.0311276	0.00433797	0.126358	0.0357851	#N/A	#N/A	#N/A	#N/A	TRUE	TRUE	COPD	rs114927758_T_G	0.0233986	FALSE	0.0583149	FALSE	Not colocalised	TRUE
SeqId_4922_13	Q99731	CCL19	Wald_ratio	1	-0.176568	0.0811918	-0.335704	-0.0174324	0.0296521	#N/A	#N/A	#N/A	#N/A	TRUE	TRUE	COPD	rs2772554_C_A	0.260226	FALSE	0.0598914	FALSE	Not colocalised	FALSE
SeqId_17138_8	P08263	GSTA1	Wald_ratio	1	0.0221299	0.00990297	0.00272005	0.0415397	0.025439	#N/A	#N/A	#N/A	#N/A	TRUE	TRUE	COPD	rs2268703_C_T	0.00116991	FALSE	0.0419669	FALSE	Not colocalised	FALSE
SeqId_15483_377	O00468	AGRN	Wald_ratio	1	-0.0551638	0.025752	-0.105638	-0.00468995	0.0321838	#N/A	#N/A	#N/A	#N/A	TRUE	TRUE	COPD	rs11583992_T_C	0.0677915	FALSE	0.0364714	FALSE	Not colocalised	FALSE
SeqId_6461_54	P02656	APOC3	Wald_ratio	1	-0.207257	0.0643814	-0.333444	-0.0810691	0.00128548	#N/A	#N/A	#N/A	#N/A	TRUE	TRUE	COPD	rs5128_G_C	0.990927	TRUE	0.499296	FALSE	Colocalised	FALSE
SeqId_19367_34	P42126	DCI	Wald_ratio	1	0.126884	0.062672	0.00404737	0.249722	0.0429105	#N/A	#N/A	#N/A	#N/A	TRUE	TRUE	COPD	rs71386687_T_G	0.000743364	FALSE	0.0381062	FALSE	Not colocalised	FALSE
SeqId_6455_52	Q86UW8	HAPLN4	Wald_ratio	1	-0.107716	0.0370694	-0.180372	-0.0350597	0.00366332	#N/A	#N/A	#N/A	#N/A	TRUE	TRUE	COPD	rs73529176_G_T	9.93e-05	FALSE	0.25145	FALSE	Not colocalised	TRUE
SeqId_15686_49	P55103	INHBC	Wald_ratio	1	-0.0314034	0.0125514	-0.0560041	-0.00680259	0.0123501	#N/A	#N/A	#N/A	#N/A	TRUE	TRUE	COPD	rs1601405_T_G	0.0163374	FALSE	0.0286744	FALSE	Not colocalised	FALSE
SeqId_3866_7	Q9Y3A5	SBDS	Wald_ratio	1	0.0353975	0.0166311	0.00280052	0.0679945	0.0333047	#N/A	#N/A	#N/A	#N/A	TRUE	TRUE	COPD	rs79344818	1	TRUE	0.0765653	FALSE	Colocalised	TRUE
SeqId_6605_17	P35858	IGFALS	Wald_ratio	1	0.129777	0.0612156	0.0097945	0.24976	0.034006	#N/A	#N/A	#N/A	#N/A	TRUE	TRUE	COPD	rs137863738_G_A	9.85e-05	FALSE	0.0477405	FALSE	Not colocalised	FALSE
SeqId_12411_60	P61244	MAX	Wald_ratio	1	-0.064836	0.0192306	-0.102528	-0.027144	0.000747608	#N/A	#N/A	#N/A	#N/A	TRUE	TRUE	COPD	rs8181937_C_A	1	TRUE	0.340396	FALSE	Colocalised	FALSE
SeqId_5070_76	O95407	TNFRSF6B	Wald_ratio	1	-0.150964	0.0537372	-0.256289	-0.0456393	0.00496483	#N/A	#N/A	#N/A	#N/A	TRUE	TRUE	COPD	rs6062509_G_T	0.851724	TRUE	6.32e-07	FALSE	Colocalised	TRUE
SeqId_3132_1	P49767	VEGFC	IVW	2	0.0625543	0.0302257	0.00331312	0.121796	0.038492	0.393423	0.530505	FALSE	#N/A	TRUE	TRUE	COPD	rs71615224_C_T	0.000403126	FALSE	0.249253	FALSE	Not colocalised	FALSE
SeqId_2743_5	Q15465	SHH	IVW	2	0.0984374	0.0369731	0.0259715	0.170903	0.00775841	0.194067	0.659553	FALSE	#N/A	TRUE	TRUE	COPD	rs73163963_C_T	0.00246145	FALSE	0.0413772	FALSE	Not colocalised	FALSE
SeqId_9837_60	P15559	NQO1	IVW	2	-0.037919	0.0117817	-0.0610108	-0.0148273	0.0012888	0.603317	0.437315	FALSE	#N/A	TRUE	TRUE	COPD	rs12448486_G_A	0.556468	FALSE	0.117149	FALSE	Not colocalised	TRUE
SeqId_13544_9	Q92619	HMHA1	IVW	2	0.0392143	0.0187327	0.00249894	0.0759297	0.0363167	0.0040377	0.949334	FALSE	#N/A	TRUE	TRUE	COPD	rs67538026_T_C	0.188655	FALSE	0.0187379	FALSE	Not colocalised	TRUE
SeqId_5460_60	Q9UMR2	DDX19B	IVW	2	-0.137998	0.0583792	-0.252419	-0.0235768	0.0180876	0.137194	0.711086	FALSE	#N/A	TRUE	TRUE	COPD	#N/A	0	FALSE	0.0760812	FALSE	Not colocalised	FALSE
SeqId_17843_30	Q9HAB8	PPCS	IVW	2	-0.0313869	0.0156137	-0.0619892	-0.000784602	0.0444085	0.285658	0.593016	FALSE	#N/A	TRUE	TRUE	COPD	rs12403920	1	TRUE	0.0187842	FALSE	Colocalised	FALSE
SeqId_2747_3	Q9BZM4	ULBP3	IVW	2	-0.0735108	0.036693	-0.145428	-0.00159383	0.0451343	4.27724	0.0386259	TRUE	#N/A	TRUE	TRUE	COPD	rs9371693_A_G	0.928496	TRUE	0.108424	FALSE	Colocalised	TRUE
SeqId_8900_28	Q92859	NEO1	IVW	2	-0.0399328	0.0169091	-0.0730741	-0.00679159	0.0181954	0.037613	0.846222	FALSE	#N/A	TRUE	TRUE	COPD	rs117071871_G_A	0.294406	FALSE	0.0206081	FALSE	Not colocalised	FALSE
SeqId_6955_68	Q13596	SNX1	IVW	2	-0.0819683	0.0408887	-0.162109	-0.00182796	0.0449984	1.09458	0.295459	FALSE	#N/A	TRUE	TRUE	COPD	rs28621516_A_G	0.0386378	FALSE	0.0809518	FALSE	Not colocalised	TRUE
SeqId_12494_99	P60520	GABARAPL2	IVW	2	0.0853544	0.035436	0.0159012	0.154808	0.0160097	0.018192	0.892709	FALSE	#N/A	TRUE	TRUE	COPD	rs28451004_A_G	0.00394755	FALSE	0.00936212	FALSE	Not colocalised	TRUE
SeqId_12486_8	Q9NS18	GLRX2	IVW	2	-0.0605458	0.0268022	-0.113077	-0.00801448	0.0238842	2.77006	0.0960424	FALSE	#N/A	TRUE	TRUE	COPD	rs34932094_A_G	0.0360932	FALSE	0.0545609	FALSE	Not colocalised	FALSE
SeqId_9580_5	Q13753	LAMC2	IVW	2	-0.0237926	0.010264	-0.0439096	-0.00367562	0.0204453	0.950026	0.329713	FALSE	#N/A	TRUE	TRUE	COPD	rs11583024_C_T	0.176901	FALSE	0.0235987	FALSE	Not colocalised	FALSE
SeqId_16823_75	O95236	APOL3	IVW	2	-0.0195217	0.00982855	-0.0387853	-0.000258099	0.0470084	0.574306	0.448553	FALSE	#N/A	TRUE	TRUE	COPD	rs183950155	1	TRUE	0.0390488	FALSE	Colocalised	FALSE
SeqId_13094_75	Q9BXY4	RSPO3	IVW	2	-0.0267586	0.0130624	-0.0523605	-0.00115668	0.0405096	1.58872	0.207509	FALSE	#N/A	TRUE	TRUE	COPD	rs1101558_A_G	0.0221536	FALSE	0.00390743	FALSE	Not colocalised	FALSE
SeqId_11369_23	P11766	ADH5	IVW	2	0.047526	0.0159173	0.0163286	0.0787234	0.00282837	0.8984	0.343211	FALSE	#N/A	TRUE	TRUE	COPD	rs1154410_A_G	0.192844	FALSE	0.260488	FALSE	Not colocalised	FALSE
SeqId_9253_52	P16442	ABO	IVW	2	-0.0208755	0.00931947	-0.0391413	-0.00260969	0.0250916	0.0361832	0.849138	FALSE	#N/A	TRUE	TRUE	COPD	rs3758348_C_G	0.0128192	FALSE	0.0247302	FALSE	Not colocalised	TRUE
SeqId_13133_73	Q8N2S1	LTBP4	IVW	2	0.076973	0.0384833	0.00154724	0.152399	0.045482	1.07283	0.300306	FALSE	#N/A	TRUE	TRUE	COPD	#N/A	0	FALSE	0.0102593	FALSE	Not colocalised	TRUE
SeqId_10714_7	P12821	ACE	IVW	2	-0.0213094	0.00909773	-0.0391406	-0.00347814	0.0191667	1.62952	0.20177	FALSE	#N/A	TRUE	TRUE	COPD	rs2927295_T_C	0.0805504	FALSE	0.0176617	FALSE	Not colocalised	TRUE
SeqId_18236_3	Q3ZCW2	HSPC159	IVW	2	-0.0585341	0.0262192	-0.109923	-0.00714535	0.0255828	1.76558	0.18393	FALSE	#N/A	TRUE	TRUE	COPD	rs6759372_T_C	0.094962	FALSE	0.11212	FALSE	Not colocalised	FALSE
SeqId_6491_59	Q9H2R5	KLK15	IVW	2	0.0823628	0.0359401	0.0119214	0.152804	0.0219249	0.24742	0.618898	FALSE	#N/A	TRUE	TRUE	COPD	rs2659122_C_T	0.00599505	FALSE	0.0855663	FALSE	Not colocalised	TRUE
SeqId_17852_5	Q9Y570	PPME1	IVW	2	-0.10504	0.0474268	-0.197995	-0.0120854	0.0267747	0.430568	0.51171	FALSE	#N/A	TRUE	TRUE	COPD	rs621976	1	TRUE	0.0208558	FALSE	Colocalised	FALSE
SeqId_2567_5	P05156	CFI	IVW	4	-0.0362061	0.0140639	-0.0637708	-0.00864129	0.0100416	0.666179	0.881129	FALSE	FALSE	TRUE	TRUE	COPD	rs77195161_C_T	0.0341348	FALSE	0.01437	FALSE	Not colocalised	FALSE
SeqId_8960_3	Q6P179	ERAP2	IVW	6	-0.0190546	0.00762568	-0.0340007	-0.00410854	0.0124635	5.74234	0.332103	FALSE	FALSE	TRUE	TRUE	COPD	rs10053056	1	TRUE	0.413483	FALSE	Colocalised	TRUE
SeqId_3045_72	P21246	PTN	IVW	4	-0.0529143	0.0211647	-0.0943963	-0.0114323	0.012415	0.470589	0.925304	FALSE	FALSE	TRUE	TRUE	COPD	rs1669022_T_C	0.434959	FALSE	0.0401327	FALSE	Not colocalised	FALSE
SeqId_3003_29	O14931	NCR3	IVW	7	0.0354408	0.0171064	0.00191279	0.0689687	0.0382858	6.59912	0.359515	FALSE	FALSE	TRUE	TRUE	COPD	rs188786595_A_G	0.169182	FALSE	0.00368238	FALSE	Not colocalised	TRUE
SeqId_5102_55	Q29980	MICB	IVW	11	-0.0273374	0.00878701	-0.0445597	-0.0101152	0.00186379	5.27781	0.871864	FALSE	FALSE	TRUE	TRUE	COPD	rs146793554_T_C	0.18893	FALSE	0.0821256	FALSE	Not colocalised	TRUE
SeqId_16900_29	Q8NFP4	MDGA1	IVW	15	-0.00866183	0.00348863	-0.0154994	-0.00182424	0.0130328	17.3871	0.236137	FALSE	FALSE	TRUE	TRUE	COPD	rs7756261_T_C	0.0734665	FALSE	0.0142112	FALSE	Not colocalised	FALSE
SeqId_7921_65	Q86VR8	FJX1	IVW	6	-0.052334	0.0249519	-0.101239	-0.00342904	0.0359591	8.32319	0.139301	FALSE	FALSE	TRUE	TRUE	COPD	rs57543408_A_G	0.108034	FALSE	0.00976603	FALSE	Not colocalised	FALSE
SeqId_3311_27	O75015	FCGR3B	IVW	4	0.0490018	0.021077	0.00769158	0.090312	0.0200778	4.46954	0.215024	FALSE	FALSE	TRUE	TRUE	COPD	rs10919544_C_T	0.995701	TRUE	0.995315	TRUE	Colocalised	TRUE
SeqId_12727_7	Q9P2B2	PTGFRN	IVW	9	-0.0243428	0.00909483	-0.0421683	-0.00651725	0.00743839	7.923	0.441028	FALSE	FALSE	TRUE	TRUE	COPD	rs2488221_A_G	0.0134774	FALSE	0.0553228	FALSE	Not colocalised	TRUE
SeqId_3600_2	Q13231	CHIT1	IVW	8	-0.0268674	0.0129726	-0.0522932	-0.00144158	0.0383505	16.5494	0.0205449	TRUE	FALSE	TRUE	TRUE	COPD	rs12141375_A_C	1	TRUE	0.829683	TRUE	Colocalised	FALSE
SeqId_17680_12	P54762	EPHB1	IVW	6	-0.0377209	0.014624	-0.0663833	-0.00905847	0.00989748	4.6702	0.457439	FALSE	FALSE	TRUE	TRUE	COPD	rs1075984_C_A	0.0601113	FALSE	0.0965292	FALSE	Not colocalised	FALSE
SeqId_4908_6	P17813	ENG	IVW	3	-0.0517721	0.025112	-0.100991	-0.00255357	0.0392409	1.89079	0.388526	FALSE	FALSE	TRUE	TRUE	COPD	rs10987756	1	TRUE	0.0429372	FALSE	Colocalised	FALSE
SeqId_9748_31	P21266	GSTM3	IVW	10	-0.0331102	0.0134275	-0.0594277	-0.00679276	0.013669	9.78334	0.368308	FALSE	FALSE	TRUE	TRUE	COPD	rs11101980	1	TRUE	0.00621512	FALSE	Colocalised	FALSE
SeqId_5105_2	Q9BZR6	RTN4R	IVW	5	-0.0561885	0.0198977	-0.0951872	-0.0171898	0.00474468	3.25921	0.515421	FALSE	FALSE	TRUE	TRUE	COPD	rs111065097	1	TRUE	0.00510425	FALSE	Colocalised	FALSE
SeqId_3580_25	P01009	SERPINA1	IVW	7	-0.0502924	0.0186596	-0.0868645	-0.0137202	0.00703356	18.0728	0.00605279	TRUE	FALSE	TRUE	TRUE	COPD	rs112635299_T_G	0.881944	TRUE	0.999953	TRUE	Colocalised	TRUE
SeqId_9470_15	Q5JXM2	METTL24	IVW	6	0.0776013	0.034632	0.00972378	0.145479	0.025043	8.34656	0.138142	FALSE	FALSE	TRUE	TRUE	COPD	rs184918019_A_G	0.075437	FALSE	0.0210312	FALSE	Not colocalised	TRUE
SeqId_6930_95	P61647	ST8SIA6	IVW	4	-0.0683302	0.0334226	-0.133837	-0.0028232	0.0409107	0.935165	0.816934	FALSE	FALSE	TRUE	TRUE	COPD	rs10904963_C_T	0.0580179	FALSE	0.00707626	FALSE	Not colocalised	TRUE
SeqId_5636_10	P55083	MFAP4	IVW	3	0.0805259	0.0283043	0.0250505	0.136001	0.00444107	0.985228	0.611027	FALSE	FALSE	TRUE	TRUE	COPD	rs2453584_C_G	0.0386012	FALSE	0.116998	FALSE	Not colocalised	FALSE
SeqId_4459_68	Q16549	PCSK7	IVW	4	0.018802	0.00921482	0.000741282	0.0368627	0.0413097	3.04703	0.38443	FALSE	FALSE	TRUE	TRUE	COPD	rs504068_T_C	0.664695	FALSE	0.204682	FALSE	Not colocalised	FALSE
SeqId_4549_78	Q11128	FUT5	IVW	8	0.0237192	0.0107408	0.00266751	0.0447709	0.0272223	7.45463	0.383125	FALSE	FALSE	TRUE	TRUE	COPD	rs2613765_A_G	0.459062	FALSE	0.00378446	FALSE	Not colocalised	TRUE
SeqId_12641_3	P32019	INPP5B	IVW	3	0.0300968	0.0138353	0.00298018	0.0572135	0.0296025	1.16006	0.559881	FALSE	FALSE	TRUE	TRUE	COPD	rs531785_A_G	0.290742	FALSE	0.114468	FALSE	Not colocalised	FALSE
SeqId_6375_75	Q8NBI6	XXYLT1	IVW	5	0.0364426	0.0172337	0.00266506	0.0702201	0.0344635	4.32551	0.363741	FALSE	FALSE	TRUE	TRUE	COPD	rs2676923_A_G	0.0222478	FALSE	0.00371909	FALSE	Not colocalised	FALSE
SeqId_8766_29	A6NI73	LILRA5	IVW	4	-0.0776711	0.0253964	-0.127447	-0.027895	0.00222559	2.08461	0.555033	FALSE	FALSE	TRUE	TRUE	COPD	rs383925_T_C	0.41845	FALSE	0.196821	FALSE	Not colocalised	FALSE
SeqId_5701_81	P05452	CLEC3B	IVW	3	0.0625741	0.0314142	0.00100341	0.124145	0.0463815	0.948259	0.622427	FALSE	FALSE	TRUE	TRUE	COPD	rs114327077	1	TRUE	0.00715903	FALSE	Colocalised	FALSE
SeqId_3186_2	P06681	C2	IVW	12	0.0548098	0.0200994	0.0154157	0.094204	0.00639257	21.5317	0.0282628	TRUE	FALSE	TRUE	TRUE	COPD	rs9268208_C_T	0.916795	TRUE	0.00215333	FALSE	Colocalised	TRUE
SeqId_18819_21	P45877	PPIC	IVW	9	0.0250214	0.00831215	0.0087299	0.0413129	0.00261056	7.28722	0.505985	FALSE	FALSE	TRUE	TRUE	COPD	rs34126945_G_A	0.921331	TRUE	0.110625	FALSE	Colocalised	TRUE
SeqId_9216_100	O15031	PLXNB2	IVW	5	0.0218188	0.00914586	0.00389328	0.0397444	0.0170489	2.92448	0.570542	FALSE	FALSE	TRUE	TRUE	COPD	rs4824152_A_G	0.122161	FALSE	0.287202	FALSE	Not colocalised	TRUE
SeqId_18216_22	Q14626	IL11RA	IVW	3	-0.0294258	0.0146765	-0.0581913	-0.000660346	0.0449676	0.598624	0.741328	FALSE	FALSE	TRUE	TRUE	COPD	rs2772554_C_A	0.188387	FALSE	0.0190755	FALSE	Not colocalised	TRUE
SeqId_5480_49	P13501	CCL5	IVW	4	0.0359072	0.0156547	0.00522449	0.0665898	0.0218079	3.74467	0.290388	FALSE	FALSE	TRUE	TRUE	COPD	rs11654604	1	TRUE	0.0467383	FALSE	Colocalised	TRUE
SeqId_15615_8	O75022	LILRB3	IVW	11	0.0441264	0.0132465	0.0181637	0.0700891	0.000864821	16.1161	0.0963564	FALSE	FALSE	TRUE	TRUE	COPD	rs255773_T_C	0.996012	TRUE	0.0862799	FALSE	Colocalised	TRUE
SeqId_6431_68	Q9UHG3	PCYOX1	IVW	3	-0.0310998	0.01151	-0.0536589	-0.00854067	0.00689263	0.896327	0.6388	FALSE	FALSE	TRUE	TRUE	COPD	rs41291185_T_C	0.0187126	FALSE	0.301854	FALSE	Not colocalised	FALSE
SeqId_19361_78	O15232	MATN3	IVW	11	0.0118616	0.00385897	0.00429811	0.019425	0.00211378	6.36336	0.783867	FALSE	FALSE	TRUE	TRUE	COPD	rs112099546_A_G	0.245501	FALSE	0.00607474	FALSE	Not colocalised	TRUE
SeqId_2992_59	Q96F46	IL17RA	IVW	10	0.0103404	0.00375551	0.00297972	0.0177011	0.00589816	11.5534	0.23967	FALSE	FALSE	TRUE	TRUE	COPD	rs140707487_T_G	0.00461281	FALSE	0.00435579	FALSE	Not colocalised	TRUE
SeqId_6462_12	Q99727	TIMP4	IVW	3	-0.0379803	0.0193689	-0.0759426	-1.79e-05	0.0498919	0.638709	0.726618	FALSE	FALSE	TRUE	TRUE	COPD	rs73019497_A_G	0.0386736	FALSE	0.0281536	FALSE	Not colocalised	TRUE
SeqId_8923_94	Q8N428	GALNT16	IVW	8	-0.0268878	0.0127137	-0.0518062	-0.00196944	0.034441	5.86574	0.555511	FALSE	FALSE	TRUE	TRUE	COPD	rs143937686_G_T	0.277651	FALSE	0.00653272	FALSE	Not colocalised	TRUE
SeqId_6927_7	P52848	NDST1	IVW	3	0.0525368	0.0239483	0.00559897	0.0994746	0.0282528	1.36981	0.504139	FALSE	FALSE	TRUE	TRUE	COPD	rs11746198	1	TRUE	0.0409586	FALSE	Colocalised	FALSE
SeqId_3194_36	Q9HCN6	GP6	IVW	5	-0.0208297	0.008599	-0.0376834	-0.00397598	0.0154208	1.63824	0.801903	FALSE	FALSE	TRUE	TRUE	COPD	rs117723386	1	TRUE	0.109567	FALSE	Colocalised	TRUE
SeqId_8024_64	O60704	TPST2	IVW	5	-0.0479145	0.0219619	-0.090959	-0.00486992	0.0291311	4.15725	0.385142	FALSE	FALSE	TRUE	TRUE	COPD	rs9306425_T_C	0.173869	FALSE	0.0526769	FALSE	Not colocalised	FALSE
SeqId_10800_15	P50454	SERPINH1	IVW	5	0.0475644	0.0224773	0.00350979	0.091619	0.0343352	1.75738	0.78027	FALSE	FALSE	TRUE	TRUE	COPD	rs368979820_A_G	0.0337585	FALSE	0.00320299	FALSE	Not colocalised	FALSE
SeqId_10974_20	P58062	SPINK7	IVW	3	-0.0483912	0.0201032	-0.0877928	-0.00898961	0.0160782	5.54318	0.0625625	FALSE	FALSE	TRUE	TRUE	COPD	rs7727886_G_A	1	TRUE	0.430273	FALSE	Colocalised	FALSE
SeqId_6626_81	Q9NRB3	CHST12	IVW	5	-0.0375266	0.0148138	-0.066561	-0.00849214	0.0113019	2.76497	0.597894	FALSE	FALSE	TRUE	TRUE	COPD	rs55810445_T_C	0.0425679	FALSE	0.00732366	FALSE	Not colocalised	TRUE
SeqId_18917_53	P04746	AMY2A	IVW	9	-0.0270973	0.0113319	-0.0493074	-0.00488728	0.0167911	8.66358	0.371466	FALSE	FALSE	TRUE	TRUE	COPD	rs12076610	1	TRUE	0.0119027	FALSE	Colocalised	FALSE
SeqId_6373_54	P80370	DLK1	IVW	5	-0.0385161	0.0143835	-0.0667071	-0.010325	0.00741069	2.32582	0.676073	FALSE	FALSE	TRUE	TRUE	COPD	rs1190862_T_G	0.062477	FALSE	0.0307138	FALSE	Not colocalised	FALSE
SeqId_6496_60	P80370	DLK1	IVW	5	-0.0374343	0.0144262	-0.0657092	-0.00915942	0.00946244	2.6526	0.617535	FALSE	FALSE	TRUE	TRUE	COPD	rs1190862_T_G	0.062477	FALSE	0.0307138	FALSE	Not colocalised	FALSE
SeqId_2944_66	P41271	NBL1	IVW	3	0.0606461	0.0284371	0.00491038	0.116382	0.0329544	1.6767	0.432423	FALSE	FALSE	TRUE	TRUE	COPD	rs12408663	1	TRUE	0.00970169	FALSE	Colocalised	FALSE
SeqId_17350_13	Q9UQN3	CHMP2B	IVW	3	0.025802	0.0131283	7.11e-05	0.0515329	0.0493706	2.07029	0.355175	FALSE	FALSE	TRUE	TRUE	COPD	rs11918367_C_T	0.00852296	FALSE	0.0271833	FALSE	Not colocalised	FALSE
SeqId_16307_22	Q6UXZ4	UNC5D	IVW	4	0.0337841	0.0166114	0.00122646	0.0663418	0.0419721	2.38045	0.497285	FALSE	FALSE	TRUE	TRUE	COPD	rs16884502	1	TRUE	0.00661086	FALSE	Colocalised	FALSE
SeqId_4437_56	O75356	ENTPD5	IVW	3	-0.0248136	0.0119012	-0.0481396	-0.00148762	0.0370728	1.93988	0.379106	FALSE	FALSE	TRUE	TRUE	COPD	rs1974581_A_G	0.495178	FALSE	0.709091	TRUE	Colocalised	FALSE
SeqId_2855_49	P27361	MAPK3	IVW	3	-0.0371884	0.013177	-0.0630149	-0.0113619	0.00476936	3.50988	0.172918	FALSE	FALSE	TRUE	TRUE	COPD	rs8050176_C_G	0.995834	TRUE	0.822811	TRUE	Colocalised	FALSE
SeqId_8778_3	Q13253	NOG	IVW	3	-0.080711	0.0388979	-0.156949	-0.00447257	0.0379915	1.2221	0.542781	FALSE	FALSE	TRUE	TRUE	COPD	rs8072942_T_C	0.0125574	FALSE	0.0250864	FALSE	Not colocalised	FALSE
SeqId_7787_25	A6NI73	LILRA5	IVW	3	-0.0919726	0.032005	-0.154701	-0.029244	0.00405701	0.982126	0.611976	FALSE	FALSE	TRUE	TRUE	COPD	rs380267_G_A	0.591869	FALSE	0.196821	FALSE	Not colocalised	FALSE
SeqId_15565_102	Q8WXI7	MUC16	IVW	3	0.1139	0.0393389	0.0367975	0.191003	0.00378722	1.30731	0.520141	FALSE	FALSE	TRUE	TRUE	COPD	rs12462970_T_G	0.206233	FALSE	0.06549	FALSE	Not colocalised	FALSE
SeqId_4971_1	Q9UBR2	CTSZ	IVW	3	-0.065419	0.0282925	-0.120871	-0.00996669	0.0207646	5.88447	0.0527477	FALSE	FALSE	TRUE	TRUE	COPD	rs76602912_C_T	0.00344838	FALSE	0.136859	FALSE	Not colocalised	FALSE
SeqId_10754_113	Q9HC23	PROK2	IVW	3	-0.0294525	0.0117973	-0.0525747	-0.00633025	0.0125408	3.63606	0.162345	FALSE	FALSE	TRUE	TRUE	COPD	rs12635145_T_C	0.20611	FALSE	0.00659902	FALSE	Not colocalised	FALSE
SeqId_18206_18	P28332	ADH6	IVW	3	0.0419345	0.0126788	0.0170845	0.0667846	0.000941526	2.97582	0.225845	FALSE	FALSE	TRUE	TRUE	COPD	rs1154410_A_G	0.849361	TRUE	0.0708812	FALSE	Colocalised	FALSE
SeqId_9525_1	Q13308	PTK7	IVW	4	0.0820206	0.024977	0.0330666	0.130975	0.001024	2.098	0.552317	FALSE	FALSE	TRUE	TRUE	COPD	rs6930764_A_G	0.513136	FALSE	0.811255	TRUE	Colocalised	TRUE
SeqId_9191_8	Q03403	TFF2	IVW	3	-0.106758	0.0473684	-0.199599	-0.0139178	0.0242097	0.338572	0.844267	FALSE	FALSE	TRUE	TRUE	COPD	rs73227567_C_T	0.0095692	FALSE	0.00906895	FALSE	Not colocalised	FALSE
SeqId_12378_71	O15533	TAPBP	IVW	4	-0.0418684	0.0131746	-0.0676901	-0.0160467	0.0014831	5.33101	0.149103	FALSE	FALSE	TRUE	TRUE	COPD	rs2982844_T_G	0.315101	FALSE	0.000704076	FALSE	Not colocalised	TRUE
SeqId_4479_14	P05155	SERPING1	IVW	5	-0.0192547	0.00871465	-0.0363351	-0.00217431	0.0271424	4.1171	0.39039	FALSE	FALSE	TRUE	TRUE	COPD	rs11229116_G_C	0.706087	TRUE	0.0126795	FALSE	Colocalised	TRUE
SeqId_11431_235	P46063	RECQL	IVW	3	-0.0957133	0.0359423	-0.166159	-0.0252676	0.0077455	0.742891	0.689737	FALSE	FALSE	TRUE	TRUE	COPD	rs4148666_T_C	0.00843444	FALSE	0.0165866	FALSE	Not colocalised	FALSE
SeqId_2991_9	P14778	IL1R1	IVW	4	0.0541398	0.0273754	0.000485106	0.107795	0.0479643	3.71026	0.294498	FALSE	FALSE	TRUE	TRUE	COPD	rs72820194_T_C	0.248785	FALSE	0.00511828	FALSE	Not colocalised	FALSE
SeqId_9468_8	Q12907	LMAN2	IVW	3	0.103356	0.045982	0.0132332	0.193479	0.0245918	1.84108	0.398304	FALSE	FALSE	TRUE	TRUE	COPD	rs4131290_C_A	0.602999	FALSE	0.169256	FALSE	Not colocalised	FALSE
SeqId_12381_26	P16152	CBR1	IVW	3	-0.0347515	0.0163025	-0.0667039	-0.00279911	0.0330347	0.272562	0.872598	FALSE	FALSE	TRUE	TRUE	COPD	rs2156414_G_A	0.00917938	FALSE	0.0499217	FALSE	Not colocalised	FALSE
SeqId_4961_17	P07355	ANXA2	IVW	3	-0.0490049	0.0249449	-0.0978961	-0.000113752	0.0494693	0.408931	0.815083	FALSE	FALSE	TRUE	TRUE	COPD	rs1463329_A_G	0.206993	FALSE	0.010564	FALSE	Not colocalised	TRUE
SeqId_7916_10	P31151	S100A7	IVW	5	-0.0206877	0.00894198	-0.0382136	-0.0031617	0.0206928	1.02083	0.906621	FALSE	FALSE	TRUE	TRUE	COPD	rs188117370	1	TRUE	0.121719	FALSE	Colocalised	TRUE
SeqId_2925_9	P05121	SERPINE1	IVW	3	-0.0692157	0.0332504	-0.134385	-0.00404618	0.0373742	2.2875	0.318623	FALSE	FALSE	TRUE	TRUE	COPD	rs2227631	1	TRUE	0.00986736	FALSE	Colocalised	FALSE
SeqId_6402_8	Q9UKJ1	PILRA	IVW	3	0.0254725	0.00750683	0.0107593	0.0401856	0.000690722	0.650681	0.722282	FALSE	FALSE	TRUE	TRUE	COPD	rs7384878_C_T	0.948012	TRUE	0.554745	FALSE	Colocalised	FALSE
SeqId_10816_150	Q9UKJ1	PILRA	IVW	3	0.0240449	0.00708473	0.0101591	0.0379307	0.000689037	0.646141	0.723923	FALSE	FALSE	TRUE	TRUE	COPD	rs7384878_C_T	0.948012	TRUE	0.554745	FALSE	Colocalised	FALSE
SeqId_3184_25	P08709	F7	IVW	4	-0.01983	0.0087659	-0.0370109	-0.0026492	0.0236863	1.10439	0.776014	FALSE	FALSE	TRUE	TRUE	COPD	rs185801113_G_C	0.00839043	FALSE	0.113054	FALSE	Not colocalised	TRUE
SeqId_19173_5	Q8TCF1	ZFAND1	IVW	7	-0.0232736	0.0113748	-0.0455678	-0.000979456	0.0407493	2.15713	0.904694	FALSE	FALSE	TRUE	TRUE	COPD	rs3889832	1	TRUE	0.0105467	FALSE	Colocalised	TRUE
SeqId_11656_110	Q9UI08	EVL	IVW	3	0.0678743	0.0317751	0.00559619	0.130152	0.0326727	2.57884	0.275431	FALSE	FALSE	TRUE	TRUE	COPD	rs112097419_A_G	0.0290907	FALSE	0.00417869	FALSE	Not colocalised	FALSE
SeqId_4332_6	Q9P126	CLEC1B	IVW	4	0.035054	0.0133519	0.00888476	0.0612232	0.00865484	2.47209	0.480356	FALSE	FALSE	TRUE	TRUE	COPD	rs563651_G_A	0.817802	TRUE	0.245052	FALSE	Colocalised	TRUE
SeqId_15314_49	Q9Y696	CLIC4	IVW	3	-0.0590356	0.0211197	-0.100429	-0.0176418	0.00518536	1.80607	0.405337	FALSE	FALSE	TRUE	TRUE	COPD	rs1293202_A_G	0.0523266	FALSE	0.0796566	FALSE	Not colocalised	FALSE
SeqId_18876_77	Q8NCG5	CHST4	IVW	3	0.0694491	0.0322538	0.00623278	0.132665	0.0313025	2.09929	0.350061	FALSE	FALSE	TRUE	TRUE	COPD	rs540647185	1	TRUE	0.0065779	FALSE	Colocalised	TRUE
SeqId_5457_5	Q5KU26	COLEC12	IVW	6	0.0753922	0.0263669	0.023714	0.12707	0.0042451	1.77289	0.879592	FALSE	FALSE	TRUE	TRUE	COPD	rs592826	1	TRUE	0.130467	FALSE	Colocalised	FALSE
SeqId_6986_17	Q9Y662	HS3ST3B1	IVW	3	0.0870153	0.0363153	0.0158386	0.158192	0.0165703	0.771277	0.680016	FALSE	FALSE	TRUE	TRUE	COPD	rs4792448_G_A	0.0240765	FALSE	0.0324417	FALSE	Not colocalised	TRUE
SeqId_15457_14	P15144	ANPEP	Wald_ratio	1	0.285243	0.116512	0.0568804	0.513606	0.0143574	#N/A	#N/A	#N/A	#N/A	TRUE	TRUE	Gout	rs17806653_G_A	0.00955553	FALSE	0.118229	FALSE	Not colocalised	TRUE
SeqId_4309_59	P60174	TPI1	Wald_ratio	1	0.0883052	0.0355123	0.0187012	0.157909	0.0128966	#N/A	#N/A	#N/A	#N/A	TRUE	TRUE	Gout	#N/A	0	FALSE	0.0180903	FALSE	Not colocalised	FALSE
SeqId_19602_36	P17535	JUND	Wald_ratio	1	0.159664	0.0709926	0.0205181	0.298809	0.0245114	#N/A	#N/A	#N/A	#N/A	TRUE	TRUE	Gout	rs77543386_C_T	0.00395218	FALSE	0.0120715	FALSE	Not colocalised	FALSE
SeqId_8427_118	Q9BXY4	RSPO3	Wald_ratio	1	-0.0475289	0.0213142	-0.0893048	-0.00575309	0.0257529	#N/A	#N/A	#N/A	#N/A	TRUE	TRUE	Gout	rs74739260_A_G	0.0065128	FALSE	0.0588739	FALSE	Not colocalised	FALSE
SeqId_7808_5	O94923	GLCE	Wald_ratio	1	0.036304	0.0176493	0.00171141	0.0708965	0.0396893	#N/A	#N/A	#N/A	#N/A	TRUE	TRUE	Gout	rs2415037_A_G	0.171504	FALSE	0.0463001	FALSE	Not colocalised	FALSE
SeqId_7218_87	P14415	ATP1B2	Wald_ratio	1	0.057662	0.0284883	0.001825	0.113499	0.0429638	#N/A	#N/A	#N/A	#N/A	TRUE	TRUE	Gout	rs62062620_A_G	0.00895785	FALSE	0.0431843	FALSE	Not colocalised	FALSE
SeqId_13676_46	P09529	INHBB	Wald_ratio	1	0.0667918	0.0248849	0.0180174	0.115566	0.007274	#N/A	#N/A	#N/A	#N/A	TRUE	TRUE	Gout	rs11122800_G_A	0.172163	FALSE	0.154196	FALSE	Not colocalised	FALSE
SeqId_3179_51	P10619	CTSA	Wald_ratio	1	0.0975094	0.0459921	0.00736482	0.187654	0.0339949	#N/A	#N/A	#N/A	#N/A	TRUE	TRUE	Gout	rs118016871_A_C	3.68e-06	FALSE	0.048152	FALSE	Not colocalised	TRUE
SeqId_4771_10	Q92484	SMPDL3A	Wald_ratio	1	-0.0689529	0.0296339	-0.127035	-0.0108703	0.0199748	#N/A	#N/A	#N/A	#N/A	TRUE	TRUE	Gout	rs184320848_C_A	0.00440303	FALSE	0.0894878	FALSE	Not colocalised	TRUE
SeqId_10339_48	P09104	ENO2	Wald_ratio	1	-0.141309	0.0652957	-0.269289	-0.0133297	0.0304534	#N/A	#N/A	#N/A	#N/A	TRUE	TRUE	Gout	#N/A	0	FALSE	0.0154547	FALSE	Not colocalised	FALSE
SeqId_3363_31	P41240	CSK	Wald_ratio	1	0.207716	0.0977343	0.0161572	0.399276	0.0335601	#N/A	#N/A	#N/A	#N/A	TRUE	TRUE	Gout	rs113294190_A_G	0.101678	FALSE	0.00261839	FALSE	Not colocalised	FALSE
SeqId_8773_172	Q9NT22	EMILIN3	Wald_ratio	1	-0.0613716	0.0312926	-0.122705	-3.81842e-05	0.0498533	#N/A	#N/A	#N/A	#N/A	TRUE	TRUE	Gout	rs6029630_T_C	0.367888	FALSE	0.0217597	FALSE	Not colocalised	TRUE
SeqId_8932_1	O75354	ENTPD6	Wald_ratio	1	0.103421	0.0524596	0.000600183	0.206242	0.0486735	#N/A	#N/A	#N/A	#N/A	TRUE	TRUE	Gout	rs149458680_A_G	0.00542272	FALSE	0.0426235	FALSE	Not colocalised	TRUE
SeqId_6342_10	Q6UXI9	NPNT	Wald_ratio	1	-0.160674	0.0774954	-0.312565	-0.00878315	0.0381409	#N/A	#N/A	#N/A	#N/A	TRUE	TRUE	Gout	rs72617746	1	TRUE	0.00694287	FALSE	Colocalised	FALSE
SeqId_17728_61	O43633	CHMP2A	Wald_ratio	1	-0.255397	0.104621	-0.460455	-0.0503388	0.0146405	#N/A	#N/A	#N/A	#N/A	TRUE	TRUE	Gout	rs73068325	1	TRUE	0.238863	FALSE	Colocalised	TRUE
SeqId_15686_49	P55103	INHBC	Wald_ratio	1	0.0593494	0.0191385	0.0218379	0.0968609	0.00192839	#N/A	#N/A	#N/A	#N/A	TRUE	TRUE	Gout	rs11615783_A_T	0.959077	TRUE	0.991571	TRUE	Colocalised	FALSE
SeqId_4563_61	P19174	PLCG1	Wald_ratio	1	-0.154262	0.0676741	-0.286903	-0.0216209	0.0226382	#N/A	#N/A	#N/A	#N/A	TRUE	TRUE	Gout	rs7274186_G_A	0.591053	FALSE	0.0358347	FALSE	Not colocalised	TRUE
SeqId_4467_49	Q14515	SPARCL1	Wald_ratio	1	-0.0358926	0.0178751	-0.0709277	-0.00085741	0.0446468	#N/A	#N/A	#N/A	#N/A	TRUE	TRUE	Gout	rs4345141_A_G	0.0127457	FALSE	1.05e-69	FALSE	Not colocalised	FALSE
SeqId_13082_9	Q9H3U1	UNC45A	Wald_ratio	1	0.20972	0.0763101	0.0601522	0.359288	0.00599124	#N/A	#N/A	#N/A	#N/A	TRUE	TRUE	Gout	rs56340611_C_T	0.00595746	FALSE	0.298905	FALSE	Not colocalised	TRUE
SeqId_14271_23	Q9NRW1	RAB6B	IVW	2	-0.0404153	0.0199758	-0.0795673	-0.00126339	0.0430515	1.12154	0.289586	FALSE	#N/A	TRUE	TRUE	Gout	rs10212397	1	TRUE	0.0236238	FALSE	Colocalised	FALSE
SeqId_7955_195	P19827	ITIH1	IVW	2	0.0368663	0.0156888	0.00611679	0.0676157	0.0187811	0.679121	0.409889	FALSE	#N/A	TRUE	TRUE	Gout	rs736408_T_C	0.777428	TRUE	8.15e-09	FALSE	Colocalised	TRUE
SeqId_7228_2	Q969X2	ST6GALNAC6	IVW	2	0.185616	0.0861753	0.016716	0.354517	0.0312448	0.06203	0.803316	FALSE	#N/A	TRUE	TRUE	Gout	rs61740973	1	TRUE	0.0946194	FALSE	Colocalised	FALSE
SeqId_3204_2	P09960	LTA4H	IVW	2	-0.178488	0.0673946	-0.310579	-0.0463967	0.00808746	0.463257	0.496106	FALSE	#N/A	TRUE	TRUE	Gout	rs17368365_C_T	0.0836395	FALSE	0.000819461	FALSE	Not colocalised	FALSE
SeqId_15300_66	Q9H6E4	CCDC134	IVW	2	0.0571406	0.028459	0.00136191	0.112919	0.0446625	0.504568	0.4775	FALSE	#N/A	TRUE	TRUE	Gout	rs62236532_T_A	0.630476	FALSE	0.0499947	FALSE	Not colocalised	FALSE
SeqId_3855_56	Q06830	PRDX1	IVW	2	0.0736035	0.0324811	0.00994166	0.137265	0.023449	1.44881	0.228719	FALSE	#N/A	TRUE	TRUE	Gout	rs11211133	1	TRUE	0.127706	FALSE	Colocalised	TRUE
SeqId_16035_8	P35916	FLT4	IVW	2	-0.151857	0.0526854	-0.255119	-0.0485959	0.0039473	0.563971	0.452665	FALSE	#N/A	TRUE	TRUE	Gout	rs11746153_G_C	0.168577	FALSE	0.0759855	FALSE	Not colocalised	TRUE
SeqId_8243_55	P00995	SPINK1	IVW	2	-0.11762	0.0591056	-0.233464	-0.00177473	0.046592	1.97e-05	0.996462	FALSE	#N/A	TRUE	TRUE	Gout	rs34801434_G_A	0.00328761	FALSE	0.00371973	FALSE	Not colocalised	FALSE
SeqId_17367_5	P16949	STMN1	IVW	2	-0.227535	0.0984227	-0.42044	-0.03463	0.0207879	0.0213594	0.883804	FALSE	#N/A	TRUE	TRUE	Gout	rs115852080	1	TRUE	0.0278768	FALSE	Colocalised	TRUE
SeqId_8274_64	O15400	STX7	IVW	2	-0.102718	0.043035	-0.187065	-0.0183713	0.0169932	3.6161	0.0572229	FALSE	#N/A	TRUE	TRUE	Gout	rs183934722_T_A	0.0568818	FALSE	0.00655094	FALSE	Not colocalised	FALSE
SeqId_16915_153	Q9H3S1	SEMA4A	IVW	2	-0.0800517	0.0388133	-0.156124	-0.00397908	0.0391618	0.248065	0.618441	FALSE	#N/A	TRUE	TRUE	Gout	rs11590777_T_C	0.399357	FALSE	1.13e-17	FALSE	Not colocalised	TRUE
SeqId_8900_28	Q92859	NEO1	IVW	2	-0.0692361	0.02531	-0.118843	-0.0196294	0.00622817	3.04707	0.0808827	FALSE	#N/A	TRUE	TRUE	Gout	rs62016808_T_C	0.94044	TRUE	0.0398692	FALSE	Colocalised	FALSE
SeqId_17755_5	O60701	UGDH	IVW	2	-0.0482996	0.0229358	-0.093253	-0.00334619	0.0352167	10.4517	0.00122534	TRUE	#N/A	TRUE	TRUE	Gout	rs28712821_G_A	0.113464	FALSE	0.116807	FALSE	Not colocalised	FALSE
SeqId_6388_21	Q96EE4	CCDC126	IVW	2	0.0313531	0.0127716	0.00632111	0.0563851	0.0140925	0.759529	0.383476	FALSE	#N/A	TRUE	TRUE	Gout	rs6955763_T_C	0.0249577	FALSE	0.0401397	FALSE	Not colocalised	FALSE
SeqId_7192_37	Q8IU57	IFNLR1	IVW	2	-0.0811856	0.0408089	-0.16117	-0.00120169	0.0466559	1.74693	0.186263	FALSE	#N/A	TRUE	TRUE	Gout	rs139958347	1	TRUE	0.198204	FALSE	Colocalised	TRUE
SeqId_2571_12	P17936	IGFBP3	IVW	2	0.0622207	0.0298317	0.0037517	0.12069	0.0370034	0.680981	0.409249	FALSE	#N/A	TRUE	TRUE	Gout	rs35228628_A_G	0.0310616	FALSE	0.0535431	FALSE	Not colocalised	TRUE
SeqId_9468_8	Q12907	LMAN2	IVW	2	0.208453	0.0836786	0.0444455	0.37246	0.0127345	0.150639	0.697925	FALSE	#N/A	TRUE	TRUE	Gout	rs12652509_A_G	0.831419	TRUE	0.989968	TRUE	Colocalised	FALSE
SeqId_7198_197	O75063	FAM20B	IVW	2	-0.118931	0.056297	-0.229271	-0.00859079	0.0346383	3.38227	0.0659014	FALSE	#N/A	TRUE	TRUE	Gout	rs2274227_T_G	0.862749	TRUE	0.222285	FALSE	Colocalised	FALSE
SeqId_13094_75	Q9BXY4	RSPO3	IVW	2	-0.04659	0.0196728	-0.0851479	-0.00803212	0.0178724	0.208294	0.648108	FALSE	#N/A	TRUE	TRUE	Gout	rs74739260_A_G	0.0065128	FALSE	0.0588739	FALSE	Not colocalised	FALSE
SeqId_2925_9	P05121	SERPINE1	IVW	2	-0.141348	0.0522318	-0.24372	-0.0389756	0.00680647	0.0145399	0.904022	FALSE	#N/A	TRUE	TRUE	Gout	rs141809925_A_G	0.00702708	FALSE	0.119262	FALSE	Not colocalised	FALSE
SeqId_12714_38	O75843	AP1G2	IVW	2	0.0936198	0.0458913	0.00367457	0.183565	0.0413468	0.295971	0.58642	FALSE	#N/A	TRUE	TRUE	Gout	rs72692104_A_T	0.00250444	FALSE	0.0225072	FALSE	Not colocalised	TRUE
SeqId_5631_83	P12872	MLN	IVW	2	0.0681877	0.0244923	0.0201837	0.116192	0.00536853	1.55762	0.212014	FALSE	#N/A	TRUE	TRUE	Gout	rs2395400_A_G	0.892713	TRUE	0.263111	FALSE	Colocalised	FALSE
SeqId_18186_15	P26639	TARS	IVW	2	0.0992583	0.0466609	0.00780458	0.190712	0.0334013	7.32676	0.00679355	TRUE	#N/A	TRUE	TRUE	Gout	rs149709881_A_G	0.655421	FALSE	0.00650127	FALSE	Not colocalised	FALSE
SeqId_7761_125	Q9Y259	CHKB	IVW	2	0.123124	0.048456	0.0281521	0.218096	0.0110553	1.53988	0.214636	FALSE	#N/A	TRUE	TRUE	Gout	rs5770883_T_C	0.396418	FALSE	0.0711218	FALSE	Not colocalised	TRUE
SeqId_17766_5	P14598	NCF1	IVW	10	0.0512907	0.0205104	0.011091	0.0914905	0.0123944	8.26833	0.507348	FALSE	FALSE	TRUE	TRUE	Gout	rs1010246706	1	TRUE	0.440403	FALSE	Colocalised	FALSE
SeqId_19372_7	Q7Z553	MDGA2	IVW	13	-0.0234917	0.0117726	-0.0465657	-0.00041779	0.0459936	10.9308	0.534858	FALSE	FALSE	TRUE	TRUE	Gout	rs10150632	1	TRUE	0.0383608	FALSE	Colocalised	FALSE
SeqId_17748_21	Q53FA7	TP53I3	IVW	6	0.0321588	0.0151626	0.00244068	0.0618768	0.0339275	8.43092	0.134032	FALSE	FALSE	TRUE	TRUE	Gout	rs75327036_T_C	0.326796	FALSE	0.0873199	FALSE	Not colocalised	TRUE
SeqId_18881_7	P48960	CD97	IVW	4	-0.140672	0.0627016	-0.263564	-0.0177786	0.0248642	0.585933	0.899645	FALSE	FALSE	TRUE	TRUE	Gout	rs187330227_A_G	0.0334356	FALSE	0.0561384	FALSE	Not colocalised	FALSE
SeqId_3327_27	Q9HB63	NTN4	IVW	5	0.0787552	0.0294115	0.0211097	0.136401	0.00741298	3.40761	0.492064	FALSE	FALSE	TRUE	TRUE	Gout	rs78614551_C_T	0.803696	TRUE	0.0171483	FALSE	Colocalised	TRUE
SeqId_3169_70	P35475	IDUA	IVW	13	0.0315633	0.012308	0.00744009	0.0556866	0.0103338	13.9499	0.303919	FALSE	FALSE	TRUE	TRUE	Gout	rs55686002	1	TRUE	0.00656486	FALSE	Colocalised	TRUE
SeqId_3311_27	O75015	FCGR3B	IVW	4	0.0670656	0.0257711	0.0165552	0.117576	0.00925852	1.19224	0.754866	FALSE	FALSE	TRUE	TRUE	Gout	rs3557	1	TRUE	0.0452711	FALSE	Colocalised	TRUE
SeqId_6471_53	Q92496	CFHR4	IVW	14	-0.0237104	0.00860421	-0.0405743	-0.00684642	0.0058572	8.1203	0.835675	FALSE	FALSE	TRUE	TRUE	Gout	rs10801599	1	TRUE	0.0201015	FALSE	Colocalised	TRUE
SeqId_12697_30	P48426	PIP4K2A	IVW	3	-0.046749	0.0222904	-0.0904374	-0.00306055	0.0359699	1.75381	0.416068	FALSE	FALSE	TRUE	TRUE	Gout	rs10828374	1	TRUE	0.0243616	FALSE	Colocalised	FALSE
SeqId_9369_174	Q9HCJ2	LRRC4C	IVW	3	0.112595	0.0490113	0.0165351	0.208656	0.0215996	0.744421	0.689209	FALSE	FALSE	TRUE	TRUE	Gout	rs11035829_T_C	0.0639711	FALSE	0.100867	FALSE	Not colocalised	FALSE
SeqId_16753_46	P12110	COL6A2	IVW	5	0.0961659	0.0352001	0.0271749	0.165157	0.00629555	6.21007	0.183999	FALSE	FALSE	TRUE	TRUE	Gout	rs9978055_T_G	0.843016	TRUE	0.101723	FALSE	Colocalised	TRUE
SeqId_5463_22	P54826	GAS1	IVW	6	-0.0812396	0.0374357	-0.154612	-0.0078669	0.0299987	2.79239	0.731955	FALSE	FALSE	TRUE	TRUE	Gout	rs12337389	1	TRUE	0.0248545	FALSE	Colocalised	FALSE
SeqId_2658_27	Q16288	NTRK3	IVW	6	-0.0587716	0.0269959	-0.111683	-0.00586058	0.0294764	5.11417	0.402107	FALSE	FALSE	TRUE	TRUE	Gout	rs1036806_C_T	0.00948125	FALSE	0.00880221	FALSE	Not colocalised	FALSE
SeqId_3024_18	P08697	SERPINF2	IVW	3	-0.0970858	0.0315058	-0.158836	-0.0353355	0.00205946	5.08111	0.0788226	FALSE	FALSE	TRUE	TRUE	Gout	rs7502910_G_A	0.375763	FALSE	0.568952	FALSE	Not colocalised	TRUE
SeqId_4924_32	P03956	MMP1	IVW	6	-0.0476174	0.0230085	-0.0927132	-0.0025216	0.0384937	2.75559	0.737604	FALSE	FALSE	TRUE	TRUE	Gout	rs111559668	1	TRUE	0.00803026	FALSE	Colocalised	TRUE
SeqId_6551_94	Q8IW75	SERPINA12	IVW	6	0.040436	0.0186229	0.00393576	0.0769362	0.0299082	3.51478	0.621152	FALSE	FALSE	TRUE	TRUE	Gout	rs58271173_T_C	0.0242531	FALSE	0.0437845	FALSE	Not colocalised	TRUE
SeqId_18174_79	Q8WUM4	PDCD6IP	IVW	4	-0.0389399	0.0165989	-0.0714732	-0.00640667	0.0189795	2.02944	0.566319	FALSE	FALSE	TRUE	TRUE	Gout	rs111609354	1	TRUE	0.144185	FALSE	Colocalised	TRUE
SeqId_10440_26	Q9H6B4	CLMP	IVW	3	0.0624223	0.0271988	0.00911354	0.115731	0.0217311	1.91039	0.384737	FALSE	FALSE	TRUE	TRUE	Gout	rs11218982	1	TRUE	0.058317	FALSE	Colocalised	FALSE
SeqId_9470_15	Q5JXM2	METTL24	IVW	5	-0.12431	0.0413321	-0.205319	-0.0433005	0.00263329	1.14266	0.887446	FALSE	FALSE	TRUE	TRUE	Gout	rs184918019_A_G	0.075437	FALSE	0.0152275	FALSE	Not colocalised	TRUE
SeqId_4342_10	P05362	ICAM1	IVW	7	0.0263189	0.0114872	0.00380435	0.0488335	0.021955	7.66719	0.263513	FALSE	FALSE	TRUE	TRUE	Gout	rs12720320_G_A	0.478831	FALSE	0.233208	FALSE	Not colocalised	TRUE
SeqId_3291_30	P06734	FCER2	IVW	4	0.0702347	0.0302479	0.01095	0.129519	0.0202344	2.61263	0.45528	FALSE	FALSE	TRUE	TRUE	Gout	rs35783032_A_T	0.01395	FALSE	0.00558788	FALSE	Not colocalised	TRUE
SeqId_17692_2	O00478	BTN3A3	IVW	8	-0.0367242	0.01662	-0.0692988	-0.0041495	0.0271307	15.3951	0.031256	TRUE	FALSE	TRUE	TRUE	Gout	rs13216828_A_G	0.971382	TRUE	5.09e-27	FALSE	Colocalised	TRUE
SeqId_4549_78	Q11128	FUT5	IVW	9	0.0340464	0.01562	0.00343168	0.0646611	0.0292826	7.09129	0.526816	FALSE	FALSE	TRUE	TRUE	Gout	rs79188022_A_G	0.89496	TRUE	0.0192065	FALSE	Colocalised	TRUE
SeqId_5256_86	O76074	PDE5A	IVW	5	-0.057002	0.02806	-0.111999	-0.00200535	0.0422114	2.87708	0.578601	FALSE	FALSE	TRUE	TRUE	Gout	rs76352192	1	TRUE	0.0690845	FALSE	Colocalised	FALSE
SeqId_3858_5	P24666	ACP1	IVW	6	0.0307513	0.0111413	0.00891471	0.0525879	0.00577814	6.40225	0.269021	FALSE	FALSE	TRUE	TRUE	Gout	rs62106252_A_G	0.0160618	FALSE	0.0370276	FALSE	Not colocalised	TRUE
SeqId_5487_7	Q9NQ25	SLAMF7	IVW	5	0.0195349	0.00897361	0.00194691	0.0371228	0.0294863	2.6072	0.625548	FALSE	FALSE	TRUE	TRUE	Gout	rs11581248	1	TRUE	0.0109831	FALSE	Colocalised	FALSE
SeqId_3403_1	P20231	TPSB2	IVW	10	-0.0294265	0.014386	-0.0576226	-0.00123042	0.0408063	7.41247	0.594257	FALSE	FALSE	TRUE	TRUE	Gout	rs9937606_C_A	0.797011	TRUE	0.141631	FALSE	Colocalised	TRUE
SeqId_17153_46	P43628	KIR2DL3	IVW	9	0.0891844	0.045405	0.000192279	0.178176	0.049507	2.75523	0.948767	FALSE	FALSE	TRUE	TRUE	Gout	rs1671171_C_A	0.0121957	FALSE	0.0118802	FALSE	Not colocalised	TRUE
SeqId_9256_78	Q15818	NPTX1	IVW	5	-0.0639953	0.0275864	-0.118064	-0.00992692	0.020351	4.15395	0.385572	FALSE	FALSE	TRUE	TRUE	Gout	rs114177791_T_G	0.399071	FALSE	0.041858	FALSE	Not colocalised	TRUE
SeqId_2992_59	Q96F46	IL17RA	IVW	11	-0.010086	0.00493593	-0.0197603	-0.000411757	0.0410144	7.7144	0.656712	FALSE	FALSE	TRUE	TRUE	Gout	rs5748876_C_G	0.411471	FALSE	0.102335	FALSE	Not colocalised	TRUE
SeqId_6462_12	Q99727	TIMP4	IVW	3	0.0651506	0.0292513	0.00781907	0.122482	0.0259292	7.79476	0.020295	TRUE	FALSE	TRUE	TRUE	Gout	rs17036342_G_A	1	TRUE	0.0173982	FALSE	Colocalised	TRUE
SeqId_5034_79	P07478	PRSS2	IVW	7	0.0455695	0.0219531	0.00254224	0.0885968	0.0379155	5.0677	0.53516	FALSE	FALSE	TRUE	TRUE	Gout	rs2960744	1	TRUE	0.0373441	FALSE	Colocalised	FALSE
SeqId_10974_20	P58062	SPINK7	IVW	3	-0.0879835	0.0292937	-0.145398	-0.0305689	0.00266899	6.98297	0.0304555	TRUE	FALSE	TRUE	TRUE	Gout	rs2400510_G_A	1	TRUE	0.913246	TRUE	Colocalised	FALSE
SeqId_3195_50	P22749	GNLY	IVW	4	0.035902	0.01525	0.00601251	0.0657914	0.0185613	1.72296	0.631842	FALSE	FALSE	TRUE	TRUE	Gout	rs12151742	1	TRUE	0.10544	FALSE	Colocalised	FALSE
SeqId_3339_33	P35442	THBS2	IVW	7	0.0420481	0.0172478	0.008243	0.0758533	0.0147737	2.09128	0.911115	FALSE	FALSE	TRUE	TRUE	Gout	rs12174547	1	TRUE	0.0377644	FALSE	Colocalised	FALSE
SeqId_11109_56	Q4LDE5	SVEP1	IVW	6	0.070106	0.0345033	0.00248084	0.137731	0.0421673	6.10959	0.295701	FALSE	FALSE	TRUE	TRUE	Gout	rs7856889_C_T	0.0228572	FALSE	0.020633	FALSE	Not colocalised	TRUE
SeqId_2944_66	P41271	NBL1	IVW	3	0.119274	0.0429152	0.0351617	0.203386	0.00544771	1.05244	0.590833	FALSE	FALSE	TRUE	TRUE	Gout	rs571437992	1	TRUE	0.0286281	FALSE	Colocalised	FALSE
SeqId_2855_49	P27361	MAPK3	IVW	3	-0.0407029	0.0200738	-0.0800467	-0.00135902	0.0425944	0.350029	0.839445	FALSE	FALSE	TRUE	TRUE	Gout	rs8054179	1	TRUE	0.126149	FALSE	Colocalised	FALSE
SeqId_15565_102	Q8WXI7	MUC16	IVW	3	-0.15651	0.0594614	-0.273052	-0.0399679	0.00848515	4.65974	0.0973082	FALSE	FALSE	TRUE	TRUE	Gout	rs79915041_A_G	0.0377548	FALSE	0.026126	FALSE	Not colocalised	FALSE
SeqId_19365_11	O15382	BCAT2	IVW	3	-0.0451105	0.0220752	-0.0883771	-0.00184395	0.0410035	1.38205	0.501062	FALSE	FALSE	TRUE	TRUE	Gout	rs13343624_A_G	0.00441671	FALSE	0.0244826	FALSE	Not colocalised	TRUE
SeqId_15476_6	Q6UW15	REG3G	IVW	5	-0.0341014	0.0160381	-0.0655355	-0.00266739	0.0334799	0.348648	0.986461	FALSE	FALSE	TRUE	TRUE	Gout	rs13025793	1	TRUE	0.0127226	FALSE	Colocalised	FALSE
SeqId_15466_30	P20849	COL9A1	IVW	3	-0.160115	0.0768526	-0.310743	-0.00948661	0.0372145	0.905532	0.635867	FALSE	FALSE	TRUE	TRUE	Gout	rs13199337	1	TRUE	0.0394969	FALSE	Colocalised	FALSE
SeqId_18225_13	Q9NRV9	HEBP1	IVW	6	-0.0372656	0.0153418	-0.0673349	-0.00719631	0.0151393	5.75856	0.330425	FALSE	FALSE	TRUE	TRUE	Gout	rs971165_C_A	0.0171099	FALSE	0.159986	FALSE	Not colocalised	TRUE
SeqId_11368_32	P54819	AK2	IVW	3	0.190885	0.0844977	0.0252722	0.356497	0.0238802	0.559995	0.755786	FALSE	FALSE	TRUE	TRUE	Gout	rs67207005_C_A	0.059579	FALSE	0.0510411	FALSE	Not colocalised	FALSE
SeqId_6382_17	O00462	MANBA	IVW	4	-0.0364093	0.0152816	-0.0663607	-0.00645795	0.0171927	1.06306	0.785997	FALSE	FALSE	TRUE	TRUE	Gout	rs143083904	1	TRUE	0.0456994	FALSE	Colocalised	FALSE
SeqId_3221_54	Q8N474	SFRP1	IVW	5	-0.0779741	0.0372007	-0.150886	-0.00506207	0.0360788	2.77693	0.595822	FALSE	FALSE	TRUE	TRUE	Gout	rs2977849	1	TRUE	0.0185338	FALSE	Colocalised	FALSE
SeqId_17764_108	P08134	RHOC	IVW	3	0.0844027	0.0399154	0.00616994	0.162635	0.0344692	1.92467	0.382001	FALSE	FALSE	TRUE	TRUE	Gout	rs185107256_G_T	0.015082	FALSE	0.0200929	FALSE	Not colocalised	FALSE
SeqId_4834_61	P29317	EPHA2	IVW	4	-0.0851294	0.0272279	-0.138495	-0.0317638	0.00176867	0.37778	0.944793	FALSE	FALSE	TRUE	TRUE	Gout	rs190306313	1	TRUE	0.173753	FALSE	Colocalised	TRUE
SeqId_5202_4	Q08752	PPID	IVW	5	0.0232867	0.0117137	0.000328247	0.0462452	0.0468132	1.98332	0.738826	FALSE	FALSE	TRUE	TRUE	Gout	rs2070631	1	TRUE	0.00657428	FALSE	Colocalised	TRUE
SeqId_15602_43	P08887	IL6R	IVW	4	0.0348772	0.0104656	0.014365	0.0553894	0.000860536	3.06997	0.380962	FALSE	FALSE	TRUE	TRUE	Gout	rs4845619_T_G	0.462264	FALSE	9.45e-17	FALSE	Not colocalised	TRUE
SeqId_5353_89	P18510	IL1RN	IVW	3	-0.0777225	0.0229496	-0.122703	-0.0327421	0.000707486	5.33219	0.0695231	FALSE	FALSE	TRUE	TRUE	Gout	rs10176274_G_C	0.935234	TRUE	0.854169	TRUE	Colocalised	FALSE
SeqId_13124_20	Q6UXK2	ISLR2	IVW	3	-0.116933	0.0364944	-0.188461	-0.0454057	0.00135463	1.46698	0.480231	FALSE	FALSE	TRUE	TRUE	Gout	rs971757_A_G	0.894604	TRUE	0.052006	FALSE	Colocalised	TRUE
SeqId_4469_78	Q7LFX5	CHST15	IVW	3	0.10613	0.0491186	0.00985958	0.202401	0.030719	0.292624	0.863888	FALSE	FALSE	TRUE	TRUE	Gout	rs113139706_T_C	0.240686	FALSE	0.0016072	FALSE	Not colocalised	FALSE
SeqId_8890_9	Q14DG7	TMEM132B	IVW	3	-0.0811039	0.0328229	-0.145436	-0.0167723	0.0134751	0.579379	0.748496	FALSE	FALSE	TRUE	TRUE	Gout	rs3825381	1	TRUE	0.0527002	FALSE	Colocalised	TRUE
SeqId_15620_4	Q8N2Q7	NLGN1	IVW	4	0.140319	0.0415876	0.0588092	0.22183	0.00074066	1.19358	0.754545	FALSE	FALSE	TRUE	TRUE	Gout	rs807158_T_G	0.00487714	FALSE	0.0804659	FALSE	Not colocalised	FALSE
SeqId_12659_13	Q9NTK5	OLA1	Wald_ratio	1	0.060433	0.0264954	0.00850202	0.112364	0.0225551	#N/A	#N/A	#N/A	#N/A	TRUE	TRUE	POAG	rs190998908_T_C	2.28e-05	FALSE	0.104974	FALSE	Not colocalised	TRUE
SeqId_3182_38	P49961	ENTPD1	Wald_ratio	1	-0.205752	0.103626	-0.408859	-0.00264575	0.0470853	#N/A	#N/A	#N/A	#N/A	TRUE	TRUE	POAG	rs61871140_C_A	0.565624	FALSE	0.0331371	FALSE	Not colocalised	FALSE
SeqId_19334_62	O95881	TXNDC12	Wald_ratio	1	0.101829	0.0436492	0.0162762	0.187381	0.0196541	#N/A	#N/A	#N/A	#N/A	TRUE	TRUE	POAG	rs115788353	1	TRUE	0.158211	FALSE	Colocalised	FALSE
SeqId_11681_8	P52594	AGFG1	Wald_ratio	1	-0.079168	0.0380531	-0.153752	-0.004584	0.0374831	#N/A	#N/A	#N/A	#N/A	TRUE	TRUE	POAG	rs4485560_C_T	0.414788	FALSE	0.0485448	FALSE	Not colocalised	FALSE
SeqId_5900_11	P49773	HINT1	Wald_ratio	1	0.273622	0.10412	0.069546	0.477698	0.00859042	#N/A	#N/A	#N/A	#N/A	TRUE	TRUE	POAG	rs12332117	1	TRUE	0.0082136	FALSE	Colocalised	FALSE
SeqId_17843_30	Q9HAB8	PPCS	Wald_ratio	1	0.0788687	0.0334419	0.0133227	0.144415	0.0183547	#N/A	#N/A	#N/A	#N/A	TRUE	TRUE	POAG	rs2147312_G_A	0.136979	FALSE	0.103347	FALSE	Not colocalised	FALSE
SeqId_15417_3	P36952	SERPINB5	Wald_ratio	1	-0.387205	0.133328	-0.648528	-0.125882	0.0036825	#N/A	#N/A	#N/A	#N/A	TRUE	TRUE	POAG	rs61744568_T_A	0.00619917	FALSE	0.0127045	FALSE	Not colocalised	FALSE
SeqId_16907_3	Q8N3J6	CADM2	Wald_ratio	1	-0.264918	0.106091	-0.472855	-0.0569801	0.0125217	#N/A	#N/A	#N/A	#N/A	TRUE	TRUE	POAG	rs13078384_A_G	0.314513	FALSE	0.0148528	FALSE	Not colocalised	FALSE
SeqId_5060_62	Q9NZQ7	CD274	Wald_ratio	1	0.0928761	0.0447863	0.00509502	0.180657	0.0381013	#N/A	#N/A	#N/A	#N/A	TRUE	TRUE	POAG	rs77469874_C_T	0.000444586	FALSE	0.0794792	FALSE	Not colocalised	FALSE
SeqId_12498_12	O14907	TAX1BP3	Wald_ratio	1	-0.219429	0.0969782	-0.409506	-0.0293519	0.0236563	#N/A	#N/A	#N/A	#N/A	TRUE	TRUE	POAG	rs115477444_A_G	0.00484609	FALSE	0.174451	FALSE	Not colocalised	FALSE
SeqId_5085_18	Q9UHF4	IL20RA	Wald_ratio	1	0.304362	0.137175	0.0354982	0.573226	0.0265017	#N/A	#N/A	#N/A	#N/A	TRUE	TRUE	POAG	rs1775296	1	TRUE	0.0797638	FALSE	Colocalised	TRUE
SeqId_3179_51	P10619	CTSA	Wald_ratio	1	0.135068	0.0631098	0.0113728	0.258763	0.032338	#N/A	#N/A	#N/A	#N/A	TRUE	TRUE	POAG	rs3818608_C_T	0.000726777	FALSE	0.0663958	FALSE	Not colocalised	TRUE
SeqId_12370_30	Q13790	APOF	Wald_ratio	1	-0.103785	0.0441376	-0.190295	-0.0172753	0.0187031	#N/A	#N/A	#N/A	#N/A	TRUE	TRUE	POAG	rs58668145_G_T	0.00564969	FALSE	0.0867398	FALSE	Not colocalised	TRUE
SeqId_3363_31	P41240	CSK	Wald_ratio	1	-0.276794	0.129005	-0.529644	-0.023943	0.0319051	#N/A	#N/A	#N/A	#N/A	TRUE	TRUE	POAG	rs8037798_G_T	0.127485	FALSE	1.77e-23	FALSE	Not colocalised	FALSE
SeqId_14076_74	P01036	CST4	Wald_ratio	1	0.122443	0.0558382	0.0130002	0.231886	0.0283204	#N/A	#N/A	#N/A	#N/A	TRUE	TRUE	POAG	rs6114199_T_C	0.200633	FALSE	0.113771	FALSE	Not colocalised	FALSE
SeqId_11696_7	P29373	CRABP2	Wald_ratio	1	-0.281731	0.143044	-0.562096	-0.00136499	0.0488908	#N/A	#N/A	#N/A	#N/A	TRUE	TRUE	POAG	rs3806413	1	TRUE	0.0194053	FALSE	Colocalised	FALSE
SeqId_6207_10	P07602	PSAP	Wald_ratio	1	-0.146818	0.0726565	-0.289225	-0.00441129	0.0433093	#N/A	#N/A	#N/A	#N/A	TRUE	TRUE	POAG	rs145374442_A_G	0.0338023	FALSE	0.0744194	FALSE	Not colocalised	FALSE
SeqId_10708_3	O43555	GNRH2	Wald_ratio	1	0.326757	0.119054	0.093411	0.560103	0.0060583	#N/A	#N/A	#N/A	#N/A	TRUE	TRUE	POAG	rs6076463_T_C	0.473389	FALSE	0.264919	FALSE	Not colocalised	TRUE
SeqId_17170_15	P10092	CALCB	Wald_ratio	1	-0.120793	0.0561352	-0.230817	-0.0107676	0.0314119	#N/A	#N/A	#N/A	#N/A	TRUE	TRUE	POAG	rs7110243	1	TRUE	0.0755075	FALSE	Colocalised	FALSE
SeqId_8759_29	Q9NPC4	A4GALT	Wald_ratio	1	-0.0863054	0.0396688	-0.164056	-0.00855448	0.0295816	#N/A	#N/A	#N/A	#N/A	TRUE	TRUE	POAG	rs200272554_T_C	0.0330378	FALSE	0.0620763	FALSE	Not colocalised	FALSE
SeqId_7955_195	P19827	ITIH1	IVW	2	0.0475073	0.0214174	0.0055299	0.0894847	0.0265439	3.76955	0.0521938	FALSE	#N/A	TRUE	TRUE	POAG	rs11130358_A_G	0.0261556	FALSE	0.0797154	FALSE	Not colocalised	TRUE
SeqId_5112_73	P41217	CD200	IVW	2	-0.244423	0.102546	-0.44541	-0.0434358	0.0171472	0.224244	0.635825	FALSE	#N/A	TRUE	TRUE	POAG	rs146515723	1	TRUE	0.00820499	FALSE	Colocalised	FALSE
SeqId_5092_51	P78504	JAG1	IVW	2	-0.328006	0.132931	-0.588546	-0.0674657	0.0136065	0.225784	0.634668	FALSE	#N/A	TRUE	TRUE	POAG	rs1051412	1	TRUE	0.024927	FALSE	Colocalised	FALSE
SeqId_16015_19	P24298	GPT	IVW	2	0.1913	0.0962163	0.00271965	0.379881	0.0467863	0.712335	0.39867	FALSE	#N/A	TRUE	TRUE	POAG	rs112169739	1	TRUE	0.0710308	FALSE	Colocalised	TRUE
SeqId_16614_27	Q2MKA7	RSPO1	IVW	2	0.209452	0.0613937	0.0891223	0.329781	0.000645788	3.21e-05	0.995483	FALSE	#N/A	TRUE	TRUE	POAG	rs10796912_A_G	0.728252	TRUE	0.471354	FALSE	Colocalised	TRUE
SeqId_15521_4	O94985	CLSTN1	IVW	2	0.0667374	0.0293826	0.00914864	0.124326	0.0231272	1.39305	0.237891	FALSE	#N/A	TRUE	TRUE	POAG	rs1135426_T_C	0.132106	FALSE	0.0764417	FALSE	Not colocalised	TRUE
SeqId_6530_63	Q99935	PROL1	IVW	2	0.188741	0.0933104	0.00585591	0.371626	0.0431019	0.0558133	0.81324	FALSE	#N/A	TRUE	TRUE	POAG	rs115063133	1	TRUE	0.0338581	FALSE	Colocalised	FALSE
SeqId_2747_3	Q9BZM4	ULBP3	IVW	2	-0.221281	0.0756941	-0.369638	-0.0729228	0.00346285	0.120633	0.728349	FALSE	#N/A	TRUE	TRUE	POAG	rs62440031_T_C	0.296311	FALSE	0.125151	FALSE	Not colocalised	TRUE
SeqId_7192_37	Q8IU57	IFNLR1	IVW	2	-0.118837	0.0502308	-0.217288	-0.0203865	0.0179902	0.0502546	0.822621	FALSE	#N/A	TRUE	TRUE	POAG	rs139958347	1	TRUE	0.144214	FALSE	Colocalised	TRUE
SeqId_17148_7	P30043	BLVRB	IVW	2	-0.155593	0.0558298	-0.265017	-0.0461683	0.00532129	0.030727	0.860851	FALSE	#N/A	TRUE	TRUE	POAG	rs140503014	1	TRUE	0.384098	FALSE	Colocalised	FALSE
SeqId_4430_44	Q9BWP8	COLEC11	IVW	2	0.165785	0.05588	0.0562624	0.275308	0.00300909	0.174447	0.676189	FALSE	#N/A	TRUE	TRUE	POAG	rs147831154	1	TRUE	0.00992478	FALSE	Colocalised	FALSE
SeqId_3007_7	Q9Y336	SIGLEC9	IVW	2	-0.0327708	0.0153265	-0.0628102	-0.00273138	0.0325024	0.159603	0.689522	FALSE	#N/A	TRUE	TRUE	POAG	rs71358835_A_G	0.00404022	FALSE	0.0644506	FALSE	Not colocalised	TRUE
SeqId_10419_1	Q6ZMJ2	SCARA5	IVW	2	-0.143087	0.0576233	-0.256026	-0.0301471	0.013023	0.171939	0.678394	FALSE	#N/A	TRUE	TRUE	POAG	rs74493547_A_G	0.00538821	FALSE	0.164143	FALSE	Not colocalised	FALSE
SeqId_17686_27	Q99426	TBCB	IVW	2	0.0835152	0.0396301	0.0058416	0.161189	0.0350858	0.0374373	0.846577	FALSE	#N/A	TRUE	TRUE	POAG	rs2231569	1	TRUE	0.0995682	FALSE	Colocalised	FALSE
SeqId_16616_137	P13929	ENO3	IVW	2	0.105786	0.042826	0.0218487	0.189724	0.0135062	0.0947476	0.758226	FALSE	#N/A	TRUE	TRUE	POAG	rs8076482_C_T	0.499364	FALSE	0.128869	FALSE	Not colocalised	FALSE
SeqId_9253_52	P16442	ABO	IVW	2	0.037392	0.0182827	0.00155861	0.0732254	0.0408337	3.13664	0.0765516	FALSE	#N/A	TRUE	TRUE	POAG	rs10121942_A_G	0.0230369	FALSE	0.173173	FALSE	Not colocalised	TRUE
SeqId_13130_150	P52789	HK2	IVW	2	0.192537	0.08772	0.0206094	0.364465	0.0281701	0.109499	0.740716	FALSE	#N/A	TRUE	TRUE	POAG	rs3771754	1	TRUE	0.0479391	FALSE	Colocalised	FALSE
SeqId_5475_10	P05771	PRKCB	IVW	2	-0.138113	0.0626057	-0.260818	-0.0154076	0.0273791	0.0270163	0.869443	FALSE	#N/A	TRUE	TRUE	POAG	rs72777923	1	TRUE	0.00934965	FALSE	Colocalised	FALSE
SeqId_3181_50	P25774	CTSS	IVW	2	-0.0444637	0.0224597	-0.0884839	-0.000443453	0.0477363	0.361161	0.547862	FALSE	#N/A	TRUE	TRUE	POAG	rs61386199_A_C	0.388793	FALSE	0.0582431	FALSE	Not colocalised	TRUE
SeqId_6491_59	Q9H2R5	KLK15	IVW	2	-0.208029	0.0716293	-0.34842	-0.0676387	0.00368131	0.171935	0.678397	FALSE	#N/A	TRUE	TRUE	POAG	rs75929626_G_C	0.00555445	FALSE	0.220221	FALSE	Not colocalised	TRUE
SeqId_3481_87	Q9NQW7	XPNPEP1	IVW	2	0.133672	0.0511256	0.0334671	0.233876	0.008934	1.36716	0.242301	FALSE	#N/A	TRUE	TRUE	POAG	rs55717725	1	TRUE	0.440481	FALSE	Colocalised	FALSE
SeqId_2870_29	P63000	RAC1	IVW	2	-0.216088	0.108934	-0.429595	-0.00258013	0.047295	0.714251	0.398036	FALSE	#N/A	TRUE	TRUE	POAG	rs28631066_A_C	0.137622	FALSE	0.0178376	FALSE	Not colocalised	FALSE
SeqId_6620_82	Q96FE5	LINGO1	IVW	2	0.213348	0.105573	0.00642768	0.420267	0.0432955	0.555522	0.45607	FALSE	#N/A	TRUE	TRUE	POAG	rs62007781	1	TRUE	0.067709	FALSE	Colocalised	FALSE
SeqId_15391_114	Q14393	GAS6	IVW	2	-0.097706	0.0381695	-0.172517	-0.0228951	0.0104735	0.0916288	0.762117	FALSE	#N/A	TRUE	TRUE	POAG	rs6602909	1	TRUE	0.118984	FALSE	Colocalised	FALSE
SeqId_3320_49	Q16270	IGFBP7	IVW	4	-0.0759473	0.0280917	-0.131006	-0.0208887	0.00686025	1.35849	0.715294	FALSE	FALSE	TRUE	TRUE	POAG	rs10024901	1	TRUE	0.188683	FALSE	Colocalised	TRUE
SeqId_2567_5	P05156	CFI	IVW	4	-0.0599489	0.0285612	-0.115928	-0.00396997	0.0358202	0.387308	0.942852	FALSE	FALSE	TRUE	TRUE	POAG	rs10033900	1	TRUE	0.0365498	FALSE	Colocalised	FALSE
SeqId_5620_13	P19021	PAM	IVW	7	0.0382676	0.01658	0.00577136	0.0707639	0.0209961	6.96021	0.324542	FALSE	FALSE	TRUE	TRUE	POAG	rs76067995	1	TRUE	0.0243567	FALSE	Colocalised	TRUE
SeqId_3449_58	P29622	SERPINA4	IVW	8	-0.0491709	0.0217135	-0.0917285	-0.00661333	0.0235411	7.61069	0.36817	FALSE	FALSE	TRUE	TRUE	POAG	rs10135681	1	TRUE	0.0918919	FALSE	Colocalised	TRUE
SeqId_10916_44	Q13018	PLA2R1	IVW	8	-0.0413677	0.0202578	-0.0810722	-0.00166322	0.0411449	2.88657	0.895294	FALSE	FALSE	TRUE	TRUE	POAG	rs10183731	1	TRUE	0.035586	FALSE	Colocalised	TRUE
SeqId_6448_36	Q99985	SEMA3C	IVW	3	0.120163	0.0605281	0.00152974	0.238796	0.0471181	2.25036	0.324594	FALSE	FALSE	TRUE	TRUE	POAG	rs13224520_T_G	0.163372	FALSE	0.0109564	FALSE	Not colocalised	FALSE
SeqId_18310_26	P63302	SEPW1	IVW	3	0.0924988	0.0405417	0.0130385	0.171959	0.0225147	2.06197	0.356655	FALSE	FALSE	TRUE	TRUE	POAG	rs10412662	1	TRUE	0.0872273	FALSE	Colocalised	FALSE
SeqId_6556_5	Q9UJA9	ENPP5	IVW	5	0.0566605	0.0203237	0.0168268	0.0964941	0.00530498	6.91323	0.140545	FALSE	FALSE	TRUE	TRUE	POAG	rs9472703_A_G	0.995565	TRUE	0.910996	TRUE	Colocalised	TRUE
SeqId_6471_53	Q92496	CFHR4	IVW	13	0.0233695	0.011419	0.000988644	0.0457505	0.040703	9.66839	0.645027	FALSE	FALSE	TRUE	TRUE	POAG	rs75024683_C_T	0.0311237	FALSE	0.0173894	FALSE	Not colocalised	TRUE
SeqId_8233_2	Q86UX2	ITIH5	IVW	11	0.060805	0.0248317	0.0121357	0.109474	0.0143379	9.16632	0.516396	FALSE	FALSE	TRUE	TRUE	POAG	rs6602260_A_C	0.127471	FALSE	0.0118014	FALSE	Not colocalised	TRUE
SeqId_11142_11	O95841	ANGPTL1	IVW	7	-0.0624261	0.0261345	-0.113649	-0.0112034	0.0169106	9.93324	0.127492	FALSE	FALSE	TRUE	TRUE	POAG	rs4652307_T_C	1	TRUE	0.715427	TRUE	Colocalised	FALSE
SeqId_19561_216	Q9Y4D7	PLXND1	IVW	3	0.0990536	0.0319224	0.0364867	0.16162	0.00191605	2.73926	0.254201	FALSE	FALSE	TRUE	TRUE	POAG	rs181922307_C_T	0.000948252	FALSE	0.0515618	FALSE	Not colocalised	TRUE
SeqId_11212_7	Q8NBS9	TXNDC5	IVW	3	0.123349	0.0392362	0.0464472	0.20025	0.001668	1.4791	0.477328	FALSE	FALSE	TRUE	TRUE	POAG	rs11243197_G_T	0.00586025	FALSE	0.747845	TRUE	Colocalised	TRUE
SeqId_5660_51	P08294	SOD3	IVW	3	-0.0837133	0.0400916	-0.162291	-0.00513524	0.0367932	0.797097	0.671294	FALSE	FALSE	TRUE	TRUE	POAG	rs4697495_A_G	0.0055483	FALSE	0.126423	FALSE	Not colocalised	TRUE
SeqId_17490_4	Q9H299	SH3BGRL3	IVW	3	0.0443818	0.0224151	0.000449039	0.0883146	0.0477039	5.38644	0.0676626	FALSE	FALSE	TRUE	TRUE	POAG	rs11247893	1	TRUE	0.248449	FALSE	Colocalised	TRUE
SeqId_8275_31	Q5VY43	PEAR1	IVW	6	-0.0679787	0.0328668	-0.132396	-0.00356085	0.0386113	2.97757	0.703444	FALSE	FALSE	TRUE	TRUE	POAG	rs11264581	1	TRUE	0.193819	FALSE	Colocalised	TRUE
SeqId_12641_3	P32019	INPP5B	IVW	3	-0.0697623	0.0281524	-0.12494	-0.0145847	0.0132111	10.2734	0.00587715	TRUE	FALSE	TRUE	TRUE	POAG	rs28470722_A_G	0.487285	FALSE	0.0160015	FALSE	Not colocalised	FALSE
SeqId_13740_51	Q92765	FRZB	IVW	10	0.0620381	0.0256436	0.0117775	0.112299	0.0155529	11.7054	0.230433	FALSE	FALSE	TRUE	TRUE	POAG	rs114378663	1	TRUE	0.0471957	FALSE	Colocalised	TRUE
SeqId_8099_42	Q9BUD6	SPON2	IVW	5	0.0525492	0.0240752	0.00536261	0.0997357	0.0290573	3.51928	0.474953	FALSE	FALSE	TRUE	TRUE	POAG	rs3775117_G_C	0.0246182	FALSE	0.157939	FALSE	Not colocalised	TRUE
SeqId_5487_7	Q9NQ25	SLAMF7	IVW	5	0.0345142	0.0122909	0.0104244	0.058604	0.00498347	0.391951	0.983131	FALSE	FALSE	TRUE	TRUE	POAG	rs114820463_A_G	0.03769	FALSE	0.0526383	FALSE	Not colocalised	FALSE
SeqId_5632_6	Q9NQ79	CRTAC1	IVW	7	-0.066605	0.0318936	-0.129115	-0.00409469	0.0367663	5.72424	0.454779	FALSE	FALSE	TRUE	TRUE	POAG	rs201289443_G_C	0.0591715	FALSE	0.137204	FALSE	Not colocalised	FALSE
SeqId_10666_7	Q9UJJ9	GNPTG	IVW	3	0.0701622	0.0331466	0.00519598	0.135128	0.0342835	1.64657	0.438986	FALSE	FALSE	TRUE	TRUE	POAG	rs180758804_T_C	0.00694954	FALSE	0.0375708	FALSE	Not colocalised	FALSE
SeqId_6255_74	Q96SM3	CPXM1	IVW	6	-0.0592384	0.0178854	-0.0942931	-0.0241837	0.000925933	1.9462	0.856539	FALSE	FALSE	TRUE	TRUE	POAG	rs11697717_C_T	0.630792	FALSE	0.090828	FALSE	Not colocalised	TRUE
SeqId_16781_2	Q8NFI3	ENGASE	IVW	3	0.0771624	0.0271534	0.0239427	0.130382	0.00448709	0.349026	0.839866	FALSE	FALSE	TRUE	TRUE	POAG	rs16972227_G_T	0.0118583	FALSE	0.0130966	FALSE	Not colocalised	TRUE
SeqId_2742_68	Q9Y286	SIGLEC7	IVW	4	-0.0627426	0.0319063	-0.125278	-0.000207515	0.0492446	1.4073	0.703825	FALSE	FALSE	TRUE	TRUE	POAG	rs117658654	1	TRUE	0.0507957	FALSE	Colocalised	FALSE
SeqId_10442_1	Q8WZ59	TMEM190	IVW	4	-0.0418721	0.0182349	-0.0776118	-0.00613233	0.021661	2.63098	0.452084	FALSE	FALSE	TRUE	TRUE	POAG	rs117811347	1	TRUE	0.0709428	FALSE	Colocalised	FALSE
SeqId_15499_11	O75882	ATRN	IVW	3	-0.0517153	0.0235898	-0.0979505	-0.00548012	0.0283598	0.0116012	0.994216	FALSE	FALSE	TRUE	TRUE	POAG	rs118065662	1	TRUE	0.101015	FALSE	Colocalised	TRUE
SeqId_3173_49	Q02083	NAAA	IVW	7	-0.0371231	0.016539	-0.0695389	-0.0047072	0.0247953	2.75163	0.839312	FALSE	FALSE	TRUE	TRUE	POAG	rs11931349	1	TRUE	0.0332827	FALSE	Colocalised	TRUE
SeqId_5742_14	Q9NPH0	ACP6	IVW	6	-0.0349807	0.0145353	-0.0634695	-0.00649201	0.0161018	1.89381	0.863635	FALSE	FALSE	TRUE	TRUE	POAG	rs4950465_C_T	0.493012	FALSE	0.055708	FALSE	Not colocalised	TRUE
SeqId_19556_12	P17927	CR1	IVW	7	-0.0847606	0.0362599	-0.155829	-0.0136926	0.0194087	4.7046	0.582219	FALSE	FALSE	TRUE	TRUE	POAG	rs17186582_A_C	0.062528	FALSE	0.0103012	FALSE	Not colocalised	TRUE
SeqId_8351_17	Q6UWY2	PRSS57	IVW	5	-0.0680582	0.0346338	-0.135939	-0.000177137	0.0494051	1.11591	0.89174	FALSE	FALSE	TRUE	TRUE	POAG	rs12980488_C_G	0.233032	FALSE	0.0140562	FALSE	Not colocalised	FALSE
SeqId_13717_15	Q15485	FCN2	IVW	5	0.0461463	0.019143	0.0086267	0.0836658	0.0159259	1.6688	0.796378	FALSE	FALSE	TRUE	TRUE	POAG	rs3124956_A_G	0.280463	FALSE	0.62802	FALSE	Not colocalised	TRUE
SeqId_15387_44	O60462	NRP2	IVW	5	0.0941016	0.0425349	0.0107347	0.177468	0.0269433	4.68757	0.320882	FALSE	FALSE	TRUE	TRUE	POAG	rs147888254_T_A	0.0187531	FALSE	0.428886	FALSE	Not colocalised	FALSE
SeqId_2637_77	P22897	MRC1	IVW	6	-0.182445	0.063617	-0.307132	-0.0577579	0.00413252	1.83317	0.871714	FALSE	FALSE	TRUE	TRUE	POAG	rs1277765	1	TRUE	0.0904154	FALSE	Colocalised	FALSE
SeqId_3894_15	Q9UJ70	NAGK	IVW	4	-0.0629947	0.0276368	-0.117162	-0.00882754	0.0226447	2.48557	0.477905	FALSE	FALSE	TRUE	TRUE	POAG	rs6739518_C_T	0.0287604	FALSE	0.0970895	FALSE	Not colocalised	FALSE
SeqId_4971_1	Q9UBR2	CTSZ	IVW	3	0.121641	0.0550327	0.0137794	0.229504	0.027081	0.0734844	0.963925	FALSE	FALSE	TRUE	TRUE	POAG	rs13037079	1	TRUE	0.0723356	FALSE	Colocalised	FALSE
SeqId_3313_21	Q15485	FCN2	IVW	3	0.0808171	0.0256446	0.0305547	0.13108	0.00162471	2.6659	0.263698	FALSE	FALSE	TRUE	TRUE	POAG	rs3124952_G_A	0.996086	TRUE	0.62802	FALSE	Colocalised	FALSE
SeqId_9316_67	Q9HC57	WFDC1	IVW	4	-0.0553166	0.0236659	-0.101701	-0.00893227	0.0194186	3.65243	0.301524	FALSE	FALSE	TRUE	TRUE	POAG	rs149983149_C_T	0.0105192	FALSE	0.42895	FALSE	Not colocalised	FALSE
SeqId_4831_4	P14151	SELL	IVW	5	-0.0473587	0.0201718	-0.0868947	-0.00782268	0.0188864	2.13871	0.710265	FALSE	FALSE	TRUE	TRUE	POAG	rs140323067	1	TRUE	0.223883	FALSE	Colocalised	FALSE
SeqId_6382_17	O00462	MANBA	IVW	4	-0.0457398	0.0207688	-0.0864458	-0.00503377	0.0276416	0.884985	0.82905	FALSE	FALSE	TRUE	TRUE	POAG	rs180841024	1	TRUE	0.0756483	FALSE	Colocalised	FALSE
SeqId_13102_1	Q96BQ1	FAM3D	IVW	4	-0.10883	0.0485599	-0.204005	-0.0136543	0.0250165	1.94169	0.584597	FALSE	FALSE	TRUE	TRUE	POAG	rs144247224	1	TRUE	0.0331052	FALSE	Colocalised	FALSE
SeqId_11441_11	P06737	PYGL	IVW	4	0.114485	0.0474293	0.0215253	0.207445	0.0157869	1.37002	0.712576	FALSE	FALSE	TRUE	TRUE	POAG	rs12589168_G_C	0.00735754	FALSE	0.0944062	FALSE	Not colocalised	FALSE
SeqId_5238_26	Q9UNP9	PPIE	IVW	4	-0.0918855	0.0402249	-0.170725	-0.0130461	0.0223544	7.62824	0.0543534	FALSE	FALSE	TRUE	TRUE	POAG	rs113039759_T_C	0.712745	TRUE	0.578833	FALSE	Colocalised	FALSE
SeqId_5091_28	Q8N423	LILRB2	IVW	5	-0.0405251	0.0114846	-0.0630345	-0.0180157	0.000417686	2.9958	0.558528	FALSE	FALSE	TRUE	TRUE	POAG	rs3843753_C_T	0.184359	FALSE	0.0428094	FALSE	Not colocalised	FALSE
SeqId_11615_16	Q9UN19	DAPP1	IVW	3	-0.121163	0.0371235	-0.193924	-0.0484022	0.00109937	1.97158	0.373145	FALSE	FALSE	TRUE	TRUE	POAG	rs2282588_T_A	0.995587	TRUE	0.852514	TRUE	Colocalised	FALSE
SeqId_4996_66	P04196	HRG	IVW	5	-0.0356732	0.0171602	-0.0693066	-0.00203981	0.0376327	1.85824	0.761812	FALSE	FALSE	TRUE	TRUE	POAG	rs56233426_A_G	0.0250836	FALSE	7e-08	FALSE	Not colocalised	TRUE
SeqId_8289_8	Q14956	GPNMB	IVW	5	-0.086001	0.0373808	-0.159266	-0.0127361	0.02141	1.05535	0.90129	FALSE	FALSE	TRUE	TRUE	POAG	rs1581498	1	TRUE	0.0131191	FALSE	Colocalised	FALSE
SeqId_11387_3	Q99941	ATF6B	IVW	3	0.137761	0.0501533	0.0394621	0.236059	0.0060181	1.07849	0.583189	FALSE	FALSE	TRUE	TRUE	POAG	rs56125791_G_C	0.0803484	FALSE	0.0647662	FALSE	Not colocalised	FALSE
SeqId_6485_59	P15814	IGLL1	IVW	3	-0.114951	0.0535969	-0.219999	-0.00990249	0.031975	0.499705	0.778916	FALSE	FALSE	TRUE	TRUE	POAG	rs182997692	1	TRUE	0.124707	FALSE	Colocalised	FALSE
SeqId_2849_49	P55008	AIF1	IVW	5	-0.112322	0.0565707	-0.223198	-0.00144552	0.047087	4.59385	0.331563	FALSE	FALSE	TRUE	TRUE	POAG	rs9267111_G_A	0.0566578	FALSE	0.0156861	FALSE	Not colocalised	TRUE
SeqId_4469_78	Q7LFX5	CHST15	IVW	3	0.188392	0.0649797	0.0610342	0.31575	0.00374062	0.474083	0.788959	FALSE	FALSE	TRUE	TRUE	POAG	rs2998194	1	TRUE	0.161353	FALSE	Colocalised	FALSE
SeqId_13929_27	Q9UKG9	CROT	IVW	4	0.0723481	0.0354043	0.00295688	0.141739	0.0410048	0.642769	0.886575	FALSE	FALSE	TRUE	TRUE	POAG	rs31659	1	TRUE	0.0546066	FALSE	Colocalised	TRUE
SeqId_15343_337	P01042	KNG1	IVW	3	-0.0783407	0.0381817	-0.153175	-0.00350598	0.0401903	1.31215	0.518885	FALSE	FALSE	TRUE	TRUE	POAG	rs4686426_A_G	0.0333376	FALSE	3.68e-07	FALSE	Not colocalised	FALSE
SeqId_5089_11	P16871	IL7R	Wald_ratio	1	-0.236982	0.0941321	-0.421481	-0.0524835	0.0118174	#N/A	#N/A	#N/A	#N/A	TRUE	TRUE	VTE	rs375461093_A_G	0.00876485	FALSE	0.133575	FALSE	Not colocalised	FALSE
SeqId_14090_23	Q9H4E7	DEF6	Wald_ratio	1	0.255714	0.114174	0.0319329	0.479494	0.0251113	#N/A	#N/A	#N/A	#N/A	TRUE	TRUE	VTE	rs75398113_C_G	0.01071	FALSE	0.0825751	FALSE	Not colocalised	FALSE
SeqId_3381_24	P07948	LYN	Wald_ratio	1	-0.162994	0.0748717	-0.309742	-0.0162454	0.0294824	#N/A	#N/A	#N/A	#N/A	TRUE	TRUE	VTE	rs1050855	1	TRUE	0.0543504	FALSE	Colocalised	FALSE
SeqId_17765_3	O95149	SNUPN	Wald_ratio	1	-0.0859328	0.0422065	-0.168658	-0.00320801	0.0417496	#N/A	#N/A	#N/A	#N/A	TRUE	TRUE	VTE	rs11631833_A_G	0.215779	FALSE	0.0496713	FALSE	Not colocalised	FALSE
SeqId_3336_50	P10646	TFPI	Wald_ratio	1	-0.23164	0.0664733	-0.361928	-0.101352	0.000492671	#N/A	#N/A	#N/A	#N/A	TRUE	TRUE	VTE	rs116011690_T_C	1	TRUE	0.719041	TRUE	Colocalised	FALSE
SeqId_5060_62	Q9NZQ7	CD274	Wald_ratio	1	-0.0752462	0.0358523	-0.145517	-0.00497576	0.0358359	#N/A	#N/A	#N/A	#N/A	TRUE	TRUE	VTE	rs140319553_T_C	0.00505511	FALSE	0.0549645	FALSE	Not colocalised	FALSE
SeqId_9197_4	O00182	LGALS9	Wald_ratio	1	-0.0895598	0.0408014	-0.169531	-0.00958908	0.0281623	#N/A	#N/A	#N/A	#N/A	TRUE	TRUE	VTE	rs12940938_A_G	0.0189478	FALSE	0.0657233	FALSE	Not colocalised	FALSE
SeqId_2665_26	Q02223	TNFRSF17	Wald_ratio	1	0.195641	0.075707	0.0472549	0.344026	0.00976105	#N/A	#N/A	#N/A	#N/A	TRUE	TRUE	VTE	rs256397_T_C	0.356028	FALSE	0.139557	FALSE	Not colocalised	FALSE
SeqId_8840_61	P09871	C1S	Wald_ratio	1	-0.0465243	0.0208139	-0.0873196	-0.00572907	0.0254008	#N/A	#N/A	#N/A	#N/A	TRUE	TRUE	VTE	rs3919533	1	TRUE	9.39e-06	FALSE	Colocalised	FALSE
SeqId_6461_54	P02656	APOC3	Wald_ratio	1	-0.243825	0.108273	-0.456041	-0.0316095	0.024326	#N/A	#N/A	#N/A	#N/A	TRUE	TRUE	VTE	rs5141	1	TRUE	0.107625	FALSE	Colocalised	FALSE
SeqId_6455_52	Q86UW8	HAPLN4	Wald_ratio	1	-0.136436	0.0597632	-0.253572	-0.0193004	0.0224335	#N/A	#N/A	#N/A	#N/A	TRUE	TRUE	VTE	rs55762233	1	TRUE	0.0720319	FALSE	Colocalised	TRUE
SeqId_7926_13	P49223	SPINT3	Wald_ratio	1	0.061409	0.0286957	0.00516542	0.117653	0.0323542	#N/A	#N/A	#N/A	#N/A	TRUE	TRUE	VTE	rs35393857_C_T	0.00672234	FALSE	0.0524258	FALSE	Not colocalised	TRUE
SeqId_7208_60	Q9UBM8	MGAT4C	Wald_ratio	1	0.17074	0.0794832	0.0149533	0.326527	0.0317033	#N/A	#N/A	#N/A	#N/A	TRUE	TRUE	VTE	rs56055322_A_G	0.602657	FALSE	0.0931906	FALSE	Not colocalised	TRUE
SeqId_3049_61	P07477	PRSS1	Wald_ratio	1	-0.425301	0.209089	-0.835114	-0.015487	0.0419446	#N/A	#N/A	#N/A	#N/A	TRUE	TRUE	VTE	rs62473563	1	TRUE	0.113011	FALSE	Colocalised	FALSE
SeqId_15686_49	P55103	INHBC	Wald_ratio	1	-0.042377	0.020827	-0.0831979	-0.00155609	0.0418796	#N/A	#N/A	#N/A	#N/A	TRUE	TRUE	VTE	rs1800163_C_A	0.00466074	FALSE	0.0437852	FALSE	Not colocalised	FALSE
SeqId_3389_7	P05154	SERPINA5	IVW	2	0.196901	0.0672715	0.0650517	0.328751	0.00342286	0.679004	0.40993	FALSE	#N/A	TRUE	TRUE	VTE	rs11558258_G_A	0.00685253	FALSE	0.0404356	FALSE	Not colocalised	TRUE
SeqId_9172_69	P22894	MMP8	IVW	2	0.0888786	0.0439498	0.00273853	0.175019	0.043148	1.37041	0.241742	FALSE	#N/A	TRUE	TRUE	VTE	rs11225395	1	TRUE	0.0102783	FALSE	Colocalised	TRUE
SeqId_13986_6	O43813	LANCL1	IVW	2	-0.13517	0.0607703	-0.254278	-0.0160628	0.0261294	0.156025	0.692843	FALSE	#N/A	TRUE	TRUE	VTE	rs7424145_A_G	0.0472093	FALSE	0.0134086	FALSE	Not colocalised	FALSE
SeqId_4500_50	Q9Y240	CLEC11A	IVW	2	-0.0553171	0.0275394	-0.109293	-0.00134084	0.044574	0.100319	0.751448	FALSE	#N/A	TRUE	TRUE	VTE	rs8100750_C_T	0.00472666	FALSE	0.0861581	FALSE	Not colocalised	FALSE
SeqId_17514_48	Q9UL25	RAB21	IVW	2	-0.216119	0.06605	-0.345574	-0.0866633	0.0010677	0.882696	0.347464	FALSE	#N/A	TRUE	TRUE	VTE	rs10735965_C_G	1	TRUE	0.591467	FALSE	Colocalised	FALSE
SeqId_8250_2	Q12913	PTPRJ	IVW	2	0.141114	0.0636143	0.0164327	0.265796	0.0265356	0.470772	0.492632	FALSE	#N/A	TRUE	TRUE	VTE	rs12578008_T_C	0.443934	FALSE	0.0440884	FALSE	Not colocalised	TRUE
SeqId_4913_78	O15467	CCL16	IVW	2	-0.038696	0.0188353	-0.0756126	-0.00177939	0.0399336	0.271068	0.602616	FALSE	#N/A	TRUE	TRUE	VTE	rs1635272	1	TRUE	0.10048	FALSE	Colocalised	FALSE
SeqId_5803_24	P01024	C3	IVW	2	-0.10766	0.0531561	-0.211844	-0.00347602	0.0428307	0.461491	0.496928	FALSE	#N/A	TRUE	TRUE	VTE	rs373024052_A_G	0.00147724	FALSE	0.0514236	FALSE	Not colocalised	TRUE
SeqId_14636_25	P52758	HRSP12	IVW	2	0.0703642	0.0353389	0.00110121	0.139627	0.0464671	0.84833	0.357025	FALSE	#N/A	TRUE	TRUE	VTE	rs76631768	1	TRUE	0.00737538	FALSE	Colocalised	FALSE
SeqId_5018_68	P30041	PRDX6	IVW	2	-0.0623405	0.0267048	-0.114681	-0.00999998	0.0195734	0.34128	0.559091	FALSE	#N/A	TRUE	TRUE	VTE	rs33951697	1	TRUE	0.043897	FALSE	Colocalised	FALSE
SeqId_17224_12	P20774	OGN	IVW	2	-0.0544064	0.0230188	-0.0995224	-0.00929036	0.0181002	0.971709	0.324254	FALSE	#N/A	TRUE	TRUE	VTE	rs3780346	1	TRUE	0.0275146	FALSE	Colocalised	FALSE
SeqId_16621_77	Q8NCW5	APOA1BP	IVW	2	-0.0495735	0.0216076	-0.0919237	-0.00722342	0.0217754	0.00139795	0.970175	FALSE	#N/A	TRUE	TRUE	VTE	rs148607911_G_C	0.00203087	FALSE	0.0903804	FALSE	Not colocalised	TRUE
SeqId_2870_29	P63000	RAC1	IVW	2	0.1891	0.071645	0.0486785	0.329522	0.00830517	0.0608585	0.805144	FALSE	#N/A	TRUE	TRUE	VTE	rs11767044_G_A	0.166481	FALSE	0.052378	FALSE	Not colocalised	FALSE
SeqId_14655_1	Q9NVM6	DNAJC17	IVW	2	0.160159	0.0798846	0.00358777	0.31673	0.0449763	0.706439	0.400629	FALSE	#N/A	TRUE	TRUE	VTE	rs56097374	1	TRUE	0.0111041	FALSE	Colocalised	FALSE
SeqId_5676_54	P42127	ASIP	IVW	2	-0.06955	0.0221102	-0.112885	-0.0262148	0.00165741	11.1669	0.000832699	TRUE	#N/A	TRUE	TRUE	VTE	rs62212173_T_C	0.417832	FALSE	3.24e-17	FALSE	Not colocalised	FALSE
SeqId_5939_42	O43508	TNFSF12	IVW	2	0.133948	0.0608355	0.0147122	0.253183	0.0276795	0.317401	0.573174	FALSE	#N/A	TRUE	TRUE	VTE	rs144129583_A_G	0.134143	FALSE	0.0644982	FALSE	Not colocalised	FALSE
SeqId_18841_1	Q9UIV8	SERPINB13	IVW	2	0.140051	0.0665086	0.00969661	0.270405	0.0352253	4.16667	0.0412267	TRUE	#N/A	TRUE	TRUE	VTE	rs71355106_G_C	0.0146921	FALSE	0.28197	FALSE	Not colocalised	FALSE
SeqId_6379_62	Q86TH1	ADAMTSL2	IVW	3	0.166068	0.0793953	0.0104563	0.32168	0.0364686	0.407518	0.815659	FALSE	FALSE	TRUE	TRUE	VTE	rs4962113_C_T	0.0239284	FALSE	0.00379354	FALSE	Not colocalised	TRUE
SeqId_8480_29	Q12805	EFEMP1	IVW	4	-0.0772148	0.0275228	-0.131158	-0.0232711	0.0050241	2.36491	0.500199	FALSE	FALSE	TRUE	TRUE	VTE	rs7561395_T_A	0.295397	FALSE	0.0504119	FALSE	Not colocalised	FALSE
SeqId_3045_72	P21246	PTN	IVW	4	-0.0697491	0.0347826	-0.137922	-0.00157655	0.0449321	1.02852	0.794352	FALSE	FALSE	TRUE	TRUE	VTE	rs4732241_A_G	0.0246069	FALSE	0.0602553	FALSE	Not colocalised	FALSE
SeqId_8885_6	Q8IZS8	CACNA2D3	IVW	6	0.100165	0.0315122	0.0384023	0.161928	0.00147982	4.42599	0.489846	FALSE	FALSE	TRUE	TRUE	VTE	rs59369555_C_T	0.0202889	FALSE	0.067269	FALSE	Not colocalised	FALSE
SeqId_9578_263	A6NHS7	MANSC4	IVW	5	0.0307039	0.0110213	0.00910254	0.0523052	0.00533845	3.65494	0.454713	FALSE	FALSE	TRUE	TRUE	VTE	rs73087029_A_C	0.00657624	FALSE	0.137109	FALSE	Not colocalised	FALSE
SeqId_11514_196	P13987	CD59	IVW	3	-0.0701798	0.0267993	-0.122706	-0.0176541	0.00882615	1.27339	0.529038	FALSE	FALSE	TRUE	TRUE	VTE	rs10768020	1	TRUE	0.0341596	FALSE	Colocalised	FALSE
SeqId_3311_27	O75015	FCGR3B	IVW	4	0.0643242	0.0269566	0.0114903	0.117158	0.0170228	0.675955	0.878844	FALSE	FALSE	TRUE	TRUE	VTE	rs554057	1	TRUE	0.0888045	FALSE	Colocalised	TRUE
SeqId_12727_7	Q9P2B2	PTGFRN	IVW	9	0.0458083	0.0171156	0.0122623	0.0793543	0.00744165	10.0319	0.262791	FALSE	FALSE	TRUE	TRUE	VTE	rs1815573_A_G	0.0280988	FALSE	0.0240897	FALSE	Not colocalised	TRUE
SeqId_3710_49	P00747	PLG	IVW	12	-0.0507143	0.0170441	-0.0841201	-0.0173085	0.00292533	11.9236	0.369416	FALSE	FALSE	TRUE	TRUE	VTE	rs1084658	1	TRUE	0.162908	FALSE	Colocalised	TRUE
SeqId_18875_125	P02458	COL2A1	IVW	3	-0.0565831	0.0248651	-0.105318	-0.00784827	0.0228701	0.951686	0.621361	FALSE	FALSE	TRUE	TRUE	VTE	rs73111983_T_C	0.0184224	FALSE	0.301697	FALSE	Not colocalised	FALSE
SeqId_6451_64	Q9BXN1	ASPN	IVW	6	0.0498715	0.0176683	0.0152423	0.0845007	0.00476278	1.52785	0.909834	FALSE	FALSE	TRUE	TRUE	VTE	rs12344154	1	TRUE	0.105795	FALSE	Colocalised	TRUE
SeqId_12334_25	P34896	SHMT1	IVW	5	-0.032163	0.0152713	-0.0620942	-0.00223177	0.0351952	3.25561	0.515996	FALSE	FALSE	TRUE	TRUE	VTE	rs111918540	1	TRUE	0.21336	FALSE	Colocalised	TRUE
SeqId_5069_9	P08174	CD55	IVW	3	0.0335811	0.0167803	0.000692225	0.0664699	0.0453691	2.9537	0.228355	FALSE	FALSE	TRUE	TRUE	VTE	rs76169194_C_T	0.0238147	FALSE	0.0303122	FALSE	Not colocalised	TRUE
SeqId_2888_49	P10643	C7	IVW	9	0.0318555	0.0141937	0.00403629	0.0596747	0.0248108	7.40994	0.493117	FALSE	FALSE	TRUE	TRUE	VTE	rs1061443_T_G	0.196328	FALSE	0.0461256	FALSE	Not colocalised	TRUE
SeqId_18214_2	P48507	GCLM	IVW	5	-0.0565505	0.0270989	-0.109663	-0.00343763	0.0369045	0.622578	0.960522	FALSE	FALSE	TRUE	TRUE	VTE	rs1191234_G_A	0.013966	FALSE	0.0183252	FALSE	Not colocalised	FALSE
SeqId_2837_3	P08581	MET	IVW	6	0.0878877	0.0378804	0.0136434	0.162132	0.0203336	1.85882	0.868314	FALSE	FALSE	TRUE	TRUE	VTE	rs111914725	1	TRUE	0.0411042	FALSE	Colocalised	FALSE
SeqId_4158_54	P00749	PLAU	IVW	3	0.0696348	0.0326843	0.00557475	0.133695	0.0331281	1.06604	0.586831	FALSE	FALSE	TRUE	TRUE	VTE	rs71473745	1	TRUE	0.0604391	FALSE	Colocalised	FALSE
SeqId_12703_6	Q8TDX7	NEK7	IVW	3	0.115707	0.0502902	0.0171402	0.214274	0.0214035	0.402072	0.817883	FALSE	FALSE	TRUE	TRUE	VTE	rs142662761	1	TRUE	0.130499	FALSE	Colocalised	FALSE
SeqId_6375_75	Q8NBI6	XXYLT1	IVW	5	-0.0832855	0.0386607	-0.159059	-0.00751186	0.0312193	8.08689	0.0884467	FALSE	FALSE	TRUE	TRUE	VTE	rs55958301_C_T	0.977923	TRUE	0.0067179	FALSE	Colocalised	FALSE
SeqId_2813_11	O00253	AGRP	IVW	3	-0.123965	0.0370799	-0.19664	-0.0512896	0.000828241	5.21684	0.0736508	FALSE	FALSE	TRUE	TRUE	VTE	rs8045160_T_A	0.515534	FALSE	0.388023	FALSE	Not colocalised	TRUE
SeqId_5698_60	P22105	TNXB	IVW	6	0.0347458	0.0172073	0.00102017	0.0684714	0.0434611	1.95432	0.855429	FALSE	FALSE	TRUE	TRUE	VTE	rs116298992	1	TRUE	0.0188481	FALSE	Colocalised	TRUE
SeqId_5658_64	P05160	F13B	IVW	6	-0.0350803	0.0172358	-0.0688619	-0.00129877	0.041819	7.28308	0.200424	FALSE	FALSE	TRUE	TRUE	VTE	rs115437858	1	TRUE	0.114454	FALSE	Colocalised	TRUE
SeqId_5487_7	Q9NQ25	SLAMF7	IVW	5	0.0268576	0.00958564	0.00807005	0.0456451	0.00508098	2.79318	0.59301	FALSE	FALSE	TRUE	TRUE	VTE	rs11581248	1	TRUE	0.0674069	FALSE	Colocalised	FALSE
SeqId_3366_51	Q16610	ECM1	IVW	6	0.0255519	0.0112473	0.00350765	0.0475961	0.0230967	1.46046	0.917587	FALSE	FALSE	TRUE	TRUE	VTE	rs11585977	1	TRUE	0.0403603	FALSE	Colocalised	TRUE
SeqId_7015_8	O75023	LILRB5	IVW	8	0.048214	0.0139495	0.0208736	0.0755545	0.000547576	5.13092	0.64399	FALSE	FALSE	TRUE	TRUE	VTE	rs116878368	1	TRUE	0.16584	FALSE	Colocalised	TRUE
SeqId_8346_9	Q9UHL4	DPP7	IVW	4	-0.0627941	0.0252427	-0.112269	-0.0133194	0.0128602	2.80442	0.422773	FALSE	FALSE	TRUE	TRUE	VTE	rs116956699	1	TRUE	0.0517103	FALSE	Colocalised	TRUE
SeqId_4151_6	P00747	PLG	IVW	7	-0.0404826	0.0205035	-0.0806687	-0.000296603	0.0483329	3.09372	0.796995	FALSE	FALSE	TRUE	TRUE	VTE	rs11751347	1	TRUE	0.162908	FALSE	Colocalised	TRUE
SeqId_2742_68	Q9Y286	SIGLEC7	IVW	4	-0.0553567	0.0258301	-0.105983	-0.00473062	0.0321045	2.52131	0.471452	FALSE	FALSE	TRUE	TRUE	VTE	rs867191_C_T	0.0831832	FALSE	0.047719	FALSE	Not colocalised	FALSE
SeqId_3194_36	Q9HCN6	GP6	IVW	5	0.0562401	0.0163687	0.024158	0.0883223	0.000590746	5.62202	0.22921	FALSE	FALSE	TRUE	TRUE	VTE	rs12609736_A_G	0.970004	TRUE	0.81009	TRUE	Colocalised	TRUE
SeqId_13692_154	O95388	WISP1	IVW	3	0.0748281	0.0347413	0.00673641	0.14292	0.0312507	1.61671	0.445591	FALSE	FALSE	TRUE	TRUE	VTE	rs150761636_T_A	0.00184923	FALSE	0.0385711	FALSE	Not colocalised	FALSE
SeqId_6626_81	Q9NRB3	CHST12	IVW	5	0.0670667	0.0241077	0.0198164	0.114317	0.00540316	3.62456	0.459192	FALSE	FALSE	TRUE	TRUE	VTE	rs11974910	1	TRUE	0.0437577	FALSE	Colocalised	TRUE
SeqId_3290_50	Q6YHK3	CD109	IVW	10	0.0326923	0.0107582	0.0116067	0.0537779	0.00237492	3.02879	0.963143	FALSE	FALSE	TRUE	TRUE	VTE	rs12211905	1	TRUE	0.063848	FALSE	Colocalised	TRUE
SeqId_9018_38	Q9P2E7	PCDH10	IVW	3	-0.0782475	0.0380638	-0.152851	-0.0036438	0.0398122	3.12751	0.209349	FALSE	FALSE	TRUE	TRUE	VTE	rs72718816_T_C	0.89573	TRUE	0.146411	FALSE	Colocalised	FALSE
SeqId_8255_34	Q9Y6F6	MRVI1	IVW	3	0.0971705	0.0486437	0.00183064	0.19251	0.0457603	1.74257	0.418414	FALSE	FALSE	TRUE	TRUE	VTE	rs4910232_G_A	0.00783643	FALSE	0.0306244	FALSE	Not colocalised	TRUE
SeqId_13700_10	P07355	ANXA2	IVW	5	0.0534774	0.020156	0.0139723	0.0929825	0.00797398	2.24833	0.690191	FALSE	FALSE	TRUE	TRUE	VTE	rs72742094_G_A	0.0508056	FALSE	0.0649276	FALSE	Not colocalised	TRUE
SeqId_7784_1	P01042	KNG1	IVW	7	-0.0419597	0.0201891	-0.0815297	-0.0023898	0.0376785	8.3555	0.213198	FALSE	FALSE	TRUE	TRUE	VTE	rs266772_T_C	0.00941684	FALSE	0.548158	FALSE	Not colocalised	TRUE
SeqId_4831_4	P14151	SELL	IVW	5	0.0547838	0.0225682	0.0105509	0.0990167	0.0152043	7.79045	0.0995631	FALSE	FALSE	TRUE	TRUE	VTE	rs12142587_A_G	0.265108	FALSE	7.56e-21	FALSE	Not colocalised	FALSE
SeqId_4479_14	P05155	SERPING1	IVW	5	-0.0284642	0.0144086	-0.0567045	-0.00022387	0.0482113	4.17292	0.383109	FALSE	FALSE	TRUE	TRUE	VTE	rs79572691_T_G	0.0101834	FALSE	0.0155948	FALSE	Not colocalised	TRUE
SeqId_17513_11	P50995	ANXA11	IVW	6	-0.0348681	0.0172305	-0.0686392	-0.00109701	0.0430081	5.57763	0.349508	FALSE	FALSE	TRUE	TRUE	VTE	rs146911410	1	TRUE	0.0152848	FALSE	Colocalised	TRUE
SeqId_3221_54	Q8N474	SFRP1	IVW	6	-0.081867	0.038244	-0.156824	-0.00691003	0.0323025	5.01709	0.413798	FALSE	FALSE	TRUE	TRUE	VTE	rs563118_T_C	0.0157824	FALSE	0.00702615	FALSE	Not colocalised	FALSE
SeqId_9468_8	Q12907	LMAN2	IVW	3	0.189792	0.0771131	0.0386535	0.340931	0.0138465	0.403133	0.817449	FALSE	FALSE	TRUE	TRUE	VTE	rs35367652_T_C	0.0216361	FALSE	0.120952	FALSE	Not colocalised	FALSE
SeqId_3171_57	P05067	APP	IVW	3	-0.113241	0.0540934	-0.219262	-0.00721991	0.0363103	1.54051	0.462895	FALSE	FALSE	TRUE	TRUE	VTE	rs458727_G_A	0.632543	FALSE	0.689505	FALSE	Not colocalised	FALSE
SeqId_6227_1	O43240	KLK10	IVW	9	-0.0444123	0.020098	-0.0838036	-0.00502096	0.0271199	13.2201	0.104497	FALSE	FALSE	TRUE	TRUE	VTE	rs2569495_T_A	0.145971	FALSE	0.00831156	FALSE	Not colocalised	FALSE
SeqId_16913_8	O00584	RNASET2	IVW	7	0.0417758	0.0209893	0.000637553	0.0829141	0.0465536	2.76097	0.838194	FALSE	FALSE	TRUE	TRUE	VTE	rs1736598	1	TRUE	0.281459	FALSE	Colocalised	FALSE
SeqId_15388_24	P08637	FCGR3A	IVW	5	0.0347333	0.0144623	0.00638767	0.0630789	0.0163217	3.57723	0.466232	FALSE	FALSE	TRUE	TRUE	VTE	rs72700096_G_A	0.0371233	FALSE	0.0562604	FALSE	Not colocalised	TRUE
SeqId_4961_17	P07355	ANXA2	IVW	3	0.102158	0.0409749	0.0218481	0.182467	0.0126608	1.61397	0.4462	FALSE	FALSE	TRUE	TRUE	VTE	rs72742094_G_A	0.628738	FALSE	0.0649276	FALSE	Not colocalised	TRUE
SeqId_6544_33	Q92832	NELL1	IVW	5	0.0483558	0.0226527	0.00395729	0.0927544	0.032789	1.96199	0.742751	FALSE	FALSE	TRUE	TRUE	VTE	rs184837117	1	TRUE	0.0364069	FALSE	Colocalised	TRUE
SeqId_5688_65	Q9NTU7	CBLN4	IVW	8	0.0680482	0.0271451	0.0148448	0.121252	0.0121818	6.62009	0.469478	FALSE	FALSE	TRUE	TRUE	VTE	rs6024660	1	TRUE	0.164879	FALSE	Colocalised	FALSE
SeqId_14131_37	P52799	EFNB2	IVW	3	0.0903531	0.0430697	0.00593801	0.174768	0.0359198	1.49901	0.472601	FALSE	FALSE	TRUE	TRUE	VTE	rs3803241	1	TRUE	0.101023	FALSE	Colocalised	FALSE
SeqId_15343_337	P01042	KNG1	IVW	3	0.0727405	0.0298504	0.0142347	0.131246	0.0148165	4.94694	0.0842919	FALSE	FALSE	TRUE	TRUE	VTE	rs266772_T_C	0.0101689	FALSE	0.548158	FALSE	Not colocalised	FALSE
SeqId_18922_27	P34810	CD68	IVW	3	-0.0499952	0.0253695	-0.0997186	-0.000271838	0.0487606	1.77278	0.412141	FALSE	FALSE	TRUE	TRUE	VTE	rs144129583_A_G	0.0200336	FALSE	0.110418	FALSE	Not colocalised	TRUE
SeqId_6404_20	O75973	C1QL1	IVW	3	-0.060646	0.0302186	-0.119873	-0.00141861	0.0447594	6.59381	0.0369975	TRUE	FALSE	TRUE	TRUE	VTE	rs34393217_G_A	0.0185731	FALSE	0.0499867	FALSE	Not colocalised	TRUE
SeqId_17765_3	O95149	SNUPN	Wald_ratio	1	0.168623	0.0746112	0.0223854	0.314861	0.0238195	#N/A	#N/A	#N/A	#N/A	TRUE	TRUE	IPF	rs112955711	1	TRUE	0.105046	FALSE	Colocalised	FALSE
SeqId_12432_23	Q9HB71	CACYBP	Wald_ratio	1	-0.101554	0.0440518	-0.187896	-0.0152126	0.0211479	#N/A	#N/A	#N/A	#N/A	TRUE	TRUE	IPF	rs116130300	1	TRUE	0.159228	FALSE	Colocalised	FALSE
SeqId_7551_33	Q14392	LRRC32	Wald_ratio	1	-0.433361	0.202867	-0.830979	-0.0357423	0.0326642	#N/A	#N/A	#N/A	#N/A	TRUE	TRUE	IPF	rs1941606_A_G	0.0258978	FALSE	0.11479	FALSE	Not colocalised	FALSE
SeqId_17329_2	Q9BUT1	BDH2	Wald_ratio	1	0.254679	0.0977929	0.0630048	0.446353	0.00920707	#N/A	#N/A	#N/A	#N/A	TRUE	TRUE	IPF	rs17033377_T_A	0.0876598	FALSE	0.269615	FALSE	Not colocalised	TRUE
SeqId_17697_2	Q8WZ82	OVCA2	Wald_ratio	1	0.140627	0.0598861	0.0232507	0.258004	0.0188619	#N/A	#N/A	#N/A	#N/A	TRUE	TRUE	IPF	rs145234879	1	TRUE	0.253003	FALSE	Colocalised	FALSE
SeqId_4125_52	Q15109	AGER	Wald_ratio	1	-0.122929	0.061067	-0.242621	-0.00323818	0.0441118	#N/A	#N/A	#N/A	#N/A	TRUE	TRUE	IPF	rs17205521_A_C	0.0755244	FALSE	0.0229757	FALSE	Not colocalised	TRUE
SeqId_15299_102	Q14696	MESDC2	Wald_ratio	1	0.249269	0.107646	0.0382821	0.460256	0.0205786	#N/A	#N/A	#N/A	#N/A	TRUE	TRUE	IPF	rs6495535	1	TRUE	0.259469	FALSE	Colocalised	FALSE
SeqId_14151_4	P05161	ISG15	Wald_ratio	1	0.200257	0.0856288	0.032425	0.36809	0.0193525	#N/A	#N/A	#N/A	#N/A	TRUE	TRUE	IPF	rs77334480_T_C	0.00513877	FALSE	0.0344565	FALSE	Not colocalised	FALSE
SeqId_9201_13	P37802	TAGLN2	Wald_ratio	1	-0.233366	0.0995087	-0.428403	-0.0383291	0.0190177	#N/A	#N/A	#N/A	#N/A	TRUE	TRUE	IPF	rs2789422	1	TRUE	0.147578	FALSE	Colocalised	FALSE
SeqId_11636_33	P37802	TAGLN2	Wald_ratio	1	-0.243451	0.103809	-0.446916	-0.0399854	0.0190177	#N/A	#N/A	#N/A	#N/A	TRUE	TRUE	IPF	rs2789422	1	TRUE	0.147578	FALSE	Colocalised	FALSE
SeqId_10451_11	Q02818	NUCB1	Wald_ratio	1	0.172088	0.0877779	4.33153e-05	0.344133	0.0499381	#N/A	#N/A	#N/A	#N/A	TRUE	TRUE	IPF	rs12709914_T_C	1.72e-06	FALSE	0.0822323	FALSE	Not colocalised	TRUE
SeqId_3420_21	Q8N1Q1	CA13	Wald_ratio	1	0.0678489	0.0339538	0.00129938	0.134398	0.0456875	#N/A	#N/A	#N/A	#N/A	TRUE	TRUE	IPF	rs4740047	1	TRUE	0.0691468	FALSE	Colocalised	FALSE
SeqId_9870_17	P23381	WARS	Wald_ratio	1	0.143427	0.0667219	0.0126516	0.274202	0.0315855	#N/A	#N/A	#N/A	#N/A	TRUE	TRUE	IPF	rs4905957	1	TRUE	0.0131552	FALSE	Colocalised	FALSE
SeqId_2870_29	P63000	RAC1	Wald_ratio	1	0.312618	0.145697	0.0270528	0.598184	0.0318986	#N/A	#N/A	#N/A	#N/A	TRUE	TRUE	IPF	rs2692556_A_G	0.000606258	FALSE	0.0881384	FALSE	Not colocalised	FALSE
SeqId_4278_14	P07237	P4HB	Wald_ratio	1	-0.309229	0.119256	-0.542971	-0.0754871	0.00951474	#N/A	#N/A	#N/A	#N/A	TRUE	TRUE	IPF	rs72856106_T_C	0.008317	FALSE	0.221768	FALSE	Not colocalised	FALSE
SeqId_12859_33	O75521	ECI2	Wald_ratio	1	-0.0996873	0.0498279	-0.19735	-0.00202474	0.0454318	#N/A	#N/A	#N/A	#N/A	TRUE	TRUE	IPF	rs7757606	1	TRUE	0.0666459	FALSE	Colocalised	TRUE
SeqId_2743_5	Q15465	SHH	IVW	2	0.242718	0.106817	0.03336	0.452076	0.02307	0.517505	0.471908	FALSE	#N/A	TRUE	TRUE	IPF	rs10225292	1	TRUE	0.0671515	FALSE	Colocalised	FALSE
SeqId_15457_14	P15144	ANPEP	IVW	2	0.338952	0.160824	0.0237439	0.654161	0.0350653	0.472052	0.492045	FALSE	#N/A	TRUE	TRUE	IPF	rs3853638_C_T	0.0197835	FALSE	0.0825276	FALSE	Not colocalised	TRUE
SeqId_5460_60	Q9UMR2	DDX19B	IVW	2	-0.410897	0.161004	-0.726458	-0.0953356	0.0107077	0.982464	0.321591	FALSE	#N/A	TRUE	TRUE	IPF	rs113953362	1	TRUE	0.138451	FALSE	Colocalised	FALSE
SeqId_6530_63	Q99935	PROL1	IVW	2	-0.361169	0.149853	-0.654875	-0.0674635	0.0159454	0.129756	0.718686	FALSE	#N/A	TRUE	TRUE	IPF	rs115063133	1	TRUE	0.0496972	FALSE	Colocalised	FALSE
SeqId_4969_2	P00915	CA1	IVW	2	-0.164575	0.0621545	-0.286395	-0.042754	0.00810098	0.505331	0.477167	FALSE	#N/A	TRUE	TRUE	IPF	rs116866430	1	TRUE	0.359084	FALSE	Colocalised	TRUE
SeqId_2747_3	Q9BZM4	ULBP3	IVW	2	-0.248806	0.104103	-0.452844	-0.0447676	0.0168485	1.31471	0.251543	FALSE	#N/A	TRUE	TRUE	IPF	rs9371442_A_G	0.0116051	FALSE	0.0868681	FALSE	Not colocalised	TRUE
SeqId_16561_9	P04217	A1BG	IVW	2	0.115807	0.0403926	0.0366389	0.194975	0.00414342	1.84336	0.174558	FALSE	#N/A	TRUE	TRUE	IPF	rs1268538	1	TRUE	0.291372	FALSE	Colocalised	TRUE
SeqId_2697_7	P02776	PF4	IVW	2	0.204409	0.10113	0.00619703	0.40262	0.0432547	0.0574325	0.810601	FALSE	#N/A	TRUE	TRUE	IPF	rs1398015	1	TRUE	0.154051	FALSE	Colocalised	FALSE
SeqId_12494_99	P60520	GABARAPL2	IVW	2	0.224435	0.106833	0.0150468	0.433823	0.0356578	0.236132	0.627014	FALSE	#N/A	TRUE	TRUE	IPF	rs9888861_T_A	0.123678	FALSE	0.066954	FALSE	Not colocalised	TRUE
SeqId_16823_75	O95236	APOL3	IVW	2	-0.0656631	0.0282747	-0.12108	-0.0102456	0.0202155	0.0298346	0.862866	FALSE	#N/A	TRUE	TRUE	IPF	rs74406526_C_T	0.0110696	FALSE	0.0692991	FALSE	Not colocalised	FALSE
SeqId_17686_27	Q99426	TBCB	IVW	2	0.145564	0.0643125	0.0195138	0.271614	0.023612	0.350991	0.553553	FALSE	#N/A	TRUE	TRUE	IPF	rs2967459_C_T	0.0107017	FALSE	0.068383	FALSE	Not colocalised	FALSE
SeqId_14636_25	P52758	HRSP12	IVW	2	0.140938	0.0687674	0.00615612	0.275719	0.0404147	0.282269	0.595218	FALSE	#N/A	TRUE	TRUE	IPF	rs112797394_A_C	0.0122434	FALSE	0.0118766	FALSE	Not colocalised	FALSE
SeqId_6366_38	Q96J42	TXNDC15	IVW	2	0.156565	0.059765	0.0394281	0.273703	0.00880118	0.366171	0.545099	FALSE	#N/A	TRUE	TRUE	IPF	rs185270220_A_G	0.0247653	FALSE	0.325877	FALSE	Not colocalised	FALSE
SeqId_17819_30	Q6P587	FAHD1	IVW	2	0.164213	0.0815688	0.00434077	0.324085	0.0440957	0.106338	0.744352	FALSE	#N/A	TRUE	TRUE	IPF	rs145250994_A_G	0.109259	FALSE	0.0705184	FALSE	Not colocalised	TRUE
SeqId_3605_77	P48740	MASP1	IVW	2	0.191271	0.0950015	0.0050719	0.377471	0.0440777	0.0199576	0.887655	FALSE	#N/A	TRUE	TRUE	IPF	rs41268619_T_C	0.0200211	FALSE	0.0371285	FALSE	Not colocalised	FALSE
SeqId_4548_4	P21217	FUT3	IVW	2	-0.0802393	0.0359681	-0.150735	-0.00974313	0.0256913	4.30117	0.0380861	TRUE	#N/A	TRUE	TRUE	IPF	rs2626409_C_A	0.00132967	FALSE	0.255872	FALSE	Not colocalised	FALSE
SeqId_10847_1	Q6ZMC9	SIGLEC15	IVW	2	-0.341382	0.133167	-0.602384	-0.0803805	0.0103601	0.759196	0.38358	FALSE	#N/A	TRUE	TRUE	IPF	rs515373	1	TRUE	0.0407446	FALSE	Colocalised	FALSE
SeqId_19372_7	Q7Z553	MDGA2	IVW	12	-0.0694063	0.0231962	-0.11487	-0.0239426	0.00277028	12.0546	0.359554	FALSE	FALSE	TRUE	TRUE	IPF	rs10150632	1	TRUE	0.0466792	FALSE	Colocalised	FALSE
SeqId_2730_58	Q29983	MICA	IVW	11	0.0760885	0.022084	0.0328046	0.119372	0.000570203	2.87933	0.984123	FALSE	FALSE	TRUE	TRUE	IPF	rs2523554_C_T	0.433434	FALSE	0.245283	FALSE	Not colocalised	TRUE
SeqId_2816_50	P50895	BCAM	IVW	4	0.166742	0.075055	0.0196365	0.313847	0.0263109	5.13394	0.162248	FALSE	FALSE	TRUE	TRUE	IPF	rs73035597_T_C	0.010156	FALSE	0.368369	FALSE	Not colocalised	TRUE
SeqId_9183_7	P17181	IFNAR1	IVW	4	0.0746715	0.0339961	0.00804036	0.141303	0.0280582	0.0743889	0.994723	FALSE	FALSE	TRUE	TRUE	IPF	rs1041867	1	TRUE	0.0369258	FALSE	Colocalised	TRUE
SeqId_4159_130	P08603	CFH	IVW	3	-0.0874303	0.0381538	-0.16221	-0.0126502	0.0219333	1.36546	0.505237	FALSE	FALSE	TRUE	TRUE	IPF	rs1048663	1	TRUE	0.244184	FALSE	Colocalised	TRUE
SeqId_5728_60	Q96LA6	FCRL1	IVW	3	0.137544	0.0444729	0.0503782	0.224709	0.00198312	2.41143	0.299478	FALSE	FALSE	TRUE	TRUE	IPF	rs56098486_A_G	0.0275872	FALSE	0.33178	FALSE	Not colocalised	FALSE
SeqId_3212_30	Q9NR71	ASAH2	IVW	8	-0.0828468	0.0359357	-0.15328	-0.0124141	0.0211432	2.82097	0.901055	FALSE	FALSE	TRUE	TRUE	IPF	rs1049240936	1	TRUE	0.0429891	FALSE	Colocalised	TRUE
SeqId_15486_126	P19801	AOC1	IVW	10	0.0394025	0.0170773	0.00593159	0.0728733	0.021038	7.68742	0.565928	FALSE	FALSE	TRUE	TRUE	IPF	rs117565365_T_A	0.0311014	FALSE	0.0164411	FALSE	Not colocalised	TRUE
SeqId_5102_55	Q29980	MICB	IVW	10	-0.0716274	0.0361608	-0.142501	-0.000753572	0.0476133	20.1502	0.0170078	TRUE	FALSE	TRUE	TRUE	IPF	rs3094010_T_C	1	TRUE	0.321267	FALSE	Colocalised	TRUE
SeqId_13109_82	Q7Z3B1	NEGR1	IVW	6	0.13414	0.0562154	0.0239597	0.24432	0.0170246	7.35932	0.195259	FALSE	FALSE	TRUE	TRUE	IPF	rs139676625	1	TRUE	0.241024	FALSE	Colocalised	FALSE
SeqId_15503_20	O00292	LEFTY2	IVW	5	-0.0626926	0.0274606	-0.116514	-0.00887074	0.0224304	1.97327	0.740676	FALSE	FALSE	TRUE	TRUE	IPF	rs10915896	1	TRUE	0.18466	FALSE	Colocalised	TRUE
SeqId_3074_6	P18428	LBP	IVW	5	-0.0699749	0.026946	-0.122788	-0.0171616	0.00940826	0.895746	0.92517	FALSE	FALSE	TRUE	TRUE	IPF	rs11086565	1	TRUE	0.122653	FALSE	Colocalised	TRUE
SeqId_5628_21	Q9NS98	SEMA3G	IVW	3	-0.156018	0.0651574	-0.283724	-0.0283123	0.0166437	0.606376	0.73846	FALSE	FALSE	TRUE	TRUE	IPF	rs111275946	1	TRUE	0.0553614	FALSE	Colocalised	FALSE
SeqId_15475_4	P55058	PLTP	IVW	5	0.0763783	0.031965	0.0137281	0.139029	0.0168743	1.85563	0.762291	FALSE	FALSE	TRUE	TRUE	IPF	rs3746592_C_G	0.0721959	FALSE	0.0920572	FALSE	Not colocalised	FALSE
SeqId_18174_79	Q8WUM4	PDCD6IP	IVW	4	-0.0795666	0.0314675	-0.141242	-0.0178914	0.011454	1.56955	0.666313	FALSE	FALSE	TRUE	TRUE	IPF	rs35012242_G_A	0.0795539	FALSE	0.0995976	FALSE	Not colocalised	TRUE
SeqId_6086_15	Q6WN34	CHRDL2	IVW	3	-0.13089	0.0588496	-0.246233	-0.015547	0.0261387	1.36902	0.504337	FALSE	FALSE	TRUE	TRUE	IPF	rs17310619_T_C	0.0139223	FALSE	0.0689811	FALSE	Not colocalised	FALSE
SeqId_17692_2	O00478	BTN3A3	IVW	8	-0.0545289	0.0214225	-0.0965162	-0.0125416	0.0109151	7.29695	0.39863	FALSE	FALSE	TRUE	TRUE	IPF	rs9358930_T_C	0.990423	TRUE	0.145608	FALSE	Colocalised	TRUE
SeqId_5584_21	P20062	TCN2	IVW	8	-0.0635167	0.0268236	-0.11609	-0.0109435	0.0178871	7.12037	0.416456	FALSE	FALSE	TRUE	TRUE	IPF	rs115242055	1	TRUE	0.369302	FALSE	Colocalised	TRUE
SeqId_7049_2	O75077	ADAM23	IVW	7	0.0763335	0.0267393	0.0239254	0.128741	0.00430734	5.12252	0.528198	FALSE	FALSE	TRUE	TRUE	IPF	rs116360212	1	TRUE	0.730055	TRUE	Colocalised	FALSE
SeqId_8296_117	Q7Z4H8	KDELC2	IVW	5	0.0918732	0.0406981	0.0121063	0.17164	0.0239812	2.69458	0.610164	FALSE	FALSE	TRUE	TRUE	IPF	rs117161975	1	TRUE	0.0958124	FALSE	Colocalised	TRUE
SeqId_4991_12	P78333	GPC5	IVW	4	0.0727192	0.0299367	0.0140442	0.131394	0.0151366	1.5046	0.681209	FALSE	FALSE	TRUE	TRUE	IPF	rs117209161	1	TRUE	0.129828	FALSE	Colocalised	FALSE
SeqId_7179_69	O94856	NFASC	IVW	3	-0.0854075	0.0346314	-0.153284	-0.0175312	0.0136559	4.09186	0.12926	FALSE	FALSE	TRUE	TRUE	IPF	rs12119587_A_G	0.00915566	FALSE	0.407616	FALSE	Not colocalised	FALSE
SeqId_13954_9	Q96EK6	GNPNAT1	IVW	3	-0.149292	0.0752402	-0.29676	-0.00182376	0.0472332	8.47756	0.0144252	TRUE	FALSE	TRUE	TRUE	IPF	rs12147912	1	TRUE	0.129899	FALSE	Colocalised	FALSE
SeqId_9266_1	Q9NP99	TREM1	IVW	7	0.0633476	0.0286522	0.00719038	0.119505	0.0270415	3.3965	0.757685	FALSE	FALSE	TRUE	TRUE	IPF	rs11753299_G_T	0.00729634	FALSE	0.0996394	FALSE	Not colocalised	TRUE
SeqId_8043_153	P49747	COMP	IVW	3	-0.210756	0.0872168	-0.381698	-0.0398141	0.0156723	0.999683	0.606627	FALSE	FALSE	TRUE	TRUE	IPF	rs28714268_C_T	0.0251743	FALSE	0.644916	FALSE	Not colocalised	FALSE
SeqId_19154_41	P07093	SERPINE2	IVW	6	-0.0539342	0.0209125	-0.0949219	-0.0129465	0.00990744	1.71592	0.886888	FALSE	FALSE	TRUE	TRUE	IPF	rs145886212	1	TRUE	0.034121	FALSE	Colocalised	FALSE
SeqId_4989_7	P02679	FGG	IVW	3	0.224701	0.0895162	0.0492526	0.40015	0.0120672	0.97825	0.613163	FALSE	FALSE	TRUE	TRUE	IPF	rs4473636_G_C	0.0105017	FALSE	0.0433524	FALSE	Not colocalised	TRUE
SeqId_6629_3	P60022	DEFB1	IVW	5	-0.103016	0.0488751	-0.198809	-0.00722244	0.0350537	4.80759	0.307616	FALSE	FALSE	TRUE	TRUE	IPF	rs6559176_A_G	0.00502443	FALSE	0.0677807	FALSE	Not colocalised	FALSE
SeqId_12378_71	O15533	TAPBP	IVW	4	-0.0639656	0.0273825	-0.117634	-0.010297	0.0194909	1.89737	0.593979	FALSE	FALSE	TRUE	TRUE	IPF	rs1704996_C_A	0.122467	FALSE	0.00791203	FALSE	Not colocalised	TRUE
SeqId_4232_19	P08069	IGF1R	IVW	4	-0.212754	0.0805534	-0.370636	-0.0548724	0.00826235	1.60232	0.658864	FALSE	FALSE	TRUE	TRUE	IPF	rs61499175_T_C	0.00488647	FALSE	0.0285749	FALSE	Not colocalised	FALSE
SeqId_8956_96	Q96GP6	SCARF2	IVW	3	-0.12675	0.0557139	-0.235947	-0.0175531	0.0229046	2.38661	0.303218	FALSE	FALSE	TRUE	TRUE	IPF	rs2108746_A_G	0.992723	TRUE	0.799833	TRUE	Colocalised	TRUE
SeqId_8297_8	Q8IXB1	DNAJC10	IVW	3	0.195354	0.0792418	0.040043	0.350665	0.0136902	1.6823	0.431214	FALSE	FALSE	TRUE	TRUE	IPF	rs833141_T_G	0.0160458	FALSE	0.0184153	FALSE	Not colocalised	TRUE
SeqId_12831_21	Q96BS2	TESC	IVW	3	0.109839	0.0535224	0.00493692	0.214741	0.0401498	0.0886262	0.956654	FALSE	FALSE	TRUE	TRUE	IPF	rs492623_T_C	0.0107998	FALSE	0.0633381	FALSE	Not colocalised	FALSE
SeqId_5353_89	P18510	IL1RN	IVW	3	0.0950195	0.0439189	0.00893995	0.181099	0.0305012	1.94042	0.379003	FALSE	FALSE	TRUE	TRUE	IPF	rs2515393_T_C	0.140944	FALSE	0.160907	FALSE	Not colocalised	FALSE
SeqId_5457_5	Q5KU26	COLEC12	IVW	5	0.159787	0.0787302	0.00547834	0.314095	0.0424025	2.09598	0.71811	FALSE	FALSE	TRUE	TRUE	IPF	rs675712	1	TRUE	0.0605545	FALSE	Colocalised	FALSE
SeqId_11681_8	P52594	AGFG1	Wald_ratio	1	-0.0696963	0.0322575	-0.132921	-0.00647158	0.0307245	#N/A	#N/A	#N/A	#N/A	TRUE	TRUE	Stroke	rs11679534	1	TRUE	0.0628792	FALSE	Colocalised	FALSE
SeqId_17672_184	P27352	GIF	Wald_ratio	1	-0.251825	0.121058	-0.4891	-0.0145506	0.0375077	#N/A	#N/A	#N/A	#N/A	TRUE	TRUE	Stroke	rs201548095_A_G	0.0159689	FALSE	0.208503	FALSE	Not colocalised	TRUE
SeqId_12662_82	Q13011	ECH1	Wald_ratio	1	-0.0605232	0.0282244	-0.115843	-0.00520336	0.0320043	#N/A	#N/A	#N/A	#N/A	TRUE	TRUE	Stroke	rs28894759_A_C	0.0741985	FALSE	0.0777669	FALSE	Not colocalised	TRUE
SeqId_19448_104	Q16831	UPP1	Wald_ratio	1	0.208422	0.0921554	0.0277976	0.389047	0.0237197	#N/A	#N/A	#N/A	#N/A	TRUE	TRUE	Stroke	rs17712031_A_C	0.0303188	FALSE	0.0787116	FALSE	Not colocalised	FALSE
SeqId_5076_53	Q5JZY3	EPHA10	Wald_ratio	1	-0.179624	0.091183	-0.358343	-0.000905404	0.0488464	#N/A	#N/A	#N/A	#N/A	TRUE	TRUE	Stroke	rs4308943	1	TRUE	0.0506852	FALSE	Colocalised	FALSE
SeqId_8932_1	O75354	ENTPD6	Wald_ratio	1	0.184724	0.0621301	0.0629492	0.306499	0.00294728	#N/A	#N/A	#N/A	#N/A	TRUE	TRUE	Stroke	rs6083810_A_T	0.0321732	FALSE	0.573431	FALSE	Not colocalised	TRUE
SeqId_10938_13	P19256	CD58	Wald_ratio	1	0.144527	0.0714279	0.00452799	0.284525	0.0430327	#N/A	#N/A	#N/A	#N/A	TRUE	TRUE	Stroke	rs60612523	1	TRUE	0.0869837	FALSE	Colocalised	FALSE
SeqId_14246_50	O60496	DOK2	Wald_ratio	1	0.251828	0.115652	0.0251504	0.478505	0.0294458	#N/A	#N/A	#N/A	#N/A	TRUE	TRUE	Stroke	rs73223780	1	TRUE	0.0438296	FALSE	Colocalised	FALSE
SeqId_5121_3	Q9H3T3	SEMA6B	IVW	2	0.21811	0.0908908	0.0399675	0.396253	0.0164088	1.57757	0.209111	FALSE	#N/A	TRUE	TRUE	Stroke	rs10775587_A_G	0.861648	TRUE	0.296173	FALSE	Colocalised	FALSE
SeqId_18235_16	A6NDG6	PGP	IVW	2	0.092491	0.035322	0.0232612	0.161721	0.00883144	0.699927	0.402808	FALSE	#N/A	TRUE	TRUE	Stroke	rs143428930_C_T	0.00509265	FALSE	0.21518	FALSE	Not colocalised	FALSE
SeqId_13954_9	Q96EK6	GNPNAT1	IVW	2	-0.104095	0.0476117	-0.197412	-0.0107778	0.0287913	0.13509	0.713212	FALSE	#N/A	TRUE	TRUE	Stroke	rs12147912	1	TRUE	0.0628752	FALSE	Colocalised	FALSE
SeqId_16915_153	Q9H3S1	SEMA4A	IVW	2	-0.123518	0.0455454	-0.212785	-0.0342508	0.00668831	0.000250679	0.987368	FALSE	#N/A	TRUE	TRUE	Stroke	rs11590777_T_C	0.399357	FALSE	0.137545	FALSE	Not colocalised	TRUE
SeqId_16561_9	P04217	A1BG	IVW	2	0.072596	0.025499	0.0226189	0.122573	0.00441317	0.341969	0.558695	FALSE	#N/A	TRUE	TRUE	Stroke	rs16988667_G_A	0.92871	TRUE	0.539258	FALSE	Colocalised	TRUE
SeqId_7192_37	Q8IU57	IFNLR1	IVW	2	-0.136014	0.0483847	-0.230846	-0.0411814	0.00493744	0.291198	0.589454	FALSE	#N/A	TRUE	TRUE	Stroke	rs138306372_T_C	0.0127998	FALSE	0.452425	FALSE	Not colocalised	TRUE
SeqId_9580_5	Q13753	LAMC2	IVW	2	0.046104	0.0180705	0.0106865	0.0815214	0.0107308	1.54288	0.21419	FALSE	#N/A	TRUE	TRUE	Stroke	rs4129858_G_A	0.263313	FALSE	0.108228	FALSE	Not colocalised	FALSE
SeqId_2961_1	P04070	PROC	IVW	2	-0.112646	0.0483693	-0.207448	-0.0178439	0.0198658	0.00367848	0.951638	FALSE	#N/A	TRUE	TRUE	Stroke	rs200692893_G_T	0.203474	FALSE	0.0536946	FALSE	Not colocalised	FALSE
SeqId_15533_97	P21757	MSR1	IVW	2	0.0923188	0.0410464	0.0118694	0.172768	0.0245039	0.695768	0.404209	FALSE	#N/A	TRUE	TRUE	Stroke	rs1949919	1	TRUE	0.0477224	FALSE	Colocalised	TRUE
SeqId_10419_1	Q6ZMJ2	SCARA5	IVW	2	-0.125662	0.0515076	-0.226615	-0.0247086	0.0147006	1.06116	0.302952	FALSE	#N/A	TRUE	TRUE	Stroke	rs884829_C_T	0.723582	TRUE	0.180527	FALSE	Colocalised	FALSE
SeqId_5631_83	P12872	MLN	IVW	2	0.0700332	0.0286765	0.0138284	0.126238	0.0145987	0.101091	0.750524	FALSE	#N/A	TRUE	TRUE	Stroke	rs2281816	1	TRUE	0.0160282	FALSE	Colocalised	FALSE
SeqId_16914_104	P08571	CD14	IVW	2	0.113032	0.0560165	0.00324202	0.222823	0.0436079	2.89791	0.0886945	FALSE	#N/A	TRUE	TRUE	Stroke	rs5744441	1	TRUE	0.0103084	FALSE	Colocalised	TRUE
SeqId_17794_6	O15305	PMM2	IVW	2	-0.100478	0.0462821	-0.191189	-0.0097665	0.0299323	0.932587	0.334192	FALSE	#N/A	TRUE	TRUE	Stroke	rs34258285	1	TRUE	0.171383	FALSE	Colocalised	TRUE
SeqId_17224_12	P20774	OGN	IVW	2	-0.0497635	0.0245866	-0.0979524	-0.00157462	0.0429694	0.112671	0.737123	FALSE	#N/A	TRUE	TRUE	Stroke	rs3780346	1	TRUE	0.0245935	FALSE	Colocalised	FALSE
SeqId_16621_77	Q8NCW5	APOA1BP	IVW	2	0.0469143	0.0228421	0.00214452	0.0916841	0.0399904	1.12294	0.289287	FALSE	#N/A	TRUE	TRUE	Stroke	rs2540171_A_G	0.00816245	FALSE	0.0400492	FALSE	Not colocalised	TRUE
SeqId_5638_23	Q8NBJ5	COLGALT1	IVW	2	-0.182389	0.0759014	-0.331153	-0.033625	0.0162624	3.66834	0.0554555	FALSE	#N/A	TRUE	TRUE	Stroke	rs11666324_C_T	0.0663109	FALSE	0.343491	FALSE	Not colocalised	TRUE
SeqId_8969_49	P08571	CD14	IVW	2	0.112209	0.0555122	0.00340722	0.221011	0.0432444	2.88376	0.0894766	FALSE	#N/A	TRUE	TRUE	Stroke	rs5744441	1	TRUE	0.0103084	FALSE	Colocalised	TRUE
SeqId_13242_134	Q9BYB0	SHANK3	IVW	2	0.0666479	0.0313616	0.00518026	0.128116	0.0335748	0.424762	0.51457	FALSE	#N/A	TRUE	TRUE	Stroke	rs6009946	1	TRUE	0.0442128	FALSE	Colocalised	FALSE
SeqId_3519_3	Q92583	CCL17	IVW	2	-0.101347	0.0458695	-0.19125	-0.011445	0.0271416	0.143115	0.705204	FALSE	#N/A	TRUE	TRUE	Stroke	rs57937749_T_C	0.00881319	FALSE	0.0375289	FALSE	Not colocalised	FALSE
SeqId_2567_5	P05156	CFI	IVW	4	-0.063408	0.0247844	-0.111985	-0.0148316	0.0105159	1.13835	0.767825	FALSE	FALSE	TRUE	TRUE	Stroke	rs10033900	1	TRUE	0.0302998	FALSE	Colocalised	FALSE
SeqId_13126_52	Q02487	DSC2	IVW	7	-0.0693926	0.0281039	-0.124475	-0.01431	0.0135437	4.34445	0.630171	FALSE	FALSE	TRUE	TRUE	Stroke	rs72930475_A_G	0.0850352	FALSE	0.0159859	FALSE	Not colocalised	TRUE
SeqId_19372_7	Q7Z553	MDGA2	IVW	12	0.0269086	0.0136888	7.9e-05	0.0537382	0.049329	10.4321	0.491992	FALSE	FALSE	TRUE	TRUE	Stroke	rs72677716_A_T	0.33933	FALSE	0.020996	FALSE	Not colocalised	FALSE
SeqId_3607_71	Q9UBP4	DKK3	IVW	4	-0.0662477	0.0272342	-0.119626	-0.0128696	0.0149944	3.45363	0.326826	FALSE	FALSE	TRUE	TRUE	Stroke	rs11022142_T_C	0.00960621	FALSE	0.275991	FALSE	Not colocalised	FALSE
SeqId_17748_21	Q53FA7	TP53I3	IVW	6	0.034366	0.0136686	0.00757606	0.0611559	0.0119292	2.63399	0.756194	FALSE	FALSE	TRUE	TRUE	Stroke	rs187927684	1	TRUE	0.135495	FALSE	Colocalised	TRUE
SeqId_17799_9	O95336	PGLS	IVW	3	0.0885522	0.0357455	0.0184923	0.158612	0.0132382	9.0009	0.011104	TRUE	FALSE	TRUE	TRUE	Stroke	rs11666324_C_T	0.961853	TRUE	0.0204471	FALSE	Colocalised	FALSE
SeqId_15435_4	P00491	PNP	IVW	9	-0.0464646	0.0218056	-0.0892028	-0.00372639	0.0331011	6.4146	0.600895	FALSE	FALSE	TRUE	TRUE	Stroke	rs72671254	1	TRUE	0.0460389	FALSE	Colocalised	TRUE
SeqId_9578_263	A6NHS7	MANSC4	IVW	5	-0.0313403	0.0158115	-0.0623302	-0.000350391	0.0474653	7.09214	0.131099	FALSE	FALSE	TRUE	TRUE	Stroke	rs1050287	1	TRUE	0.0160084	FALSE	Colocalised	FALSE
SeqId_3518_54	Q96IY4	CPB2	IVW	6	-0.0368401	0.0185962	-0.073288	-0.000392215	0.0475851	2.653	0.753296	FALSE	FALSE	TRUE	TRUE	Stroke	rs4129502	1	TRUE	0.0522598	FALSE	Colocalised	TRUE
SeqId_18875_125	P02458	COL2A1	IVW	3	0.0544075	0.0267386	0.00200087	0.106814	0.0418715	2.16132	0.339372	FALSE	FALSE	TRUE	TRUE	Stroke	rs146931392_G_A	0.0275749	FALSE	0.0294712	FALSE	Not colocalised	FALSE
SeqId_8248_222	Q08ET2	SIGLEC14	IVW	8	0.0435526	0.0165993	0.0110187	0.0760865	0.0086963	3.11502	0.874162	FALSE	FALSE	TRUE	TRUE	Stroke	rs1993104_T_C	0.0120293	FALSE	0.125651	FALSE	Not colocalised	FALSE
SeqId_16792_4	O15389	SIGLEC5	IVW	11	0.0386348	0.0136582	0.0118652	0.0654043	0.00467387	4.79556	0.90441	FALSE	FALSE	TRUE	TRUE	Stroke	rs10421086_C_T	0.0130949	FALSE	0.130907	FALSE	Not colocalised	FALSE
SeqId_3235_50	Q8TEU8	WFIKKN2	IVW	4	0.0450208	0.0194064	0.00698501	0.0830566	0.0203464	3.40324	0.33353	FALSE	FALSE	TRUE	TRUE	Stroke	rs148789588_T_C	0.00211529	FALSE	0.0765628	FALSE	Not colocalised	FALSE
SeqId_11152_46	Q9UKR3	KLK13	IVW	4	0.0690208	0.0303952	0.00944734	0.128594	0.0231602	2.9734	0.395745	FALSE	FALSE	TRUE	TRUE	Stroke	rs11084052_C_T	0.0477182	FALSE	0.0273641	FALSE	Not colocalised	FALSE
SeqId_19561_216	Q9Y4D7	PLXND1	IVW	3	0.0562982	0.0270323	0.00331591	0.10928	0.0372851	2.03915	0.360748	FALSE	FALSE	TRUE	TRUE	Stroke	rs9846758_C_T	0.00517367	FALSE	0.0882664	FALSE	Not colocalised	TRUE
SeqId_18895_54	Q03013	GSTM4	IVW	13	-0.0614012	0.0251699	-0.110733	-0.012069	0.014709	23.8092	0.0215911	TRUE	FALSE	TRUE	TRUE	Stroke	rs7544426_T_C	0.856306	TRUE	0.110113	FALSE	Colocalised	FALSE
SeqId_4866_59	Q16620	NTRK2	IVW	3	-0.178225	0.0800079	-0.335038	-0.0214127	0.0259074	4.99036	0.0824814	FALSE	FALSE	TRUE	TRUE	Stroke	rs13297686_G_T	0.00764175	FALSE	0.104225	FALSE	Not colocalised	FALSE
SeqId_5646_20	Q93091	RNASE6	IVW	9	0.0294735	0.00974399	0.0103757	0.0485714	0.00248804	8.66517	0.371324	FALSE	FALSE	TRUE	TRUE	Stroke	rs34371091_T_G	0.0175419	FALSE	0.00853956	FALSE	Not colocalised	TRUE
SeqId_8479_4	P09238	MMP10	IVW	4	-0.0967791	0.0383914	-0.172025	-0.0215334	0.011707	1.93585	0.585827	FALSE	FALSE	TRUE	TRUE	Stroke	rs2846707_T_C	0.0608486	FALSE	0.401392	FALSE	Not colocalised	TRUE
SeqId_19590_46	P35247	SFTPD	IVW	4	0.0573674	0.0221617	0.0139312	0.100803	0.00963721	0.967423	0.809134	FALSE	FALSE	TRUE	TRUE	Stroke	rs11200912	1	TRUE	0.0321432	FALSE	Colocalised	TRUE
SeqId_8275_31	Q5VY43	PEAR1	IVW	5	0.0647071	0.0293149	0.00725102	0.122163	0.0272922	2.26454	0.687232	FALSE	FALSE	TRUE	TRUE	Stroke	rs12077488_T_C	0.0118943	FALSE	0.137487	FALSE	Not colocalised	TRUE
SeqId_12703_6	Q8TDX7	NEK7	IVW	3	-0.122784	0.0525179	-0.225718	-0.0198512	0.0193897	7.72105	0.0210569	TRUE	FALSE	TRUE	TRUE	Stroke	rs113068124	1	TRUE	0.747869	TRUE	Colocalised	FALSE
SeqId_17692_2	O00478	BTN3A3	IVW	8	-0.0377537	0.0159214	-0.068959	-0.00654831	0.0177279	10.4493	0.164509	FALSE	FALSE	TRUE	TRUE	Stroke	rs115214140_G_C	0.297539	FALSE	0.0375178	FALSE	Not colocalised	TRUE
SeqId_3166_92	P20138	CD33	IVW	10	0.0276819	0.0106391	0.00682965	0.0485341	0.00927077	6.73342	0.664851	FALSE	FALSE	TRUE	TRUE	Stroke	rs2569470_A_G	0.0062749	FALSE	0.0564045	FALSE	Not colocalised	FALSE
SeqId_14079_14	Q13478	IL18R1	IVW	6	0.0393226	0.0198997	0.000319882	0.0783252	0.0481504	8.01631	0.155339	FALSE	FALSE	TRUE	TRUE	Stroke	rs11465583	1	TRUE	0.133312	FALSE	Colocalised	FALSE
SeqId_3186_2	P06681	C2	IVW	12	0.0858935	0.0279681	0.031077	0.14071	0.00213255	12.0104	0.362861	FALSE	FALSE	TRUE	TRUE	Stroke	rs2395160_A_G	0.9038	TRUE	0.0660532	FALSE	Colocalised	TRUE
SeqId_19188_21	Q99733	NAP1L4	IVW	7	0.0373202	0.0158728	0.00621003	0.0684304	0.018713	3.84031	0.698277	FALSE	FALSE	TRUE	TRUE	Stroke	rs2283206_T_C	0.0128013	FALSE	0.0371431	FALSE	Not colocalised	FALSE
SeqId_3366_51	Q16610	ECM1	IVW	6	0.0305382	0.0121044	0.00681391	0.0542624	0.0116395	1.46388	0.9172	FALSE	FALSE	TRUE	TRUE	Stroke	rs11585977	1	TRUE	0.0139394	FALSE	Colocalised	TRUE
SeqId_4541_49	Q4KMG0	CDON	IVW	6	-0.0416547	0.0188306	-0.078562	-0.00474731	0.0269618	2.81661	0.728234	FALSE	FALSE	TRUE	TRUE	Stroke	rs527446756_T_A	1	TRUE	0.122286	FALSE	Colocalised	FALSE
SeqId_19361_78	O15232	MATN3	IVW	11	0.0150826	0.00675168	0.0018496	0.0283157	0.0254889	9.41574	0.493155	FALSE	FALSE	TRUE	TRUE	Stroke	rs11694716	1	TRUE	0.00820163	FALSE	Colocalised	TRUE
SeqId_2992_59	Q96F46	IL17RA	IVW	11	0.0137317	0.00598093	0.0020093	0.0254541	0.0216807	7.94773	0.633942	FALSE	FALSE	TRUE	TRUE	Stroke	rs28494566	1	TRUE	0.00923138	FALSE	Colocalised	TRUE
SeqId_4991_12	P78333	GPC5	IVW	4	0.0386785	0.0184249	0.00256631	0.0747906	0.035795	1.50112	0.682011	FALSE	FALSE	TRUE	TRUE	Stroke	rs138619656_A_G	0.00288844	FALSE	0.0253649	FALSE	Not colocalised	FALSE
SeqId_4126_22	P17213	BPI	IVW	11	-0.0280595	0.0138368	-0.0551791	-0.000939925	0.0425711	3.84606	0.954024	FALSE	FALSE	TRUE	TRUE	Stroke	rs1570276_T_C	0.00252703	FALSE	0.014488	FALSE	Not colocalised	TRUE
SeqId_15594_47	Q92743	HTRA1	IVW	4	-0.121764	0.0579313	-0.235307	-0.00822035	0.0355653	4.13848	0.246894	FALSE	FALSE	TRUE	TRUE	Stroke	rs2736912_T_C	0.0333121	FALSE	0.12588	FALSE	Not colocalised	FALSE
SeqId_3651_50	P35968	KDR	IVW	4	-0.0544151	0.0229598	-0.0994154	-0.00941473	0.0177873	2.44098	0.486053	FALSE	FALSE	TRUE	TRUE	Stroke	rs12499699_C_T	0.00308239	FALSE	0.0266429	FALSE	Not colocalised	TRUE
SeqId_13983_27	Q08257	CRYZ	IVW	5	0.046156	0.0186864	0.00953132	0.0827808	0.0135101	4.9064	0.297037	FALSE	FALSE	TRUE	TRUE	Stroke	rs28515016_A_G	1	TRUE	0.290766	FALSE	Colocalised	TRUE
SeqId_13552_7	Q9UH65	SWAP70	IVW	4	-0.052451	0.0203219	-0.0922813	-0.0126207	0.00985133	0.813702	0.846187	FALSE	FALSE	TRUE	TRUE	Stroke	rs144296601_T_C	0.114164	FALSE	0.258889	FALSE	Not colocalised	TRUE
SeqId_10754_113	Q9HC23	PROK2	IVW	3	-0.0641522	0.0209357	-0.105185	-0.0231189	0.00218223	1.70702	0.425918	FALSE	FALSE	TRUE	TRUE	Stroke	rs146954178_T_C	0.00644526	FALSE	0.0491941	FALSE	Not colocalised	FALSE
SeqId_18930_28	O94813	SLIT2	IVW	4	0.113028	0.0531706	0.00881501	0.21724	0.033524	0.999753	0.801312	FALSE	FALSE	TRUE	TRUE	Stroke	rs13124218	1	TRUE	0.00853533	FALSE	Colocalised	FALSE
SeqId_19154_41	P07093	SERPINE2	IVW	6	-0.0300608	0.0129187	-0.0553809	-0.00474065	0.0199692	2.9766	0.703593	FALSE	FALSE	TRUE	TRUE	Stroke	rs13393673	1	TRUE	0.100195	FALSE	Colocalised	FALSE
SeqId_18831_6	Q96JA1	LRIG1	IVW	5	-0.0407128	0.01722	-0.0744634	-0.0069623	0.0180652	3.45416	0.484883	FALSE	FALSE	TRUE	TRUE	Stroke	rs138006212	1	TRUE	0.0874545	FALSE	Colocalised	TRUE
SeqId_9574_11	O00499	BIN1	IVW	3	-0.164507	0.0573623	-0.276935	-0.0520787	0.00413265	1.05434	0.590273	FALSE	FALSE	TRUE	TRUE	Stroke	rs2896888_C_A	0.0262842	FALSE	0.0497904	FALSE	Not colocalised	TRUE
SeqId_18225_13	Q9NRV9	HEBP1	IVW	6	-0.0441502	0.016519	-0.0765269	-0.0117735	0.00752455	4.92226	0.425441	FALSE	FALSE	TRUE	TRUE	Stroke	rs149895214	1	TRUE	0.311248	FALSE	Colocalised	TRUE
SeqId_16558_2	Q99972	MYOC	IVW	7	0.105778	0.0309265	0.045163	0.166393	0.000625523	5.37477	0.496719	FALSE	FALSE	TRUE	TRUE	Stroke	rs2075537	1	TRUE	0.0138953	FALSE	Colocalised	TRUE
SeqId_2991_9	P14778	IL1R1	IVW	4	0.0844903	0.043034	0.000145189	0.168835	0.0496069	0.349893	0.950387	FALSE	FALSE	TRUE	TRUE	Stroke	rs149955890	1	TRUE	0.0201441	FALSE	Colocalised	FALSE
SeqId_17460_51	P20591	MX1	IVW	3	0.0589948	0.0294178	0.00133694	0.116653	0.0449192	0.981698	0.612106	FALSE	FALSE	TRUE	TRUE	Stroke	rs17000900	1	TRUE	0.0433209	FALSE	Colocalised	FALSE
SeqId_14101_2	P26992	CNTFR	IVW	4	0.0710761	0.0317731	0.00880205	0.13335	0.0252868	0.872918	0.831958	FALSE	FALSE	TRUE	TRUE	Stroke	rs2183012	1	TRUE	0.0635398	FALSE	Colocalised	FALSE
SeqId_5129_12	Q14162	SCARF1	IVW	3	0.0298987	0.0143564	0.00176073	0.0580367	0.0372869	1.34774	0.509732	FALSE	FALSE	TRUE	TRUE	Stroke	rs7208736_A_G	0.00165441	FALSE	0.0750656	FALSE	Not colocalised	TRUE
SeqId_8476_11	P10645	CHGA	IVW	3	0.124316	0.043455	0.0391459	0.209486	0.00422571	0.448432	0.799143	FALSE	FALSE	TRUE	TRUE	Stroke	rs10135176_T_C	0.00736241	FALSE	0.100986	FALSE	Not colocalised	TRUE
SeqId_7849_3	Q16769	QPCT	IVW	4	0.0805205	0.0344887	0.0129239	0.148117	0.0195596	2.62985	0.45228	FALSE	FALSE	TRUE	TRUE	Stroke	rs12619311_C_T	0.121144	FALSE	0.236345	FALSE	Not colocalised	TRUE
SeqId_12338_27	Q63HQ2	EGFLAM	IVW	3	-0.116357	0.0581579	-0.230344	-0.00236944	0.0454241	0.366782	0.832443	FALSE	FALSE	TRUE	TRUE	Stroke	rs2471063_T_G	0.0273	FALSE	0.0168108	FALSE	Not colocalised	FALSE
SeqId_2834_54	O60259	KLK8	IVW	6	0.0635776	0.0276801	0.00932554	0.11783	0.0216263	5.28353	0.382267	FALSE	FALSE	TRUE	TRUE	Stroke	rs2569470_A_G	0.00122148	FALSE	0.316082	FALSE	Not colocalised	TRUE
SeqId_2190_55	P03951	F11	IVW	3	0.0714372	0.0292637	0.0140814	0.128793	0.0146405	0.0412716	0.979576	FALSE	FALSE	TRUE	TRUE	Stroke	rs58116685_A_G	0.0017051	FALSE	0.353523	FALSE	Not colocalised	FALSE
SeqId_15620_4	Q8N2Q7	NLGN1	IVW	4	0.105641	0.0495572	0.00851013	0.202771	0.0330326	1.47017	0.689172	FALSE	FALSE	TRUE	TRUE	Stroke	rs9851234_T_A	0.0188439	FALSE	0.0263949	FALSE	Not colocalised	FALSE
SeqId_6558_5	Q9Y6Z7	COLEC10	Wald_ratio	1	-0.185667	0.0855375	-0.35332	-0.018013	0.0299624	#N/A	#N/A	#N/A	#N/A	TRUE	TRUE	HF	rs7012132_T_C	0.128436	FALSE	0.0454047	FALSE	Not colocalised	FALSE
SeqId_2828_82	O43278	SPINT1	Wald_ratio	1	-0.0889962	0.042577	-0.172447	-0.00554523	0.0365962	#N/A	#N/A	#N/A	#N/A	TRUE	TRUE	HF	rs113479777_T_C	0.00428115	FALSE	0.0797165	FALSE	Not colocalised	FALSE
SeqId_12370_30	Q13790	APOF	Wald_ratio	1	0.0834543	0.0296685	0.0253039	0.141605	0.00490987	#N/A	#N/A	#N/A	#N/A	TRUE	TRUE	HF	rs7971751_A_C	0.0463412	FALSE	0.190674	FALSE	Not colocalised	TRUE
SeqId_17164_15	P09525	ANXA4	Wald_ratio	1	0.0647828	0.0236867	0.0183569	0.111209	0.00623823	#N/A	#N/A	#N/A	#N/A	TRUE	TRUE	HF	rs10187817_A_G	0.21668	FALSE	0.189566	FALSE	Not colocalised	TRUE
SeqId_8394_56	P10153	RNASE2	Wald_ratio	1	-0.0784237	0.0351792	-0.147375	-0.00947253	0.0257962	#N/A	#N/A	#N/A	#N/A	TRUE	TRUE	HF	rs1957414_C_T	0.00190105	FALSE	0.0324906	FALSE	Not colocalised	FALSE
SeqId_2666_53	P07585	DCN	Wald_ratio	1	0.176569	0.0822957	0.0152699	0.337869	0.031909	#N/A	#N/A	#N/A	#N/A	TRUE	TRUE	HF	rs4523751_G_A	0.182319	FALSE	0.0907489	FALSE	Not colocalised	FALSE
SeqId_11696_7	P29373	CRABP2	Wald_ratio	1	0.191232	0.0905165	0.0138198	0.368645	0.0346284	#N/A	#N/A	#N/A	#N/A	TRUE	TRUE	HF	rs3806413	1	TRUE	0.00651456	FALSE	Colocalised	FALSE
SeqId_9870_17	P23381	WARS	Wald_ratio	1	0.0463321	0.0226558	0.00192671	0.0907376	0.0408507	#N/A	#N/A	#N/A	#N/A	TRUE	TRUE	HF	rs67763462_G_C	0.266269	FALSE	0.053375	FALSE	Not colocalised	FALSE
SeqId_17751_68	P53674	CRYBB1	Wald_ratio	1	-0.167341	0.0825309	-0.329102	-0.0055802	0.0425997	#N/A	#N/A	#N/A	#N/A	TRUE	TRUE	HF	rs5761618	1	TRUE	0.00551717	FALSE	Colocalised	FALSE
SeqId_8859_51	O75493	CA11	Wald_ratio	1	-0.198193	0.0927247	-0.379933	-0.0164528	0.0325624	#N/A	#N/A	#N/A	#N/A	TRUE	TRUE	HF	rs62130342	1	TRUE	0.0851669	FALSE	Colocalised	FALSE
SeqId_2617_56	P21860	ERBB3	Wald_ratio	1	0.147875	0.0537092	0.0426051	0.253145	0.0059006	#N/A	#N/A	#N/A	#N/A	TRUE	TRUE	HF	rs7971751_A_C	0.327182	FALSE	0.0510942	FALSE	Not colocalised	FALSE
SeqId_10346_5	P40763	STAT3	Wald_ratio	1	-0.0493224	0.0239473	-0.096259	-0.00238573	0.0394345	#N/A	#N/A	#N/A	#N/A	TRUE	TRUE	HF	rs6503690_T_C	0.0016921	FALSE	0.0479553	FALSE	Not colocalised	FALSE
SeqId_2743_5	Q15465	SHH	IVW	2	0.0971009	0.0486241	0.0017995	0.192402	0.0458282	0.123626	0.725135	FALSE	#N/A	TRUE	TRUE	HF	rs11773097	1	TRUE	0.0187602	FALSE	Colocalised	FALSE
SeqId_15457_14	P15144	ANPEP	IVW	2	0.193282	0.071804	0.0525488	0.334016	0.00710674	4.50092	0.0338766	TRUE	#N/A	TRUE	TRUE	HF	rs8030846_A_C	0.966753	TRUE	0.751715	TRUE	Colocalised	TRUE
SeqId_16015_19	P24298	GPT	IVW	2	0.146527	0.0618663	0.025271	0.267782	0.0178632	0.165895	0.683786	FALSE	#N/A	TRUE	TRUE	HF	rs112169739	1	TRUE	0.0413701	FALSE	Colocalised	TRUE
SeqId_10370_21	P42224	STAT1	IVW	2	-0.173336	0.0862864	-0.342454	-0.00421791	0.0445534	0.123172	0.725619	FALSE	#N/A	TRUE	TRUE	HF	rs115936535	1	TRUE	0.0657441	FALSE	Colocalised	FALSE
SeqId_9233_71	P48307	TFPI2	IVW	2	0.228982	0.076062	0.0799031	0.378061	0.00260849	0.000174387	0.989464	FALSE	#N/A	TRUE	TRUE	HF	rs17165852	1	TRUE	0.162745	FALSE	Colocalised	FALSE
SeqId_13094_75	Q9BXY4	RSPO3	IVW	2	-0.0412764	0.0173002	-0.0751842	-0.00736852	0.0170381	2.75357	0.0970377	FALSE	#N/A	TRUE	TRUE	HF	rs118167042_C_T	0.0172857	FALSE	0.00809795	FALSE	Not colocalised	FALSE
SeqId_15533_97	P21757	MSR1	IVW	2	0.0796621	0.0312834	0.0183477	0.140976	0.0108821	0.737395	0.390497	FALSE	#N/A	TRUE	TRUE	HF	rs1949919	1	TRUE	0.0852419	FALSE	Colocalised	TRUE
SeqId_14636_25	P52758	HRSP12	IVW	2	0.0749813	0.0351618	0.00606543	0.143897	0.0329687	0.140558	0.707727	FALSE	#N/A	TRUE	TRUE	HF	rs2447505	1	TRUE	0.00508685	FALSE	Colocalised	FALSE
SeqId_4469_78	Q7LFX5	CHST15	IVW	2	-0.100972	0.0468128	-0.192723	-0.00922019	0.0310117	0.742346	0.38891	FALSE	#N/A	TRUE	TRUE	HF	rs4359147	1	TRUE	0.07052	FALSE	Colocalised	FALSE
SeqId_16621_77	Q8NCW5	APOA1BP	IVW	2	0.0512924	0.0172125	0.0175565	0.0850282	0.00288295	0.0962844	0.756335	FALSE	#N/A	TRUE	TRUE	HF	rs41267389	1	TRUE	0.347753	FALSE	Colocalised	TRUE
SeqId_7841_84	Q96AP7	ESAM	IVW	2	0.119448	0.0499079	0.0216299	0.217265	0.0166948	0.221876	0.637614	FALSE	#N/A	TRUE	TRUE	HF	rs78377808_A_G	0.0380277	FALSE	0.0113779	FALSE	Not colocalised	TRUE
SeqId_6620_82	Q96FE5	LINGO1	IVW	2	-0.139018	0.0650614	-0.266536	-0.0114997	0.0326212	1.1791	0.27754	FALSE	#N/A	TRUE	TRUE	HF	rs35310964_A_G	0.158235	FALSE	0.0752675	FALSE	Not colocalised	FALSE
SeqId_5939_42	O43508	TNFSF12	IVW	2	-0.117575	0.0496279	-0.214844	-0.020306	0.0178301	1.20859	0.271611	FALSE	#N/A	TRUE	TRUE	HF	rs62059804	1	TRUE	0.0157767	FALSE	Colocalised	FALSE
SeqId_15558_63	Q07075	ENPEP	IVW	8	-0.0343737	0.0127677	-0.0593978	-0.00934949	0.00709734	7.09691	0.41886	FALSE	FALSE	TRUE	TRUE	HF	rs78873674_G_A	0.173837	FALSE	1.08e-09	FALSE	Not colocalised	TRUE
SeqId_2567_5	P05156	CFI	IVW	4	0.0457774	0.0187423	0.0090432	0.0825116	0.0145873	3.07646	0.379987	FALSE	FALSE	TRUE	TRUE	HF	rs10033900	1	TRUE	7.34e-10	FALSE	Colocalised	FALSE
SeqId_5400_52	P48357	LEPR	IVW	4	0.0232464	0.0102696	0.00311838	0.0433743	0.0235977	2.17608	0.536675	FALSE	FALSE	TRUE	TRUE	HF	rs1327115_T_G	0.492599	FALSE	0.10521	FALSE	Not colocalised	TRUE
SeqId_15326_64	P32455	GBP1	IVW	4	-0.123717	0.041571	-0.205195	-0.0422397	0.00291988	3.50046	0.320702	FALSE	FALSE	TRUE	TRUE	HF	rs1048401	1	TRUE	0.049289	FALSE	Colocalised	TRUE
SeqId_3593_72	P42574	CASP3	IVW	4	0.044817	0.0140107	0.0173565	0.0722775	0.00138017	2.66323	0.446512	FALSE	FALSE	TRUE	TRUE	HF	rs114970913_C_T	0.00645766	FALSE	0.0670782	FALSE	Not colocalised	FALSE
SeqId_11649_3	Q8IYB5	SMAP1	IVW	3	0.0281896	0.0122708	0.00413929	0.0522398	0.0216021	0.75101	0.686942	FALSE	FALSE	TRUE	TRUE	HF	rs4410690_G_A	0.803381	TRUE	0.0206835	FALSE	Colocalised	FALSE
SeqId_5463_22	P54826	GAS1	IVW	6	-0.0688831	0.0326016	-0.132781	-0.0049851	0.0346116	1.69059	0.890083	FALSE	FALSE	TRUE	TRUE	HF	rs144301968_A_G	0.00372281	FALSE	0.0152428	FALSE	Not colocalised	FALSE
SeqId_11142_11	O95841	ANGPTL1	IVW	7	-0.036705	0.0129071	-0.0620025	-0.0114075	0.0044582	3.07684	0.799142	FALSE	FALSE	TRUE	TRUE	HF	rs35810656	1	TRUE	0.0101892	FALSE	Colocalised	FALSE
SeqId_16890_37	Q8N6G6	ADAMTSL1	IVW	8	0.0401627	0.0200582	0.000849274	0.079476	0.045252	9.63915	0.209961	FALSE	FALSE	TRUE	TRUE	HF	rs10963680	1	TRUE	0.563502	FALSE	Colocalised	TRUE
SeqId_8248_222	Q08ET2	SIGLEC14	IVW	8	-0.0235104	0.0119091	-0.0468519	-0.00016892	0.0483649	4.9378	0.667553	FALSE	FALSE	TRUE	TRUE	HF	rs1106476	1	TRUE	0.0121495	FALSE	Colocalised	FALSE
SeqId_11152_46	Q9UKR3	KLK13	IVW	4	0.0611599	0.0226902	0.016688	0.105632	0.00702964	2.14237	0.543389	FALSE	FALSE	TRUE	TRUE	HF	rs11084054	1	TRUE	0.0395604	FALSE	Colocalised	FALSE
SeqId_18895_54	Q03013	GSTM4	IVW	13	-0.0306702	0.0134812	-0.0570928	-0.00424761	0.0229035	9.5041	0.659377	FALSE	FALSE	TRUE	TRUE	HF	rs535537_A_G	0.962349	TRUE	0.00904564	FALSE	Colocalised	FALSE
SeqId_5660_51	P08294	SOD3	IVW	3	0.0548857	0.0272261	0.00152357	0.108248	0.0438079	1.85824	0.394902	FALSE	FALSE	TRUE	TRUE	HF	rs55664019_C_T	0.00286349	FALSE	0.056956	FALSE	Not colocalised	TRUE
SeqId_8014_359	Q5SRI9	MANEA	IVW	8	-0.0221802	0.0103292	-0.042425	-0.00193538	0.0317666	2.55626	0.922801	FALSE	FALSE	TRUE	TRUE	HF	rs111957319	1	TRUE	0.0483845	FALSE	Colocalised	TRUE
SeqId_3855_56	Q06830	PRDX1	IVW	3	-0.0645326	0.0285309	-0.120452	-0.00861314	0.0237065	0.336131	0.845298	FALSE	FALSE	TRUE	TRUE	HF	rs11211133	1	TRUE	0.0535204	FALSE	Colocalised	TRUE
SeqId_16318_12	P37023	ACVRL1	IVW	3	-0.0675712	0.0311783	-0.12868	-0.0064629	0.0302156	0.437169	0.803655	FALSE	FALSE	TRUE	TRUE	HF	rs112567112	1	TRUE	0.0329011	FALSE	Colocalised	FALSE
SeqId_10977_55	Q8WVF2	UCMA	IVW	7	0.0432264	0.0212818	0.00151485	0.084938	0.0422403	4.46079	0.614576	FALSE	FALSE	TRUE	TRUE	HF	rs143281939_G_C	0.00102437	FALSE	0.0556495	FALSE	Not colocalised	FALSE
SeqId_8275_31	Q5VY43	PEAR1	IVW	6	0.0449987	0.0210554	0.00373094	0.0862665	0.0325849	0.916472	0.969018	FALSE	FALSE	TRUE	TRUE	HF	rs11264581	1	TRUE	0.0212666	FALSE	Colocalised	TRUE
SeqId_2201_17	P39060	COL18A1	IVW	4	0.054167	0.0251235	0.00492594	0.103408	0.0310811	2.65937	0.447175	FALSE	FALSE	TRUE	TRUE	HF	rs144147445	1	TRUE	0.32594	FALSE	Colocalised	FALSE
SeqId_8309_12	Q12794	HYAL1	IVW	3	0.0881107	0.042035	0.0057235	0.170498	0.0360712	2.57846	0.275483	FALSE	FALSE	TRUE	TRUE	HF	rs3774745_T_C	0.0843519	FALSE	0.0181135	FALSE	Not colocalised	TRUE
SeqId_4546_27	Q9UHX3	ADGRE2	IVW	5	-0.040112	0.0171735	-0.0737714	-0.00645251	0.0195075	2.74174	0.60193	FALSE	FALSE	TRUE	TRUE	HF	rs114973975	1	TRUE	0.0173579	FALSE	Colocalised	FALSE
SeqId_8958_51	O00533	CHL1	IVW	6	0.0495617	0.0238139	0.00288724	0.0962361	0.0374151	3.19605	0.66979	FALSE	FALSE	TRUE	TRUE	HF	rs13088719	1	TRUE	0.00539855	FALSE	Colocalised	TRUE
SeqId_2692_74	P14555	PLA2G2A	IVW	6	-0.0279625	0.0112721	-0.0500555	-0.00586948	0.0131135	2.42667	0.787495	FALSE	FALSE	TRUE	TRUE	HF	rs11573156	1	TRUE	0.0961055	FALSE	Colocalised	FALSE
SeqId_8973_23	Q96PJ5	FCRL4	IVW	6	0.0193917	0.00844819	0.00283354	0.0359498	0.0217122	4.76778	0.444873	FALSE	FALSE	TRUE	TRUE	HF	rs11582663	1	TRUE	0.0269458	FALSE	Colocalised	TRUE
SeqId_15495_9	P41439	FOLR3	IVW	4	-0.0347777	0.0168534	-0.0678097	-0.00174576	0.0390605	0.236452	0.971501	FALSE	FALSE	TRUE	TRUE	HF	rs117322632_G_A	0.00733405	FALSE	0.0308145	FALSE	Not colocalised	FALSE
SeqId_7015_8	O75023	LILRB5	IVW	8	-0.0369746	0.011546	-0.0596044	-0.0143449	0.00136298	8.20846	0.314572	FALSE	FALSE	TRUE	TRUE	HF	rs1830886_A_G	0.00496141	FALSE	0.0430212	FALSE	Not colocalised	TRUE
SeqId_9256_78	Q15818	NPTX1	IVW	5	-0.0476976	0.0236606	-0.0940716	-0.00132364	0.0438097	0.649879	0.957363	FALSE	FALSE	TRUE	TRUE	HF	rs11150745_G_A	0.171475	FALSE	0.0402915	FALSE	Not colocalised	TRUE
SeqId_2992_59	Q96F46	IL17RA	IVW	10	-0.0156118	0.00486723	-0.0251514	-0.00607224	0.00133876	11.5232	0.241541	FALSE	FALSE	TRUE	TRUE	HF	rs11703539	1	TRUE	0.00820455	FALSE	Colocalised	TRUE
SeqId_4151_6	P00747	PLG	IVW	6	0.0381371	0.0169648	0.00488664	0.0713875	0.0245756	1.21378	0.943548	FALSE	FALSE	TRUE	TRUE	HF	rs186696265_T_C	0.0623376	FALSE	1.7e-05	FALSE	Not colocalised	TRUE
SeqId_4407_10	P26927	MST1	IVW	7	0.0275259	0.0115318	0.00492397	0.0501277	0.0169886	11.0922	0.0855696	FALSE	FALSE	TRUE	TRUE	HF	rs3197999_A_G	0.871181	TRUE	0.455091	FALSE	Colocalised	TRUE
SeqId_19563_3	Q9BYH1	SEZ6L	IVW	10	0.0685845	0.0254364	0.01873	0.118439	0.00701123	9.65861	0.378823	FALSE	FALSE	TRUE	TRUE	HF	rs149638248	1	TRUE	0.0278223	FALSE	Colocalised	FALSE
SeqId_10974_20	P58062	SPINK7	IVW	3	-0.0592082	0.0262006	-0.11056	-0.00785589	0.0238337	0.787043	0.674677	FALSE	FALSE	TRUE	TRUE	HF	rs10055487_C_T	0.0790195	FALSE	0.0133862	FALSE	Not colocalised	FALSE
SeqId_6626_81	Q9NRB3	CHST12	IVW	5	0.0384579	0.0195548	0.000131202	0.0767846	0.0492209	0.970845	0.914184	FALSE	FALSE	TRUE	TRUE	HF	rs11974910	1	TRUE	0.0137065	FALSE	Colocalised	TRUE
SeqId_4964_67	Q9NZ08	ERAP1	IVW	12	-0.0114648	0.00327092	-0.0178757	-0.00505392	0.000456487	10.3284	0.501109	FALSE	FALSE	TRUE	TRUE	HF	rs12517853	1	TRUE	0.010878	FALSE	Colocalised	TRUE
SeqId_16307_22	Q6UXZ4	UNC5D	IVW	4	0.0456048	0.0221205	0.00224938	0.0889603	0.0392409	1.26336	0.737852	FALSE	FALSE	TRUE	TRUE	HF	rs4739400_C_T	0.397431	FALSE	0.0277116	FALSE	Not colocalised	FALSE
SeqId_5139_32	O95185	UNC5C	IVW	5	0.0547649	0.0235204	0.00866565	0.100864	0.0198912	0.450756	0.978114	FALSE	FALSE	TRUE	TRUE	HF	rs12643258	1	TRUE	0.0161209	FALSE	Colocalised	FALSE
SeqId_18930_28	O94813	SLIT2	IVW	4	0.113217	0.0398473	0.035118	0.191316	0.0044933	1.61821	0.655268	FALSE	FALSE	TRUE	TRUE	HF	rs4610327	1	TRUE	0.083903	FALSE	Colocalised	FALSE
SeqId_3060_43	P02748	C9	IVW	7	0.0522514	0.0259562	0.00137809	0.103125	0.0441086	5.69545	0.458156	FALSE	FALSE	TRUE	TRUE	HF	rs141315508	1	TRUE	0.0626735	FALSE	Colocalised	TRUE
SeqId_6382_17	O00462	MANBA	IVW	4	-0.0273748	0.0133395	-0.0535198	-0.00122983	0.0401543	0.157239	0.984178	FALSE	FALSE	TRUE	TRUE	HF	rs143083904	1	TRUE	0.00932806	FALSE	Colocalised	FALSE
SeqId_8288_27	P02749	APOH	IVW	3	-0.058405	0.0171984	-0.0921133	-0.0246966	0.000683921	4.98959	0.0825133	FALSE	FALSE	TRUE	TRUE	HF	rs8178824_T_C	1	TRUE	0.931876	TRUE	Colocalised	TRUE
SeqId_12378_71	O15533	TAPBP	IVW	4	-0.0406062	0.0134276	-0.0669237	-0.0142886	0.0024938	2.78693	0.425656	FALSE	FALSE	TRUE	TRUE	HF	rs144706539	1	TRUE	0.0135177	FALSE	Colocalised	TRUE
SeqId_15583_18	Q6BAA4	FCRLB	IVW	4	0.0637401	0.0247572	0.0152169	0.112263	0.0100353	1.07329	0.783526	FALSE	FALSE	TRUE	TRUE	HF	rs34566209_T_C	0.546532	FALSE	0.0493504	FALSE	Not colocalised	TRUE
SeqId_5621_64	Q9NS62	THSD1	IVW	3	-0.0401579	0.0169671	-0.0734128	-0.00690288	0.0179425	1.15436	0.561479	FALSE	FALSE	TRUE	TRUE	HF	rs149479374	1	TRUE	0.0611727	FALSE	Colocalised	TRUE
SeqId_15576_158	P12724	RNASE3	IVW	9	0.0511261	0.0178608	0.0161196	0.0861326	0.00420343	6.35014	0.608074	FALSE	FALSE	TRUE	TRUE	HF	rs1957414_C_T	0.00810027	FALSE	0.142398	FALSE	Not colocalised	TRUE
SeqId_10924_258	Q8WUJ1	CYB5D2	IVW	3	0.0458336	0.0231416	0.000476827	0.0911904	0.0476397	0.395485	0.820581	FALSE	FALSE	TRUE	TRUE	HF	rs333121_T_C	0.0222568	FALSE	0.0339971	FALSE	Not colocalised	TRUE
SeqId_5202_4	Q08752	PPID	IVW	5	0.0259849	0.0102263	0.00594163	0.0460282	0.0110544	1.30858	0.859919	FALSE	FALSE	TRUE	TRUE	HF	rs2070631	1	TRUE	0.0123908	FALSE	Colocalised	TRUE
SeqId_15602_43	P08887	IL6R	IVW	3	-0.01889	0.00910793	-0.0367412	-0.0010388	0.0380776	1.31481	0.518194	FALSE	FALSE	TRUE	TRUE	HF	rs2228145	1	TRUE	0.0256113	FALSE	Colocalised	TRUE
SeqId_5129_12	Q14162	SCARF1	IVW	3	0.0243297	0.0108814	0.00300257	0.0456569	0.0253584	1.5433	0.462249	FALSE	FALSE	TRUE	TRUE	HF	rs4790873_G_T	0.0117343	FALSE	0.0201364	FALSE	Not colocalised	TRUE
SeqId_12831_21	Q96BS2	TESC	IVW	3	0.0679613	0.0247856	0.0193825	0.11654	0.00610713	1.13721	0.566316	FALSE	FALSE	TRUE	TRUE	HF	rs2393124	1	TRUE	0.037485	FALSE	Colocalised	FALSE
SeqId_2849_49	P55008	AIF1	IVW	5	-0.0781418	0.0358229	-0.148353	-0.00793019	0.0291586	4.53283	0.338672	FALSE	FALSE	TRUE	TRUE	HF	rs497239_C_T	0.0313885	FALSE	0.00783059	FALSE	Not colocalised	TRUE
SeqId_5430_66	P78324	SIRPA	IVW	4	-0.0222999	0.00979362	-0.041495	-0.00310472	0.0227875	3.06989	0.380974	FALSE	FALSE	TRUE	TRUE	HF	rs117862815_T_G	0.00216956	FALSE	0.0832328	FALSE	Not colocalised	TRUE
SeqId_9211_19	P36955	SERPINF1	IVW	4	-0.035724	0.0169061	-0.0688594	-0.00258853	0.0345943	0.941685	0.815358	FALSE	FALSE	TRUE	TRUE	HF	rs12939002_C_T	0.0444535	FALSE	0.017058	FALSE	Not colocalised	TRUE
SeqId_3508_78	O00626	CCL22	IVW	4	-0.0724042	0.031208	-0.133571	-0.0112377	0.0203379	2.23044	0.525977	FALSE	FALSE	TRUE	TRUE	HF	rs223827_C_T	0.128333	FALSE	0.15453	FALSE	Not colocalised	TRUE
SeqId_6986_17	Q9Y662	HS3ST3B1	IVW	3	0.0945197	0.0475243	0.00137375	0.187666	0.0467155	0.159428	0.92338	FALSE	FALSE	TRUE	TRUE	HF	rs62056073	1	TRUE	0.0234248	FALSE	Colocalised	TRUE
