# Supplementary material for: Proteome-wide Mendelian randomization in global biobank meta-analysis reveals multi-ancestry drug targets for common diseases
Source: Cell Genom. 2022 Oct 12;2(11):100195. doi: 10.1016/j.xgen.2022.100195 (PMC9646482; doi:10.1016/j.xgen.2022.100195)
Supplement: Table S8. Protein-disease associations passed FDR < 0.05/p < 0.05 and pleiotropy test in African ancestry, related to STAR Methods [file mmc8.xlsx]

## Sheet: ST8A.MR-AA (FDR)
Table S8A. Protein-disease associations passed FDR < 0.05 and pleiotropy test in African ancestry, related to STAR method
SOMAmerID	UniProtID	Entrez Gene Symbol	MRmethod	nsnp	BETA	SE	CIlower	CIupper	P	Hetero_Q	Hetero_pvale	Heterogenity	Pleiotropy	Significant	Selected	outcome	LD_snp	LD_r2	LD_check_status	Coloc_probabililty	pwcoco	Coloc_overall	with_coding_variant
SeqId_9253_52	P16442	ABO	IVW	5	0.286423	0.0611576	0.166556	0.406289	2.82e-06	6.44264	0.168441	FALSE	FALSE	TRUE	TRUE	VTE	rs8176725_A_G	0.801079	TRUE	0.938371	TRUE	Colocalised	FALSE

## Sheet: ST8B.MR-AA (P)
Table S8B. Protein-disease assocaitions passed MR P-value < 0.05 and pleiotropy test in African ancestry, related to STAR method
SOMAmerID	UniProtID	Entrez Gene Symbol	MRmethod	nsnp	BETA	SE	CIlower	CIupper	P	Hetero_Q	Hetero_pvale	Heterogenity	Pleiotropy	Significant	Selected	outcome	LD_snp	LD_r2	LD_check_status	Coloc_probabililty	pwcoco	Coloc_overall	with_coding_variant
SeqId_9211_19	P36955	SERPINF1	IVW	3	-0.564731	0.137021	-0.833287	-0.296176	3.76e-05	1.26649	0.530866	FALSE	FALSE	TRUE	TRUE	Stroke	rs62088172_T_C	0.964599	TRUE	0.82187	TRUE	Colocalised	TRUE
SeqId_15556_49	P19961	AMY2B	IVW	3	0.421929	0.110579	0.205197	0.63866	0.00013584	1.67468	0.432861	FALSE	FALSE	TRUE	TRUE	COPD	rs114004613	1	TRUE	0.20406	FALSE	Colocalised	FALSE
SeqId_9754_33	P16083	NQO2	IVW	6	-0.191139	0.0504123	-0.289945	-0.0923322	0.000149738	3.77083	0.582859	FALSE	FALSE	TRUE	TRUE	Asthma	rs116650289_T_C	0.0105752	FALSE	0.107789	FALSE	Not colocalised	FALSE
SeqId_19258_24	Q92947	GCDH	Wald_ratio	1	0.678543	0.180808	0.324158	1.03293	0.000174851	#N/A	#N/A	#N/A	#N/A	TRUE	TRUE	Asthma	rs114267940_A_G	0.932934	TRUE	0.599475	FALSE	Colocalised	TRUE
SeqId_7856_51	Q8WW52	FAM151A	IVW	2	0.420246	0.117973	0.189022	0.651469	0.000367753	0.81281	0.367291	FALSE	#N/A	TRUE	TRUE	HF	rs11206403_T_C	0.173421	FALSE	0.557953	FALSE	Not colocalised	FALSE
SeqId_3481_87	Q9NQW7	XPNPEP1	IVW	2	-0.414155	0.123446	-0.656105	-0.172204	0.000793826	0.000460147	0.982886	FALSE	#N/A	TRUE	TRUE	COPD	rs74157060_A_G	0.000886973	FALSE	0.479042	FALSE	Not colocalised	FALSE
SeqId_18216_22	Q14626	IL11RA	IVW	4	0.443021	0.133509	0.181348	0.704693	0.000905717	0.911657	0.822614	FALSE	FALSE	TRUE	TRUE	Stroke	rs115814926_T_C	0.00267899	FALSE	0.024635	FALSE	Not colocalised	TRUE
SeqId_10800_15	P50454	SERPINH1	IVW	3	-0.424406	0.128357	-0.675982	-0.172831	0.000944876	0.0927451	0.954686	FALSE	FALSE	TRUE	TRUE	Stroke	rs7127461_G_C	0.00224106	FALSE	0.355068	FALSE	Not colocalised	FALSE
SeqId_4878_3	P00742	F10	IVW	3	-0.518567	0.161762	-0.835615	-0.201519	0.00134717	7.39801	0.0247482	TRUE	FALSE	TRUE	TRUE	Stroke	rs569557_A_G	0.411761	FALSE	0.785552	TRUE	Colocalised	FALSE
SeqId_5581_28	Q08830	FGL1	IVW	4	0.273155	0.0859622	0.104673	0.441638	0.00148488	2.80963	0.421917	FALSE	FALSE	TRUE	TRUE	COPD	rs13264826_A_T	0.0145458	FALSE	0.332997	FALSE	Not colocalised	TRUE
SeqId_10714_7	P12821	ACE	IVW	5	0.130577	0.0414755	0.0492866	0.211868	0.00164227	0.232915	0.993723	FALSE	FALSE	TRUE	TRUE	COPD	rs146971975	1	TRUE	0.10195	FALSE	Colocalised	FALSE
SeqId_5202_4	Q08752	PPID	IVW	3	0.152374	0.0487138	0.0568972	0.247852	0.00176028	3.5878	0.16631	FALSE	FALSE	TRUE	TRUE	VTE	rs147437502_C_T	0.0247763	FALSE	0.487471	FALSE	Not colocalised	TRUE
SeqId_10832_24	Q9UBX8	B4GALT6	IVW	3	-0.49735	0.159063	-0.809108	-0.185591	0.00176757	1.15592	0.561043	FALSE	FALSE	TRUE	TRUE	POAG	rs112379232_T_C	0.879621	TRUE	0.226522	FALSE	Colocalised	TRUE
SeqId_7970_315	Q13508	ART3	IVW	3	-0.566925	0.181687	-0.923024	-0.210826	0.00180637	1.13838	0.565983	FALSE	FALSE	TRUE	TRUE	IPF	rs6812051_A_G	0.00215627	FALSE	0.232358	FALSE	Not colocalised	FALSE
SeqId_3323_37	Q14114	LRP8	IVW	2	-0.584677	0.187752	-0.952665	-0.216689	0.00184515	8.36055	0.00383455	TRUE	#N/A	TRUE	TRUE	Gout	rs74765385_A_G	1	TRUE	0.363172	FALSE	Colocalised	TRUE
SeqId_4294_16	Q9NYA1	SPHK1	IVW	2	-0.609447	0.19775	-0.99703	-0.221865	0.00205677	0.0151371	0.902081	FALSE	#N/A	TRUE	TRUE	Stroke	rs79001990_T_C	0.143669	FALSE	0.160158	FALSE	Not colocalised	FALSE
SeqId_2647_66	P50395	GDI2	IVW	3	0.404402	0.132482	0.144742	0.664063	0.00226943	0.838505	0.657538	FALSE	FALSE	TRUE	TRUE	HF	rs12572255_C_T	0.00514329	FALSE	0.137962	FALSE	Not colocalised	TRUE
SeqId_4153_11	P01011	SERPINA3	IVW	3	0.429057	0.140765	0.153163	0.704952	0.0023034	1.03564	0.595819	FALSE	FALSE	TRUE	TRUE	COPD	rs150114654_C_T	0.00730859	FALSE	0.0265629	FALSE	Not colocalised	FALSE
SeqId_3184_25	P08709	F7	IVW	3	0.191621	0.0631832	0.0677846	0.315458	0.00242304	0.29386	0.863354	FALSE	FALSE	TRUE	TRUE	Stroke	rs569557_A_G	0.774066	TRUE	0.727104	TRUE	Colocalised	TRUE
SeqId_16620_26	O60449	LY75	IVW	11	-0.0829643	0.0274582	-0.136781	-0.0291471	0.00251549	9.471	0.488062	FALSE	FALSE	TRUE	TRUE	Asthma	rs114577162	1	TRUE	0.301289	FALSE	Colocalised	TRUE
SeqId_7206_20	P09467	FBP1	IVW	3	-0.401726	0.133337	-0.663063	-0.14039	0.00258801	0.25459	0.880474	FALSE	FALSE	TRUE	TRUE	Stroke	rs28369753_T_C	0.039024	FALSE	0.086811	FALSE	Not colocalised	FALSE
SeqId_6496_60	P80370	DLK1	IVW	3	-0.465267	0.154587	-0.768251	-0.162282	0.00261468	0.147893	0.928721	FALSE	FALSE	TRUE	TRUE	COPD	rs79253839_G_A	0.0423668	FALSE	0.102527	FALSE	Not colocalised	TRUE
SeqId_15615_8	O75022	LILRB3	IVW	7	-0.377614	0.125664	-0.623911	-0.131316	0.00265632	0.963843	0.986946	FALSE	FALSE	TRUE	TRUE	VTE	rs117376661	1	TRUE	0.0479468	FALSE	Colocalised	TRUE
SeqId_2849_49	P55008	AIF1	Wald_ratio	1	-0.493993	0.164468	-0.816351	-0.171636	0.00266824	#N/A	#N/A	#N/A	#N/A	TRUE	TRUE	HF	rs2736182	1	TRUE	0.560337	FALSE	Colocalised	TRUE
SeqId_15491_20	Q9HCU0	CD248	IVW	2	-0.270904	0.0904616	-0.448205	-0.0936021	0.00274732	0.0545636	0.815304	FALSE	#N/A	TRUE	TRUE	Gout	rs199630152	1	TRUE	0.237804	FALSE	Colocalised	TRUE
SeqId_8014_359	Q5SRI9	MANEA	IVW	4	-0.678871	0.227111	-1.124	-0.233741	0.00279751	3.27965	0.350485	FALSE	FALSE	TRUE	TRUE	IPF	rs75525829_A_C	0.089877	FALSE	0.150318	FALSE	Not colocalised	TRUE
SeqId_5728_60	Q96LA6	FCRL1	IVW	4	-0.213817	0.0716641	-0.354276	-0.0733575	0.00284885	0.911649	0.822616	FALSE	FALSE	TRUE	TRUE	Asthma	rs7552275_A_G	0.0873539	FALSE	0.253482	FALSE	Not colocalised	FALSE
SeqId_13657_2	Q96T60	PNKP	IVW	2	-0.335429	0.113156	-0.55721	-0.113648	0.00303362	1.40157	0.23646	FALSE	#N/A	TRUE	TRUE	Stroke	rs183232714_T_C	0.00413192	FALSE	0.482749	FALSE	Not colocalised	TRUE
SeqId_6359_50	Q8NAT1	POMGNT2	IVW	3	-0.183405	0.0620516	-0.305024	-0.0617864	0.0031197	2.93198	0.230849	FALSE	FALSE	TRUE	TRUE	COPD	rs75078194_A_G	1	TRUE	0.818501	TRUE	Colocalised	FALSE
SeqId_2992_59	Q96F46	IL17RA	IVW	7	-0.200341	0.0688231	-0.335232	-0.0654506	0.00360318	5.7845	0.447759	FALSE	FALSE	TRUE	TRUE	VTE	rs184851368_G_A	0.00805696	FALSE	0.0592638	FALSE	Not colocalised	FALSE
SeqId_3488_64	P04040	CAT	Wald_ratio	1	-0.382818	0.132931	-0.643363	-0.122274	0.00397891	#N/A	#N/A	#N/A	#N/A	TRUE	TRUE	Asthma	rs2420388	1	TRUE	0.445223	FALSE	Colocalised	FALSE
SeqId_18186_15	P26639	TARS	IVW	3	0.348503	0.121552	0.110265	0.586741	0.00414246	0.18788	0.910337	FALSE	FALSE	TRUE	TRUE	POAG	rs73082324_T_G	0.0150048	FALSE	0.172696	FALSE	Not colocalised	TRUE
SeqId_3033_57	P05162	LGALS2	IVW	2	0.394598	0.138383	0.123372	0.665825	0.00435155	0.143462	0.704863	FALSE	#N/A	TRUE	TRUE	HF	rs79855558_G_T	0.0054411	FALSE	0.265031	FALSE	Not colocalised	TRUE
SeqId_19194_9	Q8TEA8	DTD1	Wald_ratio	1	0.219142	0.0772222	0.0677861	0.370497	0.00454249	#N/A	#N/A	#N/A	#N/A	TRUE	TRUE	VTE	rs62216426_A_C	0.451868	FALSE	0.40296	FALSE	Not colocalised	FALSE
SeqId_9837_60	P15559	NQO1	IVW	4	0.0818105	0.0288592	0.0252475	0.138373	0.00458521	1.09572	0.778106	FALSE	FALSE	TRUE	TRUE	Gout	rs112363232_A_G	0.00339253	FALSE	0.0820748	FALSE	Not colocalised	TRUE
SeqId_16781_2	Q8NFI3	ENGASE	IVW	2	-0.246251	0.0870011	-0.41677	-0.0757321	0.00464845	0.781081	0.376811	FALSE	#N/A	TRUE	TRUE	Gout	rs147075385_C_A	0.00940877	FALSE	0.202409	FALSE	Not colocalised	TRUE
SeqId_13719_19	O96013	PAK4	Wald_ratio	1	-0.418733	0.149044	-0.710859	-0.126607	0.00496241	#N/A	#N/A	#N/A	#N/A	TRUE	TRUE	Stroke	rs113106533_A_C	0.00668897	FALSE	0.648074	FALSE	Not colocalised	FALSE
SeqId_9837_60	P15559	NQO1	IVW	3	-0.128941	0.0460245	-0.219148	-0.0387348	0.00508535	0.696374	0.705967	FALSE	FALSE	TRUE	TRUE	Stroke	rs11642030	1	TRUE	0.0263161	FALSE	Colocalised	TRUE
SeqId_11480_1	P30838	ALDH3A1	IVW	2	-0.47904	0.171796	-0.815754	-0.142327	0.00529643	0.51021	0.475048	FALSE	#N/A	TRUE	TRUE	COPD	rs144917261_G_A	0.0823047	FALSE	0.162046	FALSE	Not colocalised	FALSE
SeqId_19273_3	P00390	GSR	IVW	2	0.163951	0.0588185	0.0486685	0.279233	0.00531329	0.119701	0.729359	FALSE	#N/A	TRUE	TRUE	Stroke	rs58633826_T_A	0.0254505	FALSE	0.312641	FALSE	Not colocalised	TRUE
SeqId_6255_74	Q96SM3	CPXM1	IVW	3	0.119154	0.0428443	0.0351808	0.203127	0.00541758	0.653788	0.72116	FALSE	FALSE	TRUE	TRUE	Asthma	rs7262186_A_G	0.0188793	FALSE	0.0554455	FALSE	Not colocalised	FALSE
SeqId_13929_27	Q9UKG9	CROT	IVW	3	-0.38431	0.138283	-0.655339	-0.113281	0.00544993	10.8557	0.0043926	TRUE	FALSE	TRUE	TRUE	COPD	rs112900959	1	TRUE	0.984826	TRUE	Colocalised	FALSE
SeqId_2515_14	O00451	GFRA2	IVW	3	0.443128	0.160279	0.128986	0.75727	0.00569713	0.876842	0.645054	FALSE	FALSE	TRUE	TRUE	Stroke	rs1480999	1	TRUE	0.0304452	FALSE	Colocalised	FALSE
SeqId_18881_7	P48960	CD97	Wald_ratio	1	0.244139	0.0883295	0.0710137	0.417265	0.00571039	#N/A	#N/A	#N/A	#N/A	TRUE	TRUE	Asthma	rs2017572_C_T	0.0687934	FALSE	0.378538	FALSE	Not colocalised	TRUE
SeqId_9545_156	P49863	GZMK	Wald_ratio	1	0.762965	0.276672	0.220688	1.30524	0.00582181	#N/A	#N/A	#N/A	#N/A	TRUE	TRUE	Gout	rs1118564_C_T	0.00622627	FALSE	0.291376	FALSE	Not colocalised	FALSE
SeqId_15385_116	P12104	FABP2	Wald_ratio	1	-0.568588	0.206939	-0.974187	-0.162988	0.00600306	#N/A	#N/A	#N/A	#N/A	TRUE	TRUE	IPF	rs80223330_A_G	0.0619238	FALSE	0.300696	FALSE	Not colocalised	TRUE
SeqId_13463_1	Q92626	PXDN	IVW	2	0.319191	0.116415	0.0910221	0.54736	0.00610959	1.33341	0.248199	FALSE	#N/A	TRUE	TRUE	Gout	rs12623562_A_G	0.0842056	FALSE	0.313821	FALSE	Not colocalised	FALSE
SeqId_17808_37	Q9NQR4	NIT2	Wald_ratio	1	-0.711464	0.259793	-1.22066	-0.202269	0.00617054	#N/A	#N/A	#N/A	#N/A	TRUE	TRUE	Stroke	rs73862451	1	TRUE	0.321829	FALSE	Colocalised	FALSE
SeqId_8325_37	P08319	ADH4	IVW	2	-0.337903	0.123444	-0.579849	-0.0959568	0.00619468	0.092004	0.761645	FALSE	#N/A	TRUE	TRUE	VTE	rs17216080_C_T	0.214836	FALSE	0.321147	FALSE	Not colocalised	FALSE
SeqId_10818_36	P17405	SMPD1	Wald_ratio	1	-1.57412	0.575165	-2.70145	-0.446801	0.00620358	#N/A	#N/A	#N/A	#N/A	TRUE	TRUE	IPF	rs75971404_A_C	0.409809	FALSE	0.0655137	FALSE	Not colocalised	TRUE
SeqId_5888_29	P63241	EIF5A	Wald_ratio	1	-0.575733	0.210691	-0.988687	-0.162779	0.00628377	#N/A	#N/A	#N/A	#N/A	TRUE	TRUE	POAG	rs9905259_A_G	0.521437	FALSE	0.306204	FALSE	Not colocalised	FALSE
SeqId_16825_20	P54252	ATXN3	IVW	3	-0.578981	0.212311	-0.995103	-0.162859	0.00639051	2.96719	0.226821	FALSE	FALSE	TRUE	TRUE	IPF	rs1998136_A_G	0.00727943	FALSE	0.390762	FALSE	Not colocalised	FALSE
SeqId_6388_21	Q96EE4	CCDC126	IVW	4	-0.135103	0.0496712	-0.232457	-0.0377495	0.00652915	3.01058	0.389996	FALSE	FALSE	TRUE	TRUE	Asthma	rs10263762_T_C	0.77455	TRUE	0.638392	FALSE	Colocalised	FALSE
SeqId_12571_14	P36405	ARL3	IVW	2	0.432527	0.159267	0.120369	0.744686	0.00661293	0.0453495	0.831363	FALSE	#N/A	TRUE	TRUE	Stroke	rs116250606	1	TRUE	0.266044	FALSE	Colocalised	TRUE
SeqId_5649_83	Q00888	PSG4	IVW	3	0.320008	0.118052	0.0886301	0.551386	0.00671341	0.105974	0.948392	FALSE	FALSE	TRUE	TRUE	Stroke	rs149400548_A_G	0.00748215	FALSE	0.277271	FALSE	Not colocalised	TRUE
SeqId_9282_12	P16562	CRISP2	Wald_ratio	1	-0.865925	0.319563	-1.49227	-0.239582	0.00673409	#N/A	#N/A	#N/A	#N/A	TRUE	TRUE	IPF	rs115798016_G_C	0.00821251	FALSE	0.325174	FALSE	Not colocalised	FALSE
SeqId_10781_19	Q6UXB4	CLEC4G	Wald_ratio	1	0.761859	0.282123	0.208899	1.31482	0.00692451	#N/A	#N/A	#N/A	#N/A	TRUE	TRUE	HF	#N/A	0	FALSE	0.0827633	FALSE	Not colocalised	FALSE
SeqId_2201_17	P39060	COL18A1	IVW	3	-0.461197	0.171365	-0.797067	-0.125327	0.00711731	0.336048	0.845334	FALSE	FALSE	TRUE	TRUE	POAG	rs77996026_T_C	0.247951	FALSE	0.78844	TRUE	Colocalised	TRUE
SeqId_15385_116	P12104	FABP2	Wald_ratio	1	-0.162348	0.0604695	-0.280868	-0.0438279	0.00725746	#N/A	#N/A	#N/A	#N/A	TRUE	TRUE	VTE	rs62326864_C_T	0.00931486	FALSE	0.372256	FALSE	Not colocalised	TRUE
SeqId_4152_58	P03952	KLKB1	IVW	5	-0.194854	0.0727212	-0.337385	-0.0523233	0.00737389	1.72739	0.785736	FALSE	FALSE	TRUE	TRUE	Asthma	rs72646243_G_C	0.136468	FALSE	0.0314379	FALSE	Not colocalised	FALSE
SeqId_19556_12	P17927	CR1	IVW	7	-0.179851	0.067491	-0.312131	-0.0475711	0.00770308	6.02071	0.420874	FALSE	FALSE	TRUE	TRUE	Stroke	rs77554986_C_G	0.116321	FALSE	0.137875	FALSE	Not colocalised	TRUE
SeqId_2851_63	P01031	C5	IVW	4	-0.309788	0.116255	-0.537644	-0.0819332	0.00770487	1.18762	0.755976	FALSE	FALSE	TRUE	TRUE	Stroke	rs10465136_A_T	0.000525281	FALSE	0.128125	FALSE	Not colocalised	TRUE
SeqId_12498_12	O14907	TAX1BP3	IVW	2	-0.172963	0.0651788	-0.300712	-0.0452153	0.00796201	0.355406	0.551069	FALSE	#N/A	TRUE	TRUE	Asthma	rs10438733	1	TRUE	0.182857	FALSE	Colocalised	FALSE
SeqId_3459_49	P09619	PDGFRB	IVW	3	-0.128462	0.0485402	-0.223599	-0.0333249	0.00813283	1.42213	0.49112	FALSE	FALSE	TRUE	TRUE	Stroke	rs73796304_A_G	0.00125503	FALSE	0.0429749	FALSE	Not colocalised	FALSE
SeqId_16914_104	P08571	CD14	Wald_ratio	1	-1.33219	0.503591	-2.31923	-0.345152	0.00815986	#N/A	#N/A	#N/A	#N/A	TRUE	TRUE	IPF	#N/A	0	FALSE	0.155065	FALSE	Not colocalised	TRUE
SeqId_8759_29	Q9NPC4	A4GALT	IVW	2	-0.380356	0.143931	-0.662456	-0.0982558	0.00822668	0.837197	0.3602	FALSE	#N/A	TRUE	TRUE	Gout	rs114722809	1	TRUE	0.0660136	FALSE	Colocalised	TRUE
SeqId_4834_61	P29317	EPHA2	IVW	3	-0.343134	0.129974	-0.597879	-0.0883891	0.00829026	0.657489	0.719827	FALSE	FALSE	TRUE	TRUE	VTE	rs36086195_T_C	0.308347	FALSE	0.354123	FALSE	Not colocalised	TRUE
SeqId_8969_49	P08571	CD14	IVW	2	-1.23007	0.46659	-2.14457	-0.315567	0.0083818	0.683625	0.408341	FALSE	#N/A	TRUE	TRUE	IPF	rs115020517_C_T	0.00106065	FALSE	0.155065	FALSE	Not colocalised	TRUE
SeqId_10088_37	P07741	APRT	IVW	2	0.209586	0.079769	0.0532415	0.36593	0.00860376	2.13466	0.144002	FALSE	#N/A	TRUE	TRUE	VTE	rs17175810_A_C	0.00452622	FALSE	0.108363	FALSE	Not colocalised	FALSE
SeqId_16055_3	Q9BXR6	CFHR5	IVW	2	0.125945	0.048095	0.0316801	0.220209	0.00882752	1.89117	0.16907	FALSE	#N/A	TRUE	TRUE	Asthma	rs148777801	1	TRUE	0.40013	FALSE	Colocalised	TRUE
SeqId_6373_54	P80370	DLK1	IVW	3	-0.410927	0.156951	-0.718546	-0.103309	0.00883989	0.789895	0.673715	FALSE	FALSE	TRUE	TRUE	COPD	rs79253839_G_A	0.0423668	FALSE	0.102527	FALSE	Not colocalised	TRUE
SeqId_2961_1	P04070	PROC	IVW	2	-0.343423	0.131404	-0.60097	-0.0858751	0.00896246	0.352767	0.552551	FALSE	#N/A	TRUE	TRUE	VTE	rs7603777_A_G	0.0591205	FALSE	0.111171	FALSE	Not colocalised	FALSE
SeqId_3343_1	Q03154	ACY1	IVW	2	0.289444	0.110975	0.071937	0.506951	0.00910222	0.492957	0.482611	FALSE	#N/A	TRUE	TRUE	HF	#N/A	0	FALSE	0.17348	FALSE	Not colocalised	TRUE
SeqId_6425_87	Q99542	MMP19	IVW	3	0.138909	0.0533112	0.0344208	0.243397	0.00917075	0.084836	0.958469	FALSE	FALSE	TRUE	TRUE	Asthma	rs113061526	1	TRUE	0.0811851	FALSE	Colocalised	FALSE
SeqId_4968_50	P40121	CAPG	IVW	2	-0.850043	0.329464	-1.49578	-0.204305	0.00987783	1.14815	0.283936	FALSE	#N/A	TRUE	TRUE	IPF	rs13398781_A_G	0.000129068	FALSE	0.0728197	FALSE	Not colocalised	TRUE
SeqId_8221_19	P14174	MIF	Wald_ratio	1	-0.49121	0.190597	-0.86478	-0.117639	0.00996009	#N/A	#N/A	#N/A	#N/A	TRUE	TRUE	Gout	rs17004175_C_T	0.310288	FALSE	0.296615	FALSE	Not colocalised	FALSE
SeqId_15514_26	P06276	BCHE	IVW	3	0.332103	0.129034	0.0792002	0.585005	0.0100601	0.352999	0.838199	FALSE	FALSE	TRUE	TRUE	Gout	#N/A	0	FALSE	0.106222	FALSE	Not colocalised	FALSE
SeqId_3600_2	Q13231	CHIT1	IVW	5	-0.0727523	0.0283676	-0.128352	-0.0171528	0.0103287	2.38083	0.666095	FALSE	FALSE	TRUE	TRUE	Asthma	rs12121955_C_T	0.0171374	FALSE	0.30657	FALSE	Not colocalised	FALSE
SeqId_6920_1	Q6UXV0	GFRAL	IVW	3	-0.370892	0.14477	-0.654635	-0.0871484	0.0104088	0.0354215	0.982445	FALSE	FALSE	TRUE	TRUE	COPD	rs9382576_C_A	0.0437182	FALSE	0.0547527	FALSE	Not colocalised	FALSE
SeqId_9470_15	Q5JXM2	METTL24	IVW	2	-0.518497	0.202578	-0.915542	-0.121451	0.0104825	0.158056	0.690953	FALSE	#N/A	TRUE	TRUE	HF	rs572303193	1	TRUE	0.1717	FALSE	Colocalised	FALSE
SeqId_8043_153	P49747	COMP	IVW	2	-0.173247	0.0677143	-0.305964	-0.0405292	0.0105126	0.522877	0.469617	FALSE	#N/A	TRUE	TRUE	VTE	rs13344627_A_G	0.249539	FALSE	0.321158	FALSE	Not colocalised	TRUE
SeqId_15472_16	Q86VZ4	LRP11	IVW	8	0.123291	0.0482262	0.0287691	0.217812	0.0105728	5.28114	0.625696	FALSE	FALSE	TRUE	TRUE	HF	rs35375829_A_G	0.0996684	FALSE	0.0924234	FALSE	Not colocalised	TRUE
SeqId_8289_8	Q14956	GPNMB	Wald_ratio	1	0.489424	0.191918	0.113266	0.865583	0.0107668	#N/A	#N/A	#N/A	#N/A	TRUE	TRUE	Gout	rs57526389_C_T	0.382359	FALSE	0.177918	FALSE	Not colocalised	FALSE
SeqId_18280_29	Q96FN9	DTD2	IVW	3	0.290942	0.114439	0.0666463	0.515239	0.0110113	0.675105	0.713515	FALSE	FALSE	TRUE	TRUE	POAG	rs79767107_T_A	0.031772	FALSE	0.147325	FALSE	Not colocalised	FALSE
SeqId_10419_1	Q6ZMJ2	SCARA5	IVW	2	-0.20434	0.0804812	-0.36208	-0.0465994	0.0111178	0.663304	0.415396	FALSE	#N/A	TRUE	TRUE	VTE	rs148509242_G_C	0.127668	FALSE	0.147778	FALSE	Not colocalised	TRUE
SeqId_7083_74	O95460	MATN4	IVW	2	0.367039	0.144648	0.0835353	0.650544	0.0111656	0.317767	0.572953	FALSE	#N/A	TRUE	TRUE	COPD	#N/A	0	FALSE	0.029209	FALSE	Not colocalised	TRUE
SeqId_3616_3	P15586	GNS	Wald_ratio	1	-0.274394	0.108268	-0.486599	-0.0621881	0.0112643	#N/A	#N/A	#N/A	#N/A	TRUE	TRUE	Stroke	rs115842166_G_A	0.0691364	FALSE	0.4119	FALSE	Not colocalised	TRUE
SeqId_12727_7	Q9P2B2	PTGFRN	IVW	3	-0.709403	0.280181	-1.25855	-0.160258	0.0113432	5.62942	0.0599221	FALSE	FALSE	TRUE	TRUE	IPF	rs6686834_C_T	0.0949108	FALSE	0.20176	FALSE	Not colocalised	TRUE
SeqId_5087_5	Q969J5	IL22RA2	IVW	2	-0.228256	0.090279	-0.4052	-0.0513122	0.0114604	3.50001	0.0613684	FALSE	#N/A	TRUE	TRUE	COPD	rs9385789_A_T	0.0277033	FALSE	0.49078	FALSE	Not colocalised	TRUE
SeqId_6605_17	P35858	IGFALS	IVW	3	-0.318411	0.126366	-0.566083	-0.0707381	0.0117437	3.23777	0.198119	FALSE	FALSE	TRUE	TRUE	HF	rs7184249_T_C	0.00815499	FALSE	0.0945741	FALSE	Not colocalised	TRUE
SeqId_4187_49	P52209	PGD	Wald_ratio	1	-0.278346	0.110739	-0.495395	-0.0612979	0.0119528	#N/A	#N/A	#N/A	#N/A	TRUE	TRUE	COPD	rs75182314_T_C	0.00669947	FALSE	0.263872	FALSE	Not colocalised	TRUE
SeqId_8664_36	Q504Y2	PKDCC	Wald_ratio	1	-0.505564	0.201181	-0.899878	-0.11125	0.0119714	#N/A	#N/A	#N/A	#N/A	TRUE	TRUE	Gout	rs74966194_A_G	0.0127478	FALSE	0.286326	FALSE	Not colocalised	FALSE
SeqId_2973_15	P16671	CD36	IVW	6	-0.201084	0.0800673	-0.358013	-0.0441545	0.0120243	9.26506	0.0989475	FALSE	FALSE	TRUE	TRUE	HF	rs111813625	1	TRUE	0.592632	FALSE	Colocalised	TRUE
SeqId_12386_11	Q9H4A4	RNPEP	IVW	5	-0.194829	0.0777533	-0.347223	-0.0424356	0.0122197	3.8159	0.431494	FALSE	FALSE	TRUE	TRUE	Stroke	rs594276_C_T	0.00830326	FALSE	0.130897	FALSE	Not colocalised	TRUE
SeqId_15635_4	Q9H3U7	SMOC2	IVW	2	0.26571	0.106648	0.0566836	0.474736	0.0127217	0.249815	0.617205	FALSE	#N/A	TRUE	TRUE	HF	rs564315448_T_G	0.0261805	FALSE	0.130143	FALSE	Not colocalised	FALSE
SeqId_15387_44	O60462	NRP2	IVW	3	-0.402881	0.161775	-0.719953	-0.0858079	0.0127607	4.64508	0.0980245	FALSE	FALSE	TRUE	TRUE	Stroke	rs78056615_G_A	0.038239	FALSE	0.0215282	FALSE	Not colocalised	TRUE
SeqId_19154_41	P07093	SERPINE2	IVW	6	-0.220331	0.088524	-0.393835	-0.0468277	0.0128122	8.01834	0.155228	FALSE	FALSE	TRUE	TRUE	VTE	rs115325404	1	TRUE	0.762198	TRUE	Colocalised	FALSE
SeqId_13615_60	O43639	NCK2	IVW	2	0.561575	0.225667	0.119275	1.00388	0.012828	5.49e-07	0.999409	FALSE	#N/A	TRUE	TRUE	Stroke	rs13410885_A_T	0.00872031	FALSE	0.127789	FALSE	Not colocalised	FALSE
SeqId_10612_18	O60568	PLOD3	IVW	2	0.578672	0.232963	0.122073	1.03527	0.0129928	2.13998	0.143504	FALSE	#N/A	TRUE	TRUE	COPD	rs139578913	1	TRUE	0.0266607	FALSE	Colocalised	FALSE
SeqId_9263_57	Q9HAT2	SIAE	Wald_ratio	1	-0.603931	0.243289	-1.08078	-0.127084	0.0130516	#N/A	#N/A	#N/A	#N/A	TRUE	TRUE	Gout	rs116157936_T_C	0.000396336	FALSE	0.295739	FALSE	Not colocalised	TRUE
SeqId_14711_27	Q15828	CST6	Wald_ratio	1	-0.248295	0.100026	-0.444345	-0.0522445	0.0130533	#N/A	#N/A	#N/A	#N/A	TRUE	TRUE	Asthma	rs947847_G_A	0.0914318	FALSE	0.215467	FALSE	Not colocalised	TRUE
SeqId_15576_158	P12724	RNASE3	IVW	6	-0.205812	0.0829655	-0.368421	-0.0432021	0.0131129	4.28474	0.50919	FALSE	FALSE	TRUE	TRUE	Stroke	rs10132319_G_A	0.204606	FALSE	0.0984493	FALSE	Not colocalised	TRUE
SeqId_3587_53	O95393	BMP10	IVW	2	0.258709	0.10438	0.0541273	0.46329	0.0131927	0.0188582	0.890774	FALSE	#N/A	TRUE	TRUE	Gout	rs2231345	1	TRUE	0.185915	FALSE	Colocalised	TRUE
SeqId_15635_4	Q9H3U7	SMOC2	IVW	2	0.27174	0.109876	0.0563884	0.487093	0.0133922	7.93204	0.00485671	TRUE	#N/A	TRUE	TRUE	Gout	rs55802808_A_G	0.965536	TRUE	0.860527	TRUE	Colocalised	FALSE
SeqId_9211_19	P36955	SERPINF1	IVW	3	-0.518756	0.210284	-0.930906	-0.106606	0.0136279	3.06219	0.216299	FALSE	FALSE	TRUE	TRUE	POAG	rs115672275	1	TRUE	0.0678942	FALSE	Colocalised	TRUE
SeqId_6919_3	P02008	HBZ	IVW	2	-0.166321	0.0674533	-0.298527	-0.0341149	0.0136738	0.099856	0.752003	FALSE	#N/A	TRUE	TRUE	COPD	rs74000609_A_G	0.404734	FALSE	0.902241	TRUE	Colocalised	FALSE
SeqId_5680_54	Q9NPH6	OBP2B	IVW	2	-0.415384	0.168758	-0.746143	-0.0846255	0.0138386	1.06692	0.301643	FALSE	#N/A	TRUE	TRUE	HF	rs77507251_A_G	0.759422	TRUE	0.0655859	FALSE	Colocalised	FALSE
SeqId_10445_20	O95445	APOM	Wald_ratio	1	-0.176112	0.0715507	-0.316352	-0.0358729	0.013841	#N/A	#N/A	#N/A	#N/A	TRUE	TRUE	HF	rs805258	1	TRUE	0.329562	FALSE	Colocalised	TRUE
SeqId_5202_4	Q08752	PPID	IVW	3	0.12974	0.0527314	0.0263882	0.233091	0.0138786	6.861	0.0323707	TRUE	FALSE	TRUE	TRUE	Gout	rs17843956	1	TRUE	0.121389	FALSE	Colocalised	TRUE
SeqId_2944_66	P41271	NBL1	Wald_ratio	1	0.702344	0.285639	0.142492	1.2622	0.0139381	#N/A	#N/A	#N/A	#N/A	TRUE	TRUE	Stroke	rs10917534_T_C	0.00339803	FALSE	0.154194	FALSE	Not colocalised	FALSE
SeqId_2992_59	Q96F46	IL17RA	IVW	7	-0.186715	0.0759685	-0.335611	-0.0378199	0.0139791	1.90389	0.928322	FALSE	FALSE	TRUE	TRUE	Stroke	rs6518658_T_C	0.0257991	FALSE	0.147207	FALSE	Not colocalised	FALSE
SeqId_9370_69	Q92820	GGH	IVW	3	0.310001	0.126898	0.0612847	0.558717	0.0145695	0.859477	0.650679	FALSE	FALSE	TRUE	TRUE	Stroke	rs188792630_A_T	0.110056	FALSE	0.0368264	FALSE	Not colocalised	FALSE
SeqId_4234_8	Q01638	IL1RL1	IVW	6	-0.111201	0.0457633	-0.200895	-0.0215062	0.0151026	4.95053	0.421947	FALSE	FALSE	TRUE	TRUE	Asthma	rs12998521_T_G	0.243056	FALSE	0.0750597	FALSE	Not colocalised	FALSE
SeqId_8973_23	Q96PJ5	FCRL4	IVW	4	-0.195007	0.0803478	-0.352486	-0.0375281	0.0152228	1.34135	0.719339	FALSE	FALSE	TRUE	TRUE	Gout	rs2317231_G_T	0.255096	FALSE	0.0366929	FALSE	Not colocalised	TRUE
SeqId_7083_74	O95460	MATN4	IVW	2	0.386657	0.159346	0.0743456	0.698969	0.0152439	0.0306369	0.861053	FALSE	#N/A	TRUE	TRUE	Gout	rs6073718_G_A	0.0208935	FALSE	0.020883	FALSE	Not colocalised	TRUE
SeqId_3806_55	P54756	EPHA5	IVW	2	0.428758	0.176699	0.0824346	0.775082	0.0152457	0.000158759	0.989947	FALSE	#N/A	TRUE	TRUE	HF	rs114443196_C_G	0.0102342	FALSE	0.042003	FALSE	Not colocalised	FALSE
SeqId_9191_8	Q03403	TFF2	Wald_ratio	1	0.24442	0.100915	0.0466271	0.442213	0.0154335	#N/A	#N/A	#N/A	#N/A	TRUE	TRUE	HF	rs181499581_A_G	0.00204291	FALSE	0.140595	FALSE	Not colocalised	TRUE
SeqId_15300_66	Q9H6E4	CCDC134	Wald_ratio	1	0.735939	0.304665	0.138796	1.33308	0.0157106	#N/A	#N/A	#N/A	#N/A	TRUE	TRUE	POAG	rs133367_T_C	0.0353786	FALSE	0.247041	FALSE	Not colocalised	FALSE
SeqId_3024_18	P08697	SERPINF2	Wald_ratio	1	-0.316956	0.131248	-0.574201	-0.059711	0.0157374	#N/A	#N/A	#N/A	#N/A	TRUE	TRUE	Asthma	rs8065251	1	TRUE	0.216448	FALSE	Colocalised	TRUE
SeqId_10558_26	Q9HC56	PCDH9	IVW	2	0.207514	0.0860176	0.0389229	0.376106	0.0158451	0.0186308	0.89143	FALSE	#N/A	TRUE	TRUE	Gout	rs114804116	1	TRUE	0.200128	FALSE	Colocalised	TRUE
SeqId_3066_12	P17931	LGALS3	IVW	2	-0.356698	0.147903	-0.646583	-0.0668128	0.0158785	0.0703203	0.790871	FALSE	#N/A	TRUE	TRUE	Stroke	rs78740533	1	TRUE	0.0799067	FALSE	Colocalised	TRUE
SeqId_5680_54	Q9NPH6	OBP2B	Wald_ratio	1	-0.647224	0.268915	-1.1743	-0.120152	0.0160928	#N/A	#N/A	#N/A	#N/A	TRUE	TRUE	Stroke	rs7032776_A_G	9.37e-05	FALSE	0.0377546	FALSE	Not colocalised	FALSE
SeqId_6919_3	P02008	HBZ	IVW	2	-0.185393	0.0771742	-0.336651	-0.0341343	0.0162939	0.0873383	0.767589	FALSE	#N/A	TRUE	TRUE	VTE	rs138616089_G_C	0.00175789	FALSE	0.282254	FALSE	Not colocalised	FALSE
SeqId_17490_4	Q9H299	SH3BGRL3	IVW	2	-0.478031	0.199136	-0.86833	-0.0877327	0.0163713	0.15531	0.693512	FALSE	#N/A	TRUE	TRUE	IPF	rs6666245_C_T	0.717419	TRUE	0.266847	FALSE	Colocalised	TRUE
SeqId_3327_27	Q9HB63	NTN4	IVW	3	-0.448469	0.18786	-0.816667	-0.0802709	0.0169747	0.845772	0.655153	FALSE	FALSE	TRUE	TRUE	Stroke	rs4762601_T_C	0.0376154	FALSE	0.0314115	FALSE	Not colocalised	FALSE
SeqId_18241_18	P36551	CPOX	Wald_ratio	1	-0.884983	0.371248	-1.61263	-0.157336	0.0171348	#N/A	#N/A	#N/A	#N/A	TRUE	TRUE	IPF	#N/A	0	FALSE	0.1548	FALSE	Not colocalised	TRUE
SeqId_15604_18	P45984	MAPK9	Wald_ratio	1	0.407677	0.171095	0.0723304	0.743024	0.0171839	#N/A	#N/A	#N/A	#N/A	TRUE	TRUE	Asthma	rs74502561_A_G	0.00546526	FALSE	0.0701778	FALSE	Not colocalised	FALSE
SeqId_9416_77	P14384	CPM	Wald_ratio	1	0.741238	0.311164	0.131355	1.35112	0.0172123	#N/A	#N/A	#N/A	#N/A	TRUE	TRUE	VTE	rs149812496_A_G	0.00731714	FALSE	0.0374696	FALSE	Not colocalised	FALSE
SeqId_12356_65	P30626	SRI	IVW	2	0.531947	0.223346	0.0941971	0.969698	0.0172321	2.92014	0.0874802	FALSE	#N/A	TRUE	TRUE	Gout	rs115290014_G_T	0.347038	FALSE	0.222997	FALSE	Not colocalised	FALSE
SeqId_4129_72	P00751	CFB	IVW	4	-0.162129	0.0681025	-0.295607	-0.0286503	0.0172818	2.49417	0.476345	FALSE	FALSE	TRUE	TRUE	HF	rs2267644_A_G	0.0874562	FALSE	0.420295	FALSE	Not colocalised	TRUE
SeqId_13983_27	Q08257	CRYZ	IVW	5	0.0790012	0.0331927	0.0139447	0.144058	0.017309	0.807539	0.937434	FALSE	FALSE	TRUE	TRUE	Asthma	rs72973628	1	TRUE	0.0184534	FALSE	Colocalised	TRUE
SeqId_15427_35	P58215	LOXL3	Wald_ratio	1	-0.59816	0.251404	-1.09091	-0.105407	0.0173468	#N/A	#N/A	#N/A	#N/A	TRUE	TRUE	Gout	rs79644206_A_C	0.00825939	FALSE	0.265012	FALSE	Not colocalised	FALSE
SeqId_3291_30	P06734	FCER2	IVW	2	0.457408	0.192571	0.0799763	0.83484	0.017536	0.064571	0.799412	FALSE	#N/A	TRUE	TRUE	HF	rs183644227_G_A	0.0233723	FALSE	0.0697566	FALSE	Not colocalised	TRUE
SeqId_12396_19	Q6NVY1	HIBCH	IVW	3	-0.134966	0.0568375	-0.246365	-0.0235663	0.0175684	3.74851	0.153469	FALSE	FALSE	TRUE	TRUE	HF	rs67791002_C_A	0.242114	FALSE	0.164808	FALSE	Not colocalised	TRUE
SeqId_5736_1	Q5T2D2	TREML2	IVW	4	0.256292	0.108071	0.0444766	0.468107	0.0177154	3.7822	0.285964	FALSE	FALSE	TRUE	TRUE	VTE	rs112875193_A_G	0.0113244	FALSE	0.0776937	FALSE	Not colocalised	FALSE
SeqId_17818_22	Q9Y2Z0	SUGT1	Wald_ratio	1	-0.451709	0.190478	-0.825047	-0.0783714	0.0177187	#N/A	#N/A	#N/A	#N/A	TRUE	TRUE	POAG	rs115969801_A_C	0.00240273	FALSE	0.0936486	FALSE	Not colocalised	FALSE
SeqId_3324_51	Q9HBG7	LY9	IVW	6	0.175323	0.0739721	0.0303404	0.320306	0.0177822	2.52035	0.773427	FALSE	FALSE	TRUE	TRUE	HF	rs12072834_T_C	0.010774	FALSE	0.0812101	FALSE	Not colocalised	FALSE
SeqId_15499_11	O75882	ATRN	IVW	6	0.109089	0.0460298	0.0188726	0.199306	0.0177894	1.63228	0.897319	FALSE	FALSE	TRUE	TRUE	Asthma	rs6051598_A_G	0.0217822	FALSE	0.0410774	FALSE	Not colocalised	TRUE
SeqId_2687_2	Q16674	MIA	IVW	3	0.105241	0.0444442	0.0181325	0.19235	0.0178871	1.96112	0.375101	FALSE	FALSE	TRUE	TRUE	COPD	rs1709127_T_C	0.00439251	FALSE	0.104761	FALSE	Not colocalised	TRUE
SeqId_6077_63	Q9NZK5	CECR1	IVW	2	-0.34685	0.146697	-0.634371	-0.0593287	0.0180596	0.01384	0.90635	FALSE	#N/A	TRUE	TRUE	COPD	rs5746410_G_A	0.0016887	FALSE	0.120649	FALSE	Not colocalised	TRUE
SeqId_6556_5	Q9UJA9	ENPP5	IVW	3	-0.215852	0.0913961	-0.394985	-0.036719	0.0181904	4.04365	0.132413	FALSE	FALSE	TRUE	TRUE	Stroke	rs73735769_A_C	0.455925	FALSE	0.154512	FALSE	Not colocalised	TRUE
SeqId_10391_1	Q9Y5C1	ANGPTL3	Wald_ratio	1	0.444877	0.188672	0.0750793	0.814675	0.0183769	#N/A	#N/A	#N/A	#N/A	TRUE	TRUE	VTE	rs17124210_T_C	0.00144326	FALSE	0.220079	FALSE	Not colocalised	FALSE
SeqId_5087_5	Q969J5	IL22RA2	IVW	2	-0.391165	0.165965	-0.716451	-0.0658792	0.0184277	0.345455	0.556698	FALSE	#N/A	TRUE	TRUE	POAG	rs72987488_T_C	0.00445307	FALSE	0.108052	FALSE	Not colocalised	TRUE
SeqId_3457_57	Q15063	POSTN	IVW	2	0.337463	0.143475	0.0562574	0.618668	0.0186692	0.167602	0.682252	FALSE	#N/A	TRUE	TRUE	Gout	rs148968212_T_C	0.0101582	FALSE	0.0777116	FALSE	Not colocalised	TRUE
SeqId_15503_20	O00292	LEFTY2	IVW	6	0.149902	0.0637624	0.0249297	0.274874	0.018726	4.68324	0.455747	FALSE	FALSE	TRUE	TRUE	Stroke	rs185572938_G_A	0.0101643	FALSE	0.120724	FALSE	Not colocalised	TRUE
SeqId_9837_60	P15559	NQO1	IVW	3	0.0999305	0.0425132	0.0166062	0.183255	0.0187444	1.13801	0.566089	FALSE	FALSE	TRUE	TRUE	HF	#N/A	0	FALSE	0.0449082	FALSE	Not colocalised	TRUE
SeqId_9482_110	Q9BW91	NUDT9	IVW	3	-0.132719	0.0564827	-0.243423	-0.0220146	0.0187874	2.58732	0.274265	FALSE	FALSE	TRUE	TRUE	VTE	rs6825532_G_A	0.881207	TRUE	0.323358	FALSE	Colocalised	FALSE
SeqId_13463_1	Q92626	PXDN	IVW	2	-0.153211	0.0652268	-0.281053	-0.0253688	0.0188292	0.232506	0.629672	FALSE	#N/A	TRUE	TRUE	Asthma	rs4621187_T_C	0.0133476	FALSE	0.052651	FALSE	Not colocalised	FALSE
SeqId_3607_71	Q9UBP4	DKK3	IVW	4	-0.191108	0.0815189	-0.350882	-0.0313335	0.019061	1.69264	0.638571	FALSE	FALSE	TRUE	TRUE	VTE	rs76031078_T_C	0.00141706	FALSE	0.0867557	FALSE	Not colocalised	TRUE
SeqId_15615_8	O75022	LILRB3	IVW	8	0.15962	0.068161	0.0260265	0.293213	0.0191909	6.40168	0.493706	FALSE	FALSE	TRUE	TRUE	Asthma	rs8111620_C_T	0.145429	FALSE	0.0797526	FALSE	Not colocalised	TRUE
SeqId_10666_7	Q9UJJ9	GNPTG	IVW	4	-0.391052	0.167012	-0.718391	-0.0637138	0.0192087	1.67756	0.641935	FALSE	FALSE	TRUE	TRUE	POAG	rs13330580_A_G	0.00531391	FALSE	0.116268	FALSE	Not colocalised	TRUE
SeqId_6576_1	Q93070	ART4	IVW	2	0.0658794	0.0281537	0.0106991	0.12106	0.0192844	1.65081	0.198849	FALSE	#N/A	TRUE	TRUE	Asthma	rs11056199	1	TRUE	0.0641723	FALSE	Colocalised	TRUE
SeqId_6388_21	Q96EE4	CCDC126	IVW	4	-0.234397	0.100177	-0.43074	-0.0380545	0.0192921	5.00594	0.171363	FALSE	FALSE	TRUE	TRUE	COPD	rs2003553_T_C	0.988167	TRUE	0.85202	TRUE	Colocalised	FALSE
SeqId_5465_32	O60243	HS6ST1	Wald_ratio	1	0.624111	0.267301	0.100201	1.14802	0.0195506	#N/A	#N/A	#N/A	#N/A	TRUE	TRUE	VTE	rs112712634_G_A	0.015656	FALSE	0.110833	FALSE	Not colocalised	FALSE
SeqId_5621_64	Q9NS62	THSD1	Wald_ratio	1	0.805943	0.345567	0.128631	1.48326	0.0196886	#N/A	#N/A	#N/A	#N/A	TRUE	TRUE	POAG	#N/A	0	FALSE	0.0694232	FALSE	Not colocalised	FALSE
SeqId_4924_32	P03956	MMP1	IVW	3	-0.287225	0.123377	-0.529039	-0.0454105	0.0199107	3.78089	0.151004	FALSE	FALSE	TRUE	TRUE	VTE	rs112323130_A_G	0.0406708	FALSE	0.0764977	FALSE	Not colocalised	FALSE
SeqId_18225_13	Q9NRV9	HEBP1	IVW	7	-0.170332	0.0732022	-0.313806	-0.0268586	0.019972	2.12806	0.907552	FALSE	FALSE	TRUE	TRUE	VTE	rs10772631	1	TRUE	0.113572	FALSE	Colocalised	TRUE
SeqId_15452_5	P21589	NT5E	IVW	3	0.262288	0.11274	0.0413224	0.483254	0.0199923	2.0751	0.354322	FALSE	FALSE	TRUE	TRUE	HF	rs77877950_G_T	0.0214341	FALSE	0.340034	FALSE	Not colocalised	FALSE
SeqId_5618_50	P58499	FAM3B	Wald_ratio	1	-0.184493	0.0794054	-0.340127	-0.0288582	0.0201561	#N/A	#N/A	#N/A	#N/A	TRUE	TRUE	COPD	rs424992_C_T	0.464027	FALSE	0.155366	FALSE	Not colocalised	FALSE
SeqId_18220_141	Q9HD15	SRA1	Wald_ratio	1	-0.219574	0.0945114	-0.404817	-0.0343319	0.0201654	#N/A	#N/A	#N/A	#N/A	TRUE	TRUE	COPD	rs250431	1	TRUE	0.31306	FALSE	Colocalised	FALSE
SeqId_19267_14	Q16775	HAGH	IVW	2	-0.498369	0.214547	-0.918874	-0.0778649	0.020185	1.86733	0.171781	FALSE	#N/A	TRUE	TRUE	HF	rs189150538_T_C	0.000951636	FALSE	0.0467223	FALSE	Not colocalised	FALSE
SeqId_7140_1	P08217	CELA2A	IVW	2	-0.638177	0.274968	-1.1771	-0.099249	0.0202916	0.146835	0.701578	FALSE	#N/A	TRUE	TRUE	Stroke	rs34779046_A_G	0.00297165	FALSE	0.109749	FALSE	Not colocalised	FALSE
SeqId_3077_66	P00742	F10	IVW	2	-0.499509	0.215222	-0.921337	-0.0776807	0.0202925	7.18198	0.00736394	TRUE	#N/A	TRUE	TRUE	Stroke	rs569557_A_G	0.71898	TRUE	0.785552	TRUE	Colocalised	TRUE
SeqId_8687_26	Q9NUM4	TMEM106B	Wald_ratio	1	0.798329	0.344251	0.123597	1.47306	0.0203933	#N/A	#N/A	#N/A	#N/A	TRUE	TRUE	POAG	rs10231557_G_A	0.00682831	FALSE	0.370727	FALSE	Not colocalised	TRUE
SeqId_11145_72	Q6ZVL6	KIAA1549L	IVW	3	-0.246675	0.106412	-0.455238	-0.038111	0.0204434	1.67098	0.433662	FALSE	FALSE	TRUE	TRUE	HF	rs114644501_A_G	0.00961312	FALSE	0.0504954	FALSE	Not colocalised	FALSE
SeqId_11696_7	P29373	CRABP2	IVW	4	0.41671	0.180449	0.0630368	0.770384	0.0209271	3.18378	0.364149	FALSE	FALSE	TRUE	TRUE	Stroke	rs3806412	1	TRUE	0.471004	FALSE	Colocalised	FALSE
SeqId_15542_19	P12532	CKMT1A	Wald_ratio	1	0.304262	0.131859	0.0458184	0.562706	0.0210281	#N/A	#N/A	#N/A	#N/A	TRUE	TRUE	Gout	rs74009168_A_G	0.00102455	FALSE	0.410666	FALSE	Not colocalised	FALSE
SeqId_3378_49	P49862	KLK7	IVW	2	0.340054	0.147392	0.0511699	0.628937	0.0210474	0.079717	0.777681	FALSE	#N/A	TRUE	TRUE	Gout	rs139233239_A_G	0.00294217	FALSE	0.106036	FALSE	Not colocalised	TRUE
SeqId_3314_74	P56159	GFRA1	Wald_ratio	1	-0.390925	0.169946	-0.724019	-0.0578301	0.0214321	#N/A	#N/A	#N/A	#N/A	TRUE	TRUE	VTE	rs76576507_T_C	0.081895	FALSE	0.147363	FALSE	Not colocalised	FALSE
SeqId_15316_262	Q9NX01	TXNL4B	Wald_ratio	1	-0.61061	0.26575	-1.13148	-0.0897403	0.0215796	#N/A	#N/A	#N/A	#N/A	TRUE	TRUE	IPF	#N/A	0	FALSE	0.114938	FALSE	Not colocalised	FALSE
SeqId_15526_33	P48637	GSS	IVW	2	0.179129	0.0779717	0.026307	0.33195	0.0215985	1.98094	0.159291	FALSE	#N/A	TRUE	TRUE	VTE	rs77059508_T_C	0.0672603	FALSE	0.358851	FALSE	Not colocalised	FALSE
SeqId_13102_1	Q96BQ1	FAM3D	IVW	2	0.233507	0.101734	0.0341123	0.432902	0.0217175	0.114638	0.734924	FALSE	#N/A	TRUE	TRUE	COPD	rs73837965_T_C	0.00487736	FALSE	0.16528	FALSE	Not colocalised	FALSE
SeqId_2944_66	P41271	NBL1	Wald_ratio	1	0.663203	0.288968	0.0968266	1.22958	0.0217287	#N/A	#N/A	#N/A	#N/A	TRUE	TRUE	VTE	rs72661043_G_A	0.00333809	FALSE	0.0823385	FALSE	Not colocalised	FALSE
SeqId_4187_49	P52209	PGD	Wald_ratio	1	-0.289751	0.12631	-0.537319	-0.0421827	0.0217927	#N/A	#N/A	#N/A	#N/A	TRUE	TRUE	HF	rs190027088_A_T	0.00322268	FALSE	0.304726	FALSE	Not colocalised	TRUE
SeqId_12374_8	Q15102	PAFAH1B3	Wald_ratio	1	-0.502355	0.219015	-0.931624	-0.0730868	0.0218073	#N/A	#N/A	#N/A	#N/A	TRUE	TRUE	Gout	#N/A	0	FALSE	0.0799281	FALSE	Not colocalised	FALSE
SeqId_12449_16	O43447	PPIH	IVW	2	0.438979	0.191445	0.0637542	0.814203	0.0218491	0.000168753	0.989635	FALSE	#N/A	TRUE	TRUE	Stroke	rs72955192_C_T	0.00939535	FALSE	0.150066	FALSE	Not colocalised	TRUE
SeqId_3600_2	Q13231	CHIT1	IVW	5	0.110984	0.0484566	0.0160113	0.205958	0.0219988	2.25783	0.688457	FALSE	FALSE	TRUE	TRUE	VTE	rs10158980_C_T	0.0201521	FALSE	0.0641104	FALSE	Not colocalised	FALSE
SeqId_15326_64	P32455	GBP1	IVW	2	0.407265	0.177827	0.0587302	0.7558	0.022008	1.76974	0.183414	FALSE	#N/A	TRUE	TRUE	COPD	rs112791152_C_A	0.00367471	FALSE	0.058401	FALSE	Not colocalised	FALSE
SeqId_15314_49	Q9Y696	CLIC4	IVW	3	-0.326626	0.14267	-0.606253	-0.0469982	0.0220571	3.39609	0.183041	FALSE	FALSE	TRUE	TRUE	HF	rs72872447_T_C	0.578445	FALSE	0.0425157	FALSE	Not colocalised	FALSE
SeqId_12524_18	Q96F10	SAT2	Wald_ratio	1	-0.616207	0.269232	-1.1439	-0.0885119	0.0220935	#N/A	#N/A	#N/A	#N/A	TRUE	TRUE	VTE	rs80241874_G_A	0.0078618	FALSE	0.065459	FALSE	Not colocalised	FALSE
SeqId_5657_28	Q11201	ST3GAL1	IVW	4	-0.273136	0.119344	-0.507046	-0.0392256	0.0221003	3.13264	0.371623	FALSE	FALSE	TRUE	TRUE	Gout	rs7844423_A_C	0.00366708	FALSE	0.0260325	FALSE	Not colocalised	TRUE
SeqId_3367_8	Q9UGM5	FETUB	IVW	3	-0.147827	0.0646343	-0.274508	-0.0211465	0.0221879	1.22892	0.540934	FALSE	FALSE	TRUE	TRUE	HF	rs4626092_A_G	0.00219744	FALSE	0.233495	FALSE	Not colocalised	TRUE
SeqId_6925_26	Q9Y5X2	SNX8	IVW	3	-0.210286	0.0919582	-0.39052	-0.030051	0.0222102	0.876241	0.645248	FALSE	FALSE	TRUE	TRUE	Asthma	rs115060011_C_T	0.00909464	FALSE	0.0156469	FALSE	Not colocalised	FALSE
SeqId_9021_1	Q96D42	HAVCR1	Wald_ratio	1	0.450382	0.197022	0.0642194	0.836545	0.0222572	#N/A	#N/A	#N/A	#N/A	TRUE	TRUE	COPD	rs116035487_T_C	0.358514	FALSE	0.208802	FALSE	Not colocalised	FALSE
SeqId_3302_58	O76096	CST7	IVW	5	0.0761795	0.0333389	0.0108365	0.141523	0.0223125	2.93681	0.568456	FALSE	FALSE	TRUE	TRUE	Asthma	rs78394156_T_C	0.540809	FALSE	0.030078	FALSE	Not colocalised	FALSE
SeqId_3378_49	P49862	KLK7	IVW	2	0.331629	0.145136	0.0471684	0.61609	0.0223152	0.0241059	0.876616	FALSE	#N/A	TRUE	TRUE	HF	rs1654531	1	TRUE	0.117633	FALSE	Colocalised	TRUE
SeqId_19262_219	P49748	ACADVL	IVW	3	0.16579	0.0725587	0.0235779	0.308003	0.0223179	1.95144	0.376922	FALSE	FALSE	TRUE	TRUE	Gout	rs77917598_A_G	0.0995869	FALSE	0.156783	FALSE	Not colocalised	TRUE
SeqId_2900_53	Q16627	CCL14	IVW	2	0.205137	0.0898344	0.0290645	0.381209	0.022401	0.0295873	0.86343	FALSE	#N/A	TRUE	TRUE	COPD	rs73989732_A_G	0.00757554	FALSE	0.101975	FALSE	Not colocalised	TRUE
SeqId_16918_198	O15455	TLR3	IVW	2	-0.138148	0.0605924	-0.256907	-0.0193889	0.0226104	0.528221	0.467356	FALSE	#N/A	TRUE	TRUE	Asthma	rs78275482_T_C	0.0409216	FALSE	0.0807278	FALSE	Not colocalised	TRUE
SeqId_5363_51	O15041	SEMA3E	IVW	4	0.218003	0.0956984	0.0304371	0.405568	0.0227256	0.516218	0.915314	FALSE	FALSE	TRUE	TRUE	Stroke	#N/A	0	FALSE	0.0901345	FALSE	Not colocalised	TRUE
SeqId_8973_23	Q96PJ5	FCRL4	IVW	3	0.688326	0.302178	0.0960666	1.28058	0.0227339	3.32298	0.189856	FALSE	FALSE	TRUE	TRUE	IPF	rs59774234_T_G	0.117688	FALSE	0.25805	FALSE	Not colocalised	TRUE
SeqId_8480_29	Q12805	EFEMP1	Wald_ratio	1	-0.605765	0.267186	-1.12945	-0.0820816	0.0233775	#N/A	#N/A	#N/A	#N/A	TRUE	TRUE	Gout	rs4146921	1	TRUE	0.206816	FALSE	Colocalised	FALSE
SeqId_11480_1	P30838	ALDH3A1	IVW	2	-0.742274	0.328499	-1.38612	-0.0984284	0.0238464	0.214519	0.643248	FALSE	#N/A	TRUE	TRUE	POAG	rs139144708_A_G	0.00158813	FALSE	0.132219	FALSE	Not colocalised	FALSE
SeqId_2480_58	P35625	TIMP3	IVW	2	0.723171	0.320277	0.0954397	1.3509	0.0239485	0.129075	0.719393	FALSE	#N/A	TRUE	TRUE	IPF	rs2858341_A_G	0.0109271	FALSE	0.049761	FALSE	Not colocalised	FALSE
SeqId_4276_10	P30086	PEBP1	IVW	2	-0.291403	0.129441	-0.545102	-0.0377027	0.0243705	5.97109	0.0145423	TRUE	#N/A	TRUE	TRUE	Stroke	rs55636836_C_T	0.124022	FALSE	0.195335	FALSE	Not colocalised	FALSE
SeqId_12575_30	P11586	MTHFD1	IVW	3	0.267037	0.118644	0.0344992	0.499575	0.0244018	1.47892	0.477372	FALSE	FALSE	TRUE	TRUE	VTE	rs36206353_G_C	0.0682735	FALSE	0.2369	FALSE	Not colocalised	TRUE
SeqId_5015_15	Q13093	PLA2G7	IVW	5	0.158841	0.0707712	0.0201323	0.29755	0.0248045	1.99776	0.736171	FALSE	FALSE	TRUE	TRUE	VTE	rs10214681	1	TRUE	0.176665	FALSE	Colocalised	TRUE
SeqId_12594_5	P28676	GCA	IVW	2	-0.374864	0.167061	-0.702298	-0.0474295	0.0248409	0.00264088	0.959015	FALSE	#N/A	TRUE	TRUE	COPD	rs17783344	1	TRUE	0.117301	FALSE	Colocalised	TRUE
SeqId_6520_87	P08493	MGP	IVW	2	-0.612389	0.273047	-1.14755	-0.0772265	0.02491	0.31247	0.576168	FALSE	#N/A	TRUE	TRUE	IPF	rs78966638_T_C	0.00335061	FALSE	0.175317	FALSE	Not colocalised	FALSE
SeqId_13545_97	Q8N9N8	EIF1AD	IVW	2	-0.291402	0.130064	-0.546322	-0.0364812	0.0250617	1.50965	0.219192	FALSE	#N/A	TRUE	TRUE	Gout	rs72928879	1	TRUE	0.0962547	FALSE	Colocalised	TRUE
SeqId_17685_9	P06727	APOA4	Wald_ratio	1	0.370912	0.165732	0.0460763	0.695747	0.02522	#N/A	#N/A	#N/A	#N/A	TRUE	TRUE	Asthma	rs189761927_T_C	0.00154074	FALSE	0.036156	FALSE	Not colocalised	FALSE
SeqId_7128_9	Q5GFL6	VWA2	IVW	4	-0.280692	0.125622	-0.526907	-0.034477	0.0254559	0.474734	0.924406	FALSE	FALSE	TRUE	TRUE	Stroke	rs112474922_T_C	0.0280934	FALSE	0.342932	FALSE	Not colocalised	TRUE
SeqId_2665_26	Q02223	TNFRSF17	IVW	2	-0.34862	0.156057	-0.654487	-0.0427531	0.0254882	0.166972	0.682817	FALSE	#N/A	TRUE	TRUE	HF	rs78114797_A_G	0.00269925	FALSE	0.0829326	FALSE	Not colocalised	FALSE
SeqId_4160_49	P08253	MMP2	IVW	4	0.202359	0.0907965	0.0244011	0.380317	0.0258333	2.25124	0.521926	FALSE	FALSE	TRUE	TRUE	Gout	rs74782302_T_C	0.00249031	FALSE	0.0617917	FALSE	Not colocalised	TRUE
SeqId_11476_43	Q9UN37	VPS4A	Wald_ratio	1	-0.502439	0.225685	-0.944781	-0.0600973	0.0259948	#N/A	#N/A	#N/A	#N/A	TRUE	TRUE	Gout	rs74581489_T_C	0.185817	FALSE	0.155555	FALSE	Not colocalised	FALSE
SeqId_6557_50	Q8TF66	LRRC15	IVW	3	0.184141	0.0827942	0.0218675	0.346415	0.0261429	6.29496	0.0429603	TRUE	FALSE	TRUE	TRUE	COPD	rs114706714_A_G	0.0047948	FALSE	0.15436	FALSE	Not colocalised	FALSE
SeqId_8660_5	Q9NRN5	OLFML3	Wald_ratio	1	-0.351956	0.158629	-0.66287	-0.0410429	0.0265048	#N/A	#N/A	#N/A	#N/A	TRUE	TRUE	VTE	#N/A	0	FALSE	0.0849474	FALSE	Not colocalised	TRUE
SeqId_17460_51	P20591	MX1	IVW	2	-0.197668	0.0891372	-0.372374	-0.0229624	0.026584	2.1114	0.146205	FALSE	#N/A	TRUE	TRUE	Asthma	rs62219580_G_A	0.00269891	FALSE	0.0227626	FALSE	Not colocalised	FALSE
SeqId_9078_207	Q13884	SNTB1	Wald_ratio	1	-0.656375	0.296096	-1.23672	-0.0760278	0.026639	#N/A	#N/A	#N/A	#N/A	TRUE	TRUE	POAG	rs6983952	1	TRUE	0.200831	FALSE	Colocalised	FALSE
SeqId_11237_49	Q15113	PCOLCE	IVW	2	0.183729	0.0830201	0.0210126	0.346445	0.026893	0.0413582	0.838848	FALSE	#N/A	TRUE	TRUE	COPD	rs147612265	1	TRUE	0.04982	FALSE	Colocalised	TRUE
SeqId_4549_78	Q11128	FUT5	IVW	3	-0.239786	0.108358	-0.452163	-0.0274087	0.0269038	0.166918	0.919929	FALSE	FALSE	TRUE	TRUE	Gout	rs116386264_C_G	0.0324302	FALSE	0.0526642	FALSE	Not colocalised	TRUE
SeqId_6359_50	Q8NAT1	POMGNT2	IVW	2	0.977598	0.441806	0.111674	1.84352	0.0269162	0.0494706	0.823987	FALSE	#N/A	TRUE	TRUE	IPF	rs2372070_C_T	0.0441521	FALSE	0.0698678	FALSE	Not colocalised	FALSE
SeqId_9837_60	P15559	NQO1	IVW	4	0.0613781	0.0277642	0.00696132	0.115795	0.027057	1.40236	0.704982	FALSE	FALSE	TRUE	TRUE	VTE	rs147928160_A_G	0.00806314	FALSE	0.0884549	FALSE	Not colocalised	TRUE
SeqId_9211_19	P36955	SERPINF1	IVW	3	-0.232278	0.105201	-0.438469	-0.0260878	0.0272482	0.284834	0.867259	FALSE	FALSE	TRUE	TRUE	COPD	rs61554917_G_A	0.0066055	FALSE	0.0994999	FALSE	Not colocalised	TRUE
SeqId_18218_48	Q96F85	CNRIP1	IVW	3	0.203016	0.092172	0.0223621	0.38367	0.0276246	0.418468	0.811205	FALSE	FALSE	TRUE	TRUE	POAG	rs76309491_T_C	0.0111254	FALSE	0.0468511	FALSE	Not colocalised	FALSE
SeqId_6620_82	Q96FE5	LINGO1	IVW	4	0.151952	0.0690557	0.016605	0.287299	0.027777	4.24302	0.236389	FALSE	FALSE	TRUE	TRUE	Asthma	rs907400_C_A	0.0259055	FALSE	0.0154554	FALSE	Not colocalised	FALSE
SeqId_2837_3	P08581	MET	IVW	2	-0.179237	0.0814997	-0.338973	-0.0195004	0.0278613	0.0262774	0.871225	FALSE	#N/A	TRUE	TRUE	Gout	rs139519343_A_G	0.00414109	FALSE	0.10566	FALSE	Not colocalised	TRUE
SeqId_3421_54	P32971	TNFSF8	Wald_ratio	1	0.380178	0.173125	0.0408531	0.719503	0.0280938	#N/A	#N/A	#N/A	#N/A	TRUE	TRUE	Asthma	#N/A	0	FALSE	0.0505884	FALSE	Not colocalised	FALSE
SeqId_13692_154	O95388	WISP1	Wald_ratio	1	0.692429	0.31536	0.0743229	1.31053	0.0281151	#N/A	#N/A	#N/A	#N/A	TRUE	TRUE	POAG	#N/A	0	FALSE	0.0511074	FALSE	Not colocalised	FALSE
SeqId_19188_21	Q99733	NAP1L4	IVW	2	0.130135	0.0593562	0.0137988	0.246471	0.0283478	0.614531	0.433087	FALSE	#N/A	TRUE	TRUE	Asthma	rs60375535_A_G	0.00692136	FALSE	0.177336	FALSE	Not colocalised	FALSE
SeqId_18387_7	P50502	ST13	IVW	2	-0.427754	0.195518	-0.810963	-0.0445451	0.0286846	0.90497	0.341453	FALSE	#N/A	TRUE	TRUE	Gout	rs138342	1	TRUE	0.0492556	FALSE	Colocalised	FALSE
SeqId_3060_43	P02748	C9	Wald_ratio	1	0.296276	0.135545	0.0306082	0.561943	0.028829	#N/A	#N/A	#N/A	#N/A	TRUE	TRUE	Stroke	rs16868619	1	TRUE	0.197696	FALSE	Colocalised	TRUE
SeqId_12475_48	Q9NZA1	CLIC5	Wald_ratio	1	-0.368858	0.168862	-0.699827	-0.0378891	0.0289344	#N/A	#N/A	#N/A	#N/A	TRUE	TRUE	Asthma	rs3777599_T_G	0.273639	FALSE	0.311442	FALSE	Not colocalised	FALSE
SeqId_4309_59	P60174	TPI1	IVW	2	0.208734	0.0958055	0.0209586	0.396509	0.029352	4.17791	0.0409542	TRUE	#N/A	TRUE	TRUE	HF	rs144038929	1	TRUE	0.34965	FALSE	Colocalised	FALSE
SeqId_3194_36	Q9HCN6	GP6	IVW	3	-0.467498	0.214704	-0.88831	-0.0466859	0.0294502	1.38403	0.500565	FALSE	FALSE	TRUE	TRUE	IPF	rs12386122_T_C	0.00197319	FALSE	0.202408	FALSE	Not colocalised	TRUE
SeqId_11405_150	Q9H257	CARD9	Wald_ratio	1	-0.716552	0.329413	-1.3622	-0.0709019	0.0296124	#N/A	#N/A	#N/A	#N/A	TRUE	TRUE	HF	rs364521_G_A	0.00246867	FALSE	0.0293873	FALSE	Not colocalised	FALSE
SeqId_9177_6	P58499	FAM3B	IVW	2	-0.113947	0.0524907	-0.216827	-0.0110668	0.0299465	2.17387	0.140373	FALSE	#N/A	TRUE	TRUE	COPD	rs424992_C_T	0.464027	FALSE	0.155366	FALSE	Not colocalised	TRUE
SeqId_17702_53	P22309	UGT1A1	Wald_ratio	1	-0.180636	0.0833523	-0.344007	-0.0172659	0.0302239	#N/A	#N/A	#N/A	#N/A	TRUE	TRUE	Gout	rs2602364_A_G	0.00248017	FALSE	0.138751	FALSE	Not colocalised	FALSE
SeqId_2888_49	P10643	C7	IVW	4	0.140061	0.0646505	0.0133489	0.266774	0.0302774	3.01382	0.389499	FALSE	FALSE	TRUE	TRUE	Asthma	rs71623870_C_T	0.446908	FALSE	0.325358	FALSE	Not colocalised	FALSE
SeqId_5363_51	O15041	SEMA3E	IVW	4	0.164215	0.075828	0.015595	0.312835	0.0303397	1.93485	0.586039	FALSE	FALSE	TRUE	TRUE	COPD	rs57895211_G_A	0.218052	FALSE	0.196359	FALSE	Not colocalised	TRUE
SeqId_3232_28	P13686	ACP5	IVW	2	0.224166	0.103564	0.0211851	0.427147	0.0304241	2.44226	0.118106	FALSE	#N/A	TRUE	TRUE	Asthma	rs75825622_C_T	0.533965	FALSE	0.0405085	FALSE	Not colocalised	FALSE
SeqId_12386_11	Q9H4A4	RNPEP	IVW	5	-0.145602	0.0672688	-0.277447	-0.013758	0.030427	4.05616	0.398459	FALSE	FALSE	TRUE	TRUE	VTE	rs72742041_G_A	0.0320564	FALSE	0.10461	FALSE	Not colocalised	TRUE
SeqId_15449_33	Q96H15	TIMD4	IVW	2	-0.248372	0.114839	-0.473453	-0.0232913	0.0305581	0.665995	0.414452	FALSE	#N/A	TRUE	TRUE	VTE	rs115797909_A_G	0.056298	FALSE	0.0865389	FALSE	Not colocalised	TRUE
SeqId_2658_27	Q16288	NTRK3	IVW	3	-0.331243	0.153262	-0.631631	-0.0308547	0.0306734	1.6071	0.447736	FALSE	FALSE	TRUE	TRUE	HF	rs74841635_T_G	0.0557229	FALSE	0.212315	FALSE	Not colocalised	FALSE
SeqId_9839_148	P58753	TIRAP	IVW	3	0.271819	0.125963	0.0249359	0.518701	0.0309335	1.10978	0.574136	FALSE	FALSE	TRUE	TRUE	HF	rs496840_C_A	0.00989394	FALSE	0.182248	FALSE	Not colocalised	FALSE
SeqId_6556_5	Q9UJA9	ENPP5	IVW	3	-0.167418	0.077594	-0.3195	-0.0153369	0.0309575	1.57407	0.455192	FALSE	FALSE	TRUE	TRUE	VTE	rs7768983_T_C	0.0136878	FALSE	0.264104	FALSE	Not colocalised	TRUE
SeqId_3872_2	P13693	TPT1	IVW	2	0.619795	0.287503	0.0563005	1.18329	0.0311001	0.733888	0.391626	FALSE	#N/A	TRUE	TRUE	POAG	rs551945656	1	TRUE	0.0409517	FALSE	Colocalised	FALSE
SeqId_9940_35	Q4G0W2	DUSP28	IVW	2	-0.16517	0.0767041	-0.315508	-0.0148332	0.0312915	1.96393	0.161094	FALSE	#N/A	TRUE	TRUE	Stroke	rs6760138_A_G	0.0595145	FALSE	0.0950845	FALSE	Not colocalised	FALSE
SeqId_5060_62	Q9NZQ7	CD274	Wald_ratio	1	-0.488569	0.226904	-0.9333	-0.0438378	0.031303	#N/A	#N/A	#N/A	#N/A	TRUE	TRUE	VTE	rs147125731_T_C	0.000285053	FALSE	0.164271	FALSE	Not colocalised	FALSE
SeqId_13132_14	Q13591	SEMA5A	IVW	5	0.543046	0.252259	0.0486276	1.03746	0.0313397	3.20821	0.523605	FALSE	FALSE	TRUE	TRUE	IPF	rs16882243_G_C	0.0060546	FALSE	0.0766537	FALSE	Not colocalised	FALSE
SeqId_14079_14	Q13478	IL18R1	IVW	3	-0.2226	0.103584	-0.425621	-0.0195793	0.0316358	0.167463	0.919678	FALSE	FALSE	TRUE	TRUE	Stroke	rs17821875_G_A	0.143299	FALSE	0.033603	FALSE	Not colocalised	FALSE
SeqId_5601_2	Q96PD5	PGLYRP2	IVW	4	-0.228076	0.106162	-0.43615	-0.0200032	0.0316831	2.26533	0.519196	FALSE	FALSE	TRUE	TRUE	POAG	rs8113132_T_C	0.0916775	FALSE	0.118927	FALSE	Not colocalised	TRUE
SeqId_13594_158	Q9UJY5	GGA1	Wald_ratio	1	0.41231	0.191999	0.0359923	0.788628	0.0317566	#N/A	#N/A	#N/A	#N/A	TRUE	TRUE	VTE	rs59101009_T_C	0.0592187	FALSE	0.135307	FALSE	Not colocalised	FALSE
SeqId_7083_74	O95460	MATN4	IVW	2	0.334644	0.156118	0.0286585	0.640629	0.0320703	0.142522	0.705786	FALSE	#N/A	TRUE	TRUE	VTE	rs6104098	1	TRUE	0.0252644	FALSE	Colocalised	TRUE
SeqId_5392_73	P25445	FAS	IVW	2	0.232062	0.108386	0.0196294	0.444495	0.0322684	4.65e-06	0.998279	FALSE	#N/A	TRUE	TRUE	VTE	rs6586167_T_G	0.370708	FALSE	0.099077	FALSE	Not colocalised	TRUE
SeqId_3066_12	P17931	LGALS3	IVW	2	-0.285089	0.133299	-0.546349	-0.0238284	0.0324581	0.663346	0.415381	FALSE	#N/A	TRUE	TRUE	Gout	rs79825863	1	TRUE	0.0423716	FALSE	Colocalised	TRUE
SeqId_14151_4	P05161	ISG15	IVW	2	0.100814	0.0471452	0.00841161	0.193217	0.0324856	1.71633	0.190166	FALSE	#N/A	TRUE	TRUE	Asthma	rs189179306	1	TRUE	0.0360156	FALSE	Colocalised	TRUE
SeqId_17814_8	O95861	BPNT1	IVW	2	0.476948	0.223057	0.0397635	0.914132	0.0324981	0.109829	0.740339	FALSE	#N/A	TRUE	TRUE	Stroke	rs34080032	1	TRUE	0.0561349	FALSE	Colocalised	TRUE
SeqId_5256_86	O76074	PDE5A	IVW	3	-0.153367	0.0717304	-0.293956	-0.0127778	0.0325085	5.11511	0.0774938	FALSE	FALSE	TRUE	TRUE	VTE	rs10027627	1	TRUE	0.173996	FALSE	Colocalised	FALSE
SeqId_3535_84	O94907	DKK1	IVW	4	0.250828	0.117331	0.0208647	0.480792	0.0325336	1.41259	0.702586	FALSE	FALSE	TRUE	TRUE	Gout	rs79457735_A_G	0.00301193	FALSE	0.0373219	FALSE	Not colocalised	FALSE
SeqId_18878_15	O60565	GREM1	IVW	2	0.401288	0.187738	0.0333285	0.769247	0.0325581	3.07251	0.0796262	FALSE	#N/A	TRUE	TRUE	IPF	#N/A	0	FALSE	0.219206	FALSE	Not colocalised	FALSE
SeqId_3822_54	Q16644	MAPKAPK3	Wald_ratio	1	0.735939	0.344307	0.0610968	1.41078	0.0325615	#N/A	#N/A	#N/A	#N/A	TRUE	TRUE	HF	#N/A	0	FALSE	0.0328996	FALSE	Not colocalised	FALSE
SeqId_9459_7	P25445	FAS	IVW	2	0.252352	0.11819	0.020704	0.484	0.0327496	0.0253622	0.873468	FALSE	#N/A	TRUE	TRUE	VTE	rs6586167_T_G	0.370708	FALSE	0.099077	FALSE	Not colocalised	TRUE
SeqId_15641_20	Q8IYR6	TMEFF1	IVW	2	0.361248	0.169523	0.0289887	0.693507	0.033092	0.0083662	0.927122	FALSE	#N/A	TRUE	TRUE	Stroke	#N/A	0	FALSE	0.104152	FALSE	Not colocalised	FALSE
SeqId_17766_5	P14598	NCF1	IVW	5	-0.205147	0.0963145	-0.39392	-0.0163739	0.0331742	3.7041	0.44753	FALSE	FALSE	TRUE	TRUE	COPD	rs1033517798	1	TRUE	0.296287	FALSE	Colocalised	FALSE
SeqId_3172_28	P15848	ARSB	IVW	2	0.401386	0.189196	0.0305691	0.772204	0.0338766	0.0313821	0.859391	FALSE	#N/A	TRUE	TRUE	Stroke	#N/A	0	FALSE	0.0543525	FALSE	Not colocalised	FALSE
SeqId_5029_3	Q12884	FAP	IVW	2	0.191776	0.0904349	0.014527	0.369025	0.0339555	0.194582	0.65913	FALSE	#N/A	TRUE	TRUE	Asthma	rs1710513_T_A	0.000973515	FALSE	0.120594	FALSE	Not colocalised	TRUE
SeqId_9233_71	P48307	TFPI2	Wald_ratio	1	-0.23486	0.110762	-0.451953	-0.0177659	0.0339726	#N/A	#N/A	#N/A	#N/A	TRUE	TRUE	Asthma	rs78612787_T_G	0.000165508	FALSE	0.0575434	FALSE	Not colocalised	FALSE
SeqId_7227_75	O43405	COCH	IVW	6	0.290015	0.136808	0.021877	0.558153	0.0340166	5.629	0.344007	FALSE	FALSE	TRUE	TRUE	Stroke	rs141447947_G_A	0.00341475	FALSE	0.0674839	FALSE	Not colocalised	TRUE
SeqId_4534_10	Q9GZN4	PRSS22	Wald_ratio	1	0.410293	0.193739	0.0305654	0.790021	0.0341949	#N/A	#N/A	#N/A	#N/A	TRUE	TRUE	COPD	rs115952166_T_C	0.00639477	FALSE	0.146681	FALSE	Not colocalised	FALSE
SeqId_12385_4	P20807	CAPN3	Wald_ratio	1	-0.495805	0.23433	-0.955092	-0.0365171	0.0343588	#N/A	#N/A	#N/A	#N/A	TRUE	TRUE	Stroke	rs1704348_T_C	0.00579894	FALSE	0.186518	FALSE	Not colocalised	FALSE
SeqId_8956_96	Q96GP6	SCARF2	IVW	2	0.444243	0.209978	0.0326931	0.855794	0.0343736	0.591838	0.441709	FALSE	#N/A	TRUE	TRUE	VTE	rs1073828	1	TRUE	0.094802	FALSE	Colocalised	FALSE
SeqId_13983_27	Q08257	CRYZ	IVW	4	-0.132024	0.0624213	-0.254368	-0.0096807	0.0344256	0.497943	0.919343	FALSE	FALSE	TRUE	TRUE	Gout	rs1318055_A_T	0.0122888	FALSE	0.0597261	FALSE	Not colocalised	TRUE
SeqId_8097_77	Q5VXI9	LIPN	IVW	2	0.155328	0.0735039	0.011263	0.299393	0.0345842	3.51864	0.0606824	FALSE	#N/A	TRUE	TRUE	Gout	rs141089546_C_T	0.0116385	FALSE	0.411178	FALSE	Not colocalised	FALSE
SeqId_4162_54	P02787	TF	Wald_ratio	1	0.256769	0.121581	0.01847	0.495067	0.0346937	#N/A	#N/A	#N/A	#N/A	TRUE	TRUE	Gout	rs8177298	1	TRUE	0.138988	FALSE	Colocalised	TRUE
SeqId_16915_153	Q9H3S1	SEMA4A	IVW	3	0.158848	0.0752191	0.011421	0.306274	0.0347036	1.08696	0.580724	FALSE	FALSE	TRUE	TRUE	Asthma	rs76489286_A_G	0.0741598	FALSE	0.0235403	FALSE	Not colocalised	FALSE
SeqId_10630_5	Q9BUP3	HTATIP2	IVW	2	0.209685	0.0993592	0.0149449	0.404426	0.0348259	0.900147	0.342742	FALSE	#N/A	TRUE	TRUE	COPD	rs190782784_A_C	0.0164783	FALSE	0.179539	FALSE	Not colocalised	FALSE
SeqId_9233_71	P48307	TFPI2	Wald_ratio	1	-0.418487	0.198403	-0.807357	-0.0296171	0.0349206	#N/A	#N/A	#N/A	#N/A	TRUE	TRUE	HF	rs56069753_T_C	0.00210717	FALSE	0.071117	FALSE	Not colocalised	FALSE
SeqId_15514_26	P06276	BCHE	IVW	3	-0.23607	0.111945	-0.455478	-0.0166622	0.0349612	0.422192	0.809697	FALSE	FALSE	TRUE	TRUE	COPD	rs116672714_A_G	0.00715733	FALSE	0.0474095	FALSE	Not colocalised	FALSE
SeqId_19557_3	Q86Z14	KLB	IVW	4	0.135434	0.0642344	0.00953706	0.261331	0.0349932	3.15899	0.367755	FALSE	FALSE	TRUE	TRUE	COPD	rs60171264_A_T	0.0349215	FALSE	0.0355013	FALSE	Not colocalised	TRUE
SeqId_8005_1	P84157	MXRA7	IVW	3	-0.251319	0.119304	-0.485151	-0.0174868	0.0351577	1.23452	0.539421	FALSE	FALSE	TRUE	TRUE	Stroke	rs8064678_C_T	0.0831694	FALSE	0.0557771	FALSE	Not colocalised	FALSE
SeqId_2831_29	Q9UBX7	KLK11	IVW	2	0.372179	0.176694	0.0258654	0.718493	0.035174	0.00163507	0.967746	FALSE	#N/A	TRUE	TRUE	VTE	rs142090880_C_T	0.00213878	FALSE	0.070371	FALSE	Not colocalised	TRUE
SeqId_11098_1	O00764	PDXK	Wald_ratio	1	0.552368	0.2623	0.0382608	1.06648	0.0352159	#N/A	#N/A	#N/A	#N/A	TRUE	TRUE	Gout	rs56928276_C_T	0.01911	FALSE	0.171895	FALSE	Not colocalised	FALSE
SeqId_9257_14	Q9BSH4	TACO1	Wald_ratio	1	-0.328636	0.156211	-0.634811	-0.0224622	0.0353964	#N/A	#N/A	#N/A	#N/A	TRUE	TRUE	VTE	rs56848430_G_A	0.00180678	FALSE	0.131114	FALSE	Not colocalised	TRUE
SeqId_2381_52	P01031	C5	Wald_ratio	1	-0.661582	0.314611	-1.27822	-0.0449445	0.0354782	#N/A	#N/A	#N/A	#N/A	TRUE	TRUE	Stroke	#N/A	0	FALSE	0.128125	FALSE	Not colocalised	FALSE
SeqId_19258_24	Q92947	GCDH	Wald_ratio	1	0.604376	0.287458	0.0409573	1.16779	0.0355112	#N/A	#N/A	#N/A	#N/A	TRUE	TRUE	VTE	rs62110706_A_G	0.000614108	FALSE	0.0855803	FALSE	Not colocalised	TRUE
SeqId_7141_21	Q9UQ53	MGAT4B	IVW	2	0.586646	0.279496	0.0388439	1.13445	0.035822	0.630064	0.427332	FALSE	#N/A	TRUE	TRUE	POAG	rs10903237_T_C	0.0202473	FALSE	0.058891	FALSE	Not colocalised	TRUE
SeqId_13954_9	Q96EK6	GNPNAT1	IVW	3	0.361721	0.172357	0.0239069	0.699535	0.0358461	3.65192	0.161063	FALSE	FALSE	TRUE	TRUE	Gout	rs12435008_T_C	0.0757163	FALSE	0.377364	FALSE	Not colocalised	FALSE
SeqId_16918_198	O15455	TLR3	IVW	2	0.228879	0.109193	0.0148643	0.442894	0.036074	0.728734	0.393294	FALSE	#N/A	TRUE	TRUE	HF	rs138179006_G_T	0.00867227	FALSE	0.201139	FALSE	Not colocalised	TRUE
SeqId_15491_20	Q9HCU0	CD248	IVW	2	-0.194061	0.0926249	-0.375603	-0.0125197	0.0361595	2.15699	0.141922	FALSE	#N/A	TRUE	TRUE	HF	rs533004119_A_G	0.0138549	FALSE	0.17222	FALSE	Not colocalised	TRUE
SeqId_4990_87	P07359	GP1BA	Wald_ratio	1	-0.641902	0.306386	-1.24242	-0.0413849	0.0361644	#N/A	#N/A	#N/A	#N/A	TRUE	TRUE	POAG	#N/A	0	FALSE	0.166542	FALSE	Not colocalised	TRUE
SeqId_8005_1	P84157	MXRA7	IVW	3	0.20959	0.100084	0.0134291	0.405751	0.0362473	3.47936	0.175577	FALSE	FALSE	TRUE	TRUE	COPD	rs530758445_T_C	0.0175687	FALSE	0.0450697	FALSE	Not colocalised	FALSE
SeqId_13622_16	Q15172	PPP2R5A	IVW	3	-0.189708	0.0905946	-0.36727	-0.012146	0.0362569	0.617905	0.734215	FALSE	FALSE	TRUE	TRUE	HF	rs351378_C_T	0.0452983	FALSE	0.125215	FALSE	Not colocalised	FALSE
SeqId_18222_34	Q9NR46	SH3GLB2	Wald_ratio	1	-0.617847	0.295193	-1.19643	-0.039268	0.0363469	#N/A	#N/A	#N/A	#N/A	TRUE	TRUE	VTE	#N/A	0	FALSE	0.0356776	FALSE	Not colocalised	FALSE
SeqId_8327_26	Q9H4A9	DPEP2	IVW	5	0.0433761	0.0207259	0.0027541	0.0839982	0.0363629	3.63186	0.458114	FALSE	FALSE	TRUE	TRUE	Asthma	rs7199763	1	TRUE	0.0283208	FALSE	Colocalised	FALSE
SeqId_3799_11	P07451	CA3	IVW	2	0.282285	0.134886	0.017913	0.546657	0.0363701	0.0117844	0.913555	FALSE	#N/A	TRUE	TRUE	Gout	rs538853647_A_G	0.0358436	FALSE	0.0629939	FALSE	Not colocalised	TRUE
SeqId_9557_5	Q9H8J5	MANSC1	Wald_ratio	1	0.284075	0.135863	0.0177845	0.550366	0.036537	#N/A	#N/A	#N/A	#N/A	TRUE	TRUE	HF	rs115534787_A_C	0.0062805	FALSE	0.200157	FALSE	Not colocalised	FALSE
SeqId_17852_5	Q9Y570	PPME1	Wald_ratio	1	-1.02234	0.489076	-1.98093	-0.0637555	0.0365856	#N/A	#N/A	#N/A	#N/A	TRUE	TRUE	POAG	rs139732841_G_A	0.000789526	FALSE	0.089734	FALSE	Not colocalised	FALSE
SeqId_15299_102	Q14696	MESDC2	IVW	2	0.359822	0.172387	0.0219492	0.697694	0.036862	1.5669	0.210658	FALSE	#N/A	TRUE	TRUE	HF	rs4448892_C_T	0.0116995	FALSE	0.0571048	FALSE	Not colocalised	FALSE
SeqId_13954_9	Q96EK6	GNPNAT1	IVW	3	0.385249	0.184651	0.0233405	0.747158	0.0369454	1.77242	0.412215	FALSE	FALSE	TRUE	TRUE	Stroke	rs75628511_C_T	0.0014424	FALSE	0.038344	FALSE	Not colocalised	FALSE
SeqId_4564_2	O60486	PLXNC1	IVW	5	0.369483	0.177118	0.0223383	0.716627	0.0369709	2.59044	0.628518	FALSE	FALSE	TRUE	TRUE	IPF	rs919997_T_C	0.0263725	FALSE	0.117572	FALSE	Not colocalised	TRUE
SeqId_11510_31	O14791	APOL1	IVW	2	0.303657	0.145677	0.0181362	0.589179	0.0371183	2.49943	0.113887	FALSE	#N/A	TRUE	TRUE	POAG	rs2239785	1	TRUE	0.0425982	FALSE	Colocalised	TRUE
SeqId_10419_1	Q6ZMJ2	SCARA5	Wald_ratio	1	0.208206	0.0999024	0.0123976	0.404015	0.0371514	#N/A	#N/A	#N/A	#N/A	TRUE	TRUE	Stroke	rs2726945_G_A	0.0216208	FALSE	0.123845	FALSE	Not colocalised	TRUE
SeqId_9256_78	Q15818	NPTX1	Wald_ratio	1	0.241342	0.115904	0.0141693	0.468514	0.0373197	#N/A	#N/A	#N/A	#N/A	TRUE	TRUE	Asthma	rs139401301_G_A	0.00426588	FALSE	0.0618935	FALSE	Not colocalised	FALSE
SeqId_16307_22	Q6UXZ4	UNC5D	IVW	3	-0.100511	0.048274	-0.195126	-0.0058954	0.0373345	3.52015	0.172032	FALSE	FALSE	TRUE	TRUE	Asthma	rs11779525_T_C	0.625728	FALSE	0.0439403	FALSE	Not colocalised	FALSE
SeqId_19129_15	Q2M296	MTHFSD	IVW	2	0.260124	0.124937	0.0152523	0.504995	0.0373384	0.00037352	0.984581	FALSE	#N/A	TRUE	TRUE	HF	rs74035741_G_A	0.0137145	FALSE	0.0835877	FALSE	Not colocalised	FALSE
SeqId_17746_77	Q9Y3D6	FIS1	IVW	2	0.204545	0.0984645	0.0115577	0.397531	0.0377699	0.000446176	0.983148	FALSE	#N/A	TRUE	TRUE	COPD	rs79067051	1	TRUE	0.119066	FALSE	Colocalised	FALSE
SeqId_11369_23	P11766	ADH5	Wald_ratio	1	-0.182547	0.0879149	-0.35486	-0.010234	0.0378562	#N/A	#N/A	#N/A	#N/A	TRUE	TRUE	Asthma	rs12106_G_A	0.344112	FALSE	0.113699	FALSE	Not colocalised	FALSE
SeqId_13488_3	P53367	ARFIP1	IVW	3	-0.2338	0.112672	-0.454632	-0.0129673	0.0379816	4.68337	0.0961653	FALSE	FALSE	TRUE	TRUE	Stroke	rs6845655_G_T	0.00464956	FALSE	0.545615	FALSE	Not colocalised	TRUE
SeqId_3152_57	P20333	TNFRSF1B	Wald_ratio	1	-0.313803	0.151318	-0.610386	-0.0172204	0.0380976	#N/A	#N/A	#N/A	#N/A	TRUE	TRUE	Stroke	rs79893269_A_G	0.0214502	FALSE	0.0602901	FALSE	Not colocalised	TRUE
SeqId_4542_24	P10909	CLU	IVW	3	-0.151274	0.0729495	-0.294252	-0.00829568	0.0381088	0.661827	0.718267	FALSE	FALSE	TRUE	TRUE	HF	rs482530	1	TRUE	0.0625209	FALSE	Colocalised	TRUE
SeqId_15441_6	P17900	GM2A	IVW	4	-0.339092	0.163566	-0.659676	-0.0185081	0.0381614	0.85727	0.835725	FALSE	FALSE	TRUE	TRUE	IPF	rs11958179_T_C	0.00396335	FALSE	0.0575662	FALSE	Not colocalised	TRUE
SeqId_17151_84	Q14653	IRF3	IVW	4	-0.0768804	0.0371194	-0.149633	-0.00412762	0.0383436	2.60989	0.455758	FALSE	FALSE	TRUE	TRUE	Asthma	rs114030652_G_A	0.00395839	FALSE	0.0425635	FALSE	Not colocalised	TRUE
SeqId_13666_222	Q9NS85	CA10	Wald_ratio	1	-0.510463	0.246517	-0.993637	-0.0272899	0.0383867	#N/A	#N/A	#N/A	#N/A	TRUE	TRUE	VTE	rs78986110_A_G	0.00476879	FALSE	0.156205	FALSE	Not colocalised	FALSE
SeqId_15582_25	O00602	FCN1	IVW	4	0.308785	0.149187	0.0163836	0.601187	0.0384727	1.37637	0.711082	FALSE	FALSE	TRUE	TRUE	Gout	rs11103602	1	TRUE	0.0523654	FALSE	Colocalised	TRUE
SeqId_3169_70	P35475	IDUA	IVW	6	0.491772	0.238245	0.0248199	0.958724	0.0390043	3.98032	0.552252	FALSE	FALSE	TRUE	TRUE	IPF	rs116675283	1	TRUE	0.0652506	FALSE	Colocalised	TRUE
SeqId_8900_28	Q92859	NEO1	Wald_ratio	1	0.613566	0.297335	0.0307889	1.19634	0.0390605	#N/A	#N/A	#N/A	#N/A	TRUE	TRUE	Stroke	rs77553843_T_C	0.283661	FALSE	0.149047	FALSE	Not colocalised	FALSE
SeqId_13959_7	P28838	LAP3	IVW	2	0.400493	0.1941	0.0200635	0.780922	0.0390812	6.56e-07	0.999354	FALSE	#N/A	TRUE	TRUE	Gout	rs1003413_T_C	0.259956	FALSE	0.0663684	FALSE	Not colocalised	FALSE
SeqId_15314_49	Q9Y696	CLIC4	IVW	3	-0.255567	0.123997	-0.498596	-0.0125377	0.0392957	1.56612	0.457006	FALSE	FALSE	TRUE	TRUE	COPD	rs12117581_A_G	0.0094785	FALSE	0.14553	FALSE	Not colocalised	FALSE
SeqId_5029_3	Q12884	FAP	Wald_ratio	1	-0.66306	0.32192	-1.29402	-0.0320964	0.039427	#N/A	#N/A	#N/A	#N/A	TRUE	TRUE	POAG	#N/A	0	FALSE	0.159233	FALSE	Not colocalised	TRUE
SeqId_16610_13	Q7Z4F1	LRP10	Wald_ratio	1	0.27071	0.131452	0.0130643	0.528356	0.0394574	#N/A	#N/A	#N/A	#N/A	TRUE	TRUE	Gout	rs189566665_A_C	0.00635716	FALSE	0.111932	FALSE	Not colocalised	TRUE
SeqId_10630_5	Q9BUP3	HTATIP2	IVW	2	0.132105	0.0641902	0.0062941	0.257915	0.0395884	0.642949	0.422645	FALSE	#N/A	TRUE	TRUE	Asthma	rs73443206_T_C	0.0213946	FALSE	0.15539	FALSE	Not colocalised	FALSE
SeqId_10613_33	Q6P4E1	CASC4	Wald_ratio	1	-0.557324	0.270966	-1.08842	-0.0262314	0.0397048	#N/A	#N/A	#N/A	#N/A	TRUE	TRUE	HF	#N/A	0	FALSE	0.12926	FALSE	Not colocalised	FALSE
SeqId_14091_42	O75828	CBR3	IVW	5	-0.124319	0.0604828	-0.242863	-0.005775	0.039836	8.60684	0.071714	FALSE	FALSE	TRUE	TRUE	Stroke	rs2068750_T_C	0.00627453	FALSE	0.0265337	FALSE	Not colocalised	TRUE
SeqId_2480_58	P35625	TIMP3	IVW	5	0.152223	0.074059	0.00707054	0.297376	0.0398369	3.06051	0.547751	FALSE	FALSE	TRUE	TRUE	Gout	rs73393700_A_G	0.0194915	FALSE	0.150363	FALSE	Not colocalised	FALSE
SeqId_15615_8	O75022	LILRB3	IVW	8	-0.255152	0.124219	-0.498616	-0.0116877	0.0399705	3.9755	0.782595	FALSE	FALSE	TRUE	TRUE	Gout	rs76842450_G_T	0.0115086	FALSE	0.0423226	FALSE	Not colocalised	TRUE
SeqId_9267_2	Q9UI42	CPA4	Wald_ratio	1	0.113205	0.0551142	0.0051812	0.221229	0.0399749	#N/A	#N/A	#N/A	#N/A	TRUE	TRUE	Stroke	rs141552964_A_C	0.000284708	FALSE	0.135258	FALSE	Not colocalised	FALSE
SeqId_15435_4	P00491	PNP	IVW	7	-0.130209	0.0634467	-0.254562	-0.00585566	0.0401447	3.51344	0.74218	FALSE	FALSE	TRUE	TRUE	Gout	rs149008519_A_G	0.0185159	FALSE	0.070042	FALSE	Not colocalised	TRUE
SeqId_12498_12	O14907	TAX1BP3	IVW	2	0.372401	0.18151	0.0166485	0.728154	0.0402002	0.31643	0.573761	FALSE	#N/A	TRUE	TRUE	POAG	rs73977736_T_A	0.00485233	FALSE	0.15045	FALSE	Not colocalised	FALSE
SeqId_12374_8	Q15102	PAFAH1B3	Wald_ratio	1	0.375358	0.183016	0.0166465	0.73407	0.0402712	#N/A	#N/A	#N/A	#N/A	TRUE	TRUE	COPD	rs114628661	1	TRUE	0.0680457	FALSE	Colocalised	FALSE
SeqId_6627_25	P54315	PNLIPRP1	IVW	3	-0.15244	0.0744153	-0.298292	-0.0065892	0.04051	1.03783	0.595166	FALSE	FALSE	TRUE	TRUE	COPD	rs57643209_G_T	0.228344	FALSE	0.0476968	FALSE	Not colocalised	FALSE
SeqId_8697_38	P35052	GPC1	IVW	2	0.243972	0.119205	0.0103341	0.477609	0.0406919	1.12827	0.288144	FALSE	#N/A	TRUE	TRUE	Gout	rs59151653_C_T	0.166528	FALSE	0.0755386	FALSE	Not colocalised	TRUE
SeqId_17818_22	Q9Y2Z0	SUGT1	Wald_ratio	1	0.232323	0.113551	0.00976347	0.454883	0.040758	#N/A	#N/A	#N/A	#N/A	TRUE	TRUE	Stroke	rs9591458	1	TRUE	0.0387014	FALSE	Colocalised	FALSE
SeqId_15622_13	Q14982	OPCML	Wald_ratio	1	-0.745264	0.364457	-1.4596	-0.0309288	0.0408684	#N/A	#N/A	#N/A	#N/A	TRUE	TRUE	Stroke	#N/A	0	FALSE	0.0660409	FALSE	Not colocalised	FALSE
SeqId_4240_31	P14618	PKM2	Wald_ratio	1	-0.455555	0.222811	-0.892265	-0.0188454	0.0408963	#N/A	#N/A	#N/A	#N/A	TRUE	TRUE	Stroke	rs8192408	1	TRUE	0.166247	FALSE	Colocalised	FALSE
SeqId_5646_20	Q93091	RNASE6	IVW	2	-0.203871	0.0997351	-0.399348	-0.00839396	0.040941	1.68948	0.193669	FALSE	#N/A	TRUE	TRUE	POAG	rs72672756_C_T	0.00563453	FALSE	0.185754	FALSE	Not colocalised	TRUE
SeqId_17799_9	O95336	PGLS	IVW	2	-0.337988	0.165372	-0.662112	-0.0138638	0.0409735	0.0599726	0.806539	FALSE	#N/A	TRUE	TRUE	Stroke	rs73514345_A_G	0.00296876	FALSE	0.0672998	FALSE	Not colocalised	TRUE
SeqId_5598_3	Q9H772	GREM2	Wald_ratio	1	0.617645	0.302224	0.0252861	1.21	0.0409865	#N/A	#N/A	#N/A	#N/A	TRUE	TRUE	POAG	#N/A	0	FALSE	0.146641	FALSE	Not colocalised	FALSE
SeqId_11441_11	P06737	PYGL	IVW	2	0.297382	0.145544	0.012121	0.582642	0.0410282	0.00577514	0.939424	FALSE	#N/A	TRUE	TRUE	COPD	rs61985537_A_T	0.00173938	FALSE	0.154679	FALSE	Not colocalised	TRUE
SeqId_15511_37	O95502	NPTXR	Wald_ratio	1	-0.199582	0.0977096	-0.391092	-0.00807077	0.0410921	#N/A	#N/A	#N/A	#N/A	TRUE	TRUE	HF	rs140017703_T_G	0.00431737	FALSE	0.113976	FALSE	Not colocalised	FALSE
SeqId_4249_64	P22392	NME2	IVW	3	-0.334765	0.163924	-0.65605	-0.0134799	0.041132	8.84369	0.012012	TRUE	FALSE	TRUE	TRUE	IPF	rs115848216_A_G	0.857989	TRUE	0.0451834	FALSE	Colocalised	FALSE
SeqId_3481_87	Q9NQW7	XPNPEP1	IVW	2	-0.724125	0.354683	-1.41929	-0.0289592	0.04119	0.347915	0.555296	FALSE	#N/A	TRUE	TRUE	IPF	rs10884781_C_T	0.00301967	FALSE	0.141011	FALSE	Not colocalised	FALSE
SeqId_5487_7	Q9NQ25	SLAMF7	IVW	3	-0.180678	0.088529	-0.354191	-0.0071639	0.0412622	2.31351	0.314504	FALSE	FALSE	TRUE	TRUE	Stroke	rs11265388_G_C	0.00422412	FALSE	0.154759	FALSE	Not colocalised	FALSE
SeqId_13388_57	P29120	PCSK1	Wald_ratio	1	-0.124059	0.0608748	-0.243374	-0.00474466	0.0415558	#N/A	#N/A	#N/A	#N/A	TRUE	TRUE	Stroke	rs146738784_A_T	0.0138509	FALSE	0.141167	FALSE	Not colocalised	TRUE
SeqId_7918_114	P04745	AMY1A	IVW	3	-0.463163	0.227425	-0.908908	-0.0174182	0.0416949	0.59049	0.744349	FALSE	FALSE	TRUE	TRUE	Gout	rs17542451	1	TRUE	0.0991781	FALSE	Colocalised	FALSE
SeqId_8097_77	Q5VXI9	LIPN	IVW	2	0.165845	0.0814831	0.00614081	0.325549	0.041818	1.93154	0.16459	FALSE	#N/A	TRUE	TRUE	Stroke	rs150376933_A_C	3.19e-05	FALSE	0.274593	FALSE	Not colocalised	FALSE
SeqId_19150_20	O60256	PRPSAP2	Wald_ratio	1	0.374907	0.184423	0.0134374	0.736376	0.0420665	#N/A	#N/A	#N/A	#N/A	TRUE	TRUE	Asthma	rs62074204_T_C	0.0079601	FALSE	0.0607456	FALSE	Not colocalised	FALSE
SeqId_6039_24	P24387	CRHBP	IVW	4	-0.261482	0.12872	-0.513768	-0.00919649	0.0422134	2.03145	0.565904	FALSE	FALSE	TRUE	TRUE	VTE	rs144227274_T_C	0.0151967	FALSE	0.0403605	FALSE	Not colocalised	FALSE
SeqId_12381_26	P16152	CBR1	Wald_ratio	1	0.350816	0.172945	0.0118444	0.689789	0.0425106	#N/A	#N/A	#N/A	#N/A	TRUE	TRUE	POAG	rs2409788_G_T	0.00306943	FALSE	0.127146	FALSE	Not colocalised	FALSE
SeqId_17764_108	P08134	RHOC	Wald_ratio	1	-0.363935	0.179455	-0.715666	-0.0122044	0.0425594	#N/A	#N/A	#N/A	#N/A	TRUE	TRUE	HF	rs149559994_G_C	5.16e-09	FALSE	0.118275	FALSE	Not colocalised	FALSE
SeqId_19614_8	P20061	TCN1	IVW	4	-0.148704	0.0733369	-0.292442	-0.00496641	0.0425925	3.23906	0.356215	FALSE	FALSE	TRUE	TRUE	VTE	rs146722986	1	TRUE	0.120355	FALSE	Colocalised	TRUE
SeqId_6425_87	Q99542	MMP19	IVW	3	-0.18471	0.0911956	-0.36345	-0.00597015	0.0428233	1.19126	0.551214	FALSE	FALSE	TRUE	TRUE	Gout	rs113061526	1	TRUE	0.151409	FALSE	Colocalised	FALSE
SeqId_5701_81	P05452	CLEC3B	IVW	3	-0.29481	0.146094	-0.581149	-0.00847166	0.0435963	1.1251	0.569755	FALSE	FALSE	TRUE	TRUE	Gout	rs7612574_G_C	0.0884028	FALSE	0.0687437	FALSE	Not colocalised	FALSE
SeqId_4126_22	P17213	BPI	IVW	2	-0.309578	0.153419	-0.610274	-0.00888316	0.0436053	1.81203	0.178265	FALSE	#N/A	TRUE	TRUE	HF	rs73909011_T_C	0.00401272	FALSE	0.100209	FALSE	Not colocalised	FALSE
SeqId_13123_3	Q9NZU0	FLRT3	IVW	3	0.0608551	0.0301736	0.00171599	0.119994	0.0437128	1.11403	0.572916	FALSE	FALSE	TRUE	TRUE	Asthma	rs148162419_G_T	0.00675342	FALSE	0.104111	FALSE	Not colocalised	FALSE
SeqId_16057_6	P11717	IGF2R	IVW	2	0.122012	0.0605032	0.00342794	0.240596	0.0437351	0.000340914	0.985269	FALSE	#N/A	TRUE	TRUE	VTE	rs141903860_A_G	8.22e-05	FALSE	0.128013	FALSE	Not colocalised	FALSE
SeqId_4159_130	P08603	CFH	IVW	3	0.180699	0.0896081	0.00507075	0.356328	0.0437423	9.75421	0.00761905	TRUE	FALSE	TRUE	TRUE	VTE	rs6658788_A_G	0.00893144	FALSE	0.438754	FALSE	Not colocalised	FALSE
SeqId_19563_3	Q9BYH1	SEZ6L	IVW	4	0.267132	0.132754	0.00693884	0.527325	0.0441954	2.87091	0.41196	FALSE	FALSE	TRUE	TRUE	VTE	rs145488682_T_G	0.0144759	FALSE	0.219866	FALSE	Not colocalised	TRUE
SeqId_11237_49	Q15113	PCOLCE	IVW	2	0.180349	0.0897563	0.00443023	0.356268	0.044503	0.792551	0.37333	FALSE	#N/A	TRUE	TRUE	VTE	rs142103739_C_G	0.02663	FALSE	0.0440464	FALSE	Not colocalised	TRUE
SeqId_3283_21	Q15582	TGFBI	IVW	2	0.107598	0.0535528	0.00263686	0.21256	0.0445157	1.72237	0.189388	FALSE	#N/A	TRUE	TRUE	Asthma	rs113474408_G_A	0.0116107	FALSE	0.333794	FALSE	Not colocalised	FALSE
SeqId_11428_31	O00151	PDLIM1	IVW	2	0.300286	0.149563	0.00714689	0.593424	0.04467	5.91613	0.0150028	TRUE	#N/A	TRUE	TRUE	HF	rs1328599	1	TRUE	0.454533	FALSE	Colocalised	FALSE
SeqId_2831_29	Q9UBX7	KLK11	IVW	2	0.363942	0.181294	0.00861293	0.71927	0.0446994	0.481139	0.487907	FALSE	#N/A	TRUE	TRUE	Gout	rs78479461_T_C	0.00431644	FALSE	0.0531681	FALSE	Not colocalised	TRUE
SeqId_3421_54	P32971	TNFSF8	Wald_ratio	1	0.581603	0.289722	0.0137477	1.14946	0.0447016	#N/A	#N/A	#N/A	#N/A	TRUE	TRUE	VTE	rs4979459_T_G	0.127705	FALSE	0.0474692	FALSE	Not colocalised	FALSE
SeqId_15559_5	P58335	ANTXR2	IVW	3	-0.367963	0.183321	-0.727266	-0.00865942	0.0447283	0.287883	0.865938	FALSE	FALSE	TRUE	TRUE	POAG	#N/A	0	FALSE	0.0815186	FALSE	Not colocalised	TRUE
SeqId_18819_21	P45877	PPIC	Wald_ratio	1	-0.156968	0.0784381	-0.310707	-0.00322951	0.0453738	#N/A	#N/A	#N/A	#N/A	TRUE	TRUE	VTE	rs10037040_G_T	0.0284098	FALSE	0.0998155	FALSE	Not colocalised	FALSE
SeqId_2913_1	P55773	CCL23	IVW	4	-0.148769	0.0743499	-0.294492	-0.00304581	0.0453999	0.769084	0.856847	FALSE	FALSE	TRUE	TRUE	COPD	rs114699140_T_C	0.0407903	FALSE	0.0224329	FALSE	Not colocalised	TRUE
SeqId_19213_1	O60575	SPINK4	IVW	2	0.377603	0.188719	0.00772098	0.747485	0.0454057	0.259211	0.610663	FALSE	#N/A	TRUE	TRUE	POAG	rs556390_T_C	0.163642	FALSE	0.15517	FALSE	Not colocalised	TRUE
SeqId_13545_97	Q8N9N8	EIF1AD	IVW	2	-0.265045	0.132797	-0.525322	-0.00476882	0.0459476	0.279198	0.597227	FALSE	#N/A	TRUE	TRUE	HF	rs533004119_A_G	0.0298391	FALSE	0.105074	FALSE	Not colocalised	TRUE
SeqId_2974_61	Q12860	CNTN1	IVW	5	-0.20054	0.100525	-0.397564	-0.0035154	0.04605	1.9594	0.743226	FALSE	FALSE	TRUE	TRUE	VTE	rs67467631	1	TRUE	0.320185	FALSE	Colocalised	FALSE
SeqId_15447_45	Q00796	SORD	IVW	2	0.272111	0.136535	0.00450671	0.539716	0.0462646	0.0115117	0.914557	FALSE	#N/A	TRUE	TRUE	COPD	#N/A	0	FALSE	0.116533	FALSE	Not colocalised	FALSE
SeqId_3459_49	P09619	PDGFRB	IVW	3	-0.154927	0.0777597	-0.307334	-0.00252124	0.0463286	7.72766	0.0209874	TRUE	FALSE	TRUE	TRUE	POAG	rs150003610_G_A	0.00412867	FALSE	0.0263882	FALSE	Not colocalised	FALSE
SeqId_8428_102	Q9P121	NTM	IVW	6	-0.210069	0.105456	-0.416758	-0.00337961	0.0463698	1.04266	0.959052	FALSE	FALSE	TRUE	TRUE	COPD	rs73033822_C_A	0.00825623	FALSE	0.0255274	FALSE	Not colocalised	FALSE
SeqId_3172_28	P15848	ARSB	IVW	2	0.328013	0.164685	0.00523707	0.65079	0.0463969	6.18e-06	0.998017	FALSE	#N/A	TRUE	TRUE	VTE	rs143298304_G_A	0.0178853	FALSE	0.0499188	FALSE	Not colocalised	FALSE
SeqId_4337_49	P02741	CRP	IVW	2	0.201976	0.101408	0.00321936	0.400733	0.0464028	0.177545	0.673492	FALSE	#N/A	TRUE	TRUE	HF	rs1317986_A_G	0.00167825	FALSE	0.127476	FALSE	Not colocalised	FALSE
SeqId_2948_58	P10912	GHR	IVW	3	-0.150315	0.0755141	-0.29832	-0.00231057	0.0465291	1.48198	0.476641	FALSE	FALSE	TRUE	TRUE	VTE	rs146662878_A_C	0.00879795	FALSE	0.158179	FALSE	Not colocalised	FALSE
SeqId_12558_3	Q8TF42	UBASH3B	IVW	2	0.313735	0.157752	0.00454629	0.622924	0.0467251	0.23638	0.626833	FALSE	#N/A	TRUE	TRUE	Stroke	#N/A	0	FALSE	0.0501411	FALSE	Not colocalised	FALSE
SeqId_17686_27	Q99426	TBCB	IVW	2	-0.192452	0.0967767	-0.382131	-0.00277311	0.0467433	0.720196	0.396079	FALSE	#N/A	TRUE	TRUE	Asthma	rs2194977_T_C	0.00352547	FALSE	0.140968	FALSE	Not colocalised	FALSE
SeqId_4990_87	P07359	GP1BA	Wald_ratio	1	0.389844	0.196038	0.00560918	0.774079	0.046744	#N/A	#N/A	#N/A	#N/A	TRUE	TRUE	Stroke	rs112989911_T_G	0.0138898	FALSE	0.108452	FALSE	Not colocalised	TRUE
SeqId_12575_30	P11586	MTHFD1	IVW	3	0.266449	0.134	0.00381429	0.529083	0.0467643	0.0375864	0.981382	FALSE	FALSE	TRUE	TRUE	Stroke	rs2987974_A_G	0.180415	FALSE	0.0469787	FALSE	Not colocalised	TRUE
SeqId_11480_1	P30838	ALDH3A1	IVW	3	-0.196022	0.0988637	-0.389791	-0.00225266	0.0473954	6.30116	0.0428272	TRUE	FALSE	TRUE	TRUE	Asthma	rs139575913_T_C	0.130763	FALSE	0.368409	FALSE	Not colocalised	FALSE
SeqId_3331_8	Q6NW40	RGMB	IVW	2	-0.198794	0.100343	-0.395463	-0.00212485	0.0475756	0.00362763	0.951973	FALSE	#N/A	TRUE	TRUE	Stroke	rs73143889	1	TRUE	0.0955095	FALSE	Colocalised	TRUE
SeqId_19334_62	O95881	TXNDC12	IVW	2	0.415527	0.209914	0.00410438	0.82695	0.0477579	0.755299	0.384804	FALSE	#N/A	TRUE	TRUE	Gout	rs2783197_A_G	0.00247933	FALSE	0.038608	FALSE	Not colocalised	FALSE
SeqId_3077_66	P00742	F10	IVW	2	-0.378285	0.191277	-0.753182	-0.00338865	0.0479648	0.0473672	0.82771	FALSE	#N/A	TRUE	TRUE	VTE	rs148901012	1	TRUE	0.0268962	FALSE	Colocalised	TRUE
SeqId_2652_15	Q03405	PLAUR	IVW	2	0.598261	0.302591	0.00519327	1.19133	0.0480273	1.9032	0.167721	FALSE	#N/A	TRUE	TRUE	POAG	rs145798914_T_C	0.00103187	FALSE	0.0640784	FALSE	Not colocalised	TRUE
SeqId_17156_72	O15075	DCLK1	IVW	2	0.318996	0.161472	0.00251642	0.635476	0.048206	1.60867	0.204678	FALSE	#N/A	TRUE	TRUE	VTE	rs17052530_T_G	0.00771109	FALSE	0.0357422	FALSE	Not colocalised	FALSE
SeqId_14708_59	P07360	C8G	Wald_ratio	1	0.397704	0.201345	0.00306832	0.792339	0.048241	#N/A	#N/A	#N/A	#N/A	TRUE	TRUE	POAG	rs7858150_A_G	0.0331804	FALSE	0.151434	FALSE	Not colocalised	FALSE
SeqId_2993_1	O95256	IL18RAP	Wald_ratio	1	0.493779	0.250018	0.00374273	0.983814	0.0482716	#N/A	#N/A	#N/A	#N/A	TRUE	TRUE	Stroke	rs17821875_G_A	0.145297	FALSE	0.119363	FALSE	Not colocalised	FALSE
SeqId_13044_5	Q99816	TSG101	Wald_ratio	1	-0.298721	0.151499	-0.595659	-0.00178327	0.0486358	#N/A	#N/A	#N/A	#N/A	TRUE	TRUE	HF	rs144502792_T_C	0.00444104	FALSE	0.0236068	FALSE	Not colocalised	FALSE
SeqId_11568_2	P68106	FKBP1B	IVW	3	0.166073	0.0843196	0.000809165	0.331336	0.0488888	1.14437	0.564291	FALSE	FALSE	TRUE	TRUE	COPD	rs13035774	1	TRUE	0.125755	FALSE	Colocalised	FALSE
SeqId_5888_29	P63241	EIF5A	Wald_ratio	1	1.2802	0.65006	0.00607834	2.55431	0.0489129	#N/A	#N/A	#N/A	#N/A	TRUE	TRUE	IPF	rs28463264_G_A	0.0059733	FALSE	0.0834874	FALSE	Not colocalised	FALSE
SeqId_8687_26	Q9NUM4	TMEM106B	IVW	2	0.330195	0.167724	0.00146151	0.658929	0.0489901	0.131923	0.716446	FALSE	#N/A	TRUE	TRUE	Gout	rs75421802_C_T	0.0100852	FALSE	0.0602016	FALSE	Not colocalised	TRUE
SeqId_5430_66	P78324	SIRPA	Wald_ratio	1	-0.0828156	0.0420816	-0.165296	-0.000335576	0.049071	#N/A	#N/A	#N/A	#N/A	TRUE	TRUE	COPD	rs138351971_G_A	0.00303389	FALSE	0.0981474	FALSE	Not colocalised	TRUE
SeqId_2635_61	Q6UX15	LAYN	IVW	3	-0.203726	0.103719	-0.40701	-0.000440795	0.0495053	3.09917	0.212336	FALSE	FALSE	TRUE	TRUE	COPD	rs114220458	1	TRUE	0.0613769	FALSE	Colocalised	TRUE
SeqId_11098_1	O00764	PDXK	Wald_ratio	1	0.749378	0.381882	0.000889433	1.49787	0.0497242	#N/A	#N/A	#N/A	#N/A	TRUE	TRUE	POAG	rs147965719_T_C	0.292941	FALSE	0.13877	FALSE	Not colocalised	FALSE
SeqId_17818_22	Q9Y2Z0	SUGT1	Wald_ratio	1	-0.671156	0.342132	-1.34174	-0.000576681	0.0497991	#N/A	#N/A	#N/A	#N/A	TRUE	TRUE	IPF	rs140962000_C_T	0.00143982	FALSE	0.0747003	FALSE	Not colocalised	FALSE
SeqId_7266_4	Q86WD7	SERPINA9	Wald_ratio	1	-0.541153	0.275887	-1.08189	-0.000415547	0.04982	#N/A	#N/A	#N/A	#N/A	TRUE	TRUE	HF	rs10083325_C_T	0.200461	FALSE	0.117691	FALSE	Not colocalised	FALSE
SeqId_18183_3	Q5SW96	LDLRAP1	IVW	2	-0.314297	0.160348	-0.628574	-2.06e-05	0.049985	0.0282935	0.866421	FALSE	#N/A	TRUE	TRUE	Gout	rs116195950_A_G	0.0573052	FALSE	0.115219	FALSE	Not colocalised	FALSE
