# Supplementary material for: Proteome-wide Mendelian randomization in global biobank meta-analysis reveals multi-ancestry drug targets for common diseases
Source: Cell Genom. 2022 Oct 12;2(11):100195. doi: 10.1016/j.xgen.2022.100195 (PMC9646482; doi:10.1016/j.xgen.2022.100195)
Supplement: Table S9. Protein-disease associations passed FDR < 0.05/p < 0.05 but with evidence of horizontal pleiotropy in European ancestry, related to STAR Methods [file mmc9.xlsx]

## Sheet: ST9A.MR-assoc-pleiotropic (FDR)
Table S9A. Protein-disease assocaitions passed FDR < 0.05 but with evidence of horizontal pleiotropy in European ancestry, related to STAR method
SOMAmerID	UniProtID	Entrez Gene Symbol	MRmethod	nsnp	BETA	SE	CIlower	CIupper	P	Hetero_Q	Hetero_pvale	Heterogenity	Pleiotropy	Significant	Selected	Outcome	check	BETA_aa	Direction	LD_snp	LD_r2	LD_check_status	Coloc_probabililty	pwcoco	Coloc_overall	with_coding_variant	Ancestry
SeqId_11387_3	Q99941	ATF6B	IVW	3	0.180044	0.0177441	0.145266	0.214821	3.43e-24	6.2123	0.044773	TRUE	TRUE	TRUE	FALSE	Asthma	#N/A	#N/A	#N/A	rs3132489_T_C	0.419899	FALSE	1.2e-41	FALSE	Not colocalised	FALSE	EA
SeqId_4440_15	Q96P31	FCRL3	IVW	5	0.0290668	0.00241967	0.0243243	0.0338093	3.05e-33	18.3008	0.00107774	TRUE	TRUE	TRUE	FALSE	Asthma	#N/A	#N/A	#N/A	rs11264799	1	TRUE	0.00256184	FALSE	Colocalised	TRUE	EA
SeqId_4440_15	Q96P31	FCRL3	IVW	5	0.364854	0.00847947	0.348234	0.381473	0	1128.82	4.28e-243	TRUE	TRUE	TRUE	FALSE	COPD	#N/A	#N/A	#N/A	rs11264799	1	TRUE	0.0688487	FALSE	Colocalised	TRUE	EA
SeqId_4440_15	Q96P31	FCRL3	IVW	5	-0.246703	0.0047274	-0.255969	-0.237437	0	263.824	6.84e-56	TRUE	TRUE	TRUE	FALSE	Gout	#N/A	#N/A	#N/A	rs2093920_C_A	0.00629009	FALSE	0.00481388	FALSE	Not colocalised	TRUE	EA
SeqId_4440_15	Q96P31	FCRL3	IVW	5	-0.724643	0.0407622	-0.804535	-0.64475	1.06e-70	2937.75	0	TRUE	TRUE	TRUE	FALSE	HF	#N/A	#N/A	#N/A	rs11264799	1	TRUE	0.00453816	FALSE	Colocalised	TRUE	EA
SeqId_4440_15	Q96P31	FCRL3	IVW	5	0.223287	0.00232551	0.218729	0.227845	0	29.3461	6.65e-06	TRUE	TRUE	TRUE	FALSE	IPF	#N/A	#N/A	#N/A	rs145806609_G_A	0.0559838	FALSE	0.147197	FALSE	Not colocalised	TRUE	EA
SeqId_4440_15	Q96P31	FCRL3	IVW	5	-0.382734	0.0629924	-0.506197	-0.259271	1.23e-09	437.019	2.78e-93	TRUE	TRUE	TRUE	FALSE	POAG	#N/A	#N/A	#N/A	rs12129030_C_T	0.0829757	FALSE	0.0392572	FALSE	Not colocalised	TRUE	EA
SeqId_4440_15	Q96P31	FCRL3	IVW	5	-0.109956	0.00176034	-0.113406	-0.106506	0	33.3425	1.02e-06	TRUE	TRUE	TRUE	FALSE	Stroke	#N/A	#N/A	#N/A	rs12077488_T_C	0.0172321	FALSE	0.00651221	FALSE	Not colocalised	TRUE	EA
SeqId_4440_15	Q96P31	FCRL3	IVW	5	-0.0694621	0.0014899	-0.0723823	-0.066542	0	29.0022	7.81e-06	TRUE	TRUE	TRUE	FALSE	VTE	#N/A	#N/A	#N/A	rs114814606_A_G	0.0058845	FALSE	0.00642287	FALSE	Not colocalised	TRUE	EA
SeqId_4964_67	Q9NZ08	ERAP1	IVW	12	0.0181533	0.00266156	0.0129368	0.0233699	9.07e-12	12.7554	0.309615	FALSE	TRUE	TRUE	FALSE	COPD	#N/A	#N/A	#N/A	rs12517853	1	TRUE	0.00803341	FALSE	Colocalised	TRUE	EA

## Sheet: ST9B.MR-assoc-pleiotropic (P)
Table S9B. Protein-disease assocaitions passed MR P-value <0.05 but with evidence of horizontal pleiotropy in European ancestry, related to STAR method
SOMAmerID	UniProtID	Entrez Gene Symbol	MRmethod	nsnp	BETA	SE	CIlower	CIupper	P	Hetero_Q	Hetero_pvale	Heterogenity	Pleiotropy	Significant	Selected	Outcome	check	BETA_aa	Direction	LD_snp	LD_r2	LD_check_status	Coloc_probabililty	pwcoco	Coloc_overall	with_coding_variant	Ancestry
SeqId_14133_93	P27930	IL1R2	IVW	3	-0.022607	0.00993832	-0.0420857	-0.00312822	0.0229223	10.7833	0.0045544	TRUE	TRUE	TRUE	FALSE	Asthma	#N/A	#N/A	#N/A	rs1420101_T_C	0.0706932	FALSE	1.22e-48	FALSE	Not colocalised	FALSE	EA
SeqId_4234_8	Q01638	IL1RL1	IVW	4	-0.0953012	0.0398071	-0.173322	-0.0172807	0.0166623	79.0439	4.92e-17	TRUE	TRUE	TRUE	FALSE	Asthma	SeqId_4234_8_asthma	-0.111201	Same	rs1420098_C_T	0.610255	FALSE	5.1e-12	FALSE	Not colocalised	FALSE	EA
SeqId_12378_71	O15533	TAPBP	IVW	4	-0.0270435	0.0115693	-0.0497189	-0.00436806	0.0194122	8.14155	0.0431752	TRUE	TRUE	TRUE	FALSE	Asthma	#N/A	#N/A	#N/A	rs467508_A_G	0.630674	FALSE	6.98e-85	FALSE	Not colocalised	TRUE	EA
SeqId_7916_10	P31151	S100A7	IVW	5	0.0246649	0.00813838	0.00871399	0.0406158	0.00243994	6.77594	0.148213	FALSE	TRUE	TRUE	FALSE	Asthma	#N/A	#N/A	#N/A	rs821429_G_A	0.36148	FALSE	0.00054826	FALSE	Not colocalised	TRUE	EA
SeqId_5353_89	P18510	IL1RN	IVW	3	-0.0286652	0.0107909	-0.0498149	-0.00751544	0.00789735	12.7015	0.00174544	TRUE	TRUE	TRUE	FALSE	Asthma	#N/A	#N/A	#N/A	rs1139015_G_A	0.966519	TRUE	0.0366956	FALSE	Colocalised	FALSE	EA
SeqId_12436_84	P78417	GSTO1	IVW	6	0.0254881	0.0106262	0.00466115	0.046315	0.0164574	9.79721	0.0811895	FALSE	TRUE	TRUE	FALSE	COPD	#N/A	#N/A	#N/A	rs12359649_G_A	0.985062	TRUE	0.951679	TRUE	Colocalised	TRUE	EA
SeqId_4407_10	P26927	MST1	IVW	7	0.0403039	0.013545	0.0137562	0.0668517	0.0029246	26.7173	0.000163575	TRUE	TRUE	TRUE	FALSE	COPD	#N/A	#N/A	#N/A	rs77473999_C_T	1	TRUE	0.342971	FALSE	Colocalised	TRUE	EA
SeqId_15388_24	P08637	FCGR3A	IVW	5	0.0387275	0.0182402	0.0029774	0.0744777	0.0337374	17.5597	0.00150416	TRUE	TRUE	TRUE	FALSE	COPD	#N/A	#N/A	#N/A	rs72717040_C_T	0.991731	TRUE	0.630678	FALSE	Colocalised	TRUE	EA
SeqId_5722_78	P42785	PRCP	IVW	3	-0.0769268	0.0385145	-0.152414	-0.00143977	0.0457876	8.14455	0.0170386	TRUE	TRUE	TRUE	FALSE	Gout	#N/A	#N/A	#N/A	rs117829219_T_G	0.309492	FALSE	0.253013	FALSE	Not colocalised	TRUE	EA
SeqId_18922_27	P34810	CD68	IVW	3	-0.0603576	0.0241528	-0.107696	-0.013019	0.0124548	5.98659	0.0501221	FALSE	TRUE	TRUE	FALSE	Gout	#N/A	#N/A	#N/A	rs12946592_A_G	0.023188	FALSE	0.301933	FALSE	Not colocalised	TRUE	EA
SeqId_4989_7	P02679	FGG	IVW	3	-0.144993	0.0504871	-0.243946	-0.0460402	0.00408033	11.0504	0.00398511	TRUE	TRUE	TRUE	FALSE	VTE	#N/A	#N/A	#N/A	rs2227402_A_T	1	TRUE	2.17e-22	FALSE	Colocalised	TRUE	EA
SeqId_8244_16	Q9BYC5	FUT8	IVW	5	-0.0823598	0.0298806	-0.140925	-0.0237948	0.00584604	7.41442	0.115543	FALSE	TRUE	TRUE	FALSE	VTE	#N/A	#N/A	#N/A	rs2127869_T_C	0.698451	FALSE	0.770308	TRUE	Colocalised	TRUE	EA
SeqId_3077_66	P00742	F10	IVW	3	0.102522	0.0363665	0.0312454	0.173799	0.00481518	8.71826	0.0127895	TRUE	TRUE	TRUE	FALSE	VTE	SeqId_3077_66_VTE	-0.378285	Diff	rs3211752_G_A	0.973224	TRUE	0.404263	FALSE	Colocalised	TRUE	EA
SeqId_4878_3	P00742	F10	IVW	3	0.0815242	0.0340331	0.0148206	0.148228	0.0166005	10.9673	0.00415415	TRUE	TRUE	TRUE	FALSE	VTE	#N/A	#N/A	#N/A	rs3211752_G_A	0.973224	TRUE	0.404263	FALSE	Colocalised	TRUE	EA
SeqId_3580_25	P01009	SERPINA1	IVW	7	-0.140615	0.0467906	-0.232323	-0.0489071	0.00265407	13.1737	0.0403589	TRUE	TRUE	TRUE	FALSE	IPF	#N/A	#N/A	#N/A	rs112635299_T_G	0.881944	TRUE	0.994741	TRUE	Colocalised	TRUE	EA
SeqId_3290_50	Q6YHK3	CD109	IVW	10	0.0470512	0.0214209	0.00506695	0.0890355	0.0280558	11.4653	0.245159	FALSE	TRUE	TRUE	FALSE	IPF	#N/A	#N/A	#N/A	rs12211905	1	TRUE	0.0403512	FALSE	Colocalised	TRUE	EA
SeqId_19557_3	Q86Z14	KLB	IVW	8	0.0262485	0.0131396	0.000495343	0.0520017	0.0457533	8.79749	0.267524	FALSE	TRUE	TRUE	FALSE	HF	#N/A	#N/A	#N/A	rs12502015	1	TRUE	0.0121826	FALSE	Colocalised	TRUE	EA
