# Supplementary material for: Proteome-wide Mendelian randomization in global biobank meta-analysis reveals multi-ancestry drug targets for common diseases
Source: Cell Genom. 2022 Oct 12;2(11):100195. doi: 10.1016/j.xgen.2022.100195 (PMC9646482; doi:10.1016/j.xgen.2022.100195)
Supplement: Table S10. Protein-disease associations passed FDR < 0.05 but with evidence of horizontal pleiotropy in European/African ancestry, related to STAR Methods [file mmc10.xlsx]

## Sheet: ST10A.MR-rep-EA-FDR
Table S10A. Protein-disease assocaitions included in the European replication analysis; selection threshold FDR < 0.05 in European discovery analysis, related to STAR method
SOMAmerID	UniProtID	Entrez Gene Symbol	MRmethod	nsnp	BETA	SE	P	SNP	beta.exposure	beta.outcome	se.exposure	se.outcome	pval.exposure	pval.outcome	eaf.exposure	eaf.outcome	significant	Outcome	cis/trans	LD_check_status	LD_r2	beta_discovery	p_discovery	LD_r2_discovery	Direction	FDR < 0.05
SeqId_10419_1	Q6ZMJ2	SCARA5	Wald_ratio	1	-0.272637	0.0511076	9.58e-08	rs10866867	0.2537	-0.069168	0.0271019	0.012966	7.9e-21	9.58e-08	0.722132	0.7198	TRUE	VTE	cis	TRUE	1	#N/A	#N/A	#N/A	#N/A	TRUE
SeqId_19154_41	P07093	SERPINE2	Wald_ratio	1	-0.053234	0.0203478	0.00889138	rs68066031	-0.4261	0.022683	0.029698	0.0086702	1.1e-46	0.008892	0.258001	0.258001	TRUE	COPD	cis	FALSE	0.00159255	#N/A	#N/A	#N/A	#N/A	TRUE
SeqId_19154_41	P07093	SERPINE2	Wald_ratio	1	-0.150375	0.0329453	5.01e-06	rs68066031	-0.4261	0.064075	0.029698	0.014038	1.1e-46	5.01e-06	0.258001	0.258001	TRUE	VTE	cis	FALSE	7.99e-06	#N/A	#N/A	#N/A	#N/A	TRUE
SeqId_2190_55	P03951	F11	Wald_ratio	1	0.446142	0.026816	3.75e-62	rs2289252	0.4419	0.19715	0.0427331	0.01185	4.6e-25	3.79e-62	0.412714	0.4025	TRUE	VTE	cis	TRUE	1	#N/A	#N/A	#N/A	#N/A	TRUE
SeqId_2961_1	P04070	PROC	Wald_ratio	1	0.163624	0.023739	5.48e-12	rs867186	0.8382	0.13715	0.0650511	0.019898	5.45e-38	5.48e-12	0.118355	0.0952	TRUE	VTE	trans	FALSE	0.151823	#N/A	#N/A	#N/A	#N/A	TRUE
SeqId_2991_9	P14778	IL1R1	Wald_ratio	1	0.229859	0.0345117	2.73e-11	rs7588201	0.163	0.037467	0.0257874	0.0056254	2.6e-10	2.73e-11	0.722	0.7055	TRUE	Asthma	cis	FALSE	0.235704	#N/A	#N/A	#N/A	#N/A	TRUE
SeqId_2994_71	Q9HB29	IL1RL2	Wald_ratio	1	-0.00165004	0.0243846	0.946051	rs2228139	-0.4249	0.0007011	0.0483808	0.010361	1.6e-18	0.9461	0.069221	0.069221	FALSE	Asthma	cis	FALSE	NA	-0.0522627	1.73e-05	#N/A	Same	FALSE
SeqId_3290_50	Q6YHK3	CD109	Wald_ratio	1	-0.051259	0.0355162	0.148947	rs6903575	0.4146	-0.021252	0.0236307	0.014725	6.5e-69	0.149	0.521546	0.5045	FALSE	POAG	cis	FALSE	NA	-0.0524608	6.9e-05	#N/A	Same	FALSE
SeqId_3366_51	Q16610	ECM1	Wald_ratio	1	0.073968	0.0245367	0.00257328	rs13294	-0.8493	-0.062821	0.0396396	0.020839	7.73e-102	0.002574	0.39759	0.39759	TRUE	IPF	cis	TRUE	0.972545	#N/A	#N/A	#N/A	#N/A	TRUE
SeqId_4152_58	P03952	KLKB1	Wald_ratio	1	0.265447	0.0251167	4.17e-26	rs1511802	0.4755	0.12622	0.0427284	0.011943	9.12e-29	4.15e-26	0.370482	0.3866	TRUE	VTE	cis	TRUE	1	#N/A	#N/A	#N/A	#N/A	TRUE
SeqId_4906_35	P12259	F5	Wald_ratio	1	-0.0537095	0.0270121	0.0467728	rs6033	-0.8454	0.045406	0.0818869	0.022836	5.49e-25	0.04677	0.0787362	0.08476	TRUE	VTE	cis	FALSE	0.678592	#N/A	#N/A	#N/A	#N/A	FALSE
SeqId_4964_67	Q9NZ08	ERAP1	Wald_ratio	1	0.0146531	0.00653458	0.0249355	rs17482078	-0.9615	-0.014089	0.0259404	0.006283	1e-200	0.02494	0.216313	0.216313	TRUE	Asthma	cis	FALSE	0.00557032	#N/A	#N/A	#N/A	#N/A	TRUE
SeqId_4964_67	Q9NZ08	ERAP1	Wald_ratio	1	0.0170005	0.0136443	0.212772	rs17482078	-0.9615	-0.016346	0.0259404	0.013119	1e-200	0.2128	0.216313	0.216313	FALSE	Gout	cis	FALSE	NA	0.0166849	7.02e-06	#N/A	Same	FALSE
SeqId_4964_67	Q9NZ08	ERAP1	Wald_ratio	1	0.0504659	0.0187561	0.00713151	rs17482078	-0.9615	-0.048523	0.0259404	0.018034	1e-200	0.007133	0.216313	0.216313	TRUE	POAG	cis	TRUE	1	#N/A	#N/A	#N/A	#N/A	TRUE
SeqId_4964_67	Q9NZ08	ERAP1	Wald_ratio	1	-0.00821862	0.0160333	0.608233	rs17482078	-0.9615	0.0079022	0.0259404	0.015416	1e-200	0.6082	0.216313	0.216313	FALSE	Stroke	cis	FALSE	NA	-0.023647	5.09e-08	#N/A	Same	FALSE
SeqId_4964_67	Q9NZ08	ERAP1	Wald_ratio	1	-0.0142236	0.0147343	0.334374	rs17482078	-0.9615	0.013676	0.0259404	0.014167	1e-200	0.3344	0.216313	0.216313	FALSE	VTE	cis	FALSE	NA	-0.0182313	0.000237551	#N/A	Same	FALSE
SeqId_5939_42	O43508	TNFSF12	Wald_ratio	1	-0.0537427	0.0147269	0.000262975	rs12941509	0.3933	-0.021137	0.0266236	0.0057921	2.2e-49	0.0002629	0.279301	0.279301	TRUE	Asthma	cis	TRUE	1	#N/A	#N/A	#N/A	#N/A	TRUE
SeqId_6382_17	O00462	MANBA	Wald_ratio	1	-0.0379628	0.00971229	9.28e-05	rs227370	-0.5596	0.021244	0.0247895	0.005435	7.8e-113	9.28e-05	0.674618	0.6574	TRUE	Asthma	cis	FALSE	0.340307	#N/A	#N/A	#N/A	#N/A	TRUE
SeqId_8398_277	P49788	RARRES1	Wald_ratio	1	0.0115076	0.00579695	0.0471327	rs61696028	1.3366	0.015381	0.0360602	0.0077482	1e-200	0.04713	0.146047	0.1542	TRUE	Asthma	cis	FALSE	0.0028415	#N/A	#N/A	#N/A	#N/A	FALSE
SeqId_8973_23	Q96PJ5	FCRL4	Wald_ratio	1	0.0456404	0.0267226	0.0876486	rs11582663	-1.1329	-0.051706	0.0305646	0.030274	1e-200	0.08765	0.144281	0.1682	FALSE	IPF	cis	FALSE	NA	0.0998714	0.000270814	#N/A	Same	FALSE
SeqId_9216_100	O15031	PLXNB2	Wald_ratio	1	0.0558495	0.0224327	0.0127872	rs28573806	0.5315	0.029684	0.0231971	0.011923	3.5e-116	0.01279	0.399591	0.3954	TRUE	VTE	cis	FALSE	0.150487	#N/A	#N/A	#N/A	#N/A	TRUE
SeqId_9267_2	Q9UI42	CPA4	Wald_ratio	1	0.0024409	0.00625596	0.69641	rs34587586	-1.1658	-0.0028456	0.0314522	0.0072932	1e-200	0.6964	0.392741	0.3934	FALSE	COPD	cis	FALSE	NA	0.020851	1.22e-18	#N/A	Same	FALSE
SeqId_9267_2	Q9UI42	CPA4	Wald_ratio	1	-0.000664359	0.00939698	0.943637	rs34587586	-1.1658	0.00077451	0.0314522	0.010955	1e-200	0.9436	0.392741	0.3934	FALSE	Gout	cis	FALSE	NA	0.0245189	1.15e-17	#N/A	Diff	FALSE
SeqId_9267_2	Q9UI42	CPA4	Wald_ratio	1	0.0116967	0.0178341	0.511914	rs34587586	-1.1658	-0.013636	0.0314522	0.020791	1e-200	0.5119	0.392741	0.3935	FALSE	IPF	cis	FALSE	NA	0.0452279	2.38e-22	#N/A	Same	FALSE
SeqId_9267_2	Q9UI42	CPA4	Wald_ratio	1	-0.0112035	0.0129019	0.385197	rs34587586	-1.1658	0.013061	0.0314522	0.015041	1e-200	0.3852	0.392741	0.3855	FALSE	POAG	cis	FALSE	NA	-0.0515387	9.04e-43	#N/A	Same	FALSE
SeqId_9267_2	Q9UI42	CPA4	Wald_ratio	1	0.00582201	0.010965	0.595444	rs34587586	-1.1658	-0.0067873	0.0314522	0.012783	1e-200	0.5954	0.392741	0.3943	FALSE	Stroke	cis	FALSE	NA	0.0450956	1.98e-25	#N/A	Same	FALSE
SeqId_9267_2	Q9UI42	CPA4	Wald_ratio	1	-0.0167996	0.0102033	0.0996629	rs34587586	-1.1658	0.019585	0.0314522	0.011895	1e-200	0.09967	0.392741	0.3961	FALSE	VTE	cis	FALSE	NA	-0.0696495	5.09e-33	#N/A	Same	FALSE
SeqId_9580_5	Q13753	LAMC2	Wald_ratio	1	-0.0275175	0.00939675	0.00340709	rs2276543	0.6155	-0.016937	0.025072	0.0057837	4.4e-133	0.003408	0.279009	0.2661	TRUE	Asthma	cis	FALSE	0.096445	#N/A	#N/A	#N/A	#N/A	TRUE

## Sheet: ST10B.MR-rep-AA-FDR
Table S10B. Protein-disease assocaitions included in the African replication analysis; selection threshold FDR < 0.05 in African discovery analysis, related to STAR method
SOMAmerID	UniProtID	Entrez Gene Symbol	MRmethod	nsnp	BETA	SE	P	SNP	beta.exposure	beta.outcome	se.exposure	se.outcome	pval.exposure	pval.outcome	eaf.exposure	eaf.outcome	significant	Outcome	cis/trans	LD_check_status	LD_r2	beta_discovery	p_discovery	LD_r2_discovery	Direction	FDR < 0.05
SeqId_9253_52	P16442	ABO	Wald_ratio	1	-0.234441	0.0562714	3.1e-05	rs920065566	-0.792907	0.18589	0.0621716	0.044618	2.98e-37	3.1e-05	0.342865	0.352	TRUE	VTE	cis	NA	NA	0.286423	2.82e-06	TRUE	Diff	TRUE
