# Supplementary material for: Proteome-wide Mendelian randomization in global biobank meta-analysis reveals multi-ancestry drug targets for common diseases
Source: Cell Genom. 2022 Oct 12;2(11):100195. doi: 10.1016/j.xgen.2022.100195 (PMC9646482; doi:10.1016/j.xgen.2022.100195)
Supplement: Table S11. The 15 protein-disease associations with distinguished male- and female-specific MR estimates, related to STAR Methods [file mmc11.xlsx]

## Sheet: ST11.sex-spe-MR
Table S11. The fifteen protein-disease associations with distinguished male- and female-specific MR estimates, related to STAR method
PWAS INFO				Female				Male				Comparison female vs male			Drug information
SOMAmerID	Entrez Gene Symbol	Disease	Ancestry	MRmethod	Beta_female	SE_female	P_female	MRmethod	Beta_male	SE_male	P_male	Direction	Z-score	P_Z-score	Drug	Indication	Phase
SeqId_4440_15	FCRL3	IPF	European	IVW	0.613974	0.0031944	0	IVW	-0.306892	0.00335834	0	Diff	198.68	0	NA	NA	NA
SeqId_4440_15	FCRL3	Stroke	European	IVW	-0.469236	0.00603684	0	IVW	0.23796	0.00434379	0	Diff	-95.0889	0	NA	NA	NA
SeqId_4440_15	FCRL3	VTE	European	IVW	-0.149094	0.00207635	0	IVW	-0.0309149	0.00083783	4.84e-298	Same	-52.7815	0	NA	NA	NA
SeqId_4440_15	FCRL3	HF	European	IVW	-1.43868	0.0586669	8.44e-133	IVW	-0.246847	0.0145008	5.54e-65	Same	-19.7217	1.4e-86	NA	NA	NA
SeqId_4440_15	FCRL3	Gout	European	IVW	-0.174552	0.00192129	0	IVW	-0.270559	0.00450896	0	Same	19.5883	1.95e-85	NA	NA	NA
SeqId_9267_2	CPA4	IPF	European	IVW	-0.0149783	0.0135269	0.268165	IVW	0.204149	0.0147309	1.13e-43	Diff	-10.9567	6.17e-28	NA	NA	NA
SeqId_9267_2	CPA4	Asthma	European	IVW	-0.00369582	0.00165085	0.0251733	IVW	-0.0560875	0.00470338	8.77e-33	Same	10.5105	7.73e-26	NA	NA	NA
SeqId_4440_15	FCRL3	Asthma	European	IVW	-0.247713	0.024237	1.61e-24	IVW	-0.0225257	0.00175464	1.01e-37	Same	-9.2668	1.92e-20	NA	NA	NA
SeqId_9267_2	CPA4	HF	European	IVW	0.0114369	0.00603163	0.0579397	IVW	0.0761964	0.00373538	1.72e-92	Same	-9.12796	6.98e-20	NA	NA	NA
SeqId_2992_59	IL17RA	Asthma	European	IVW	-0.00366144	0.00387776	0.34506	IVW	0.0285531	0.0047387	1.69e-09	Diff	-5.26115	1.43e-07	BRODALUMAB	Asthma	Phase2
SeqId_6367_66	FMOD	IPF	European	IVW	0.351841	0.118276	0.00293217	IVW	-0.277749	0.101379	0.00614934	Diff	4.04159	5.31e-05	NA	NA	NA
SeqId_4964_67	ERAP1	IPF	European	IVW	0.0774534	0.023577	0.00101936	IVW	-0.0413713	0.0183804	0.0243956	Diff	3.97473	7.05e-05	TOSEDOSTAT	Acute myeloid leukemia	Phase2
SeqId_15515_2	SAA1	Gout	African	IVW	0.451396	0.112663	6.16e-05	IVW	-0.18461	0.0841153	0.028183	Diff	4.52352	6.08196e-06	NA	NA	NA
SeqId_2994_71	IL1RL2	Asthma	African	IVW	0.108881	0.0543985	0.0453345	IVW	-0.341448	0.086282	7.58e-05	Diff	4.41504	1.00992e-05	NA	NA	NA
SeqId_9837_60	NQO1	HF	African	IVW	-0.139901	0.071308	0.049771	IVW	0.322747	0.0743425	1.42e-05	Diff	-4.49117	7.08337e-06	VATIQUINONE	Neurodegressive	Phase2
