# Supplementary material for: Proteome-wide Mendelian randomization in global biobank meta-analysis reveals multi-ancestry drug targets for common diseases
Source: Cell Genom. 2022 Oct 12;2(11):100195. doi: 10.1016/j.xgen.2022.100195 (PMC9646482; doi:10.1016/j.xgen.2022.100195)
Supplement: Table S12. Instrument-specific test using African/European dataset as discovery and European/African dataset as replication, related to STAR Methods [file mmc12.xlsx]

## Sheet: ST12A.Ins-specificity-AA-on-EA
Table S12A. Instrument specific test using African dataset as discovery and European dataset as replication. Notation: nsnp is the number of SNPs been included in the input file. Test refers to one of the two tests been conducted, the directionality estimation and/or the significance estimation. datum means whether the estimation is based on the expected or observed scale. nsnp_identified is the …
discovery	replication	nsnp	Test	datum	nsnp_identified	%observed
A1BG.SeqId_16561_9.txt.AA	A1BG.SeqId_16561_9.txt.EA	16	Direction	Expected	16	#N/A
A1BG.SeqId_16561_9.txt.AA	A1BG.SeqId_16561_9.txt.EA	16	Direction	Observed	11	0.6875
A1BG.SeqId_16561_9.txt.AA	A1BG.SeqId_16561_9.txt.EA	16	Significance	Expected	15.9997	#N/A
A1BG.SeqId_16561_9.txt.AA	A1BG.SeqId_16561_9.txt.EA	16	Significance	Observed	15	0.93752
A4GALT.SeqId_8759_29.txt.AA	A4GALT.SeqId_8759_29.txt.EA	7	Direction	Expected	7	#N/A
A4GALT.SeqId_8759_29.txt.AA	A4GALT.SeqId_8759_29.txt.EA	7	Direction	Observed	6	0.857143
A4GALT.SeqId_8759_29.txt.AA	A4GALT.SeqId_8759_29.txt.EA	7	Significance	Expected	7	#N/A
A4GALT.SeqId_8759_29.txt.AA	A4GALT.SeqId_8759_29.txt.EA	7	Significance	Observed	7	1
AASDHPPT.SeqId_17320_19.txt.AA	AASDHPPT.SeqId_17320_19.txt.EA	0	Direction	Expected	0	#N/A
AASDHPPT.SeqId_17320_19.txt.AA	AASDHPPT.SeqId_17320_19.txt.EA	0	Direction	Observed	0	0
AASDHPPT.SeqId_17320_19.txt.AA	AASDHPPT.SeqId_17320_19.txt.EA	0	Significance	Expected	0	#N/A
AASDHPPT.SeqId_17320_19.txt.AA	AASDHPPT.SeqId_17320_19.txt.EA	0	Significance	Observed	0	0
ABO.SeqId_9253_52.txt.AA	ABO.SeqId_9253_52.txt.EA	121	Direction	Expected	121	#N/A
ABO.SeqId_9253_52.txt.AA	ABO.SeqId_9253_52.txt.EA	121	Direction	Observed	100	0.826446
ABO.SeqId_9253_52.txt.AA	ABO.SeqId_9253_52.txt.EA	121	Significance	Expected	120.95	#N/A
ABO.SeqId_9253_52.txt.AA	ABO.SeqId_9253_52.txt.EA	121	Significance	Observed	106	0.876397
ACE.SeqId_10714_7.txt.AA	ACE.SeqId_10714_7.txt.EA	26	Direction	Expected	26	#N/A
ACE.SeqId_10714_7.txt.AA	ACE.SeqId_10714_7.txt.EA	26	Direction	Observed	14	0.538462
ACE.SeqId_10714_7.txt.AA	ACE.SeqId_10714_7.txt.EA	26	Significance	Expected	25.9319	#N/A
ACE.SeqId_10714_7.txt.AA	ACE.SeqId_10714_7.txt.EA	26	Significance	Observed	24	0.925501
ACOT13.SeqId_17675_17.txt.AA	ACOT13.SeqId_17675_17.txt.EA	26	Direction	Expected	26	#N/A
ACOT13.SeqId_17675_17.txt.AA	ACOT13.SeqId_17675_17.txt.EA	26	Direction	Observed	22	0.846154
ACOT13.SeqId_17675_17.txt.AA	ACOT13.SeqId_17675_17.txt.EA	26	Significance	Expected	25.8924	#N/A
ACOT13.SeqId_17675_17.txt.AA	ACOT13.SeqId_17675_17.txt.EA	26	Significance	Observed	11	0.424836
ACP1.SeqId_3858_5.txt.AA	ACP1.SeqId_3858_5.txt.EA	59	Direction	Expected	59	#N/A
ACP1.SeqId_3858_5.txt.AA	ACP1.SeqId_3858_5.txt.EA	59	Direction	Observed	48	0.813559
ACP1.SeqId_3858_5.txt.AA	ACP1.SeqId_3858_5.txt.EA	59	Significance	Expected	58.9946	#N/A
ACP1.SeqId_3858_5.txt.AA	ACP1.SeqId_3858_5.txt.EA	59	Significance	Observed	58	0.983141
ACP5.SeqId_3232_28.txt.AA	ACP5.SeqId_3232_28.txt.EA	5	Direction	Expected	5	#N/A
ACP5.SeqId_3232_28.txt.AA	ACP5.SeqId_3232_28.txt.EA	5	Direction	Observed	4	0.8
ACP5.SeqId_3232_28.txt.AA	ACP5.SeqId_3232_28.txt.EA	5	Significance	Expected	5	#N/A
ACP5.SeqId_3232_28.txt.AA	ACP5.SeqId_3232_28.txt.EA	5	Significance	Observed	5	1
ACP6.SeqId_5742_14.txt.AA	ACP6.SeqId_5742_14.txt.EA	129	Direction	Expected	129	#N/A
ACP6.SeqId_5742_14.txt.AA	ACP6.SeqId_5742_14.txt.EA	129	Direction	Observed	101	0.782947
ACP6.SeqId_5742_14.txt.AA	ACP6.SeqId_5742_14.txt.EA	129	Significance	Expected	125.601	#N/A
ACP6.SeqId_5742_14.txt.AA	ACP6.SeqId_5742_14.txt.EA	129	Significance	Observed	87	0.692671
ACVRL1.SeqId_16318_12.txt.AA	ACVRL1.SeqId_16318_12.txt.EA	2	Direction	Expected	2	#N/A
ACVRL1.SeqId_16318_12.txt.AA	ACVRL1.SeqId_16318_12.txt.EA	2	Direction	Observed	2	1
ACVRL1.SeqId_16318_12.txt.AA	ACVRL1.SeqId_16318_12.txt.EA	2	Significance	Expected	2	#N/A
ACVRL1.SeqId_16318_12.txt.AA	ACVRL1.SeqId_16318_12.txt.EA	2	Significance	Observed	2	1
ACYP2.SeqId_12812_25.txt.AA	ACYP2.SeqId_12812_25.txt.EA	30	Direction	Expected	30	#N/A
ACYP2.SeqId_12812_25.txt.AA	ACYP2.SeqId_12812_25.txt.EA	30	Direction	Observed	25	0.833333
ACYP2.SeqId_12812_25.txt.AA	ACYP2.SeqId_12812_25.txt.EA	30	Significance	Expected	29.7442	#N/A
ACYP2.SeqId_12812_25.txt.AA	ACYP2.SeqId_12812_25.txt.EA	30	Significance	Observed	30	1.0086
ADAM22.SeqId_7933_75.txt.AA	ADAM22.SeqId_7933_75.txt.EA	19	Direction	Expected	19	#N/A
ADAM22.SeqId_7933_75.txt.AA	ADAM22.SeqId_7933_75.txt.EA	19	Direction	Observed	19	1
ADAM22.SeqId_7933_75.txt.AA	ADAM22.SeqId_7933_75.txt.EA	19	Significance	Expected	18.7056	#N/A
ADAM22.SeqId_7933_75.txt.AA	ADAM22.SeqId_7933_75.txt.EA	19	Significance	Observed	18	0.96228
ADAM23.SeqId_7049_2.txt.AA	ADAM23.SeqId_7049_2.txt.EA	9	Direction	Expected	9	#N/A
ADAM23.SeqId_7049_2.txt.AA	ADAM23.SeqId_7049_2.txt.EA	9	Direction	Observed	9	1
ADAM23.SeqId_7049_2.txt.AA	ADAM23.SeqId_7049_2.txt.EA	9	Significance	Expected	9	#N/A
ADAM23.SeqId_7049_2.txt.AA	ADAM23.SeqId_7049_2.txt.EA	9	Significance	Observed	9	1
ADAMTS13.SeqId_3175_51.txt.AA	ADAMTS13.SeqId_3175_51.txt.EA	25	Direction	Expected	24.9886	#N/A
ADAMTS13.SeqId_3175_51.txt.AA	ADAMTS13.SeqId_3175_51.txt.EA	25	Direction	Observed	15	0.600274
ADAMTS13.SeqId_3175_51.txt.AA	ADAMTS13.SeqId_3175_51.txt.EA	25	Significance	Expected	23.1078	#N/A
ADAMTS13.SeqId_3175_51.txt.AA	ADAMTS13.SeqId_3175_51.txt.EA	25	Significance	Observed	20	0.865509
ADAMTS5.SeqId_3168_8.txt.AA	ADAMTS5.SeqId_3168_8.txt.EA	17	Direction	Expected	17	#N/A
ADAMTS5.SeqId_3168_8.txt.AA	ADAMTS5.SeqId_3168_8.txt.EA	17	Direction	Observed	17	1
ADAMTS5.SeqId_3168_8.txt.AA	ADAMTS5.SeqId_3168_8.txt.EA	17	Significance	Expected	17	#N/A
ADAMTS5.SeqId_3168_8.txt.AA	ADAMTS5.SeqId_3168_8.txt.EA	17	Significance	Observed	14	0.823529
ADAMTSL2.SeqId_6379_62.txt.AA	ADAMTSL2.SeqId_6379_62.txt.EA	0	Direction	Expected	0	#N/A
ADAMTSL2.SeqId_6379_62.txt.AA	ADAMTSL2.SeqId_6379_62.txt.EA	0	Direction	Observed	0	0
ADAMTSL2.SeqId_6379_62.txt.AA	ADAMTSL2.SeqId_6379_62.txt.EA	0	Significance	Expected	0	#N/A
ADAMTSL2.SeqId_6379_62.txt.AA	ADAMTSL2.SeqId_6379_62.txt.EA	0	Significance	Observed	0	0
ADGRE2.SeqId_4546_27.txt.AA	ADGRE2.SeqId_4546_27.txt.EA	15	Direction	Expected	15	#N/A
ADGRE2.SeqId_4546_27.txt.AA	ADGRE2.SeqId_4546_27.txt.EA	15	Direction	Observed	11	0.733334
ADGRE2.SeqId_4546_27.txt.AA	ADGRE2.SeqId_4546_27.txt.EA	15	Significance	Expected	14.6915	#N/A
ADGRE2.SeqId_4546_27.txt.AA	ADGRE2.SeqId_4546_27.txt.EA	15	Significance	Observed	4	0.272267
ADGRF5.SeqId_6409_57.txt.AA	ADGRF5.SeqId_6409_57.txt.EA	90	Direction	Expected	90	#N/A
ADGRF5.SeqId_6409_57.txt.AA	ADGRF5.SeqId_6409_57.txt.EA	90	Direction	Observed	49	0.544444
ADGRF5.SeqId_6409_57.txt.AA	ADGRF5.SeqId_6409_57.txt.EA	90	Significance	Expected	89.6277	#N/A
ADGRF5.SeqId_6409_57.txt.AA	ADGRF5.SeqId_6409_57.txt.EA	90	Significance	Observed	58	0.647121
ADH1A.SeqId_17396_23.txt.AA	ADH1A.SeqId_17396_23.txt.EA	0	Direction	Expected	0	#N/A
ADH1A.SeqId_17396_23.txt.AA	ADH1A.SeqId_17396_23.txt.EA	0	Direction	Observed	0	0
ADH1A.SeqId_17396_23.txt.AA	ADH1A.SeqId_17396_23.txt.EA	0	Significance	Expected	0	#N/A
ADH1A.SeqId_17396_23.txt.AA	ADH1A.SeqId_17396_23.txt.EA	0	Significance	Observed	0	0
ADH1C.SeqId_15525_294.txt.AA	ADH1C.SeqId_15525_294.txt.EA	17	Direction	Expected	17	#N/A
ADH1C.SeqId_15525_294.txt.AA	ADH1C.SeqId_15525_294.txt.EA	17	Direction	Observed	17	1
ADH1C.SeqId_15525_294.txt.AA	ADH1C.SeqId_15525_294.txt.EA	17	Significance	Expected	16.8775	#N/A
ADH1C.SeqId_15525_294.txt.AA	ADH1C.SeqId_15525_294.txt.EA	17	Significance	Observed	13	0.770255
ADH5.SeqId_11369_23.txt.AA	ADH5.SeqId_11369_23.txt.EA	14	Direction	Expected	14	#N/A
ADH5.SeqId_11369_23.txt.AA	ADH5.SeqId_11369_23.txt.EA	14	Direction	Observed	14	1
ADH5.SeqId_11369_23.txt.AA	ADH5.SeqId_11369_23.txt.EA	14	Significance	Expected	14	#N/A
ADH5.SeqId_11369_23.txt.AA	ADH5.SeqId_11369_23.txt.EA	14	Significance	Observed	13	0.928571
ADH6.SeqId_18206_18.txt.AA	ADH6.SeqId_18206_18.txt.EA	18	Direction	Expected	18	#N/A
ADH6.SeqId_18206_18.txt.AA	ADH6.SeqId_18206_18.txt.EA	18	Direction	Observed	18	1
ADH6.SeqId_18206_18.txt.AA	ADH6.SeqId_18206_18.txt.EA	18	Significance	Expected	18	#N/A
ADH6.SeqId_18206_18.txt.AA	ADH6.SeqId_18206_18.txt.EA	18	Significance	Observed	17	0.944444
ADH7.SeqId_11377_19.txt.AA	ADH7.SeqId_11377_19.txt.EA	4	Direction	Expected	4	#N/A
ADH7.SeqId_11377_19.txt.AA	ADH7.SeqId_11377_19.txt.EA	4	Direction	Observed	4	1
ADH7.SeqId_11377_19.txt.AA	ADH7.SeqId_11377_19.txt.EA	4	Significance	Expected	3.99857	#N/A
ADH7.SeqId_11377_19.txt.AA	ADH7.SeqId_11377_19.txt.EA	4	Significance	Observed	4	1.00036
ADIPOQ.SeqId_3554_24.txt.AA	ADIPOQ.SeqId_3554_24.txt.EA	0	Direction	Expected	0	#N/A
ADIPOQ.SeqId_3554_24.txt.AA	ADIPOQ.SeqId_3554_24.txt.EA	0	Direction	Observed	0	0
ADIPOQ.SeqId_3554_24.txt.AA	ADIPOQ.SeqId_3554_24.txt.EA	0	Significance	Expected	0	#N/A
ADIPOQ.SeqId_3554_24.txt.AA	ADIPOQ.SeqId_3554_24.txt.EA	0	Significance	Observed	0	0
ADPRHL2.SeqId_17332_3.txt.AA	ADPRHL2.SeqId_17332_3.txt.EA	52	Direction	Expected	51.9984	#N/A
ADPRHL2.SeqId_17332_3.txt.AA	ADPRHL2.SeqId_17332_3.txt.EA	52	Direction	Observed	28	0.538479
ADPRHL2.SeqId_17332_3.txt.AA	ADPRHL2.SeqId_17332_3.txt.EA	52	Significance	Expected	48.7619	#N/A
ADPRHL2.SeqId_17332_3.txt.AA	ADPRHL2.SeqId_17332_3.txt.EA	52	Significance	Observed	6	0.123047
ADSSL1.SeqId_13998_26.txt.AA	ADSSL1.SeqId_13998_26.txt.EA	1	Direction	Expected	1	#N/A
ADSSL1.SeqId_13998_26.txt.AA	ADSSL1.SeqId_13998_26.txt.EA	1	Direction	Observed	1	1
ADSSL1.SeqId_13998_26.txt.AA	ADSSL1.SeqId_13998_26.txt.EA	1	Significance	Expected	1	#N/A
ADSSL1.SeqId_13998_26.txt.AA	ADSSL1.SeqId_13998_26.txt.EA	1	Significance	Observed	1	1
AFM.SeqId_4763_31.txt.AA	AFM.SeqId_4763_31.txt.EA	32	Direction	Expected	32	#N/A
AFM.SeqId_4763_31.txt.AA	AFM.SeqId_4763_31.txt.EA	32	Direction	Observed	22	0.6875
AFM.SeqId_4763_31.txt.AA	AFM.SeqId_4763_31.txt.EA	32	Significance	Expected	31.785	#N/A
AFM.SeqId_4763_31.txt.AA	AFM.SeqId_4763_31.txt.EA	32	Significance	Observed	24	0.755072
AGFG1.SeqId_11681_8.txt.AA	AGFG1.SeqId_11681_8.txt.EA	24	Direction	Expected	24	#N/A
AGFG1.SeqId_11681_8.txt.AA	AGFG1.SeqId_11681_8.txt.EA	24	Direction	Observed	16	0.666667
AGFG1.SeqId_11681_8.txt.AA	AGFG1.SeqId_11681_8.txt.EA	24	Significance	Expected	23.9953	#N/A
AGFG1.SeqId_11681_8.txt.AA	AGFG1.SeqId_11681_8.txt.EA	24	Significance	Observed	23	0.958521
AGRN.SeqId_15483_377.txt.AA	AGRN.SeqId_15483_377.txt.EA	0	Direction	Expected	0	#N/A
AGRN.SeqId_15483_377.txt.AA	AGRN.SeqId_15483_377.txt.EA	0	Direction	Observed	0	0
AGRN.SeqId_15483_377.txt.AA	AGRN.SeqId_15483_377.txt.EA	0	Significance	Expected	0	#N/A
AGRN.SeqId_15483_377.txt.AA	AGRN.SeqId_15483_377.txt.EA	0	Significance	Observed	0	0
AGRP.SeqId_2813_11.txt.AA	AGRP.SeqId_2813_11.txt.EA	34	Direction	Expected	34	#N/A
AGRP.SeqId_2813_11.txt.AA	AGRP.SeqId_2813_11.txt.EA	34	Direction	Observed	23	0.676471
AGRP.SeqId_2813_11.txt.AA	AGRP.SeqId_2813_11.txt.EA	34	Significance	Expected	33.4466	#N/A
AGRP.SeqId_2813_11.txt.AA	AGRP.SeqId_2813_11.txt.EA	34	Significance	Observed	27	0.807258
AGT.SeqId_3484_60.txt.AA	AGT.SeqId_3484_60.txt.EA	8	Direction	Expected	8	#N/A
AGT.SeqId_3484_60.txt.AA	AGT.SeqId_3484_60.txt.EA	8	Direction	Observed	5	0.625
AGT.SeqId_3484_60.txt.AA	AGT.SeqId_3484_60.txt.EA	8	Significance	Expected	7.99971	#N/A
AGT.SeqId_3484_60.txt.AA	AGT.SeqId_3484_60.txt.EA	8	Significance	Observed	7	0.875032
AHSG.SeqId_3581_53.txt.AA	AHSG.SeqId_3581_53.txt.EA	27	Direction	Expected	27	#N/A
AHSG.SeqId_3581_53.txt.AA	AHSG.SeqId_3581_53.txt.EA	27	Direction	Observed	21	0.777778
AHSG.SeqId_3581_53.txt.AA	AHSG.SeqId_3581_53.txt.EA	27	Significance	Expected	27	#N/A
AHSG.SeqId_3581_53.txt.AA	AHSG.SeqId_3581_53.txt.EA	27	Significance	Observed	27	1
AIDA.SeqId_17347_80.txt.AA	AIDA.SeqId_17347_80.txt.EA	3	Direction	Expected	3	#N/A
AIDA.SeqId_17347_80.txt.AA	AIDA.SeqId_17347_80.txt.EA	3	Direction	Observed	0	0
AIDA.SeqId_17347_80.txt.AA	AIDA.SeqId_17347_80.txt.EA	3	Significance	Expected	3	#N/A
AIDA.SeqId_17347_80.txt.AA	AIDA.SeqId_17347_80.txt.EA	3	Significance	Observed	3	1
AIF1.SeqId_2849_49.txt.AA	AIF1.SeqId_2849_49.txt.EA	8	Direction	Expected	8	#N/A
AIF1.SeqId_2849_49.txt.AA	AIF1.SeqId_2849_49.txt.EA	8	Direction	Observed	7	0.875
AIF1.SeqId_2849_49.txt.AA	AIF1.SeqId_2849_49.txt.EA	8	Significance	Expected	7.97379	#N/A
AIF1.SeqId_2849_49.txt.AA	AIF1.SeqId_2849_49.txt.EA	8	Significance	Observed	6	0.752465
AIF1L.SeqId_18871_24.txt.AA	AIF1L.SeqId_18871_24.txt.EA	13	Direction	Expected	13	#N/A
AIF1L.SeqId_18871_24.txt.AA	AIF1L.SeqId_18871_24.txt.EA	13	Direction	Observed	13	1
AIF1L.SeqId_18871_24.txt.AA	AIF1L.SeqId_18871_24.txt.EA	13	Significance	Expected	12.9548	#N/A
AIF1L.SeqId_18871_24.txt.AA	AIF1L.SeqId_18871_24.txt.EA	13	Significance	Observed	13	1.00349
AK1.SeqId_5012_67.txt.AA	AK1.SeqId_5012_67.txt.EA	5	Direction	Expected	5	#N/A
AK1.SeqId_5012_67.txt.AA	AK1.SeqId_5012_67.txt.EA	5	Direction	Observed	4	0.8
AK1.SeqId_5012_67.txt.AA	AK1.SeqId_5012_67.txt.EA	5	Significance	Expected	4.9896	#N/A
AK1.SeqId_5012_67.txt.AA	AK1.SeqId_5012_67.txt.EA	5	Significance	Observed	5	1.00208
AKR1A1.SeqId_4192_10.txt.AA	AKR1A1.SeqId_4192_10.txt.EA	10	Direction	Expected	10	#N/A
AKR1A1.SeqId_4192_10.txt.AA	AKR1A1.SeqId_4192_10.txt.EA	10	Direction	Observed	10	1
AKR1A1.SeqId_4192_10.txt.AA	AKR1A1.SeqId_4192_10.txt.EA	10	Significance	Expected	10	#N/A
AKR1A1.SeqId_4192_10.txt.AA	AKR1A1.SeqId_4192_10.txt.EA	10	Significance	Observed	10	1
AKR1B1.SeqId_16606_85.txt.AA	AKR1B1.SeqId_16606_85.txt.EA	17	Direction	Expected	17	#N/A
AKR1B1.SeqId_16606_85.txt.AA	AKR1B1.SeqId_16606_85.txt.EA	17	Direction	Observed	14	0.823529
AKR1B1.SeqId_16606_85.txt.AA	AKR1B1.SeqId_16606_85.txt.EA	17	Significance	Expected	16.962	#N/A
AKR1B1.SeqId_16606_85.txt.AA	AKR1B1.SeqId_16606_85.txt.EA	17	Significance	Observed	8	0.471643
AKR1C3.SeqId_17377_1.txt.AA	AKR1C3.SeqId_17377_1.txt.EA	0	Direction	Expected	0	#N/A
AKR1C3.SeqId_17377_1.txt.AA	AKR1C3.SeqId_17377_1.txt.EA	0	Direction	Observed	0	0
AKR1C3.SeqId_17377_1.txt.AA	AKR1C3.SeqId_17377_1.txt.EA	0	Significance	Expected	0	#N/A
AKR1C3.SeqId_17377_1.txt.AA	AKR1C3.SeqId_17377_1.txt.EA	0	Significance	Observed	0	0
AKR1C4.SeqId_18397_5.txt.AA	AKR1C4.SeqId_18397_5.txt.EA	52	Direction	Expected	52	#N/A
AKR1C4.SeqId_18397_5.txt.AA	AKR1C4.SeqId_18397_5.txt.EA	52	Direction	Observed	40	0.769231
AKR1C4.SeqId_18397_5.txt.AA	AKR1C4.SeqId_18397_5.txt.EA	52	Significance	Expected	51.99	#N/A
AKR1C4.SeqId_18397_5.txt.AA	AKR1C4.SeqId_18397_5.txt.EA	52	Significance	Observed	52	1.00019
AKR7A2.SeqId_4188_1.txt.AA	AKR7A2.SeqId_4188_1.txt.EA	34	Direction	Expected	34	#N/A
AKR7A2.SeqId_4188_1.txt.AA	AKR7A2.SeqId_4188_1.txt.EA	34	Direction	Observed	19	0.558824
AKR7A2.SeqId_4188_1.txt.AA	AKR7A2.SeqId_4188_1.txt.EA	34	Significance	Expected	33.9806	#N/A
AKR7A2.SeqId_4188_1.txt.AA	AKR7A2.SeqId_4188_1.txt.EA	34	Significance	Observed	27	0.794572
AKR7A3.SeqId_18173_11.txt.AA	AKR7A3.SeqId_18173_11.txt.EA	104	Direction	Expected	104	#N/A
AKR7A3.SeqId_18173_11.txt.AA	AKR7A3.SeqId_18173_11.txt.EA	104	Direction	Observed	80	0.769231
AKR7A3.SeqId_18173_11.txt.AA	AKR7A3.SeqId_18173_11.txt.EA	104	Significance	Expected	103.41	#N/A
AKR7A3.SeqId_18173_11.txt.AA	AKR7A3.SeqId_18173_11.txt.EA	104	Significance	Observed	83	0.802633
ALAD.SeqId_15523_9.txt.AA	ALAD.SeqId_15523_9.txt.EA	2	Direction	Expected	2	#N/A
ALAD.SeqId_15523_9.txt.AA	ALAD.SeqId_15523_9.txt.EA	2	Direction	Observed	2	1
ALAD.SeqId_15523_9.txt.AA	ALAD.SeqId_15523_9.txt.EA	2	Significance	Expected	2	#N/A
ALAD.SeqId_15523_9.txt.AA	ALAD.SeqId_15523_9.txt.EA	2	Significance	Observed	2	1
ALCAM.SeqId_5451_1.txt.AA	ALCAM.SeqId_5451_1.txt.EA	2	Direction	Expected	2	#N/A
ALCAM.SeqId_5451_1.txt.AA	ALCAM.SeqId_5451_1.txt.EA	2	Direction	Observed	2	1
ALCAM.SeqId_5451_1.txt.AA	ALCAM.SeqId_5451_1.txt.EA	2	Significance	Expected	2	#N/A
ALCAM.SeqId_5451_1.txt.AA	ALCAM.SeqId_5451_1.txt.EA	2	Significance	Observed	0	0
ALDH3A1.SeqId_11480_1.txt.AA	ALDH3A1.SeqId_11480_1.txt.EA	0	Direction	Expected	0	#N/A
ALDH3A1.SeqId_11480_1.txt.AA	ALDH3A1.SeqId_11480_1.txt.EA	0	Direction	Observed	0	0
ALDH3A1.SeqId_11480_1.txt.AA	ALDH3A1.SeqId_11480_1.txt.EA	0	Significance	Expected	0	#N/A
ALDH3A1.SeqId_11480_1.txt.AA	ALDH3A1.SeqId_11480_1.txt.EA	0	Significance	Observed	0	0
ALDOC.SeqId_9876_20.txt.AA	ALDOC.SeqId_9876_20.txt.EA	1	Direction	Expected	1	#N/A
ALDOC.SeqId_9876_20.txt.AA	ALDOC.SeqId_9876_20.txt.EA	1	Direction	Observed	1	1
ALDOC.SeqId_9876_20.txt.AA	ALDOC.SeqId_9876_20.txt.EA	1	Significance	Expected	1	#N/A
ALDOC.SeqId_9876_20.txt.AA	ALDOC.SeqId_9876_20.txt.EA	1	Significance	Observed	0	0
ALPP.SeqId_7813_6.txt.AA	ALPP.SeqId_7813_6.txt.EA	5	Direction	Expected	5	#N/A
ALPP.SeqId_7813_6.txt.AA	ALPP.SeqId_7813_6.txt.EA	5	Direction	Observed	5	1
ALPP.SeqId_7813_6.txt.AA	ALPP.SeqId_7813_6.txt.EA	5	Significance	Expected	4.99998	#N/A
ALPP.SeqId_7813_6.txt.AA	ALPP.SeqId_7813_6.txt.EA	5	Significance	Observed	5	1
ALPPL2.SeqId_6715_63.txt.AA	ALPPL2.SeqId_6715_63.txt.EA	2	Direction	Expected	2	#N/A
ALPPL2.SeqId_6715_63.txt.AA	ALPPL2.SeqId_6715_63.txt.EA	2	Direction	Observed	2	1
ALPPL2.SeqId_6715_63.txt.AA	ALPPL2.SeqId_6715_63.txt.EA	2	Significance	Expected	1.99923	#N/A
ALPPL2.SeqId_6715_63.txt.AA	ALPPL2.SeqId_6715_63.txt.EA	2	Significance	Observed	2	1.00039
AMIGO2.SeqId_14134_49.txt.AA	AMIGO2.SeqId_14134_49.txt.EA	0	Direction	Expected	0	#N/A
AMIGO2.SeqId_14134_49.txt.AA	AMIGO2.SeqId_14134_49.txt.EA	0	Direction	Observed	0	0
AMIGO2.SeqId_14134_49.txt.AA	AMIGO2.SeqId_14134_49.txt.EA	0	Significance	Expected	0	#N/A
AMIGO2.SeqId_14134_49.txt.AA	AMIGO2.SeqId_14134_49.txt.EA	0	Significance	Observed	0	0
AMY1A.SeqId_7918_114.txt.AA	AMY1A.SeqId_7918_114.txt.EA	0	Direction	Expected	0	#N/A
AMY1A.SeqId_7918_114.txt.AA	AMY1A.SeqId_7918_114.txt.EA	0	Direction	Observed	0	0
AMY1A.SeqId_7918_114.txt.AA	AMY1A.SeqId_7918_114.txt.EA	0	Significance	Expected	0	#N/A
AMY1A.SeqId_7918_114.txt.AA	AMY1A.SeqId_7918_114.txt.EA	0	Significance	Observed	0	0
AMY2A.SeqId_18917_53.txt.AA	AMY2A.SeqId_18917_53.txt.EA	28	Direction	Expected	28	#N/A
AMY2A.SeqId_18917_53.txt.AA	AMY2A.SeqId_18917_53.txt.EA	28	Direction	Observed	19	0.678571
AMY2A.SeqId_18917_53.txt.AA	AMY2A.SeqId_18917_53.txt.EA	28	Significance	Expected	27.7615	#N/A
AMY2A.SeqId_18917_53.txt.AA	AMY2A.SeqId_18917_53.txt.EA	28	Significance	Observed	17	0.612358
AMY2B.SeqId_15556_49.txt.AA	AMY2B.SeqId_15556_49.txt.EA	7	Direction	Expected	7	#N/A
AMY2B.SeqId_15556_49.txt.AA	AMY2B.SeqId_15556_49.txt.EA	7	Direction	Observed	7	1
AMY2B.SeqId_15556_49.txt.AA	AMY2B.SeqId_15556_49.txt.EA	7	Significance	Expected	7	#N/A
AMY2B.SeqId_15556_49.txt.AA	AMY2B.SeqId_15556_49.txt.EA	7	Significance	Observed	7	1
ANG.SeqId_4874_3.txt.AA	ANG.SeqId_4874_3.txt.EA	19	Direction	Expected	19	#N/A
ANG.SeqId_4874_3.txt.AA	ANG.SeqId_4874_3.txt.EA	19	Direction	Observed	17	0.894737
ANG.SeqId_4874_3.txt.AA	ANG.SeqId_4874_3.txt.EA	19	Significance	Expected	18.9983	#N/A
ANG.SeqId_4874_3.txt.AA	ANG.SeqId_4874_3.txt.EA	19	Significance	Observed	17	0.894817
ANGPTL1.SeqId_11142_11.txt.AA	ANGPTL1.SeqId_11142_11.txt.EA	23	Direction	Expected	23	#N/A
ANGPTL1.SeqId_11142_11.txt.AA	ANGPTL1.SeqId_11142_11.txt.EA	23	Direction	Observed	18	0.782609
ANGPTL1.SeqId_11142_11.txt.AA	ANGPTL1.SeqId_11142_11.txt.EA	23	Significance	Expected	22.7932	#N/A
ANGPTL1.SeqId_11142_11.txt.AA	ANGPTL1.SeqId_11142_11.txt.EA	23	Significance	Observed	22	0.965201
ANGPTL3.SeqId_10391_1.txt.AA	ANGPTL3.SeqId_10391_1.txt.EA	14	Direction	Expected	14	#N/A
ANGPTL3.SeqId_10391_1.txt.AA	ANGPTL3.SeqId_10391_1.txt.EA	14	Direction	Observed	9	0.642857
ANGPTL3.SeqId_10391_1.txt.AA	ANGPTL3.SeqId_10391_1.txt.EA	14	Significance	Expected	14	#N/A
ANGPTL3.SeqId_10391_1.txt.AA	ANGPTL3.SeqId_10391_1.txt.EA	14	Significance	Observed	14	1
ANTXR2.SeqId_15559_5.txt.AA	ANTXR2.SeqId_15559_5.txt.EA	12	Direction	Expected	12	#N/A
ANTXR2.SeqId_15559_5.txt.AA	ANTXR2.SeqId_15559_5.txt.EA	12	Direction	Observed	10	0.833333
ANTXR2.SeqId_15559_5.txt.AA	ANTXR2.SeqId_15559_5.txt.EA	12	Significance	Expected	12	#N/A
ANTXR2.SeqId_15559_5.txt.AA	ANTXR2.SeqId_15559_5.txt.EA	12	Significance	Observed	11	0.916667
ANXA1.SeqId_4960_72.txt.AA	ANXA1.SeqId_4960_72.txt.EA	10	Direction	Expected	10	#N/A
ANXA1.SeqId_4960_72.txt.AA	ANXA1.SeqId_4960_72.txt.EA	10	Direction	Observed	9	0.9
ANXA1.SeqId_4960_72.txt.AA	ANXA1.SeqId_4960_72.txt.EA	10	Significance	Expected	9.9902	#N/A
ANXA1.SeqId_4960_72.txt.AA	ANXA1.SeqId_4960_72.txt.EA	10	Significance	Observed	10	1.00098
ANXA11.SeqId_17513_11.txt.AA	ANXA11.SeqId_17513_11.txt.EA	68	Direction	Expected	68	#N/A
ANXA11.SeqId_17513_11.txt.AA	ANXA11.SeqId_17513_11.txt.EA	68	Direction	Observed	57	0.838235
ANXA11.SeqId_17513_11.txt.AA	ANXA11.SeqId_17513_11.txt.EA	68	Significance	Expected	67.9729	#N/A
ANXA11.SeqId_17513_11.txt.AA	ANXA11.SeqId_17513_11.txt.EA	68	Significance	Observed	66	0.970976
ANXA2.SeqId_13700_10.txt.AA	ANXA2.SeqId_13700_10.txt.EA	7	Direction	Expected	7	#N/A
ANXA2.SeqId_13700_10.txt.AA	ANXA2.SeqId_13700_10.txt.EA	7	Direction	Observed	6	0.857143
ANXA2.SeqId_13700_10.txt.AA	ANXA2.SeqId_13700_10.txt.EA	7	Significance	Expected	7	#N/A
ANXA2.SeqId_13700_10.txt.AA	ANXA2.SeqId_13700_10.txt.EA	7	Significance	Observed	7	1
ANXA2.SeqId_4961_17.txt.AA	ANXA2.SeqId_4961_17.txt.EA	0	Direction	Expected	0	#N/A
ANXA2.SeqId_4961_17.txt.AA	ANXA2.SeqId_4961_17.txt.EA	0	Direction	Observed	0	0
ANXA2.SeqId_4961_17.txt.AA	ANXA2.SeqId_4961_17.txt.EA	0	Significance	Expected	0	#N/A
ANXA2.SeqId_4961_17.txt.AA	ANXA2.SeqId_4961_17.txt.EA	0	Significance	Observed	0	0
ANXA4.SeqId_17164_15.txt.AA	ANXA4.SeqId_17164_15.txt.EA	25	Direction	Expected	25	#N/A
ANXA4.SeqId_17164_15.txt.AA	ANXA4.SeqId_17164_15.txt.EA	25	Direction	Observed	19	0.76
ANXA4.SeqId_17164_15.txt.AA	ANXA4.SeqId_17164_15.txt.EA	25	Significance	Expected	24.8402	#N/A
ANXA4.SeqId_17164_15.txt.AA	ANXA4.SeqId_17164_15.txt.EA	25	Significance	Observed	21	0.845405
AOC1.SeqId_15486_126.txt.AA	AOC1.SeqId_15486_126.txt.EA	49	Direction	Expected	49	#N/A
AOC1.SeqId_15486_126.txt.AA	AOC1.SeqId_15486_126.txt.EA	49	Direction	Observed	32	0.653061
AOC1.SeqId_15486_126.txt.AA	AOC1.SeqId_15486_126.txt.EA	49	Significance	Expected	48.9981	#N/A
AOC1.SeqId_15486_126.txt.AA	AOC1.SeqId_15486_126.txt.EA	49	Significance	Observed	42	0.857176
AP1G2.SeqId_12714_38.txt.AA	AP1G2.SeqId_12714_38.txt.EA	3	Direction	Expected	2.99868	#N/A
AP1G2.SeqId_12714_38.txt.AA	AP1G2.SeqId_12714_38.txt.EA	3	Direction	Observed	3	1.00044
AP1G2.SeqId_12714_38.txt.AA	AP1G2.SeqId_12714_38.txt.EA	3	Significance	Expected	2.5371	#N/A
AP1G2.SeqId_12714_38.txt.AA	AP1G2.SeqId_12714_38.txt.EA	3	Significance	Observed	3	1.18245
APLP2.SeqId_10627_87.txt.AA	APLP2.SeqId_10627_87.txt.EA	13	Direction	Expected	13	#N/A
APLP2.SeqId_10627_87.txt.AA	APLP2.SeqId_10627_87.txt.EA	13	Direction	Observed	11	0.846154
APLP2.SeqId_10627_87.txt.AA	APLP2.SeqId_10627_87.txt.EA	13	Significance	Expected	12.9383	#N/A
APLP2.SeqId_10627_87.txt.AA	APLP2.SeqId_10627_87.txt.EA	13	Significance	Observed	13	1.00477
APOA1BP.SeqId_16621_77.txt.AA	APOA1BP.SeqId_16621_77.txt.EA	36	Direction	Expected	36	#N/A
APOA1BP.SeqId_16621_77.txt.AA	APOA1BP.SeqId_16621_77.txt.EA	36	Direction	Observed	21	0.583333
APOA1BP.SeqId_16621_77.txt.AA	APOA1BP.SeqId_16621_77.txt.EA	36	Significance	Expected	35.8575	#N/A
APOA1BP.SeqId_16621_77.txt.AA	APOA1BP.SeqId_16621_77.txt.EA	36	Significance	Observed	26	0.725092
APOA4.SeqId_17685_9.txt.AA	APOA4.SeqId_17685_9.txt.EA	0	Direction	Expected	0	#N/A
APOA4.SeqId_17685_9.txt.AA	APOA4.SeqId_17685_9.txt.EA	0	Direction	Observed	0	0
APOA4.SeqId_17685_9.txt.AA	APOA4.SeqId_17685_9.txt.EA	0	Significance	Expected	0	#N/A
APOA4.SeqId_17685_9.txt.AA	APOA4.SeqId_17685_9.txt.EA	0	Significance	Observed	0	0
APOA5.SeqId_15363_32.txt.AA	APOA5.SeqId_15363_32.txt.EA	20	Direction	Expected	20	#N/A
APOA5.SeqId_15363_32.txt.AA	APOA5.SeqId_15363_32.txt.EA	20	Direction	Observed	17	0.85
APOA5.SeqId_15363_32.txt.AA	APOA5.SeqId_15363_32.txt.EA	20	Significance	Expected	19.9988	#N/A
APOA5.SeqId_15363_32.txt.AA	APOA5.SeqId_15363_32.txt.EA	20	Significance	Observed	18	0.900052
APOBEC3G.SeqId_13930_3.txt.AA	APOBEC3G.SeqId_13930_3.txt.EA	10	Direction	Expected	10	#N/A
APOBEC3G.SeqId_13930_3.txt.AA	APOBEC3G.SeqId_13930_3.txt.EA	10	Direction	Observed	9	0.9
APOBEC3G.SeqId_13930_3.txt.AA	APOBEC3G.SeqId_13930_3.txt.EA	10	Significance	Expected	9.89207	#N/A
APOBEC3G.SeqId_13930_3.txt.AA	APOBEC3G.SeqId_13930_3.txt.EA	10	Significance	Observed	9	0.90982
APOC1.SeqId_15364_101.txt.AA	APOC1.SeqId_15364_101.txt.EA	13	Direction	Expected	12.9996	#N/A
APOC1.SeqId_15364_101.txt.AA	APOC1.SeqId_15364_101.txt.EA	13	Direction	Observed	4	0.307702
APOC1.SeqId_15364_101.txt.AA	APOC1.SeqId_15364_101.txt.EA	13	Significance	Expected	12.2675	#N/A
APOC1.SeqId_15364_101.txt.AA	APOC1.SeqId_15364_101.txt.EA	13	Significance	Observed	8	0.652132
APOF.SeqId_12370_30.txt.AA	APOF.SeqId_12370_30.txt.EA	9	Direction	Expected	8.99993	#N/A
APOF.SeqId_12370_30.txt.AA	APOF.SeqId_12370_30.txt.EA	9	Direction	Observed	3	0.333336
APOF.SeqId_12370_30.txt.AA	APOF.SeqId_12370_30.txt.EA	9	Significance	Expected	8.68147	#N/A
APOF.SeqId_12370_30.txt.AA	APOF.SeqId_12370_30.txt.EA	9	Significance	Observed	4	0.460752
APOH.SeqId_8288_27.txt.AA	APOH.SeqId_8288_27.txt.EA	0	Direction	Expected	0	#N/A
APOH.SeqId_8288_27.txt.AA	APOH.SeqId_8288_27.txt.EA	0	Direction	Observed	0	0
APOH.SeqId_8288_27.txt.AA	APOH.SeqId_8288_27.txt.EA	0	Significance	Expected	0	#N/A
APOH.SeqId_8288_27.txt.AA	APOH.SeqId_8288_27.txt.EA	0	Significance	Observed	0	0
APOL1.SeqId_11510_31.txt.AA	APOL1.SeqId_11510_31.txt.EA	68	Direction	Expected	67.9999	#N/A
APOL1.SeqId_11510_31.txt.AA	APOL1.SeqId_11510_31.txt.EA	68	Direction	Observed	33	0.485294
APOL1.SeqId_11510_31.txt.AA	APOL1.SeqId_11510_31.txt.EA	68	Significance	Expected	67.4336	#N/A
APOL1.SeqId_11510_31.txt.AA	APOL1.SeqId_11510_31.txt.EA	68	Significance	Observed	18	0.266929
APOL3.SeqId_16823_75.txt.AA	APOL3.SeqId_16823_75.txt.EA	19	Direction	Expected	19	#N/A
APOL3.SeqId_16823_75.txt.AA	APOL3.SeqId_16823_75.txt.EA	19	Direction	Observed	16	0.842105
APOL3.SeqId_16823_75.txt.AA	APOL3.SeqId_16823_75.txt.EA	19	Significance	Expected	19	#N/A
APOL3.SeqId_16823_75.txt.AA	APOL3.SeqId_16823_75.txt.EA	19	Significance	Observed	19	1
APOM.SeqId_10445_20.txt.AA	APOM.SeqId_10445_20.txt.EA	84	Direction	Expected	84	#N/A
APOM.SeqId_10445_20.txt.AA	APOM.SeqId_10445_20.txt.EA	84	Direction	Observed	71	0.845238
APOM.SeqId_10445_20.txt.AA	APOM.SeqId_10445_20.txt.EA	84	Significance	Expected	83.6778	#N/A
APOM.SeqId_10445_20.txt.AA	APOM.SeqId_10445_20.txt.EA	84	Significance	Observed	36	0.430222
APP.SeqId_3171_57.txt.AA	APP.SeqId_3171_57.txt.EA	1	Direction	Expected	1	#N/A
APP.SeqId_3171_57.txt.AA	APP.SeqId_3171_57.txt.EA	1	Direction	Observed	0	0
APP.SeqId_3171_57.txt.AA	APP.SeqId_3171_57.txt.EA	1	Significance	Expected	1	#N/A
APP.SeqId_3171_57.txt.AA	APP.SeqId_3171_57.txt.EA	1	Significance	Observed	1	1
APRT.SeqId_10088_37.txt.AA	APRT.SeqId_10088_37.txt.EA	28	Direction	Expected	27.9999	#N/A
APRT.SeqId_10088_37.txt.AA	APRT.SeqId_10088_37.txt.EA	28	Direction	Observed	23	0.821431
APRT.SeqId_10088_37.txt.AA	APRT.SeqId_10088_37.txt.EA	28	Significance	Expected	27.1944	#N/A
APRT.SeqId_10088_37.txt.AA	APRT.SeqId_10088_37.txt.EA	28	Significance	Observed	21	0.772219
ARHGAP25.SeqId_11333_82.txt.AA	ARHGAP25.SeqId_11333_82.txt.EA	10	Direction	Expected	10	#N/A
ARHGAP25.SeqId_11333_82.txt.AA	ARHGAP25.SeqId_11333_82.txt.EA	10	Direction	Observed	10	1
ARHGAP25.SeqId_11333_82.txt.AA	ARHGAP25.SeqId_11333_82.txt.EA	10	Significance	Expected	10	#N/A
ARHGAP25.SeqId_11333_82.txt.AA	ARHGAP25.SeqId_11333_82.txt.EA	10	Significance	Observed	10	1
ARL3.SeqId_12571_14.txt.AA	ARL3.SeqId_12571_14.txt.EA	25	Direction	Expected	25	#N/A
ARL3.SeqId_12571_14.txt.AA	ARL3.SeqId_12571_14.txt.EA	25	Direction	Observed	25	1
ARL3.SeqId_12571_14.txt.AA	ARL3.SeqId_12571_14.txt.EA	25	Significance	Expected	25	#N/A
ARL3.SeqId_12571_14.txt.AA	ARL3.SeqId_12571_14.txt.EA	25	Significance	Observed	25	1
ARRB1.SeqId_12643_4.txt.AA	ARRB1.SeqId_12643_4.txt.EA	10	Direction	Expected	10	#N/A
ARRB1.SeqId_12643_4.txt.AA	ARRB1.SeqId_12643_4.txt.EA	10	Direction	Observed	7	0.7
ARRB1.SeqId_12643_4.txt.AA	ARRB1.SeqId_12643_4.txt.EA	10	Significance	Expected	10	#N/A
ARRB1.SeqId_12643_4.txt.AA	ARRB1.SeqId_12643_4.txt.EA	10	Significance	Observed	10	1
ARSK.SeqId_8269_327.txt.AA	ARSK.SeqId_8269_327.txt.EA	1	Direction	Expected	1	#N/A
ARSK.SeqId_8269_327.txt.AA	ARSK.SeqId_8269_327.txt.EA	1	Direction	Observed	1	1
ARSK.SeqId_8269_327.txt.AA	ARSK.SeqId_8269_327.txt.EA	1	Significance	Expected	1	#N/A
ARSK.SeqId_8269_327.txt.AA	ARSK.SeqId_8269_327.txt.EA	1	Significance	Observed	0	0
ART3.SeqId_7970_315.txt.AA	ART3.SeqId_7970_315.txt.EA	50	Direction	Expected	50	#N/A
ART3.SeqId_7970_315.txt.AA	ART3.SeqId_7970_315.txt.EA	50	Direction	Observed	40	0.8
ART3.SeqId_7970_315.txt.AA	ART3.SeqId_7970_315.txt.EA	50	Significance	Expected	49.7662	#N/A
ART3.SeqId_7970_315.txt.AA	ART3.SeqId_7970_315.txt.EA	50	Significance	Observed	40	0.803759
ART4.SeqId_6576_1.txt.AA	ART4.SeqId_6576_1.txt.EA	68	Direction	Expected	67.9969	#N/A
ART4.SeqId_6576_1.txt.AA	ART4.SeqId_6576_1.txt.EA	68	Direction	Observed	57	0.838273
ART4.SeqId_6576_1.txt.AA	ART4.SeqId_6576_1.txt.EA	68	Significance	Expected	65.1341	#N/A
ART4.SeqId_6576_1.txt.AA	ART4.SeqId_6576_1.txt.EA	68	Significance	Observed	67	1.02865
AS3MT.SeqId_18417_3.txt.AA	AS3MT.SeqId_18417_3.txt.EA	0	Direction	Expected	0	#N/A
AS3MT.SeqId_18417_3.txt.AA	AS3MT.SeqId_18417_3.txt.EA	0	Direction	Observed	0	0
AS3MT.SeqId_18417_3.txt.AA	AS3MT.SeqId_18417_3.txt.EA	0	Significance	Expected	0	#N/A
AS3MT.SeqId_18417_3.txt.AA	AS3MT.SeqId_18417_3.txt.EA	0	Significance	Observed	0	0
ASAH2.SeqId_3212_30.txt.AA	ASAH2.SeqId_3212_30.txt.EA	165	Direction	Expected	164.999	#N/A
ASAH2.SeqId_3212_30.txt.AA	ASAH2.SeqId_3212_30.txt.EA	165	Direction	Observed	84	0.509095
ASAH2.SeqId_3212_30.txt.AA	ASAH2.SeqId_3212_30.txt.EA	165	Significance	Expected	162.973	#N/A
ASAH2.SeqId_3212_30.txt.AA	ASAH2.SeqId_3212_30.txt.EA	165	Significance	Observed	135	0.82836
ASGR1.SeqId_5452_71.txt.AA	ASGR1.SeqId_5452_71.txt.EA	4	Direction	Expected	4	#N/A
ASGR1.SeqId_5452_71.txt.AA	ASGR1.SeqId_5452_71.txt.EA	4	Direction	Observed	3	0.75
ASGR1.SeqId_5452_71.txt.AA	ASGR1.SeqId_5452_71.txt.EA	4	Significance	Expected	3.99834	#N/A
ASGR1.SeqId_5452_71.txt.AA	ASGR1.SeqId_5452_71.txt.EA	4	Significance	Observed	1	0.250104
ASIP.SeqId_5676_54.txt.AA	ASIP.SeqId_5676_54.txt.EA	38	Direction	Expected	38	#N/A
ASIP.SeqId_5676_54.txt.AA	ASIP.SeqId_5676_54.txt.EA	38	Direction	Observed	38	1
ASIP.SeqId_5676_54.txt.AA	ASIP.SeqId_5676_54.txt.EA	38	Significance	Expected	38	#N/A
ASIP.SeqId_5676_54.txt.AA	ASIP.SeqId_5676_54.txt.EA	38	Significance	Observed	38	1
ASPH.SeqId_6998_106.txt.AA	ASPH.SeqId_6998_106.txt.EA	1	Direction	Expected	1	#N/A
ASPH.SeqId_6998_106.txt.AA	ASPH.SeqId_6998_106.txt.EA	1	Direction	Observed	1	1
ASPH.SeqId_6998_106.txt.AA	ASPH.SeqId_6998_106.txt.EA	1	Significance	Expected	0.999969	#N/A
ASPH.SeqId_6998_106.txt.AA	ASPH.SeqId_6998_106.txt.EA	1	Significance	Observed	0	0
ASPN.SeqId_6451_64.txt.AA	ASPN.SeqId_6451_64.txt.EA	24	Direction	Expected	24	#N/A
ASPN.SeqId_6451_64.txt.AA	ASPN.SeqId_6451_64.txt.EA	24	Direction	Observed	15	0.625
ASPN.SeqId_6451_64.txt.AA	ASPN.SeqId_6451_64.txt.EA	24	Significance	Expected	24	#N/A
ASPN.SeqId_6451_64.txt.AA	ASPN.SeqId_6451_64.txt.EA	24	Significance	Observed	24	1
ATP1B2.SeqId_7218_87.txt.AA	ATP1B2.SeqId_7218_87.txt.EA	24	Direction	Expected	24	#N/A
ATP1B2.SeqId_7218_87.txt.AA	ATP1B2.SeqId_7218_87.txt.EA	24	Direction	Observed	14	0.583333
ATP1B2.SeqId_7218_87.txt.AA	ATP1B2.SeqId_7218_87.txt.EA	24	Significance	Expected	23.9246	#N/A
ATP1B2.SeqId_7218_87.txt.AA	ATP1B2.SeqId_7218_87.txt.EA	24	Significance	Observed	24	1.00315
ATRN.SeqId_15499_11.txt.AA	ATRN.SeqId_15499_11.txt.EA	18	Direction	Expected	17.9999	#N/A
ATRN.SeqId_15499_11.txt.AA	ATRN.SeqId_15499_11.txt.EA	18	Direction	Observed	15	0.833338
ATRN.SeqId_15499_11.txt.AA	ATRN.SeqId_15499_11.txt.EA	18	Significance	Expected	17.5547	#N/A
ATRN.SeqId_15499_11.txt.AA	ATRN.SeqId_15499_11.txt.EA	18	Significance	Observed	15	0.854471
ATXN3.SeqId_16825_20.txt.AA	ATXN3.SeqId_16825_20.txt.EA	45	Direction	Expected	45	#N/A
ATXN3.SeqId_16825_20.txt.AA	ATXN3.SeqId_16825_20.txt.EA	45	Direction	Observed	41	0.911111
ATXN3.SeqId_16825_20.txt.AA	ATXN3.SeqId_16825_20.txt.EA	45	Significance	Expected	44.8704	#N/A
ATXN3.SeqId_16825_20.txt.AA	ATXN3.SeqId_16825_20.txt.EA	45	Significance	Observed	45	1.00289
B3GAT3.SeqId_6897_38.txt.AA	B3GAT3.SeqId_6897_38.txt.EA	11	Direction	Expected	11	#N/A
B3GAT3.SeqId_6897_38.txt.AA	B3GAT3.SeqId_6897_38.txt.EA	11	Direction	Observed	11	1
B3GAT3.SeqId_6897_38.txt.AA	B3GAT3.SeqId_6897_38.txt.EA	11	Significance	Expected	11	#N/A
B3GAT3.SeqId_6897_38.txt.AA	B3GAT3.SeqId_6897_38.txt.EA	11	Significance	Observed	11	1
B3GNT2.SeqId_7980_72.txt.AA	B3GNT2.SeqId_7980_72.txt.EA	1	Direction	Expected	1	#N/A
B3GNT2.SeqId_7980_72.txt.AA	B3GNT2.SeqId_7980_72.txt.EA	1	Direction	Observed	1	1
B3GNT2.SeqId_7980_72.txt.AA	B3GNT2.SeqId_7980_72.txt.EA	1	Significance	Expected	1	#N/A
B3GNT2.SeqId_7980_72.txt.AA	B3GNT2.SeqId_7980_72.txt.EA	1	Significance	Observed	1	1
B4GALT1.SeqId_13381_49.txt.AA	B4GALT1.SeqId_13381_49.txt.EA	21	Direction	Expected	21	#N/A
B4GALT1.SeqId_13381_49.txt.AA	B4GALT1.SeqId_13381_49.txt.EA	21	Direction	Observed	16	0.761905
B4GALT1.SeqId_13381_49.txt.AA	B4GALT1.SeqId_13381_49.txt.EA	21	Significance	Expected	20.9956	#N/A
B4GALT1.SeqId_13381_49.txt.AA	B4GALT1.SeqId_13381_49.txt.EA	21	Significance	Observed	16	0.762066
B4GALT2.SeqId_9595_11.txt.AA	B4GALT2.SeqId_9595_11.txt.EA	16	Direction	Expected	16	#N/A
B4GALT2.SeqId_9595_11.txt.AA	B4GALT2.SeqId_9595_11.txt.EA	16	Direction	Observed	16	1
B4GALT2.SeqId_9595_11.txt.AA	B4GALT2.SeqId_9595_11.txt.EA	16	Significance	Expected	16	#N/A
B4GALT2.SeqId_9595_11.txt.AA	B4GALT2.SeqId_9595_11.txt.EA	16	Significance	Observed	12	0.75
B4GALT6.SeqId_10832_24.txt.AA	B4GALT6.SeqId_10832_24.txt.EA	7	Direction	Expected	7	#N/A
B4GALT6.SeqId_10832_24.txt.AA	B4GALT6.SeqId_10832_24.txt.EA	7	Direction	Observed	7	1
B4GALT6.SeqId_10832_24.txt.AA	B4GALT6.SeqId_10832_24.txt.EA	7	Significance	Expected	7	#N/A
B4GALT6.SeqId_10832_24.txt.AA	B4GALT6.SeqId_10832_24.txt.EA	7	Significance	Observed	7	1
BCAN.SeqId_3461_58.txt.AA	BCAN.SeqId_3461_58.txt.EA	7	Direction	Expected	7	#N/A
BCAN.SeqId_3461_58.txt.AA	BCAN.SeqId_3461_58.txt.EA	7	Direction	Observed	7	1
BCAN.SeqId_3461_58.txt.AA	BCAN.SeqId_3461_58.txt.EA	7	Significance	Expected	7	#N/A
BCAN.SeqId_3461_58.txt.AA	BCAN.SeqId_3461_58.txt.EA	7	Significance	Observed	6	0.857143
BCHE.SeqId_15514_26.txt.AA	BCHE.SeqId_15514_26.txt.EA	26	Direction	Expected	26	#N/A
BCHE.SeqId_15514_26.txt.AA	BCHE.SeqId_15514_26.txt.EA	26	Direction	Observed	19	0.730769
BCHE.SeqId_15514_26.txt.AA	BCHE.SeqId_15514_26.txt.EA	26	Significance	Expected	25.993	#N/A
BCHE.SeqId_15514_26.txt.AA	BCHE.SeqId_15514_26.txt.EA	26	Significance	Observed	25	0.961798
BDH2.SeqId_17329_2.txt.AA	BDH2.SeqId_17329_2.txt.EA	8	Direction	Expected	8	#N/A
BDH2.SeqId_17329_2.txt.AA	BDH2.SeqId_17329_2.txt.EA	8	Direction	Observed	6	0.75
BDH2.SeqId_17329_2.txt.AA	BDH2.SeqId_17329_2.txt.EA	8	Significance	Expected	8	#N/A
BDH2.SeqId_17329_2.txt.AA	BDH2.SeqId_17329_2.txt.EA	8	Significance	Observed	8	1
BLVRA.SeqId_11382_5.txt.AA	BLVRA.SeqId_11382_5.txt.EA	1	Direction	Expected	1	#N/A
BLVRA.SeqId_11382_5.txt.AA	BLVRA.SeqId_11382_5.txt.EA	1	Direction	Observed	1	1
BLVRA.SeqId_11382_5.txt.AA	BLVRA.SeqId_11382_5.txt.EA	1	Significance	Expected	1	#N/A
BLVRA.SeqId_11382_5.txt.AA	BLVRA.SeqId_11382_5.txt.EA	1	Significance	Observed	1	1
BLVRB.SeqId_17148_7.txt.AA	BLVRB.SeqId_17148_7.txt.EA	0	Direction	Expected	0	#N/A
BLVRB.SeqId_17148_7.txt.AA	BLVRB.SeqId_17148_7.txt.EA	0	Direction	Observed	0	0
BLVRB.SeqId_17148_7.txt.AA	BLVRB.SeqId_17148_7.txt.EA	0	Significance	Expected	0	#N/A
BLVRB.SeqId_17148_7.txt.AA	BLVRB.SeqId_17148_7.txt.EA	0	Significance	Observed	0	0
BMP1.SeqId_3348_49.txt.AA	BMP1.SeqId_3348_49.txt.EA	0	Direction	Expected	0	#N/A
BMP1.SeqId_3348_49.txt.AA	BMP1.SeqId_3348_49.txt.EA	0	Direction	Observed	0	0
BMP1.SeqId_3348_49.txt.AA	BMP1.SeqId_3348_49.txt.EA	0	Significance	Expected	0	#N/A
BMP1.SeqId_3348_49.txt.AA	BMP1.SeqId_3348_49.txt.EA	0	Significance	Observed	0	0
BMPER.SeqId_15368_3.txt.AA	BMPER.SeqId_15368_3.txt.EA	10	Direction	Expected	10	#N/A
BMPER.SeqId_15368_3.txt.AA	BMPER.SeqId_15368_3.txt.EA	10	Direction	Observed	10	1
BMPER.SeqId_15368_3.txt.AA	BMPER.SeqId_15368_3.txt.EA	10	Significance	Expected	9.88573	#N/A
BMPER.SeqId_15368_3.txt.AA	BMPER.SeqId_15368_3.txt.EA	10	Significance	Observed	6	0.606935
BOC.SeqId_4328_2.txt.AA	BOC.SeqId_4328_2.txt.EA	4	Direction	Expected	4	#N/A
BOC.SeqId_4328_2.txt.AA	BOC.SeqId_4328_2.txt.EA	4	Direction	Observed	4	1
BOC.SeqId_4328_2.txt.AA	BOC.SeqId_4328_2.txt.EA	4	Significance	Expected	4	#N/A
BOC.SeqId_4328_2.txt.AA	BOC.SeqId_4328_2.txt.EA	4	Significance	Observed	4	1
BOLA1.SeqId_15370_5.txt.AA	BOLA1.SeqId_15370_5.txt.EA	60	Direction	Expected	60	#N/A
BOLA1.SeqId_15370_5.txt.AA	BOLA1.SeqId_15370_5.txt.EA	60	Direction	Observed	60	1
BOLA1.SeqId_15370_5.txt.AA	BOLA1.SeqId_15370_5.txt.EA	60	Significance	Expected	60	#N/A
BOLA1.SeqId_15370_5.txt.AA	BOLA1.SeqId_15370_5.txt.EA	60	Significance	Observed	60	1
BPI.SeqId_4126_22.txt.AA	BPI.SeqId_4126_22.txt.EA	11	Direction	Expected	11	#N/A
BPI.SeqId_4126_22.txt.AA	BPI.SeqId_4126_22.txt.EA	11	Direction	Observed	11	1
BPI.SeqId_4126_22.txt.AA	BPI.SeqId_4126_22.txt.EA	11	Significance	Expected	10.9872	#N/A
BPI.SeqId_4126_22.txt.AA	BPI.SeqId_4126_22.txt.EA	11	Significance	Observed	11	1.00117
BPIFB1.SeqId_15367_38.txt.AA	BPIFB1.SeqId_15367_38.txt.EA	7	Direction	Expected	7	#N/A
BPIFB1.SeqId_15367_38.txt.AA	BPIFB1.SeqId_15367_38.txt.EA	7	Direction	Observed	4	0.571429
BPIFB1.SeqId_15367_38.txt.AA	BPIFB1.SeqId_15367_38.txt.EA	7	Significance	Expected	6.98181	#N/A
BPIFB1.SeqId_15367_38.txt.AA	BPIFB1.SeqId_15367_38.txt.EA	7	Significance	Observed	7	1.00261
BPNT1.SeqId_17814_8.txt.AA	BPNT1.SeqId_17814_8.txt.EA	0	Direction	Expected	0	#N/A
BPNT1.SeqId_17814_8.txt.AA	BPNT1.SeqId_17814_8.txt.EA	0	Direction	Observed	0	0
BPNT1.SeqId_17814_8.txt.AA	BPNT1.SeqId_17814_8.txt.EA	0	Significance	Expected	0	#N/A
BPNT1.SeqId_17814_8.txt.AA	BPNT1.SeqId_17814_8.txt.EA	0	Significance	Observed	0	0
BST1.SeqId_4535_50.txt.AA	BST1.SeqId_4535_50.txt.EA	134	Direction	Expected	133.999	#N/A
BST1.SeqId_4535_50.txt.AA	BST1.SeqId_4535_50.txt.EA	134	Direction	Observed	115	0.858212
BST1.SeqId_4535_50.txt.AA	BST1.SeqId_4535_50.txt.EA	134	Significance	Expected	132.906	#N/A
BST1.SeqId_4535_50.txt.AA	BST1.SeqId_4535_50.txt.EA	134	Significance	Observed	131	0.98566
BTD.SeqId_15644_1.txt.AA	BTD.SeqId_15644_1.txt.EA	31	Direction	Expected	31	#N/A
BTD.SeqId_15644_1.txt.AA	BTD.SeqId_15644_1.txt.EA	31	Direction	Observed	25	0.806452
BTD.SeqId_15644_1.txt.AA	BTD.SeqId_15644_1.txt.EA	31	Significance	Expected	30.9992	#N/A
BTD.SeqId_15644_1.txt.AA	BTD.SeqId_15644_1.txt.EA	31	Significance	Observed	28	0.903249
BTN3A3.SeqId_17692_2.txt.AA	BTN3A3.SeqId_17692_2.txt.EA	97	Direction	Expected	96.9994	#N/A
BTN3A3.SeqId_17692_2.txt.AA	BTN3A3.SeqId_17692_2.txt.EA	97	Direction	Observed	77	0.79382
BTN3A3.SeqId_17692_2.txt.AA	BTN3A3.SeqId_17692_2.txt.EA	97	Significance	Expected	95.6353	#N/A
BTN3A3.SeqId_17692_2.txt.AA	BTN3A3.SeqId_17692_2.txt.EA	97	Significance	Observed	91	0.951532
C10orf54.SeqId_11531_24.txt.AA	C10orf54.SeqId_11531_24.txt.EA	7	Direction	Expected	7	#N/A
C10orf54.SeqId_11531_24.txt.AA	C10orf54.SeqId_11531_24.txt.EA	7	Direction	Observed	6	0.857143
C10orf54.SeqId_11531_24.txt.AA	C10orf54.SeqId_11531_24.txt.EA	7	Significance	Expected	7	#N/A
C10orf54.SeqId_11531_24.txt.AA	C10orf54.SeqId_11531_24.txt.EA	7	Significance	Observed	7	1
C10orf54.SeqId_14123_34.txt.AA	C10orf54.SeqId_14123_34.txt.EA	2	Direction	Expected	2	#N/A
C10orf54.SeqId_14123_34.txt.AA	C10orf54.SeqId_14123_34.txt.EA	2	Direction	Observed	2	1
C10orf54.SeqId_14123_34.txt.AA	C10orf54.SeqId_14123_34.txt.EA	2	Significance	Expected	2	#N/A
C10orf54.SeqId_14123_34.txt.AA	C10orf54.SeqId_14123_34.txt.EA	2	Significance	Observed	2	1
C11orf68.SeqId_8307_47.txt.AA	C11orf68.SeqId_8307_47.txt.EA	0	Direction	Expected	0	#N/A
C11orf68.SeqId_8307_47.txt.AA	C11orf68.SeqId_8307_47.txt.EA	0	Direction	Observed	0	0
C11orf68.SeqId_8307_47.txt.AA	C11orf68.SeqId_8307_47.txt.EA	0	Significance	Expected	0	#N/A
C11orf68.SeqId_8307_47.txt.AA	C11orf68.SeqId_8307_47.txt.EA	0	Significance	Observed	0	0
C1QC.SeqId_14100_63.txt.AA	C1QC.SeqId_14100_63.txt.EA	39	Direction	Expected	39	#N/A
C1QC.SeqId_14100_63.txt.AA	C1QC.SeqId_14100_63.txt.EA	39	Direction	Observed	22	0.564103
C1QC.SeqId_14100_63.txt.AA	C1QC.SeqId_14100_63.txt.EA	39	Significance	Expected	38.9464	#N/A
C1QC.SeqId_14100_63.txt.AA	C1QC.SeqId_14100_63.txt.EA	39	Significance	Observed	32	0.821642
C1QL1.SeqId_6404_20.txt.AA	C1QL1.SeqId_6404_20.txt.EA	12	Direction	Expected	12	#N/A
C1QL1.SeqId_6404_20.txt.AA	C1QL1.SeqId_6404_20.txt.EA	12	Direction	Observed	8	0.666667
C1QL1.SeqId_6404_20.txt.AA	C1QL1.SeqId_6404_20.txt.EA	12	Significance	Expected	12	#N/A
C1QL1.SeqId_6404_20.txt.AA	C1QL1.SeqId_6404_20.txt.EA	12	Significance	Observed	11	0.916667
C1QTNF5.SeqId_7810_20.txt.AA	C1QTNF5.SeqId_7810_20.txt.EA	4	Direction	Expected	4	#N/A
C1QTNF5.SeqId_7810_20.txt.AA	C1QTNF5.SeqId_7810_20.txt.EA	4	Direction	Observed	4	1
C1QTNF5.SeqId_7810_20.txt.AA	C1QTNF5.SeqId_7810_20.txt.EA	4	Significance	Expected	4	#N/A
C1QTNF5.SeqId_7810_20.txt.AA	C1QTNF5.SeqId_7810_20.txt.EA	4	Significance	Observed	4	1
C1QTNF9.SeqId_16605_2.txt.AA	C1QTNF9.SeqId_16605_2.txt.EA	4	Direction	Expected	4	#N/A
C1QTNF9.SeqId_16605_2.txt.AA	C1QTNF9.SeqId_16605_2.txt.EA	4	Direction	Observed	2	0.5
C1QTNF9.SeqId_16605_2.txt.AA	C1QTNF9.SeqId_16605_2.txt.EA	4	Significance	Expected	4	#N/A
C1QTNF9.SeqId_16605_2.txt.AA	C1QTNF9.SeqId_16605_2.txt.EA	4	Significance	Observed	4	1
C2.SeqId_3186_2.txt.AA	C2.SeqId_3186_2.txt.EA	10	Direction	Expected	10	#N/A
C2.SeqId_3186_2.txt.AA	C2.SeqId_3186_2.txt.EA	10	Direction	Observed	10	1
C2.SeqId_3186_2.txt.AA	C2.SeqId_3186_2.txt.EA	10	Significance	Expected	9.78458	#N/A
C2.SeqId_3186_2.txt.AA	C2.SeqId_3186_2.txt.EA	10	Significance	Observed	5	0.511008
C4BPA.SeqId_9449_150.txt.AA	C4BPA.SeqId_9449_150.txt.EA	34	Direction	Expected	33.9937	#N/A
C4BPA.SeqId_9449_150.txt.AA	C4BPA.SeqId_9449_150.txt.EA	34	Direction	Observed	12	0.353006
C4BPA.SeqId_9449_150.txt.AA	C4BPA.SeqId_9449_150.txt.EA	34	Significance	Expected	31.7562	#N/A
C4BPA.SeqId_9449_150.txt.AA	C4BPA.SeqId_9449_150.txt.EA	34	Significance	Observed	21	0.661288
C5.SeqId_2381_52.txt.AA	C5.SeqId_2381_52.txt.EA	0	Direction	Expected	0	#N/A
C5.SeqId_2381_52.txt.AA	C5.SeqId_2381_52.txt.EA	0	Direction	Observed	0	0
C5.SeqId_2381_52.txt.AA	C5.SeqId_2381_52.txt.EA	0	Significance	Expected	0	#N/A
C5.SeqId_2381_52.txt.AA	C5.SeqId_2381_52.txt.EA	0	Significance	Observed	0	0
C5.SeqId_2851_63.txt.AA	C5.SeqId_2851_63.txt.EA	18	Direction	Expected	17.9981	#N/A
C5.SeqId_2851_63.txt.AA	C5.SeqId_2851_63.txt.EA	18	Direction	Observed	9	0.500053
C5.SeqId_2851_63.txt.AA	C5.SeqId_2851_63.txt.EA	18	Significance	Expected	17.3147	#N/A
C5.SeqId_2851_63.txt.AA	C5.SeqId_2851_63.txt.EA	18	Significance	Observed	8	0.462036
C6.SeqId_4127_75.txt.AA	C6.SeqId_4127_75.txt.EA	22	Direction	Expected	22	#N/A
C6.SeqId_4127_75.txt.AA	C6.SeqId_4127_75.txt.EA	22	Direction	Observed	15	0.681818
C6.SeqId_4127_75.txt.AA	C6.SeqId_4127_75.txt.EA	22	Significance	Expected	22	#N/A
C6.SeqId_4127_75.txt.AA	C6.SeqId_4127_75.txt.EA	22	Significance	Observed	17	0.772727
C7.SeqId_2888_49.txt.AA	C7.SeqId_2888_49.txt.EA	22	Direction	Expected	22	#N/A
C7.SeqId_2888_49.txt.AA	C7.SeqId_2888_49.txt.EA	22	Direction	Observed	12	0.545455
C7.SeqId_2888_49.txt.AA	C7.SeqId_2888_49.txt.EA	22	Significance	Expected	22	#N/A
C7.SeqId_2888_49.txt.AA	C7.SeqId_2888_49.txt.EA	22	Significance	Observed	21	0.954546
C8G.SeqId_14708_59.txt.AA	C8G.SeqId_14708_59.txt.EA	45	Direction	Expected	45	#N/A
C8G.SeqId_14708_59.txt.AA	C8G.SeqId_14708_59.txt.EA	45	Direction	Observed	41	0.911111
C8G.SeqId_14708_59.txt.AA	C8G.SeqId_14708_59.txt.EA	45	Significance	Expected	45	#N/A
C8G.SeqId_14708_59.txt.AA	C8G.SeqId_14708_59.txt.EA	45	Significance	Observed	45	1
C9.SeqId_3060_43.txt.AA	C9.SeqId_3060_43.txt.EA	21	Direction	Expected	20.9953	#N/A
C9.SeqId_3060_43.txt.AA	C9.SeqId_3060_43.txt.EA	21	Direction	Observed	14	0.666815
C9.SeqId_3060_43.txt.AA	C9.SeqId_3060_43.txt.EA	21	Significance	Expected	20.1698	#N/A
C9.SeqId_3060_43.txt.AA	C9.SeqId_3060_43.txt.EA	21	Significance	Observed	12	0.594949
CA1.SeqId_4969_2.txt.AA	CA1.SeqId_4969_2.txt.EA	27	Direction	Expected	26.9996	#N/A
CA1.SeqId_4969_2.txt.AA	CA1.SeqId_4969_2.txt.EA	27	Direction	Observed	10	0.370376
CA1.SeqId_4969_2.txt.AA	CA1.SeqId_4969_2.txt.EA	27	Significance	Expected	25.003	#N/A
CA1.SeqId_4969_2.txt.AA	CA1.SeqId_4969_2.txt.EA	27	Significance	Observed	17	0.679919
CA10.SeqId_13666_222.txt.AA	CA10.SeqId_13666_222.txt.EA	1	Direction	Expected	1	#N/A
CA10.SeqId_13666_222.txt.AA	CA10.SeqId_13666_222.txt.EA	1	Direction	Observed	1	1
CA10.SeqId_13666_222.txt.AA	CA10.SeqId_13666_222.txt.EA	1	Significance	Expected	1	#N/A
CA10.SeqId_13666_222.txt.AA	CA10.SeqId_13666_222.txt.EA	1	Significance	Observed	1	1
CA11.SeqId_8859_51.txt.AA	CA11.SeqId_8859_51.txt.EA	1	Direction	Expected	1	#N/A
CA11.SeqId_8859_51.txt.AA	CA11.SeqId_8859_51.txt.EA	1	Direction	Observed	1	1
CA11.SeqId_8859_51.txt.AA	CA11.SeqId_8859_51.txt.EA	1	Significance	Expected	1	#N/A
CA11.SeqId_8859_51.txt.AA	CA11.SeqId_8859_51.txt.EA	1	Significance	Observed	1	1
CA13.SeqId_3420_21.txt.AA	CA13.SeqId_3420_21.txt.EA	59	Direction	Expected	58.9929	#N/A
CA13.SeqId_3420_21.txt.AA	CA13.SeqId_3420_21.txt.EA	59	Direction	Observed	49	0.830609
CA13.SeqId_3420_21.txt.AA	CA13.SeqId_3420_21.txt.EA	59	Significance	Expected	56.2689	#N/A
CA13.SeqId_3420_21.txt.AA	CA13.SeqId_3420_21.txt.EA	59	Significance	Observed	55	0.977449
CA3.SeqId_3799_11.txt.AA	CA3.SeqId_3799_11.txt.EA	1	Direction	Expected	1	#N/A
CA3.SeqId_3799_11.txt.AA	CA3.SeqId_3799_11.txt.EA	1	Direction	Observed	0	0
CA3.SeqId_3799_11.txt.AA	CA3.SeqId_3799_11.txt.EA	1	Significance	Expected	1	#N/A
CA3.SeqId_3799_11.txt.AA	CA3.SeqId_3799_11.txt.EA	1	Significance	Observed	1	1
CA6.SeqId_3352_80.txt.AA	CA6.SeqId_3352_80.txt.EA	20	Direction	Expected	20	#N/A
CA6.SeqId_3352_80.txt.AA	CA6.SeqId_3352_80.txt.EA	20	Direction	Observed	11	0.55
CA6.SeqId_3352_80.txt.AA	CA6.SeqId_3352_80.txt.EA	20	Significance	Expected	19.9923	#N/A
CA6.SeqId_3352_80.txt.AA	CA6.SeqId_3352_80.txt.EA	20	Significance	Observed	20	1.00039
CACNA2D3.SeqId_8885_6.txt.AA	CACNA2D3.SeqId_8885_6.txt.EA	3	Direction	Expected	3	#N/A
CACNA2D3.SeqId_8885_6.txt.AA	CACNA2D3.SeqId_8885_6.txt.EA	3	Direction	Observed	3	1
CACNA2D3.SeqId_8885_6.txt.AA	CACNA2D3.SeqId_8885_6.txt.EA	3	Significance	Expected	3	#N/A
CACNA2D3.SeqId_8885_6.txt.AA	CACNA2D3.SeqId_8885_6.txt.EA	3	Significance	Observed	3	1
CACYBP.SeqId_12432_23.txt.AA	CACYBP.SeqId_12432_23.txt.EA	159	Direction	Expected	160	#N/A
CACYBP.SeqId_12432_23.txt.AA	CACYBP.SeqId_12432_23.txt.EA	159	Direction	Observed	152	0.95
CACYBP.SeqId_12432_23.txt.AA	CACYBP.SeqId_12432_23.txt.EA	159	Significance	Expected	160	#N/A
CACYBP.SeqId_12432_23.txt.AA	CACYBP.SeqId_12432_23.txt.EA	159	Significance	Observed	159	0.99375
CADM1.SeqId_3326_58.txt.AA	CADM1.SeqId_3326_58.txt.EA	0	Direction	Expected	0	#N/A
CADM1.SeqId_3326_58.txt.AA	CADM1.SeqId_3326_58.txt.EA	0	Direction	Observed	0	0
CADM1.SeqId_3326_58.txt.AA	CADM1.SeqId_3326_58.txt.EA	0	Significance	Expected	0	#N/A
CADM1.SeqId_3326_58.txt.AA	CADM1.SeqId_3326_58.txt.EA	0	Significance	Observed	0	0
CADM2.SeqId_16907_3.txt.AA	CADM2.SeqId_16907_3.txt.EA	0	Direction	Expected	0	#N/A
CADM2.SeqId_16907_3.txt.AA	CADM2.SeqId_16907_3.txt.EA	0	Direction	Observed	0	0
CADM2.SeqId_16907_3.txt.AA	CADM2.SeqId_16907_3.txt.EA	0	Significance	Expected	0	#N/A
CADM2.SeqId_16907_3.txt.AA	CADM2.SeqId_16907_3.txt.EA	0	Significance	Observed	0	0
CALCOCO2.SeqId_12534_10.txt.AA	CALCOCO2.SeqId_12534_10.txt.EA	0	Direction	Expected	0	#N/A
CALCOCO2.SeqId_12534_10.txt.AA	CALCOCO2.SeqId_12534_10.txt.EA	0	Direction	Observed	0	0
CALCOCO2.SeqId_12534_10.txt.AA	CALCOCO2.SeqId_12534_10.txt.EA	0	Significance	Expected	0	#N/A
CALCOCO2.SeqId_12534_10.txt.AA	CALCOCO2.SeqId_12534_10.txt.EA	0	Significance	Observed	0	0
CAMP.SeqId_15481_45.txt.AA	CAMP.SeqId_15481_45.txt.EA	1	Direction	Expected	1	#N/A
CAMP.SeqId_15481_45.txt.AA	CAMP.SeqId_15481_45.txt.EA	1	Direction	Observed	1	1
CAMP.SeqId_15481_45.txt.AA	CAMP.SeqId_15481_45.txt.EA	1	Significance	Expected	0.999513	#N/A
CAMP.SeqId_15481_45.txt.AA	CAMP.SeqId_15481_45.txt.EA	1	Significance	Observed	0	0
CAMP.SeqId_9384_17.txt.AA	CAMP.SeqId_9384_17.txt.EA	1	Direction	Expected	1	#N/A
CAMP.SeqId_9384_17.txt.AA	CAMP.SeqId_9384_17.txt.EA	1	Direction	Observed	1	1
CAMP.SeqId_9384_17.txt.AA	CAMP.SeqId_9384_17.txt.EA	1	Significance	Expected	0.999939	#N/A
CAMP.SeqId_9384_17.txt.AA	CAMP.SeqId_9384_17.txt.EA	1	Significance	Observed	0	0
CAPG.SeqId_4968_50.txt.AA	CAPG.SeqId_4968_50.txt.EA	19	Direction	Expected	19	#N/A
CAPG.SeqId_4968_50.txt.AA	CAPG.SeqId_4968_50.txt.EA	19	Direction	Observed	16	0.842105
CAPG.SeqId_4968_50.txt.AA	CAPG.SeqId_4968_50.txt.EA	19	Significance	Expected	18.9567	#N/A
CAPG.SeqId_4968_50.txt.AA	CAPG.SeqId_4968_50.txt.EA	19	Significance	Observed	18	0.949534
CAPN2.SeqId_14684_17.txt.AA	CAPN2.SeqId_14684_17.txt.EA	25	Direction	Expected	25	#N/A
CAPN2.SeqId_14684_17.txt.AA	CAPN2.SeqId_14684_17.txt.EA	25	Direction	Observed	6	0.24
CAPN2.SeqId_14684_17.txt.AA	CAPN2.SeqId_14684_17.txt.EA	25	Significance	Expected	24.999	#N/A
CAPN2.SeqId_14684_17.txt.AA	CAPN2.SeqId_14684_17.txt.EA	25	Significance	Observed	7	0.280011
CARS.SeqId_14098_28.txt.AA	CARS.SeqId_14098_28.txt.EA	2	Direction	Expected	2	#N/A
CARS.SeqId_14098_28.txt.AA	CARS.SeqId_14098_28.txt.EA	2	Direction	Observed	1	0.5
CARS.SeqId_14098_28.txt.AA	CARS.SeqId_14098_28.txt.EA	2	Significance	Expected	1.99992	#N/A
CARS.SeqId_14098_28.txt.AA	CARS.SeqId_14098_28.txt.EA	2	Significance	Observed	0	0
CASP3.SeqId_3593_72.txt.AA	CASP3.SeqId_3593_72.txt.EA	42	Direction	Expected	42	#N/A
CASP3.SeqId_3593_72.txt.AA	CASP3.SeqId_3593_72.txt.EA	42	Direction	Observed	30	0.714286
CASP3.SeqId_3593_72.txt.AA	CASP3.SeqId_3593_72.txt.EA	42	Significance	Expected	41.8966	#N/A
CASP3.SeqId_3593_72.txt.AA	CASP3.SeqId_3593_72.txt.EA	42	Significance	Observed	37	0.883126
CAT.SeqId_3488_64.txt.AA	CAT.SeqId_3488_64.txt.EA	2	Direction	Expected	2	#N/A
CAT.SeqId_3488_64.txt.AA	CAT.SeqId_3488_64.txt.EA	2	Direction	Observed	2	1
CAT.SeqId_3488_64.txt.AA	CAT.SeqId_3488_64.txt.EA	2	Significance	Expected	2	#N/A
CAT.SeqId_3488_64.txt.AA	CAT.SeqId_3488_64.txt.EA	2	Significance	Observed	2	1
CBL.SeqId_12016_60.txt.AA	CBL.SeqId_12016_60.txt.EA	9	Direction	Expected	9	#N/A
CBL.SeqId_12016_60.txt.AA	CBL.SeqId_12016_60.txt.EA	9	Direction	Observed	7	0.777778
CBL.SeqId_12016_60.txt.AA	CBL.SeqId_12016_60.txt.EA	9	Significance	Expected	9	#N/A
CBL.SeqId_12016_60.txt.AA	CBL.SeqId_12016_60.txt.EA	9	Significance	Observed	9	1
CBLN4.SeqId_5688_65.txt.AA	CBLN4.SeqId_5688_65.txt.EA	22	Direction	Expected	21.9995	#N/A
CBLN4.SeqId_5688_65.txt.AA	CBLN4.SeqId_5688_65.txt.EA	22	Direction	Observed	10	0.454557
CBLN4.SeqId_5688_65.txt.AA	CBLN4.SeqId_5688_65.txt.EA	22	Significance	Expected	20.0735	#N/A
CBLN4.SeqId_5688_65.txt.AA	CBLN4.SeqId_5688_65.txt.EA	22	Significance	Observed	16	0.797073
CBR1.SeqId_12381_26.txt.AA	CBR1.SeqId_12381_26.txt.EA	24	Direction	Expected	24	#N/A
CBR1.SeqId_12381_26.txt.AA	CBR1.SeqId_12381_26.txt.EA	24	Direction	Observed	18	0.75
CBR1.SeqId_12381_26.txt.AA	CBR1.SeqId_12381_26.txt.EA	24	Significance	Expected	23.903	#N/A
CBR1.SeqId_12381_26.txt.AA	CBR1.SeqId_12381_26.txt.EA	24	Significance	Observed	15	0.627537
CBR3.SeqId_14091_42.txt.AA	CBR3.SeqId_14091_42.txt.EA	78	Direction	Expected	78	#N/A
CBR3.SeqId_14091_42.txt.AA	CBR3.SeqId_14091_42.txt.EA	78	Direction	Observed	66	0.846154
CBR3.SeqId_14091_42.txt.AA	CBR3.SeqId_14091_42.txt.EA	78	Significance	Expected	77.486	#N/A
CBR3.SeqId_14091_42.txt.AA	CBR3.SeqId_14091_42.txt.EA	78	Significance	Observed	71	0.916294
CCDC126.SeqId_6388_21.txt.AA	CCDC126.SeqId_6388_21.txt.EA	26	Direction	Expected	26	#N/A
CCDC126.SeqId_6388_21.txt.AA	CCDC126.SeqId_6388_21.txt.EA	26	Direction	Observed	19	0.730769
CCDC126.SeqId_6388_21.txt.AA	CCDC126.SeqId_6388_21.txt.EA	26	Significance	Expected	25.6129	#N/A
CCDC126.SeqId_6388_21.txt.AA	CCDC126.SeqId_6388_21.txt.EA	26	Significance	Observed	22	0.858942
CCDC134.SeqId_15300_66.txt.AA	CCDC134.SeqId_15300_66.txt.EA	10	Direction	Expected	10	#N/A
CCDC134.SeqId_15300_66.txt.AA	CCDC134.SeqId_15300_66.txt.EA	10	Direction	Observed	8	0.8
CCDC134.SeqId_15300_66.txt.AA	CCDC134.SeqId_15300_66.txt.EA	10	Significance	Expected	10	#N/A
CCDC134.SeqId_15300_66.txt.AA	CCDC134.SeqId_15300_66.txt.EA	10	Significance	Observed	10	1
CCL14.SeqId_2900_53.txt.AA	CCL14.SeqId_2900_53.txt.EA	31	Direction	Expected	31	#N/A
CCL14.SeqId_2900_53.txt.AA	CCL14.SeqId_2900_53.txt.EA	31	Direction	Observed	20	0.645161
CCL14.SeqId_2900_53.txt.AA	CCL14.SeqId_2900_53.txt.EA	31	Significance	Expected	30.8863	#N/A
CCL14.SeqId_2900_53.txt.AA	CCL14.SeqId_2900_53.txt.EA	31	Significance	Observed	26	0.841798
CCL15.SeqId_18289_16.txt.AA	CCL15.SeqId_18289_16.txt.EA	79	Direction	Expected	78.9999	#N/A
CCL15.SeqId_18289_16.txt.AA	CCL15.SeqId_18289_16.txt.EA	79	Direction	Observed	51	0.645571
CCL15.SeqId_18289_16.txt.AA	CCL15.SeqId_18289_16.txt.EA	79	Significance	Expected	78.0481	#N/A
CCL15.SeqId_18289_16.txt.AA	CCL15.SeqId_18289_16.txt.EA	79	Significance	Observed	58	0.743132
CCL16.SeqId_4913_78.txt.AA	CCL16.SeqId_4913_78.txt.EA	20	Direction	Expected	19.9999	#N/A
CCL16.SeqId_4913_78.txt.AA	CCL16.SeqId_4913_78.txt.EA	20	Direction	Observed	11	0.550003
CCL16.SeqId_4913_78.txt.AA	CCL16.SeqId_4913_78.txt.EA	20	Significance	Expected	19.3376	#N/A
CCL16.SeqId_4913_78.txt.AA	CCL16.SeqId_4913_78.txt.EA	20	Significance	Observed	15	0.775691
CCL17.SeqId_3519_3.txt.AA	CCL17.SeqId_3519_3.txt.EA	17	Direction	Expected	17	#N/A
CCL17.SeqId_3519_3.txt.AA	CCL17.SeqId_3519_3.txt.EA	17	Direction	Observed	10	0.588235
CCL17.SeqId_3519_3.txt.AA	CCL17.SeqId_3519_3.txt.EA	17	Significance	Expected	16.9971	#N/A
CCL17.SeqId_3519_3.txt.AA	CCL17.SeqId_3519_3.txt.EA	17	Significance	Observed	13	0.764835
CCL18.SeqId_3044_3.txt.AA	CCL18.SeqId_3044_3.txt.EA	25	Direction	Expected	25	#N/A
CCL18.SeqId_3044_3.txt.AA	CCL18.SeqId_3044_3.txt.EA	25	Direction	Observed	22	0.88
CCL18.SeqId_3044_3.txt.AA	CCL18.SeqId_3044_3.txt.EA	25	Significance	Expected	24.9229	#N/A
CCL18.SeqId_3044_3.txt.AA	CCL18.SeqId_3044_3.txt.EA	25	Significance	Observed	25	1.00309
CCL21.SeqId_2516_57.txt.AA	CCL21.SeqId_2516_57.txt.EA	0	Direction	Expected	0	#N/A
CCL21.SeqId_2516_57.txt.AA	CCL21.SeqId_2516_57.txt.EA	0	Direction	Observed	0	0
CCL21.SeqId_2516_57.txt.AA	CCL21.SeqId_2516_57.txt.EA	0	Significance	Expected	0	#N/A
CCL21.SeqId_2516_57.txt.AA	CCL21.SeqId_2516_57.txt.EA	0	Significance	Observed	0	0
CCL22.SeqId_3508_78.txt.AA	CCL22.SeqId_3508_78.txt.EA	9	Direction	Expected	9	#N/A
CCL22.SeqId_3508_78.txt.AA	CCL22.SeqId_3508_78.txt.EA	9	Direction	Observed	6	0.666667
CCL22.SeqId_3508_78.txt.AA	CCL22.SeqId_3508_78.txt.EA	9	Significance	Expected	8.99979	#N/A
CCL22.SeqId_3508_78.txt.AA	CCL22.SeqId_3508_78.txt.EA	9	Significance	Observed	8	0.88891
CCL23.SeqId_2913_1.txt.AA	CCL23.SeqId_2913_1.txt.EA	59	Direction	Expected	59	#N/A
CCL23.SeqId_2913_1.txt.AA	CCL23.SeqId_2913_1.txt.EA	59	Direction	Observed	33	0.559322
CCL23.SeqId_2913_1.txt.AA	CCL23.SeqId_2913_1.txt.EA	59	Significance	Expected	58.5999	#N/A
CCL23.SeqId_2913_1.txt.AA	CCL23.SeqId_2913_1.txt.EA	59	Significance	Observed	21	0.358362
CCL23.SeqId_3028_36.txt.AA	CCL23.SeqId_3028_36.txt.EA	292	Direction	Expected	291.999	#N/A
CCL23.SeqId_3028_36.txt.AA	CCL23.SeqId_3028_36.txt.EA	292	Direction	Observed	152	0.52055
CCL23.SeqId_3028_36.txt.AA	CCL23.SeqId_3028_36.txt.EA	292	Significance	Expected	289.025	#N/A
CCL23.SeqId_3028_36.txt.AA	CCL23.SeqId_3028_36.txt.EA	292	Significance	Observed	61	0.211054
CCL25.SeqId_2705_5.txt.AA	CCL25.SeqId_2705_5.txt.EA	13	Direction	Expected	13	#N/A
CCL25.SeqId_2705_5.txt.AA	CCL25.SeqId_2705_5.txt.EA	13	Direction	Observed	9	0.692308
CCL25.SeqId_2705_5.txt.AA	CCL25.SeqId_2705_5.txt.EA	13	Significance	Expected	13	#N/A
CCL25.SeqId_2705_5.txt.AA	CCL25.SeqId_2705_5.txt.EA	13	Significance	Observed	13	1
CCL3.SeqId_3040_59.txt.AA	CCL3.SeqId_3040_59.txt.EA	6	Direction	Expected	6	#N/A
CCL3.SeqId_3040_59.txt.AA	CCL3.SeqId_3040_59.txt.EA	6	Direction	Observed	4	0.666667
CCL3.SeqId_3040_59.txt.AA	CCL3.SeqId_3040_59.txt.EA	6	Significance	Expected	5.91804	#N/A
CCL3.SeqId_3040_59.txt.AA	CCL3.SeqId_3040_59.txt.EA	6	Significance	Observed	6	1.01385
CCL3L1.SeqId_2783_18.txt.AA	CCL3L1.SeqId_2783_18.txt.EA	2	Direction	Expected	2	#N/A
CCL3L1.SeqId_2783_18.txt.AA	CCL3L1.SeqId_2783_18.txt.EA	2	Direction	Observed	2	1
CCL3L1.SeqId_2783_18.txt.AA	CCL3L1.SeqId_2783_18.txt.EA	2	Significance	Expected	1.99501	#N/A
CCL3L1.SeqId_2783_18.txt.AA	CCL3L1.SeqId_2783_18.txt.EA	2	Significance	Observed	2	1.0025
CCL5.SeqId_5480_49.txt.AA	CCL5.SeqId_5480_49.txt.EA	52	Direction	Expected	52	#N/A
CCL5.SeqId_5480_49.txt.AA	CCL5.SeqId_5480_49.txt.EA	52	Direction	Observed	44	0.846154
CCL5.SeqId_5480_49.txt.AA	CCL5.SeqId_5480_49.txt.EA	52	Significance	Expected	51.9844	#N/A
CCL5.SeqId_5480_49.txt.AA	CCL5.SeqId_5480_49.txt.EA	52	Significance	Observed	52	1.0003
CCL7.SeqId_4886_3.txt.AA	CCL7.SeqId_4886_3.txt.EA	10	Direction	Expected	10	#N/A
CCL7.SeqId_4886_3.txt.AA	CCL7.SeqId_4886_3.txt.EA	10	Direction	Observed	10	1
CCL7.SeqId_4886_3.txt.AA	CCL7.SeqId_4886_3.txt.EA	10	Significance	Expected	10	#N/A
CCL7.SeqId_4886_3.txt.AA	CCL7.SeqId_4886_3.txt.EA	10	Significance	Observed	10	1
CCL8.SeqId_13748_4.txt.AA	CCL8.SeqId_13748_4.txt.EA	26	Direction	Expected	26	#N/A
CCL8.SeqId_13748_4.txt.AA	CCL8.SeqId_13748_4.txt.EA	26	Direction	Observed	25	0.961538
CCL8.SeqId_13748_4.txt.AA	CCL8.SeqId_13748_4.txt.EA	26	Significance	Expected	26	#N/A
CCL8.SeqId_13748_4.txt.AA	CCL8.SeqId_13748_4.txt.EA	26	Significance	Observed	24	0.923077
CD109.SeqId_3290_50.txt.AA	CD109.SeqId_3290_50.txt.EA	44	Direction	Expected	43.9996	#N/A
CD109.SeqId_3290_50.txt.AA	CD109.SeqId_3290_50.txt.EA	44	Direction	Observed	27	0.613642
CD109.SeqId_3290_50.txt.AA	CD109.SeqId_3290_50.txt.EA	44	Significance	Expected	43.1272	#N/A
CD109.SeqId_3290_50.txt.AA	CD109.SeqId_3290_50.txt.EA	44	Significance	Observed	39	0.904301
CD14.SeqId_16914_104.txt.AA	CD14.SeqId_16914_104.txt.EA	14	Direction	Expected	14	#N/A
CD14.SeqId_16914_104.txt.AA	CD14.SeqId_16914_104.txt.EA	14	Direction	Observed	10	0.714286
CD14.SeqId_16914_104.txt.AA	CD14.SeqId_16914_104.txt.EA	14	Significance	Expected	13.9946	#N/A
CD14.SeqId_16914_104.txt.AA	CD14.SeqId_16914_104.txt.EA	14	Significance	Observed	12	0.857472
CD14.SeqId_8969_49.txt.AA	CD14.SeqId_8969_49.txt.EA	6	Direction	Expected	6	#N/A
CD14.SeqId_8969_49.txt.AA	CD14.SeqId_8969_49.txt.EA	6	Direction	Observed	4	0.666667
CD14.SeqId_8969_49.txt.AA	CD14.SeqId_8969_49.txt.EA	6	Significance	Expected	5.93733	#N/A
CD14.SeqId_8969_49.txt.AA	CD14.SeqId_8969_49.txt.EA	6	Significance	Observed	4	0.673704
CD177.SeqId_13116_25.txt.AA	CD177.SeqId_13116_25.txt.EA	40	Direction	Expected	39.9984	#N/A
CD177.SeqId_13116_25.txt.AA	CD177.SeqId_13116_25.txt.EA	40	Direction	Observed	32	0.800032
CD177.SeqId_13116_25.txt.AA	CD177.SeqId_13116_25.txt.EA	40	Significance	Expected	38.4904	#N/A
CD177.SeqId_13116_25.txt.AA	CD177.SeqId_13116_25.txt.EA	40	Significance	Observed	33	0.857357
CD200.SeqId_5112_73.txt.AA	CD200.SeqId_5112_73.txt.EA	0	Direction	Expected	0	#N/A
CD200.SeqId_5112_73.txt.AA	CD200.SeqId_5112_73.txt.EA	0	Direction	Observed	0	0
CD200.SeqId_5112_73.txt.AA	CD200.SeqId_5112_73.txt.EA	0	Significance	Expected	0	#N/A
CD200.SeqId_5112_73.txt.AA	CD200.SeqId_5112_73.txt.EA	0	Significance	Observed	0	0
CD209.SeqId_3029_52.txt.AA	CD209.SeqId_3029_52.txt.EA	29	Direction	Expected	28.9998	#N/A
CD209.SeqId_3029_52.txt.AA	CD209.SeqId_3029_52.txt.EA	29	Direction	Observed	13	0.448279
CD209.SeqId_3029_52.txt.AA	CD209.SeqId_3029_52.txt.EA	29	Significance	Expected	28.5225	#N/A
CD209.SeqId_3029_52.txt.AA	CD209.SeqId_3029_52.txt.EA	29	Significance	Observed	26	0.91156
CD248.SeqId_15491_20.txt.AA	CD248.SeqId_15491_20.txt.EA	2	Direction	Expected	2	#N/A
CD248.SeqId_15491_20.txt.AA	CD248.SeqId_15491_20.txt.EA	2	Direction	Observed	1	0.5
CD248.SeqId_15491_20.txt.AA	CD248.SeqId_15491_20.txt.EA	2	Significance	Expected	1.99999	#N/A
CD248.SeqId_15491_20.txt.AA	CD248.SeqId_15491_20.txt.EA	2	Significance	Observed	0	0
CD274.SeqId_5060_62.txt.AA	CD274.SeqId_5060_62.txt.EA	2	Direction	Expected	2	#N/A
CD274.SeqId_5060_62.txt.AA	CD274.SeqId_5060_62.txt.EA	2	Direction	Observed	1	0.5
CD274.SeqId_5060_62.txt.AA	CD274.SeqId_5060_62.txt.EA	2	Significance	Expected	2	#N/A
CD274.SeqId_5060_62.txt.AA	CD274.SeqId_5060_62.txt.EA	2	Significance	Observed	2	1
CD300A.SeqId_5630_48.txt.AA	CD300A.SeqId_5630_48.txt.EA	371	Direction	Expected	370.986	#N/A
CD300A.SeqId_5630_48.txt.AA	CD300A.SeqId_5630_48.txt.EA	371	Direction	Observed	178	0.479802
CD300A.SeqId_5630_48.txt.AA	CD300A.SeqId_5630_48.txt.EA	371	Significance	Expected	362.357	#N/A
CD300A.SeqId_5630_48.txt.AA	CD300A.SeqId_5630_48.txt.EA	371	Significance	Observed	87	0.240095
CD300C.SeqId_5066_134.txt.AA	CD300C.SeqId_5066_134.txt.EA	18	Direction	Expected	17.994	#N/A
CD300C.SeqId_5066_134.txt.AA	CD300C.SeqId_5066_134.txt.EA	18	Direction	Observed	12	0.666889
CD300C.SeqId_5066_134.txt.AA	CD300C.SeqId_5066_134.txt.EA	18	Significance	Expected	16.7231	#N/A
CD300C.SeqId_5066_134.txt.AA	CD300C.SeqId_5066_134.txt.EA	18	Significance	Observed	9	0.538179
CD33.SeqId_3166_92.txt.AA	CD33.SeqId_3166_92.txt.EA	71	Direction	Expected	70.9994	#N/A
CD33.SeqId_3166_92.txt.AA	CD33.SeqId_3166_92.txt.EA	71	Direction	Observed	45	0.633808
CD33.SeqId_3166_92.txt.AA	CD33.SeqId_3166_92.txt.EA	71	Significance	Expected	68.2391	#N/A
CD33.SeqId_3166_92.txt.AA	CD33.SeqId_3166_92.txt.EA	71	Significance	Observed	61	0.893916
CD36.SeqId_2973_15.txt.AA	CD36.SeqId_2973_15.txt.EA	73	Direction	Expected	72.9941	#N/A
CD36.SeqId_2973_15.txt.AA	CD36.SeqId_2973_15.txt.EA	73	Direction	Observed	34	0.465791
CD36.SeqId_2973_15.txt.AA	CD36.SeqId_2973_15.txt.EA	73	Significance	Expected	69.7426	#N/A
CD36.SeqId_2973_15.txt.AA	CD36.SeqId_2973_15.txt.EA	73	Significance	Observed	5	0.0716922
CD46.SeqId_17682_1.txt.AA	CD46.SeqId_17682_1.txt.EA	35	Direction	Expected	35	#N/A
CD46.SeqId_17682_1.txt.AA	CD46.SeqId_17682_1.txt.EA	35	Direction	Observed	29	0.828571
CD46.SeqId_17682_1.txt.AA	CD46.SeqId_17682_1.txt.EA	35	Significance	Expected	34.9384	#N/A
CD46.SeqId_17682_1.txt.AA	CD46.SeqId_17682_1.txt.EA	35	Significance	Observed	33	0.944519
CD48.SeqId_3292_75.txt.AA	CD48.SeqId_3292_75.txt.EA	17	Direction	Expected	17	#N/A
CD48.SeqId_3292_75.txt.AA	CD48.SeqId_3292_75.txt.EA	17	Direction	Observed	15	0.882353
CD48.SeqId_3292_75.txt.AA	CD48.SeqId_3292_75.txt.EA	17	Significance	Expected	16.9998	#N/A
CD48.SeqId_3292_75.txt.AA	CD48.SeqId_3292_75.txt.EA	17	Significance	Observed	13	0.764714
CD55.SeqId_5069_9.txt.AA	CD55.SeqId_5069_9.txt.EA	31	Direction	Expected	30.9984	#N/A
CD55.SeqId_5069_9.txt.AA	CD55.SeqId_5069_9.txt.EA	31	Direction	Observed	28	0.903273
CD55.SeqId_5069_9.txt.AA	CD55.SeqId_5069_9.txt.EA	31	Significance	Expected	30.2182	#N/A
CD55.SeqId_5069_9.txt.AA	CD55.SeqId_5069_9.txt.EA	31	Significance	Observed	29	0.959686
CD58.SeqId_10938_13.txt.AA	CD58.SeqId_10938_13.txt.EA	5	Direction	Expected	5	#N/A
CD58.SeqId_10938_13.txt.AA	CD58.SeqId_10938_13.txt.EA	5	Direction	Observed	5	1
CD58.SeqId_10938_13.txt.AA	CD58.SeqId_10938_13.txt.EA	5	Significance	Expected	4.98203	#N/A
CD58.SeqId_10938_13.txt.AA	CD58.SeqId_10938_13.txt.EA	5	Significance	Observed	5	1.00361
CD59.SeqId_11514_196.txt.AA	CD59.SeqId_11514_196.txt.EA	9	Direction	Expected	9	#N/A
CD59.SeqId_11514_196.txt.AA	CD59.SeqId_11514_196.txt.EA	9	Direction	Observed	9	1
CD59.SeqId_11514_196.txt.AA	CD59.SeqId_11514_196.txt.EA	9	Significance	Expected	9	#N/A
CD59.SeqId_11514_196.txt.AA	CD59.SeqId_11514_196.txt.EA	9	Significance	Observed	9	1
CD5L.SeqId_3293_2.txt.AA	CD5L.SeqId_3293_2.txt.EA	1	Direction	Expected	1	#N/A
CD5L.SeqId_3293_2.txt.AA	CD5L.SeqId_3293_2.txt.EA	1	Direction	Observed	1	1
CD5L.SeqId_3293_2.txt.AA	CD5L.SeqId_3293_2.txt.EA	1	Significance	Expected	1	#N/A
CD5L.SeqId_3293_2.txt.AA	CD5L.SeqId_3293_2.txt.EA	1	Significance	Observed	1	1
CD68.SeqId_18922_27.txt.AA	CD68.SeqId_18922_27.txt.EA	11	Direction	Expected	11	#N/A
CD68.SeqId_18922_27.txt.AA	CD68.SeqId_18922_27.txt.EA	11	Direction	Observed	9	0.818182
CD68.SeqId_18922_27.txt.AA	CD68.SeqId_18922_27.txt.EA	11	Significance	Expected	11	#N/A
CD68.SeqId_18922_27.txt.AA	CD68.SeqId_18922_27.txt.EA	11	Significance	Observed	11	1
CD86.SeqId_5337_64.txt.AA	CD86.SeqId_5337_64.txt.EA	5	Direction	Expected	5	#N/A
CD86.SeqId_5337_64.txt.AA	CD86.SeqId_5337_64.txt.EA	5	Direction	Observed	2	0.4
CD86.SeqId_5337_64.txt.AA	CD86.SeqId_5337_64.txt.EA	5	Significance	Expected	5	#N/A
CD86.SeqId_5337_64.txt.AA	CD86.SeqId_5337_64.txt.EA	5	Significance	Observed	1	0.2
CD8A.SeqId_15462_28.txt.AA	CD8A.SeqId_15462_28.txt.EA	7	Direction	Expected	7	#N/A
CD8A.SeqId_15462_28.txt.AA	CD8A.SeqId_15462_28.txt.EA	7	Direction	Observed	7	1
CD8A.SeqId_15462_28.txt.AA	CD8A.SeqId_15462_28.txt.EA	7	Significance	Expected	7	#N/A
CD8A.SeqId_15462_28.txt.AA	CD8A.SeqId_15462_28.txt.EA	7	Significance	Observed	7	1
CD97.SeqId_18881_7.txt.AA	CD97.SeqId_18881_7.txt.EA	0	Direction	Expected	0	#N/A
CD97.SeqId_18881_7.txt.AA	CD97.SeqId_18881_7.txt.EA	0	Direction	Observed	0	0
CD97.SeqId_18881_7.txt.AA	CD97.SeqId_18881_7.txt.EA	0	Significance	Expected	0	#N/A
CD97.SeqId_18881_7.txt.AA	CD97.SeqId_18881_7.txt.EA	0	Significance	Observed	0	0
CDCP1.SeqId_16818_200.txt.AA	CDCP1.SeqId_16818_200.txt.EA	3	Direction	Expected	3	#N/A
CDCP1.SeqId_16818_200.txt.AA	CDCP1.SeqId_16818_200.txt.EA	3	Direction	Observed	3	1
CDCP1.SeqId_16818_200.txt.AA	CDCP1.SeqId_16818_200.txt.EA	3	Significance	Expected	3	#N/A
CDCP1.SeqId_16818_200.txt.AA	CDCP1.SeqId_16818_200.txt.EA	3	Significance	Observed	3	1
CDH17.SeqId_16613_3.txt.AA	CDH17.SeqId_16613_3.txt.EA	20	Direction	Expected	20	#N/A
CDH17.SeqId_16613_3.txt.AA	CDH17.SeqId_16613_3.txt.EA	20	Direction	Observed	17	0.85
CDH17.SeqId_16613_3.txt.AA	CDH17.SeqId_16613_3.txt.EA	20	Significance	Expected	19.7505	#N/A
CDH17.SeqId_16613_3.txt.AA	CDH17.SeqId_16613_3.txt.EA	20	Significance	Observed	19	0.962002
CDHR5.SeqId_9962_1.txt.AA	CDHR5.SeqId_9962_1.txt.EA	0	Direction	Expected	0	#N/A
CDHR5.SeqId_9962_1.txt.AA	CDHR5.SeqId_9962_1.txt.EA	0	Direction	Observed	0	0
CDHR5.SeqId_9962_1.txt.AA	CDHR5.SeqId_9962_1.txt.EA	0	Significance	Expected	0	#N/A
CDHR5.SeqId_9962_1.txt.AA	CDHR5.SeqId_9962_1.txt.EA	0	Significance	Observed	0	0
CDNF.SeqId_4962_52.txt.AA	CDNF.SeqId_4962_52.txt.EA	20	Direction	Expected	20	#N/A
CDNF.SeqId_4962_52.txt.AA	CDNF.SeqId_4962_52.txt.EA	20	Direction	Observed	15	0.75
CDNF.SeqId_4962_52.txt.AA	CDNF.SeqId_4962_52.txt.EA	20	Significance	Expected	19.9996	#N/A
CDNF.SeqId_4962_52.txt.AA	CDNF.SeqId_4962_52.txt.EA	20	Significance	Observed	17	0.850015
CDON.SeqId_4541_49.txt.AA	CDON.SeqId_4541_49.txt.EA	22	Direction	Expected	22	#N/A
CDON.SeqId_4541_49.txt.AA	CDON.SeqId_4541_49.txt.EA	22	Direction	Observed	14	0.636364
CDON.SeqId_4541_49.txt.AA	CDON.SeqId_4541_49.txt.EA	22	Significance	Expected	22	#N/A
CDON.SeqId_4541_49.txt.AA	CDON.SeqId_4541_49.txt.EA	22	Significance	Observed	17	0.772728
CECR1.SeqId_6077_63.txt.AA	CECR1.SeqId_6077_63.txt.EA	32	Direction	Expected	32	#N/A
CECR1.SeqId_6077_63.txt.AA	CECR1.SeqId_6077_63.txt.EA	32	Direction	Observed	27	0.84375
CECR1.SeqId_6077_63.txt.AA	CECR1.SeqId_6077_63.txt.EA	32	Significance	Expected	32	#N/A
CECR1.SeqId_6077_63.txt.AA	CECR1.SeqId_6077_63.txt.EA	32	Significance	Observed	31	0.96875
CEL.SeqId_9796_4.txt.AA	CEL.SeqId_9796_4.txt.EA	2	Direction	Expected	2	#N/A
CEL.SeqId_9796_4.txt.AA	CEL.SeqId_9796_4.txt.EA	2	Direction	Observed	2	1
CEL.SeqId_9796_4.txt.AA	CEL.SeqId_9796_4.txt.EA	2	Significance	Expected	1.99768	#N/A
CEL.SeqId_9796_4.txt.AA	CEL.SeqId_9796_4.txt.EA	2	Significance	Observed	2	1.00116
CFB.SeqId_4129_72.txt.AA	CFB.SeqId_4129_72.txt.EA	98	Direction	Expected	98	#N/A
CFB.SeqId_4129_72.txt.AA	CFB.SeqId_4129_72.txt.EA	98	Direction	Observed	89	0.908163
CFB.SeqId_4129_72.txt.AA	CFB.SeqId_4129_72.txt.EA	98	Significance	Expected	97.4137	#N/A
CFB.SeqId_4129_72.txt.AA	CFB.SeqId_4129_72.txt.EA	98	Significance	Observed	86	0.882833
CFD.SeqId_2946_52.txt.AA	CFD.SeqId_2946_52.txt.EA	0	Direction	Expected	0	#N/A
CFD.SeqId_2946_52.txt.AA	CFD.SeqId_2946_52.txt.EA	0	Direction	Observed	0	0
CFD.SeqId_2946_52.txt.AA	CFD.SeqId_2946_52.txt.EA	0	Significance	Expected	0	#N/A
CFD.SeqId_2946_52.txt.AA	CFD.SeqId_2946_52.txt.EA	0	Significance	Observed	0	0
CFH.SeqId_4159_130.txt.AA	CFH.SeqId_4159_130.txt.EA	31	Direction	Expected	31	#N/A
CFH.SeqId_4159_130.txt.AA	CFH.SeqId_4159_130.txt.EA	31	Direction	Observed	26	0.83871
CFH.SeqId_4159_130.txt.AA	CFH.SeqId_4159_130.txt.EA	31	Significance	Expected	31	#N/A
CFH.SeqId_4159_130.txt.AA	CFH.SeqId_4159_130.txt.EA	31	Significance	Observed	28	0.903226
CFHR1.SeqId_15468_14.txt.AA	CFHR1.SeqId_15468_14.txt.EA	77	Direction	Expected	77	#N/A
CFHR1.SeqId_15468_14.txt.AA	CFHR1.SeqId_15468_14.txt.EA	77	Direction	Observed	55	0.714286
CFHR1.SeqId_15468_14.txt.AA	CFHR1.SeqId_15468_14.txt.EA	77	Significance	Expected	76.9983	#N/A
CFHR1.SeqId_15468_14.txt.AA	CFHR1.SeqId_15468_14.txt.EA	77	Significance	Observed	65	0.844175
CFHR2.SeqId_15584_9.txt.AA	CFHR2.SeqId_15584_9.txt.EA	65	Direction	Expected	65	#N/A
CFHR2.SeqId_15584_9.txt.AA	CFHR2.SeqId_15584_9.txt.EA	65	Direction	Observed	52	0.8
CFHR2.SeqId_15584_9.txt.AA	CFHR2.SeqId_15584_9.txt.EA	65	Significance	Expected	64.9979	#N/A
CFHR2.SeqId_15584_9.txt.AA	CFHR2.SeqId_15584_9.txt.EA	65	Significance	Observed	63	0.969262
CFHR4.SeqId_6471_53.txt.AA	CFHR4.SeqId_6471_53.txt.EA	67	Direction	Expected	67	#N/A
CFHR4.SeqId_6471_53.txt.AA	CFHR4.SeqId_6471_53.txt.EA	67	Direction	Observed	60	0.895522
CFHR4.SeqId_6471_53.txt.AA	CFHR4.SeqId_6471_53.txt.EA	67	Significance	Expected	66.9986	#N/A
CFHR4.SeqId_6471_53.txt.AA	CFHR4.SeqId_6471_53.txt.EA	67	Significance	Observed	62	0.925392
CFHR5.SeqId_16055_3.txt.AA	CFHR5.SeqId_16055_3.txt.EA	24	Direction	Expected	24	#N/A
CFHR5.SeqId_16055_3.txt.AA	CFHR5.SeqId_16055_3.txt.EA	24	Direction	Observed	22	0.916667
CFHR5.SeqId_16055_3.txt.AA	CFHR5.SeqId_16055_3.txt.EA	24	Significance	Expected	24	#N/A
CFHR5.SeqId_16055_3.txt.AA	CFHR5.SeqId_16055_3.txt.EA	24	Significance	Observed	23	0.958334
CFI.SeqId_2567_5.txt.AA	CFI.SeqId_2567_5.txt.EA	37	Direction	Expected	36.9988	#N/A
CFI.SeqId_2567_5.txt.AA	CFI.SeqId_2567_5.txt.EA	37	Direction	Observed	26	0.702726
CFI.SeqId_2567_5.txt.AA	CFI.SeqId_2567_5.txt.EA	37	Significance	Expected	35.7266	#N/A
CFI.SeqId_2567_5.txt.AA	CFI.SeqId_2567_5.txt.EA	37	Significance	Observed	21	0.587798
CHAD.SeqId_13460_4.txt.AA	CHAD.SeqId_13460_4.txt.EA	3	Direction	Expected	3	#N/A
CHAD.SeqId_13460_4.txt.AA	CHAD.SeqId_13460_4.txt.EA	3	Direction	Observed	1	0.333333
CHAD.SeqId_13460_4.txt.AA	CHAD.SeqId_13460_4.txt.EA	3	Significance	Expected	3	#N/A
CHAD.SeqId_13460_4.txt.AA	CHAD.SeqId_13460_4.txt.EA	3	Significance	Observed	2	0.666667
CHI3L1.SeqId_11104_13.txt.AA	CHI3L1.SeqId_11104_13.txt.EA	50	Direction	Expected	50	#N/A
CHI3L1.SeqId_11104_13.txt.AA	CHI3L1.SeqId_11104_13.txt.EA	50	Direction	Observed	28	0.56
CHI3L1.SeqId_11104_13.txt.AA	CHI3L1.SeqId_11104_13.txt.EA	50	Significance	Expected	49.7242	#N/A
CHI3L1.SeqId_11104_13.txt.AA	CHI3L1.SeqId_11104_13.txt.EA	50	Significance	Observed	38	0.764216
CHIT1.SeqId_3600_2.txt.AA	CHIT1.SeqId_3600_2.txt.EA	26	Direction	Expected	26	#N/A
CHIT1.SeqId_3600_2.txt.AA	CHIT1.SeqId_3600_2.txt.EA	26	Direction	Observed	18	0.692308
CHIT1.SeqId_3600_2.txt.AA	CHIT1.SeqId_3600_2.txt.EA	26	Significance	Expected	25.6155	#N/A
CHIT1.SeqId_3600_2.txt.AA	CHIT1.SeqId_3600_2.txt.EA	26	Significance	Observed	21	0.819816
CHKB.SeqId_7761_125.txt.AA	CHKB.SeqId_7761_125.txt.EA	7	Direction	Expected	7	#N/A
CHKB.SeqId_7761_125.txt.AA	CHKB.SeqId_7761_125.txt.EA	7	Direction	Observed	1	0.142857
CHKB.SeqId_7761_125.txt.AA	CHKB.SeqId_7761_125.txt.EA	7	Significance	Expected	6.99318	#N/A
CHKB.SeqId_7761_125.txt.AA	CHKB.SeqId_7761_125.txt.EA	7	Significance	Observed	3	0.428989
CHL1.SeqId_8958_51.txt.AA	CHL1.SeqId_8958_51.txt.EA	22	Direction	Expected	22	#N/A
CHL1.SeqId_8958_51.txt.AA	CHL1.SeqId_8958_51.txt.EA	22	Direction	Observed	18	0.818182
CHL1.SeqId_8958_51.txt.AA	CHL1.SeqId_8958_51.txt.EA	22	Significance	Expected	21.9043	#N/A
CHL1.SeqId_8958_51.txt.AA	CHL1.SeqId_8958_51.txt.EA	22	Significance	Observed	22	1.00437
CHMP2B.SeqId_17350_13.txt.AA	CHMP2B.SeqId_17350_13.txt.EA	33	Direction	Expected	33	#N/A
CHMP2B.SeqId_17350_13.txt.AA	CHMP2B.SeqId_17350_13.txt.EA	33	Direction	Observed	29	0.878788
CHMP2B.SeqId_17350_13.txt.AA	CHMP2B.SeqId_17350_13.txt.EA	33	Significance	Expected	32.9961	#N/A
CHMP2B.SeqId_17350_13.txt.AA	CHMP2B.SeqId_17350_13.txt.EA	33	Significance	Observed	32	0.969812
CHST11.SeqId_7779_86.txt.AA	CHST11.SeqId_7779_86.txt.EA	39	Direction	Expected	38.9988	#N/A
CHST11.SeqId_7779_86.txt.AA	CHST11.SeqId_7779_86.txt.EA	39	Direction	Observed	29	0.743612
CHST11.SeqId_7779_86.txt.AA	CHST11.SeqId_7779_86.txt.EA	39	Significance	Expected	37.6655	#N/A
CHST11.SeqId_7779_86.txt.AA	CHST11.SeqId_7779_86.txt.EA	39	Significance	Observed	36	0.955782
CHST12.SeqId_6626_81.txt.AA	CHST12.SeqId_6626_81.txt.EA	17	Direction	Expected	17	#N/A
CHST12.SeqId_6626_81.txt.AA	CHST12.SeqId_6626_81.txt.EA	17	Direction	Observed	13	0.764706
CHST12.SeqId_6626_81.txt.AA	CHST12.SeqId_6626_81.txt.EA	17	Significance	Expected	17	#N/A
CHST12.SeqId_6626_81.txt.AA	CHST12.SeqId_6626_81.txt.EA	17	Significance	Observed	13	0.764706
CHST4.SeqId_18876_77.txt.AA	CHST4.SeqId_18876_77.txt.EA	0	Direction	Expected	0	#N/A
CHST4.SeqId_18876_77.txt.AA	CHST4.SeqId_18876_77.txt.EA	0	Direction	Observed	0	0
CHST4.SeqId_18876_77.txt.AA	CHST4.SeqId_18876_77.txt.EA	0	Significance	Expected	0	#N/A
CHST4.SeqId_18876_77.txt.AA	CHST4.SeqId_18876_77.txt.EA	0	Significance	Observed	0	0
CHST9.SeqId_11646_4.txt.AA	CHST9.SeqId_11646_4.txt.EA	14	Direction	Expected	14	#N/A
CHST9.SeqId_11646_4.txt.AA	CHST9.SeqId_11646_4.txt.EA	14	Direction	Observed	14	1
CHST9.SeqId_11646_4.txt.AA	CHST9.SeqId_11646_4.txt.EA	14	Significance	Expected	14	#N/A
CHST9.SeqId_11646_4.txt.AA	CHST9.SeqId_11646_4.txt.EA	14	Significance	Observed	14	1
CILP2.SeqId_8841_65.txt.AA	CILP2.SeqId_8841_65.txt.EA	0	Direction	Expected	0	#N/A
CILP2.SeqId_8841_65.txt.AA	CILP2.SeqId_8841_65.txt.EA	0	Direction	Observed	0	0
CILP2.SeqId_8841_65.txt.AA	CILP2.SeqId_8841_65.txt.EA	0	Significance	Expected	0	#N/A
CILP2.SeqId_8841_65.txt.AA	CILP2.SeqId_8841_65.txt.EA	0	Significance	Observed	0	0
CLEC11A.SeqId_2966_65.txt.AA	CLEC11A.SeqId_2966_65.txt.EA	1	Direction	Expected	0.999806	#N/A
CLEC11A.SeqId_2966_65.txt.AA	CLEC11A.SeqId_2966_65.txt.EA	1	Direction	Observed	1	1.00019
CLEC11A.SeqId_2966_65.txt.AA	CLEC11A.SeqId_2966_65.txt.EA	1	Significance	Expected	0.818554	#N/A
CLEC11A.SeqId_2966_65.txt.AA	CLEC11A.SeqId_2966_65.txt.EA	1	Significance	Observed	1	1.22167
CLEC11A.SeqId_4500_50.txt.AA	CLEC11A.SeqId_4500_50.txt.EA	0	Direction	Expected	0	#N/A
CLEC11A.SeqId_4500_50.txt.AA	CLEC11A.SeqId_4500_50.txt.EA	0	Direction	Observed	0	0
CLEC11A.SeqId_4500_50.txt.AA	CLEC11A.SeqId_4500_50.txt.EA	0	Significance	Expected	0	#N/A
CLEC11A.SeqId_4500_50.txt.AA	CLEC11A.SeqId_4500_50.txt.EA	0	Significance	Observed	0	0
CLEC12A.SeqId_11187_11.txt.AA	CLEC12A.SeqId_11187_11.txt.EA	58	Direction	Expected	58	#N/A
CLEC12A.SeqId_11187_11.txt.AA	CLEC12A.SeqId_11187_11.txt.EA	58	Direction	Observed	51	0.87931
CLEC12A.SeqId_11187_11.txt.AA	CLEC12A.SeqId_11187_11.txt.EA	58	Significance	Expected	57.9992	#N/A
CLEC12A.SeqId_11187_11.txt.AA	CLEC12A.SeqId_11187_11.txt.EA	58	Significance	Observed	58	1.00001
CLEC1B.SeqId_4332_6.txt.AA	CLEC1B.SeqId_4332_6.txt.EA	28	Direction	Expected	28	#N/A
CLEC1B.SeqId_4332_6.txt.AA	CLEC1B.SeqId_4332_6.txt.EA	28	Direction	Observed	24	0.857143
CLEC1B.SeqId_4332_6.txt.AA	CLEC1B.SeqId_4332_6.txt.EA	28	Significance	Expected	27.9994	#N/A
CLEC1B.SeqId_4332_6.txt.AA	CLEC1B.SeqId_4332_6.txt.EA	28	Significance	Observed	28	1.00002
CLEC3B.SeqId_5701_81.txt.AA	CLEC3B.SeqId_5701_81.txt.EA	3	Direction	Expected	3	#N/A
CLEC3B.SeqId_5701_81.txt.AA	CLEC3B.SeqId_5701_81.txt.EA	3	Direction	Observed	2	0.666667
CLEC3B.SeqId_5701_81.txt.AA	CLEC3B.SeqId_5701_81.txt.EA	3	Significance	Expected	3	#N/A
CLEC3B.SeqId_5701_81.txt.AA	CLEC3B.SeqId_5701_81.txt.EA	3	Significance	Observed	3	1
CLEC4G.SeqId_10781_19.txt.AA	CLEC4G.SeqId_10781_19.txt.EA	0	Direction	Expected	0	#N/A
CLEC4G.SeqId_10781_19.txt.AA	CLEC4G.SeqId_10781_19.txt.EA	0	Direction	Observed	0	0
CLEC4G.SeqId_10781_19.txt.AA	CLEC4G.SeqId_10781_19.txt.EA	0	Significance	Expected	0	#N/A
CLEC4G.SeqId_10781_19.txt.AA	CLEC4G.SeqId_10781_19.txt.EA	0	Significance	Observed	0	0
CLIC4.SeqId_15314_49.txt.AA	CLIC4.SeqId_15314_49.txt.EA	4	Direction	Expected	4	#N/A
CLIC4.SeqId_15314_49.txt.AA	CLIC4.SeqId_15314_49.txt.EA	4	Direction	Observed	4	1
CLIC4.SeqId_15314_49.txt.AA	CLIC4.SeqId_15314_49.txt.EA	4	Significance	Expected	3.99778	#N/A
CLIC4.SeqId_15314_49.txt.AA	CLIC4.SeqId_15314_49.txt.EA	4	Significance	Observed	2	0.500278
CLIC5.SeqId_12475_48.txt.AA	CLIC5.SeqId_12475_48.txt.EA	0	Direction	Expected	0	#N/A
CLIC5.SeqId_12475_48.txt.AA	CLIC5.SeqId_12475_48.txt.EA	0	Direction	Observed	0	0
CLIC5.SeqId_12475_48.txt.AA	CLIC5.SeqId_12475_48.txt.EA	0	Significance	Expected	0	#N/A
CLIC5.SeqId_12475_48.txt.AA	CLIC5.SeqId_12475_48.txt.EA	0	Significance	Observed	0	0
CLMP.SeqId_10440_26.txt.AA	CLMP.SeqId_10440_26.txt.EA	5	Direction	Expected	5	#N/A
CLMP.SeqId_10440_26.txt.AA	CLMP.SeqId_10440_26.txt.EA	5	Direction	Observed	1	0.2
CLMP.SeqId_10440_26.txt.AA	CLMP.SeqId_10440_26.txt.EA	5	Significance	Expected	4.99989	#N/A
CLMP.SeqId_10440_26.txt.AA	CLMP.SeqId_10440_26.txt.EA	5	Significance	Observed	4	0.800018
CLPS.SeqId_5749_53.txt.AA	CLPS.SeqId_5749_53.txt.EA	4	Direction	Expected	4	#N/A
CLPS.SeqId_5749_53.txt.AA	CLPS.SeqId_5749_53.txt.EA	4	Direction	Observed	2	0.5
CLPS.SeqId_5749_53.txt.AA	CLPS.SeqId_5749_53.txt.EA	4	Significance	Expected	3.97734	#N/A
CLPS.SeqId_5749_53.txt.AA	CLPS.SeqId_5749_53.txt.EA	4	Significance	Observed	1	0.251424
CLSTN1.SeqId_15521_4.txt.AA	CLSTN1.SeqId_15521_4.txt.EA	0	Direction	Expected	0	#N/A
CLSTN1.SeqId_15521_4.txt.AA	CLSTN1.SeqId_15521_4.txt.EA	0	Direction	Observed	0	0
CLSTN1.SeqId_15521_4.txt.AA	CLSTN1.SeqId_15521_4.txt.EA	0	Significance	Expected	0	#N/A
CLSTN1.SeqId_15521_4.txt.AA	CLSTN1.SeqId_15521_4.txt.EA	0	Significance	Observed	0	0
CLSTN2.SeqId_18882_7.txt.AA	CLSTN2.SeqId_18882_7.txt.EA	23	Direction	Expected	23	#N/A
CLSTN2.SeqId_18882_7.txt.AA	CLSTN2.SeqId_18882_7.txt.EA	23	Direction	Observed	20	0.869565
CLSTN2.SeqId_18882_7.txt.AA	CLSTN2.SeqId_18882_7.txt.EA	23	Significance	Expected	22.9982	#N/A
CLSTN2.SeqId_18882_7.txt.AA	CLSTN2.SeqId_18882_7.txt.EA	23	Significance	Observed	23	1.00008
CMPK1.SeqId_18243_9.txt.AA	CMPK1.SeqId_18243_9.txt.EA	1	Direction	Expected	1	#N/A
CMPK1.SeqId_18243_9.txt.AA	CMPK1.SeqId_18243_9.txt.EA	1	Direction	Observed	0	0
CMPK1.SeqId_18243_9.txt.AA	CMPK1.SeqId_18243_9.txt.EA	1	Significance	Expected	1	#N/A
CMPK1.SeqId_18243_9.txt.AA	CMPK1.SeqId_18243_9.txt.EA	1	Significance	Observed	0	0
CNDP1.SeqId_5456_59.txt.AA	CNDP1.SeqId_5456_59.txt.EA	3	Direction	Expected	3	#N/A
CNDP1.SeqId_5456_59.txt.AA	CNDP1.SeqId_5456_59.txt.EA	3	Direction	Observed	2	0.666667
CNDP1.SeqId_5456_59.txt.AA	CNDP1.SeqId_5456_59.txt.EA	3	Significance	Expected	3	#N/A
CNDP1.SeqId_5456_59.txt.AA	CNDP1.SeqId_5456_59.txt.EA	3	Significance	Observed	2	0.666667
CNRIP1.SeqId_18218_48.txt.AA	CNRIP1.SeqId_18218_48.txt.EA	89	Direction	Expected	88.9955	#N/A
CNRIP1.SeqId_18218_48.txt.AA	CNRIP1.SeqId_18218_48.txt.EA	89	Direction	Observed	51	0.573063
CNRIP1.SeqId_18218_48.txt.AA	CNRIP1.SeqId_18218_48.txt.EA	89	Significance	Expected	87.0013	#N/A
CNRIP1.SeqId_18218_48.txt.AA	CNRIP1.SeqId_18218_48.txt.EA	89	Significance	Observed	84	0.965502
CNTFR.SeqId_14101_2.txt.AA	CNTFR.SeqId_14101_2.txt.EA	15	Direction	Expected	15	#N/A
CNTFR.SeqId_14101_2.txt.AA	CNTFR.SeqId_14101_2.txt.EA	15	Direction	Observed	11	0.733335
CNTFR.SeqId_14101_2.txt.AA	CNTFR.SeqId_14101_2.txt.EA	15	Significance	Expected	14.4237	#N/A
CNTFR.SeqId_14101_2.txt.AA	CNTFR.SeqId_14101_2.txt.EA	15	Significance	Observed	12	0.831967
CNTN1.SeqId_2974_61.txt.AA	CNTN1.SeqId_2974_61.txt.EA	11	Direction	Expected	10.9994	#N/A
CNTN1.SeqId_2974_61.txt.AA	CNTN1.SeqId_2974_61.txt.EA	11	Direction	Observed	10	0.909141
CNTN1.SeqId_2974_61.txt.AA	CNTN1.SeqId_2974_61.txt.EA	11	Significance	Expected	10.0618	#N/A
CNTN1.SeqId_2974_61.txt.AA	CNTN1.SeqId_2974_61.txt.EA	11	Significance	Observed	8	0.795084
CNTN2.SeqId_3296_92.txt.AA	CNTN2.SeqId_3296_92.txt.EA	64	Direction	Expected	63.9999	#N/A
CNTN2.SeqId_3296_92.txt.AA	CNTN2.SeqId_3296_92.txt.EA	64	Direction	Observed	63	0.984377
CNTN2.SeqId_3296_92.txt.AA	CNTN2.SeqId_3296_92.txt.EA	64	Significance	Expected	62.4199	#N/A
CNTN2.SeqId_3296_92.txt.AA	CNTN2.SeqId_3296_92.txt.EA	64	Significance	Observed	62	0.993274
CNTN4.SeqId_3298_52.txt.AA	CNTN4.SeqId_3298_52.txt.EA	52	Direction	Expected	51.9993	#N/A
CNTN4.SeqId_3298_52.txt.AA	CNTN4.SeqId_3298_52.txt.EA	52	Direction	Observed	44	0.846165
CNTN4.SeqId_3298_52.txt.AA	CNTN4.SeqId_3298_52.txt.EA	52	Significance	Expected	50.0956	#N/A
CNTN4.SeqId_3298_52.txt.AA	CNTN4.SeqId_3298_52.txt.EA	52	Significance	Observed	35	0.698664
CNTN5.SeqId_3299_29.txt.AA	CNTN5.SeqId_3299_29.txt.EA	14	Direction	Expected	14	#N/A
CNTN5.SeqId_3299_29.txt.AA	CNTN5.SeqId_3299_29.txt.EA	14	Direction	Observed	14	1
CNTN5.SeqId_3299_29.txt.AA	CNTN5.SeqId_3299_29.txt.EA	14	Significance	Expected	14	#N/A
CNTN5.SeqId_3299_29.txt.AA	CNTN5.SeqId_3299_29.txt.EA	14	Significance	Observed	14	1
CNTNAP2.SeqId_6965_19.txt.AA	CNTNAP2.SeqId_6965_19.txt.EA	30	Direction	Expected	30	#N/A
CNTNAP2.SeqId_6965_19.txt.AA	CNTNAP2.SeqId_6965_19.txt.EA	30	Direction	Observed	29	0.966667
CNTNAP2.SeqId_6965_19.txt.AA	CNTNAP2.SeqId_6965_19.txt.EA	30	Significance	Expected	29.9999	#N/A
CNTNAP2.SeqId_6965_19.txt.AA	CNTNAP2.SeqId_6965_19.txt.EA	30	Significance	Observed	28	0.933337
COCH.SeqId_7227_75.txt.AA	COCH.SeqId_7227_75.txt.EA	16	Direction	Expected	16	#N/A
COCH.SeqId_7227_75.txt.AA	COCH.SeqId_7227_75.txt.EA	16	Direction	Observed	13	0.8125
COCH.SeqId_7227_75.txt.AA	COCH.SeqId_7227_75.txt.EA	16	Significance	Expected	16	#N/A
COCH.SeqId_7227_75.txt.AA	COCH.SeqId_7227_75.txt.EA	16	Significance	Observed	16	1
COL11A2.SeqId_11278_4.txt.AA	COL11A2.SeqId_11278_4.txt.EA	14	Direction	Expected	14	#N/A
COL11A2.SeqId_11278_4.txt.AA	COL11A2.SeqId_11278_4.txt.EA	14	Direction	Observed	12	0.857143
COL11A2.SeqId_11278_4.txt.AA	COL11A2.SeqId_11278_4.txt.EA	14	Significance	Expected	14	#N/A
COL11A2.SeqId_11278_4.txt.AA	COL11A2.SeqId_11278_4.txt.EA	14	Significance	Observed	14	1
COL15A1.SeqId_8974_172.txt.AA	COL15A1.SeqId_8974_172.txt.EA	9	Direction	Expected	9	#N/A
COL15A1.SeqId_8974_172.txt.AA	COL15A1.SeqId_8974_172.txt.EA	9	Direction	Observed	5	0.555556
COL15A1.SeqId_8974_172.txt.AA	COL15A1.SeqId_8974_172.txt.EA	9	Significance	Expected	9	#N/A
COL15A1.SeqId_8974_172.txt.AA	COL15A1.SeqId_8974_172.txt.EA	9	Significance	Observed	9	1
COL18A1.SeqId_2201_17.txt.AA	COL18A1.SeqId_2201_17.txt.EA	1	Direction	Expected	1	#N/A
COL18A1.SeqId_2201_17.txt.AA	COL18A1.SeqId_2201_17.txt.EA	1	Direction	Observed	0	0
COL18A1.SeqId_2201_17.txt.AA	COL18A1.SeqId_2201_17.txt.EA	1	Significance	Expected	1	#N/A
COL18A1.SeqId_2201_17.txt.AA	COL18A1.SeqId_2201_17.txt.EA	1	Significance	Observed	0	0
COL2A1.SeqId_18875_125.txt.AA	COL2A1.SeqId_18875_125.txt.EA	41	Direction	Expected	40.9978	#N/A
COL2A1.SeqId_18875_125.txt.AA	COL2A1.SeqId_18875_125.txt.EA	41	Direction	Observed	28	0.682963
COL2A1.SeqId_18875_125.txt.AA	COL2A1.SeqId_18875_125.txt.EA	41	Significance	Expected	40.2037	#N/A
COL2A1.SeqId_18875_125.txt.AA	COL2A1.SeqId_18875_125.txt.EA	41	Significance	Observed	40	0.994933
COL6A1.SeqId_16828_8.txt.AA	COL6A1.SeqId_16828_8.txt.EA	114	Direction	Expected	114	#N/A
COL6A1.SeqId_16828_8.txt.AA	COL6A1.SeqId_16828_8.txt.EA	114	Direction	Observed	90	0.789474
COL6A1.SeqId_16828_8.txt.AA	COL6A1.SeqId_16828_8.txt.EA	114	Significance	Expected	113.992	#N/A
COL6A1.SeqId_16828_8.txt.AA	COL6A1.SeqId_16828_8.txt.EA	114	Significance	Observed	111	0.973749
COL6A2.SeqId_16753_46.txt.AA	COL6A2.SeqId_16753_46.txt.EA	15	Direction	Expected	15	#N/A
COL6A2.SeqId_16753_46.txt.AA	COL6A2.SeqId_16753_46.txt.EA	15	Direction	Observed	14	0.933333
COL6A2.SeqId_16753_46.txt.AA	COL6A2.SeqId_16753_46.txt.EA	15	Significance	Expected	15	#N/A
COL6A2.SeqId_16753_46.txt.AA	COL6A2.SeqId_16753_46.txt.EA	15	Significance	Observed	15	1
COL6A3.SeqId_11196_31.txt.AA	COL6A3.SeqId_11196_31.txt.EA	2	Direction	Expected	1.99998	#N/A
COL6A3.SeqId_11196_31.txt.AA	COL6A3.SeqId_11196_31.txt.EA	2	Direction	Observed	2	1.00001
COL6A3.SeqId_11196_31.txt.AA	COL6A3.SeqId_11196_31.txt.EA	2	Significance	Expected	1.79804	#N/A
COL6A3.SeqId_11196_31.txt.AA	COL6A3.SeqId_11196_31.txt.EA	2	Significance	Observed	2	1.11232
COLEC11.SeqId_4430_44.txt.AA	COLEC11.SeqId_4430_44.txt.EA	20	Direction	Expected	19.9993	#N/A
COLEC11.SeqId_4430_44.txt.AA	COLEC11.SeqId_4430_44.txt.EA	20	Direction	Observed	14	0.700026
COLEC11.SeqId_4430_44.txt.AA	COLEC11.SeqId_4430_44.txt.EA	20	Significance	Expected	18.6478	#N/A
COLEC11.SeqId_4430_44.txt.AA	COLEC11.SeqId_4430_44.txt.EA	20	Significance	Observed	12	0.643509
COLEC12.SeqId_5457_5.txt.AA	COLEC12.SeqId_5457_5.txt.EA	3	Direction	Expected	3	#N/A
COLEC12.SeqId_5457_5.txt.AA	COLEC12.SeqId_5457_5.txt.EA	3	Direction	Observed	3	1
COLEC12.SeqId_5457_5.txt.AA	COLEC12.SeqId_5457_5.txt.EA	3	Significance	Expected	2.9131	#N/A
COLEC12.SeqId_5457_5.txt.AA	COLEC12.SeqId_5457_5.txt.EA	3	Significance	Observed	3	1.02983
COLGALT1.SeqId_5638_23.txt.AA	COLGALT1.SeqId_5638_23.txt.EA	1	Direction	Expected	1	#N/A
COLGALT1.SeqId_5638_23.txt.AA	COLGALT1.SeqId_5638_23.txt.EA	1	Direction	Observed	0	0
COLGALT1.SeqId_5638_23.txt.AA	COLGALT1.SeqId_5638_23.txt.EA	1	Significance	Expected	1	#N/A
COLGALT1.SeqId_5638_23.txt.AA	COLGALT1.SeqId_5638_23.txt.EA	1	Significance	Observed	1	1
COMP.SeqId_8043_153.txt.AA	COMP.SeqId_8043_153.txt.EA	31	Direction	Expected	31	#N/A
COMP.SeqId_8043_153.txt.AA	COMP.SeqId_8043_153.txt.EA	31	Direction	Observed	17	0.548387
COMP.SeqId_8043_153.txt.AA	COMP.SeqId_8043_153.txt.EA	31	Significance	Expected	30.9943	#N/A
COMP.SeqId_8043_153.txt.AA	COMP.SeqId_8043_153.txt.EA	31	Significance	Observed	9	0.290376
CPA4.SeqId_9267_2.txt.AA	CPA4.SeqId_9267_2.txt.EA	42	Direction	Expected	42	#N/A
CPA4.SeqId_9267_2.txt.AA	CPA4.SeqId_9267_2.txt.EA	42	Direction	Observed	38	0.904762
CPA4.SeqId_9267_2.txt.AA	CPA4.SeqId_9267_2.txt.EA	42	Significance	Expected	41.688	#N/A
CPA4.SeqId_9267_2.txt.AA	CPA4.SeqId_9267_2.txt.EA	42	Significance	Observed	42	1.00749
CPB1.SeqId_15375_49.txt.AA	CPB1.SeqId_15375_49.txt.EA	11	Direction	Expected	11	#N/A
CPB1.SeqId_15375_49.txt.AA	CPB1.SeqId_15375_49.txt.EA	11	Direction	Observed	9	0.818182
CPB1.SeqId_15375_49.txt.AA	CPB1.SeqId_15375_49.txt.EA	11	Significance	Expected	10.924	#N/A
CPB1.SeqId_15375_49.txt.AA	CPB1.SeqId_15375_49.txt.EA	11	Significance	Observed	9	0.823873
CPB2.SeqId_3518_54.txt.AA	CPB2.SeqId_3518_54.txt.EA	43	Direction	Expected	43	#N/A
CPB2.SeqId_3518_54.txt.AA	CPB2.SeqId_3518_54.txt.EA	43	Direction	Observed	36	0.837209
CPB2.SeqId_3518_54.txt.AA	CPB2.SeqId_3518_54.txt.EA	43	Significance	Expected	43	#N/A
CPB2.SeqId_3518_54.txt.AA	CPB2.SeqId_3518_54.txt.EA	43	Significance	Observed	43	1
CPM.SeqId_9416_77.txt.AA	CPM.SeqId_9416_77.txt.EA	0	Direction	Expected	0	#N/A
CPM.SeqId_9416_77.txt.AA	CPM.SeqId_9416_77.txt.EA	0	Direction	Observed	0	0
CPM.SeqId_9416_77.txt.AA	CPM.SeqId_9416_77.txt.EA	0	Significance	Expected	0	#N/A
CPM.SeqId_9416_77.txt.AA	CPM.SeqId_9416_77.txt.EA	0	Significance	Observed	0	0
CPN2.SeqId_6415_90.txt.AA	CPN2.SeqId_6415_90.txt.EA	13	Direction	Expected	12.9993	#N/A
CPN2.SeqId_6415_90.txt.AA	CPN2.SeqId_6415_90.txt.EA	13	Direction	Observed	10	0.769272
CPN2.SeqId_6415_90.txt.AA	CPN2.SeqId_6415_90.txt.EA	13	Significance	Expected	11.9912	#N/A
CPN2.SeqId_6415_90.txt.AA	CPN2.SeqId_6415_90.txt.EA	13	Significance	Observed	11	0.917337
CPNE1.SeqId_5346_24.txt.AA	CPNE1.SeqId_5346_24.txt.EA	64	Direction	Expected	63.9967	#N/A
CPNE1.SeqId_5346_24.txt.AA	CPNE1.SeqId_5346_24.txt.EA	64	Direction	Observed	62	0.9688
CPNE1.SeqId_5346_24.txt.AA	CPNE1.SeqId_5346_24.txt.EA	64	Significance	Expected	61.9753	#N/A
CPNE1.SeqId_5346_24.txt.AA	CPNE1.SeqId_5346_24.txt.EA	64	Significance	Observed	63	1.01653
CPOX.SeqId_18241_18.txt.AA	CPOX.SeqId_18241_18.txt.EA	12	Direction	Expected	11.9994	#N/A
CPOX.SeqId_18241_18.txt.AA	CPOX.SeqId_18241_18.txt.EA	12	Direction	Observed	7	0.583361
CPOX.SeqId_18241_18.txt.AA	CPOX.SeqId_18241_18.txt.EA	12	Significance	Expected	11.3505	#N/A
CPOX.SeqId_18241_18.txt.AA	CPOX.SeqId_18241_18.txt.EA	12	Significance	Observed	10	0.881019
CPQ.SeqId_9394_19.txt.AA	CPQ.SeqId_9394_19.txt.EA	55	Direction	Expected	54.9993	#N/A
CPQ.SeqId_9394_19.txt.AA	CPQ.SeqId_9394_19.txt.EA	55	Direction	Observed	30	0.545461
CPQ.SeqId_9394_19.txt.AA	CPQ.SeqId_9394_19.txt.EA	55	Significance	Expected	53.9907	#N/A
CPQ.SeqId_9394_19.txt.AA	CPQ.SeqId_9394_19.txt.EA	55	Significance	Observed	37	0.685303
CPXM1.SeqId_6255_74.txt.AA	CPXM1.SeqId_6255_74.txt.EA	32	Direction	Expected	32	#N/A
CPXM1.SeqId_6255_74.txt.AA	CPXM1.SeqId_6255_74.txt.EA	32	Direction	Observed	24	0.75
CPXM1.SeqId_6255_74.txt.AA	CPXM1.SeqId_6255_74.txt.EA	32	Significance	Expected	31.9977	#N/A
CPXM1.SeqId_6255_74.txt.AA	CPXM1.SeqId_6255_74.txt.EA	32	Significance	Observed	32	1.00007
CR1.SeqId_19556_12.txt.AA	CR1.SeqId_19556_12.txt.EA	25	Direction	Expected	25	#N/A
CR1.SeqId_19556_12.txt.AA	CR1.SeqId_19556_12.txt.EA	25	Direction	Observed	19	0.76
CR1.SeqId_19556_12.txt.AA	CR1.SeqId_19556_12.txt.EA	25	Significance	Expected	25	#N/A
CR1.SeqId_19556_12.txt.AA	CR1.SeqId_19556_12.txt.EA	25	Significance	Observed	23	0.92
CRABP2.SeqId_11696_7.txt.AA	CRABP2.SeqId_11696_7.txt.EA	7	Direction	Expected	6.99994	#N/A
CRABP2.SeqId_11696_7.txt.AA	CRABP2.SeqId_11696_7.txt.EA	7	Direction	Observed	4	0.571434
CRABP2.SeqId_11696_7.txt.AA	CRABP2.SeqId_11696_7.txt.EA	7	Significance	Expected	6.68513	#N/A
CRABP2.SeqId_11696_7.txt.AA	CRABP2.SeqId_11696_7.txt.EA	7	Significance	Observed	6	0.897514
CREB3L4.SeqId_11308_8.txt.AA	CREB3L4.SeqId_11308_8.txt.EA	4	Direction	Expected	4	#N/A
CREB3L4.SeqId_11308_8.txt.AA	CREB3L4.SeqId_11308_8.txt.EA	4	Direction	Observed	1	0.25
CREB3L4.SeqId_11308_8.txt.AA	CREB3L4.SeqId_11308_8.txt.EA	4	Significance	Expected	4	#N/A
CREB3L4.SeqId_11308_8.txt.AA	CREB3L4.SeqId_11308_8.txt.EA	4	Significance	Observed	4	1
CRELD1.SeqId_7628_40.txt.AA	CRELD1.SeqId_7628_40.txt.EA	310	Direction	Expected	309.999	#N/A
CRELD1.SeqId_7628_40.txt.AA	CRELD1.SeqId_7628_40.txt.EA	310	Direction	Observed	173	0.558067
CRELD1.SeqId_7628_40.txt.AA	CRELD1.SeqId_7628_40.txt.EA	310	Significance	Expected	307.245	#N/A
CRELD1.SeqId_7628_40.txt.AA	CRELD1.SeqId_7628_40.txt.EA	310	Significance	Observed	94	0.305945
CRHBP.SeqId_6039_24.txt.AA	CRHBP.SeqId_6039_24.txt.EA	15	Direction	Expected	15	#N/A
CRHBP.SeqId_6039_24.txt.AA	CRHBP.SeqId_6039_24.txt.EA	15	Direction	Observed	10	0.666667
CRHBP.SeqId_6039_24.txt.AA	CRHBP.SeqId_6039_24.txt.EA	15	Significance	Expected	15	#N/A
CRHBP.SeqId_6039_24.txt.AA	CRHBP.SeqId_6039_24.txt.EA	15	Significance	Observed	14	0.933333
CRISP2.SeqId_9282_12.txt.AA	CRISP2.SeqId_9282_12.txt.EA	38	Direction	Expected	38	#N/A
CRISP2.SeqId_9282_12.txt.AA	CRISP2.SeqId_9282_12.txt.EA	38	Direction	Observed	33	0.868421
CRISP2.SeqId_9282_12.txt.AA	CRISP2.SeqId_9282_12.txt.EA	38	Significance	Expected	37.9766	#N/A
CRISP2.SeqId_9282_12.txt.AA	CRISP2.SeqId_9282_12.txt.EA	38	Significance	Observed	37	0.974283
CRK.SeqId_4976_57.txt.AA	CRK.SeqId_4976_57.txt.EA	6	Direction	Expected	6	#N/A
CRK.SeqId_4976_57.txt.AA	CRK.SeqId_4976_57.txt.EA	6	Direction	Observed	3	0.5
CRK.SeqId_4976_57.txt.AA	CRK.SeqId_4976_57.txt.EA	6	Significance	Expected	6	#N/A
CRK.SeqId_4976_57.txt.AA	CRK.SeqId_4976_57.txt.EA	6	Significance	Observed	6	1
CRLF1.SeqId_14747_9.txt.AA	CRLF1.SeqId_14747_9.txt.EA	0	Direction	Expected	0	#N/A
CRLF1.SeqId_14747_9.txt.AA	CRLF1.SeqId_14747_9.txt.EA	0	Direction	Observed	0	0
CRLF1.SeqId_14747_9.txt.AA	CRLF1.SeqId_14747_9.txt.EA	0	Significance	Expected	0	#N/A
CRLF1.SeqId_14747_9.txt.AA	CRLF1.SeqId_14747_9.txt.EA	0	Significance	Observed	0	0
CROT.SeqId_13929_27.txt.AA	CROT.SeqId_13929_27.txt.EA	8	Direction	Expected	8	#N/A
CROT.SeqId_13929_27.txt.AA	CROT.SeqId_13929_27.txt.EA	8	Direction	Observed	8	1
CROT.SeqId_13929_27.txt.AA	CROT.SeqId_13929_27.txt.EA	8	Significance	Expected	7.99994	#N/A
CROT.SeqId_13929_27.txt.AA	CROT.SeqId_13929_27.txt.EA	8	Significance	Observed	8	1.00001
CRP.SeqId_4337_49.txt.AA	CRP.SeqId_4337_49.txt.EA	9	Direction	Expected	9	#N/A
CRP.SeqId_4337_49.txt.AA	CRP.SeqId_4337_49.txt.EA	9	Direction	Observed	7	0.777778
CRP.SeqId_4337_49.txt.AA	CRP.SeqId_4337_49.txt.EA	9	Significance	Expected	8.98847	#N/A
CRP.SeqId_4337_49.txt.AA	CRP.SeqId_4337_49.txt.EA	9	Significance	Observed	4	0.445015
CRTAC1.SeqId_5632_6.txt.AA	CRTAC1.SeqId_5632_6.txt.EA	2	Direction	Expected	2	#N/A
CRTAC1.SeqId_5632_6.txt.AA	CRTAC1.SeqId_5632_6.txt.EA	2	Direction	Observed	2	1
CRTAC1.SeqId_5632_6.txt.AA	CRTAC1.SeqId_5632_6.txt.EA	2	Significance	Expected	2	#N/A
CRTAC1.SeqId_5632_6.txt.AA	CRTAC1.SeqId_5632_6.txt.EA	2	Significance	Observed	2	1
CRTAM.SeqId_7968_15.txt.AA	CRTAM.SeqId_7968_15.txt.EA	17	Direction	Expected	17	#N/A
CRTAM.SeqId_7968_15.txt.AA	CRTAM.SeqId_7968_15.txt.EA	17	Direction	Observed	10	0.588235
CRTAM.SeqId_7968_15.txt.AA	CRTAM.SeqId_7968_15.txt.EA	17	Significance	Expected	17	#N/A
CRTAM.SeqId_7968_15.txt.AA	CRTAM.SeqId_7968_15.txt.EA	17	Significance	Observed	8	0.470588
CRYZ.SeqId_13983_27.txt.AA	CRYZ.SeqId_13983_27.txt.EA	24	Direction	Expected	24	#N/A
CRYZ.SeqId_13983_27.txt.AA	CRYZ.SeqId_13983_27.txt.EA	24	Direction	Observed	18	0.75
CRYZ.SeqId_13983_27.txt.AA	CRYZ.SeqId_13983_27.txt.EA	24	Significance	Expected	23.77	#N/A
CRYZ.SeqId_13983_27.txt.AA	CRYZ.SeqId_13983_27.txt.EA	24	Significance	Observed	19	0.799327
CSF1R.SeqId_13682_47.txt.AA	CSF1R.SeqId_13682_47.txt.EA	12	Direction	Expected	12	#N/A
CSF1R.SeqId_13682_47.txt.AA	CSF1R.SeqId_13682_47.txt.EA	12	Direction	Observed	7	0.583333
CSF1R.SeqId_13682_47.txt.AA	CSF1R.SeqId_13682_47.txt.EA	12	Significance	Expected	11.9626	#N/A
CSF1R.SeqId_13682_47.txt.AA	CSF1R.SeqId_13682_47.txt.EA	12	Significance	Observed	9	0.752345
CSF2RB.SeqId_10512_13.txt.AA	CSF2RB.SeqId_10512_13.txt.EA	22	Direction	Expected	22	#N/A
CSF2RB.SeqId_10512_13.txt.AA	CSF2RB.SeqId_10512_13.txt.EA	22	Direction	Observed	13	0.59091
CSF2RB.SeqId_10512_13.txt.AA	CSF2RB.SeqId_10512_13.txt.EA	22	Significance	Expected	21.7141	#N/A
CSF2RB.SeqId_10512_13.txt.AA	CSF2RB.SeqId_10512_13.txt.EA	22	Significance	Observed	22	1.01317
CSK.SeqId_3363_31.txt.AA	CSK.SeqId_3363_31.txt.EA	2	Direction	Expected	2	#N/A
CSK.SeqId_3363_31.txt.AA	CSK.SeqId_3363_31.txt.EA	2	Direction	Observed	1	0.5
CSK.SeqId_3363_31.txt.AA	CSK.SeqId_3363_31.txt.EA	2	Significance	Expected	1.99298	#N/A
CSK.SeqId_3363_31.txt.AA	CSK.SeqId_3363_31.txt.EA	2	Significance	Observed	1	0.501762
CST1.SeqId_5459_33.txt.AA	CST1.SeqId_5459_33.txt.EA	30	Direction	Expected	30	#N/A
CST1.SeqId_5459_33.txt.AA	CST1.SeqId_5459_33.txt.EA	30	Direction	Observed	27	0.9
CST1.SeqId_5459_33.txt.AA	CST1.SeqId_5459_33.txt.EA	30	Significance	Expected	29.9999	#N/A
CST1.SeqId_5459_33.txt.AA	CST1.SeqId_5459_33.txt.EA	30	Significance	Observed	30	1
CST2.SeqId_4324_33.txt.AA	CST2.SeqId_4324_33.txt.EA	45	Direction	Expected	45	#N/A
CST2.SeqId_4324_33.txt.AA	CST2.SeqId_4324_33.txt.EA	45	Direction	Observed	36	0.8
CST2.SeqId_4324_33.txt.AA	CST2.SeqId_4324_33.txt.EA	45	Significance	Expected	44.8332	#N/A
CST2.SeqId_4324_33.txt.AA	CST2.SeqId_4324_33.txt.EA	45	Significance	Observed	40	0.892197
CST3.SeqId_2609_59.txt.AA	CST3.SeqId_2609_59.txt.EA	20	Direction	Expected	20	#N/A
CST3.SeqId_2609_59.txt.AA	CST3.SeqId_2609_59.txt.EA	20	Direction	Observed	18	0.9
CST3.SeqId_2609_59.txt.AA	CST3.SeqId_2609_59.txt.EA	20	Significance	Expected	20	#N/A
CST3.SeqId_2609_59.txt.AA	CST3.SeqId_2609_59.txt.EA	20	Significance	Observed	20	1
CST4.SeqId_14076_74.txt.AA	CST4.SeqId_14076_74.txt.EA	17	Direction	Expected	17	#N/A
CST4.SeqId_14076_74.txt.AA	CST4.SeqId_14076_74.txt.EA	17	Direction	Observed	15	0.882353
CST4.SeqId_14076_74.txt.AA	CST4.SeqId_14076_74.txt.EA	17	Significance	Expected	17	#N/A
CST4.SeqId_14076_74.txt.AA	CST4.SeqId_14076_74.txt.EA	17	Significance	Observed	15	0.882354
CST5.SeqId_3803_10.txt.AA	CST5.SeqId_3803_10.txt.EA	20	Direction	Expected	20	#N/A
CST5.SeqId_3803_10.txt.AA	CST5.SeqId_3803_10.txt.EA	20	Direction	Observed	12	0.6
CST5.SeqId_3803_10.txt.AA	CST5.SeqId_3803_10.txt.EA	20	Significance	Expected	20	#N/A
CST5.SeqId_3803_10.txt.AA	CST5.SeqId_3803_10.txt.EA	20	Significance	Observed	19	0.95
CST7.SeqId_3302_58.txt.AA	CST7.SeqId_3302_58.txt.EA	75	Direction	Expected	75	#N/A
CST7.SeqId_3302_58.txt.AA	CST7.SeqId_3302_58.txt.EA	75	Direction	Observed	48	0.64
CST7.SeqId_3302_58.txt.AA	CST7.SeqId_3302_58.txt.EA	75	Significance	Expected	73.6623	#N/A
CST7.SeqId_3302_58.txt.AA	CST7.SeqId_3302_58.txt.EA	75	Significance	Observed	61	0.828103
CTRB1.SeqId_5671_1.txt.AA	CTRB1.SeqId_5671_1.txt.EA	17	Direction	Expected	17	#N/A
CTRB1.SeqId_5671_1.txt.AA	CTRB1.SeqId_5671_1.txt.EA	17	Direction	Observed	17	1
CTRB1.SeqId_5671_1.txt.AA	CTRB1.SeqId_5671_1.txt.EA	17	Significance	Expected	16.844	#N/A
CTRB1.SeqId_5671_1.txt.AA	CTRB1.SeqId_5671_1.txt.EA	17	Significance	Observed	17	1.00926
CTRB2.SeqId_5648_28.txt.AA	CTRB2.SeqId_5648_28.txt.EA	87	Direction	Expected	86.9995	#N/A
CTRB2.SeqId_5648_28.txt.AA	CTRB2.SeqId_5648_28.txt.EA	87	Direction	Observed	76	0.873568
CTRB2.SeqId_5648_28.txt.AA	CTRB2.SeqId_5648_28.txt.EA	87	Significance	Expected	86.0003	#N/A
CTRB2.SeqId_5648_28.txt.AA	CTRB2.SeqId_5648_28.txt.EA	87	Significance	Observed	82	0.953485
CTSB.SeqId_8007_19.txt.AA	CTSB.SeqId_8007_19.txt.EA	50	Direction	Expected	50	#N/A
CTSB.SeqId_8007_19.txt.AA	CTSB.SeqId_8007_19.txt.EA	50	Direction	Observed	42	0.84
CTSB.SeqId_8007_19.txt.AA	CTSB.SeqId_8007_19.txt.EA	50	Significance	Expected	49.5626	#N/A
CTSB.SeqId_8007_19.txt.AA	CTSB.SeqId_8007_19.txt.EA	50	Significance	Observed	47	0.948295
CTSF.SeqId_9212_22.txt.AA	CTSF.SeqId_9212_22.txt.EA	8	Direction	Expected	8	#N/A
CTSF.SeqId_9212_22.txt.AA	CTSF.SeqId_9212_22.txt.EA	8	Direction	Observed	3	0.375
CTSF.SeqId_9212_22.txt.AA	CTSF.SeqId_9212_22.txt.EA	8	Significance	Expected	7.95478	#N/A
CTSF.SeqId_9212_22.txt.AA	CTSF.SeqId_9212_22.txt.EA	8	Significance	Observed	2	0.251421
CTSH.SeqId_8465_52.txt.AA	CTSH.SeqId_8465_52.txt.EA	27	Direction	Expected	27	#N/A
CTSH.SeqId_8465_52.txt.AA	CTSH.SeqId_8465_52.txt.EA	27	Direction	Observed	21	0.777778
CTSH.SeqId_8465_52.txt.AA	CTSH.SeqId_8465_52.txt.EA	27	Significance	Expected	26.7057	#N/A
CTSH.SeqId_8465_52.txt.AA	CTSH.SeqId_8465_52.txt.EA	27	Significance	Observed	23	0.86124
CTSO.SeqId_9264_11.txt.AA	CTSO.SeqId_9264_11.txt.EA	0	Direction	Expected	0	#N/A
CTSO.SeqId_9264_11.txt.AA	CTSO.SeqId_9264_11.txt.EA	0	Direction	Observed	0	0
CTSO.SeqId_9264_11.txt.AA	CTSO.SeqId_9264_11.txt.EA	0	Significance	Expected	0	#N/A
CTSO.SeqId_9264_11.txt.AA	CTSO.SeqId_9264_11.txt.EA	0	Significance	Observed	0	0
CTSS.SeqId_3181_50.txt.AA	CTSS.SeqId_3181_50.txt.EA	61	Direction	Expected	61	#N/A
CTSS.SeqId_3181_50.txt.AA	CTSS.SeqId_3181_50.txt.EA	61	Direction	Observed	50	0.819672
CTSS.SeqId_3181_50.txt.AA	CTSS.SeqId_3181_50.txt.EA	61	Significance	Expected	61	#N/A
CTSS.SeqId_3181_50.txt.AA	CTSS.SeqId_3181_50.txt.EA	61	Significance	Observed	61	1
CTSV.SeqId_3364_76.txt.AA	CTSV.SeqId_3364_76.txt.EA	0	Direction	Expected	0	#N/A
CTSV.SeqId_3364_76.txt.AA	CTSV.SeqId_3364_76.txt.EA	0	Direction	Observed	0	0
CTSV.SeqId_3364_76.txt.AA	CTSV.SeqId_3364_76.txt.EA	0	Significance	Expected	0	#N/A
CTSV.SeqId_3364_76.txt.AA	CTSV.SeqId_3364_76.txt.EA	0	Significance	Observed	0	0
CTSZ.SeqId_4971_1.txt.AA	CTSZ.SeqId_4971_1.txt.EA	1	Direction	Expected	1	#N/A
CTSZ.SeqId_4971_1.txt.AA	CTSZ.SeqId_4971_1.txt.EA	1	Direction	Observed	1	1
CTSZ.SeqId_4971_1.txt.AA	CTSZ.SeqId_4971_1.txt.EA	1	Significance	Expected	1	#N/A
CTSZ.SeqId_4971_1.txt.AA	CTSZ.SeqId_4971_1.txt.EA	1	Significance	Observed	1	1
CXCL1.SeqId_2985_35.txt.AA	CXCL1.SeqId_2985_35.txt.EA	27	Direction	Expected	27	#N/A
CXCL1.SeqId_2985_35.txt.AA	CXCL1.SeqId_2985_35.txt.EA	27	Direction	Observed	14	0.518519
CXCL1.SeqId_2985_35.txt.AA	CXCL1.SeqId_2985_35.txt.EA	27	Significance	Expected	26.9257	#N/A
CXCL1.SeqId_2985_35.txt.AA	CXCL1.SeqId_2985_35.txt.EA	27	Significance	Observed	25	0.928479
CXCL11.SeqId_3038_9.txt.AA	CXCL11.SeqId_3038_9.txt.EA	16	Direction	Expected	16	#N/A
CXCL11.SeqId_3038_9.txt.AA	CXCL11.SeqId_3038_9.txt.EA	16	Direction	Observed	7	0.4375
CXCL11.SeqId_3038_9.txt.AA	CXCL11.SeqId_3038_9.txt.EA	16	Significance	Expected	15.9563	#N/A
CXCL11.SeqId_3038_9.txt.AA	CXCL11.SeqId_3038_9.txt.EA	16	Significance	Observed	12	0.752053
CXCL12.SeqId_3516_60.txt.AA	CXCL12.SeqId_3516_60.txt.EA	3	Direction	Expected	3	#N/A
CXCL12.SeqId_3516_60.txt.AA	CXCL12.SeqId_3516_60.txt.EA	3	Direction	Observed	3	1
CXCL12.SeqId_3516_60.txt.AA	CXCL12.SeqId_3516_60.txt.EA	3	Significance	Expected	3	#N/A
CXCL12.SeqId_3516_60.txt.AA	CXCL12.SeqId_3516_60.txt.EA	3	Significance	Observed	3	1
CXCL16.SeqId_2436_49.txt.AA	CXCL16.SeqId_2436_49.txt.EA	3	Direction	Expected	3	#N/A
CXCL16.SeqId_2436_49.txt.AA	CXCL16.SeqId_2436_49.txt.EA	3	Direction	Observed	2	0.666667
CXCL16.SeqId_2436_49.txt.AA	CXCL16.SeqId_2436_49.txt.EA	3	Significance	Expected	3	#N/A
CXCL16.SeqId_2436_49.txt.AA	CXCL16.SeqId_2436_49.txt.EA	3	Significance	Observed	3	1
CXCL6.SeqId_3495_15.txt.AA	CXCL6.SeqId_3495_15.txt.EA	10	Direction	Expected	10	#N/A
CXCL6.SeqId_3495_15.txt.AA	CXCL6.SeqId_3495_15.txt.EA	10	Direction	Observed	9	0.9
CXCL6.SeqId_3495_15.txt.AA	CXCL6.SeqId_3495_15.txt.EA	10	Significance	Expected	10	#N/A
CXCL6.SeqId_3495_15.txt.AA	CXCL6.SeqId_3495_15.txt.EA	10	Significance	Observed	10	1
CYB5D2.SeqId_10924_258.txt.AA	CYB5D2.SeqId_10924_258.txt.EA	1	Direction	Expected	1	#N/A
CYB5D2.SeqId_10924_258.txt.AA	CYB5D2.SeqId_10924_258.txt.EA	1	Direction	Observed	1	1
CYB5D2.SeqId_10924_258.txt.AA	CYB5D2.SeqId_10924_258.txt.EA	1	Significance	Expected	1	#N/A
CYB5D2.SeqId_10924_258.txt.AA	CYB5D2.SeqId_10924_258.txt.EA	1	Significance	Observed	1	1
CYB5R2.SeqId_19143_38.txt.AA	CYB5R2.SeqId_19143_38.txt.EA	112	Direction	Expected	112	#N/A
CYB5R2.SeqId_19143_38.txt.AA	CYB5R2.SeqId_19143_38.txt.EA	112	Direction	Observed	60	0.535716
CYB5R2.SeqId_19143_38.txt.AA	CYB5R2.SeqId_19143_38.txt.EA	112	Significance	Expected	110.505	#N/A
CYB5R2.SeqId_19143_38.txt.AA	CYB5R2.SeqId_19143_38.txt.EA	112	Significance	Observed	65	0.588207
DAPP1.SeqId_11615_16.txt.AA	DAPP1.SeqId_11615_16.txt.EA	26	Direction	Expected	26	#N/A
DAPP1.SeqId_11615_16.txt.AA	DAPP1.SeqId_11615_16.txt.EA	26	Direction	Observed	14	0.538462
DAPP1.SeqId_11615_16.txt.AA	DAPP1.SeqId_11615_16.txt.EA	26	Significance	Expected	25.7702	#N/A
DAPP1.SeqId_11615_16.txt.AA	DAPP1.SeqId_11615_16.txt.EA	26	Significance	Observed	26	1.00892
DARS.SeqId_12675_14.txt.AA	DARS.SeqId_12675_14.txt.EA	13	Direction	Expected	13	#N/A
DARS.SeqId_12675_14.txt.AA	DARS.SeqId_12675_14.txt.EA	13	Direction	Observed	11	0.846156
DARS.SeqId_12675_14.txt.AA	DARS.SeqId_12675_14.txt.EA	13	Significance	Expected	12.4533	#N/A
DARS.SeqId_12675_14.txt.AA	DARS.SeqId_12675_14.txt.EA	13	Significance	Observed	8	0.642402
DARS2.SeqId_12395_86.txt.AA	DARS2.SeqId_12395_86.txt.EA	0	Direction	Expected	0	#N/A
DARS2.SeqId_12395_86.txt.AA	DARS2.SeqId_12395_86.txt.EA	0	Direction	Observed	0	0
DARS2.SeqId_12395_86.txt.AA	DARS2.SeqId_12395_86.txt.EA	0	Significance	Expected	0	#N/A
DARS2.SeqId_12395_86.txt.AA	DARS2.SeqId_12395_86.txt.EA	0	Significance	Observed	0	0
DBI.SeqId_16919_1.txt.AA	DBI.SeqId_16919_1.txt.EA	22	Direction	Expected	22	#N/A
DBI.SeqId_16919_1.txt.AA	DBI.SeqId_16919_1.txt.EA	22	Direction	Observed	18	0.818182
DBI.SeqId_16919_1.txt.AA	DBI.SeqId_16919_1.txt.EA	22	Significance	Expected	21.9686	#N/A
DBI.SeqId_16919_1.txt.AA	DBI.SeqId_16919_1.txt.EA	22	Significance	Observed	18	0.81935
DCN.SeqId_2666_53.txt.AA	DCN.SeqId_2666_53.txt.EA	3	Direction	Expected	3	#N/A
DCN.SeqId_2666_53.txt.AA	DCN.SeqId_2666_53.txt.EA	3	Direction	Observed	3	1
DCN.SeqId_2666_53.txt.AA	DCN.SeqId_2666_53.txt.EA	3	Significance	Expected	3	#N/A
DCN.SeqId_2666_53.txt.AA	DCN.SeqId_2666_53.txt.EA	3	Significance	Observed	1	0.333334
DDX19A.SeqId_18813_15.txt.AA	DDX19A.SeqId_18813_15.txt.EA	2	Direction	Expected	2	#N/A
DDX19A.SeqId_18813_15.txt.AA	DDX19A.SeqId_18813_15.txt.EA	2	Direction	Observed	1	0.5
DDX19A.SeqId_18813_15.txt.AA	DDX19A.SeqId_18813_15.txt.EA	2	Significance	Expected	1.99876	#N/A
DDX19A.SeqId_18813_15.txt.AA	DDX19A.SeqId_18813_15.txt.EA	2	Significance	Observed	0	0
DEF6.SeqId_14090_23.txt.AA	DEF6.SeqId_14090_23.txt.EA	19	Direction	Expected	18.9984	#N/A
DEF6.SeqId_14090_23.txt.AA	DEF6.SeqId_14090_23.txt.EA	19	Direction	Observed	9	0.473723
DEF6.SeqId_14090_23.txt.AA	DEF6.SeqId_14090_23.txt.EA	19	Significance	Expected	17.5813	#N/A
DEF6.SeqId_14090_23.txt.AA	DEF6.SeqId_14090_23.txt.EA	19	Significance	Observed	19	1.08069
DEFB1.SeqId_6629_3.txt.AA	DEFB1.SeqId_6629_3.txt.EA	13	Direction	Expected	12.9999	#N/A
DEFB1.SeqId_6629_3.txt.AA	DEFB1.SeqId_6629_3.txt.EA	13	Direction	Observed	9	0.692314
DEFB1.SeqId_6629_3.txt.AA	DEFB1.SeqId_6629_3.txt.EA	13	Significance	Expected	12.5494	#N/A
DEFB1.SeqId_6629_3.txt.AA	DEFB1.SeqId_6629_3.txt.EA	13	Significance	Observed	11	0.876538
DKK1.SeqId_3535_84.txt.AA	DKK1.SeqId_3535_84.txt.EA	14	Direction	Expected	14	#N/A
DKK1.SeqId_3535_84.txt.AA	DKK1.SeqId_3535_84.txt.EA	14	Direction	Observed	9	0.642857
DKK1.SeqId_3535_84.txt.AA	DKK1.SeqId_3535_84.txt.EA	14	Significance	Expected	14	#N/A
DKK1.SeqId_3535_84.txt.AA	DKK1.SeqId_3535_84.txt.EA	14	Significance	Observed	12	0.857143
DKK3.SeqId_3607_71.txt.AA	DKK3.SeqId_3607_71.txt.EA	10	Direction	Expected	10	#N/A
DKK3.SeqId_3607_71.txt.AA	DKK3.SeqId_3607_71.txt.EA	10	Direction	Observed	7	0.7
DKK3.SeqId_3607_71.txt.AA	DKK3.SeqId_3607_71.txt.EA	10	Significance	Expected	9.9988	#N/A
DKK3.SeqId_3607_71.txt.AA	DKK3.SeqId_3607_71.txt.EA	10	Significance	Observed	6	0.600072
DLK1.SeqId_6373_54.txt.AA	DLK1.SeqId_6373_54.txt.EA	5	Direction	Expected	5	#N/A
DLK1.SeqId_6373_54.txt.AA	DLK1.SeqId_6373_54.txt.EA	5	Direction	Observed	1	0.2
DLK1.SeqId_6373_54.txt.AA	DLK1.SeqId_6373_54.txt.EA	5	Significance	Expected	5	#N/A
DLK1.SeqId_6373_54.txt.AA	DLK1.SeqId_6373_54.txt.EA	5	Significance	Observed	5	1
DLK1.SeqId_6496_60.txt.AA	DLK1.SeqId_6496_60.txt.EA	6	Direction	Expected	6	#N/A
DLK1.SeqId_6496_60.txt.AA	DLK1.SeqId_6496_60.txt.EA	6	Direction	Observed	1	0.166667
DLK1.SeqId_6496_60.txt.AA	DLK1.SeqId_6496_60.txt.EA	6	Significance	Expected	6	#N/A
DLK1.SeqId_6496_60.txt.AA	DLK1.SeqId_6496_60.txt.EA	6	Significance	Observed	6	1
DLL1.SeqId_5349_69.txt.AA	DLL1.SeqId_5349_69.txt.EA	5	Direction	Expected	5	#N/A
DLL1.SeqId_5349_69.txt.AA	DLL1.SeqId_5349_69.txt.EA	5	Direction	Observed	2	0.4
DLL1.SeqId_5349_69.txt.AA	DLL1.SeqId_5349_69.txt.EA	5	Significance	Expected	5	#N/A
DLL1.SeqId_5349_69.txt.AA	DLL1.SeqId_5349_69.txt.EA	5	Significance	Observed	5	1
DNAJA4.SeqId_9744_139.txt.AA	DNAJA4.SeqId_9744_139.txt.EA	0	Direction	Expected	0	#N/A
DNAJA4.SeqId_9744_139.txt.AA	DNAJA4.SeqId_9744_139.txt.EA	0	Direction	Observed	0	0
DNAJA4.SeqId_9744_139.txt.AA	DNAJA4.SeqId_9744_139.txt.EA	0	Significance	Expected	0	#N/A
DNAJA4.SeqId_9744_139.txt.AA	DNAJA4.SeqId_9744_139.txt.EA	0	Significance	Observed	0	0
DNAJB11.SeqId_7110_2.txt.AA	DNAJB11.SeqId_7110_2.txt.EA	9	Direction	Expected	9	#N/A
DNAJB11.SeqId_7110_2.txt.AA	DNAJB11.SeqId_7110_2.txt.EA	9	Direction	Observed	7	0.777778
DNAJB11.SeqId_7110_2.txt.AA	DNAJB11.SeqId_7110_2.txt.EA	9	Significance	Expected	9	#N/A
DNAJB11.SeqId_7110_2.txt.AA	DNAJB11.SeqId_7110_2.txt.EA	9	Significance	Observed	9	1
DNAJC10.SeqId_8297_8.txt.AA	DNAJC10.SeqId_8297_8.txt.EA	5	Direction	Expected	5	#N/A
DNAJC10.SeqId_8297_8.txt.AA	DNAJC10.SeqId_8297_8.txt.EA	5	Direction	Observed	3	0.6
DNAJC10.SeqId_8297_8.txt.AA	DNAJC10.SeqId_8297_8.txt.EA	5	Significance	Expected	4.86854	#N/A
DNAJC10.SeqId_8297_8.txt.AA	DNAJC10.SeqId_8297_8.txt.EA	5	Significance	Observed	5	1.027
DNER.SeqId_9769_48.txt.AA	DNER.SeqId_9769_48.txt.EA	0	Direction	Expected	0	#N/A
DNER.SeqId_9769_48.txt.AA	DNER.SeqId_9769_48.txt.EA	0	Direction	Observed	0	0
DNER.SeqId_9769_48.txt.AA	DNER.SeqId_9769_48.txt.EA	0	Significance	Expected	0	#N/A
DNER.SeqId_9769_48.txt.AA	DNER.SeqId_9769_48.txt.EA	0	Significance	Observed	0	0
DOK2.SeqId_14246_50.txt.AA	DOK2.SeqId_14246_50.txt.EA	0	Direction	Expected	0	#N/A
DOK2.SeqId_14246_50.txt.AA	DOK2.SeqId_14246_50.txt.EA	0	Direction	Observed	0	0
DOK2.SeqId_14246_50.txt.AA	DOK2.SeqId_14246_50.txt.EA	0	Significance	Expected	0	#N/A
DOK2.SeqId_14246_50.txt.AA	DOK2.SeqId_14246_50.txt.EA	0	Significance	Observed	0	0
DOK2.SeqId_19578_19.txt.AA	DOK2.SeqId_19578_19.txt.EA	1	Direction	Expected	1	#N/A
DOK2.SeqId_19578_19.txt.AA	DOK2.SeqId_19578_19.txt.EA	1	Direction	Observed	1	1
DOK2.SeqId_19578_19.txt.AA	DOK2.SeqId_19578_19.txt.EA	1	Significance	Expected	1	#N/A
DOK2.SeqId_19578_19.txt.AA	DOK2.SeqId_19578_19.txt.EA	1	Significance	Observed	1	1
DPEP1.SeqId_8794_13.txt.AA	DPEP1.SeqId_8794_13.txt.EA	71	Direction	Expected	71	#N/A
DPEP1.SeqId_8794_13.txt.AA	DPEP1.SeqId_8794_13.txt.EA	71	Direction	Observed	56	0.788732
DPEP1.SeqId_8794_13.txt.AA	DPEP1.SeqId_8794_13.txt.EA	71	Significance	Expected	70.8848	#N/A
DPEP1.SeqId_8794_13.txt.AA	DPEP1.SeqId_8794_13.txt.EA	71	Significance	Observed	67	0.945196
DPEP2.SeqId_8327_26.txt.AA	DPEP2.SeqId_8327_26.txt.EA	73	Direction	Expected	72.9997	#N/A
DPEP2.SeqId_8327_26.txt.AA	DPEP2.SeqId_8327_26.txt.EA	73	Direction	Observed	34	0.465755
DPEP2.SeqId_8327_26.txt.AA	DPEP2.SeqId_8327_26.txt.EA	73	Significance	Expected	71.8679	#N/A
DPEP2.SeqId_8327_26.txt.AA	DPEP2.SeqId_8327_26.txt.EA	73	Significance	Observed	38	0.528748
DPP7.SeqId_8346_9.txt.AA	DPP7.SeqId_8346_9.txt.EA	9	Direction	Expected	9	#N/A
DPP7.SeqId_8346_9.txt.AA	DPP7.SeqId_8346_9.txt.EA	9	Direction	Observed	4	0.444444
DPP7.SeqId_8346_9.txt.AA	DPP7.SeqId_8346_9.txt.EA	9	Significance	Expected	9	#N/A
DPP7.SeqId_8346_9.txt.AA	DPP7.SeqId_8346_9.txt.EA	9	Significance	Observed	9	1
DPT.SeqId_4979_34.txt.AA	DPT.SeqId_4979_34.txt.EA	27	Direction	Expected	27	#N/A
DPT.SeqId_4979_34.txt.AA	DPT.SeqId_4979_34.txt.EA	27	Direction	Observed	22	0.814815
DPT.SeqId_4979_34.txt.AA	DPT.SeqId_4979_34.txt.EA	27	Significance	Expected	26.9923	#N/A
DPT.SeqId_4979_34.txt.AA	DPT.SeqId_4979_34.txt.EA	27	Significance	Observed	21	0.777999
DPY30.SeqId_13943_38.txt.AA	DPY30.SeqId_13943_38.txt.EA	0	Direction	Expected	0	#N/A
DPY30.SeqId_13943_38.txt.AA	DPY30.SeqId_13943_38.txt.EA	0	Direction	Observed	0	0
DPY30.SeqId_13943_38.txt.AA	DPY30.SeqId_13943_38.txt.EA	0	Significance	Expected	0	#N/A
DPY30.SeqId_13943_38.txt.AA	DPY30.SeqId_13943_38.txt.EA	0	Significance	Observed	0	0
DSC2.SeqId_13126_52.txt.AA	DSC2.SeqId_13126_52.txt.EA	3	Direction	Expected	3	#N/A
DSC2.SeqId_13126_52.txt.AA	DSC2.SeqId_13126_52.txt.EA	3	Direction	Observed	3	1
DSC2.SeqId_13126_52.txt.AA	DSC2.SeqId_13126_52.txt.EA	3	Significance	Expected	3	#N/A
DSC2.SeqId_13126_52.txt.AA	DSC2.SeqId_13126_52.txt.EA	3	Significance	Observed	3	1
DSG2.SeqId_9484_75.txt.AA	DSG2.SeqId_9484_75.txt.EA	0	Direction	Expected	0	#N/A
DSG2.SeqId_9484_75.txt.AA	DSG2.SeqId_9484_75.txt.EA	0	Direction	Observed	0	0
DSG2.SeqId_9484_75.txt.AA	DSG2.SeqId_9484_75.txt.EA	0	Significance	Expected	0	#N/A
DSG2.SeqId_9484_75.txt.AA	DSG2.SeqId_9484_75.txt.EA	0	Significance	Observed	0	0
DTD1.SeqId_19194_9.txt.AA	DTD1.SeqId_19194_9.txt.EA	54	Direction	Expected	53.9994	#N/A
DTD1.SeqId_19194_9.txt.AA	DTD1.SeqId_19194_9.txt.EA	54	Direction	Observed	39	0.72223
DTD1.SeqId_19194_9.txt.AA	DTD1.SeqId_19194_9.txt.EA	54	Significance	Expected	52.8131	#N/A
DTD1.SeqId_19194_9.txt.AA	DTD1.SeqId_19194_9.txt.EA	54	Significance	Observed	47	0.889931
DTD2.SeqId_18280_29.txt.AA	DTD2.SeqId_18280_29.txt.EA	26	Direction	Expected	26	#N/A
DTD2.SeqId_18280_29.txt.AA	DTD2.SeqId_18280_29.txt.EA	26	Direction	Observed	16	0.615385
DTD2.SeqId_18280_29.txt.AA	DTD2.SeqId_18280_29.txt.EA	26	Significance	Expected	26	#N/A
DTD2.SeqId_18280_29.txt.AA	DTD2.SeqId_18280_29.txt.EA	26	Significance	Observed	16	0.615385
DTYMK.SeqId_19504_22.txt.AA	DTYMK.SeqId_19504_22.txt.EA	13	Direction	Expected	12.9988	#N/A
DTYMK.SeqId_19504_22.txt.AA	DTYMK.SeqId_19504_22.txt.EA	13	Direction	Observed	9	0.69237
DTYMK.SeqId_19504_22.txt.AA	DTYMK.SeqId_19504_22.txt.EA	13	Significance	Expected	11.8809	#N/A
DTYMK.SeqId_19504_22.txt.AA	DTYMK.SeqId_19504_22.txt.EA	13	Significance	Observed	10	0.84169
DUSP28.SeqId_9940_35.txt.AA	DUSP28.SeqId_9940_35.txt.EA	7	Direction	Expected	7	#N/A
DUSP28.SeqId_9940_35.txt.AA	DUSP28.SeqId_9940_35.txt.EA	7	Direction	Observed	3	0.428571
DUSP28.SeqId_9940_35.txt.AA	DUSP28.SeqId_9940_35.txt.EA	7	Significance	Expected	6.99952	#N/A
DUSP28.SeqId_9940_35.txt.AA	DUSP28.SeqId_9940_35.txt.EA	7	Significance	Observed	2	0.285734
DYNLL2.SeqId_11493_169.txt.AA	DYNLL2.SeqId_11493_169.txt.EA	9	Direction	Expected	9	#N/A
DYNLL2.SeqId_11493_169.txt.AA	DYNLL2.SeqId_11493_169.txt.EA	9	Direction	Observed	6	0.666667
DYNLL2.SeqId_11493_169.txt.AA	DYNLL2.SeqId_11493_169.txt.EA	9	Significance	Expected	8.99145	#N/A
DYNLL2.SeqId_11493_169.txt.AA	DYNLL2.SeqId_11493_169.txt.EA	9	Significance	Observed	8	0.889735
EBI3.SeqId_10851_77.txt.AA	EBI3.SeqId_10851_77.txt.EA	33	Direction	Expected	32.998	#N/A
EBI3.SeqId_10851_77.txt.AA	EBI3.SeqId_10851_77.txt.EA	33	Direction	Observed	16	0.484877
EBI3.SeqId_10851_77.txt.AA	EBI3.SeqId_10851_77.txt.EA	33	Significance	Expected	31.8408	#N/A
EBI3.SeqId_10851_77.txt.AA	EBI3.SeqId_10851_77.txt.EA	33	Significance	Observed	26	0.816563
ECI2.SeqId_12859_33.txt.AA	ECI2.SeqId_12859_33.txt.EA	8	Direction	Expected	8	#N/A
ECI2.SeqId_12859_33.txt.AA	ECI2.SeqId_12859_33.txt.EA	8	Direction	Observed	7	0.875
ECI2.SeqId_12859_33.txt.AA	ECI2.SeqId_12859_33.txt.EA	8	Significance	Expected	7.99682	#N/A
ECI2.SeqId_12859_33.txt.AA	ECI2.SeqId_12859_33.txt.EA	8	Significance	Observed	8	1.0004
ECM1.SeqId_3366_51.txt.AA	ECM1.SeqId_3366_51.txt.EA	72	Direction	Expected	72	#N/A
ECM1.SeqId_3366_51.txt.AA	ECM1.SeqId_3366_51.txt.EA	72	Direction	Observed	56	0.777778
ECM1.SeqId_3366_51.txt.AA	ECM1.SeqId_3366_51.txt.EA	72	Significance	Expected	71.9992	#N/A
ECM1.SeqId_3366_51.txt.AA	ECM1.SeqId_3366_51.txt.EA	72	Significance	Observed	72	1.00001
EDAR.SeqId_2977_7.txt.AA	EDAR.SeqId_2977_7.txt.EA	2	Direction	Expected	2	#N/A
EDAR.SeqId_2977_7.txt.AA	EDAR.SeqId_2977_7.txt.EA	2	Direction	Observed	2	1
EDAR.SeqId_2977_7.txt.AA	EDAR.SeqId_2977_7.txt.EA	2	Significance	Expected	2	#N/A
EDAR.SeqId_2977_7.txt.AA	EDAR.SeqId_2977_7.txt.EA	2	Significance	Observed	2	1
EFEMP1.SeqId_8480_29.txt.AA	EFEMP1.SeqId_8480_29.txt.EA	0	Direction	Expected	0	#N/A
EFEMP1.SeqId_8480_29.txt.AA	EFEMP1.SeqId_8480_29.txt.EA	0	Direction	Observed	0	0
EFEMP1.SeqId_8480_29.txt.AA	EFEMP1.SeqId_8480_29.txt.EA	0	Significance	Expected	0	#N/A
EFEMP1.SeqId_8480_29.txt.AA	EFEMP1.SeqId_8480_29.txt.EA	0	Significance	Observed	0	0
EFNA5.SeqId_2615_60.txt.AA	EFNA5.SeqId_2615_60.txt.EA	11	Direction	Expected	11	#N/A
EFNA5.SeqId_2615_60.txt.AA	EFNA5.SeqId_2615_60.txt.EA	11	Direction	Observed	4	0.363637
EFNA5.SeqId_2615_60.txt.AA	EFNA5.SeqId_2615_60.txt.EA	11	Significance	Expected	10.4826	#N/A
EFNA5.SeqId_2615_60.txt.AA	EFNA5.SeqId_2615_60.txt.EA	11	Significance	Observed	11	1.04936
EGF.SeqId_5509_7.txt.AA	EGF.SeqId_5509_7.txt.EA	2	Direction	Expected	2	#N/A
EGF.SeqId_5509_7.txt.AA	EGF.SeqId_5509_7.txt.EA	2	Direction	Observed	1	0.5
EGF.SeqId_5509_7.txt.AA	EGF.SeqId_5509_7.txt.EA	2	Significance	Expected	2	#N/A
EGF.SeqId_5509_7.txt.AA	EGF.SeqId_5509_7.txt.EA	2	Significance	Observed	2	1
EGFR.SeqId_2677_1.txt.AA	EGFR.SeqId_2677_1.txt.EA	8	Direction	Expected	7.9999	#N/A
EGFR.SeqId_2677_1.txt.AA	EGFR.SeqId_2677_1.txt.EA	8	Direction	Observed	8	1.00001
EGFR.SeqId_2677_1.txt.AA	EGFR.SeqId_2677_1.txt.EA	8	Significance	Expected	7.31773	#N/A
EGFR.SeqId_2677_1.txt.AA	EGFR.SeqId_2677_1.txt.EA	8	Significance	Observed	6	0.819926
ELANE.SeqId_13671_40.txt.AA	ELANE.SeqId_13671_40.txt.EA	0	Direction	Expected	0	#N/A
ELANE.SeqId_13671_40.txt.AA	ELANE.SeqId_13671_40.txt.EA	0	Direction	Observed	0	0
ELANE.SeqId_13671_40.txt.AA	ELANE.SeqId_13671_40.txt.EA	0	Significance	Expected	0	#N/A
ELANE.SeqId_13671_40.txt.AA	ELANE.SeqId_13671_40.txt.EA	0	Significance	Observed	0	0
EMILIN3.SeqId_8773_172.txt.AA	EMILIN3.SeqId_8773_172.txt.EA	38	Direction	Expected	38	#N/A
EMILIN3.SeqId_8773_172.txt.AA	EMILIN3.SeqId_8773_172.txt.EA	38	Direction	Observed	25	0.657895
EMILIN3.SeqId_8773_172.txt.AA	EMILIN3.SeqId_8773_172.txt.EA	38	Significance	Expected	37.5684	#N/A
EMILIN3.SeqId_8773_172.txt.AA	EMILIN3.SeqId_8773_172.txt.EA	38	Significance	Observed	29	0.771926
ENG.SeqId_4908_6.txt.AA	ENG.SeqId_4908_6.txt.EA	0	Direction	Expected	0	#N/A
ENG.SeqId_4908_6.txt.AA	ENG.SeqId_4908_6.txt.EA	0	Direction	Observed	0	0
ENG.SeqId_4908_6.txt.AA	ENG.SeqId_4908_6.txt.EA	0	Significance	Expected	0	#N/A
ENG.SeqId_4908_6.txt.AA	ENG.SeqId_4908_6.txt.EA	0	Significance	Observed	0	0
ENGASE.SeqId_16781_2.txt.AA	ENGASE.SeqId_16781_2.txt.EA	29	Direction	Expected	28.9999	#N/A
ENGASE.SeqId_16781_2.txt.AA	ENGASE.SeqId_16781_2.txt.EA	29	Direction	Observed	27	0.931037
ENGASE.SeqId_16781_2.txt.AA	ENGASE.SeqId_16781_2.txt.EA	29	Significance	Expected	28.171	#N/A
ENGASE.SeqId_16781_2.txt.AA	ENGASE.SeqId_16781_2.txt.EA	29	Significance	Observed	27	0.958433
ENO2.SeqId_10339_48.txt.AA	ENO2.SeqId_10339_48.txt.EA	42	Direction	Expected	42.9998	#N/A
ENO2.SeqId_10339_48.txt.AA	ENO2.SeqId_10339_48.txt.EA	42	Direction	Observed	16	0.372094
ENO2.SeqId_10339_48.txt.AA	ENO2.SeqId_10339_48.txt.EA	42	Significance	Expected	42.34	#N/A
ENO2.SeqId_10339_48.txt.AA	ENO2.SeqId_10339_48.txt.EA	42	Significance	Observed	29	0.684931
ENO3.SeqId_16616_137.txt.AA	ENO3.SeqId_16616_137.txt.EA	0	Direction	Expected	0	#N/A
ENO3.SeqId_16616_137.txt.AA	ENO3.SeqId_16616_137.txt.EA	0	Direction	Observed	0	0
ENO3.SeqId_16616_137.txt.AA	ENO3.SeqId_16616_137.txt.EA	0	Significance	Expected	0	#N/A
ENO3.SeqId_16616_137.txt.AA	ENO3.SeqId_16616_137.txt.EA	0	Significance	Observed	0	0
ENPEP.SeqId_15558_63.txt.AA	ENPEP.SeqId_15558_63.txt.EA	30	Direction	Expected	30	#N/A
ENPEP.SeqId_15558_63.txt.AA	ENPEP.SeqId_15558_63.txt.EA	30	Direction	Observed	19	0.633333
ENPEP.SeqId_15558_63.txt.AA	ENPEP.SeqId_15558_63.txt.EA	30	Significance	Expected	30	#N/A
ENPEP.SeqId_15558_63.txt.AA	ENPEP.SeqId_15558_63.txt.EA	30	Significance	Observed	29	0.966667
ENPP5.SeqId_6556_5.txt.AA	ENPP5.SeqId_6556_5.txt.EA	40	Direction	Expected	40	#N/A
ENPP5.SeqId_6556_5.txt.AA	ENPP5.SeqId_6556_5.txt.EA	40	Direction	Observed	30	0.75
ENPP5.SeqId_6556_5.txt.AA	ENPP5.SeqId_6556_5.txt.EA	40	Significance	Expected	40	#N/A
ENPP5.SeqId_6556_5.txt.AA	ENPP5.SeqId_6556_5.txt.EA	40	Significance	Observed	38	0.95
ENPP7.SeqId_4435_66.txt.AA	ENPP7.SeqId_4435_66.txt.EA	37	Direction	Expected	37	#N/A
ENPP7.SeqId_4435_66.txt.AA	ENPP7.SeqId_4435_66.txt.EA	37	Direction	Observed	11	0.297297
ENPP7.SeqId_4435_66.txt.AA	ENPP7.SeqId_4435_66.txt.EA	37	Significance	Expected	37	#N/A
ENPP7.SeqId_4435_66.txt.AA	ENPP7.SeqId_4435_66.txt.EA	37	Significance	Observed	37	1
ENTPD1.SeqId_3182_38.txt.AA	ENTPD1.SeqId_3182_38.txt.EA	0	Direction	Expected	0	#N/A
ENTPD1.SeqId_3182_38.txt.AA	ENTPD1.SeqId_3182_38.txt.EA	0	Direction	Observed	0	0
ENTPD1.SeqId_3182_38.txt.AA	ENTPD1.SeqId_3182_38.txt.EA	0	Significance	Expected	0	#N/A
ENTPD1.SeqId_3182_38.txt.AA	ENTPD1.SeqId_3182_38.txt.EA	0	Significance	Observed	0	0
ENTPD1.SeqId_7999_23.txt.AA	ENTPD1.SeqId_7999_23.txt.EA	3	Direction	Expected	3	#N/A
ENTPD1.SeqId_7999_23.txt.AA	ENTPD1.SeqId_7999_23.txt.EA	3	Direction	Observed	2	0.666667
ENTPD1.SeqId_7999_23.txt.AA	ENTPD1.SeqId_7999_23.txt.EA	3	Significance	Expected	3	#N/A
ENTPD1.SeqId_7999_23.txt.AA	ENTPD1.SeqId_7999_23.txt.EA	3	Significance	Observed	3	1
ENTPD5.SeqId_4437_56.txt.AA	ENTPD5.SeqId_4437_56.txt.EA	103	Direction	Expected	103	#N/A
ENTPD5.SeqId_4437_56.txt.AA	ENTPD5.SeqId_4437_56.txt.EA	103	Direction	Observed	92	0.893204
ENTPD5.SeqId_4437_56.txt.AA	ENTPD5.SeqId_4437_56.txt.EA	103	Significance	Expected	102.835	#N/A
ENTPD5.SeqId_4437_56.txt.AA	ENTPD5.SeqId_4437_56.txt.EA	103	Significance	Observed	102	0.991883
ENTPD6.SeqId_8932_1.txt.AA	ENTPD6.SeqId_8932_1.txt.EA	0	Direction	Expected	0	#N/A
ENTPD6.SeqId_8932_1.txt.AA	ENTPD6.SeqId_8932_1.txt.EA	0	Direction	Observed	0	0
ENTPD6.SeqId_8932_1.txt.AA	ENTPD6.SeqId_8932_1.txt.EA	0	Significance	Expected	0	#N/A
ENTPD6.SeqId_8932_1.txt.AA	ENTPD6.SeqId_8932_1.txt.EA	0	Significance	Observed	0	0
EPHA1.SeqId_3431_54.txt.AA	EPHA1.SeqId_3431_54.txt.EA	16	Direction	Expected	16	#N/A
EPHA1.SeqId_3431_54.txt.AA	EPHA1.SeqId_3431_54.txt.EA	16	Direction	Observed	12	0.750001
EPHA1.SeqId_3431_54.txt.AA	EPHA1.SeqId_3431_54.txt.EA	16	Significance	Expected	15.7303	#N/A
EPHA1.SeqId_3431_54.txt.AA	EPHA1.SeqId_3431_54.txt.EA	16	Significance	Observed	12	0.762861
EPHA10.SeqId_5076_53.txt.AA	EPHA10.SeqId_5076_53.txt.EA	0	Direction	Expected	0	#N/A
EPHA10.SeqId_5076_53.txt.AA	EPHA10.SeqId_5076_53.txt.EA	0	Direction	Observed	0	0
EPHA10.SeqId_5076_53.txt.AA	EPHA10.SeqId_5076_53.txt.EA	0	Significance	Expected	0	#N/A
EPHA10.SeqId_5076_53.txt.AA	EPHA10.SeqId_5076_53.txt.EA	0	Significance	Observed	0	0
EPHA2.SeqId_4834_61.txt.AA	EPHA2.SeqId_4834_61.txt.EA	11	Direction	Expected	11	#N/A
EPHA2.SeqId_4834_61.txt.AA	EPHA2.SeqId_4834_61.txt.EA	11	Direction	Observed	4	0.363636
EPHA2.SeqId_4834_61.txt.AA	EPHA2.SeqId_4834_61.txt.EA	11	Significance	Expected	11	#N/A
EPHA2.SeqId_4834_61.txt.AA	EPHA2.SeqId_4834_61.txt.EA	11	Significance	Observed	11	1
EPHA4.SeqId_16288_17.txt.AA	EPHA4.SeqId_16288_17.txt.EA	1	Direction	Expected	1	#N/A
EPHA4.SeqId_16288_17.txt.AA	EPHA4.SeqId_16288_17.txt.EA	1	Direction	Observed	1	1
EPHA4.SeqId_16288_17.txt.AA	EPHA4.SeqId_16288_17.txt.EA	1	Significance	Expected	1	#N/A
EPHA4.SeqId_16288_17.txt.AA	EPHA4.SeqId_16288_17.txt.EA	1	Significance	Observed	1	1
EPHA5.SeqId_3806_55.txt.AA	EPHA5.SeqId_3806_55.txt.EA	4	Direction	Expected	4	#N/A
EPHA5.SeqId_3806_55.txt.AA	EPHA5.SeqId_3806_55.txt.EA	4	Direction	Observed	4	1
EPHA5.SeqId_3806_55.txt.AA	EPHA5.SeqId_3806_55.txt.EA	4	Significance	Expected	4	#N/A
EPHA5.SeqId_3806_55.txt.AA	EPHA5.SeqId_3806_55.txt.EA	4	Significance	Observed	4	1
EPHB1.SeqId_17680_12.txt.AA	EPHB1.SeqId_17680_12.txt.EA	11	Direction	Expected	11	#N/A
EPHB1.SeqId_17680_12.txt.AA	EPHB1.SeqId_17680_12.txt.EA	11	Direction	Observed	1	0.0909091
EPHB1.SeqId_17680_12.txt.AA	EPHB1.SeqId_17680_12.txt.EA	11	Significance	Expected	11	#N/A
EPHB1.SeqId_17680_12.txt.AA	EPHB1.SeqId_17680_12.txt.EA	11	Significance	Observed	11	1
EPHB2.SeqId_8225_86.txt.AA	EPHB2.SeqId_8225_86.txt.EA	2	Direction	Expected	2	#N/A
EPHB2.SeqId_8225_86.txt.AA	EPHB2.SeqId_8225_86.txt.EA	2	Direction	Observed	2	1
EPHB2.SeqId_8225_86.txt.AA	EPHB2.SeqId_8225_86.txt.EA	2	Significance	Expected	2	#N/A
EPHB2.SeqId_8225_86.txt.AA	EPHB2.SeqId_8225_86.txt.EA	2	Significance	Observed	2	1
EPHB4.SeqId_15530_33.txt.AA	EPHB4.SeqId_15530_33.txt.EA	1	Direction	Expected	1	#N/A
EPHB4.SeqId_15530_33.txt.AA	EPHB4.SeqId_15530_33.txt.EA	1	Direction	Observed	0	0
EPHB4.SeqId_15530_33.txt.AA	EPHB4.SeqId_15530_33.txt.EA	1	Significance	Expected	1	#N/A
EPHB4.SeqId_15530_33.txt.AA	EPHB4.SeqId_15530_33.txt.EA	1	Significance	Observed	1	1
EPHB6.SeqId_5078_82.txt.AA	EPHB6.SeqId_5078_82.txt.EA	8	Direction	Expected	8	#N/A
EPHB6.SeqId_5078_82.txt.AA	EPHB6.SeqId_5078_82.txt.EA	8	Direction	Observed	5	0.625
EPHB6.SeqId_5078_82.txt.AA	EPHB6.SeqId_5078_82.txt.EA	8	Significance	Expected	7.85301	#N/A
EPHB6.SeqId_5078_82.txt.AA	EPHB6.SeqId_5078_82.txt.EA	8	Significance	Observed	8	1.01872
ERAP1.SeqId_4964_67.txt.AA	ERAP1.SeqId_4964_67.txt.EA	117	Direction	Expected	117	#N/A
ERAP1.SeqId_4964_67.txt.AA	ERAP1.SeqId_4964_67.txt.EA	117	Direction	Observed	91	0.777778
ERAP1.SeqId_4964_67.txt.AA	ERAP1.SeqId_4964_67.txt.EA	117	Significance	Expected	117	#N/A
ERAP1.SeqId_4964_67.txt.AA	ERAP1.SeqId_4964_67.txt.EA	117	Significance	Observed	116	0.991453
ERAP2.SeqId_8960_3.txt.AA	ERAP2.SeqId_8960_3.txt.EA	129	Direction	Expected	129	#N/A
ERAP2.SeqId_8960_3.txt.AA	ERAP2.SeqId_8960_3.txt.EA	129	Direction	Observed	108	0.837209
ERAP2.SeqId_8960_3.txt.AA	ERAP2.SeqId_8960_3.txt.EA	129	Significance	Expected	128.538	#N/A
ERAP2.SeqId_8960_3.txt.AA	ERAP2.SeqId_8960_3.txt.EA	129	Significance	Observed	125	0.972472
ESAM.SeqId_7841_84.txt.AA	ESAM.SeqId_7841_84.txt.EA	2	Direction	Expected	2	#N/A
ESAM.SeqId_7841_84.txt.AA	ESAM.SeqId_7841_84.txt.EA	2	Direction	Observed	0	0
ESAM.SeqId_7841_84.txt.AA	ESAM.SeqId_7841_84.txt.EA	2	Significance	Expected	2	#N/A
ESAM.SeqId_7841_84.txt.AA	ESAM.SeqId_7841_84.txt.EA	2	Significance	Observed	2	1
ESD.SeqId_4984_83.txt.AA	ESD.SeqId_4984_83.txt.EA	7	Direction	Expected	7	#N/A
ESD.SeqId_4984_83.txt.AA	ESD.SeqId_4984_83.txt.EA	7	Direction	Observed	7	1
ESD.SeqId_4984_83.txt.AA	ESD.SeqId_4984_83.txt.EA	7	Significance	Expected	7	#N/A
ESD.SeqId_4984_83.txt.AA	ESD.SeqId_4984_83.txt.EA	7	Significance	Observed	7	1
EVL.SeqId_11656_110.txt.AA	EVL.SeqId_11656_110.txt.EA	0	Direction	Expected	0	#N/A
EVL.SeqId_11656_110.txt.AA	EVL.SeqId_11656_110.txt.EA	0	Direction	Observed	0	0
EVL.SeqId_11656_110.txt.AA	EVL.SeqId_11656_110.txt.EA	0	Significance	Expected	0	#N/A
EVL.SeqId_11656_110.txt.AA	EVL.SeqId_11656_110.txt.EA	0	Significance	Observed	0	0
F10.SeqId_3077_66.txt.AA	F10.SeqId_3077_66.txt.EA	11	Direction	Expected	11	#N/A
F10.SeqId_3077_66.txt.AA	F10.SeqId_3077_66.txt.EA	11	Direction	Observed	11	1
F10.SeqId_3077_66.txt.AA	F10.SeqId_3077_66.txt.EA	11	Significance	Expected	11	#N/A
F10.SeqId_3077_66.txt.AA	F10.SeqId_3077_66.txt.EA	11	Significance	Observed	9	0.818182
F10.SeqId_4878_3.txt.AA	F10.SeqId_4878_3.txt.EA	9	Direction	Expected	9	#N/A
F10.SeqId_4878_3.txt.AA	F10.SeqId_4878_3.txt.EA	9	Direction	Observed	9	1
F10.SeqId_4878_3.txt.AA	F10.SeqId_4878_3.txt.EA	9	Significance	Expected	9	#N/A
F10.SeqId_4878_3.txt.AA	F10.SeqId_4878_3.txt.EA	9	Significance	Observed	8	0.888889
F11.SeqId_2190_55.txt.AA	F11.SeqId_2190_55.txt.EA	18	Direction	Expected	18	#N/A
F11.SeqId_2190_55.txt.AA	F11.SeqId_2190_55.txt.EA	18	Direction	Observed	15	0.833333
F11.SeqId_2190_55.txt.AA	F11.SeqId_2190_55.txt.EA	18	Significance	Expected	17.8698	#N/A
F11.SeqId_2190_55.txt.AA	F11.SeqId_2190_55.txt.EA	18	Significance	Observed	11	0.615563
F13B.SeqId_5658_64.txt.AA	F13B.SeqId_5658_64.txt.EA	68	Direction	Expected	68	#N/A
F13B.SeqId_5658_64.txt.AA	F13B.SeqId_5658_64.txt.EA	68	Direction	Observed	44	0.647059
F13B.SeqId_5658_64.txt.AA	F13B.SeqId_5658_64.txt.EA	68	Significance	Expected	67.9998	#N/A
F13B.SeqId_5658_64.txt.AA	F13B.SeqId_5658_64.txt.EA	68	Significance	Observed	62	0.911767
F5.SeqId_4906_35.txt.AA	F5.SeqId_4906_35.txt.EA	0	Direction	Expected	0	#N/A
F5.SeqId_4906_35.txt.AA	F5.SeqId_4906_35.txt.EA	0	Direction	Observed	0	0
F5.SeqId_4906_35.txt.AA	F5.SeqId_4906_35.txt.EA	0	Significance	Expected	0	#N/A
F5.SeqId_4906_35.txt.AA	F5.SeqId_4906_35.txt.EA	0	Significance	Observed	0	0
F7.SeqId_3184_25.txt.AA	F7.SeqId_3184_25.txt.EA	36	Direction	Expected	36	#N/A
F7.SeqId_3184_25.txt.AA	F7.SeqId_3184_25.txt.EA	36	Direction	Observed	25	0.694444
F7.SeqId_3184_25.txt.AA	F7.SeqId_3184_25.txt.EA	36	Significance	Expected	36	#N/A
F7.SeqId_3184_25.txt.AA	F7.SeqId_3184_25.txt.EA	36	Significance	Observed	33	0.916667
FABP1.SeqId_11516_7.txt.AA	FABP1.SeqId_11516_7.txt.EA	3	Direction	Expected	3	#N/A
FABP1.SeqId_11516_7.txt.AA	FABP1.SeqId_11516_7.txt.EA	3	Direction	Observed	3	1
FABP1.SeqId_11516_7.txt.AA	FABP1.SeqId_11516_7.txt.EA	3	Significance	Expected	3	#N/A
FABP1.SeqId_11516_7.txt.AA	FABP1.SeqId_11516_7.txt.EA	3	Significance	Observed	3	1
FABP2.SeqId_15385_116.txt.AA	FABP2.SeqId_15385_116.txt.EA	130	Direction	Expected	130	#N/A
FABP2.SeqId_15385_116.txt.AA	FABP2.SeqId_15385_116.txt.EA	130	Direction	Observed	119	0.915385
FABP2.SeqId_15385_116.txt.AA	FABP2.SeqId_15385_116.txt.EA	130	Significance	Expected	129.88	#N/A
FABP2.SeqId_15385_116.txt.AA	FABP2.SeqId_15385_116.txt.EA	130	Significance	Observed	127	0.977829
FAH.SeqId_11424_4.txt.AA	FAH.SeqId_11424_4.txt.EA	0	Direction	Expected	0	#N/A
FAH.SeqId_11424_4.txt.AA	FAH.SeqId_11424_4.txt.EA	0	Direction	Observed	0	0
FAH.SeqId_11424_4.txt.AA	FAH.SeqId_11424_4.txt.EA	0	Significance	Expected	0	#N/A
FAH.SeqId_11424_4.txt.AA	FAH.SeqId_11424_4.txt.EA	0	Significance	Observed	0	0
FAHD1.SeqId_17819_30.txt.AA	FAHD1.SeqId_17819_30.txt.EA	23	Direction	Expected	23	#N/A
FAHD1.SeqId_17819_30.txt.AA	FAHD1.SeqId_17819_30.txt.EA	23	Direction	Observed	22	0.956522
FAHD1.SeqId_17819_30.txt.AA	FAHD1.SeqId_17819_30.txt.EA	23	Significance	Expected	23	#N/A
FAHD1.SeqId_17819_30.txt.AA	FAHD1.SeqId_17819_30.txt.EA	23	Significance	Observed	22	0.956522
FAIM.SeqId_16594_44.txt.AA	FAIM.SeqId_16594_44.txt.EA	96	Direction	Expected	95.9956	#N/A
FAIM.SeqId_16594_44.txt.AA	FAIM.SeqId_16594_44.txt.EA	96	Direction	Observed	45	0.468771
FAIM.SeqId_16594_44.txt.AA	FAIM.SeqId_16594_44.txt.EA	96	Significance	Expected	94.1181	#N/A
FAIM.SeqId_16594_44.txt.AA	FAIM.SeqId_16594_44.txt.EA	96	Significance	Observed	17	0.180624
FAM151A.SeqId_7856_51.txt.AA	FAM151A.SeqId_7856_51.txt.EA	4	Direction	Expected	4	#N/A
FAM151A.SeqId_7856_51.txt.AA	FAM151A.SeqId_7856_51.txt.EA	4	Direction	Observed	4	1
FAM151A.SeqId_7856_51.txt.AA	FAM151A.SeqId_7856_51.txt.EA	4	Significance	Expected	4	#N/A
FAM151A.SeqId_7856_51.txt.AA	FAM151A.SeqId_7856_51.txt.EA	4	Significance	Observed	4	1
FAM177A1.SeqId_8039_41.txt.AA	FAM177A1.SeqId_8039_41.txt.EA	128	Direction	Expected	128	#N/A
FAM177A1.SeqId_8039_41.txt.AA	FAM177A1.SeqId_8039_41.txt.EA	128	Direction	Observed	90	0.703125
FAM177A1.SeqId_8039_41.txt.AA	FAM177A1.SeqId_8039_41.txt.EA	128	Significance	Expected	127.13	#N/A
FAM177A1.SeqId_8039_41.txt.AA	FAM177A1.SeqId_8039_41.txt.EA	128	Significance	Observed	96	0.755135
FAM19A5.SeqId_5609_92.txt.AA	FAM19A5.SeqId_5609_92.txt.EA	0	Direction	Expected	0	#N/A
FAM19A5.SeqId_5609_92.txt.AA	FAM19A5.SeqId_5609_92.txt.EA	0	Direction	Observed	0	0
FAM19A5.SeqId_5609_92.txt.AA	FAM19A5.SeqId_5609_92.txt.EA	0	Significance	Expected	0	#N/A
FAM19A5.SeqId_5609_92.txt.AA	FAM19A5.SeqId_5609_92.txt.EA	0	Significance	Observed	0	0
FAM20A.SeqId_6433_57.txt.AA	FAM20A.SeqId_6433_57.txt.EA	1	Direction	Expected	1	#N/A
FAM20A.SeqId_6433_57.txt.AA	FAM20A.SeqId_6433_57.txt.EA	1	Direction	Observed	0	0
FAM20A.SeqId_6433_57.txt.AA	FAM20A.SeqId_6433_57.txt.EA	1	Significance	Expected	0.999999	#N/A
FAM20A.SeqId_6433_57.txt.AA	FAM20A.SeqId_6433_57.txt.EA	1	Significance	Observed	0	0
FAM20B.SeqId_7198_197.txt.AA	FAM20B.SeqId_7198_197.txt.EA	7	Direction	Expected	7	#N/A
FAM20B.SeqId_7198_197.txt.AA	FAM20B.SeqId_7198_197.txt.EA	7	Direction	Observed	7	1
FAM20B.SeqId_7198_197.txt.AA	FAM20B.SeqId_7198_197.txt.EA	7	Significance	Expected	6.93703	#N/A
FAM20B.SeqId_7198_197.txt.AA	FAM20B.SeqId_7198_197.txt.EA	7	Significance	Observed	6	0.864923
FAM3B.SeqId_5618_50.txt.AA	FAM3B.SeqId_5618_50.txt.EA	17	Direction	Expected	17	#N/A
FAM3B.SeqId_5618_50.txt.AA	FAM3B.SeqId_5618_50.txt.EA	17	Direction	Observed	11	0.647059
FAM3B.SeqId_5618_50.txt.AA	FAM3B.SeqId_5618_50.txt.EA	17	Significance	Expected	16.9649	#N/A
FAM3B.SeqId_5618_50.txt.AA	FAM3B.SeqId_5618_50.txt.EA	17	Significance	Observed	14	0.825232
FAM3B.SeqId_9177_6.txt.AA	FAM3B.SeqId_9177_6.txt.EA	33	Direction	Expected	32.9994	#N/A
FAM3B.SeqId_9177_6.txt.AA	FAM3B.SeqId_9177_6.txt.EA	33	Direction	Observed	20	0.606071
FAM3B.SeqId_9177_6.txt.AA	FAM3B.SeqId_9177_6.txt.EA	33	Significance	Expected	31.9689	#N/A
FAM3B.SeqId_9177_6.txt.AA	FAM3B.SeqId_9177_6.txt.EA	33	Significance	Observed	27	0.844572
FAM3D.SeqId_13102_1.txt.AA	FAM3D.SeqId_13102_1.txt.EA	11	Direction	Expected	11	#N/A
FAM3D.SeqId_13102_1.txt.AA	FAM3D.SeqId_13102_1.txt.EA	11	Direction	Observed	7	0.636364
FAM3D.SeqId_13102_1.txt.AA	FAM3D.SeqId_13102_1.txt.EA	11	Significance	Expected	11	#N/A
FAM3D.SeqId_13102_1.txt.AA	FAM3D.SeqId_13102_1.txt.EA	11	Significance	Observed	10	0.909091
FAS.SeqId_5392_73.txt.AA	FAS.SeqId_5392_73.txt.EA	9	Direction	Expected	9	#N/A
FAS.SeqId_5392_73.txt.AA	FAS.SeqId_5392_73.txt.EA	9	Direction	Observed	8	0.888889
FAS.SeqId_5392_73.txt.AA	FAS.SeqId_5392_73.txt.EA	9	Significance	Expected	9	#N/A
FAS.SeqId_5392_73.txt.AA	FAS.SeqId_5392_73.txt.EA	9	Significance	Observed	9	1
FAS.SeqId_9459_7.txt.AA	FAS.SeqId_9459_7.txt.EA	7	Direction	Expected	7	#N/A
FAS.SeqId_9459_7.txt.AA	FAS.SeqId_9459_7.txt.EA	7	Direction	Observed	7	1
FAS.SeqId_9459_7.txt.AA	FAS.SeqId_9459_7.txt.EA	7	Significance	Expected	6.99997	#N/A
FAS.SeqId_9459_7.txt.AA	FAS.SeqId_9459_7.txt.EA	7	Significance	Observed	7	1
FASN.SeqId_8403_18.txt.AA	FASN.SeqId_8403_18.txt.EA	2	Direction	Expected	2	#N/A
FASN.SeqId_8403_18.txt.AA	FASN.SeqId_8403_18.txt.EA	2	Direction	Observed	2	1
FASN.SeqId_8403_18.txt.AA	FASN.SeqId_8403_18.txt.EA	2	Significance	Expected	2	#N/A
FASN.SeqId_8403_18.txt.AA	FASN.SeqId_8403_18.txt.EA	2	Significance	Observed	2	1
FBLN1.SeqId_6470_19.txt.AA	FBLN1.SeqId_6470_19.txt.EA	0	Direction	Expected	0	#N/A
FBLN1.SeqId_6470_19.txt.AA	FBLN1.SeqId_6470_19.txt.EA	0	Direction	Observed	0	0
FBLN1.SeqId_6470_19.txt.AA	FBLN1.SeqId_6470_19.txt.EA	0	Significance	Expected	0	#N/A
FBLN1.SeqId_6470_19.txt.AA	FBLN1.SeqId_6470_19.txt.EA	0	Significance	Observed	0	0
FBP1.SeqId_7206_20.txt.AA	FBP1.SeqId_7206_20.txt.EA	4	Direction	Expected	4	#N/A
FBP1.SeqId_7206_20.txt.AA	FBP1.SeqId_7206_20.txt.EA	4	Direction	Observed	4	1
FBP1.SeqId_7206_20.txt.AA	FBP1.SeqId_7206_20.txt.EA	4	Significance	Expected	3.9722	#N/A
FBP1.SeqId_7206_20.txt.AA	FBP1.SeqId_7206_20.txt.EA	4	Significance	Observed	3	0.75525
FCER2.SeqId_3291_30.txt.AA	FCER2.SeqId_3291_30.txt.EA	21	Direction	Expected	21	#N/A
FCER2.SeqId_3291_30.txt.AA	FCER2.SeqId_3291_30.txt.EA	21	Direction	Observed	13	0.619049
FCER2.SeqId_3291_30.txt.AA	FCER2.SeqId_3291_30.txt.EA	21	Significance	Expected	20.6786	#N/A
FCER2.SeqId_3291_30.txt.AA	FCER2.SeqId_3291_30.txt.EA	21	Significance	Observed	18	0.870464
FCGR2A.SeqId_3309_2.txt.AA	FCGR2A.SeqId_3309_2.txt.EA	44	Direction	Expected	44	#N/A
FCGR2A.SeqId_3309_2.txt.AA	FCGR2A.SeqId_3309_2.txt.EA	44	Direction	Observed	38	0.863636
FCGR2A.SeqId_3309_2.txt.AA	FCGR2A.SeqId_3309_2.txt.EA	44	Significance	Expected	43.9981	#N/A
FCGR2A.SeqId_3309_2.txt.AA	FCGR2A.SeqId_3309_2.txt.EA	44	Significance	Observed	41	0.931858
FCGR2B.SeqId_3310_62.txt.AA	FCGR2B.SeqId_3310_62.txt.EA	46	Direction	Expected	46	#N/A
FCGR2B.SeqId_3310_62.txt.AA	FCGR2B.SeqId_3310_62.txt.EA	46	Direction	Observed	41	0.891304
FCGR2B.SeqId_3310_62.txt.AA	FCGR2B.SeqId_3310_62.txt.EA	46	Significance	Expected	46	#N/A
FCGR2B.SeqId_3310_62.txt.AA	FCGR2B.SeqId_3310_62.txt.EA	46	Significance	Observed	46	1
FCGR3A.SeqId_15388_24.txt.AA	FCGR3A.SeqId_15388_24.txt.EA	90	Direction	Expected	90	#N/A
FCGR3A.SeqId_15388_24.txt.AA	FCGR3A.SeqId_15388_24.txt.EA	90	Direction	Observed	77	0.855556
FCGR3A.SeqId_15388_24.txt.AA	FCGR3A.SeqId_15388_24.txt.EA	90	Significance	Expected	89.9569	#N/A
FCGR3A.SeqId_15388_24.txt.AA	FCGR3A.SeqId_15388_24.txt.EA	90	Significance	Observed	85	0.944897
FCGR3B.SeqId_3311_27.txt.AA	FCGR3B.SeqId_3311_27.txt.EA	20	Direction	Expected	20	#N/A
FCGR3B.SeqId_3311_27.txt.AA	FCGR3B.SeqId_3311_27.txt.EA	20	Direction	Observed	18	0.9
FCGR3B.SeqId_3311_27.txt.AA	FCGR3B.SeqId_3311_27.txt.EA	20	Significance	Expected	20	#N/A
FCGR3B.SeqId_3311_27.txt.AA	FCGR3B.SeqId_3311_27.txt.EA	20	Significance	Observed	19	0.95
FCN1.SeqId_15582_25.txt.AA	FCN1.SeqId_15582_25.txt.EA	17	Direction	Expected	17	#N/A
FCN1.SeqId_15582_25.txt.AA	FCN1.SeqId_15582_25.txt.EA	17	Direction	Observed	14	0.823529
FCN1.SeqId_15582_25.txt.AA	FCN1.SeqId_15582_25.txt.EA	17	Significance	Expected	16.9997	#N/A
FCN1.SeqId_15582_25.txt.AA	FCN1.SeqId_15582_25.txt.EA	17	Significance	Observed	17	1.00002
FCN2.SeqId_13717_15.txt.AA	FCN2.SeqId_13717_15.txt.EA	36	Direction	Expected	36	#N/A
FCN2.SeqId_13717_15.txt.AA	FCN2.SeqId_13717_15.txt.EA	36	Direction	Observed	24	0.666667
FCN2.SeqId_13717_15.txt.AA	FCN2.SeqId_13717_15.txt.EA	36	Significance	Expected	35.4873	#N/A
FCN2.SeqId_13717_15.txt.AA	FCN2.SeqId_13717_15.txt.EA	36	Significance	Observed	32	0.90173
FCN2.SeqId_3313_21.txt.AA	FCN2.SeqId_3313_21.txt.EA	24	Direction	Expected	23.9994	#N/A
FCN2.SeqId_3313_21.txt.AA	FCN2.SeqId_3313_21.txt.EA	24	Direction	Observed	20	0.833353
FCN2.SeqId_3313_21.txt.AA	FCN2.SeqId_3313_21.txt.EA	24	Significance	Expected	23.3773	#N/A
FCN2.SeqId_3313_21.txt.AA	FCN2.SeqId_3313_21.txt.EA	24	Significance	Observed	22	0.941084
FCN3.SeqId_5462_62.txt.AA	FCN3.SeqId_5462_62.txt.EA	22	Direction	Expected	22	#N/A
FCN3.SeqId_5462_62.txt.AA	FCN3.SeqId_5462_62.txt.EA	22	Direction	Observed	17	0.772728
FCN3.SeqId_5462_62.txt.AA	FCN3.SeqId_5462_62.txt.EA	22	Significance	Expected	21.7702	#N/A
FCN3.SeqId_5462_62.txt.AA	FCN3.SeqId_5462_62.txt.EA	22	Significance	Observed	19	0.872752
FCRL1.SeqId_5728_60.txt.AA	FCRL1.SeqId_5728_60.txt.EA	9	Direction	Expected	9	#N/A
FCRL1.SeqId_5728_60.txt.AA	FCRL1.SeqId_5728_60.txt.EA	9	Direction	Observed	3	0.333333
FCRL1.SeqId_5728_60.txt.AA	FCRL1.SeqId_5728_60.txt.EA	9	Significance	Expected	9	#N/A
FCRL1.SeqId_5728_60.txt.AA	FCRL1.SeqId_5728_60.txt.EA	9	Significance	Observed	9	1
FCRL3.SeqId_4440_15.txt.AA	FCRL3.SeqId_4440_15.txt.EA	20	Direction	Expected	19.9998	#N/A
FCRL3.SeqId_4440_15.txt.AA	FCRL3.SeqId_4440_15.txt.EA	20	Direction	Observed	10	0.500004
FCRL3.SeqId_4440_15.txt.AA	FCRL3.SeqId_4440_15.txt.EA	20	Significance	Expected	19.4553	#N/A
FCRL3.SeqId_4440_15.txt.AA	FCRL3.SeqId_4440_15.txt.EA	20	Significance	Observed	19	0.9766
FCRL4.SeqId_8973_23.txt.AA	FCRL4.SeqId_8973_23.txt.EA	47	Direction	Expected	47	#N/A
FCRL4.SeqId_8973_23.txt.AA	FCRL4.SeqId_8973_23.txt.EA	47	Direction	Observed	34	0.723404
FCRL4.SeqId_8973_23.txt.AA	FCRL4.SeqId_8973_23.txt.EA	47	Significance	Expected	46.7747	#N/A
FCRL4.SeqId_8973_23.txt.AA	FCRL4.SeqId_8973_23.txt.EA	47	Significance	Observed	46	0.983438
FCRL6.SeqId_6617_12.txt.AA	FCRL6.SeqId_6617_12.txt.EA	2	Direction	Expected	2	#N/A
FCRL6.SeqId_6617_12.txt.AA	FCRL6.SeqId_6617_12.txt.EA	2	Direction	Observed	2	1
FCRL6.SeqId_6617_12.txt.AA	FCRL6.SeqId_6617_12.txt.EA	2	Significance	Expected	2	#N/A
FCRL6.SeqId_6617_12.txt.AA	FCRL6.SeqId_6617_12.txt.EA	2	Significance	Observed	2	1
FCRLB.SeqId_15583_18.txt.AA	FCRLB.SeqId_15583_18.txt.EA	19	Direction	Expected	19	#N/A
FCRLB.SeqId_15583_18.txt.AA	FCRLB.SeqId_15583_18.txt.EA	19	Direction	Observed	12	0.631579
FCRLB.SeqId_15583_18.txt.AA	FCRLB.SeqId_15583_18.txt.EA	19	Significance	Expected	18.9296	#N/A
FCRLB.SeqId_15583_18.txt.AA	FCRLB.SeqId_15583_18.txt.EA	19	Significance	Observed	14	0.739581
FER.SeqId_4220_39.txt.AA	FER.SeqId_4220_39.txt.EA	0	Direction	Expected	0	#N/A
FER.SeqId_4220_39.txt.AA	FER.SeqId_4220_39.txt.EA	0	Direction	Observed	0	0
FER.SeqId_4220_39.txt.AA	FER.SeqId_4220_39.txt.EA	0	Significance	Expected	0	#N/A
FER.SeqId_4220_39.txt.AA	FER.SeqId_4220_39.txt.EA	0	Significance	Observed	0	0
FETUB.SeqId_3367_8.txt.AA	FETUB.SeqId_3367_8.txt.EA	24	Direction	Expected	24	#N/A
FETUB.SeqId_3367_8.txt.AA	FETUB.SeqId_3367_8.txt.EA	24	Direction	Observed	9	0.375
FETUB.SeqId_3367_8.txt.AA	FETUB.SeqId_3367_8.txt.EA	24	Significance	Expected	23.9999	#N/A
FETUB.SeqId_3367_8.txt.AA	FETUB.SeqId_3367_8.txt.EA	24	Significance	Observed	8	0.333334
FGF7.SeqId_4487_1.txt.AA	FGF7.SeqId_4487_1.txt.EA	1	Direction	Expected	1	#N/A
FGF7.SeqId_4487_1.txt.AA	FGF7.SeqId_4487_1.txt.EA	1	Direction	Observed	0	0
FGF7.SeqId_4487_1.txt.AA	FGF7.SeqId_4487_1.txt.EA	1	Significance	Expected	1	#N/A
FGF7.SeqId_4487_1.txt.AA	FGF7.SeqId_4487_1.txt.EA	1	Significance	Observed	1	1
FGFBP3.SeqId_11219_95.txt.AA	FGFBP3.SeqId_11219_95.txt.EA	22	Direction	Expected	22	#N/A
FGFBP3.SeqId_11219_95.txt.AA	FGFBP3.SeqId_11219_95.txt.EA	22	Direction	Observed	22	1
FGFBP3.SeqId_11219_95.txt.AA	FGFBP3.SeqId_11219_95.txt.EA	22	Significance	Expected	22	#N/A
FGFBP3.SeqId_11219_95.txt.AA	FGFBP3.SeqId_11219_95.txt.EA	22	Significance	Observed	22	1
FGFR3.SeqId_13669_6.txt.AA	FGFR3.SeqId_13669_6.txt.EA	0	Direction	Expected	0	#N/A
FGFR3.SeqId_13669_6.txt.AA	FGFR3.SeqId_13669_6.txt.EA	0	Direction	Observed	0	0
FGFR3.SeqId_13669_6.txt.AA	FGFR3.SeqId_13669_6.txt.EA	0	Significance	Expected	0	#N/A
FGFR3.SeqId_13669_6.txt.AA	FGFR3.SeqId_13669_6.txt.EA	0	Significance	Observed	0	0
FGG.SeqId_4989_7.txt.AA	FGG.SeqId_4989_7.txt.EA	0	Direction	Expected	0	#N/A
FGG.SeqId_4989_7.txt.AA	FGG.SeqId_4989_7.txt.EA	0	Direction	Observed	0	0
FGG.SeqId_4989_7.txt.AA	FGG.SeqId_4989_7.txt.EA	0	Significance	Expected	0	#N/A
FGG.SeqId_4989_7.txt.AA	FGG.SeqId_4989_7.txt.EA	0	Significance	Observed	0	0
FGL1.SeqId_5581_28.txt.AA	FGL1.SeqId_5581_28.txt.EA	67	Direction	Expected	67	#N/A
FGL1.SeqId_5581_28.txt.AA	FGL1.SeqId_5581_28.txt.EA	67	Direction	Observed	32	0.477612
FGL1.SeqId_5581_28.txt.AA	FGL1.SeqId_5581_28.txt.EA	67	Significance	Expected	66.7411	#N/A
FGL1.SeqId_5581_28.txt.AA	FGL1.SeqId_5581_28.txt.EA	67	Significance	Observed	67	1.00388
FHIT.SeqId_9826_135.txt.AA	FHIT.SeqId_9826_135.txt.EA	2	Direction	Expected	2	#N/A
FHIT.SeqId_9826_135.txt.AA	FHIT.SeqId_9826_135.txt.EA	2	Direction	Observed	1	0.5
FHIT.SeqId_9826_135.txt.AA	FHIT.SeqId_9826_135.txt.EA	2	Significance	Expected	2	#N/A
FHIT.SeqId_9826_135.txt.AA	FHIT.SeqId_9826_135.txt.EA	2	Significance	Observed	2	1
FJX1.SeqId_7921_65.txt.AA	FJX1.SeqId_7921_65.txt.EA	6	Direction	Expected	6	#N/A
FJX1.SeqId_7921_65.txt.AA	FJX1.SeqId_7921_65.txt.EA	6	Direction	Observed	4	0.666667
FJX1.SeqId_7921_65.txt.AA	FJX1.SeqId_7921_65.txt.EA	6	Significance	Expected	5.99875	#N/A
FJX1.SeqId_7921_65.txt.AA	FJX1.SeqId_7921_65.txt.EA	6	Significance	Observed	2	0.333403
FKBP1B.SeqId_11568_2.txt.AA	FKBP1B.SeqId_11568_2.txt.EA	35	Direction	Expected	35	#N/A
FKBP1B.SeqId_11568_2.txt.AA	FKBP1B.SeqId_11568_2.txt.EA	35	Direction	Observed	33	0.942857
FKBP1B.SeqId_11568_2.txt.AA	FKBP1B.SeqId_11568_2.txt.EA	35	Significance	Expected	35	#N/A
FKBP1B.SeqId_11568_2.txt.AA	FKBP1B.SeqId_11568_2.txt.EA	35	Significance	Observed	35	1
FLRT2.SeqId_13122_19.txt.AA	FLRT2.SeqId_13122_19.txt.EA	3	Direction	Expected	3	#N/A
FLRT2.SeqId_13122_19.txt.AA	FLRT2.SeqId_13122_19.txt.EA	3	Direction	Observed	3	1
FLRT2.SeqId_13122_19.txt.AA	FLRT2.SeqId_13122_19.txt.EA	3	Significance	Expected	3	#N/A
FLRT2.SeqId_13122_19.txt.AA	FLRT2.SeqId_13122_19.txt.EA	3	Significance	Observed	3	1
FLRT3.SeqId_13123_3.txt.AA	FLRT3.SeqId_13123_3.txt.EA	101	Direction	Expected	100.997	#N/A
FLRT3.SeqId_13123_3.txt.AA	FLRT3.SeqId_13123_3.txt.EA	101	Direction	Observed	92	0.910916
FLRT3.SeqId_13123_3.txt.AA	FLRT3.SeqId_13123_3.txt.EA	101	Significance	Expected	99.6326	#N/A
FLRT3.SeqId_13123_3.txt.AA	FLRT3.SeqId_13123_3.txt.EA	101	Significance	Observed	98	0.983614
FMOD.SeqId_6367_66.txt.AA	FMOD.SeqId_6367_66.txt.EA	11	Direction	Expected	11	#N/A
FMOD.SeqId_6367_66.txt.AA	FMOD.SeqId_6367_66.txt.EA	11	Direction	Observed	8	0.727273
FMOD.SeqId_6367_66.txt.AA	FMOD.SeqId_6367_66.txt.EA	11	Significance	Expected	10.9998	#N/A
FMOD.SeqId_6367_66.txt.AA	FMOD.SeqId_6367_66.txt.EA	11	Significance	Observed	11	1.00002
FN1.SeqId_3435_53.txt.AA	FN1.SeqId_3435_53.txt.EA	1	Direction	Expected	1	#N/A
FN1.SeqId_3435_53.txt.AA	FN1.SeqId_3435_53.txt.EA	1	Direction	Observed	0	0
FN1.SeqId_3435_53.txt.AA	FN1.SeqId_3435_53.txt.EA	1	Significance	Expected	1	#N/A
FN1.SeqId_3435_53.txt.AA	FN1.SeqId_3435_53.txt.EA	1	Significance	Observed	0	0
FOLR2.SeqId_15587_20.txt.AA	FOLR2.SeqId_15587_20.txt.EA	1	Direction	Expected	1	#N/A
FOLR2.SeqId_15587_20.txt.AA	FOLR2.SeqId_15587_20.txt.EA	1	Direction	Observed	1	1
FOLR2.SeqId_15587_20.txt.AA	FOLR2.SeqId_15587_20.txt.EA	1	Significance	Expected	0.999962	#N/A
FOLR2.SeqId_15587_20.txt.AA	FOLR2.SeqId_15587_20.txt.EA	1	Significance	Observed	1	1.00004
FOLR3.SeqId_15495_9.txt.AA	FOLR3.SeqId_15495_9.txt.EA	70	Direction	Expected	69.9995	#N/A
FOLR3.SeqId_15495_9.txt.AA	FOLR3.SeqId_15495_9.txt.EA	70	Direction	Observed	48	0.685719
FOLR3.SeqId_15495_9.txt.AA	FOLR3.SeqId_15495_9.txt.EA	70	Significance	Expected	68.8332	#N/A
FOLR3.SeqId_15495_9.txt.AA	FOLR3.SeqId_15495_9.txt.EA	70	Significance	Observed	35	0.508475
FRZB.SeqId_13740_51.txt.AA	FRZB.SeqId_13740_51.txt.EA	99	Direction	Expected	99	#N/A
FRZB.SeqId_13740_51.txt.AA	FRZB.SeqId_13740_51.txt.EA	99	Direction	Observed	67	0.676768
FRZB.SeqId_13740_51.txt.AA	FRZB.SeqId_13740_51.txt.EA	99	Significance	Expected	98.7563	#N/A
FRZB.SeqId_13740_51.txt.AA	FRZB.SeqId_13740_51.txt.EA	99	Significance	Observed	79	0.799949
FSTL1.SeqId_13112_179.txt.AA	FSTL1.SeqId_13112_179.txt.EA	7	Direction	Expected	7	#N/A
FSTL1.SeqId_13112_179.txt.AA	FSTL1.SeqId_13112_179.txt.EA	7	Direction	Observed	3	0.428571
FSTL1.SeqId_13112_179.txt.AA	FSTL1.SeqId_13112_179.txt.EA	7	Significance	Expected	7	#N/A
FSTL1.SeqId_13112_179.txt.AA	FSTL1.SeqId_13112_179.txt.EA	7	Significance	Observed	5	0.714286
FUT10.SeqId_7156_2.txt.AA	FUT10.SeqId_7156_2.txt.EA	59	Direction	Expected	59	#N/A
FUT10.SeqId_7156_2.txt.AA	FUT10.SeqId_7156_2.txt.EA	59	Direction	Observed	45	0.762712
FUT10.SeqId_7156_2.txt.AA	FUT10.SeqId_7156_2.txt.EA	59	Significance	Expected	58.6186	#N/A
FUT10.SeqId_7156_2.txt.AA	FUT10.SeqId_7156_2.txt.EA	59	Significance	Observed	55	0.938269
FUT3.SeqId_4548_4.txt.AA	FUT3.SeqId_4548_4.txt.EA	29	Direction	Expected	29	#N/A
FUT3.SeqId_4548_4.txt.AA	FUT3.SeqId_4548_4.txt.EA	29	Direction	Observed	22	0.758621
FUT3.SeqId_4548_4.txt.AA	FUT3.SeqId_4548_4.txt.EA	29	Significance	Expected	28.9998	#N/A
FUT3.SeqId_4548_4.txt.AA	FUT3.SeqId_4548_4.txt.EA	29	Significance	Observed	28	0.965524
FUT5.SeqId_4549_78.txt.AA	FUT5.SeqId_4549_78.txt.EA	20	Direction	Expected	20	#N/A
FUT5.SeqId_4549_78.txt.AA	FUT5.SeqId_4549_78.txt.EA	20	Direction	Observed	15	0.75
FUT5.SeqId_4549_78.txt.AA	FUT5.SeqId_4549_78.txt.EA	20	Significance	Expected	19.9232	#N/A
FUT5.SeqId_4549_78.txt.AA	FUT5.SeqId_4549_78.txt.EA	20	Significance	Observed	20	1.00386
FUT8.SeqId_8244_16.txt.AA	FUT8.SeqId_8244_16.txt.EA	64	Direction	Expected	64	#N/A
FUT8.SeqId_8244_16.txt.AA	FUT8.SeqId_8244_16.txt.EA	64	Direction	Observed	37	0.578125
FUT8.SeqId_8244_16.txt.AA	FUT8.SeqId_8244_16.txt.EA	64	Significance	Expected	63.9706	#N/A
FUT8.SeqId_8244_16.txt.AA	FUT8.SeqId_8244_16.txt.EA	64	Significance	Observed	44	0.687816
GAA.SeqId_9385_4.txt.AA	GAA.SeqId_9385_4.txt.EA	13	Direction	Expected	13	#N/A
GAA.SeqId_9385_4.txt.AA	GAA.SeqId_9385_4.txt.EA	13	Direction	Observed	13	1
GAA.SeqId_9385_4.txt.AA	GAA.SeqId_9385_4.txt.EA	13	Significance	Expected	12.9966	#N/A
GAA.SeqId_9385_4.txt.AA	GAA.SeqId_9385_4.txt.EA	13	Significance	Observed	10	0.769431
GABARAPL2.SeqId_12494_99.txt.AA	GABARAPL2.SeqId_12494_99.txt.EA	0	Direction	Expected	0	#N/A
GABARAPL2.SeqId_12494_99.txt.AA	GABARAPL2.SeqId_12494_99.txt.EA	0	Direction	Observed	0	0
GABARAPL2.SeqId_12494_99.txt.AA	GABARAPL2.SeqId_12494_99.txt.EA	0	Significance	Expected	0	#N/A
GABARAPL2.SeqId_12494_99.txt.AA	GABARAPL2.SeqId_12494_99.txt.EA	0	Significance	Observed	0	0
GALNT16.SeqId_8923_94.txt.AA	GALNT16.SeqId_8923_94.txt.EA	0	Direction	Expected	0	#N/A
GALNT16.SeqId_8923_94.txt.AA	GALNT16.SeqId_8923_94.txt.EA	0	Direction	Observed	0	0
GALNT16.SeqId_8923_94.txt.AA	GALNT16.SeqId_8923_94.txt.EA	0	Significance	Expected	0	#N/A
GALNT16.SeqId_8923_94.txt.AA	GALNT16.SeqId_8923_94.txt.EA	0	Significance	Observed	0	0
GAS1.SeqId_5463_22.txt.AA	GAS1.SeqId_5463_22.txt.EA	0	Direction	Expected	0	#N/A
GAS1.SeqId_5463_22.txt.AA	GAS1.SeqId_5463_22.txt.EA	0	Direction	Observed	0	0
GAS1.SeqId_5463_22.txt.AA	GAS1.SeqId_5463_22.txt.EA	0	Significance	Expected	0	#N/A
GAS1.SeqId_5463_22.txt.AA	GAS1.SeqId_5463_22.txt.EA	0	Significance	Observed	0	0
GAS6.SeqId_15391_114.txt.AA	GAS6.SeqId_15391_114.txt.EA	36	Direction	Expected	36	#N/A
GAS6.SeqId_15391_114.txt.AA	GAS6.SeqId_15391_114.txt.EA	36	Direction	Observed	17	0.472222
GAS6.SeqId_15391_114.txt.AA	GAS6.SeqId_15391_114.txt.EA	36	Significance	Expected	35.7331	#N/A
GAS6.SeqId_15391_114.txt.AA	GAS6.SeqId_15391_114.txt.EA	36	Significance	Observed	31	0.867543
GBP1.SeqId_15326_64.txt.AA	GBP1.SeqId_15326_64.txt.EA	3	Direction	Expected	3	#N/A
GBP1.SeqId_15326_64.txt.AA	GBP1.SeqId_15326_64.txt.EA	3	Direction	Observed	2	0.666667
GBP1.SeqId_15326_64.txt.AA	GBP1.SeqId_15326_64.txt.EA	3	Significance	Expected	3	#N/A
GBP1.SeqId_15326_64.txt.AA	GBP1.SeqId_15326_64.txt.EA	3	Significance	Observed	3	1
GC.SeqId_15589_1.txt.AA	GC.SeqId_15589_1.txt.EA	7	Direction	Expected	7	#N/A
GC.SeqId_15589_1.txt.AA	GC.SeqId_15589_1.txt.EA	7	Direction	Observed	2	0.285714
GC.SeqId_15589_1.txt.AA	GC.SeqId_15589_1.txt.EA	7	Significance	Expected	6.97828	#N/A
GC.SeqId_15589_1.txt.AA	GC.SeqId_15589_1.txt.EA	7	Significance	Observed	5	0.716509
GCA.SeqId_12594_5.txt.AA	GCA.SeqId_12594_5.txt.EA	1	Direction	Expected	1	#N/A
GCA.SeqId_12594_5.txt.AA	GCA.SeqId_12594_5.txt.EA	1	Direction	Observed	1	1
GCA.SeqId_12594_5.txt.AA	GCA.SeqId_12594_5.txt.EA	1	Significance	Expected	1	#N/A
GCA.SeqId_12594_5.txt.AA	GCA.SeqId_12594_5.txt.EA	1	Significance	Observed	1	1
GCLM.SeqId_18214_2.txt.AA	GCLM.SeqId_18214_2.txt.EA	14	Direction	Expected	14	#N/A
GCLM.SeqId_18214_2.txt.AA	GCLM.SeqId_18214_2.txt.EA	14	Direction	Observed	9	0.642857
GCLM.SeqId_18214_2.txt.AA	GCLM.SeqId_18214_2.txt.EA	14	Significance	Expected	13.931	#N/A
GCLM.SeqId_18214_2.txt.AA	GCLM.SeqId_18214_2.txt.EA	14	Significance	Observed	8	0.574258
GDF15.SeqId_4374_45.txt.AA	GDF15.SeqId_4374_45.txt.EA	11	Direction	Expected	11	#N/A
GDF15.SeqId_4374_45.txt.AA	GDF15.SeqId_4374_45.txt.EA	11	Direction	Observed	8	0.727273
GDF15.SeqId_4374_45.txt.AA	GDF15.SeqId_4374_45.txt.EA	11	Significance	Expected	11	#N/A
GDF15.SeqId_4374_45.txt.AA	GDF15.SeqId_4374_45.txt.EA	11	Significance	Observed	11	1
GDI2.SeqId_2647_66.txt.AA	GDI2.SeqId_2647_66.txt.EA	9	Direction	Expected	9	#N/A
GDI2.SeqId_2647_66.txt.AA	GDI2.SeqId_2647_66.txt.EA	9	Direction	Observed	9	1
GDI2.SeqId_2647_66.txt.AA	GDI2.SeqId_2647_66.txt.EA	9	Significance	Expected	9	#N/A
GDI2.SeqId_2647_66.txt.AA	GDI2.SeqId_2647_66.txt.EA	9	Significance	Observed	9	1
GFRA1.SeqId_3314_74.txt.AA	GFRA1.SeqId_3314_74.txt.EA	6	Direction	Expected	6	#N/A
GFRA1.SeqId_3314_74.txt.AA	GFRA1.SeqId_3314_74.txt.EA	6	Direction	Observed	4	0.666667
GFRA1.SeqId_3314_74.txt.AA	GFRA1.SeqId_3314_74.txt.EA	6	Significance	Expected	6	#N/A
GFRA1.SeqId_3314_74.txt.AA	GFRA1.SeqId_3314_74.txt.EA	6	Significance	Observed	6	1
GFRA2.SeqId_2515_14.txt.AA	GFRA2.SeqId_2515_14.txt.EA	13	Direction	Expected	13	#N/A
GFRA2.SeqId_2515_14.txt.AA	GFRA2.SeqId_2515_14.txt.EA	13	Direction	Observed	5	0.384615
GFRA2.SeqId_2515_14.txt.AA	GFRA2.SeqId_2515_14.txt.EA	13	Significance	Expected	13	#N/A
GFRA2.SeqId_2515_14.txt.AA	GFRA2.SeqId_2515_14.txt.EA	13	Significance	Observed	11	0.846154
GFRAL.SeqId_6920_1.txt.AA	GFRAL.SeqId_6920_1.txt.EA	3	Direction	Expected	3	#N/A
GFRAL.SeqId_6920_1.txt.AA	GFRAL.SeqId_6920_1.txt.EA	3	Direction	Observed	2	0.666667
GFRAL.SeqId_6920_1.txt.AA	GFRAL.SeqId_6920_1.txt.EA	3	Significance	Expected	3	#N/A
GFRAL.SeqId_6920_1.txt.AA	GFRAL.SeqId_6920_1.txt.EA	3	Significance	Observed	3	1
GGH.SeqId_9370_69.txt.AA	GGH.SeqId_9370_69.txt.EA	5	Direction	Expected	5	#N/A
GGH.SeqId_9370_69.txt.AA	GGH.SeqId_9370_69.txt.EA	5	Direction	Observed	5	1
GGH.SeqId_9370_69.txt.AA	GGH.SeqId_9370_69.txt.EA	5	Significance	Expected	4.99903	#N/A
GGH.SeqId_9370_69.txt.AA	GGH.SeqId_9370_69.txt.EA	5	Significance	Observed	4	0.800156
GHR.SeqId_2948_58.txt.AA	GHR.SeqId_2948_58.txt.EA	31	Direction	Expected	31	#N/A
GHR.SeqId_2948_58.txt.AA	GHR.SeqId_2948_58.txt.EA	31	Direction	Observed	21	0.677419
GHR.SeqId_2948_58.txt.AA	GHR.SeqId_2948_58.txt.EA	31	Significance	Expected	30.8898	#N/A
GHR.SeqId_2948_58.txt.AA	GHR.SeqId_2948_58.txt.EA	31	Significance	Observed	29	0.938821
GLCE.SeqId_7808_5.txt.AA	GLCE.SeqId_7808_5.txt.EA	54	Direction	Expected	54	#N/A
GLCE.SeqId_7808_5.txt.AA	GLCE.SeqId_7808_5.txt.EA	54	Direction	Observed	26	0.481482
GLCE.SeqId_7808_5.txt.AA	GLCE.SeqId_7808_5.txt.EA	54	Significance	Expected	53.7553	#N/A
GLCE.SeqId_7808_5.txt.AA	GLCE.SeqId_7808_5.txt.EA	54	Significance	Observed	53	0.98595
GLIPR2.SeqId_15522_2.txt.AA	GLIPR2.SeqId_15522_2.txt.EA	8	Direction	Expected	8	#N/A
GLIPR2.SeqId_15522_2.txt.AA	GLIPR2.SeqId_15522_2.txt.EA	8	Direction	Observed	6	0.75
GLIPR2.SeqId_15522_2.txt.AA	GLIPR2.SeqId_15522_2.txt.EA	8	Significance	Expected	8	#N/A
GLIPR2.SeqId_15522_2.txt.AA	GLIPR2.SeqId_15522_2.txt.EA	8	Significance	Observed	8	1
GLTPD2.SeqId_7948_129.txt.AA	GLTPD2.SeqId_7948_129.txt.EA	16	Direction	Expected	16	#N/A
GLTPD2.SeqId_7948_129.txt.AA	GLTPD2.SeqId_7948_129.txt.EA	16	Direction	Observed	9	0.5625
GLTPD2.SeqId_7948_129.txt.AA	GLTPD2.SeqId_7948_129.txt.EA	16	Significance	Expected	15.9988	#N/A
GLTPD2.SeqId_7948_129.txt.AA	GLTPD2.SeqId_7948_129.txt.EA	16	Significance	Observed	14	0.875065
GM2A.SeqId_15441_6.txt.AA	GM2A.SeqId_15441_6.txt.EA	32	Direction	Expected	31.9993	#N/A
GM2A.SeqId_15441_6.txt.AA	GM2A.SeqId_15441_6.txt.EA	32	Direction	Observed	24	0.750017
GM2A.SeqId_15441_6.txt.AA	GM2A.SeqId_15441_6.txt.EA	32	Significance	Expected	31.1873	#N/A
GM2A.SeqId_15441_6.txt.AA	GM2A.SeqId_15441_6.txt.EA	32	Significance	Observed	28	0.8978
GMFG.SeqId_13062_4.txt.AA	GMFG.SeqId_13062_4.txt.EA	12	Direction	Expected	12	#N/A
GMFG.SeqId_13062_4.txt.AA	GMFG.SeqId_13062_4.txt.EA	12	Direction	Observed	7	0.583333
GMFG.SeqId_13062_4.txt.AA	GMFG.SeqId_13062_4.txt.EA	12	Significance	Expected	11.9986	#N/A
GMFG.SeqId_13062_4.txt.AA	GMFG.SeqId_13062_4.txt.EA	12	Significance	Observed	12	1.00012
GMPR.SeqId_19254_125.txt.AA	GMPR.SeqId_19254_125.txt.EA	60	Direction	Expected	60	#N/A
GMPR.SeqId_19254_125.txt.AA	GMPR.SeqId_19254_125.txt.EA	60	Direction	Observed	34	0.566667
GMPR.SeqId_19254_125.txt.AA	GMPR.SeqId_19254_125.txt.EA	60	Significance	Expected	59.8435	#N/A
GMPR.SeqId_19254_125.txt.AA	GMPR.SeqId_19254_125.txt.EA	60	Significance	Observed	57	0.952485
GMPR2.SeqId_19446_1.txt.AA	GMPR2.SeqId_19446_1.txt.EA	1	Direction	Expected	0.994214	#N/A
GMPR2.SeqId_19446_1.txt.AA	GMPR2.SeqId_19446_1.txt.EA	1	Direction	Observed	1	1.00582
GMPR2.SeqId_19446_1.txt.AA	GMPR2.SeqId_19446_1.txt.EA	1	Significance	Expected	0.241254	#N/A
GMPR2.SeqId_19446_1.txt.AA	GMPR2.SeqId_19446_1.txt.EA	1	Significance	Observed	0	0
GNLY.SeqId_3195_50.txt.AA	GNLY.SeqId_3195_50.txt.EA	25	Direction	Expected	25	#N/A
GNLY.SeqId_3195_50.txt.AA	GNLY.SeqId_3195_50.txt.EA	25	Direction	Observed	20	0.8
GNLY.SeqId_3195_50.txt.AA	GNLY.SeqId_3195_50.txt.EA	25	Significance	Expected	24.9953	#N/A
GNLY.SeqId_3195_50.txt.AA	GNLY.SeqId_3195_50.txt.EA	25	Significance	Observed	24	0.960182
GNPNAT1.SeqId_13954_9.txt.AA	GNPNAT1.SeqId_13954_9.txt.EA	7	Direction	Expected	7	#N/A
GNPNAT1.SeqId_13954_9.txt.AA	GNPNAT1.SeqId_13954_9.txt.EA	7	Direction	Observed	7	1
GNPNAT1.SeqId_13954_9.txt.AA	GNPNAT1.SeqId_13954_9.txt.EA	7	Significance	Expected	7	#N/A
GNPNAT1.SeqId_13954_9.txt.AA	GNPNAT1.SeqId_13954_9.txt.EA	7	Significance	Observed	7	1
GNPTG.SeqId_10666_7.txt.AA	GNPTG.SeqId_10666_7.txt.EA	15	Direction	Expected	14.9996	#N/A
GNPTG.SeqId_10666_7.txt.AA	GNPTG.SeqId_10666_7.txt.EA	15	Direction	Observed	12	0.800024
GNPTG.SeqId_10666_7.txt.AA	GNPTG.SeqId_10666_7.txt.EA	15	Significance	Expected	13.7739	#N/A
GNPTG.SeqId_10666_7.txt.AA	GNPTG.SeqId_10666_7.txt.EA	15	Significance	Observed	12	0.87121
GOLM1.SeqId_17456_53.txt.AA	GOLM1.SeqId_17456_53.txt.EA	11	Direction	Expected	11	#N/A
GOLM1.SeqId_17456_53.txt.AA	GOLM1.SeqId_17456_53.txt.EA	11	Direction	Observed	5	0.454545
GOLM1.SeqId_17456_53.txt.AA	GOLM1.SeqId_17456_53.txt.EA	11	Significance	Expected	11	#N/A
GOLM1.SeqId_17456_53.txt.AA	GOLM1.SeqId_17456_53.txt.EA	11	Significance	Observed	11	1
GOLM1.SeqId_8983_7.txt.AA	GOLM1.SeqId_8983_7.txt.EA	3	Direction	Expected	3	#N/A
GOLM1.SeqId_8983_7.txt.AA	GOLM1.SeqId_8983_7.txt.EA	3	Direction	Observed	3	1
GOLM1.SeqId_8983_7.txt.AA	GOLM1.SeqId_8983_7.txt.EA	3	Significance	Expected	3	#N/A
GOLM1.SeqId_8983_7.txt.AA	GOLM1.SeqId_8983_7.txt.EA	3	Significance	Observed	3	1
GP1BA.SeqId_4990_87.txt.AA	GP1BA.SeqId_4990_87.txt.EA	3	Direction	Expected	3	#N/A
GP1BA.SeqId_4990_87.txt.AA	GP1BA.SeqId_4990_87.txt.EA	3	Direction	Observed	3	1
GP1BA.SeqId_4990_87.txt.AA	GP1BA.SeqId_4990_87.txt.EA	3	Significance	Expected	3	#N/A
GP1BA.SeqId_4990_87.txt.AA	GP1BA.SeqId_4990_87.txt.EA	3	Significance	Observed	2	0.666667
GP6.SeqId_3194_36.txt.AA	GP6.SeqId_3194_36.txt.EA	43	Direction	Expected	43	#N/A
GP6.SeqId_3194_36.txt.AA	GP6.SeqId_3194_36.txt.EA	43	Direction	Observed	37	0.860465
GP6.SeqId_3194_36.txt.AA	GP6.SeqId_3194_36.txt.EA	43	Significance	Expected	42.981	#N/A
GP6.SeqId_3194_36.txt.AA	GP6.SeqId_3194_36.txt.EA	43	Significance	Observed	43	1.00044
GPC1.SeqId_8697_38.txt.AA	GPC1.SeqId_8697_38.txt.EA	17	Direction	Expected	17	#N/A
GPC1.SeqId_8697_38.txt.AA	GPC1.SeqId_8697_38.txt.EA	17	Direction	Observed	17	1
GPC1.SeqId_8697_38.txt.AA	GPC1.SeqId_8697_38.txt.EA	17	Significance	Expected	17	#N/A
GPC1.SeqId_8697_38.txt.AA	GPC1.SeqId_8697_38.txt.EA	17	Significance	Observed	17	1
GPC5.SeqId_4991_12.txt.AA	GPC5.SeqId_4991_12.txt.EA	31	Direction	Expected	31	#N/A
GPC5.SeqId_4991_12.txt.AA	GPC5.SeqId_4991_12.txt.EA	31	Direction	Observed	26	0.83871
GPC5.SeqId_4991_12.txt.AA	GPC5.SeqId_4991_12.txt.EA	31	Significance	Expected	31	#N/A
GPC5.SeqId_4991_12.txt.AA	GPC5.SeqId_4991_12.txt.EA	31	Significance	Observed	31	1
GPD1.SeqId_13697_51.txt.AA	GPD1.SeqId_13697_51.txt.EA	12	Direction	Expected	11.9999	#N/A
GPD1.SeqId_13697_51.txt.AA	GPD1.SeqId_13697_51.txt.EA	12	Direction	Observed	8	0.666672
GPD1.SeqId_13697_51.txt.AA	GPD1.SeqId_13697_51.txt.EA	12	Significance	Expected	11.643	#N/A
GPD1.SeqId_13697_51.txt.AA	GPD1.SeqId_13697_51.txt.EA	12	Significance	Observed	3	0.257665
GPNMB.SeqId_8289_8.txt.AA	GPNMB.SeqId_8289_8.txt.EA	1	Direction	Expected	1	#N/A
GPNMB.SeqId_8289_8.txt.AA	GPNMB.SeqId_8289_8.txt.EA	1	Direction	Observed	0	0
GPNMB.SeqId_8289_8.txt.AA	GPNMB.SeqId_8289_8.txt.EA	1	Significance	Expected	1	#N/A
GPNMB.SeqId_8289_8.txt.AA	GPNMB.SeqId_8289_8.txt.EA	1	Significance	Observed	1	1
GPNMB.SeqId_8606_39.txt.AA	GPNMB.SeqId_8606_39.txt.EA	12	Direction	Expected	11.9997	#N/A
GPNMB.SeqId_8606_39.txt.AA	GPNMB.SeqId_8606_39.txt.EA	12	Direction	Observed	12	1.00003
GPNMB.SeqId_8606_39.txt.AA	GPNMB.SeqId_8606_39.txt.EA	12	Significance	Expected	10.5727	#N/A
GPNMB.SeqId_8606_39.txt.AA	GPNMB.SeqId_8606_39.txt.EA	12	Significance	Observed	11	1.04041
GPX7.SeqId_8345_27.txt.AA	GPX7.SeqId_8345_27.txt.EA	61	Direction	Expected	60.9999	#N/A
GPX7.SeqId_8345_27.txt.AA	GPX7.SeqId_8345_27.txt.EA	61	Direction	Observed	58	0.950821
GPX7.SeqId_8345_27.txt.AA	GPX7.SeqId_8345_27.txt.EA	61	Significance	Expected	60.5333	#N/A
GPX7.SeqId_8345_27.txt.AA	GPX7.SeqId_8345_27.txt.EA	61	Significance	Observed	60	0.99119
GRAMD1C.SeqId_8336_267.txt.AA	GRAMD1C.SeqId_8336_267.txt.EA	2	Direction	Expected	2	#N/A
GRAMD1C.SeqId_8336_267.txt.AA	GRAMD1C.SeqId_8336_267.txt.EA	2	Direction	Observed	2	1
GRAMD1C.SeqId_8336_267.txt.AA	GRAMD1C.SeqId_8336_267.txt.EA	2	Significance	Expected	2	#N/A
GRAMD1C.SeqId_8336_267.txt.AA	GRAMD1C.SeqId_8336_267.txt.EA	2	Significance	Observed	2	1
GRAMD1C.SeqId_8842_16.txt.AA	GRAMD1C.SeqId_8842_16.txt.EA	17	Direction	Expected	17	#N/A
GRAMD1C.SeqId_8842_16.txt.AA	GRAMD1C.SeqId_8842_16.txt.EA	17	Direction	Observed	15	0.882353
GRAMD1C.SeqId_8842_16.txt.AA	GRAMD1C.SeqId_8842_16.txt.EA	17	Significance	Expected	17	#N/A
GRAMD1C.SeqId_8842_16.txt.AA	GRAMD1C.SeqId_8842_16.txt.EA	17	Significance	Observed	16	0.941179
GREM1.SeqId_18878_15.txt.AA	GREM1.SeqId_18878_15.txt.EA	44	Direction	Expected	43.9997	#N/A
GREM1.SeqId_18878_15.txt.AA	GREM1.SeqId_18878_15.txt.EA	44	Direction	Observed	30	0.681823
GREM1.SeqId_18878_15.txt.AA	GREM1.SeqId_18878_15.txt.EA	44	Significance	Expected	43.2721	#N/A
GREM1.SeqId_18878_15.txt.AA	GREM1.SeqId_18878_15.txt.EA	44	Significance	Observed	34	0.785726
GREM2.SeqId_5598_3.txt.AA	GREM2.SeqId_5598_3.txt.EA	2	Direction	Expected	2	#N/A
GREM2.SeqId_5598_3.txt.AA	GREM2.SeqId_5598_3.txt.EA	2	Direction	Observed	1	0.5
GREM2.SeqId_5598_3.txt.AA	GREM2.SeqId_5598_3.txt.EA	2	Significance	Expected	1.99756	#N/A
GREM2.SeqId_5598_3.txt.AA	GREM2.SeqId_5598_3.txt.EA	2	Significance	Observed	1	0.500611
GRHPR.SeqId_18295_102.txt.AA	GRHPR.SeqId_18295_102.txt.EA	6	Direction	Expected	6	#N/A
GRHPR.SeqId_18295_102.txt.AA	GRHPR.SeqId_18295_102.txt.EA	6	Direction	Observed	5	0.833333
GRHPR.SeqId_18295_102.txt.AA	GRHPR.SeqId_18295_102.txt.EA	6	Significance	Expected	5.99964	#N/A
GRHPR.SeqId_18295_102.txt.AA	GRHPR.SeqId_18295_102.txt.EA	6	Significance	Observed	1	0.166677
GRN.SeqId_4992_49.txt.AA	GRN.SeqId_4992_49.txt.EA	3	Direction	Expected	3	#N/A
GRN.SeqId_4992_49.txt.AA	GRN.SeqId_4992_49.txt.EA	3	Direction	Observed	0	0
GRN.SeqId_4992_49.txt.AA	GRN.SeqId_4992_49.txt.EA	3	Significance	Expected	3	#N/A
GRN.SeqId_4992_49.txt.AA	GRN.SeqId_4992_49.txt.EA	3	Significance	Observed	3	1
GSN.SeqId_4775_34.txt.AA	GSN.SeqId_4775_34.txt.EA	15	Direction	Expected	14.9991	#N/A
GSN.SeqId_4775_34.txt.AA	GSN.SeqId_4775_34.txt.EA	15	Direction	Observed	12	0.800048
GSN.SeqId_4775_34.txt.AA	GSN.SeqId_4775_34.txt.EA	15	Significance	Expected	13.5253	#N/A
GSN.SeqId_4775_34.txt.AA	GSN.SeqId_4775_34.txt.EA	15	Significance	Observed	12	0.887227
GSR.SeqId_19273_3.txt.AA	GSR.SeqId_19273_3.txt.EA	42	Direction	Expected	42	#N/A
GSR.SeqId_19273_3.txt.AA	GSR.SeqId_19273_3.txt.EA	42	Direction	Observed	16	0.380952
GSR.SeqId_19273_3.txt.AA	GSR.SeqId_19273_3.txt.EA	42	Significance	Expected	41.7417	#N/A
GSR.SeqId_19273_3.txt.AA	GSR.SeqId_19273_3.txt.EA	42	Significance	Observed	16	0.38331
GSS.SeqId_15526_33.txt.AA	GSS.SeqId_15526_33.txt.EA	47	Direction	Expected	47	#N/A
GSS.SeqId_15526_33.txt.AA	GSS.SeqId_15526_33.txt.EA	47	Direction	Observed	36	0.765957
GSS.SeqId_15526_33.txt.AA	GSS.SeqId_15526_33.txt.EA	47	Significance	Expected	46.9988	#N/A
GSS.SeqId_15526_33.txt.AA	GSS.SeqId_15526_33.txt.EA	47	Significance	Observed	46	0.978749
GSTA1.SeqId_17138_8.txt.AA	GSTA1.SeqId_17138_8.txt.EA	44	Direction	Expected	44	#N/A
GSTA1.SeqId_17138_8.txt.AA	GSTA1.SeqId_17138_8.txt.EA	44	Direction	Observed	41	0.931818
GSTA1.SeqId_17138_8.txt.AA	GSTA1.SeqId_17138_8.txt.EA	44	Significance	Expected	43.9963	#N/A
GSTA1.SeqId_17138_8.txt.AA	GSTA1.SeqId_17138_8.txt.EA	44	Significance	Observed	43	0.977355
GSTM1.SeqId_15395_15.txt.AA	GSTM1.SeqId_15395_15.txt.EA	36	Direction	Expected	36	#N/A
GSTM1.SeqId_15395_15.txt.AA	GSTM1.SeqId_15395_15.txt.EA	36	Direction	Observed	25	0.694444
GSTM1.SeqId_15395_15.txt.AA	GSTM1.SeqId_15395_15.txt.EA	36	Significance	Expected	35.9926	#N/A
GSTM1.SeqId_15395_15.txt.AA	GSTM1.SeqId_15395_15.txt.EA	36	Significance	Observed	26	0.72237
GSTM3.SeqId_9748_31.txt.AA	GSTM3.SeqId_9748_31.txt.EA	17	Direction	Expected	17	#N/A
GSTM3.SeqId_9748_31.txt.AA	GSTM3.SeqId_9748_31.txt.EA	17	Direction	Observed	16	0.941177
GSTM3.SeqId_9748_31.txt.AA	GSTM3.SeqId_9748_31.txt.EA	17	Significance	Expected	16.8849	#N/A
GSTM3.SeqId_9748_31.txt.AA	GSTM3.SeqId_9748_31.txt.EA	17	Significance	Observed	15	0.888369
GSTM4.SeqId_18895_54.txt.AA	GSTM4.SeqId_18895_54.txt.EA	42	Direction	Expected	42	#N/A
GSTM4.SeqId_18895_54.txt.AA	GSTM4.SeqId_18895_54.txt.EA	42	Direction	Observed	33	0.785714
GSTM4.SeqId_18895_54.txt.AA	GSTM4.SeqId_18895_54.txt.EA	42	Significance	Expected	41.9555	#N/A
GSTM4.SeqId_18895_54.txt.AA	GSTM4.SeqId_18895_54.txt.EA	42	Significance	Observed	37	0.881886
GSTO1.SeqId_12436_84.txt.AA	GSTO1.SeqId_12436_84.txt.EA	37	Direction	Expected	37	#N/A
GSTO1.SeqId_12436_84.txt.AA	GSTO1.SeqId_12436_84.txt.EA	37	Direction	Observed	32	0.864865
GSTO1.SeqId_12436_84.txt.AA	GSTO1.SeqId_12436_84.txt.EA	37	Significance	Expected	36.637	#N/A
GSTO1.SeqId_12436_84.txt.AA	GSTO1.SeqId_12436_84.txt.EA	37	Significance	Observed	35	0.955319
GSTP1.SeqId_4911_49.txt.AA	GSTP1.SeqId_4911_49.txt.EA	24	Direction	Expected	24	#N/A
GSTP1.SeqId_4911_49.txt.AA	GSTP1.SeqId_4911_49.txt.EA	24	Direction	Observed	20	0.833333
GSTP1.SeqId_4911_49.txt.AA	GSTP1.SeqId_4911_49.txt.EA	24	Significance	Expected	23.9783	#N/A
GSTP1.SeqId_4911_49.txt.AA	GSTP1.SeqId_4911_49.txt.EA	24	Significance	Observed	24	1.0009
GSTZ1.SeqId_16872_248.txt.AA	GSTZ1.SeqId_16872_248.txt.EA	73	Direction	Expected	72.999	#N/A
GSTZ1.SeqId_16872_248.txt.AA	GSTZ1.SeqId_16872_248.txt.EA	73	Direction	Observed	51	0.69864
GSTZ1.SeqId_16872_248.txt.AA	GSTZ1.SeqId_16872_248.txt.EA	73	Significance	Expected	72.1342	#N/A
GSTZ1.SeqId_16872_248.txt.AA	GSTZ1.SeqId_16872_248.txt.EA	73	Significance	Observed	67	0.928825
GUK1.SeqId_17325_10.txt.AA	GUK1.SeqId_17325_10.txt.EA	49	Direction	Expected	49	#N/A
GUK1.SeqId_17325_10.txt.AA	GUK1.SeqId_17325_10.txt.EA	49	Direction	Observed	49	1
GUK1.SeqId_17325_10.txt.AA	GUK1.SeqId_17325_10.txt.EA	49	Significance	Expected	48.9951	#N/A
GUK1.SeqId_17325_10.txt.AA	GUK1.SeqId_17325_10.txt.EA	49	Significance	Observed	49	1.0001
GUSB.SeqId_15562_24.txt.AA	GUSB.SeqId_15562_24.txt.EA	9	Direction	Expected	9	#N/A
GUSB.SeqId_15562_24.txt.AA	GUSB.SeqId_15562_24.txt.EA	9	Direction	Observed	4	0.444444
GUSB.SeqId_15562_24.txt.AA	GUSB.SeqId_15562_24.txt.EA	9	Significance	Expected	8.97616	#N/A
GUSB.SeqId_15562_24.txt.AA	GUSB.SeqId_15562_24.txt.EA	9	Significance	Observed	8	0.89125
GXYLT1.SeqId_8229_1.txt.AA	GXYLT1.SeqId_8229_1.txt.EA	36	Direction	Expected	36	#N/A
GXYLT1.SeqId_8229_1.txt.AA	GXYLT1.SeqId_8229_1.txt.EA	36	Direction	Observed	25	0.694444
GXYLT1.SeqId_8229_1.txt.AA	GXYLT1.SeqId_8229_1.txt.EA	36	Significance	Expected	35.9942	#N/A
GXYLT1.SeqId_8229_1.txt.AA	GXYLT1.SeqId_8229_1.txt.EA	36	Significance	Observed	33	0.916814
GZMK.SeqId_9545_156.txt.AA	GZMK.SeqId_9545_156.txt.EA	0	Direction	Expected	0	#N/A
GZMK.SeqId_9545_156.txt.AA	GZMK.SeqId_9545_156.txt.EA	0	Direction	Observed	0	0
GZMK.SeqId_9545_156.txt.AA	GZMK.SeqId_9545_156.txt.EA	0	Significance	Expected	0	#N/A
GZMK.SeqId_9545_156.txt.AA	GZMK.SeqId_9545_156.txt.EA	0	Significance	Observed	0	0
H6PD.SeqId_7161_25.txt.AA	H6PD.SeqId_7161_25.txt.EA	5	Direction	Expected	5	#N/A
H6PD.SeqId_7161_25.txt.AA	H6PD.SeqId_7161_25.txt.EA	5	Direction	Observed	4	0.8
H6PD.SeqId_7161_25.txt.AA	H6PD.SeqId_7161_25.txt.EA	5	Significance	Expected	5	#N/A
H6PD.SeqId_7161_25.txt.AA	H6PD.SeqId_7161_25.txt.EA	5	Significance	Observed	5	1
HADH.SeqId_17739_1.txt.AA	HADH.SeqId_17739_1.txt.EA	4	Direction	Expected	4	#N/A
HADH.SeqId_17739_1.txt.AA	HADH.SeqId_17739_1.txt.EA	4	Direction	Observed	4	1
HADH.SeqId_17739_1.txt.AA	HADH.SeqId_17739_1.txt.EA	4	Significance	Expected	4	#N/A
HADH.SeqId_17739_1.txt.AA	HADH.SeqId_17739_1.txt.EA	4	Significance	Observed	4	1
HAGH.SeqId_19267_14.txt.AA	HAGH.SeqId_19267_14.txt.EA	1	Direction	Expected	1	#N/A
HAGH.SeqId_19267_14.txt.AA	HAGH.SeqId_19267_14.txt.EA	1	Direction	Observed	1	1
HAGH.SeqId_19267_14.txt.AA	HAGH.SeqId_19267_14.txt.EA	1	Significance	Expected	1	#N/A
HAGH.SeqId_19267_14.txt.AA	HAGH.SeqId_19267_14.txt.EA	1	Significance	Observed	1	1
HAPLN4.SeqId_6455_52.txt.AA	HAPLN4.SeqId_6455_52.txt.EA	1	Direction	Expected	1	#N/A
HAPLN4.SeqId_6455_52.txt.AA	HAPLN4.SeqId_6455_52.txt.EA	1	Direction	Observed	1	1
HAPLN4.SeqId_6455_52.txt.AA	HAPLN4.SeqId_6455_52.txt.EA	1	Significance	Expected	1	#N/A
HAPLN4.SeqId_6455_52.txt.AA	HAPLN4.SeqId_6455_52.txt.EA	1	Significance	Observed	1	1
HARS.SeqId_17450_51.txt.AA	HARS.SeqId_17450_51.txt.EA	0	Direction	Expected	0	#N/A
HARS.SeqId_17450_51.txt.AA	HARS.SeqId_17450_51.txt.EA	0	Direction	Observed	0	0
HARS.SeqId_17450_51.txt.AA	HARS.SeqId_17450_51.txt.EA	0	Significance	Expected	0	#N/A
HARS.SeqId_17450_51.txt.AA	HARS.SeqId_17450_51.txt.EA	0	Significance	Observed	0	0
HAVCR1.SeqId_9021_1.txt.AA	HAVCR1.SeqId_9021_1.txt.EA	2	Direction	Expected	2	#N/A
HAVCR1.SeqId_9021_1.txt.AA	HAVCR1.SeqId_9021_1.txt.EA	2	Direction	Observed	1	0.5
HAVCR1.SeqId_9021_1.txt.AA	HAVCR1.SeqId_9021_1.txt.EA	2	Significance	Expected	2	#N/A
HAVCR1.SeqId_9021_1.txt.AA	HAVCR1.SeqId_9021_1.txt.EA	2	Significance	Observed	2	1
HAVCR2.SeqId_5134_52.txt.AA	HAVCR2.SeqId_5134_52.txt.EA	78	Direction	Expected	78	#N/A
HAVCR2.SeqId_5134_52.txt.AA	HAVCR2.SeqId_5134_52.txt.EA	78	Direction	Observed	60	0.769231
HAVCR2.SeqId_5134_52.txt.AA	HAVCR2.SeqId_5134_52.txt.EA	78	Significance	Expected	77.6678	#N/A
HAVCR2.SeqId_5134_52.txt.AA	HAVCR2.SeqId_5134_52.txt.EA	78	Significance	Observed	76	0.978526
HBZ.SeqId_6919_3.txt.AA	HBZ.SeqId_6919_3.txt.EA	65	Direction	Expected	64.995	#N/A
HBZ.SeqId_6919_3.txt.AA	HBZ.SeqId_6919_3.txt.EA	65	Direction	Observed	45	0.692361
HBZ.SeqId_6919_3.txt.AA	HBZ.SeqId_6919_3.txt.EA	65	Significance	Expected	63.7123	#N/A
HBZ.SeqId_6919_3.txt.AA	HBZ.SeqId_6919_3.txt.EA	65	Significance	Observed	53	0.831864
HDGF.SeqId_16758_96.txt.AA	HDGF.SeqId_16758_96.txt.EA	17	Direction	Expected	17	#N/A
HDGF.SeqId_16758_96.txt.AA	HDGF.SeqId_16758_96.txt.EA	17	Direction	Observed	16	0.941176
HDGF.SeqId_16758_96.txt.AA	HDGF.SeqId_16758_96.txt.EA	17	Significance	Expected	17	#N/A
HDGF.SeqId_16758_96.txt.AA	HDGF.SeqId_16758_96.txt.EA	17	Significance	Observed	17	1
HDGF.SeqId_8953_47.txt.AA	HDGF.SeqId_8953_47.txt.EA	14	Direction	Expected	14	#N/A
HDGF.SeqId_8953_47.txt.AA	HDGF.SeqId_8953_47.txt.EA	14	Direction	Observed	14	1
HDGF.SeqId_8953_47.txt.AA	HDGF.SeqId_8953_47.txt.EA	14	Significance	Expected	14	#N/A
HDGF.SeqId_8953_47.txt.AA	HDGF.SeqId_8953_47.txt.EA	14	Significance	Observed	14	1
HDHD2.SeqId_13472_35.txt.AA	HDHD2.SeqId_13472_35.txt.EA	49	Direction	Expected	48.9989	#N/A
HDHD2.SeqId_13472_35.txt.AA	HDHD2.SeqId_13472_35.txt.EA	49	Direction	Observed	35	0.714301
HDHD2.SeqId_13472_35.txt.AA	HDHD2.SeqId_13472_35.txt.EA	49	Significance	Expected	47.5144	#N/A
HDHD2.SeqId_13472_35.txt.AA	HDHD2.SeqId_13472_35.txt.EA	49	Significance	Observed	31	0.652434
HEBP1.SeqId_18225_13.txt.AA	HEBP1.SeqId_18225_13.txt.EA	18	Direction	Expected	18	#N/A
HEBP1.SeqId_18225_13.txt.AA	HEBP1.SeqId_18225_13.txt.EA	18	Direction	Observed	14	0.777778
HEBP1.SeqId_18225_13.txt.AA	HEBP1.SeqId_18225_13.txt.EA	18	Significance	Expected	17.8937	#N/A
HEBP1.SeqId_18225_13.txt.AA	HEBP1.SeqId_18225_13.txt.EA	18	Significance	Observed	17	0.950052
HEXB.SeqId_15470_11.txt.AA	HEXB.SeqId_15470_11.txt.EA	16	Direction	Expected	16	#N/A
HEXB.SeqId_15470_11.txt.AA	HEXB.SeqId_15470_11.txt.EA	16	Direction	Observed	8	0.5
HEXB.SeqId_15470_11.txt.AA	HEXB.SeqId_15470_11.txt.EA	16	Significance	Expected	16	#N/A
HEXB.SeqId_15470_11.txt.AA	HEXB.SeqId_15470_11.txt.EA	16	Significance	Observed	15	0.937501
HGFAC.SeqId_3617_80.txt.AA	HGFAC.SeqId_3617_80.txt.EA	44	Direction	Expected	43.9998	#N/A
HGFAC.SeqId_3617_80.txt.AA	HGFAC.SeqId_3617_80.txt.EA	44	Direction	Observed	32	0.727276
HGFAC.SeqId_3617_80.txt.AA	HGFAC.SeqId_3617_80.txt.EA	44	Significance	Expected	43.3535	#N/A
HGFAC.SeqId_3617_80.txt.AA	HGFAC.SeqId_3617_80.txt.EA	44	Significance	Observed	35	0.807318
HIBCH.SeqId_12396_19.txt.AA	HIBCH.SeqId_12396_19.txt.EA	72	Direction	Expected	72	#N/A
HIBCH.SeqId_12396_19.txt.AA	HIBCH.SeqId_12396_19.txt.EA	72	Direction	Observed	57	0.791667
HIBCH.SeqId_12396_19.txt.AA	HIBCH.SeqId_12396_19.txt.EA	72	Significance	Expected	71.5476	#N/A
HIBCH.SeqId_12396_19.txt.AA	HIBCH.SeqId_12396_19.txt.EA	72	Significance	Observed	67	0.936439
HK2.SeqId_13130_150.txt.AA	HK2.SeqId_13130_150.txt.EA	1	Direction	Expected	0.999821	#N/A
HK2.SeqId_13130_150.txt.AA	HK2.SeqId_13130_150.txt.EA	1	Direction	Observed	0	0
HK2.SeqId_13130_150.txt.AA	HK2.SeqId_13130_150.txt.EA	1	Significance	Expected	0.777048	#N/A
HK2.SeqId_13130_150.txt.AA	HK2.SeqId_13130_150.txt.EA	1	Significance	Observed	1	1.28692
HLA-DQA2.SeqId_7757_5.txt.AA	HLA-DQA2.SeqId_7757_5.txt.EA	190	Direction	Expected	190	#N/A
HLA-DQA2.SeqId_7757_5.txt.AA	HLA-DQA2.SeqId_7757_5.txt.EA	190	Direction	Observed	175	0.921055
HLA-DQA2.SeqId_7757_5.txt.AA	HLA-DQA2.SeqId_7757_5.txt.EA	190	Significance	Expected	188.214	#N/A
HLA-DQA2.SeqId_7757_5.txt.AA	HLA-DQA2.SeqId_7757_5.txt.EA	190	Significance	Observed	181	0.961669
HMHA1.SeqId_13544_9.txt.AA	HMHA1.SeqId_13544_9.txt.EA	20	Direction	Expected	20	#N/A
HMHA1.SeqId_13544_9.txt.AA	HMHA1.SeqId_13544_9.txt.EA	20	Direction	Observed	14	0.7
HMHA1.SeqId_13544_9.txt.AA	HMHA1.SeqId_13544_9.txt.EA	20	Significance	Expected	19.9999	#N/A
HMHA1.SeqId_13544_9.txt.AA	HMHA1.SeqId_13544_9.txt.EA	20	Significance	Observed	15	0.750003
HP.SeqId_3054_3.txt.AA	HP.SeqId_3054_3.txt.EA	125	Direction	Expected	125	#N/A
HP.SeqId_3054_3.txt.AA	HP.SeqId_3054_3.txt.EA	125	Direction	Observed	60	0.480002
HP.SeqId_3054_3.txt.AA	HP.SeqId_3054_3.txt.EA	125	Significance	Expected	122.627	#N/A
HP.SeqId_3054_3.txt.AA	HP.SeqId_3054_3.txt.EA	125	Significance	Observed	109	0.888872
HP.SeqId_7905_30.txt.AA	HP.SeqId_7905_30.txt.EA	101	Direction	Expected	100.999	#N/A
HP.SeqId_7905_30.txt.AA	HP.SeqId_7905_30.txt.EA	101	Direction	Observed	43	0.425745
HP.SeqId_7905_30.txt.AA	HP.SeqId_7905_30.txt.EA	101	Significance	Expected	99.0221	#N/A
HP.SeqId_7905_30.txt.AA	HP.SeqId_7905_30.txt.EA	101	Significance	Observed	82	0.828098
HPGDS.SeqId_12549_33.txt.AA	HPGDS.SeqId_12549_33.txt.EA	52	Direction	Expected	51.9997	#N/A
HPGDS.SeqId_12549_33.txt.AA	HPGDS.SeqId_12549_33.txt.EA	52	Direction	Observed	41	0.788465
HPGDS.SeqId_12549_33.txt.AA	HPGDS.SeqId_12549_33.txt.EA	52	Significance	Expected	50.9446	#N/A
HPGDS.SeqId_12549_33.txt.AA	HPGDS.SeqId_12549_33.txt.EA	52	Significance	Observed	44	0.863683
HRG.SeqId_4996_66.txt.AA	HRG.SeqId_4996_66.txt.EA	39	Direction	Expected	39	#N/A
HRG.SeqId_4996_66.txt.AA	HRG.SeqId_4996_66.txt.EA	39	Direction	Observed	23	0.589744
HRG.SeqId_4996_66.txt.AA	HRG.SeqId_4996_66.txt.EA	39	Significance	Expected	39	#N/A
HRG.SeqId_4996_66.txt.AA	HRG.SeqId_4996_66.txt.EA	39	Significance	Observed	37	0.948718
HS3ST3B1.SeqId_6986_17.txt.AA	HS3ST3B1.SeqId_6986_17.txt.EA	0	Direction	Expected	0	#N/A
HS3ST3B1.SeqId_6986_17.txt.AA	HS3ST3B1.SeqId_6986_17.txt.EA	0	Direction	Observed	0	0
HS3ST3B1.SeqId_6986_17.txt.AA	HS3ST3B1.SeqId_6986_17.txt.EA	0	Significance	Expected	0	#N/A
HS3ST3B1.SeqId_6986_17.txt.AA	HS3ST3B1.SeqId_6986_17.txt.EA	0	Significance	Observed	0	0
HS6ST1.SeqId_5465_32.txt.AA	HS6ST1.SeqId_5465_32.txt.EA	0	Direction	Expected	0	#N/A
HS6ST1.SeqId_5465_32.txt.AA	HS6ST1.SeqId_5465_32.txt.EA	0	Direction	Observed	0	0
HS6ST1.SeqId_5465_32.txt.AA	HS6ST1.SeqId_5465_32.txt.EA	0	Significance	Expected	0	#N/A
HS6ST1.SeqId_5465_32.txt.AA	HS6ST1.SeqId_5465_32.txt.EA	0	Significance	Observed	0	0
HSP90B1.SeqId_6393_63.txt.AA	HSP90B1.SeqId_6393_63.txt.EA	89	Direction	Expected	89	#N/A
HSP90B1.SeqId_6393_63.txt.AA	HSP90B1.SeqId_6393_63.txt.EA	89	Direction	Observed	81	0.910112
[truncated: 2,338 more rows]

## Sheet: ST12B.Ins-specificity-EA-on-AA
Table S12B. Instrument specific test using European dataset as discovery and African dataset as replication. Notation: nsnp is the number of SNPs been included in the input file. Test refers to one of the two tests been conducted, the directionality estimation and/or the significance estimation. datum means whether the estimation is based on the expected or observed scale. nsnp_identified is the …
discovery	replication	nsnp	Test	datum	nsnp_identified	%observed
A1BG.SeqId_16561_9.txt.EA	A1BG.SeqId_16561_9.txt.AA	26	Direction	Expected	25.8997	#N/A
A1BG.SeqId_16561_9.txt.EA	A1BG.SeqId_16561_9.txt.AA	26	Direction	Observed	17	0.656378
A1BG.SeqId_16561_9.txt.EA	A1BG.SeqId_16561_9.txt.AA	26	Significance	Expected	20.8711	#N/A
A1BG.SeqId_16561_9.txt.EA	A1BG.SeqId_16561_9.txt.AA	26	Significance	Observed	17	0.814524
A4GALT.SeqId_8759_29.txt.EA	A4GALT.SeqId_8759_29.txt.AA	37	Direction	Expected	36.7683	#N/A
A4GALT.SeqId_8759_29.txt.EA	A4GALT.SeqId_8759_29.txt.AA	37	Direction	Observed	28	0.761525
A4GALT.SeqId_8759_29.txt.EA	A4GALT.SeqId_8759_29.txt.AA	37	Significance	Expected	22.2338	#N/A
A4GALT.SeqId_8759_29.txt.EA	A4GALT.SeqId_8759_29.txt.AA	37	Significance	Observed	12	0.539719
AASDHPPT.SeqId_17320_19.txt.EA	AASDHPPT.SeqId_17320_19.txt.AA	1	Direction	Expected	0.999925	#N/A
AASDHPPT.SeqId_17320_19.txt.EA	AASDHPPT.SeqId_17320_19.txt.AA	1	Direction	Observed	1	1.00007
AASDHPPT.SeqId_17320_19.txt.EA	AASDHPPT.SeqId_17320_19.txt.AA	1	Significance	Expected	0.939434	#N/A
AASDHPPT.SeqId_17320_19.txt.EA	AASDHPPT.SeqId_17320_19.txt.AA	1	Significance	Observed	0	0
ABO.SeqId_9253_52.txt.EA	ABO.SeqId_9253_52.txt.AA	213	Direction	Expected	212.624	#N/A
ABO.SeqId_9253_52.txt.EA	ABO.SeqId_9253_52.txt.AA	213	Direction	Observed	121	0.569081
ABO.SeqId_9253_52.txt.EA	ABO.SeqId_9253_52.txt.AA	213	Significance	Expected	159.081	#N/A
ABO.SeqId_9253_52.txt.EA	ABO.SeqId_9253_52.txt.AA	213	Significance	Observed	118	0.741761
ACE.SeqId_10714_7.txt.EA	ACE.SeqId_10714_7.txt.AA	100	Direction	Expected	99.1471	#N/A
ACE.SeqId_10714_7.txt.EA	ACE.SeqId_10714_7.txt.AA	100	Direction	Observed	74	0.746366
ACE.SeqId_10714_7.txt.EA	ACE.SeqId_10714_7.txt.AA	100	Significance	Expected	65.7494	#N/A
ACE.SeqId_10714_7.txt.EA	ACE.SeqId_10714_7.txt.AA	100	Significance	Observed	30	0.456278
ACOT13.SeqId_17675_17.txt.EA	ACOT13.SeqId_17675_17.txt.AA	19	Direction	Expected	18.9457	#N/A
ACOT13.SeqId_17675_17.txt.EA	ACOT13.SeqId_17675_17.txt.AA	19	Direction	Observed	13	0.686172
ACOT13.SeqId_17675_17.txt.EA	ACOT13.SeqId_17675_17.txt.AA	19	Significance	Expected	11.8396	#N/A
ACOT13.SeqId_17675_17.txt.EA	ACOT13.SeqId_17675_17.txt.AA	19	Significance	Observed	9	0.760158
ACP1.SeqId_3858_5.txt.EA	ACP1.SeqId_3858_5.txt.AA	136	Direction	Expected	135.545	#N/A
ACP1.SeqId_3858_5.txt.EA	ACP1.SeqId_3858_5.txt.AA	136	Direction	Observed	101	0.745139
ACP1.SeqId_3858_5.txt.EA	ACP1.SeqId_3858_5.txt.AA	136	Significance	Expected	101.114	#N/A
ACP1.SeqId_3858_5.txt.EA	ACP1.SeqId_3858_5.txt.AA	136	Significance	Observed	70	0.692291
ACP5.SeqId_3232_28.txt.EA	ACP5.SeqId_3232_28.txt.AA	36	Direction	Expected	35.8032	#N/A
ACP5.SeqId_3232_28.txt.EA	ACP5.SeqId_3232_28.txt.AA	36	Direction	Observed	25	0.698262
ACP5.SeqId_3232_28.txt.EA	ACP5.SeqId_3232_28.txt.AA	36	Significance	Expected	22.3574	#N/A
ACP5.SeqId_3232_28.txt.EA	ACP5.SeqId_3232_28.txt.AA	36	Significance	Observed	10	0.447279
ACP6.SeqId_5742_14.txt.EA	ACP6.SeqId_5742_14.txt.AA	172	Direction	Expected	171.59	#N/A
ACP6.SeqId_5742_14.txt.EA	ACP6.SeqId_5742_14.txt.AA	172	Direction	Observed	131	0.763446
ACP6.SeqId_5742_14.txt.EA	ACP6.SeqId_5742_14.txt.AA	172	Significance	Expected	119.121	#N/A
ACP6.SeqId_5742_14.txt.EA	ACP6.SeqId_5742_14.txt.AA	172	Significance	Observed	91	0.76393
ACVRL1.SeqId_16318_12.txt.EA	ACVRL1.SeqId_16318_12.txt.AA	30	Direction	Expected	29.7624	#N/A
ACVRL1.SeqId_16318_12.txt.EA	ACVRL1.SeqId_16318_12.txt.AA	30	Direction	Observed	25	0.839985
ACVRL1.SeqId_16318_12.txt.EA	ACVRL1.SeqId_16318_12.txt.AA	30	Significance	Expected	17.0822	#N/A
ACVRL1.SeqId_16318_12.txt.EA	ACVRL1.SeqId_16318_12.txt.AA	30	Significance	Observed	6	0.351243
ACYP2.SeqId_12812_25.txt.EA	ACYP2.SeqId_12812_25.txt.AA	118	Direction	Expected	117.313	#N/A
ACYP2.SeqId_12812_25.txt.EA	ACYP2.SeqId_12812_25.txt.AA	118	Direction	Observed	86	0.733082
ACYP2.SeqId_12812_25.txt.EA	ACYP2.SeqId_12812_25.txt.AA	118	Significance	Expected	81.6189	#N/A
ACYP2.SeqId_12812_25.txt.EA	ACYP2.SeqId_12812_25.txt.AA	118	Significance	Observed	43	0.526839
ADAM22.SeqId_7933_75.txt.EA	ADAM22.SeqId_7933_75.txt.AA	65	Direction	Expected	64.5375	#N/A
ADAM22.SeqId_7933_75.txt.EA	ADAM22.SeqId_7933_75.txt.AA	65	Direction	Observed	45	0.697269
ADAM22.SeqId_7933_75.txt.EA	ADAM22.SeqId_7933_75.txt.AA	65	Significance	Expected	47.5854	#N/A
ADAM22.SeqId_7933_75.txt.EA	ADAM22.SeqId_7933_75.txt.AA	65	Significance	Observed	32	0.672475
ADAM23.SeqId_7049_2.txt.EA	ADAM23.SeqId_7049_2.txt.AA	93	Direction	Expected	92.358	#N/A
ADAM23.SeqId_7049_2.txt.EA	ADAM23.SeqId_7049_2.txt.AA	93	Direction	Observed	73	0.790402
ADAM23.SeqId_7049_2.txt.EA	ADAM23.SeqId_7049_2.txt.AA	93	Significance	Expected	59.7616	#N/A
ADAM23.SeqId_7049_2.txt.EA	ADAM23.SeqId_7049_2.txt.AA	93	Significance	Observed	19	0.31793
ADAMTS13.SeqId_3175_51.txt.EA	ADAMTS13.SeqId_3175_51.txt.AA	105	Direction	Expected	105.154	#N/A
ADAMTS13.SeqId_3175_51.txt.EA	ADAMTS13.SeqId_3175_51.txt.AA	105	Direction	Observed	57	0.54206
ADAMTS13.SeqId_3175_51.txt.EA	ADAMTS13.SeqId_3175_51.txt.AA	105	Significance	Expected	69.4455	#N/A
ADAMTS13.SeqId_3175_51.txt.EA	ADAMTS13.SeqId_3175_51.txt.AA	105	Significance	Observed	33	0.475193
ADAMTS5.SeqId_3168_8.txt.EA	ADAMTS5.SeqId_3168_8.txt.AA	54	Direction	Expected	53.8371	#N/A
ADAMTS5.SeqId_3168_8.txt.EA	ADAMTS5.SeqId_3168_8.txt.AA	54	Direction	Observed	41	0.761556
ADAMTS5.SeqId_3168_8.txt.EA	ADAMTS5.SeqId_3168_8.txt.AA	54	Significance	Expected	42.4935	#N/A
ADAMTS5.SeqId_3168_8.txt.EA	ADAMTS5.SeqId_3168_8.txt.AA	54	Significance	Observed	18	0.423594
ADAMTSL2.SeqId_6379_62.txt.EA	ADAMTSL2.SeqId_6379_62.txt.AA	6	Direction	Expected	5.9492	#N/A
ADAMTSL2.SeqId_6379_62.txt.EA	ADAMTSL2.SeqId_6379_62.txt.AA	6	Direction	Observed	5	0.840449
ADAMTSL2.SeqId_6379_62.txt.EA	ADAMTSL2.SeqId_6379_62.txt.AA	6	Significance	Expected	2.81335	#N/A
ADAMTSL2.SeqId_6379_62.txt.EA	ADAMTSL2.SeqId_6379_62.txt.AA	6	Significance	Observed	0	0
ADGRE2.SeqId_4546_27.txt.EA	ADGRE2.SeqId_4546_27.txt.AA	45	Direction	Expected	44.7173	#N/A
ADGRE2.SeqId_4546_27.txt.EA	ADGRE2.SeqId_4546_27.txt.AA	45	Direction	Observed	32	0.715607
ADGRE2.SeqId_4546_27.txt.EA	ADGRE2.SeqId_4546_27.txt.AA	45	Significance	Expected	25.4716	#N/A
ADGRE2.SeqId_4546_27.txt.EA	ADGRE2.SeqId_4546_27.txt.AA	45	Significance	Observed	7	0.274816
ADGRF5.SeqId_6409_57.txt.EA	ADGRF5.SeqId_6409_57.txt.AA	81	Direction	Expected	80.3409	#N/A
ADGRF5.SeqId_6409_57.txt.EA	ADGRF5.SeqId_6409_57.txt.AA	81	Direction	Observed	45	0.560113
ADGRF5.SeqId_6409_57.txt.EA	ADGRF5.SeqId_6409_57.txt.AA	81	Significance	Expected	54.1962	#N/A
ADGRF5.SeqId_6409_57.txt.EA	ADGRF5.SeqId_6409_57.txt.AA	81	Significance	Observed	59	1.08864
ADH1A.SeqId_17396_23.txt.EA	ADH1A.SeqId_17396_23.txt.AA	30	Direction	Expected	29.4368	#N/A
ADH1A.SeqId_17396_23.txt.EA	ADH1A.SeqId_17396_23.txt.AA	30	Direction	Observed	23	0.781334
ADH1A.SeqId_17396_23.txt.EA	ADH1A.SeqId_17396_23.txt.AA	30	Significance	Expected	7.1977	#N/A
ADH1A.SeqId_17396_23.txt.EA	ADH1A.SeqId_17396_23.txt.AA	30	Significance	Observed	2	0.277866
ADH1C.SeqId_15525_294.txt.EA	ADH1C.SeqId_15525_294.txt.AA	76	Direction	Expected	75.3959	#N/A
ADH1C.SeqId_15525_294.txt.EA	ADH1C.SeqId_15525_294.txt.AA	76	Direction	Observed	65	0.862116
ADH1C.SeqId_15525_294.txt.EA	ADH1C.SeqId_15525_294.txt.AA	76	Significance	Expected	44.0459	#N/A
ADH1C.SeqId_15525_294.txt.EA	ADH1C.SeqId_15525_294.txt.AA	76	Significance	Observed	23	0.522182
ADH5.SeqId_11369_23.txt.EA	ADH5.SeqId_11369_23.txt.AA	55	Direction	Expected	54.7469	#N/A
ADH5.SeqId_11369_23.txt.EA	ADH5.SeqId_11369_23.txt.AA	55	Direction	Observed	40	0.730634
ADH5.SeqId_11369_23.txt.EA	ADH5.SeqId_11369_23.txt.AA	55	Significance	Expected	35.4892	#N/A
ADH5.SeqId_11369_23.txt.EA	ADH5.SeqId_11369_23.txt.AA	55	Significance	Observed	16	0.450842
ADH6.SeqId_18206_18.txt.EA	ADH6.SeqId_18206_18.txt.AA	64	Direction	Expected	63.9037	#N/A
ADH6.SeqId_18206_18.txt.EA	ADH6.SeqId_18206_18.txt.AA	64	Direction	Observed	42	0.657239
ADH6.SeqId_18206_18.txt.EA	ADH6.SeqId_18206_18.txt.AA	64	Significance	Expected	47.3785	#N/A
ADH6.SeqId_18206_18.txt.EA	ADH6.SeqId_18206_18.txt.AA	64	Significance	Observed	18	0.379919
ADH7.SeqId_11377_19.txt.EA	ADH7.SeqId_11377_19.txt.AA	19	Direction	Expected	18.6764	#N/A
ADH7.SeqId_11377_19.txt.EA	ADH7.SeqId_11377_19.txt.AA	19	Direction	Observed	16	0.856696
ADH7.SeqId_11377_19.txt.EA	ADH7.SeqId_11377_19.txt.AA	19	Significance	Expected	9.16201	#N/A
ADH7.SeqId_11377_19.txt.EA	ADH7.SeqId_11377_19.txt.AA	19	Significance	Observed	5	0.545732
ADIPOQ.SeqId_3554_24.txt.EA	ADIPOQ.SeqId_3554_24.txt.AA	32	Direction	Expected	31.6772	#N/A
ADIPOQ.SeqId_3554_24.txt.EA	ADIPOQ.SeqId_3554_24.txt.AA	32	Direction	Observed	19	0.599801
ADIPOQ.SeqId_3554_24.txt.EA	ADIPOQ.SeqId_3554_24.txt.AA	32	Significance	Expected	17.6853	#N/A
ADIPOQ.SeqId_3554_24.txt.EA	ADIPOQ.SeqId_3554_24.txt.AA	32	Significance	Observed	4	0.226176
ADPRHL2.SeqId_17332_3.txt.EA	ADPRHL2.SeqId_17332_3.txt.AA	3	Direction	Expected	3	#N/A
ADPRHL2.SeqId_17332_3.txt.EA	ADPRHL2.SeqId_17332_3.txt.AA	3	Direction	Observed	2	0.666667
ADPRHL2.SeqId_17332_3.txt.EA	ADPRHL2.SeqId_17332_3.txt.AA	3	Significance	Expected	2.99856	#N/A
ADPRHL2.SeqId_17332_3.txt.EA	ADPRHL2.SeqId_17332_3.txt.AA	3	Significance	Observed	2	0.666987
ADSSL1.SeqId_13998_26.txt.EA	ADSSL1.SeqId_13998_26.txt.AA	6	Direction	Expected	5.9845	#N/A
ADSSL1.SeqId_13998_26.txt.EA	ADSSL1.SeqId_13998_26.txt.AA	6	Direction	Observed	4	0.668394
ADSSL1.SeqId_13998_26.txt.EA	ADSSL1.SeqId_13998_26.txt.AA	6	Significance	Expected	3.77738	#N/A
ADSSL1.SeqId_13998_26.txt.EA	ADSSL1.SeqId_13998_26.txt.AA	6	Significance	Observed	2	0.529468
AFM.SeqId_4763_31.txt.EA	AFM.SeqId_4763_31.txt.AA	33	Direction	Expected	32.8849	#N/A
AFM.SeqId_4763_31.txt.EA	AFM.SeqId_4763_31.txt.AA	33	Direction	Observed	24	0.729818
AFM.SeqId_4763_31.txt.EA	AFM.SeqId_4763_31.txt.AA	33	Significance	Expected	26.6431	#N/A
AFM.SeqId_4763_31.txt.EA	AFM.SeqId_4763_31.txt.AA	33	Significance	Observed	27	1.0134
AGFG1.SeqId_11681_8.txt.EA	AGFG1.SeqId_11681_8.txt.AA	74	Direction	Expected	73.3486	#N/A
AGFG1.SeqId_11681_8.txt.EA	AGFG1.SeqId_11681_8.txt.AA	74	Direction	Observed	49	0.668043
AGFG1.SeqId_11681_8.txt.EA	AGFG1.SeqId_11681_8.txt.AA	74	Significance	Expected	49.201	#N/A
AGFG1.SeqId_11681_8.txt.EA	AGFG1.SeqId_11681_8.txt.AA	74	Significance	Observed	31	0.630068
AGRN.SeqId_15483_377.txt.EA	AGRN.SeqId_15483_377.txt.AA	5	Direction	Expected	5	#N/A
AGRN.SeqId_15483_377.txt.EA	AGRN.SeqId_15483_377.txt.AA	5	Direction	Observed	1	0.2
AGRN.SeqId_15483_377.txt.EA	AGRN.SeqId_15483_377.txt.AA	5	Significance	Expected	4.99753	#N/A
AGRN.SeqId_15483_377.txt.EA	AGRN.SeqId_15483_377.txt.AA	5	Significance	Observed	1	0.200099
AGRP.SeqId_2813_11.txt.EA	AGRP.SeqId_2813_11.txt.AA	39	Direction	Expected	38.8448	#N/A
AGRP.SeqId_2813_11.txt.EA	AGRP.SeqId_2813_11.txt.AA	39	Direction	Observed	26	0.66933
AGRP.SeqId_2813_11.txt.EA	AGRP.SeqId_2813_11.txt.AA	39	Significance	Expected	34.2443	#N/A
AGRP.SeqId_2813_11.txt.EA	AGRP.SeqId_2813_11.txt.AA	39	Significance	Observed	28	0.817655
AGT.SeqId_3484_60.txt.EA	AGT.SeqId_3484_60.txt.AA	34	Direction	Expected	33.9475	#N/A
AGT.SeqId_3484_60.txt.EA	AGT.SeqId_3484_60.txt.AA	34	Direction	Observed	21	0.618602
AGT.SeqId_3484_60.txt.EA	AGT.SeqId_3484_60.txt.AA	34	Significance	Expected	24.9776	#N/A
AGT.SeqId_3484_60.txt.EA	AGT.SeqId_3484_60.txt.AA	34	Significance	Observed	12	0.48043
AHSG.SeqId_3581_53.txt.EA	AHSG.SeqId_3581_53.txt.AA	60	Direction	Expected	59.4091	#N/A
AHSG.SeqId_3581_53.txt.EA	AHSG.SeqId_3581_53.txt.AA	60	Direction	Observed	45	0.757459
AHSG.SeqId_3581_53.txt.EA	AHSG.SeqId_3581_53.txt.AA	60	Significance	Expected	43.0359	#N/A
AHSG.SeqId_3581_53.txt.EA	AHSG.SeqId_3581_53.txt.AA	60	Significance	Observed	30	0.697093
AIDA.SeqId_17347_80.txt.EA	AIDA.SeqId_17347_80.txt.AA	27	Direction	Expected	26.9229	#N/A
AIDA.SeqId_17347_80.txt.EA	AIDA.SeqId_17347_80.txt.AA	27	Direction	Observed	18	0.668576
AIDA.SeqId_17347_80.txt.EA	AIDA.SeqId_17347_80.txt.AA	27	Significance	Expected	17.4926	#N/A
AIDA.SeqId_17347_80.txt.EA	AIDA.SeqId_17347_80.txt.AA	27	Significance	Observed	10	0.57167
AIF1.SeqId_2849_49.txt.EA	AIF1.SeqId_2849_49.txt.AA	141	Direction	Expected	139.365	#N/A
AIF1.SeqId_2849_49.txt.EA	AIF1.SeqId_2849_49.txt.AA	141	Direction	Observed	100	0.717541
AIF1.SeqId_2849_49.txt.EA	AIF1.SeqId_2849_49.txt.AA	141	Significance	Expected	36.436	#N/A
AIF1.SeqId_2849_49.txt.EA	AIF1.SeqId_2849_49.txt.AA	141	Significance	Observed	9	0.247009
AIF1L.SeqId_18871_24.txt.EA	AIF1L.SeqId_18871_24.txt.AA	49	Direction	Expected	48.8214	#N/A
AIF1L.SeqId_18871_24.txt.EA	AIF1L.SeqId_18871_24.txt.AA	49	Direction	Observed	36	0.737382
AIF1L.SeqId_18871_24.txt.EA	AIF1L.SeqId_18871_24.txt.AA	49	Significance	Expected	38.4093	#N/A
AIF1L.SeqId_18871_24.txt.EA	AIF1L.SeqId_18871_24.txt.AA	49	Significance	Observed	22	0.572778
AK1.SeqId_5012_67.txt.EA	AK1.SeqId_5012_67.txt.AA	19	Direction	Expected	18.9689	#N/A
AK1.SeqId_5012_67.txt.EA	AK1.SeqId_5012_67.txt.AA	19	Direction	Observed	9	0.47446
AK1.SeqId_5012_67.txt.EA	AK1.SeqId_5012_67.txt.AA	19	Significance	Expected	14.4551	#N/A
AK1.SeqId_5012_67.txt.EA	AK1.SeqId_5012_67.txt.AA	19	Significance	Observed	6	0.415078
AKR1A1.SeqId_4192_10.txt.EA	AKR1A1.SeqId_4192_10.txt.AA	105	Direction	Expected	103.926	#N/A
AKR1A1.SeqId_4192_10.txt.EA	AKR1A1.SeqId_4192_10.txt.AA	105	Direction	Observed	78	0.750535
AKR1A1.SeqId_4192_10.txt.EA	AKR1A1.SeqId_4192_10.txt.AA	105	Significance	Expected	54.9198	#N/A
AKR1A1.SeqId_4192_10.txt.EA	AKR1A1.SeqId_4192_10.txt.AA	105	Significance	Observed	23	0.418793
AKR1B1.SeqId_16606_85.txt.EA	AKR1B1.SeqId_16606_85.txt.AA	8	Direction	Expected	7.99827	#N/A
AKR1B1.SeqId_16606_85.txt.EA	AKR1B1.SeqId_16606_85.txt.AA	8	Direction	Observed	8	1.00022
AKR1B1.SeqId_16606_85.txt.EA	AKR1B1.SeqId_16606_85.txt.AA	8	Significance	Expected	7.38092	#N/A
AKR1B1.SeqId_16606_85.txt.EA	AKR1B1.SeqId_16606_85.txt.AA	8	Significance	Observed	7	0.948391
AKR1C3.SeqId_17377_1.txt.EA	AKR1C3.SeqId_17377_1.txt.AA	3	Direction	Expected	2.99876	#N/A
AKR1C3.SeqId_17377_1.txt.EA	AKR1C3.SeqId_17377_1.txt.AA	3	Direction	Observed	3	1.00041
AKR1C3.SeqId_17377_1.txt.EA	AKR1C3.SeqId_17377_1.txt.AA	3	Significance	Expected	2.34624	#N/A
AKR1C3.SeqId_17377_1.txt.EA	AKR1C3.SeqId_17377_1.txt.AA	3	Significance	Observed	0	0
AKR1C4.SeqId_18397_5.txt.EA	AKR1C4.SeqId_18397_5.txt.AA	146	Direction	Expected	145.319	#N/A
AKR1C4.SeqId_18397_5.txt.EA	AKR1C4.SeqId_18397_5.txt.AA	146	Direction	Observed	118	0.812006
AKR1C4.SeqId_18397_5.txt.EA	AKR1C4.SeqId_18397_5.txt.AA	146	Significance	Expected	112.631	#N/A
AKR1C4.SeqId_18397_5.txt.EA	AKR1C4.SeqId_18397_5.txt.AA	146	Significance	Observed	75	0.66589
AKR7A2.SeqId_4188_1.txt.EA	AKR7A2.SeqId_4188_1.txt.AA	84	Direction	Expected	83.3069	#N/A
AKR7A2.SeqId_4188_1.txt.EA	AKR7A2.SeqId_4188_1.txt.AA	84	Direction	Observed	63	0.75624
AKR7A2.SeqId_4188_1.txt.EA	AKR7A2.SeqId_4188_1.txt.AA	84	Significance	Expected	52.5241	#N/A
AKR7A2.SeqId_4188_1.txt.EA	AKR7A2.SeqId_4188_1.txt.AA	84	Significance	Observed	39	0.742517
AKR7A3.SeqId_18173_11.txt.EA	AKR7A3.SeqId_18173_11.txt.AA	172	Direction	Expected	170.828	#N/A
AKR7A3.SeqId_18173_11.txt.EA	AKR7A3.SeqId_18173_11.txt.AA	172	Direction	Observed	129	0.755146
AKR7A3.SeqId_18173_11.txt.EA	AKR7A3.SeqId_18173_11.txt.AA	172	Significance	Expected	104.917	#N/A
AKR7A3.SeqId_18173_11.txt.EA	AKR7A3.SeqId_18173_11.txt.AA	172	Significance	Observed	105	1.00079
ALAD.SeqId_15523_9.txt.EA	ALAD.SeqId_15523_9.txt.AA	43	Direction	Expected	42.4963	#N/A
ALAD.SeqId_15523_9.txt.EA	ALAD.SeqId_15523_9.txt.AA	43	Direction	Observed	31	0.729475
ALAD.SeqId_15523_9.txt.EA	ALAD.SeqId_15523_9.txt.AA	43	Significance	Expected	20.2784	#N/A
ALAD.SeqId_15523_9.txt.EA	ALAD.SeqId_15523_9.txt.AA	43	Significance	Observed	5	0.246568
ALCAM.SeqId_5451_1.txt.EA	ALCAM.SeqId_5451_1.txt.AA	28	Direction	Expected	27.6743	#N/A
ALCAM.SeqId_5451_1.txt.EA	ALCAM.SeqId_5451_1.txt.AA	28	Direction	Observed	17	0.614289
ALCAM.SeqId_5451_1.txt.EA	ALCAM.SeqId_5451_1.txt.AA	28	Significance	Expected	13.2344	#N/A
ALCAM.SeqId_5451_1.txt.EA	ALCAM.SeqId_5451_1.txt.AA	28	Significance	Observed	7	0.528926
ALDH3A1.SeqId_11480_1.txt.EA	ALDH3A1.SeqId_11480_1.txt.AA	12	Direction	Expected	11.9237	#N/A
ALDH3A1.SeqId_11480_1.txt.EA	ALDH3A1.SeqId_11480_1.txt.AA	12	Direction	Observed	8	0.670935
ALDH3A1.SeqId_11480_1.txt.EA	ALDH3A1.SeqId_11480_1.txt.AA	12	Significance	Expected	6.37592	#N/A
ALDH3A1.SeqId_11480_1.txt.EA	ALDH3A1.SeqId_11480_1.txt.AA	12	Significance	Observed	1	0.15684
ALDOC.SeqId_9876_20.txt.EA	ALDOC.SeqId_9876_20.txt.AA	2	Direction	Expected	1.99932	#N/A
ALDOC.SeqId_9876_20.txt.EA	ALDOC.SeqId_9876_20.txt.AA	2	Direction	Observed	1	0.500171
ALDOC.SeqId_9876_20.txt.EA	ALDOC.SeqId_9876_20.txt.AA	2	Significance	Expected	1.7136	#N/A
ALDOC.SeqId_9876_20.txt.EA	ALDOC.SeqId_9876_20.txt.AA	2	Significance	Observed	0	0
ALPP.SeqId_7813_6.txt.EA	ALPP.SeqId_7813_6.txt.AA	64	Direction	Expected	63.7452	#N/A
ALPP.SeqId_7813_6.txt.EA	ALPP.SeqId_7813_6.txt.AA	64	Direction	Observed	36	0.564749
ALPP.SeqId_7813_6.txt.EA	ALPP.SeqId_7813_6.txt.AA	64	Significance	Expected	41.7888	#N/A
ALPP.SeqId_7813_6.txt.EA	ALPP.SeqId_7813_6.txt.AA	64	Significance	Observed	9	0.215369
ALPPL2.SeqId_6715_63.txt.EA	ALPPL2.SeqId_6715_63.txt.AA	40	Direction	Expected	39.8164	#N/A
ALPPL2.SeqId_6715_63.txt.EA	ALPPL2.SeqId_6715_63.txt.AA	40	Direction	Observed	30	0.753458
ALPPL2.SeqId_6715_63.txt.EA	ALPPL2.SeqId_6715_63.txt.AA	40	Significance	Expected	24.5431	#N/A
ALPPL2.SeqId_6715_63.txt.EA	ALPPL2.SeqId_6715_63.txt.AA	40	Significance	Observed	7	0.285212
AMIGO2.SeqId_14134_49.txt.EA	AMIGO2.SeqId_14134_49.txt.AA	7	Direction	Expected	6.87698	#N/A
AMIGO2.SeqId_14134_49.txt.EA	AMIGO2.SeqId_14134_49.txt.AA	7	Direction	Observed	5	0.727063
AMIGO2.SeqId_14134_49.txt.EA	AMIGO2.SeqId_14134_49.txt.AA	7	Significance	Expected	2.86587	#N/A
AMIGO2.SeqId_14134_49.txt.EA	AMIGO2.SeqId_14134_49.txt.AA	7	Significance	Observed	0	0
AMY1A.SeqId_7918_114.txt.EA	AMY1A.SeqId_7918_114.txt.AA	199	Direction	Expected	198.023	#N/A
AMY1A.SeqId_7918_114.txt.EA	AMY1A.SeqId_7918_114.txt.AA	199	Direction	Observed	155	0.782737
AMY1A.SeqId_7918_114.txt.EA	AMY1A.SeqId_7918_114.txt.AA	199	Significance	Expected	66.8413	#N/A
AMY1A.SeqId_7918_114.txt.EA	AMY1A.SeqId_7918_114.txt.AA	199	Significance	Observed	9	0.134647
AMY2A.SeqId_18917_53.txt.EA	AMY2A.SeqId_18917_53.txt.AA	237	Direction	Expected	236.034	#N/A
AMY2A.SeqId_18917_53.txt.EA	AMY2A.SeqId_18917_53.txt.AA	237	Direction	Observed	168	0.711761
AMY2A.SeqId_18917_53.txt.EA	AMY2A.SeqId_18917_53.txt.AA	237	Significance	Expected	168.82	#N/A
AMY2A.SeqId_18917_53.txt.EA	AMY2A.SeqId_18917_53.txt.AA	237	Significance	Observed	21	0.124393
AMY2B.SeqId_15556_49.txt.EA	AMY2B.SeqId_15556_49.txt.AA	230	Direction	Expected	229.569	#N/A
AMY2B.SeqId_15556_49.txt.EA	AMY2B.SeqId_15556_49.txt.AA	230	Direction	Observed	162	0.705672
AMY2B.SeqId_15556_49.txt.EA	AMY2B.SeqId_15556_49.txt.AA	230	Significance	Expected	161.323	#N/A
AMY2B.SeqId_15556_49.txt.EA	AMY2B.SeqId_15556_49.txt.AA	230	Significance	Observed	17	0.105378
ANG.SeqId_4874_3.txt.EA	ANG.SeqId_4874_3.txt.AA	58	Direction	Expected	57.838	#N/A
ANG.SeqId_4874_3.txt.EA	ANG.SeqId_4874_3.txt.AA	58	Direction	Observed	49	0.847194
ANG.SeqId_4874_3.txt.EA	ANG.SeqId_4874_3.txt.AA	58	Significance	Expected	42.6993	#N/A
ANG.SeqId_4874_3.txt.EA	ANG.SeqId_4874_3.txt.AA	58	Significance	Observed	30	0.702588
ANGPTL1.SeqId_11142_11.txt.EA	ANGPTL1.SeqId_11142_11.txt.AA	91	Direction	Expected	90.3319	#N/A
ANGPTL1.SeqId_11142_11.txt.EA	ANGPTL1.SeqId_11142_11.txt.AA	91	Direction	Observed	72	0.79706
ANGPTL1.SeqId_11142_11.txt.EA	ANGPTL1.SeqId_11142_11.txt.AA	91	Significance	Expected	51.757	#N/A
ANGPTL1.SeqId_11142_11.txt.EA	ANGPTL1.SeqId_11142_11.txt.AA	91	Significance	Observed	32	0.618273
ANGPTL3.SeqId_10391_1.txt.EA	ANGPTL3.SeqId_10391_1.txt.AA	47	Direction	Expected	46.3973	#N/A
ANGPTL3.SeqId_10391_1.txt.EA	ANGPTL3.SeqId_10391_1.txt.AA	47	Direction	Observed	31	0.668142
ANGPTL3.SeqId_10391_1.txt.EA	ANGPTL3.SeqId_10391_1.txt.AA	47	Significance	Expected	29.0251	#N/A
ANGPTL3.SeqId_10391_1.txt.EA	ANGPTL3.SeqId_10391_1.txt.AA	47	Significance	Observed	23	0.792419
ANTXR2.SeqId_15559_5.txt.EA	ANTXR2.SeqId_15559_5.txt.AA	75	Direction	Expected	74.5275	#N/A
ANTXR2.SeqId_15559_5.txt.EA	ANTXR2.SeqId_15559_5.txt.AA	75	Direction	Observed	59	0.791654
ANTXR2.SeqId_15559_5.txt.EA	ANTXR2.SeqId_15559_5.txt.AA	75	Significance	Expected	46.1931	#N/A
ANTXR2.SeqId_15559_5.txt.EA	ANTXR2.SeqId_15559_5.txt.AA	75	Significance	Observed	20	0.432965
ANXA1.SeqId_4960_72.txt.EA	ANXA1.SeqId_4960_72.txt.AA	10	Direction	Expected	9.9985	#N/A
ANXA1.SeqId_4960_72.txt.EA	ANXA1.SeqId_4960_72.txt.AA	10	Direction	Observed	9	0.900135
ANXA1.SeqId_4960_72.txt.EA	ANXA1.SeqId_4960_72.txt.AA	10	Significance	Expected	8.76792	#N/A
ANXA1.SeqId_4960_72.txt.EA	ANXA1.SeqId_4960_72.txt.AA	10	Significance	Observed	9	1.02647
ANXA11.SeqId_17513_11.txt.EA	ANXA11.SeqId_17513_11.txt.AA	220	Direction	Expected	219.337	#N/A
ANXA11.SeqId_17513_11.txt.EA	ANXA11.SeqId_17513_11.txt.AA	220	Direction	Observed	175	0.79786
ANXA11.SeqId_17513_11.txt.EA	ANXA11.SeqId_17513_11.txt.AA	220	Significance	Expected	164.683	#N/A
ANXA11.SeqId_17513_11.txt.EA	ANXA11.SeqId_17513_11.txt.AA	220	Significance	Observed	87	0.528286
ANXA2.SeqId_13700_10.txt.EA	ANXA2.SeqId_13700_10.txt.AA	58	Direction	Expected	57.3924	#N/A
ANXA2.SeqId_13700_10.txt.EA	ANXA2.SeqId_13700_10.txt.AA	58	Direction	Observed	33	0.574989
ANXA2.SeqId_13700_10.txt.EA	ANXA2.SeqId_13700_10.txt.AA	58	Significance	Expected	30.2409	#N/A
ANXA2.SeqId_13700_10.txt.EA	ANXA2.SeqId_13700_10.txt.AA	58	Significance	Observed	12	0.396814
ANXA2.SeqId_4961_17.txt.EA	ANXA2.SeqId_4961_17.txt.AA	37	Direction	Expected	36.8215	#N/A
ANXA2.SeqId_4961_17.txt.EA	ANXA2.SeqId_4961_17.txt.AA	37	Direction	Observed	23	0.624636
ANXA2.SeqId_4961_17.txt.EA	ANXA2.SeqId_4961_17.txt.AA	37	Significance	Expected	17.876	#N/A
ANXA2.SeqId_4961_17.txt.EA	ANXA2.SeqId_4961_17.txt.AA	37	Significance	Observed	2	0.111882
ANXA4.SeqId_17164_15.txt.EA	ANXA4.SeqId_17164_15.txt.AA	66	Direction	Expected	65.5403	#N/A
ANXA4.SeqId_17164_15.txt.EA	ANXA4.SeqId_17164_15.txt.AA	66	Direction	Observed	44	0.671342
ANXA4.SeqId_17164_15.txt.EA	ANXA4.SeqId_17164_15.txt.AA	66	Significance	Expected	44.7541	#N/A
ANXA4.SeqId_17164_15.txt.EA	ANXA4.SeqId_17164_15.txt.AA	66	Significance	Observed	27	0.603297
AOC1.SeqId_15486_126.txt.EA	AOC1.SeqId_15486_126.txt.AA	92	Direction	Expected	91.9095	#N/A
AOC1.SeqId_15486_126.txt.EA	AOC1.SeqId_15486_126.txt.AA	92	Direction	Observed	58	0.631056
AOC1.SeqId_15486_126.txt.EA	AOC1.SeqId_15486_126.txt.AA	92	Significance	Expected	74.0662	#N/A
AOC1.SeqId_15486_126.txt.EA	AOC1.SeqId_15486_126.txt.AA	92	Significance	Observed	49	0.661571
AP1G2.SeqId_12714_38.txt.EA	AP1G2.SeqId_12714_38.txt.AA	6	Direction	Expected	5.97722	#N/A
AP1G2.SeqId_12714_38.txt.EA	AP1G2.SeqId_12714_38.txt.AA	6	Direction	Observed	6	1.00381
AP1G2.SeqId_12714_38.txt.EA	AP1G2.SeqId_12714_38.txt.AA	6	Significance	Expected	4.77234	#N/A
AP1G2.SeqId_12714_38.txt.EA	AP1G2.SeqId_12714_38.txt.AA	6	Significance	Observed	3	0.628622
APLP2.SeqId_10627_87.txt.EA	APLP2.SeqId_10627_87.txt.AA	19	Direction	Expected	18.9999	#N/A
APLP2.SeqId_10627_87.txt.EA	APLP2.SeqId_10627_87.txt.AA	19	Direction	Observed	15	0.789479
APLP2.SeqId_10627_87.txt.EA	APLP2.SeqId_10627_87.txt.AA	19	Significance	Expected	18.5231	#N/A
APLP2.SeqId_10627_87.txt.EA	APLP2.SeqId_10627_87.txt.AA	19	Significance	Observed	16	0.863784
APOA1BP.SeqId_16621_77.txt.EA	APOA1BP.SeqId_16621_77.txt.AA	35	Direction	Expected	34.6996	#N/A
APOA1BP.SeqId_16621_77.txt.EA	APOA1BP.SeqId_16621_77.txt.AA	35	Direction	Observed	21	0.605195
APOA1BP.SeqId_16621_77.txt.EA	APOA1BP.SeqId_16621_77.txt.AA	35	Significance	Expected	27.484	#N/A
APOA1BP.SeqId_16621_77.txt.EA	APOA1BP.SeqId_16621_77.txt.AA	35	Significance	Observed	25	0.909621
APOA4.SeqId_17685_9.txt.EA	APOA4.SeqId_17685_9.txt.AA	27	Direction	Expected	26.6227	#N/A
APOA4.SeqId_17685_9.txt.EA	APOA4.SeqId_17685_9.txt.AA	27	Direction	Observed	16	0.60099
APOA4.SeqId_17685_9.txt.EA	APOA4.SeqId_17685_9.txt.AA	27	Significance	Expected	9.3165	#N/A
APOA4.SeqId_17685_9.txt.EA	APOA4.SeqId_17685_9.txt.AA	27	Significance	Observed	0	0
APOA5.SeqId_15363_32.txt.EA	APOA5.SeqId_15363_32.txt.AA	97	Direction	Expected	96.7424	#N/A
APOA5.SeqId_15363_32.txt.EA	APOA5.SeqId_15363_32.txt.AA	97	Direction	Observed	76	0.785591
APOA5.SeqId_15363_32.txt.EA	APOA5.SeqId_15363_32.txt.AA	97	Significance	Expected	69.6536	#N/A
APOA5.SeqId_15363_32.txt.EA	APOA5.SeqId_15363_32.txt.AA	97	Significance	Observed	31	0.44506
APOBEC3G.SeqId_13930_3.txt.EA	APOBEC3G.SeqId_13930_3.txt.AA	25	Direction	Expected	24.8377	#N/A
APOBEC3G.SeqId_13930_3.txt.EA	APOBEC3G.SeqId_13930_3.txt.AA	25	Direction	Observed	19	0.764965
APOBEC3G.SeqId_13930_3.txt.EA	APOBEC3G.SeqId_13930_3.txt.AA	25	Significance	Expected	17.4533	#N/A
APOBEC3G.SeqId_13930_3.txt.EA	APOBEC3G.SeqId_13930_3.txt.AA	25	Significance	Observed	12	0.68755
APOC1.SeqId_15364_101.txt.EA	APOC1.SeqId_15364_101.txt.AA	19	Direction	Expected	18.8332	#N/A
APOC1.SeqId_15364_101.txt.EA	APOC1.SeqId_15364_101.txt.AA	19	Direction	Observed	11	0.584076
APOC1.SeqId_15364_101.txt.EA	APOC1.SeqId_15364_101.txt.AA	19	Significance	Expected	11.6449	#N/A
APOC1.SeqId_15364_101.txt.EA	APOC1.SeqId_15364_101.txt.AA	19	Significance	Observed	8	0.686994
APOF.SeqId_12370_30.txt.EA	APOF.SeqId_12370_30.txt.AA	19	Direction	Expected	18.7845	#N/A
APOF.SeqId_12370_30.txt.EA	APOF.SeqId_12370_30.txt.AA	19	Direction	Observed	13	0.692061
APOF.SeqId_12370_30.txt.EA	APOF.SeqId_12370_30.txt.AA	19	Significance	Expected	9.23039	#N/A
APOF.SeqId_12370_30.txt.EA	APOF.SeqId_12370_30.txt.AA	19	Significance	Observed	3	0.325013
APOH.SeqId_8288_27.txt.EA	APOH.SeqId_8288_27.txt.AA	44	Direction	Expected	43.796	#N/A
APOH.SeqId_8288_27.txt.EA	APOH.SeqId_8288_27.txt.AA	44	Direction	Observed	33	0.753494
APOH.SeqId_8288_27.txt.EA	APOH.SeqId_8288_27.txt.AA	44	Significance	Expected	27.6881	#N/A
APOH.SeqId_8288_27.txt.EA	APOH.SeqId_8288_27.txt.AA	44	Significance	Observed	1	0.0361166
APOL1.SeqId_11510_31.txt.EA	APOL1.SeqId_11510_31.txt.AA	27	Direction	Expected	26.987	#N/A
APOL1.SeqId_11510_31.txt.EA	APOL1.SeqId_11510_31.txt.AA	27	Direction	Observed	14	0.518769
APOL1.SeqId_11510_31.txt.EA	APOL1.SeqId_11510_31.txt.AA	27	Significance	Expected	24.0179	#N/A
APOL1.SeqId_11510_31.txt.EA	APOL1.SeqId_11510_31.txt.AA	27	Significance	Observed	20	0.832712
APOL3.SeqId_16823_75.txt.EA	APOL3.SeqId_16823_75.txt.AA	99	Direction	Expected	98.4389	#N/A
APOL3.SeqId_16823_75.txt.EA	APOL3.SeqId_16823_75.txt.AA	99	Direction	Observed	72	0.731418
APOL3.SeqId_16823_75.txt.EA	APOL3.SeqId_16823_75.txt.AA	99	Significance	Expected	65.7533	#N/A
APOL3.SeqId_16823_75.txt.EA	APOL3.SeqId_16823_75.txt.AA	99	Significance	Observed	32	0.486667
APOM.SeqId_10445_20.txt.EA	APOM.SeqId_10445_20.txt.AA	124	Direction	Expected	123.321	#N/A
APOM.SeqId_10445_20.txt.EA	APOM.SeqId_10445_20.txt.AA	124	Direction	Observed	96	0.778455
APOM.SeqId_10445_20.txt.EA	APOM.SeqId_10445_20.txt.AA	124	Significance	Expected	55.6418	#N/A
APOM.SeqId_10445_20.txt.EA	APOM.SeqId_10445_20.txt.AA	124	Significance	Observed	35	0.629023
APP.SeqId_3171_57.txt.EA	APP.SeqId_3171_57.txt.AA	15	Direction	Expected	14.8255	#N/A
APP.SeqId_3171_57.txt.EA	APP.SeqId_3171_57.txt.AA	15	Direction	Observed	9	0.607063
APP.SeqId_3171_57.txt.EA	APP.SeqId_3171_57.txt.AA	15	Significance	Expected	9.45471	#N/A
APP.SeqId_3171_57.txt.EA	APP.SeqId_3171_57.txt.AA	15	Significance	Observed	8	0.846139
APRT.SeqId_10088_37.txt.EA	APRT.SeqId_10088_37.txt.AA	8	Direction	Expected	7.99238	#N/A
APRT.SeqId_10088_37.txt.EA	APRT.SeqId_10088_37.txt.AA	8	Direction	Observed	7	0.875834
APRT.SeqId_10088_37.txt.EA	APRT.SeqId_10088_37.txt.AA	8	Significance	Expected	5.29093	#N/A
APRT.SeqId_10088_37.txt.EA	APRT.SeqId_10088_37.txt.AA	8	Significance	Observed	6	1.13402
ARHGAP25.SeqId_11333_82.txt.EA	ARHGAP25.SeqId_11333_82.txt.AA	39	Direction	Expected	38.5818	#N/A
ARHGAP25.SeqId_11333_82.txt.EA	ARHGAP25.SeqId_11333_82.txt.AA	39	Direction	Observed	33	0.855326
ARHGAP25.SeqId_11333_82.txt.EA	ARHGAP25.SeqId_11333_82.txt.AA	39	Significance	Expected	26.9652	#N/A
ARHGAP25.SeqId_11333_82.txt.EA	ARHGAP25.SeqId_11333_82.txt.AA	39	Significance	Observed	14	0.519187
ARL3.SeqId_12571_14.txt.EA	ARL3.SeqId_12571_14.txt.AA	90	Direction	Expected	89.3629	#N/A
ARL3.SeqId_12571_14.txt.EA	ARL3.SeqId_12571_14.txt.AA	90	Direction	Observed	80	0.895226
ARL3.SeqId_12571_14.txt.EA	ARL3.SeqId_12571_14.txt.AA	90	Significance	Expected	54.0415	#N/A
ARL3.SeqId_12571_14.txt.EA	ARL3.SeqId_12571_14.txt.AA	90	Significance	Observed	35	0.647651
ARRB1.SeqId_12643_4.txt.EA	ARRB1.SeqId_12643_4.txt.AA	48	Direction	Expected	47.5902	#N/A
ARRB1.SeqId_12643_4.txt.EA	ARRB1.SeqId_12643_4.txt.AA	48	Direction	Observed	39	0.819496
ARRB1.SeqId_12643_4.txt.EA	ARRB1.SeqId_12643_4.txt.AA	48	Significance	Expected	31.9617	#N/A
ARRB1.SeqId_12643_4.txt.EA	ARRB1.SeqId_12643_4.txt.AA	48	Significance	Observed	17	0.531886
ARSK.SeqId_8269_327.txt.EA	ARSK.SeqId_8269_327.txt.AA	4	Direction	Expected	3.92987	#N/A
ARSK.SeqId_8269_327.txt.EA	ARSK.SeqId_8269_327.txt.AA	4	Direction	Observed	3	0.763383
ARSK.SeqId_8269_327.txt.EA	ARSK.SeqId_8269_327.txt.AA	4	Significance	Expected	1.41985	#N/A
ARSK.SeqId_8269_327.txt.EA	ARSK.SeqId_8269_327.txt.AA	4	Significance	Observed	1	0.704301
ART3.SeqId_7970_315.txt.EA	ART3.SeqId_7970_315.txt.AA	81	Direction	Expected	80.8008	#N/A
ART3.SeqId_7970_315.txt.EA	ART3.SeqId_7970_315.txt.AA	81	Direction	Observed	59	0.73019
ART3.SeqId_7970_315.txt.EA	ART3.SeqId_7970_315.txt.AA	81	Significance	Expected	57.9544	#N/A
ART3.SeqId_7970_315.txt.EA	ART3.SeqId_7970_315.txt.AA	81	Significance	Observed	41	0.707453
ART4.SeqId_6576_1.txt.EA	ART4.SeqId_6576_1.txt.AA	213	Direction	Expected	211.847	#N/A
ART4.SeqId_6576_1.txt.EA	ART4.SeqId_6576_1.txt.AA	213	Direction	Observed	154	0.726939
ART4.SeqId_6576_1.txt.EA	ART4.SeqId_6576_1.txt.AA	213	Significance	Expected	147.898	#N/A
ART4.SeqId_6576_1.txt.EA	ART4.SeqId_6576_1.txt.AA	213	Significance	Observed	88	0.595006
AS3MT.SeqId_18417_3.txt.EA	AS3MT.SeqId_18417_3.txt.AA	1	Direction	Expected	0.999834	#N/A
AS3MT.SeqId_18417_3.txt.EA	AS3MT.SeqId_18417_3.txt.AA	1	Direction	Observed	1	1.00017
AS3MT.SeqId_18417_3.txt.EA	AS3MT.SeqId_18417_3.txt.AA	1	Significance	Expected	0.911221	#N/A
AS3MT.SeqId_18417_3.txt.EA	AS3MT.SeqId_18417_3.txt.AA	1	Significance	Observed	1	1.09743
ASAH2.SeqId_3212_30.txt.EA	ASAH2.SeqId_3212_30.txt.AA	297	Direction	Expected	296.692	#N/A
ASAH2.SeqId_3212_30.txt.EA	ASAH2.SeqId_3212_30.txt.AA	297	Direction	Observed	189	0.637024
ASAH2.SeqId_3212_30.txt.EA	ASAH2.SeqId_3212_30.txt.AA	297	Significance	Expected	263.907	#N/A
ASAH2.SeqId_3212_30.txt.EA	ASAH2.SeqId_3212_30.txt.AA	297	Significance	Observed	225	0.852572
ASGR1.SeqId_5452_71.txt.EA	ASGR1.SeqId_5452_71.txt.AA	15	Direction	Expected	14.8149	#N/A
ASGR1.SeqId_5452_71.txt.EA	ASGR1.SeqId_5452_71.txt.AA	15	Direction	Observed	9	0.607496
ASGR1.SeqId_5452_71.txt.EA	ASGR1.SeqId_5452_71.txt.AA	15	Significance	Expected	6.92463	#N/A
ASGR1.SeqId_5452_71.txt.EA	ASGR1.SeqId_5452_71.txt.AA	15	Significance	Observed	5	0.72206
ASIP.SeqId_5676_54.txt.EA	ASIP.SeqId_5676_54.txt.AA	130	Direction	Expected	129.472	#N/A
ASIP.SeqId_5676_54.txt.EA	ASIP.SeqId_5676_54.txt.AA	130	Direction	Observed	94	0.726023
ASIP.SeqId_5676_54.txt.EA	ASIP.SeqId_5676_54.txt.AA	130	Significance	Expected	88.7136	#N/A
ASIP.SeqId_5676_54.txt.EA	ASIP.SeqId_5676_54.txt.AA	130	Significance	Observed	49	0.552339
ASPH.SeqId_6998_106.txt.EA	ASPH.SeqId_6998_106.txt.AA	21	Direction	Expected	20.8979	#N/A
ASPH.SeqId_6998_106.txt.EA	ASPH.SeqId_6998_106.txt.AA	21	Direction	Observed	13	0.622073
ASPH.SeqId_6998_106.txt.EA	ASPH.SeqId_6998_106.txt.AA	21	Significance	Expected	15.3862	#N/A
ASPH.SeqId_6998_106.txt.EA	ASPH.SeqId_6998_106.txt.AA	21	Significance	Observed	1	0.0649934
ASPN.SeqId_6451_64.txt.EA	ASPN.SeqId_6451_64.txt.AA	122	Direction	Expected	121.052	#N/A
ASPN.SeqId_6451_64.txt.EA	ASPN.SeqId_6451_64.txt.AA	122	Direction	Observed	89	0.73522
ASPN.SeqId_6451_64.txt.EA	ASPN.SeqId_6451_64.txt.AA	122	Significance	Expected	84.9348	#N/A
ASPN.SeqId_6451_64.txt.EA	ASPN.SeqId_6451_64.txt.AA	122	Significance	Observed	40	0.470949
ATP1B2.SeqId_7218_87.txt.EA	ATP1B2.SeqId_7218_87.txt.AA	86	Direction	Expected	85.3685	#N/A
ATP1B2.SeqId_7218_87.txt.EA	ATP1B2.SeqId_7218_87.txt.AA	86	Direction	Observed	55	0.644266
ATP1B2.SeqId_7218_87.txt.EA	ATP1B2.SeqId_7218_87.txt.AA	86	Significance	Expected	58.7625	#N/A
ATP1B2.SeqId_7218_87.txt.EA	ATP1B2.SeqId_7218_87.txt.AA	86	Significance	Observed	36	0.612636
ATRN.SeqId_15499_11.txt.EA	ATRN.SeqId_15499_11.txt.AA	64	Direction	Expected	63.4105	#N/A
ATRN.SeqId_15499_11.txt.EA	ATRN.SeqId_15499_11.txt.AA	64	Direction	Observed	50	0.788512
ATRN.SeqId_15499_11.txt.EA	ATRN.SeqId_15499_11.txt.AA	64	Significance	Expected	35.8498	#N/A
ATRN.SeqId_15499_11.txt.EA	ATRN.SeqId_15499_11.txt.AA	64	Significance	Observed	23	0.641566
ATXN3.SeqId_16825_20.txt.EA	ATXN3.SeqId_16825_20.txt.AA	126	Direction	Expected	124.787	#N/A
ATXN3.SeqId_16825_20.txt.EA	ATXN3.SeqId_16825_20.txt.AA	126	Direction	Observed	103	0.825409
ATXN3.SeqId_16825_20.txt.EA	ATXN3.SeqId_16825_20.txt.AA	126	Significance	Expected	80.1903	#N/A
ATXN3.SeqId_16825_20.txt.EA	ATXN3.SeqId_16825_20.txt.AA	126	Significance	Observed	52	0.648457
B3GAT3.SeqId_6897_38.txt.EA	B3GAT3.SeqId_6897_38.txt.AA	26	Direction	Expected	25.7002	#N/A
B3GAT3.SeqId_6897_38.txt.EA	B3GAT3.SeqId_6897_38.txt.AA	26	Direction	Observed	25	0.972757
B3GAT3.SeqId_6897_38.txt.EA	B3GAT3.SeqId_6897_38.txt.AA	26	Significance	Expected	15.5488	#N/A
B3GAT3.SeqId_6897_38.txt.EA	B3GAT3.SeqId_6897_38.txt.AA	26	Significance	Observed	13	0.836076
B3GNT2.SeqId_7980_72.txt.EA	B3GNT2.SeqId_7980_72.txt.AA	74	Direction	Expected	73.6141	#N/A
B3GNT2.SeqId_7980_72.txt.EA	B3GNT2.SeqId_7980_72.txt.AA	74	Direction	Observed	51	0.692802
B3GNT2.SeqId_7980_72.txt.EA	B3GNT2.SeqId_7980_72.txt.AA	74	Significance	Expected	35.8376	#N/A
B3GNT2.SeqId_7980_72.txt.EA	B3GNT2.SeqId_7980_72.txt.AA	74	Significance	Observed	4	0.111615
B4GALT1.SeqId_13381_49.txt.EA	B4GALT1.SeqId_13381_49.txt.AA	34	Direction	Expected	33.8134	#N/A
B4GALT1.SeqId_13381_49.txt.EA	B4GALT1.SeqId_13381_49.txt.AA	34	Direction	Observed	25	0.739353
B4GALT1.SeqId_13381_49.txt.EA	B4GALT1.SeqId_13381_49.txt.AA	34	Significance	Expected	25.9382	#N/A
B4GALT1.SeqId_13381_49.txt.EA	B4GALT1.SeqId_13381_49.txt.AA	34	Significance	Observed	20	0.771065
B4GALT2.SeqId_9595_11.txt.EA	B4GALT2.SeqId_9595_11.txt.AA	37	Direction	Expected	36.5399	#N/A
B4GALT2.SeqId_9595_11.txt.EA	B4GALT2.SeqId_9595_11.txt.AA	37	Direction	Observed	29	0.793654
B4GALT2.SeqId_9595_11.txt.EA	B4GALT2.SeqId_9595_11.txt.AA	37	Significance	Expected	26.2402	#N/A
B4GALT2.SeqId_9595_11.txt.EA	B4GALT2.SeqId_9595_11.txt.AA	37	Significance	Observed	18	0.68597
B4GALT6.SeqId_10832_24.txt.EA	B4GALT6.SeqId_10832_24.txt.AA	64	Direction	Expected	63.2996	#N/A
B4GALT6.SeqId_10832_24.txt.EA	B4GALT6.SeqId_10832_24.txt.AA	64	Direction	Observed	38	0.600319
B4GALT6.SeqId_10832_24.txt.EA	B4GALT6.SeqId_10832_24.txt.AA	64	Significance	Expected	36.4063	#N/A
B4GALT6.SeqId_10832_24.txt.EA	B4GALT6.SeqId_10832_24.txt.AA	64	Significance	Observed	10	0.274678
BCAN.SeqId_3461_58.txt.EA	BCAN.SeqId_3461_58.txt.AA	13	Direction	Expected	12.7098	#N/A
BCAN.SeqId_3461_58.txt.EA	BCAN.SeqId_3461_58.txt.AA	13	Direction	Observed	11	0.865476
BCAN.SeqId_3461_58.txt.EA	BCAN.SeqId_3461_58.txt.AA	13	Significance	Expected	6.55466	#N/A
BCAN.SeqId_3461_58.txt.EA	BCAN.SeqId_3461_58.txt.AA	13	Significance	Observed	7	1.06794
BCHE.SeqId_15514_26.txt.EA	BCHE.SeqId_15514_26.txt.AA	77	Direction	Expected	76.2427	#N/A
BCHE.SeqId_15514_26.txt.EA	BCHE.SeqId_15514_26.txt.AA	77	Direction	Observed	49	0.642684
BCHE.SeqId_15514_26.txt.EA	BCHE.SeqId_15514_26.txt.AA	77	Significance	Expected	50.4752	#N/A
BCHE.SeqId_15514_26.txt.EA	BCHE.SeqId_15514_26.txt.AA	77	Significance	Observed	33	0.653786
BDH2.SeqId_17329_2.txt.EA	BDH2.SeqId_17329_2.txt.AA	42	Direction	Expected	41.7035	#N/A
BDH2.SeqId_17329_2.txt.EA	BDH2.SeqId_17329_2.txt.AA	42	Direction	Observed	31	0.743344
BDH2.SeqId_17329_2.txt.EA	BDH2.SeqId_17329_2.txt.AA	42	Significance	Expected	24.9562	#N/A
BDH2.SeqId_17329_2.txt.EA	BDH2.SeqId_17329_2.txt.AA	42	Significance	Observed	14	0.560982
BLVRA.SeqId_11382_5.txt.EA	BLVRA.SeqId_11382_5.txt.AA	25	Direction	Expected	24.7253	#N/A
BLVRA.SeqId_11382_5.txt.EA	BLVRA.SeqId_11382_5.txt.AA	25	Direction	Observed	16	0.64711
BLVRA.SeqId_11382_5.txt.EA	BLVRA.SeqId_11382_5.txt.AA	25	Significance	Expected	9.41487	#N/A
BLVRA.SeqId_11382_5.txt.EA	BLVRA.SeqId_11382_5.txt.AA	25	Significance	Observed	6	0.63729
BLVRB.SeqId_17148_7.txt.EA	BLVRB.SeqId_17148_7.txt.AA	3	Direction	Expected	2.99715	#N/A
BLVRB.SeqId_17148_7.txt.EA	BLVRB.SeqId_17148_7.txt.AA	3	Direction	Observed	1	0.333651
BLVRB.SeqId_17148_7.txt.EA	BLVRB.SeqId_17148_7.txt.AA	3	Significance	Expected	2.20968	#N/A
BLVRB.SeqId_17148_7.txt.EA	BLVRB.SeqId_17148_7.txt.AA	3	Significance	Observed	0	0
BMP1.SeqId_3348_49.txt.EA	BMP1.SeqId_3348_49.txt.AA	7	Direction	Expected	6.86895	#N/A
BMP1.SeqId_3348_49.txt.EA	BMP1.SeqId_3348_49.txt.AA	7	Direction	Observed	6	0.873496
BMP1.SeqId_3348_49.txt.EA	BMP1.SeqId_3348_49.txt.AA	7	Significance	Expected	2.93454	#N/A
BMP1.SeqId_3348_49.txt.EA	BMP1.SeqId_3348_49.txt.AA	7	Significance	Observed	1	0.340768
BMPER.SeqId_15368_3.txt.EA	BMPER.SeqId_15368_3.txt.AA	36	Direction	Expected	35.7438	#N/A
BMPER.SeqId_15368_3.txt.EA	BMPER.SeqId_15368_3.txt.AA	36	Direction	Observed	23	0.643468
BMPER.SeqId_15368_3.txt.EA	BMPER.SeqId_15368_3.txt.AA	36	Significance	Expected	22.7961	#N/A
BMPER.SeqId_15368_3.txt.EA	BMPER.SeqId_15368_3.txt.AA	36	Significance	Observed	8	0.350938
BOC.SeqId_4328_2.txt.EA	BOC.SeqId_4328_2.txt.AA	26	Direction	Expected	25.7862	#N/A
BOC.SeqId_4328_2.txt.EA	BOC.SeqId_4328_2.txt.AA	26	Direction	Observed	20	0.775608
BOC.SeqId_4328_2.txt.EA	BOC.SeqId_4328_2.txt.AA	26	Significance	Expected	16.5208	#N/A
BOC.SeqId_4328_2.txt.EA	BOC.SeqId_4328_2.txt.AA	26	Significance	Observed	8	0.484238
BOLA1.SeqId_15370_5.txt.EA	BOLA1.SeqId_15370_5.txt.AA	112	Direction	Expected	111.53	#N/A
BOLA1.SeqId_15370_5.txt.EA	BOLA1.SeqId_15370_5.txt.AA	112	Direction	Observed	99	0.88765
BOLA1.SeqId_15370_5.txt.EA	BOLA1.SeqId_15370_5.txt.AA	112	Significance	Expected	91.5123	#N/A
BOLA1.SeqId_15370_5.txt.EA	BOLA1.SeqId_15370_5.txt.AA	112	Significance	Observed	67	0.732142
BPI.SeqId_4126_22.txt.EA	BPI.SeqId_4126_22.txt.AA	62	Direction	Expected	61.615	#N/A
BPI.SeqId_4126_22.txt.EA	BPI.SeqId_4126_22.txt.AA	62	Direction	Observed	52	0.84395
BPI.SeqId_4126_22.txt.EA	BPI.SeqId_4126_22.txt.AA	62	Significance	Expected	47.1542	#N/A
BPI.SeqId_4126_22.txt.EA	BPI.SeqId_4126_22.txt.AA	62	Significance	Observed	33	0.699832
BPIFB1.SeqId_15367_38.txt.EA	BPIFB1.SeqId_15367_38.txt.AA	42	Direction	Expected	41.4028	#N/A
BPIFB1.SeqId_15367_38.txt.EA	BPIFB1.SeqId_15367_38.txt.AA	42	Direction	Observed	35	0.845353
BPIFB1.SeqId_15367_38.txt.EA	BPIFB1.SeqId_15367_38.txt.AA	42	Significance	Expected	21.4988	#N/A
BPIFB1.SeqId_15367_38.txt.EA	BPIFB1.SeqId_15367_38.txt.AA	42	Significance	Observed	14	0.651201
BPNT1.SeqId_17814_8.txt.EA	BPNT1.SeqId_17814_8.txt.AA	18	Direction	Expected	17.8466	#N/A
BPNT1.SeqId_17814_8.txt.EA	BPNT1.SeqId_17814_8.txt.AA	18	Direction	Observed	14	0.784463
BPNT1.SeqId_17814_8.txt.EA	BPNT1.SeqId_17814_8.txt.AA	18	Significance	Expected	9.40184	#N/A
BPNT1.SeqId_17814_8.txt.EA	BPNT1.SeqId_17814_8.txt.AA	18	Significance	Observed	1	0.106362
BST1.SeqId_4535_50.txt.EA	BST1.SeqId_4535_50.txt.AA	211	Direction	Expected	210.19	#N/A
BST1.SeqId_4535_50.txt.EA	BST1.SeqId_4535_50.txt.AA	211	Direction	Observed	179	0.851612
BST1.SeqId_4535_50.txt.EA	BST1.SeqId_4535_50.txt.AA	211	Significance	Expected	158.973	#N/A
BST1.SeqId_4535_50.txt.EA	BST1.SeqId_4535_50.txt.AA	211	Significance	Observed	155	0.975007
BTD.SeqId_15644_1.txt.EA	BTD.SeqId_15644_1.txt.AA	85	Direction	Expected	84.4092	#N/A
BTD.SeqId_15644_1.txt.EA	BTD.SeqId_15644_1.txt.AA	85	Direction	Observed	64	0.758211
BTD.SeqId_15644_1.txt.EA	BTD.SeqId_15644_1.txt.AA	85	Significance	Expected	50.1096	#N/A
BTD.SeqId_15644_1.txt.EA	BTD.SeqId_15644_1.txt.AA	85	Significance	Observed	34	0.678513
BTN3A3.SeqId_17692_2.txt.EA	BTN3A3.SeqId_17692_2.txt.AA	303	Direction	Expected	301.861	#N/A
BTN3A3.SeqId_17692_2.txt.EA	BTN3A3.SeqId_17692_2.txt.AA	303	Direction	Observed	206	0.682433
BTN3A3.SeqId_17692_2.txt.EA	BTN3A3.SeqId_17692_2.txt.AA	303	Significance	Expected	235.061	#N/A
BTN3A3.SeqId_17692_2.txt.EA	BTN3A3.SeqId_17692_2.txt.AA	303	Significance	Observed	114	0.484981
C10orf54.SeqId_11531_24.txt.EA	C10orf54.SeqId_11531_24.txt.AA	58	Direction	Expected	57.4873	#N/A
C10orf54.SeqId_11531_24.txt.EA	C10orf54.SeqId_11531_24.txt.AA	58	Direction	Observed	45	0.782782
C10orf54.SeqId_11531_24.txt.EA	C10orf54.SeqId_11531_24.txt.AA	58	Significance	Expected	32.4393	#N/A
C10orf54.SeqId_11531_24.txt.EA	C10orf54.SeqId_11531_24.txt.AA	58	Significance	Observed	9	0.277441
C10orf54.SeqId_14123_34.txt.EA	C10orf54.SeqId_14123_34.txt.AA	61	Direction	Expected	60.9201	#N/A
C10orf54.SeqId_14123_34.txt.EA	C10orf54.SeqId_14123_34.txt.AA	61	Direction	Observed	51	0.837162
C10orf54.SeqId_14123_34.txt.EA	C10orf54.SeqId_14123_34.txt.AA	61	Significance	Expected	41.8016	#N/A
C10orf54.SeqId_14123_34.txt.EA	C10orf54.SeqId_14123_34.txt.AA	61	Significance	Observed	6	0.143535
C11orf68.SeqId_8307_47.txt.EA	C11orf68.SeqId_8307_47.txt.AA	3	Direction	Expected	2.92145	#N/A
C11orf68.SeqId_8307_47.txt.EA	C11orf68.SeqId_8307_47.txt.AA	3	Direction	Observed	3	1.02689
C11orf68.SeqId_8307_47.txt.EA	C11orf68.SeqId_8307_47.txt.AA	3	Significance	Expected	1.49723	#N/A
C11orf68.SeqId_8307_47.txt.EA	C11orf68.SeqId_8307_47.txt.AA	3	Significance	Observed	1	0.667898
C1QC.SeqId_14100_63.txt.EA	C1QC.SeqId_14100_63.txt.AA	71	Direction	Expected	70.6147	#N/A
C1QC.SeqId_14100_63.txt.EA	C1QC.SeqId_14100_63.txt.AA	71	Direction	Observed	45	0.637261
C1QC.SeqId_14100_63.txt.EA	C1QC.SeqId_14100_63.txt.AA	71	Significance	Expected	48.6749	#N/A
C1QC.SeqId_14100_63.txt.EA	C1QC.SeqId_14100_63.txt.AA	71	Significance	Observed	40	0.821779
C1QL1.SeqId_6404_20.txt.EA	C1QL1.SeqId_6404_20.txt.AA	85	Direction	Expected	84.6005	#N/A
C1QL1.SeqId_6404_20.txt.EA	C1QL1.SeqId_6404_20.txt.AA	85	Direction	Observed	55	0.650114
C1QL1.SeqId_6404_20.txt.EA	C1QL1.SeqId_6404_20.txt.AA	85	Significance	Expected	56.009	#N/A
C1QL1.SeqId_6404_20.txt.EA	C1QL1.SeqId_6404_20.txt.AA	85	Significance	Observed	21	0.37494
C1QTNF5.SeqId_7810_20.txt.EA	C1QTNF5.SeqId_7810_20.txt.AA	10	Direction	Expected	9.9949	#N/A
C1QTNF5.SeqId_7810_20.txt.EA	C1QTNF5.SeqId_7810_20.txt.AA	10	Direction	Observed	8	0.800408
C1QTNF5.SeqId_7810_20.txt.EA	C1QTNF5.SeqId_7810_20.txt.AA	10	Significance	Expected	7.89348	#N/A
C1QTNF5.SeqId_7810_20.txt.EA	C1QTNF5.SeqId_7810_20.txt.AA	10	Significance	Observed	5	0.633434
C1QTNF9.SeqId_16605_2.txt.EA	C1QTNF9.SeqId_16605_2.txt.AA	38	Direction	Expected	37.7695	#N/A
C1QTNF9.SeqId_16605_2.txt.EA	C1QTNF9.SeqId_16605_2.txt.AA	38	Direction	Observed	27	0.714862
C1QTNF9.SeqId_16605_2.txt.EA	C1QTNF9.SeqId_16605_2.txt.AA	38	Significance	Expected	26.3068	#N/A
C1QTNF9.SeqId_16605_2.txt.EA	C1QTNF9.SeqId_16605_2.txt.AA	38	Significance	Observed	11	0.418143
C2.SeqId_3186_2.txt.EA	C2.SeqId_3186_2.txt.AA	497	Direction	Expected	496.119	#N/A
C2.SeqId_3186_2.txt.EA	C2.SeqId_3186_2.txt.AA	497	Direction	Observed	342	0.689351
C2.SeqId_3186_2.txt.EA	C2.SeqId_3186_2.txt.AA	497	Significance	Expected	262.422	#N/A
C2.SeqId_3186_2.txt.EA	C2.SeqId_3186_2.txt.AA	497	Significance	Observed	10	0.0381066
C4BPA.SeqId_9449_150.txt.EA	C4BPA.SeqId_9449_150.txt.AA	31	Direction	Expected	30.9243	#N/A
C4BPA.SeqId_9449_150.txt.EA	C4BPA.SeqId_9449_150.txt.AA	31	Direction	Observed	13	0.420381
C4BPA.SeqId_9449_150.txt.EA	C4BPA.SeqId_9449_150.txt.AA	31	Significance	Expected	23.8028	#N/A
C4BPA.SeqId_9449_150.txt.EA	C4BPA.SeqId_9449_150.txt.AA	31	Significance	Observed	23	0.966274
C5.SeqId_2381_52.txt.EA	C5.SeqId_2381_52.txt.AA	35	Direction	Expected	34.4282	#N/A
C5.SeqId_2381_52.txt.EA	C5.SeqId_2381_52.txt.AA	35	Direction	Observed	24	0.697103
C5.SeqId_2381_52.txt.EA	C5.SeqId_2381_52.txt.AA	35	Significance	Expected	15.2887	#N/A
C5.SeqId_2381_52.txt.EA	C5.SeqId_2381_52.txt.AA	35	Significance	Observed	1	0.0654079
C5.SeqId_2851_63.txt.EA	C5.SeqId_2851_63.txt.AA	19	Direction	Expected	18.9092	#N/A
C5.SeqId_2851_63.txt.EA	C5.SeqId_2851_63.txt.AA	19	Direction	Observed	11	0.581726
C5.SeqId_2851_63.txt.EA	C5.SeqId_2851_63.txt.AA	19	Significance	Expected	10.3655	#N/A
C5.SeqId_2851_63.txt.EA	C5.SeqId_2851_63.txt.AA	19	Significance	Observed	6	0.578846
C6.SeqId_4127_75.txt.EA	C6.SeqId_4127_75.txt.AA	49	Direction	Expected	48.7122	#N/A
C6.SeqId_4127_75.txt.EA	C6.SeqId_4127_75.txt.AA	49	Direction	Observed	34	0.697977
C6.SeqId_4127_75.txt.EA	C6.SeqId_4127_75.txt.AA	49	Significance	Expected	31.5618	#N/A
C6.SeqId_4127_75.txt.EA	C6.SeqId_4127_75.txt.AA	49	Significance	Observed	23	0.728729
C7.SeqId_2888_49.txt.EA	C7.SeqId_2888_49.txt.AA	153	Direction	Expected	152.521	#N/A
C7.SeqId_2888_49.txt.EA	C7.SeqId_2888_49.txt.AA	153	Direction	Observed	94	0.616308
C7.SeqId_2888_49.txt.EA	C7.SeqId_2888_49.txt.AA	153	Significance	Expected	109.502	#N/A
C7.SeqId_2888_49.txt.EA	C7.SeqId_2888_49.txt.AA	153	Significance	Observed	33	0.301364
C8G.SeqId_14708_59.txt.EA	C8G.SeqId_14708_59.txt.AA	59	Direction	Expected	58.8092	#N/A
C8G.SeqId_14708_59.txt.EA	C8G.SeqId_14708_59.txt.AA	59	Direction	Observed	54	0.918224
C8G.SeqId_14708_59.txt.EA	C8G.SeqId_14708_59.txt.AA	59	Significance	Expected	46.7756	#N/A
C8G.SeqId_14708_59.txt.EA	C8G.SeqId_14708_59.txt.AA	59	Significance	Observed	51	1.09031
C9.SeqId_3060_43.txt.EA	C9.SeqId_3060_43.txt.AA	37	Direction	Expected	37.7376	#N/A
C9.SeqId_3060_43.txt.EA	C9.SeqId_3060_43.txt.AA	37	Direction	Observed	28	0.741965
C9.SeqId_3060_43.txt.EA	C9.SeqId_3060_43.txt.AA	37	Significance	Expected	26.2033	#N/A
C9.SeqId_3060_43.txt.EA	C9.SeqId_3060_43.txt.AA	37	Significance	Observed	12	0.457958
CA1.SeqId_4969_2.txt.EA	CA1.SeqId_4969_2.txt.AA	28	Direction	Expected	27.5118	#N/A
CA1.SeqId_4969_2.txt.EA	CA1.SeqId_4969_2.txt.AA	28	Direction	Observed	18	0.654264
CA1.SeqId_4969_2.txt.EA	CA1.SeqId_4969_2.txt.AA	28	Significance	Expected	14.6598	#N/A
CA1.SeqId_4969_2.txt.EA	CA1.SeqId_4969_2.txt.AA	28	Significance	Observed	12	0.818565
CA10.SeqId_13666_222.txt.EA	CA10.SeqId_13666_222.txt.AA	27	Direction	Expected	26.8152	#N/A
CA10.SeqId_13666_222.txt.EA	CA10.SeqId_13666_222.txt.AA	27	Direction	Observed	19	0.708553
CA10.SeqId_13666_222.txt.EA	CA10.SeqId_13666_222.txt.AA	27	Significance	Expected	15.0685	#N/A
CA10.SeqId_13666_222.txt.EA	CA10.SeqId_13666_222.txt.AA	27	Significance	Observed	3	0.199091
CA11.SeqId_8859_51.txt.EA	CA11.SeqId_8859_51.txt.AA	1	Direction	Expected	0.980552	#N/A
CA11.SeqId_8859_51.txt.EA	CA11.SeqId_8859_51.txt.AA	1	Direction	Observed	1	1.01983
CA11.SeqId_8859_51.txt.EA	CA11.SeqId_8859_51.txt.AA	1	Significance	Expected	0.332724	#N/A
CA11.SeqId_8859_51.txt.EA	CA11.SeqId_8859_51.txt.AA	1	Significance	Observed	0	0
CA13.SeqId_3420_21.txt.EA	CA13.SeqId_3420_21.txt.AA	135	Direction	Expected	133.785	#N/A
CA13.SeqId_3420_21.txt.EA	CA13.SeqId_3420_21.txt.AA	135	Direction	Observed	104	0.777365
CA13.SeqId_3420_21.txt.EA	CA13.SeqId_3420_21.txt.AA	135	Significance	Expected	88.5124	#N/A
CA13.SeqId_3420_21.txt.EA	CA13.SeqId_3420_21.txt.AA	135	Significance	Observed	66	0.745658
CA3.SeqId_3799_11.txt.EA	CA3.SeqId_3799_11.txt.AA	36	Direction	Expected	35.6631	#N/A
CA3.SeqId_3799_11.txt.EA	CA3.SeqId_3799_11.txt.AA	36	Direction	Observed	23	0.644924
CA3.SeqId_3799_11.txt.EA	CA3.SeqId_3799_11.txt.AA	36	Significance	Expected	21.4153	#N/A
CA3.SeqId_3799_11.txt.EA	CA3.SeqId_3799_11.txt.AA	36	Significance	Observed	3	0.140087
CA6.SeqId_3352_80.txt.EA	CA6.SeqId_3352_80.txt.AA	78	Direction	Expected	77.613	#N/A
CA6.SeqId_3352_80.txt.EA	CA6.SeqId_3352_80.txt.AA	78	Direction	Observed	45	0.579799
CA6.SeqId_3352_80.txt.EA	CA6.SeqId_3352_80.txt.AA	78	Significance	Expected	57.2156	#N/A
CA6.SeqId_3352_80.txt.EA	CA6.SeqId_3352_80.txt.AA	78	Significance	Observed	28	0.489377
CACNA2D3.SeqId_8885_6.txt.EA	CACNA2D3.SeqId_8885_6.txt.AA	30	Direction	Expected	29.7165	#N/A
CACNA2D3.SeqId_8885_6.txt.EA	CACNA2D3.SeqId_8885_6.txt.AA	30	Direction	Observed	23	0.77398
CACNA2D3.SeqId_8885_6.txt.EA	CACNA2D3.SeqId_8885_6.txt.AA	30	Significance	Expected	16.921	#N/A
CACNA2D3.SeqId_8885_6.txt.EA	CACNA2D3.SeqId_8885_6.txt.AA	30	Significance	Observed	10	0.590981
CACYBP.SeqId_12432_23.txt.EA	CACYBP.SeqId_12432_23.txt.AA	195	Direction	Expected	194.743	#N/A
CACYBP.SeqId_12432_23.txt.EA	CACYBP.SeqId_12432_23.txt.AA	195	Direction	Observed	172	0.883213
CACYBP.SeqId_12432_23.txt.EA	CACYBP.SeqId_12432_23.txt.AA	195	Significance	Expected	168.699	#N/A
CACYBP.SeqId_12432_23.txt.EA	CACYBP.SeqId_12432_23.txt.AA	195	Significance	Observed	156	0.924722
CADM1.SeqId_3326_58.txt.EA	CADM1.SeqId_3326_58.txt.AA	28	Direction	Expected	27.4522	#N/A
CADM1.SeqId_3326_58.txt.EA	CADM1.SeqId_3326_58.txt.AA	28	Direction	Observed	18	0.655686
CADM1.SeqId_3326_58.txt.EA	CADM1.SeqId_3326_58.txt.AA	28	Significance	Expected	12.2131	#N/A
CADM1.SeqId_3326_58.txt.EA	CADM1.SeqId_3326_58.txt.AA	28	Significance	Observed	0	0
CADM2.SeqId_16907_3.txt.EA	CADM2.SeqId_16907_3.txt.AA	11	Direction	Expected	10.8843	#N/A
CADM2.SeqId_16907_3.txt.EA	CADM2.SeqId_16907_3.txt.AA	11	Direction	Observed	8	0.735005
CADM2.SeqId_16907_3.txt.EA	CADM2.SeqId_16907_3.txt.AA	11	Significance	Expected	6.47777	#N/A
CADM2.SeqId_16907_3.txt.EA	CADM2.SeqId_16907_3.txt.AA	11	Significance	Observed	2	0.308748
CALCOCO2.SeqId_12534_10.txt.EA	CALCOCO2.SeqId_12534_10.txt.AA	9	Direction	Expected	8.94727	#N/A
CALCOCO2.SeqId_12534_10.txt.EA	CALCOCO2.SeqId_12534_10.txt.AA	9	Direction	Observed	7	0.782362
CALCOCO2.SeqId_12534_10.txt.EA	CALCOCO2.SeqId_12534_10.txt.AA	9	Significance	Expected	5.69022	#N/A
CALCOCO2.SeqId_12534_10.txt.EA	CALCOCO2.SeqId_12534_10.txt.AA	9	Significance	Observed	2	0.35148
CAMP.SeqId_15481_45.txt.EA	CAMP.SeqId_15481_45.txt.AA	0	Direction	Expected	0	#N/A
CAMP.SeqId_15481_45.txt.EA	CAMP.SeqId_15481_45.txt.AA	0	Direction	Observed	0	0
CAMP.SeqId_15481_45.txt.EA	CAMP.SeqId_15481_45.txt.AA	0	Significance	Expected	0	#N/A
CAMP.SeqId_15481_45.txt.EA	CAMP.SeqId_15481_45.txt.AA	0	Significance	Observed	0	0
CAMP.SeqId_9384_17.txt.EA	CAMP.SeqId_9384_17.txt.AA	0	Direction	Expected	0	#N/A
CAMP.SeqId_9384_17.txt.EA	CAMP.SeqId_9384_17.txt.AA	0	Direction	Observed	0	0
CAMP.SeqId_9384_17.txt.EA	CAMP.SeqId_9384_17.txt.AA	0	Significance	Expected	0	#N/A
CAMP.SeqId_9384_17.txt.EA	CAMP.SeqId_9384_17.txt.AA	0	Significance	Observed	0	0
CAPG.SeqId_4968_50.txt.EA	CAPG.SeqId_4968_50.txt.AA	63	Direction	Expected	62.7169	#N/A
CAPG.SeqId_4968_50.txt.EA	CAPG.SeqId_4968_50.txt.AA	63	Direction	Observed	49	0.781288
CAPG.SeqId_4968_50.txt.EA	CAPG.SeqId_4968_50.txt.AA	63	Significance	Expected	41.7581	#N/A
CAPG.SeqId_4968_50.txt.EA	CAPG.SeqId_4968_50.txt.AA	63	Significance	Observed	26	0.622634
CAPN2.SeqId_14684_17.txt.EA	CAPN2.SeqId_14684_17.txt.AA	31	Direction	Expected	30.2824	#N/A
CAPN2.SeqId_14684_17.txt.EA	CAPN2.SeqId_14684_17.txt.AA	31	Direction	Observed	17	0.561381
CAPN2.SeqId_14684_17.txt.EA	CAPN2.SeqId_14684_17.txt.AA	31	Significance	Expected	15.0879	#N/A
CAPN2.SeqId_14684_17.txt.EA	CAPN2.SeqId_14684_17.txt.AA	31	Significance	Observed	8	0.530228
CARS.SeqId_14098_28.txt.EA	CARS.SeqId_14098_28.txt.AA	8	Direction	Expected	7.89786	#N/A
CARS.SeqId_14098_28.txt.EA	CARS.SeqId_14098_28.txt.AA	8	Direction	Observed	5	0.633083
CARS.SeqId_14098_28.txt.EA	CARS.SeqId_14098_28.txt.AA	8	Significance	Expected	3.1482	#N/A
CARS.SeqId_14098_28.txt.EA	CARS.SeqId_14098_28.txt.AA	8	Significance	Observed	2	0.635284
CASP3.SeqId_3593_72.txt.EA	CASP3.SeqId_3593_72.txt.AA	93	Direction	Expected	92.6239	#N/A
CASP3.SeqId_3593_72.txt.EA	CASP3.SeqId_3593_72.txt.AA	93	Direction	Observed	76	0.820522
CASP3.SeqId_3593_72.txt.EA	CASP3.SeqId_3593_72.txt.AA	93	Significance	Expected	69.9148	#N/A
CASP3.SeqId_3593_72.txt.EA	CASP3.SeqId_3593_72.txt.AA	93	Significance	Observed	49	0.700853
CAT.SeqId_3488_64.txt.EA	CAT.SeqId_3488_64.txt.AA	37	Direction	Expected	36.6236	#N/A
CAT.SeqId_3488_64.txt.EA	CAT.SeqId_3488_64.txt.AA	37	Direction	Observed	27	0.73723
CAT.SeqId_3488_64.txt.EA	CAT.SeqId_3488_64.txt.AA	37	Significance	Expected	24.5986	#N/A
CAT.SeqId_3488_64.txt.EA	CAT.SeqId_3488_64.txt.AA	37	Significance	Observed	6	0.243916
CBL.SeqId_12016_60.txt.EA	CBL.SeqId_12016_60.txt.AA	36	Direction	Expected	35.5123	#N/A
CBL.SeqId_12016_60.txt.EA	CBL.SeqId_12016_60.txt.AA	36	Direction	Observed	29	0.816618
CBL.SeqId_12016_60.txt.EA	CBL.SeqId_12016_60.txt.AA	36	Significance	Expected	25.0875	#N/A
CBL.SeqId_12016_60.txt.EA	CBL.SeqId_12016_60.txt.AA	36	Significance	Observed	14	0.558047
CBLN4.SeqId_5688_65.txt.EA	CBLN4.SeqId_5688_65.txt.AA	143	Direction	Expected	142.232	#N/A
CBLN4.SeqId_5688_65.txt.EA	CBLN4.SeqId_5688_65.txt.AA	143	Direction	Observed	70	0.492153
CBLN4.SeqId_5688_65.txt.EA	CBLN4.SeqId_5688_65.txt.AA	143	Significance	Expected	71.9858	#N/A
CBLN4.SeqId_5688_65.txt.EA	CBLN4.SeqId_5688_65.txt.AA	143	Significance	Observed	22	0.305616
CBR1.SeqId_12381_26.txt.EA	CBR1.SeqId_12381_26.txt.AA	25	Direction	Expected	24.8204	#N/A
CBR1.SeqId_12381_26.txt.EA	CBR1.SeqId_12381_26.txt.AA	25	Direction	Observed	23	0.926656
CBR1.SeqId_12381_26.txt.EA	CBR1.SeqId_12381_26.txt.AA	25	Significance	Expected	15.8111	#N/A
CBR1.SeqId_12381_26.txt.EA	CBR1.SeqId_12381_26.txt.AA	25	Significance	Observed	15	0.948702
CBR3.SeqId_14091_42.txt.EA	CBR3.SeqId_14091_42.txt.AA	133	Direction	Expected	132.316	#N/A
CBR3.SeqId_14091_42.txt.EA	CBR3.SeqId_14091_42.txt.AA	133	Direction	Observed	103	0.778441
CBR3.SeqId_14091_42.txt.EA	CBR3.SeqId_14091_42.txt.AA	133	Significance	Expected	104.727	#N/A
CBR3.SeqId_14091_42.txt.EA	CBR3.SeqId_14091_42.txt.AA	133	Significance	Observed	82	0.78299
CCDC126.SeqId_6388_21.txt.EA	CCDC126.SeqId_6388_21.txt.AA	124	Direction	Expected	123.182	#N/A
CCDC126.SeqId_6388_21.txt.EA	CCDC126.SeqId_6388_21.txt.AA	124	Direction	Observed	84	0.681917
CCDC126.SeqId_6388_21.txt.EA	CCDC126.SeqId_6388_21.txt.AA	124	Significance	Expected	73.9096	#N/A
CCDC126.SeqId_6388_21.txt.EA	CCDC126.SeqId_6388_21.txt.AA	124	Significance	Observed	36	0.487081
CCDC134.SeqId_15300_66.txt.EA	CCDC134.SeqId_15300_66.txt.AA	87	Direction	Expected	86.1293	#N/A
CCDC134.SeqId_15300_66.txt.EA	CCDC134.SeqId_15300_66.txt.AA	87	Direction	Observed	71	0.824342
CCDC134.SeqId_15300_66.txt.EA	CCDC134.SeqId_15300_66.txt.AA	87	Significance	Expected	45.8736	#N/A
CCDC134.SeqId_15300_66.txt.EA	CCDC134.SeqId_15300_66.txt.AA	87	Significance	Observed	20	0.43598
CCL14.SeqId_2900_53.txt.EA	CCL14.SeqId_2900_53.txt.AA	73	Direction	Expected	72.6477	#N/A
CCL14.SeqId_2900_53.txt.EA	CCL14.SeqId_2900_53.txt.AA	73	Direction	Observed	51	0.702018
CCL14.SeqId_2900_53.txt.EA	CCL14.SeqId_2900_53.txt.AA	73	Significance	Expected	51.1158	#N/A
CCL14.SeqId_2900_53.txt.EA	CCL14.SeqId_2900_53.txt.AA	73	Significance	Observed	35	0.68472
CCL15.SeqId_18289_16.txt.EA	CCL15.SeqId_18289_16.txt.AA	75	Direction	Expected	74.9842	#N/A
CCL15.SeqId_18289_16.txt.EA	CCL15.SeqId_18289_16.txt.AA	75	Direction	Observed	59	0.786832
CCL15.SeqId_18289_16.txt.EA	CCL15.SeqId_18289_16.txt.AA	75	Significance	Expected	67.4561	#N/A
CCL15.SeqId_18289_16.txt.EA	CCL15.SeqId_18289_16.txt.AA	75	Significance	Observed	57	0.844995
CCL16.SeqId_4913_78.txt.EA	CCL16.SeqId_4913_78.txt.AA	34	Direction	Expected	33.9462	#N/A
CCL16.SeqId_4913_78.txt.EA	CCL16.SeqId_4913_78.txt.AA	34	Direction	Observed	21	0.618626
CCL16.SeqId_4913_78.txt.EA	CCL16.SeqId_4913_78.txt.AA	34	Significance	Expected	31.1868	#N/A
CCL16.SeqId_4913_78.txt.EA	CCL16.SeqId_4913_78.txt.AA	34	Significance	Observed	20	0.641297
CCL17.SeqId_3519_3.txt.EA	CCL17.SeqId_3519_3.txt.AA	70	Direction	Expected	69.676	#N/A
CCL17.SeqId_3519_3.txt.EA	CCL17.SeqId_3519_3.txt.AA	70	Direction	Observed	54	0.775016
CCL17.SeqId_3519_3.txt.EA	CCL17.SeqId_3519_3.txt.AA	70	Significance	Expected	52.8136	#N/A
CCL17.SeqId_3519_3.txt.EA	CCL17.SeqId_3519_3.txt.AA	70	Significance	Observed	23	0.435494
CCL18.SeqId_3044_3.txt.EA	CCL18.SeqId_3044_3.txt.AA	50	Direction	Expected	49.8295	#N/A
CCL18.SeqId_3044_3.txt.EA	CCL18.SeqId_3044_3.txt.AA	50	Direction	Observed	39	0.782668
CCL18.SeqId_3044_3.txt.EA	CCL18.SeqId_3044_3.txt.AA	50	Significance	Expected	38.3435	#N/A
CCL18.SeqId_3044_3.txt.EA	CCL18.SeqId_3044_3.txt.AA	50	Significance	Observed	34	0.886722
CCL21.SeqId_2516_57.txt.EA	CCL21.SeqId_2516_57.txt.AA	2	Direction	Expected	1.94774	#N/A
CCL21.SeqId_2516_57.txt.EA	CCL21.SeqId_2516_57.txt.AA	2	Direction	Observed	2	1.02683
CCL21.SeqId_2516_57.txt.EA	CCL21.SeqId_2516_57.txt.AA	2	Significance	Expected	0.912247	#N/A
CCL21.SeqId_2516_57.txt.EA	CCL21.SeqId_2516_57.txt.AA	2	Significance	Observed	1	1.09619
CCL22.SeqId_3508_78.txt.EA	CCL22.SeqId_3508_78.txt.AA	36	Direction	Expected	35.851	#N/A
CCL22.SeqId_3508_78.txt.EA	CCL22.SeqId_3508_78.txt.AA	36	Direction	Observed	21	0.585758
CCL22.SeqId_3508_78.txt.EA	CCL22.SeqId_3508_78.txt.AA	36	Significance	Expected	26.6779	#N/A
CCL22.SeqId_3508_78.txt.EA	CCL22.SeqId_3508_78.txt.AA	36	Significance	Observed	10	0.374842
CCL23.SeqId_2913_1.txt.EA	CCL23.SeqId_2913_1.txt.AA	71	Direction	Expected	70.7747	#N/A
CCL23.SeqId_2913_1.txt.EA	CCL23.SeqId_2913_1.txt.AA	71	Direction	Observed	44	0.621691
CCL23.SeqId_2913_1.txt.EA	CCL23.SeqId_2913_1.txt.AA	71	Significance	Expected	54.1687	#N/A
CCL23.SeqId_2913_1.txt.EA	CCL23.SeqId_2913_1.txt.AA	71	Significance	Observed	29	0.535364
CCL23.SeqId_3028_36.txt.EA	CCL23.SeqId_3028_36.txt.AA	97	Direction	Expected	96.738	#N/A
CCL23.SeqId_3028_36.txt.EA	CCL23.SeqId_3028_36.txt.AA	97	Direction	Observed	68	0.70293
CCL23.SeqId_3028_36.txt.EA	CCL23.SeqId_3028_36.txt.AA	97	Significance	Expected	78.1715	#N/A
CCL23.SeqId_3028_36.txt.EA	CCL23.SeqId_3028_36.txt.AA	97	Significance	Observed	57	0.729166
CCL25.SeqId_2705_5.txt.EA	CCL25.SeqId_2705_5.txt.AA	73	Direction	Expected	72.6898	#N/A
CCL25.SeqId_2705_5.txt.EA	CCL25.SeqId_2705_5.txt.AA	73	Direction	Observed	53	0.729126
CCL25.SeqId_2705_5.txt.EA	CCL25.SeqId_2705_5.txt.AA	73	Significance	Expected	45.5912	#N/A
CCL25.SeqId_2705_5.txt.EA	CCL25.SeqId_2705_5.txt.AA	73	Significance	Observed	20	0.438681
CCL3.SeqId_3040_59.txt.EA	CCL3.SeqId_3040_59.txt.AA	26	Direction	Expected	25.9556	#N/A
CCL3.SeqId_3040_59.txt.EA	CCL3.SeqId_3040_59.txt.AA	26	Direction	Observed	18	0.693491
CCL3.SeqId_3040_59.txt.EA	CCL3.SeqId_3040_59.txt.AA	26	Significance	Expected	20.239	#N/A
CCL3.SeqId_3040_59.txt.EA	CCL3.SeqId_3040_59.txt.AA	26	Significance	Observed	11	0.543506
CCL3L1.SeqId_2783_18.txt.EA	CCL3L1.SeqId_2783_18.txt.AA	19	Direction	Expected	18.9909	#N/A
CCL3L1.SeqId_2783_18.txt.EA	CCL3L1.SeqId_2783_18.txt.AA	19	Direction	Observed	15	0.789852
CCL3L1.SeqId_2783_18.txt.EA	CCL3L1.SeqId_2783_18.txt.AA	19	Significance	Expected	15.9654	#N/A
CCL3L1.SeqId_2783_18.txt.EA	CCL3L1.SeqId_2783_18.txt.AA	19	Significance	Observed	9	0.563721
CCL5.SeqId_5480_49.txt.EA	CCL5.SeqId_5480_49.txt.AA	68	Direction	Expected	67.7429	#N/A
CCL5.SeqId_5480_49.txt.EA	CCL5.SeqId_5480_49.txt.AA	68	Direction	Observed	57	0.841417
CCL5.SeqId_5480_49.txt.EA	CCL5.SeqId_5480_49.txt.AA	68	Significance	Expected	59.3982	#N/A
CCL5.SeqId_5480_49.txt.EA	CCL5.SeqId_5480_49.txt.AA	68	Significance	Observed	54	0.909118
CCL7.SeqId_4886_3.txt.EA	CCL7.SeqId_4886_3.txt.AA	48	Direction	Expected	47.7984	#N/A
CCL7.SeqId_4886_3.txt.EA	CCL7.SeqId_4886_3.txt.AA	48	Direction	Observed	39	0.815926
CCL7.SeqId_4886_3.txt.EA	CCL7.SeqId_4886_3.txt.AA	48	Significance	Expected	31.8194	#N/A
CCL7.SeqId_4886_3.txt.EA	CCL7.SeqId_4886_3.txt.AA	48	Significance	Observed	21	0.659974
CCL8.SeqId_13748_4.txt.EA	CCL8.SeqId_13748_4.txt.AA	75	Direction	Expected	74.7396	#N/A
CCL8.SeqId_13748_4.txt.EA	CCL8.SeqId_13748_4.txt.AA	75	Direction	Observed	59	0.789407
CCL8.SeqId_13748_4.txt.EA	CCL8.SeqId_13748_4.txt.AA	75	Significance	Expected	56.9865	#N/A
CCL8.SeqId_13748_4.txt.EA	CCL8.SeqId_13748_4.txt.AA	75	Significance	Observed	37	0.649276
CD109.SeqId_3290_50.txt.EA	CD109.SeqId_3290_50.txt.AA	127	Direction	Expected	125.746	#N/A
CD109.SeqId_3290_50.txt.EA	CD109.SeqId_3290_50.txt.AA	127	Direction	Observed	89	0.707777
CD109.SeqId_3290_50.txt.EA	CD109.SeqId_3290_50.txt.AA	127	Significance	Expected	68.8643	#N/A
CD109.SeqId_3290_50.txt.EA	CD109.SeqId_3290_50.txt.AA	127	Significance	Observed	60	0.871278
CD14.SeqId_16914_104.txt.EA	CD14.SeqId_16914_104.txt.AA	40	Direction	Expected	39.7029	#N/A
CD14.SeqId_16914_104.txt.EA	CD14.SeqId_16914_104.txt.AA	40	Direction	Observed	34	0.856361
CD14.SeqId_16914_104.txt.EA	CD14.SeqId_16914_104.txt.AA	40	Significance	Expected	22.7282	#N/A
CD14.SeqId_16914_104.txt.EA	CD14.SeqId_16914_104.txt.AA	40	Significance	Observed	18	0.791967
CD14.SeqId_8969_49.txt.EA	CD14.SeqId_8969_49.txt.AA	36	Direction	Expected	35.7747	#N/A
CD14.SeqId_8969_49.txt.EA	CD14.SeqId_8969_49.txt.AA	36	Direction	Observed	28	0.782675
CD14.SeqId_8969_49.txt.EA	CD14.SeqId_8969_49.txt.AA	36	Significance	Expected	21.8261	#N/A
CD14.SeqId_8969_49.txt.EA	CD14.SeqId_8969_49.txt.AA	36	Significance	Observed	14	0.641434
CD177.SeqId_13116_25.txt.EA	CD177.SeqId_13116_25.txt.AA	156	Direction	Expected	155.324	#N/A
CD177.SeqId_13116_25.txt.EA	CD177.SeqId_13116_25.txt.AA	156	Direction	Observed	113	0.727513
CD177.SeqId_13116_25.txt.EA	CD177.SeqId_13116_25.txt.AA	156	Significance	Expected	102.223	#N/A
CD177.SeqId_13116_25.txt.EA	CD177.SeqId_13116_25.txt.AA	156	Significance	Observed	54	0.528254
CD200.SeqId_5112_73.txt.EA	CD200.SeqId_5112_73.txt.AA	25	Direction	Expected	24.7475	#N/A
CD200.SeqId_5112_73.txt.EA	CD200.SeqId_5112_73.txt.AA	25	Direction	Observed	12	0.484897
CD200.SeqId_5112_73.txt.EA	CD200.SeqId_5112_73.txt.AA	25	Significance	Expected	14.0959	#N/A
CD200.SeqId_5112_73.txt.EA	CD200.SeqId_5112_73.txt.AA	25	Significance	Observed	1	0.0709427
CD209.SeqId_3029_52.txt.EA	CD209.SeqId_3029_52.txt.AA	49	Direction	Expected	48.9797	#N/A
CD209.SeqId_3029_52.txt.EA	CD209.SeqId_3029_52.txt.AA	49	Direction	Observed	24	0.489999
CD209.SeqId_3029_52.txt.EA	CD209.SeqId_3029_52.txt.AA	49	Significance	Expected	41.6288	#N/A
CD209.SeqId_3029_52.txt.EA	CD209.SeqId_3029_52.txt.AA	49	Significance	Observed	29	0.696634
CD248.SeqId_15491_20.txt.EA	CD248.SeqId_15491_20.txt.AA	2	Direction	Expected	1.99777	#N/A
CD248.SeqId_15491_20.txt.EA	CD248.SeqId_15491_20.txt.AA	2	Direction	Observed	1	0.500557
CD248.SeqId_15491_20.txt.EA	CD248.SeqId_15491_20.txt.AA	2	Significance	Expected	1.25405	#N/A
CD248.SeqId_15491_20.txt.EA	CD248.SeqId_15491_20.txt.AA	2	Significance	Observed	0	0
CD274.SeqId_5060_62.txt.EA	CD274.SeqId_5060_62.txt.AA	24	Direction	Expected	23.826	#N/A
CD274.SeqId_5060_62.txt.EA	CD274.SeqId_5060_62.txt.AA	24	Direction	Observed	15	0.629563
CD274.SeqId_5060_62.txt.EA	CD274.SeqId_5060_62.txt.AA	24	Significance	Expected	13.1238	#N/A
CD274.SeqId_5060_62.txt.EA	CD274.SeqId_5060_62.txt.AA	24	Significance	Observed	5	0.380987
CD300A.SeqId_5630_48.txt.EA	CD300A.SeqId_5630_48.txt.AA	114	Direction	Expected	113.543	#N/A
CD300A.SeqId_5630_48.txt.EA	CD300A.SeqId_5630_48.txt.AA	114	Direction	Observed	55	0.484399
CD300A.SeqId_5630_48.txt.EA	CD300A.SeqId_5630_48.txt.AA	114	Significance	Expected	86.381	#N/A
CD300A.SeqId_5630_48.txt.EA	CD300A.SeqId_5630_48.txt.AA	114	Significance	Observed	81	0.937706
CD300C.SeqId_5066_134.txt.EA	CD300C.SeqId_5066_134.txt.AA	24	Direction	Expected	23.9173	#N/A
CD300C.SeqId_5066_134.txt.EA	CD300C.SeqId_5066_134.txt.AA	24	Direction	Observed	16	0.668971
CD300C.SeqId_5066_134.txt.EA	CD300C.SeqId_5066_134.txt.AA	24	Significance	Expected	16.0115	#N/A
CD300C.SeqId_5066_134.txt.EA	CD300C.SeqId_5066_134.txt.AA	24	Significance	Observed	10	0.624551
CD33.SeqId_3166_92.txt.EA	CD33.SeqId_3166_92.txt.AA	108	Direction	Expected	107.623	#N/A
CD33.SeqId_3166_92.txt.EA	CD33.SeqId_3166_92.txt.AA	108	Direction	Observed	68	0.631834
CD33.SeqId_3166_92.txt.EA	CD33.SeqId_3166_92.txt.AA	108	Significance	Expected	81.8084	#N/A
CD33.SeqId_3166_92.txt.EA	CD33.SeqId_3166_92.txt.AA	108	Significance	Observed	61	0.745645
CD36.SeqId_2973_15.txt.EA	CD36.SeqId_2973_15.txt.AA	0	Direction	Expected	0	#N/A
CD36.SeqId_2973_15.txt.EA	CD36.SeqId_2973_15.txt.AA	0	Direction	Observed	0	0
CD36.SeqId_2973_15.txt.EA	CD36.SeqId_2973_15.txt.AA	0	Significance	Expected	0	#N/A
CD36.SeqId_2973_15.txt.EA	CD36.SeqId_2973_15.txt.AA	0	Significance	Observed	0	0
CD46.SeqId_17682_1.txt.EA	CD46.SeqId_17682_1.txt.AA	120	Direction	Expected	119.153	#N/A
CD46.SeqId_17682_1.txt.EA	CD46.SeqId_17682_1.txt.AA	120	Direction	Observed	90	0.755333
CD46.SeqId_17682_1.txt.EA	CD46.SeqId_17682_1.txt.AA	120	Significance	Expected	85.4191	#N/A
CD46.SeqId_17682_1.txt.EA	CD46.SeqId_17682_1.txt.AA	120	Significance	Observed	45	0.526814
CD48.SeqId_3292_75.txt.EA	CD48.SeqId_3292_75.txt.AA	41	Direction	Expected	40.9288	#N/A
CD48.SeqId_3292_75.txt.EA	CD48.SeqId_3292_75.txt.AA	41	Direction	Observed	34	0.830711
CD48.SeqId_3292_75.txt.EA	CD48.SeqId_3292_75.txt.AA	41	Significance	Expected	30.8101	#N/A
CD48.SeqId_3292_75.txt.EA	CD48.SeqId_3292_75.txt.AA	41	Significance	Observed	15	0.486853
CD55.SeqId_5069_9.txt.EA	CD55.SeqId_5069_9.txt.AA	125	Direction	Expected	123.788	#N/A
CD55.SeqId_5069_9.txt.EA	CD55.SeqId_5069_9.txt.AA	125	Direction	Observed	89	0.71897
CD55.SeqId_5069_9.txt.EA	CD55.SeqId_5069_9.txt.AA	125	Significance	Expected	76.1736	#N/A
CD55.SeqId_5069_9.txt.EA	CD55.SeqId_5069_9.txt.AA	125	Significance	Observed	53	0.695779
CD58.SeqId_10938_13.txt.EA	CD58.SeqId_10938_13.txt.AA	4	Direction	Expected	4	#N/A
CD58.SeqId_10938_13.txt.EA	CD58.SeqId_10938_13.txt.AA	4	Direction	Observed	4	1
CD58.SeqId_10938_13.txt.EA	CD58.SeqId_10938_13.txt.AA	4	Significance	Expected	4	#N/A
CD58.SeqId_10938_13.txt.EA	CD58.SeqId_10938_13.txt.AA	4	Significance	Observed	4	1
CD59.SeqId_11514_196.txt.EA	CD59.SeqId_11514_196.txt.AA	39	Direction	Expected	38.9151	#N/A
CD59.SeqId_11514_196.txt.EA	CD59.SeqId_11514_196.txt.AA	39	Direction	Observed	33	0.848
CD59.SeqId_11514_196.txt.EA	CD59.SeqId_11514_196.txt.AA	39	Significance	Expected	30.9243	#N/A
CD59.SeqId_11514_196.txt.EA	CD59.SeqId_11514_196.txt.AA	39	Significance	Observed	14	0.452718
CD5L.SeqId_3293_2.txt.EA	CD5L.SeqId_3293_2.txt.AA	57	Direction	Expected	56.6256	#N/A
CD5L.SeqId_3293_2.txt.EA	CD5L.SeqId_3293_2.txt.AA	57	Direction	Observed	41	0.724054
CD5L.SeqId_3293_2.txt.EA	CD5L.SeqId_3293_2.txt.AA	57	Significance	Expected	39.2154	#N/A
CD5L.SeqId_3293_2.txt.EA	CD5L.SeqId_3293_2.txt.AA	57	Significance	Observed	6	0.153001
CD68.SeqId_18922_27.txt.EA	CD68.SeqId_18922_27.txt.AA	58	Direction	Expected	57.5394	#N/A
CD68.SeqId_18922_27.txt.EA	CD68.SeqId_18922_27.txt.AA	58	Direction	Observed	41	0.712555
CD68.SeqId_18922_27.txt.EA	CD68.SeqId_18922_27.txt.AA	58	Significance	Expected	36.7062	#N/A
CD68.SeqId_18922_27.txt.EA	CD68.SeqId_18922_27.txt.AA	58	Significance	Observed	18	0.49038
CD86.SeqId_5337_64.txt.EA	CD86.SeqId_5337_64.txt.AA	0	Direction	Expected	0	#N/A
CD86.SeqId_5337_64.txt.EA	CD86.SeqId_5337_64.txt.AA	0	Direction	Observed	0	0
CD86.SeqId_5337_64.txt.EA	CD86.SeqId_5337_64.txt.AA	0	Significance	Expected	0	#N/A
CD86.SeqId_5337_64.txt.EA	CD86.SeqId_5337_64.txt.AA	0	Significance	Observed	0	0
CD8A.SeqId_15462_28.txt.EA	CD8A.SeqId_15462_28.txt.AA	41	Direction	Expected	40.8067	#N/A
CD8A.SeqId_15462_28.txt.EA	CD8A.SeqId_15462_28.txt.AA	41	Direction	Observed	21	0.514621
CD8A.SeqId_15462_28.txt.EA	CD8A.SeqId_15462_28.txt.AA	41	Significance	Expected	29.7419	#N/A
CD8A.SeqId_15462_28.txt.EA	CD8A.SeqId_15462_28.txt.AA	41	Significance	Observed	9	0.302604
CD97.SeqId_18881_7.txt.EA	CD97.SeqId_18881_7.txt.AA	4	Direction	Expected	3.97748	#N/A
CD97.SeqId_18881_7.txt.EA	CD97.SeqId_18881_7.txt.AA	4	Direction	Observed	2	0.502832
CD97.SeqId_18881_7.txt.EA	CD97.SeqId_18881_7.txt.AA	4	Significance	Expected	1.96568	#N/A
CD97.SeqId_18881_7.txt.EA	CD97.SeqId_18881_7.txt.AA	4	Significance	Observed	1	0.508729
CDCP1.SeqId_16818_200.txt.EA	CDCP1.SeqId_16818_200.txt.AA	38	Direction	Expected	37.5441	#N/A
CDCP1.SeqId_16818_200.txt.EA	CDCP1.SeqId_16818_200.txt.AA	38	Direction	Observed	29	0.772425
CDCP1.SeqId_16818_200.txt.EA	CDCP1.SeqId_16818_200.txt.AA	38	Significance	Expected	23.3514	#N/A
CDCP1.SeqId_16818_200.txt.EA	CDCP1.SeqId_16818_200.txt.AA	38	Significance	Observed	11	0.471064
CDH17.SeqId_16613_3.txt.EA	CDH17.SeqId_16613_3.txt.AA	66	Direction	Expected	65.5551	#N/A
CDH17.SeqId_16613_3.txt.EA	CDH17.SeqId_16613_3.txt.AA	66	Direction	Observed	43	0.655937
CDH17.SeqId_16613_3.txt.EA	CDH17.SeqId_16613_3.txt.AA	66	Significance	Expected	47.13	#N/A
CDH17.SeqId_16613_3.txt.EA	CDH17.SeqId_16613_3.txt.AA	66	Significance	Observed	27	0.572883
CDHR5.SeqId_9962_1.txt.EA	CDHR5.SeqId_9962_1.txt.AA	17	Direction	Expected	16.7651	#N/A
CDHR5.SeqId_9962_1.txt.EA	CDHR5.SeqId_9962_1.txt.AA	17	Direction	Observed	12	0.715771
CDHR5.SeqId_9962_1.txt.EA	CDHR5.SeqId_9962_1.txt.AA	17	Significance	Expected	9.09679	#N/A
CDHR5.SeqId_9962_1.txt.EA	CDHR5.SeqId_9962_1.txt.AA	17	Significance	Observed	1	0.109929
CDNF.SeqId_4962_52.txt.EA	CDNF.SeqId_4962_52.txt.AA	35	Direction	Expected	34.748	#N/A
CDNF.SeqId_4962_52.txt.EA	CDNF.SeqId_4962_52.txt.AA	35	Direction	Observed	23	0.661909
CDNF.SeqId_4962_52.txt.EA	CDNF.SeqId_4962_52.txt.AA	35	Significance	Expected	25.5828	#N/A
CDNF.SeqId_4962_52.txt.EA	CDNF.SeqId_4962_52.txt.AA	35	Significance	Observed	26	1.01631
CDON.SeqId_4541_49.txt.EA	CDON.SeqId_4541_49.txt.AA	67	Direction	Expected	66.534	#N/A
CDON.SeqId_4541_49.txt.EA	CDON.SeqId_4541_49.txt.AA	67	Direction	Observed	42	0.631257
CDON.SeqId_4541_49.txt.EA	CDON.SeqId_4541_49.txt.AA	67	Significance	Expected	36.0729	#N/A
CDON.SeqId_4541_49.txt.EA	CDON.SeqId_4541_49.txt.AA	67	Significance	Observed	19	0.526711
CECR1.SeqId_6077_63.txt.EA	CECR1.SeqId_6077_63.txt.AA	74	Direction	Expected	73.4958	#N/A
CECR1.SeqId_6077_63.txt.EA	CECR1.SeqId_6077_63.txt.AA	74	Direction	Observed	58	0.789161
CECR1.SeqId_6077_63.txt.EA	CECR1.SeqId_6077_63.txt.AA	74	Significance	Expected	50.3402	#N/A
CECR1.SeqId_6077_63.txt.EA	CECR1.SeqId_6077_63.txt.AA	74	Significance	Observed	42	0.834324
CEL.SeqId_9796_4.txt.EA	CEL.SeqId_9796_4.txt.AA	12	Direction	Expected	11.9953	#N/A
CEL.SeqId_9796_4.txt.EA	CEL.SeqId_9796_4.txt.AA	12	Direction	Observed	9	0.750296
CEL.SeqId_9796_4.txt.EA	CEL.SeqId_9796_4.txt.AA	12	Significance	Expected	8.89284	#N/A
CEL.SeqId_9796_4.txt.EA	CEL.SeqId_9796_4.txt.AA	12	Significance	Observed	2	0.2249
CFB.SeqId_4129_72.txt.EA	CFB.SeqId_4129_72.txt.AA	506	Direction	Expected	503.523	#N/A
CFB.SeqId_4129_72.txt.EA	CFB.SeqId_4129_72.txt.AA	506	Direction	Observed	317	0.629565
CFB.SeqId_4129_72.txt.EA	CFB.SeqId_4129_72.txt.AA	506	Significance	Expected	247.924	#N/A
CFB.SeqId_4129_72.txt.EA	CFB.SeqId_4129_72.txt.AA	506	Significance	Observed	104	0.419483
CFD.SeqId_2946_52.txt.EA	CFD.SeqId_2946_52.txt.AA	8	Direction	Expected	7.95725	#N/A
CFD.SeqId_2946_52.txt.EA	CFD.SeqId_2946_52.txt.AA	8	Direction	Observed	5	0.628358
CFD.SeqId_2946_52.txt.EA	CFD.SeqId_2946_52.txt.AA	8	Significance	Expected	5.21334	#N/A
CFD.SeqId_2946_52.txt.EA	CFD.SeqId_2946_52.txt.AA	8	Significance	Observed	0	0
CFH.SeqId_4159_130.txt.EA	CFH.SeqId_4159_130.txt.AA	59	Direction	Expected	58.7076	#N/A
CFH.SeqId_4159_130.txt.EA	CFH.SeqId_4159_130.txt.AA	59	Direction	Observed	47	0.800578
CFH.SeqId_4159_130.txt.EA	CFH.SeqId_4159_130.txt.AA	59	Significance	Expected	40.3754	#N/A
CFH.SeqId_4159_130.txt.EA	CFH.SeqId_4159_130.txt.AA	59	Significance	Observed	30	0.743027
CFHR1.SeqId_15468_14.txt.EA	CFHR1.SeqId_15468_14.txt.AA	116	Direction	Expected	115.436	#N/A
CFHR1.SeqId_15468_14.txt.EA	CFHR1.SeqId_15468_14.txt.AA	116	Direction	Observed	87	0.753663
CFHR1.SeqId_15468_14.txt.EA	CFHR1.SeqId_15468_14.txt.AA	116	Significance	Expected	85.3544	#N/A
CFHR1.SeqId_15468_14.txt.EA	CFHR1.SeqId_15468_14.txt.AA	116	Significance	Observed	72	0.843542
CFHR2.SeqId_15584_9.txt.EA	CFHR2.SeqId_15584_9.txt.AA	132	Direction	Expected	131.357	#N/A
CFHR2.SeqId_15584_9.txt.EA	CFHR2.SeqId_15584_9.txt.AA	132	Direction	Observed	87	0.662316
CFHR2.SeqId_15584_9.txt.EA	CFHR2.SeqId_15584_9.txt.AA	132	Significance	Expected	90.3275	#N/A
CFHR2.SeqId_15584_9.txt.EA	CFHR2.SeqId_15584_9.txt.AA	132	Significance	Observed	82	0.907808
CFHR4.SeqId_6471_53.txt.EA	CFHR4.SeqId_6471_53.txt.AA	160	Direction	Expected	159.174	#N/A
CFHR4.SeqId_6471_53.txt.EA	CFHR4.SeqId_6471_53.txt.AA	160	Direction	Observed	138	0.866976
CFHR4.SeqId_6471_53.txt.EA	CFHR4.SeqId_6471_53.txt.AA	160	Significance	Expected	104.194	#N/A
CFHR4.SeqId_6471_53.txt.EA	CFHR4.SeqId_6471_53.txt.AA	160	Significance	Observed	77	0.739003
CFHR5.SeqId_16055_3.txt.EA	CFHR5.SeqId_16055_3.txt.AA	57	Direction	Expected	56.783	#N/A
CFHR5.SeqId_16055_3.txt.EA	CFHR5.SeqId_16055_3.txt.AA	57	Direction	Observed	47	0.827712
CFHR5.SeqId_16055_3.txt.EA	CFHR5.SeqId_16055_3.txt.AA	57	Significance	Expected	37.545	#N/A
CFHR5.SeqId_16055_3.txt.EA	CFHR5.SeqId_16055_3.txt.AA	57	Significance	Observed	36	0.95885
CFI.SeqId_2567_5.txt.EA	CFI.SeqId_2567_5.txt.AA	43	Direction	Expected	42.5389	#N/A
CFI.SeqId_2567_5.txt.EA	CFI.SeqId_2567_5.txt.AA	43	Direction	Observed	25	0.587697
CFI.SeqId_2567_5.txt.EA	CFI.SeqId_2567_5.txt.AA	43	Significance	Expected	26.7284	#N/A
CFI.SeqId_2567_5.txt.EA	CFI.SeqId_2567_5.txt.AA	43	Significance	Observed	22	0.823095
CHAD.SeqId_13460_4.txt.EA	CHAD.SeqId_13460_4.txt.AA	4	Direction	Expected	3.84021	#N/A
CHAD.SeqId_13460_4.txt.EA	CHAD.SeqId_13460_4.txt.AA	4	Direction	Observed	2	0.520805
CHAD.SeqId_13460_4.txt.EA	CHAD.SeqId_13460_4.txt.AA	4	Significance	Expected	1.56485	#N/A
CHAD.SeqId_13460_4.txt.EA	CHAD.SeqId_13460_4.txt.AA	4	Significance	Observed	1	0.639038
CHI3L1.SeqId_11104_13.txt.EA	CHI3L1.SeqId_11104_13.txt.AA	80	Direction	Expected	79.6464	#N/A
CHI3L1.SeqId_11104_13.txt.EA	CHI3L1.SeqId_11104_13.txt.AA	80	Direction	Observed	49	0.61522
CHI3L1.SeqId_11104_13.txt.EA	CHI3L1.SeqId_11104_13.txt.AA	80	Significance	Expected	65.543	#N/A
CHI3L1.SeqId_11104_13.txt.EA	CHI3L1.SeqId_11104_13.txt.AA	80	Significance	Observed	53	0.808629
CHIT1.SeqId_3600_2.txt.EA	CHIT1.SeqId_3600_2.txt.AA	61	Direction	Expected	60.5449	#N/A
CHIT1.SeqId_3600_2.txt.EA	CHIT1.SeqId_3600_2.txt.AA	61	Direction	Observed	38	0.627633
CHIT1.SeqId_3600_2.txt.EA	CHIT1.SeqId_3600_2.txt.AA	61	Significance	Expected	42.6197	#N/A
CHIT1.SeqId_3600_2.txt.EA	CHIT1.SeqId_3600_2.txt.AA	61	Significance	Observed	22	0.516193
CHKB.SeqId_7761_125.txt.EA	CHKB.SeqId_7761_125.txt.AA	29	Direction	Expected	28.9746	#N/A
CHKB.SeqId_7761_125.txt.EA	CHKB.SeqId_7761_125.txt.AA	29	Direction	Observed	13	0.448668
CHKB.SeqId_7761_125.txt.EA	CHKB.SeqId_7761_125.txt.AA	29	Significance	Expected	21.2441	#N/A
CHKB.SeqId_7761_125.txt.EA	CHKB.SeqId_7761_125.txt.AA	29	Significance	Observed	4	0.188288
CHL1.SeqId_8958_51.txt.EA	CHL1.SeqId_8958_51.txt.AA	110	Direction	Expected	109.428	#N/A
CHL1.SeqId_8958_51.txt.EA	CHL1.SeqId_8958_51.txt.AA	110	Direction	Observed	85	0.776767
CHL1.SeqId_8958_51.txt.EA	CHL1.SeqId_8958_51.txt.AA	110	Significance	Expected	66.6092	#N/A
CHL1.SeqId_8958_51.txt.EA	CHL1.SeqId_8958_51.txt.AA	110	Significance	Observed	47	0.705608
CHMP2B.SeqId_17350_13.txt.EA	CHMP2B.SeqId_17350_13.txt.AA	97	Direction	Expected	96.1491	#N/A
CHMP2B.SeqId_17350_13.txt.EA	CHMP2B.SeqId_17350_13.txt.AA	97	Direction	Observed	66	0.686434
CHMP2B.SeqId_17350_13.txt.EA	CHMP2B.SeqId_17350_13.txt.AA	97	Significance	Expected	56.8589	#N/A
CHMP2B.SeqId_17350_13.txt.EA	CHMP2B.SeqId_17350_13.txt.AA	97	Significance	Observed	44	0.773845
CHST11.SeqId_7779_86.txt.EA	CHST11.SeqId_7779_86.txt.AA	92	Direction	Expected	91.5891	#N/A
CHST11.SeqId_7779_86.txt.EA	CHST11.SeqId_7779_86.txt.AA	92	Direction	Observed	73	0.797038
CHST11.SeqId_7779_86.txt.EA	CHST11.SeqId_7779_86.txt.AA	92	Significance	Expected	58.837	#N/A
CHST11.SeqId_7779_86.txt.EA	CHST11.SeqId_7779_86.txt.AA	92	Significance	Observed	52	0.883797
CHST12.SeqId_6626_81.txt.EA	CHST12.SeqId_6626_81.txt.AA	29	Direction	Expected	28.8689	#N/A
CHST12.SeqId_6626_81.txt.EA	CHST12.SeqId_6626_81.txt.AA	29	Direction	Observed	19	0.658147
CHST12.SeqId_6626_81.txt.EA	CHST12.SeqId_6626_81.txt.AA	29	Significance	Expected	16.4399	#N/A
CHST12.SeqId_6626_81.txt.EA	CHST12.SeqId_6626_81.txt.AA	29	Significance	Observed	21	1.27738
CHST4.SeqId_18876_77.txt.EA	CHST4.SeqId_18876_77.txt.AA	16	Direction	Expected	15.551	#N/A
CHST4.SeqId_18876_77.txt.EA	CHST4.SeqId_18876_77.txt.AA	16	Direction	Observed	11	0.707349
CHST4.SeqId_18876_77.txt.EA	CHST4.SeqId_18876_77.txt.AA	16	Significance	Expected	4.16877	#N/A
CHST4.SeqId_18876_77.txt.EA	CHST4.SeqId_18876_77.txt.AA	16	Significance	Observed	8	1.91903
CHST9.SeqId_11646_4.txt.EA	CHST9.SeqId_11646_4.txt.AA	51	Direction	Expected	50.6408	#N/A
CHST9.SeqId_11646_4.txt.EA	CHST9.SeqId_11646_4.txt.AA	51	Direction	Observed	45	0.888612
CHST9.SeqId_11646_4.txt.EA	CHST9.SeqId_11646_4.txt.AA	51	Significance	Expected	35.9938	#N/A
CHST9.SeqId_11646_4.txt.EA	CHST9.SeqId_11646_4.txt.AA	51	Significance	Observed	26	0.722347
CILP2.SeqId_8841_65.txt.EA	CILP2.SeqId_8841_65.txt.AA	7	Direction	Expected	6.90459	#N/A
CILP2.SeqId_8841_65.txt.EA	CILP2.SeqId_8841_65.txt.AA	7	Direction	Observed	6	0.868987
CILP2.SeqId_8841_65.txt.EA	CILP2.SeqId_8841_65.txt.AA	7	Significance	Expected	4.14494	#N/A
CILP2.SeqId_8841_65.txt.EA	CILP2.SeqId_8841_65.txt.AA	7	Significance	Observed	4	0.965032
CLEC11A.SeqId_2966_65.txt.EA	CLEC11A.SeqId_2966_65.txt.AA	2	Direction	Expected	1.99934	#N/A
CLEC11A.SeqId_2966_65.txt.EA	CLEC11A.SeqId_2966_65.txt.AA	2	Direction	Observed	2	1.00033
CLEC11A.SeqId_2966_65.txt.EA	CLEC11A.SeqId_2966_65.txt.AA	2	Significance	Expected	1.71686	#N/A
CLEC11A.SeqId_2966_65.txt.EA	CLEC11A.SeqId_2966_65.txt.AA	2	Significance	Observed	0	0
CLEC11A.SeqId_4500_50.txt.EA	CLEC11A.SeqId_4500_50.txt.AA	3	Direction	Expected	2.99657	#N/A
CLEC11A.SeqId_4500_50.txt.EA	CLEC11A.SeqId_4500_50.txt.AA	3	Direction	Observed	3	1.00114
CLEC11A.SeqId_4500_50.txt.EA	CLEC11A.SeqId_4500_50.txt.AA	3	Significance	Expected	2.227	#N/A
CLEC11A.SeqId_4500_50.txt.EA	CLEC11A.SeqId_4500_50.txt.AA	3	Significance	Observed	1	0.449035
CLEC12A.SeqId_11187_11.txt.EA	CLEC12A.SeqId_11187_11.txt.AA	241	Direction	Expected	240.107	#N/A
CLEC12A.SeqId_11187_11.txt.EA	CLEC12A.SeqId_11187_11.txt.AA	241	Direction	Observed	164	0.68303
CLEC12A.SeqId_11187_11.txt.EA	CLEC12A.SeqId_11187_11.txt.AA	241	Significance	Expected	143.75	#N/A
CLEC12A.SeqId_11187_11.txt.EA	CLEC12A.SeqId_11187_11.txt.AA	241	Significance	Observed	69	0.479999
CLEC1B.SeqId_4332_6.txt.EA	CLEC1B.SeqId_4332_6.txt.AA	107	Direction	Expected	106.544	#N/A
CLEC1B.SeqId_4332_6.txt.EA	CLEC1B.SeqId_4332_6.txt.AA	107	Direction	Observed	80	0.75086
CLEC1B.SeqId_4332_6.txt.EA	CLEC1B.SeqId_4332_6.txt.AA	107	Significance	Expected	67.2282	#N/A
CLEC1B.SeqId_4332_6.txt.EA	CLEC1B.SeqId_4332_6.txt.AA	107	Significance	Observed	36	0.53549
CLEC3B.SeqId_5701_81.txt.EA	CLEC3B.SeqId_5701_81.txt.AA	44	Direction	Expected	43.3602	#N/A
CLEC3B.SeqId_5701_81.txt.EA	CLEC3B.SeqId_5701_81.txt.AA	44	Direction	Observed	30	0.691878
CLEC3B.SeqId_5701_81.txt.EA	CLEC3B.SeqId_5701_81.txt.AA	44	Significance	Expected	18.6328	#N/A
CLEC3B.SeqId_5701_81.txt.EA	CLEC3B.SeqId_5701_81.txt.AA	44	Significance	Observed	5	0.268344
CLEC4G.SeqId_10781_19.txt.EA	CLEC4G.SeqId_10781_19.txt.AA	11	Direction	Expected	10.879	#N/A
CLEC4G.SeqId_10781_19.txt.EA	CLEC4G.SeqId_10781_19.txt.AA	11	Direction	Observed	9	0.827282
CLEC4G.SeqId_10781_19.txt.EA	CLEC4G.SeqId_10781_19.txt.AA	11	Significance	Expected	8.56238	#N/A
CLEC4G.SeqId_10781_19.txt.EA	CLEC4G.SeqId_10781_19.txt.AA	11	Significance	Observed	2	0.23358
CLIC4.SeqId_15314_49.txt.EA	CLIC4.SeqId_15314_49.txt.AA	39	Direction	Expected	38.6859	#N/A
CLIC4.SeqId_15314_49.txt.EA	CLIC4.SeqId_15314_49.txt.AA	39	Direction	Observed	25	0.646231
CLIC4.SeqId_15314_49.txt.EA	CLIC4.SeqId_15314_49.txt.AA	39	Significance	Expected	20.5675	#N/A
CLIC4.SeqId_15314_49.txt.EA	CLIC4.SeqId_15314_49.txt.AA	39	Significance	Observed	8	0.388963
CLIC5.SeqId_12475_48.txt.EA	CLIC5.SeqId_12475_48.txt.AA	10	Direction	Expected	9.81265	#N/A
CLIC5.SeqId_12475_48.txt.EA	CLIC5.SeqId_12475_48.txt.AA	10	Direction	Observed	7	0.713365
CLIC5.SeqId_12475_48.txt.EA	CLIC5.SeqId_12475_48.txt.AA	10	Significance	Expected	5.43558	#N/A
CLIC5.SeqId_12475_48.txt.EA	CLIC5.SeqId_12475_48.txt.AA	10	Significance	Observed	0	0
CLMP.SeqId_10440_26.txt.EA	CLMP.SeqId_10440_26.txt.AA	29	Direction	Expected	28.9298	#N/A
CLMP.SeqId_10440_26.txt.EA	CLMP.SeqId_10440_26.txt.AA	29	Direction	Observed	15	0.518497
CLMP.SeqId_10440_26.txt.EA	CLMP.SeqId_10440_26.txt.AA	29	Significance	Expected	20.8321	#N/A
CLMP.SeqId_10440_26.txt.EA	CLMP.SeqId_10440_26.txt.AA	29	Significance	Observed	6	0.288018
CLPS.SeqId_5749_53.txt.EA	CLPS.SeqId_5749_53.txt.AA	53	Direction	Expected	52.3321	#N/A
CLPS.SeqId_5749_53.txt.EA	CLPS.SeqId_5749_53.txt.AA	53	Direction	Observed	40	0.764349
CLPS.SeqId_5749_53.txt.EA	CLPS.SeqId_5749_53.txt.AA	53	Significance	Expected	30.3563	#N/A
CLPS.SeqId_5749_53.txt.EA	CLPS.SeqId_5749_53.txt.AA	53	Significance	Observed	6	0.197652
CLSTN1.SeqId_15521_4.txt.EA	CLSTN1.SeqId_15521_4.txt.AA	12	Direction	Expected	11.955	#N/A
CLSTN1.SeqId_15521_4.txt.EA	CLSTN1.SeqId_15521_4.txt.AA	12	Direction	Observed	9	0.752821
CLSTN1.SeqId_15521_4.txt.EA	CLSTN1.SeqId_15521_4.txt.AA	12	Significance	Expected	7.32424	#N/A
CLSTN1.SeqId_15521_4.txt.EA	CLSTN1.SeqId_15521_4.txt.AA	12	Significance	Observed	0	0
CLSTN2.SeqId_18882_7.txt.EA	CLSTN2.SeqId_18882_7.txt.AA	101	Direction	Expected	99.94	#N/A
CLSTN2.SeqId_18882_7.txt.EA	CLSTN2.SeqId_18882_7.txt.AA	101	Direction	Observed	75	0.75045
CLSTN2.SeqId_18882_7.txt.EA	CLSTN2.SeqId_18882_7.txt.AA	101	Significance	Expected	58.798	#N/A
CLSTN2.SeqId_18882_7.txt.EA	CLSTN2.SeqId_18882_7.txt.AA	101	Significance	Observed	39	0.663287
CMPK1.SeqId_18243_9.txt.EA	CMPK1.SeqId_18243_9.txt.AA	17	Direction	Expected	16.7396	#N/A
CMPK1.SeqId_18243_9.txt.EA	CMPK1.SeqId_18243_9.txt.AA	17	Direction	Observed	8	0.477908
CMPK1.SeqId_18243_9.txt.EA	CMPK1.SeqId_18243_9.txt.AA	17	Significance	Expected	7.44442	#N/A
CMPK1.SeqId_18243_9.txt.EA	CMPK1.SeqId_18243_9.txt.AA	17	Significance	Observed	4	0.537315
CNDP1.SeqId_5456_59.txt.EA	CNDP1.SeqId_5456_59.txt.AA	23	Direction	Expected	22.81	#N/A
CNDP1.SeqId_5456_59.txt.EA	CNDP1.SeqId_5456_59.txt.AA	23	Direction	Observed	12	0.526084
CNDP1.SeqId_5456_59.txt.EA	CNDP1.SeqId_5456_59.txt.AA	23	Significance	Expected	12.2034	#N/A
CNDP1.SeqId_5456_59.txt.EA	CNDP1.SeqId_5456_59.txt.AA	23	Significance	Observed	3	0.245833
CNRIP1.SeqId_18218_48.txt.EA	CNRIP1.SeqId_18218_48.txt.AA	111	Direction	Expected	110.594	#N/A
CNRIP1.SeqId_18218_48.txt.EA	CNRIP1.SeqId_18218_48.txt.AA	111	Direction	Observed	72	0.651027
CNRIP1.SeqId_18218_48.txt.EA	CNRIP1.SeqId_18218_48.txt.AA	111	Significance	Expected	82.5267	#N/A
CNRIP1.SeqId_18218_48.txt.EA	CNRIP1.SeqId_18218_48.txt.AA	111	Significance	Observed	95	1.15114
CNTFR.SeqId_14101_2.txt.EA	CNTFR.SeqId_14101_2.txt.AA	45	Direction	Expected	44.3627	#N/A
CNTFR.SeqId_14101_2.txt.EA	CNTFR.SeqId_14101_2.txt.AA	45	Direction	Observed	37	0.834034
CNTFR.SeqId_14101_2.txt.EA	CNTFR.SeqId_14101_2.txt.AA	45	Significance	Expected	20.2458	#N/A
CNTFR.SeqId_14101_2.txt.EA	CNTFR.SeqId_14101_2.txt.AA	45	Significance	Observed	20	0.987857
CNTN1.SeqId_2974_61.txt.EA	CNTN1.SeqId_2974_61.txt.AA	48	Direction	Expected	47.5504	#N/A
CNTN1.SeqId_2974_61.txt.EA	CNTN1.SeqId_2974_61.txt.AA	48	Direction	Observed	37	0.778121
CNTN1.SeqId_2974_61.txt.EA	CNTN1.SeqId_2974_61.txt.AA	48	Significance	Expected	31.5201	#N/A
CNTN1.SeqId_2974_61.txt.EA	CNTN1.SeqId_2974_61.txt.AA	48	Significance	Observed	16	0.507612
CNTN2.SeqId_3296_92.txt.EA	CNTN2.SeqId_3296_92.txt.AA	165	Direction	Expected	163.985	#N/A
CNTN2.SeqId_3296_92.txt.EA	CNTN2.SeqId_3296_92.txt.AA	165	Direction	Observed	128	0.780558
CNTN2.SeqId_3296_92.txt.EA	CNTN2.SeqId_3296_92.txt.AA	165	Significance	Expected	114.167	#N/A
CNTN2.SeqId_3296_92.txt.EA	CNTN2.SeqId_3296_92.txt.AA	165	Significance	Observed	79	0.691969
CNTN4.SeqId_3298_52.txt.EA	CNTN4.SeqId_3298_52.txt.AA	126	Direction	Expected	124.922	#N/A
CNTN4.SeqId_3298_52.txt.EA	CNTN4.SeqId_3298_52.txt.AA	126	Direction	Observed	91	0.728452
CNTN4.SeqId_3298_52.txt.EA	CNTN4.SeqId_3298_52.txt.AA	126	Significance	Expected	69.9302	#N/A
CNTN4.SeqId_3298_52.txt.EA	CNTN4.SeqId_3298_52.txt.AA	126	Significance	Observed	59	0.843698
CNTN5.SeqId_3299_29.txt.EA	CNTN5.SeqId_3299_29.txt.AA	80	Direction	Expected	79.7606	#N/A
CNTN5.SeqId_3299_29.txt.EA	CNTN5.SeqId_3299_29.txt.AA	80	Direction	Observed	64	0.802401
CNTN5.SeqId_3299_29.txt.EA	CNTN5.SeqId_3299_29.txt.AA	80	Significance	Expected	46.4782	#N/A
CNTN5.SeqId_3299_29.txt.EA	CNTN5.SeqId_3299_29.txt.AA	80	Significance	Observed	26	0.559402
CNTNAP2.SeqId_6965_19.txt.EA	CNTNAP2.SeqId_6965_19.txt.AA	112	Direction	Expected	110.619	#N/A
CNTNAP2.SeqId_6965_19.txt.EA	CNTNAP2.SeqId_6965_19.txt.AA	112	Direction	Observed	79	0.714164
CNTNAP2.SeqId_6965_19.txt.EA	CNTNAP2.SeqId_6965_19.txt.AA	112	Significance	Expected	70.8334	#N/A
CNTNAP2.SeqId_6965_19.txt.EA	CNTNAP2.SeqId_6965_19.txt.AA	112	Significance	Observed	39	0.550587
COCH.SeqId_7227_75.txt.EA	COCH.SeqId_7227_75.txt.AA	48	Direction	Expected	47.9055	#N/A
COCH.SeqId_7227_75.txt.EA	COCH.SeqId_7227_75.txt.AA	48	Direction	Observed	32	0.667982
COCH.SeqId_7227_75.txt.EA	COCH.SeqId_7227_75.txt.AA	48	Significance	Expected	35.1205	#N/A
COCH.SeqId_7227_75.txt.EA	COCH.SeqId_7227_75.txt.AA	48	Significance	Observed	20	0.569468
COL11A2.SeqId_11278_4.txt.EA	COL11A2.SeqId_11278_4.txt.AA	160	Direction	Expected	158.941	#N/A
COL11A2.SeqId_11278_4.txt.EA	COL11A2.SeqId_11278_4.txt.AA	160	Direction	Observed	106	0.666912
COL11A2.SeqId_11278_4.txt.EA	COL11A2.SeqId_11278_4.txt.AA	160	Significance	Expected	92.9657	#N/A
COL11A2.SeqId_11278_4.txt.EA	COL11A2.SeqId_11278_4.txt.AA	160	Significance	Observed	24	0.25816
COL15A1.SeqId_8974_172.txt.EA	COL15A1.SeqId_8974_172.txt.AA	79	Direction	Expected	78.2177	#N/A
COL15A1.SeqId_8974_172.txt.EA	COL15A1.SeqId_8974_172.txt.AA	79	Direction	Observed	57	0.728735
COL15A1.SeqId_8974_172.txt.EA	COL15A1.SeqId_8974_172.txt.AA	79	Significance	Expected	48.1803	#N/A
COL15A1.SeqId_8974_172.txt.EA	COL15A1.SeqId_8974_172.txt.AA	79	Significance	Observed	25	0.518884
COL18A1.SeqId_2201_17.txt.EA	COL18A1.SeqId_2201_17.txt.AA	29	Direction	Expected	28.7923	#N/A
COL18A1.SeqId_2201_17.txt.EA	COL18A1.SeqId_2201_17.txt.AA	29	Direction	Observed	18	0.625168
COL18A1.SeqId_2201_17.txt.EA	COL18A1.SeqId_2201_17.txt.AA	29	Significance	Expected	20.2009	#N/A
COL18A1.SeqId_2201_17.txt.EA	COL18A1.SeqId_2201_17.txt.AA	29	Significance	Observed	4	0.198011
COL2A1.SeqId_18875_125.txt.EA	COL2A1.SeqId_18875_125.txt.AA	103	Direction	Expected	102.116	#N/A
COL2A1.SeqId_18875_125.txt.EA	COL2A1.SeqId_18875_125.txt.AA	103	Direction	Observed	70	0.685496
COL2A1.SeqId_18875_125.txt.EA	COL2A1.SeqId_18875_125.txt.AA	103	Significance	Expected	68.4997	#N/A
COL2A1.SeqId_18875_125.txt.EA	COL2A1.SeqId_18875_125.txt.AA	103	Significance	Observed	52	0.759128
COL6A1.SeqId_16828_8.txt.EA	COL6A1.SeqId_16828_8.txt.AA	189	Direction	Expected	188.59	#N/A
COL6A1.SeqId_16828_8.txt.EA	COL6A1.SeqId_16828_8.txt.AA	189	Direction	Observed	143	0.758259
COL6A1.SeqId_16828_8.txt.EA	COL6A1.SeqId_16828_8.txt.AA	189	Significance	Expected	157.959	#N/A
COL6A1.SeqId_16828_8.txt.EA	COL6A1.SeqId_16828_8.txt.AA	189	Significance	Observed	138	0.873647
COL6A2.SeqId_16753_46.txt.EA	COL6A2.SeqId_16753_46.txt.AA	42	Direction	Expected	41.796	#N/A
COL6A2.SeqId_16753_46.txt.EA	COL6A2.SeqId_16753_46.txt.AA	42	Direction	Observed	26	0.62207
COL6A2.SeqId_16753_46.txt.EA	COL6A2.SeqId_16753_46.txt.AA	42	Significance	Expected	28.5128	#N/A
COL6A2.SeqId_16753_46.txt.EA	COL6A2.SeqId_16753_46.txt.AA	42	Significance	Observed	18	0.631295
COL6A3.SeqId_11196_31.txt.EA	COL6A3.SeqId_11196_31.txt.AA	25	Direction	Expected	24.8023	#N/A
COL6A3.SeqId_11196_31.txt.EA	COL6A3.SeqId_11196_31.txt.AA	25	Direction	Observed	17	0.685421
COL6A3.SeqId_11196_31.txt.EA	COL6A3.SeqId_11196_31.txt.AA	25	Significance	Expected	15.7836	#N/A
COL6A3.SeqId_11196_31.txt.EA	COL6A3.SeqId_11196_31.txt.AA	25	Significance	Observed	9	0.570214
COLEC11.SeqId_4430_44.txt.EA	COLEC11.SeqId_4430_44.txt.AA	49	Direction	Expected	48.5781	#N/A
COLEC11.SeqId_4430_44.txt.EA	COLEC11.SeqId_4430_44.txt.AA	49	Direction	Observed	30	0.617562
COLEC11.SeqId_4430_44.txt.EA	COLEC11.SeqId_4430_44.txt.AA	49	Significance	Expected	32.391	#N/A
COLEC11.SeqId_4430_44.txt.EA	COLEC11.SeqId_4430_44.txt.AA	49	Significance	Observed	17	0.524838
COLEC12.SeqId_5457_5.txt.EA	COLEC12.SeqId_5457_5.txt.AA	44	Direction	Expected	43.73	#N/A
COLEC12.SeqId_5457_5.txt.EA	COLEC12.SeqId_5457_5.txt.AA	44	Direction	Observed	28	0.640292
COLEC12.SeqId_5457_5.txt.EA	COLEC12.SeqId_5457_5.txt.AA	44	Significance	Expected	25.0574	#N/A
COLEC12.SeqId_5457_5.txt.EA	COLEC12.SeqId_5457_5.txt.AA	44	Significance	Observed	9	0.359175
COLGALT1.SeqId_5638_23.txt.EA	COLGALT1.SeqId_5638_23.txt.AA	10	Direction	Expected	9.92333	#N/A
COLGALT1.SeqId_5638_23.txt.EA	COLGALT1.SeqId_5638_23.txt.AA	10	Direction	Observed	7	0.705408
COLGALT1.SeqId_5638_23.txt.EA	COLGALT1.SeqId_5638_23.txt.AA	10	Significance	Expected	6.08131	#N/A
COLGALT1.SeqId_5638_23.txt.EA	COLGALT1.SeqId_5638_23.txt.AA	10	Significance	Observed	5	0.822191
COMP.SeqId_8043_153.txt.EA	COMP.SeqId_8043_153.txt.AA	7	Direction	Expected	6.90332	#N/A
COMP.SeqId_8043_153.txt.EA	COMP.SeqId_8043_153.txt.AA	7	Direction	Observed	6	0.869146
COMP.SeqId_8043_153.txt.EA	COMP.SeqId_8043_153.txt.AA	7	Significance	Expected	1.60764	#N/A
COMP.SeqId_8043_153.txt.EA	COMP.SeqId_8043_153.txt.AA	7	Significance	Observed	3	1.86609
CPA4.SeqId_9267_2.txt.EA	CPA4.SeqId_9267_2.txt.AA	194	Direction	Expected	193.133	#N/A
CPA4.SeqId_9267_2.txt.EA	CPA4.SeqId_9267_2.txt.AA	194	Direction	Observed	152	0.787024
CPA4.SeqId_9267_2.txt.EA	CPA4.SeqId_9267_2.txt.AA	194	Significance	Expected	137.218	#N/A
CPA4.SeqId_9267_2.txt.EA	CPA4.SeqId_9267_2.txt.AA	194	Significance	Observed	56	0.408109
CPB1.SeqId_15375_49.txt.EA	CPB1.SeqId_15375_49.txt.AA	26	Direction	Expected	25.6527	#N/A
CPB1.SeqId_15375_49.txt.EA	CPB1.SeqId_15375_49.txt.AA	26	Direction	Observed	23	0.896592
CPB1.SeqId_15375_49.txt.EA	CPB1.SeqId_15375_49.txt.AA	26	Significance	Expected	15.0628	#N/A
CPB1.SeqId_15375_49.txt.EA	CPB1.SeqId_15375_49.txt.AA	26	Significance	Observed	12	0.796664
CPB2.SeqId_3518_54.txt.EA	CPB2.SeqId_3518_54.txt.AA	86	Direction	Expected	85.6985	#N/A
CPB2.SeqId_3518_54.txt.EA	CPB2.SeqId_3518_54.txt.AA	86	Direction	Observed	67	0.78181
CPB2.SeqId_3518_54.txt.EA	CPB2.SeqId_3518_54.txt.AA	86	Significance	Expected	65.8828	#N/A
CPB2.SeqId_3518_54.txt.EA	CPB2.SeqId_3518_54.txt.AA	86	Significance	Observed	50	0.758924
CPM.SeqId_9416_77.txt.EA	CPM.SeqId_9416_77.txt.AA	14	Direction	Expected	13.871	#N/A
CPM.SeqId_9416_77.txt.EA	CPM.SeqId_9416_77.txt.AA	14	Direction	Observed	11	0.793024
CPM.SeqId_9416_77.txt.EA	CPM.SeqId_9416_77.txt.AA	14	Significance	Expected	8.99545	#N/A
CPM.SeqId_9416_77.txt.EA	CPM.SeqId_9416_77.txt.AA	14	Significance	Observed	4	0.444669
CPN2.SeqId_6415_90.txt.EA	CPN2.SeqId_6415_90.txt.AA	38	Direction	Expected	37.9564	#N/A
CPN2.SeqId_6415_90.txt.EA	CPN2.SeqId_6415_90.txt.AA	38	Direction	Observed	22	0.579612
CPN2.SeqId_6415_90.txt.EA	CPN2.SeqId_6415_90.txt.AA	38	Significance	Expected	33.5055	#N/A
CPN2.SeqId_6415_90.txt.EA	CPN2.SeqId_6415_90.txt.AA	38	Significance	Observed	15	0.447688
CPNE1.SeqId_5346_24.txt.EA	CPNE1.SeqId_5346_24.txt.AA	136	Direction	Expected	134.4	#N/A
CPNE1.SeqId_5346_24.txt.EA	CPNE1.SeqId_5346_24.txt.AA	136	Direction	Observed	112	0.83333
CPNE1.SeqId_5346_24.txt.EA	CPNE1.SeqId_5346_24.txt.AA	136	Significance	Expected	95.4972	#N/A
CPNE1.SeqId_5346_24.txt.EA	CPNE1.SeqId_5346_24.txt.AA	136	Significance	Observed	65	0.680648
CPOX.SeqId_18241_18.txt.EA	CPOX.SeqId_18241_18.txt.AA	23	Direction	Expected	22.8846	#N/A
CPOX.SeqId_18241_18.txt.EA	CPOX.SeqId_18241_18.txt.AA	23	Direction	Observed	13	0.568067
CPOX.SeqId_18241_18.txt.EA	CPOX.SeqId_18241_18.txt.AA	23	Significance	Expected	15.1007	#N/A
CPOX.SeqId_18241_18.txt.EA	CPOX.SeqId_18241_18.txt.AA	23	Significance	Observed	16	1.05955
CPQ.SeqId_9394_19.txt.EA	CPQ.SeqId_9394_19.txt.AA	65	Direction	Expected	64.5161	#N/A
CPQ.SeqId_9394_19.txt.EA	CPQ.SeqId_9394_19.txt.AA	65	Direction	Observed	41	0.6355
CPQ.SeqId_9394_19.txt.EA	CPQ.SeqId_9394_19.txt.AA	65	Significance	Expected	40.1305	#N/A
CPQ.SeqId_9394_19.txt.EA	CPQ.SeqId_9394_19.txt.AA	65	Significance	Observed	32	0.797399
CPXM1.SeqId_6255_74.txt.EA	CPXM1.SeqId_6255_74.txt.AA	105	Direction	Expected	104.312	#N/A
CPXM1.SeqId_6255_74.txt.EA	CPXM1.SeqId_6255_74.txt.AA	105	Direction	Observed	69	0.661478
CPXM1.SeqId_6255_74.txt.EA	CPXM1.SeqId_6255_74.txt.AA	105	Significance	Expected	72.6187	#N/A
CPXM1.SeqId_6255_74.txt.EA	CPXM1.SeqId_6255_74.txt.AA	105	Significance	Observed	46	0.633446
CR1.SeqId_19556_12.txt.EA	CR1.SeqId_19556_12.txt.AA	97	Direction	Expected	96.2323	#N/A
CR1.SeqId_19556_12.txt.EA	CR1.SeqId_19556_12.txt.AA	97	Direction	Observed	70	0.727407
CR1.SeqId_19556_12.txt.EA	CR1.SeqId_19556_12.txt.AA	97	Significance	Expected	57.527	#N/A
CR1.SeqId_19556_12.txt.EA	CR1.SeqId_19556_12.txt.AA	97	Significance	Observed	29	0.504111
CRABP2.SeqId_11696_7.txt.EA	CRABP2.SeqId_11696_7.txt.AA	31	Direction	Expected	30.7733	#N/A
CRABP2.SeqId_11696_7.txt.EA	CRABP2.SeqId_11696_7.txt.AA	31	Direction	Observed	21	0.682409
CRABP2.SeqId_11696_7.txt.EA	CRABP2.SeqId_11696_7.txt.AA	31	Significance	Expected	21.9914	#N/A
CRABP2.SeqId_11696_7.txt.EA	CRABP2.SeqId_11696_7.txt.AA	31	Significance	Observed	10	0.454724
CREB3L4.SeqId_11308_8.txt.EA	CREB3L4.SeqId_11308_8.txt.AA	30	Direction	Expected	29.6793	#N/A
CREB3L4.SeqId_11308_8.txt.EA	CREB3L4.SeqId_11308_8.txt.AA	30	Direction	Observed	24	0.808643
CREB3L4.SeqId_11308_8.txt.EA	CREB3L4.SeqId_11308_8.txt.AA	30	Significance	Expected	16.5752	#N/A
CREB3L4.SeqId_11308_8.txt.EA	CREB3L4.SeqId_11308_8.txt.AA	30	Significance	Observed	11	0.663642
CRELD1.SeqId_7628_40.txt.EA	CRELD1.SeqId_7628_40.txt.AA	131	Direction	Expected	130.099	#N/A
CRELD1.SeqId_7628_40.txt.EA	CRELD1.SeqId_7628_40.txt.AA	131	Direction	Observed	84	0.64566
CRELD1.SeqId_7628_40.txt.EA	CRELD1.SeqId_7628_40.txt.AA	131	Significance	Expected	77.6869	#N/A
CRELD1.SeqId_7628_40.txt.EA	CRELD1.SeqId_7628_40.txt.AA	131	Significance	Observed	93	1.19711
CRHBP.SeqId_6039_24.txt.EA	CRHBP.SeqId_6039_24.txt.AA	90	Direction	Expected	89.1935	#N/A
CRHBP.SeqId_6039_24.txt.EA	CRHBP.SeqId_6039_24.txt.AA	90	Direction	Observed	63	0.70633
CRHBP.SeqId_6039_24.txt.EA	CRHBP.SeqId_6039_24.txt.AA	90	Significance	Expected	54.3082	#N/A
CRHBP.SeqId_6039_24.txt.EA	CRHBP.SeqId_6039_24.txt.AA	90	Significance	Observed	19	0.349855
CRISP2.SeqId_9282_12.txt.EA	CRISP2.SeqId_9282_12.txt.AA	145	Direction	Expected	143.48	#N/A
CRISP2.SeqId_9282_12.txt.EA	CRISP2.SeqId_9282_12.txt.AA	145	Direction	Observed	106	0.738781
CRISP2.SeqId_9282_12.txt.EA	CRISP2.SeqId_9282_12.txt.AA	145	Significance	Expected	83.6121	#N/A
CRISP2.SeqId_9282_12.txt.EA	CRISP2.SeqId_9282_12.txt.AA	145	Significance	Observed	46	0.550159
CRK.SeqId_4976_57.txt.EA	CRK.SeqId_4976_57.txt.AA	25	Direction	Expected	24.6072	#N/A
CRK.SeqId_4976_57.txt.EA	CRK.SeqId_4976_57.txt.AA	25	Direction	Observed	18	0.731493
CRK.SeqId_4976_57.txt.EA	CRK.SeqId_4976_57.txt.AA	25	Significance	Expected	11.8889	#N/A
CRK.SeqId_4976_57.txt.EA	CRK.SeqId_4976_57.txt.AA	25	Significance	Observed	8	0.672898
CRLF1.SeqId_14747_9.txt.EA	CRLF1.SeqId_14747_9.txt.AA	30	Direction	Expected	29.4383	#N/A
CRLF1.SeqId_14747_9.txt.EA	CRLF1.SeqId_14747_9.txt.AA	30	Direction	Observed	23	0.781295
CRLF1.SeqId_14747_9.txt.EA	CRLF1.SeqId_14747_9.txt.AA	30	Significance	Expected	11.9412	#N/A
CRLF1.SeqId_14747_9.txt.EA	CRLF1.SeqId_14747_9.txt.AA	30	Significance	Observed	3	0.251232
CROT.SeqId_13929_27.txt.EA	CROT.SeqId_13929_27.txt.AA	30	Direction	Expected	29.973	#N/A
CROT.SeqId_13929_27.txt.EA	CROT.SeqId_13929_27.txt.AA	30	Direction	Observed	22	0.733995
CROT.SeqId_13929_27.txt.EA	CROT.SeqId_13929_27.txt.AA	30	Significance	Expected	23.5362	#N/A
CROT.SeqId_13929_27.txt.EA	CROT.SeqId_13929_27.txt.AA	30	Significance	Observed	10	0.424877
CRP.SeqId_4337_49.txt.EA	CRP.SeqId_4337_49.txt.AA	18	Direction	Expected	17.7574	#N/A
CRP.SeqId_4337_49.txt.EA	CRP.SeqId_4337_49.txt.AA	18	Direction	Observed	13	0.732091
CRP.SeqId_4337_49.txt.EA	CRP.SeqId_4337_49.txt.AA	18	Significance	Expected	11.214	#N/A
CRP.SeqId_4337_49.txt.EA	CRP.SeqId_4337_49.txt.AA	18	Significance	Observed	10	0.891742
CRTAC1.SeqId_5632_6.txt.EA	CRTAC1.SeqId_5632_6.txt.AA	22	Direction	Expected	21.9056	#N/A
CRTAC1.SeqId_5632_6.txt.EA	CRTAC1.SeqId_5632_6.txt.AA	22	Direction	Observed	18	0.821707
CRTAC1.SeqId_5632_6.txt.EA	CRTAC1.SeqId_5632_6.txt.AA	22	Significance	Expected	15.0551	#N/A
CRTAC1.SeqId_5632_6.txt.EA	CRTAC1.SeqId_5632_6.txt.AA	22	Significance	Observed	6	0.398536
CRTAM.SeqId_7968_15.txt.EA	CRTAM.SeqId_7968_15.txt.AA	22	Direction	Expected	21.6965	#N/A
CRTAM.SeqId_7968_15.txt.EA	CRTAM.SeqId_7968_15.txt.AA	22	Direction	Observed	15	0.691355
CRTAM.SeqId_7968_15.txt.EA	CRTAM.SeqId_7968_15.txt.AA	22	Significance	Expected	13.084	#N/A
CRTAM.SeqId_7968_15.txt.EA	CRTAM.SeqId_7968_15.txt.AA	22	Significance	Observed	10	0.764295
CRYZ.SeqId_13983_27.txt.EA	CRYZ.SeqId_13983_27.txt.AA	133	Direction	Expected	132.096	#N/A
CRYZ.SeqId_13983_27.txt.EA	CRYZ.SeqId_13983_27.txt.AA	133	Direction	Observed	96	0.726743
CRYZ.SeqId_13983_27.txt.EA	CRYZ.SeqId_13983_27.txt.AA	133	Significance	Expected	80.7422	#N/A
CRYZ.SeqId_13983_27.txt.EA	CRYZ.SeqId_13983_27.txt.AA	133	Significance	Observed	29	0.359168
CSF1R.SeqId_13682_47.txt.EA	CSF1R.SeqId_13682_47.txt.AA	25	Direction	Expected	24.6768	#N/A
CSF1R.SeqId_13682_47.txt.EA	CSF1R.SeqId_13682_47.txt.AA	25	Direction	Observed	11	0.445763
CSF1R.SeqId_13682_47.txt.EA	CSF1R.SeqId_13682_47.txt.AA	25	Significance	Expected	13.9785	#N/A
CSF1R.SeqId_13682_47.txt.EA	CSF1R.SeqId_13682_47.txt.AA	25	Significance	Observed	14	1.00154
CSF2RB.SeqId_10512_13.txt.EA	CSF2RB.SeqId_10512_13.txt.AA	56	Direction	Expected	55.7419	#N/A
CSF2RB.SeqId_10512_13.txt.EA	CSF2RB.SeqId_10512_13.txt.AA	56	Direction	Observed	31	0.556134
CSF2RB.SeqId_10512_13.txt.EA	CSF2RB.SeqId_10512_13.txt.AA	56	Significance	Expected	43.3437	#N/A
CSF2RB.SeqId_10512_13.txt.EA	CSF2RB.SeqId_10512_13.txt.AA	56	Significance	Observed	28	0.646
CSK.SeqId_3363_31.txt.EA	CSK.SeqId_3363_31.txt.AA	55	Direction	Expected	54.2918	#N/A
CSK.SeqId_3363_31.txt.EA	CSK.SeqId_3363_31.txt.AA	55	Direction	Observed	42	0.773597
CSK.SeqId_3363_31.txt.EA	CSK.SeqId_3363_31.txt.AA	55	Significance	Expected	29.1526	#N/A
CSK.SeqId_3363_31.txt.EA	CSK.SeqId_3363_31.txt.AA	55	Significance	Observed	4	0.137209
CST1.SeqId_5459_33.txt.EA	CST1.SeqId_5459_33.txt.AA	92	Direction	Expected	91.401	#N/A
CST1.SeqId_5459_33.txt.EA	CST1.SeqId_5459_33.txt.AA	92	Direction	Observed	76	0.831501
CST1.SeqId_5459_33.txt.EA	CST1.SeqId_5459_33.txt.AA	92	Significance	Expected	60.5156	#N/A
CST1.SeqId_5459_33.txt.EA	CST1.SeqId_5459_33.txt.AA	92	Significance	Observed	42	0.694036
CST2.SeqId_4324_33.txt.EA	CST2.SeqId_4324_33.txt.AA	91	Direction	Expected	90.6029	#N/A
CST2.SeqId_4324_33.txt.EA	CST2.SeqId_4324_33.txt.AA	91	Direction	Observed	72	0.794676
CST2.SeqId_4324_33.txt.EA	CST2.SeqId_4324_33.txt.AA	91	Significance	Expected	68.9857	#N/A
CST2.SeqId_4324_33.txt.EA	CST2.SeqId_4324_33.txt.AA	91	Significance	Observed	49	0.710293
CST3.SeqId_2609_59.txt.EA	CST3.SeqId_2609_59.txt.AA	85	Direction	Expected	84.4444	#N/A
CST3.SeqId_2609_59.txt.EA	CST3.SeqId_2609_59.txt.AA	85	Direction	Observed	65	0.769737
CST3.SeqId_2609_59.txt.EA	CST3.SeqId_2609_59.txt.AA	85	Significance	Expected	52.4349	#N/A
CST3.SeqId_2609_59.txt.EA	CST3.SeqId_2609_59.txt.AA	85	Significance	Observed	26	0.495853
CST4.SeqId_14076_74.txt.EA	CST4.SeqId_14076_74.txt.AA	53	Direction	Expected	52.8544	#N/A
CST4.SeqId_14076_74.txt.EA	CST4.SeqId_14076_74.txt.AA	53	Direction	Observed	48	0.908155
CST4.SeqId_14076_74.txt.EA	CST4.SeqId_14076_74.txt.AA	53	Significance	Expected	35.3048	#N/A
CST4.SeqId_14076_74.txt.EA	CST4.SeqId_14076_74.txt.AA	53	Significance	Observed	26	0.736444
CST5.SeqId_3803_10.txt.EA	CST5.SeqId_3803_10.txt.AA	101	Direction	Expected	100.364	#N/A
CST5.SeqId_3803_10.txt.EA	CST5.SeqId_3803_10.txt.AA	101	Direction	Observed	70	0.69746
CST5.SeqId_3803_10.txt.EA	CST5.SeqId_3803_10.txt.AA	101	Significance	Expected	69.7749	#N/A
CST5.SeqId_3803_10.txt.EA	CST5.SeqId_3803_10.txt.AA	101	Significance	Observed	34	0.487281
CST7.SeqId_3302_58.txt.EA	CST7.SeqId_3302_58.txt.AA	96	Direction	Expected	95.3644	#N/A
CST7.SeqId_3302_58.txt.EA	CST7.SeqId_3302_58.txt.AA	96	Direction	Observed	74	0.775971
CST7.SeqId_3302_58.txt.EA	CST7.SeqId_3302_58.txt.AA	96	Significance	Expected	68.4736	#N/A
CST7.SeqId_3302_58.txt.EA	CST7.SeqId_3302_58.txt.AA	96	Significance	Observed	60	0.87625
CTRB1.SeqId_5671_1.txt.EA	CTRB1.SeqId_5671_1.txt.AA	74	Direction	Expected	73.6989	#N/A
CTRB1.SeqId_5671_1.txt.EA	CTRB1.SeqId_5671_1.txt.AA	74	Direction	Observed	60	0.814124
CTRB1.SeqId_5671_1.txt.EA	CTRB1.SeqId_5671_1.txt.AA	74	Significance	Expected	50.1993	#N/A
CTRB1.SeqId_5671_1.txt.EA	CTRB1.SeqId_5671_1.txt.AA	74	Significance	Observed	26	0.517935
CTRB2.SeqId_5648_28.txt.EA	CTRB2.SeqId_5648_28.txt.AA	178	Direction	Expected	177.34	#N/A
CTRB2.SeqId_5648_28.txt.EA	CTRB2.SeqId_5648_28.txt.AA	178	Direction	Observed	130	0.733057
CTRB2.SeqId_5648_28.txt.EA	CTRB2.SeqId_5648_28.txt.AA	178	Significance	Expected	131.156	#N/A
CTRB2.SeqId_5648_28.txt.EA	CTRB2.SeqId_5648_28.txt.AA	178	Significance	Observed	98	0.7472
CTSB.SeqId_8007_19.txt.EA	CTSB.SeqId_8007_19.txt.AA	292	Direction	Expected	290.19	#N/A
CTSB.SeqId_8007_19.txt.EA	CTSB.SeqId_8007_19.txt.AA	292	Direction	Observed	206	0.70988
CTSB.SeqId_8007_19.txt.EA	CTSB.SeqId_8007_19.txt.AA	292	Significance	Expected	155.257	#N/A
CTSB.SeqId_8007_19.txt.EA	CTSB.SeqId_8007_19.txt.AA	292	Significance	Observed	68	0.437985
CTSF.SeqId_9212_22.txt.EA	CTSF.SeqId_9212_22.txt.AA	27	Direction	Expected	26.7088	#N/A
CTSF.SeqId_9212_22.txt.EA	CTSF.SeqId_9212_22.txt.AA	27	Direction	Observed	19	0.711376
CTSF.SeqId_9212_22.txt.EA	CTSF.SeqId_9212_22.txt.AA	27	Significance	Expected	16.8907	#N/A
CTSF.SeqId_9212_22.txt.EA	CTSF.SeqId_9212_22.txt.AA	27	Significance	Observed	10	0.592042
CTSH.SeqId_8465_52.txt.EA	CTSH.SeqId_8465_52.txt.AA	71	Direction	Expected	70.3141	#N/A
CTSH.SeqId_8465_52.txt.EA	CTSH.SeqId_8465_52.txt.AA	71	Direction	Observed	60	0.853314
CTSH.SeqId_8465_52.txt.EA	CTSH.SeqId_8465_52.txt.AA	71	Significance	Expected	47.8827	#N/A
CTSH.SeqId_8465_52.txt.EA	CTSH.SeqId_8465_52.txt.AA	71	Significance	Observed	29	0.605646
CTSO.SeqId_9264_11.txt.EA	CTSO.SeqId_9264_11.txt.AA	35	Direction	Expected	34.4333	#N/A
CTSO.SeqId_9264_11.txt.EA	CTSO.SeqId_9264_11.txt.AA	35	Direction	Observed	23	0.667959
CTSO.SeqId_9264_11.txt.EA	CTSO.SeqId_9264_11.txt.AA	35	Significance	Expected	13.4048	#N/A
CTSO.SeqId_9264_11.txt.EA	CTSO.SeqId_9264_11.txt.AA	35	Significance	Observed	2	0.149201
CTSS.SeqId_3181_50.txt.EA	CTSS.SeqId_3181_50.txt.AA	171	Direction	Expected	170.12	#N/A
CTSS.SeqId_3181_50.txt.EA	CTSS.SeqId_3181_50.txt.AA	171	Direction	Observed	129	0.758287
CTSS.SeqId_3181_50.txt.EA	CTSS.SeqId_3181_50.txt.AA	171	Significance	Expected	114.866	#N/A
CTSS.SeqId_3181_50.txt.EA	CTSS.SeqId_3181_50.txt.AA	171	Significance	Observed	84	0.731284
CTSV.SeqId_3364_76.txt.EA	CTSV.SeqId_3364_76.txt.AA	28	Direction	Expected	27.5861	#N/A
CTSV.SeqId_3364_76.txt.EA	CTSV.SeqId_3364_76.txt.AA	28	Direction	Observed	17	0.616251
CTSV.SeqId_3364_76.txt.EA	CTSV.SeqId_3364_76.txt.AA	28	Significance	Expected	14.2101	#N/A
CTSV.SeqId_3364_76.txt.EA	CTSV.SeqId_3364_76.txt.AA	28	Significance	Observed	4	0.28149
CTSZ.SeqId_4971_1.txt.EA	CTSZ.SeqId_4971_1.txt.AA	3	Direction	Expected	2.86632	#N/A
CTSZ.SeqId_4971_1.txt.EA	CTSZ.SeqId_4971_1.txt.AA	3	Direction	Observed	3	1.04664
CTSZ.SeqId_4971_1.txt.EA	CTSZ.SeqId_4971_1.txt.AA	3	Significance	Expected	0.860548	#N/A
CTSZ.SeqId_4971_1.txt.EA	CTSZ.SeqId_4971_1.txt.AA	3	Significance	Observed	0	0
CXCL1.SeqId_2985_35.txt.EA	CXCL1.SeqId_2985_35.txt.AA	57	Direction	Expected	56.5432	#N/A
CXCL1.SeqId_2985_35.txt.EA	CXCL1.SeqId_2985_35.txt.AA	57	Direction	Observed	35	0.618996
CXCL1.SeqId_2985_35.txt.EA	CXCL1.SeqId_2985_35.txt.AA	57	Significance	Expected	42.7332	#N/A
CXCL1.SeqId_2985_35.txt.EA	CXCL1.SeqId_2985_35.txt.AA	57	Significance	Observed	33	0.772233
CXCL11.SeqId_3038_9.txt.EA	CXCL11.SeqId_3038_9.txt.AA	23	Direction	Expected	22.9656	#N/A
CXCL11.SeqId_3038_9.txt.EA	CXCL11.SeqId_3038_9.txt.AA	23	Direction	Observed	17	0.740238
CXCL11.SeqId_3038_9.txt.EA	CXCL11.SeqId_3038_9.txt.AA	23	Significance	Expected	16.0166	#N/A
CXCL11.SeqId_3038_9.txt.EA	CXCL11.SeqId_3038_9.txt.AA	23	Significance	Observed	8	0.499482
CXCL12.SeqId_3516_60.txt.EA	CXCL12.SeqId_3516_60.txt.AA	14	Direction	Expected	13.885	#N/A
CXCL12.SeqId_3516_60.txt.EA	CXCL12.SeqId_3516_60.txt.AA	14	Direction	Observed	12	0.864241
CXCL12.SeqId_3516_60.txt.EA	CXCL12.SeqId_3516_60.txt.AA	14	Significance	Expected	7.33981	#N/A
CXCL12.SeqId_3516_60.txt.EA	CXCL12.SeqId_3516_60.txt.AA	14	Significance	Observed	1	0.136243
CXCL16.SeqId_2436_49.txt.EA	CXCL16.SeqId_2436_49.txt.AA	34	Direction	Expected	33.7172	#N/A
CXCL16.SeqId_2436_49.txt.EA	CXCL16.SeqId_2436_49.txt.AA	34	Direction	Observed	20	0.593169
CXCL16.SeqId_2436_49.txt.EA	CXCL16.SeqId_2436_49.txt.AA	34	Significance	Expected	18.234	#N/A
CXCL16.SeqId_2436_49.txt.EA	CXCL16.SeqId_2436_49.txt.AA	34	Significance	Observed	6	0.329056
CXCL6.SeqId_3495_15.txt.EA	CXCL6.SeqId_3495_15.txt.AA	55	Direction	Expected	54.2554	#N/A
CXCL6.SeqId_3495_15.txt.EA	CXCL6.SeqId_3495_15.txt.AA	55	Direction	Observed	44	0.810979
CXCL6.SeqId_3495_15.txt.EA	CXCL6.SeqId_3495_15.txt.AA	55	Significance	Expected	31.6891	#N/A
CXCL6.SeqId_3495_15.txt.EA	CXCL6.SeqId_3495_15.txt.AA	55	Significance	Observed	16	0.504906
CYB5D2.SeqId_10924_258.txt.EA	CYB5D2.SeqId_10924_258.txt.AA	37	Direction	Expected	36.8931	#N/A
CYB5D2.SeqId_10924_258.txt.EA	CYB5D2.SeqId_10924_258.txt.AA	37	Direction	Observed	25	0.677633
CYB5D2.SeqId_10924_258.txt.EA	CYB5D2.SeqId_10924_258.txt.AA	37	Significance	Expected	24.839	#N/A
CYB5D2.SeqId_10924_258.txt.EA	CYB5D2.SeqId_10924_258.txt.AA	37	Significance	Observed	7	0.281815
CYB5R2.SeqId_19143_38.txt.EA	CYB5R2.SeqId_19143_38.txt.AA	101	Direction	Expected	100.664	#N/A
CYB5R2.SeqId_19143_38.txt.EA	CYB5R2.SeqId_19143_38.txt.AA	101	Direction	Observed	54	0.536436
CYB5R2.SeqId_19143_38.txt.EA	CYB5R2.SeqId_19143_38.txt.AA	101	Significance	Expected	79.5185	#N/A
CYB5R2.SeqId_19143_38.txt.EA	CYB5R2.SeqId_19143_38.txt.AA	101	Significance	Observed	73	0.918026
DAPP1.SeqId_11615_16.txt.EA	DAPP1.SeqId_11615_16.txt.AA	65	Direction	Expected	64.195	#N/A
DAPP1.SeqId_11615_16.txt.EA	DAPP1.SeqId_11615_16.txt.AA	65	Direction	Observed	40	0.623102
DAPP1.SeqId_11615_16.txt.EA	DAPP1.SeqId_11615_16.txt.AA	65	Significance	Expected	38.5309	#N/A
DAPP1.SeqId_11615_16.txt.EA	DAPP1.SeqId_11615_16.txt.AA	65	Significance	Observed	34	0.882409
DARS.SeqId_12675_14.txt.EA	DARS.SeqId_12675_14.txt.AA	66	Direction	Expected	65.5421	#N/A
DARS.SeqId_12675_14.txt.EA	DARS.SeqId_12675_14.txt.AA	66	Direction	Observed	42	0.64081
DARS.SeqId_12675_14.txt.EA	DARS.SeqId_12675_14.txt.AA	66	Significance	Expected	50.283	#N/A
DARS.SeqId_12675_14.txt.EA	DARS.SeqId_12675_14.txt.AA	66	Significance	Observed	17	0.338086
DARS2.SeqId_12395_86.txt.EA	DARS2.SeqId_12395_86.txt.AA	38	Direction	Expected	37.6221	#N/A
DARS2.SeqId_12395_86.txt.EA	DARS2.SeqId_12395_86.txt.AA	38	Direction	Observed	23	0.611343
DARS2.SeqId_12395_86.txt.EA	DARS2.SeqId_12395_86.txt.AA	38	Significance	Expected	22.7656	#N/A
DARS2.SeqId_12395_86.txt.EA	DARS2.SeqId_12395_86.txt.AA	38	Significance	Observed	3	0.131778
DBI.SeqId_16919_1.txt.EA	DBI.SeqId_16919_1.txt.AA	58	Direction	Expected	57.491	#N/A
DBI.SeqId_16919_1.txt.EA	DBI.SeqId_16919_1.txt.AA	58	Direction	Observed	48	0.834913
DBI.SeqId_16919_1.txt.EA	DBI.SeqId_16919_1.txt.AA	58	Significance	Expected	37.9897	#N/A
DBI.SeqId_16919_1.txt.EA	DBI.SeqId_16919_1.txt.AA	58	Significance	Observed	19	0.500136
DCN.SeqId_2666_53.txt.EA	DCN.SeqId_2666_53.txt.AA	4	Direction	Expected	3.97879	#N/A
DCN.SeqId_2666_53.txt.EA	DCN.SeqId_2666_53.txt.AA	4	Direction	Observed	3	0.753999
DCN.SeqId_2666_53.txt.EA	DCN.SeqId_2666_53.txt.AA	4	Significance	Expected	2.9584	#N/A
DCN.SeqId_2666_53.txt.EA	DCN.SeqId_2666_53.txt.AA	4	Significance	Observed	2	0.67604
DDX19A.SeqId_18813_15.txt.EA	DDX19A.SeqId_18813_15.txt.AA	3	Direction	Expected	2.91252	#N/A
DDX19A.SeqId_18813_15.txt.EA	DDX19A.SeqId_18813_15.txt.AA	3	Direction	Observed	1	0.343345
DDX19A.SeqId_18813_15.txt.EA	DDX19A.SeqId_18813_15.txt.AA	3	Significance	Expected	0.626669	#N/A
DDX19A.SeqId_18813_15.txt.EA	DDX19A.SeqId_18813_15.txt.AA	3	Significance	Observed	0	0
DEF6.SeqId_14090_23.txt.EA	DEF6.SeqId_14090_23.txt.AA	41	Direction	Expected	40.9533	#N/A
DEF6.SeqId_14090_23.txt.EA	DEF6.SeqId_14090_23.txt.AA	41	Direction	Observed	23	0.561615
DEF6.SeqId_14090_23.txt.EA	DEF6.SeqId_14090_23.txt.AA	41	Significance	Expected	36.8631	#N/A
DEF6.SeqId_14090_23.txt.EA	DEF6.SeqId_14090_23.txt.AA	41	Significance	Observed	22	0.596803
DEFB1.SeqId_6629_3.txt.EA	DEFB1.SeqId_6629_3.txt.AA	62	Direction	Expected	61.5833	#N/A
DEFB1.SeqId_6629_3.txt.EA	DEFB1.SeqId_6629_3.txt.AA	62	Direction	Observed	40	0.649526
DEFB1.SeqId_6629_3.txt.EA	DEFB1.SeqId_6629_3.txt.AA	62	Significance	Expected	38.9128	#N/A
DEFB1.SeqId_6629_3.txt.EA	DEFB1.SeqId_6629_3.txt.AA	62	Significance	Observed	14	0.359779
DKK1.SeqId_3535_84.txt.EA	DKK1.SeqId_3535_84.txt.AA	52	Direction	Expected	51.5176	#N/A
DKK1.SeqId_3535_84.txt.EA	DKK1.SeqId_3535_84.txt.AA	52	Direction	Observed	35	0.67938
DKK1.SeqId_3535_84.txt.EA	DKK1.SeqId_3535_84.txt.AA	52	Significance	Expected	29.9346	#N/A
DKK1.SeqId_3535_84.txt.EA	DKK1.SeqId_3535_84.txt.AA	52	Significance	Observed	23	0.768343
DKK3.SeqId_3607_71.txt.EA	DKK3.SeqId_3607_71.txt.AA	65	Direction	Expected	64.5953	#N/A
DKK3.SeqId_3607_71.txt.EA	DKK3.SeqId_3607_71.txt.AA	65	Direction	Observed	39	0.603759
DKK3.SeqId_3607_71.txt.EA	DKK3.SeqId_3607_71.txt.AA	65	Significance	Expected	31.8316	#N/A
DKK3.SeqId_3607_71.txt.EA	DKK3.SeqId_3607_71.txt.AA	65	Significance	Observed	20	0.628307
DLK1.SeqId_6373_54.txt.EA	DLK1.SeqId_6373_54.txt.AA	66	Direction	Expected	65.5342	#N/A
DLK1.SeqId_6373_54.txt.EA	DLK1.SeqId_6373_54.txt.AA	66	Direction	Observed	39	0.595109
DLK1.SeqId_6373_54.txt.EA	DLK1.SeqId_6373_54.txt.AA	66	Significance	Expected	45.7106	#N/A
DLK1.SeqId_6373_54.txt.EA	DLK1.SeqId_6373_54.txt.AA	66	Significance	Observed	13	0.284398
DLK1.SeqId_6496_60.txt.EA	DLK1.SeqId_6496_60.txt.AA	63	Direction	Expected	62.549	#N/A
DLK1.SeqId_6496_60.txt.EA	DLK1.SeqId_6496_60.txt.AA	63	Direction	Observed	37	0.591537
DLK1.SeqId_6496_60.txt.EA	DLK1.SeqId_6496_60.txt.AA	63	Significance	Expected	44.827	#N/A
DLK1.SeqId_6496_60.txt.EA	DLK1.SeqId_6496_60.txt.AA	63	Significance	Observed	13	0.290004
DLL1.SeqId_5349_69.txt.EA	DLL1.SeqId_5349_69.txt.AA	19	Direction	Expected	18.9767	#N/A
DLL1.SeqId_5349_69.txt.EA	DLL1.SeqId_5349_69.txt.AA	19	Direction	Observed	12	0.632355
DLL1.SeqId_5349_69.txt.EA	DLL1.SeqId_5349_69.txt.AA	19	Significance	Expected	13.4719	#N/A
DLL1.SeqId_5349_69.txt.EA	DLL1.SeqId_5349_69.txt.AA	19	Significance	Observed	8	0.59383
DNAJA4.SeqId_9744_139.txt.EA	DNAJA4.SeqId_9744_139.txt.AA	1	Direction	Expected	0.995472	#N/A
DNAJA4.SeqId_9744_139.txt.EA	DNAJA4.SeqId_9744_139.txt.AA	1	Direction	Observed	1	1.00455
DNAJA4.SeqId_9744_139.txt.EA	DNAJA4.SeqId_9744_139.txt.AA	1	Significance	Expected	0.643764	#N/A
DNAJA4.SeqId_9744_139.txt.EA	DNAJA4.SeqId_9744_139.txt.AA	1	Significance	Observed	1	1.55337
DNAJB11.SeqId_7110_2.txt.EA	DNAJB11.SeqId_7110_2.txt.AA	17	Direction	Expected	16.9383	#N/A
DNAJB11.SeqId_7110_2.txt.EA	DNAJB11.SeqId_7110_2.txt.AA	17	Direction	Observed	11	0.649414
DNAJB11.SeqId_7110_2.txt.EA	DNAJB11.SeqId_7110_2.txt.AA	17	Significance	Expected	12.5494	#N/A
DNAJB11.SeqId_7110_2.txt.EA	DNAJB11.SeqId_7110_2.txt.AA	17	Significance	Observed	11	0.876539
DNAJC10.SeqId_8297_8.txt.EA	DNAJC10.SeqId_8297_8.txt.AA	32	Direction	Expected	31.7798	#N/A
DNAJC10.SeqId_8297_8.txt.EA	DNAJC10.SeqId_8297_8.txt.AA	32	Direction	Observed	30	0.943995
DNAJC10.SeqId_8297_8.txt.EA	DNAJC10.SeqId_8297_8.txt.AA	32	Significance	Expected	24.457	#N/A
DNAJC10.SeqId_8297_8.txt.EA	DNAJC10.SeqId_8297_8.txt.AA	32	Significance	Observed	21	0.858649
DNER.SeqId_9769_48.txt.EA	DNER.SeqId_9769_48.txt.AA	45	Direction	Expected	44.2496	#N/A
DNER.SeqId_9769_48.txt.EA	DNER.SeqId_9769_48.txt.AA	45	Direction	Observed	28	0.632774
DNER.SeqId_9769_48.txt.EA	DNER.SeqId_9769_48.txt.AA	45	Significance	Expected	15.6536	#N/A
DNER.SeqId_9769_48.txt.EA	DNER.SeqId_9769_48.txt.AA	45	Significance	Observed	9	0.574948
DOK2.SeqId_14246_50.txt.EA	DOK2.SeqId_14246_50.txt.AA	6	Direction	Expected	5.9082	#N/A
DOK2.SeqId_14246_50.txt.EA	DOK2.SeqId_14246_50.txt.AA	6	Direction	Observed	3	0.507769
DOK2.SeqId_14246_50.txt.EA	DOK2.SeqId_14246_50.txt.AA	6	Significance	Expected	3.48154	#N/A
DOK2.SeqId_14246_50.txt.EA	DOK2.SeqId_14246_50.txt.AA	6	Significance	Observed	1	0.28723
DOK2.SeqId_19578_19.txt.EA	DOK2.SeqId_19578_19.txt.AA	47	Direction	Expected	45.9687	#N/A
DOK2.SeqId_19578_19.txt.EA	DOK2.SeqId_19578_19.txt.AA	47	Direction	Observed	20	0.435079
DOK2.SeqId_19578_19.txt.EA	DOK2.SeqId_19578_19.txt.AA	47	Significance	Expected	18.6805	#N/A
DOK2.SeqId_19578_19.txt.EA	DOK2.SeqId_19578_19.txt.AA	47	Significance	Observed	4	0.214127
DPEP1.SeqId_8794_13.txt.EA	DPEP1.SeqId_8794_13.txt.AA	225	Direction	Expected	223.742	#N/A
DPEP1.SeqId_8794_13.txt.EA	DPEP1.SeqId_8794_13.txt.AA	225	Direction	Observed	162	0.724048
DPEP1.SeqId_8794_13.txt.EA	DPEP1.SeqId_8794_13.txt.AA	225	Significance	Expected	159.87	#N/A
DPEP1.SeqId_8794_13.txt.EA	DPEP1.SeqId_8794_13.txt.AA	225	Significance	Observed	88	0.550447
DPEP2.SeqId_8327_26.txt.EA	DPEP2.SeqId_8327_26.txt.AA	51	Direction	Expected	50.9309	#N/A
DPEP2.SeqId_8327_26.txt.EA	DPEP2.SeqId_8327_26.txt.AA	51	Direction	Observed	27	0.53013
DPEP2.SeqId_8327_26.txt.EA	DPEP2.SeqId_8327_26.txt.AA	51	Significance	Expected	39.6989	#N/A
DPEP2.SeqId_8327_26.txt.EA	DPEP2.SeqId_8327_26.txt.AA	51	Significance	Observed	36	0.906826
DPP7.SeqId_8346_9.txt.EA	DPP7.SeqId_8346_9.txt.AA	47	Direction	Expected	46.7645	#N/A
DPP7.SeqId_8346_9.txt.EA	DPP7.SeqId_8346_9.txt.AA	47	Direction	Observed	33	0.705663
DPP7.SeqId_8346_9.txt.EA	DPP7.SeqId_8346_9.txt.AA	47	Significance	Expected	30.3683	#N/A
DPP7.SeqId_8346_9.txt.EA	DPP7.SeqId_8346_9.txt.AA	47	Significance	Observed	11	0.36222
DPT.SeqId_4979_34.txt.EA	DPT.SeqId_4979_34.txt.AA	95	Direction	Expected	94.2641	#N/A
DPT.SeqId_4979_34.txt.EA	DPT.SeqId_4979_34.txt.AA	95	Direction	Observed	72	0.763811
DPT.SeqId_4979_34.txt.EA	DPT.SeqId_4979_34.txt.AA	95	Significance	Expected	56.8341	#N/A
DPT.SeqId_4979_34.txt.EA	DPT.SeqId_4979_34.txt.AA	95	Significance	Observed	21	0.369496
DPY30.SeqId_13943_38.txt.EA	DPY30.SeqId_13943_38.txt.AA	16	Direction	Expected	15.7887	#N/A
DPY30.SeqId_13943_38.txt.EA	DPY30.SeqId_13943_38.txt.AA	16	Direction	Observed	13	0.823376
DPY30.SeqId_13943_38.txt.EA	DPY30.SeqId_13943_38.txt.AA	16	Significance	Expected	8.22447	#N/A
DPY30.SeqId_13943_38.txt.EA	DPY30.SeqId_13943_38.txt.AA	16	Significance	Observed	2	0.243177
DSC2.SeqId_13126_52.txt.EA	DSC2.SeqId_13126_52.txt.AA	36	Direction	Expected	35.7645	#N/A
DSC2.SeqId_13126_52.txt.EA	DSC2.SeqId_13126_52.txt.AA	36	Direction	Observed	27	0.75494
DSC2.SeqId_13126_52.txt.EA	DSC2.SeqId_13126_52.txt.AA	36	Significance	Expected	22.1809	#N/A
DSC2.SeqId_13126_52.txt.EA	DSC2.SeqId_13126_52.txt.AA	36	Significance	Observed	6	0.270504
DSG2.SeqId_9484_75.txt.EA	DSG2.SeqId_9484_75.txt.AA	40	Direction	Expected	39.6374	#N/A
DSG2.SeqId_9484_75.txt.EA	DSG2.SeqId_9484_75.txt.AA	40	Direction	Observed	23	0.58026
DSG2.SeqId_9484_75.txt.EA	DSG2.SeqId_9484_75.txt.AA	40	Significance	Expected	20.358	#N/A
DSG2.SeqId_9484_75.txt.EA	DSG2.SeqId_9484_75.txt.AA	40	Significance	Observed	6	0.294724
DTD1.SeqId_19194_9.txt.EA	DTD1.SeqId_19194_9.txt.AA	149	Direction	Expected	148.335	#N/A
DTD1.SeqId_19194_9.txt.EA	DTD1.SeqId_19194_9.txt.AA	149	Direction	Observed	106	0.714598
DTD1.SeqId_19194_9.txt.EA	DTD1.SeqId_19194_9.txt.AA	149	Significance	Expected	98.9089	#N/A
DTD1.SeqId_19194_9.txt.EA	DTD1.SeqId_19194_9.txt.AA	149	Significance	Observed	64	0.64706
DTD2.SeqId_18280_29.txt.EA	DTD2.SeqId_18280_29.txt.AA	54	Direction	Expected	53.4434	#N/A
DTD2.SeqId_18280_29.txt.EA	DTD2.SeqId_18280_29.txt.AA	54	Direction	Observed	30	0.561341
DTD2.SeqId_18280_29.txt.EA	DTD2.SeqId_18280_29.txt.AA	54	Significance	Expected	30.7227	#N/A
DTD2.SeqId_18280_29.txt.EA	DTD2.SeqId_18280_29.txt.AA	54	Significance	Observed	18	0.585885
DTYMK.SeqId_19504_22.txt.EA	DTYMK.SeqId_19504_22.txt.AA	31	Direction	Expected	30.9261	#N/A
DTYMK.SeqId_19504_22.txt.EA	DTYMK.SeqId_19504_22.txt.AA	31	Direction	Observed	21	0.679039
DTYMK.SeqId_19504_22.txt.EA	DTYMK.SeqId_19504_22.txt.AA	31	Significance	Expected	18.4656	#N/A
DTYMK.SeqId_19504_22.txt.EA	DTYMK.SeqId_19504_22.txt.AA	31	Significance	Observed	6	0.324929
DUSP28.SeqId_9940_35.txt.EA	DUSP28.SeqId_9940_35.txt.AA	41	Direction	Expected	40.6438	#N/A
DUSP28.SeqId_9940_35.txt.EA	DUSP28.SeqId_9940_35.txt.AA	41	Direction	Observed	35	0.86114
DUSP28.SeqId_9940_35.txt.EA	DUSP28.SeqId_9940_35.txt.AA	41	Significance	Expected	19.0632	#N/A
DUSP28.SeqId_9940_35.txt.EA	DUSP28.SeqId_9940_35.txt.AA	41	Significance	Observed	7	0.3672
DYNLL2.SeqId_11493_169.txt.EA	DYNLL2.SeqId_11493_169.txt.AA	32	Direction	Expected	31.9429	#N/A
DYNLL2.SeqId_11493_169.txt.EA	DYNLL2.SeqId_11493_169.txt.AA	32	Direction	Observed	18	0.563505
DYNLL2.SeqId_11493_169.txt.EA	DYNLL2.SeqId_11493_169.txt.AA	32	Significance	Expected	23.4679	#N/A
DYNLL2.SeqId_11493_169.txt.EA	DYNLL2.SeqId_11493_169.txt.AA	32	Significance	Observed	11	0.468725
EBI3.SeqId_10851_77.txt.EA	EBI3.SeqId_10851_77.txt.AA	32	Direction	Expected	31.9509	#N/A
EBI3.SeqId_10851_77.txt.EA	EBI3.SeqId_10851_77.txt.AA	32	Direction	Observed	16	0.500768
EBI3.SeqId_10851_77.txt.EA	EBI3.SeqId_10851_77.txt.AA	32	Significance	Expected	26.4763	#N/A
EBI3.SeqId_10851_77.txt.EA	EBI3.SeqId_10851_77.txt.AA	32	Significance	Observed	27	1.01978
ECI2.SeqId_12859_33.txt.EA	ECI2.SeqId_12859_33.txt.AA	53	Direction	Expected	52.8513	#N/A
ECI2.SeqId_12859_33.txt.EA	ECI2.SeqId_12859_33.txt.AA	53	Direction	Observed	33	0.624393
ECI2.SeqId_12859_33.txt.EA	ECI2.SeqId_12859_33.txt.AA	53	Significance	Expected	38.7739	#N/A
ECI2.SeqId_12859_33.txt.EA	ECI2.SeqId_12859_33.txt.AA	53	Significance	Observed	12	0.309487
ECM1.SeqId_3366_51.txt.EA	ECM1.SeqId_3366_51.txt.AA	170	Direction	Expected	168.673	#N/A
ECM1.SeqId_3366_51.txt.EA	ECM1.SeqId_3366_51.txt.AA	170	Direction	Observed	126	0.747006
ECM1.SeqId_3366_51.txt.EA	ECM1.SeqId_3366_51.txt.AA	170	Significance	Expected	112.436	#N/A
ECM1.SeqId_3366_51.txt.EA	ECM1.SeqId_3366_51.txt.AA	170	Significance	Observed	89	0.79156
EDAR.SeqId_2977_7.txt.EA	EDAR.SeqId_2977_7.txt.AA	24	Direction	Expected	23.6776	#N/A
EDAR.SeqId_2977_7.txt.EA	EDAR.SeqId_2977_7.txt.AA	24	Direction	Observed	19	0.802448
EDAR.SeqId_2977_7.txt.EA	EDAR.SeqId_2977_7.txt.AA	24	Significance	Expected	16.9895	#N/A
EDAR.SeqId_2977_7.txt.EA	EDAR.SeqId_2977_7.txt.AA	24	Significance	Observed	3	0.17658
EFEMP1.SeqId_8480_29.txt.EA	EFEMP1.SeqId_8480_29.txt.AA	76	Direction	Expected	75.541	#N/A
EFEMP1.SeqId_8480_29.txt.EA	EFEMP1.SeqId_8480_29.txt.AA	76	Direction	Observed	51	0.67513
EFEMP1.SeqId_8480_29.txt.EA	EFEMP1.SeqId_8480_29.txt.AA	76	Significance	Expected	44.9086	#N/A
EFEMP1.SeqId_8480_29.txt.EA	EFEMP1.SeqId_8480_29.txt.AA	76	Significance	Observed	4	0.0890698
EFNA5.SeqId_2615_60.txt.EA	EFNA5.SeqId_2615_60.txt.AA	62	Direction	Expected	61.628	#N/A
EFNA5.SeqId_2615_60.txt.EA	EFNA5.SeqId_2615_60.txt.AA	62	Direction	Observed	48	0.778867
EFNA5.SeqId_2615_60.txt.EA	EFNA5.SeqId_2615_60.txt.AA	62	Significance	Expected	39.0017	#N/A
EFNA5.SeqId_2615_60.txt.EA	EFNA5.SeqId_2615_60.txt.AA	62	Significance	Observed	12	0.307679
EGF.SeqId_5509_7.txt.EA	EGF.SeqId_5509_7.txt.AA	63	Direction	Expected	62.3324	#N/A
EGF.SeqId_5509_7.txt.EA	EGF.SeqId_5509_7.txt.AA	63	Direction	Observed	34	0.545462
EGF.SeqId_5509_7.txt.EA	EGF.SeqId_5509_7.txt.AA	63	Significance	Expected	38.0254	#N/A
EGF.SeqId_5509_7.txt.EA	EGF.SeqId_5509_7.txt.AA	63	Significance	Observed	5	0.131491
EGFR.SeqId_2677_1.txt.EA	EGFR.SeqId_2677_1.txt.AA	39	Direction	Expected	38.8124	#N/A
EGFR.SeqId_2677_1.txt.EA	EGFR.SeqId_2677_1.txt.AA	39	Direction	Observed	26	0.669889
EGFR.SeqId_2677_1.txt.EA	EGFR.SeqId_2677_1.txt.AA	39	Significance	Expected	23.4056	#N/A
EGFR.SeqId_2677_1.txt.EA	EGFR.SeqId_2677_1.txt.AA	39	Significance	Observed	10	0.427248
ELANE.SeqId_13671_40.txt.EA	ELANE.SeqId_13671_40.txt.AA	13	Direction	Expected	12.9433	#N/A
ELANE.SeqId_13671_40.txt.EA	ELANE.SeqId_13671_40.txt.AA	13	Direction	Observed	7	0.540822
ELANE.SeqId_13671_40.txt.EA	ELANE.SeqId_13671_40.txt.AA	13	Significance	Expected	8.71747	#N/A
ELANE.SeqId_13671_40.txt.EA	ELANE.SeqId_13671_40.txt.AA	13	Significance	Observed	2	0.229424
EMILIN3.SeqId_8773_172.txt.EA	EMILIN3.SeqId_8773_172.txt.AA	78	Direction	Expected	77.2554	#N/A
EMILIN3.SeqId_8773_172.txt.EA	EMILIN3.SeqId_8773_172.txt.AA	78	Direction	Observed	52	0.673093
EMILIN3.SeqId_8773_172.txt.EA	EMILIN3.SeqId_8773_172.txt.AA	78	Significance	Expected	49.9639	#N/A
EMILIN3.SeqId_8773_172.txt.EA	EMILIN3.SeqId_8773_172.txt.AA	78	Significance	Observed	26	0.520376
ENG.SeqId_4908_6.txt.EA	ENG.SeqId_4908_6.txt.AA	22	Direction	Expected	21.7855	#N/A
ENG.SeqId_4908_6.txt.EA	ENG.SeqId_4908_6.txt.AA	22	Direction	Observed	8	0.367216
ENG.SeqId_4908_6.txt.EA	ENG.SeqId_4908_6.txt.AA	22	Significance	Expected	16.5747	#N/A
ENG.SeqId_4908_6.txt.EA	ENG.SeqId_4908_6.txt.AA	22	Significance	Observed	6	0.361997
ENGASE.SeqId_16781_2.txt.EA	ENGASE.SeqId_16781_2.txt.AA	104	Direction	Expected	103.634	#N/A
ENGASE.SeqId_16781_2.txt.EA	ENGASE.SeqId_16781_2.txt.AA	104	Direction	Observed	78	0.752646
ENGASE.SeqId_16781_2.txt.EA	ENGASE.SeqId_16781_2.txt.AA	104	Significance	Expected	72.7248	#N/A
ENGASE.SeqId_16781_2.txt.EA	ENGASE.SeqId_16781_2.txt.AA	104	Significance	Observed	32	0.440015
ENO2.SeqId_10339_48.txt.EA	ENO2.SeqId_10339_48.txt.AA	100	Direction	Expected	99.7782	#N/A
ENO2.SeqId_10339_48.txt.EA	ENO2.SeqId_10339_48.txt.AA	100	Direction	Observed	20	0.200445
ENO2.SeqId_10339_48.txt.EA	ENO2.SeqId_10339_48.txt.AA	100	Significance	Expected	84.5628	#N/A
ENO2.SeqId_10339_48.txt.EA	ENO2.SeqId_10339_48.txt.AA	100	Significance	Observed	57	0.674056
ENO3.SeqId_16616_137.txt.EA	ENO3.SeqId_16616_137.txt.AA	75	Direction	Expected	74.4612	#N/A
ENO3.SeqId_16616_137.txt.EA	ENO3.SeqId_16616_137.txt.AA	75	Direction	Observed	49	0.658061
ENO3.SeqId_16616_137.txt.EA	ENO3.SeqId_16616_137.txt.AA	75	Significance	Expected	45.7813	#N/A
ENO3.SeqId_16616_137.txt.EA	ENO3.SeqId_16616_137.txt.AA	75	Significance	Observed	6	0.131058
ENPEP.SeqId_15558_63.txt.EA	ENPEP.SeqId_15558_63.txt.AA	90	Direction	Expected	89.3252	#N/A
ENPEP.SeqId_15558_63.txt.EA	ENPEP.SeqId_15558_63.txt.AA	90	Direction	Observed	62	0.694093
ENPEP.SeqId_15558_63.txt.EA	ENPEP.SeqId_15558_63.txt.AA	90	Significance	Expected	56.5119	#N/A
ENPEP.SeqId_15558_63.txt.EA	ENPEP.SeqId_15558_63.txt.AA	90	Significance	Observed	38	0.672424
ENPP5.SeqId_6556_5.txt.EA	ENPP5.SeqId_6556_5.txt.AA	94	Direction	Expected	93.3974	#N/A
ENPP5.SeqId_6556_5.txt.EA	ENPP5.SeqId_6556_5.txt.AA	94	Direction	Observed	69	0.738779
ENPP5.SeqId_6556_5.txt.EA	ENPP5.SeqId_6556_5.txt.AA	94	Significance	Expected	61.5103	#N/A
ENPP5.SeqId_6556_5.txt.EA	ENPP5.SeqId_6556_5.txt.AA	94	Significance	Observed	48	0.780358
ENPP7.SeqId_4435_66.txt.EA	ENPP7.SeqId_4435_66.txt.AA	59	Direction	Expected	58.9167	#N/A
ENPP7.SeqId_4435_66.txt.EA	ENPP7.SeqId_4435_66.txt.AA	59	Direction	Observed	25	0.424328
ENPP7.SeqId_4435_66.txt.EA	ENPP7.SeqId_4435_66.txt.AA	59	Significance	Expected	51.3782	#N/A
ENPP7.SeqId_4435_66.txt.EA	ENPP7.SeqId_4435_66.txt.AA	59	Significance	Observed	46	0.895321
ENTPD1.SeqId_3182_38.txt.EA	ENTPD1.SeqId_3182_38.txt.AA	13	Direction	Expected	12.9587	#N/A
ENTPD1.SeqId_3182_38.txt.EA	ENTPD1.SeqId_3182_38.txt.AA	13	Direction	Observed	9	0.694512
ENTPD1.SeqId_3182_38.txt.EA	ENTPD1.SeqId_3182_38.txt.AA	13	Significance	Expected	7.02523	#N/A
ENTPD1.SeqId_3182_38.txt.EA	ENTPD1.SeqId_3182_38.txt.AA	13	Significance	Observed	3	0.427033
ENTPD1.SeqId_7999_23.txt.EA	ENTPD1.SeqId_7999_23.txt.AA	30	Direction	Expected	29.8538	#N/A
ENTPD1.SeqId_7999_23.txt.EA	ENTPD1.SeqId_7999_23.txt.AA	30	Direction	Observed	19	0.636435
ENTPD1.SeqId_7999_23.txt.EA	ENTPD1.SeqId_7999_23.txt.AA	30	Significance	Expected	21.0381	#N/A
ENTPD1.SeqId_7999_23.txt.EA	ENTPD1.SeqId_7999_23.txt.AA	30	Significance	Observed	14	0.665459
ENTPD5.SeqId_4437_56.txt.EA	ENTPD5.SeqId_4437_56.txt.AA	174	Direction	Expected	173.483	#N/A
ENTPD5.SeqId_4437_56.txt.EA	ENTPD5.SeqId_4437_56.txt.AA	174	Direction	Observed	138	0.795465
ENTPD5.SeqId_4437_56.txt.EA	ENTPD5.SeqId_4437_56.txt.AA	174	Significance	Expected	131.565	#N/A
ENTPD5.SeqId_4437_56.txt.EA	ENTPD5.SeqId_4437_56.txt.AA	174	Significance	Observed	113	0.858891
ENTPD6.SeqId_8932_1.txt.EA	ENTPD6.SeqId_8932_1.txt.AA	9	Direction	Expected	8.57153	#N/A
ENTPD6.SeqId_8932_1.txt.EA	ENTPD6.SeqId_8932_1.txt.AA	9	Direction	Observed	5	0.583327
ENTPD6.SeqId_8932_1.txt.EA	ENTPD6.SeqId_8932_1.txt.AA	9	Significance	Expected	2.28001	#N/A
ENTPD6.SeqId_8932_1.txt.EA	ENTPD6.SeqId_8932_1.txt.AA	9	Significance	Observed	1	0.438595
EPHA1.SeqId_3431_54.txt.EA	EPHA1.SeqId_3431_54.txt.AA	56	Direction	Expected	55.6738	#N/A
EPHA1.SeqId_3431_54.txt.EA	EPHA1.SeqId_3431_54.txt.AA	56	Direction	Observed	41	0.736432
EPHA1.SeqId_3431_54.txt.EA	EPHA1.SeqId_3431_54.txt.AA	56	Significance	Expected	32.6433	#N/A
EPHA1.SeqId_3431_54.txt.EA	EPHA1.SeqId_3431_54.txt.AA	56	Significance	Observed	22	0.673951
EPHA10.SeqId_5076_53.txt.EA	EPHA10.SeqId_5076_53.txt.AA	9	Direction	Expected	8.90752	#N/A
EPHA10.SeqId_5076_53.txt.EA	EPHA10.SeqId_5076_53.txt.AA	9	Direction	Observed	5	0.561323
EPHA10.SeqId_5076_53.txt.EA	EPHA10.SeqId_5076_53.txt.AA	9	Significance	Expected	4.49157	#N/A
EPHA10.SeqId_5076_53.txt.EA	EPHA10.SeqId_5076_53.txt.AA	9	Significance	Observed	1	0.22264
EPHA2.SeqId_4834_61.txt.EA	EPHA2.SeqId_4834_61.txt.AA	56	Direction	Expected	55.5983	#N/A
EPHA2.SeqId_4834_61.txt.EA	EPHA2.SeqId_4834_61.txt.AA	56	Direction	Observed	34	0.611529
EPHA2.SeqId_4834_61.txt.EA	EPHA2.SeqId_4834_61.txt.AA	56	Significance	Expected	37.8141	#N/A
EPHA2.SeqId_4834_61.txt.EA	EPHA2.SeqId_4834_61.txt.AA	56	Significance	Observed	18	0.476014
EPHA4.SeqId_16288_17.txt.EA	EPHA4.SeqId_16288_17.txt.AA	56	Direction	Expected	55.3424	#N/A
EPHA4.SeqId_16288_17.txt.EA	EPHA4.SeqId_16288_17.txt.AA	56	Direction	Observed	43	0.776981
EPHA4.SeqId_16288_17.txt.EA	EPHA4.SeqId_16288_17.txt.AA	56	Significance	Expected	28.8854	#N/A
EPHA4.SeqId_16288_17.txt.EA	EPHA4.SeqId_16288_17.txt.AA	56	Significance	Observed	9	0.311576
EPHA5.SeqId_3806_55.txt.EA	EPHA5.SeqId_3806_55.txt.AA	41	Direction	Expected	40.6342	#N/A
EPHA5.SeqId_3806_55.txt.EA	EPHA5.SeqId_3806_55.txt.AA	41	Direction	Observed	30	0.738294
EPHA5.SeqId_3806_55.txt.EA	EPHA5.SeqId_3806_55.txt.AA	41	Significance	Expected	15.9101	#N/A
EPHA5.SeqId_3806_55.txt.EA	EPHA5.SeqId_3806_55.txt.AA	41	Significance	Observed	5	0.314266
EPHB1.SeqId_17680_12.txt.EA	EPHB1.SeqId_17680_12.txt.AA	63	Direction	Expected	62.6301	#N/A
EPHB1.SeqId_17680_12.txt.EA	EPHB1.SeqId_17680_12.txt.AA	63	Direction	Observed	36	0.574803
EPHB1.SeqId_17680_12.txt.EA	EPHB1.SeqId_17680_12.txt.AA	63	Significance	Expected	42.2216	#N/A
EPHB1.SeqId_17680_12.txt.EA	EPHB1.SeqId_17680_12.txt.AA	63	Significance	Observed	17	0.402638
EPHB2.SeqId_8225_86.txt.EA	EPHB2.SeqId_8225_86.txt.AA	42	Direction	Expected	41.5616	#N/A
EPHB2.SeqId_8225_86.txt.EA	EPHB2.SeqId_8225_86.txt.AA	42	Direction	Observed	32	0.769941
EPHB2.SeqId_8225_86.txt.EA	EPHB2.SeqId_8225_86.txt.AA	42	Significance	Expected	25.7925	#N/A
EPHB2.SeqId_8225_86.txt.EA	EPHB2.SeqId_8225_86.txt.AA	42	Significance	Observed	4	0.155084
EPHB4.SeqId_15530_33.txt.EA	EPHB4.SeqId_15530_33.txt.AA	34	Direction	Expected	33.617	#N/A
EPHB4.SeqId_15530_33.txt.EA	EPHB4.SeqId_15530_33.txt.AA	34	Direction	Observed	24	0.713925
EPHB4.SeqId_15530_33.txt.EA	EPHB4.SeqId_15530_33.txt.AA	34	Significance	Expected	16.8829	#N/A
EPHB4.SeqId_15530_33.txt.EA	EPHB4.SeqId_15530_33.txt.AA	34	Significance	Observed	4	0.236925
EPHB6.SeqId_5078_82.txt.EA	EPHB6.SeqId_5078_82.txt.AA	46	Direction	Expected	45.5032	#N/A
EPHB6.SeqId_5078_82.txt.EA	EPHB6.SeqId_5078_82.txt.AA	46	Direction	Observed	36	0.791153
EPHB6.SeqId_5078_82.txt.EA	EPHB6.SeqId_5078_82.txt.AA	46	Significance	Expected	36.1883	#N/A
EPHB6.SeqId_5078_82.txt.EA	EPHB6.SeqId_5078_82.txt.AA	46	Significance	Observed	22	0.607931
ERAP1.SeqId_4964_67.txt.EA	ERAP1.SeqId_4964_67.txt.AA	240	Direction	Expected	238.489	#N/A
ERAP1.SeqId_4964_67.txt.EA	ERAP1.SeqId_4964_67.txt.AA	240	Direction	Observed	176	0.737978
ERAP1.SeqId_4964_67.txt.EA	ERAP1.SeqId_4964_67.txt.AA	240	Significance	Expected	170.076	#N/A
ERAP1.SeqId_4964_67.txt.EA	ERAP1.SeqId_4964_67.txt.AA	240	Significance	Observed	135	0.793765
ERAP2.SeqId_8960_3.txt.EA	ERAP2.SeqId_8960_3.txt.AA	250	Direction	Expected	248.851	#N/A
ERAP2.SeqId_8960_3.txt.EA	ERAP2.SeqId_8960_3.txt.AA	250	Direction	Observed	199	0.799675
ERAP2.SeqId_8960_3.txt.EA	ERAP2.SeqId_8960_3.txt.AA	250	Significance	Expected	185.259	#N/A
ERAP2.SeqId_8960_3.txt.EA	ERAP2.SeqId_8960_3.txt.AA	250	Significance	Observed	150	0.809677
ESAM.SeqId_7841_84.txt.EA	ESAM.SeqId_7841_84.txt.AA	25	Direction	Expected	24.8666	#N/A
ESAM.SeqId_7841_84.txt.EA	ESAM.SeqId_7841_84.txt.AA	25	Direction	Observed	13	0.522789
ESAM.SeqId_7841_84.txt.EA	ESAM.SeqId_7841_84.txt.AA	25	Significance	Expected	17.9829	#N/A
ESAM.SeqId_7841_84.txt.EA	ESAM.SeqId_7841_84.txt.AA	25	Significance	Observed	7	0.389258
ESD.SeqId_4984_83.txt.EA	ESD.SeqId_4984_83.txt.AA	21	Direction	Expected	20.8516	#N/A
ESD.SeqId_4984_83.txt.EA	ESD.SeqId_4984_83.txt.AA	21	Direction	Observed	20	0.959159
ESD.SeqId_4984_83.txt.EA	ESD.SeqId_4984_83.txt.AA	21	Significance	Expected	14.7697	#N/A
ESD.SeqId_4984_83.txt.EA	ESD.SeqId_4984_83.txt.AA	21	Significance	Observed	10	0.67706
EVL.SeqId_11656_110.txt.EA	EVL.SeqId_11656_110.txt.AA	18	Direction	Expected	17.852	#N/A
EVL.SeqId_11656_110.txt.EA	EVL.SeqId_11656_110.txt.AA	18	Direction	Observed	11	0.616178
EVL.SeqId_11656_110.txt.EA	EVL.SeqId_11656_110.txt.AA	18	Significance	Expected	10.6489	#N/A
EVL.SeqId_11656_110.txt.EA	EVL.SeqId_11656_110.txt.AA	18	Significance	Observed	3	0.281719
F10.SeqId_3077_66.txt.EA	F10.SeqId_3077_66.txt.AA	33	Direction	Expected	32.6402	#N/A
F10.SeqId_3077_66.txt.EA	F10.SeqId_3077_66.txt.AA	33	Direction	Observed	29	0.888475
F10.SeqId_3077_66.txt.EA	F10.SeqId_3077_66.txt.AA	33	Significance	Expected	16.8295	#N/A
F10.SeqId_3077_66.txt.EA	F10.SeqId_3077_66.txt.AA	33	Significance	Observed	20	1.18839
F10.SeqId_4878_3.txt.EA	F10.SeqId_4878_3.txt.AA	33	Direction	Expected	32.665	#N/A
F10.SeqId_4878_3.txt.EA	F10.SeqId_4878_3.txt.AA	33	Direction	Observed	28	0.857187
F10.SeqId_4878_3.txt.EA	F10.SeqId_4878_3.txt.AA	33	Significance	Expected	17.1234	#N/A
F10.SeqId_4878_3.txt.EA	F10.SeqId_4878_3.txt.AA	33	Significance	Observed	21	1.22639
F11.SeqId_2190_55.txt.EA	F11.SeqId_2190_55.txt.AA	54	Direction	Expected	53.8259	#N/A
F11.SeqId_2190_55.txt.EA	F11.SeqId_2190_55.txt.AA	54	Direction	Observed	42	0.780294
F11.SeqId_2190_55.txt.EA	F11.SeqId_2190_55.txt.AA	54	Significance	Expected	34.5678	#N/A
F11.SeqId_2190_55.txt.EA	F11.SeqId_2190_55.txt.AA	54	Significance	Observed	20	0.578574
F13B.SeqId_5658_64.txt.EA	F13B.SeqId_5658_64.txt.AA	106	Direction	Expected	105.009	#N/A
F13B.SeqId_5658_64.txt.EA	F13B.SeqId_5658_64.txt.AA	106	Direction	Observed	69	0.657087
F13B.SeqId_5658_64.txt.EA	F13B.SeqId_5658_64.txt.AA	106	Significance	Expected	74.2361	#N/A
F13B.SeqId_5658_64.txt.EA	F13B.SeqId_5658_64.txt.AA	106	Significance	Observed	78	1.0507
F5.SeqId_4906_35.txt.EA	F5.SeqId_4906_35.txt.AA	15	Direction	Expected	14.8375	#N/A
F5.SeqId_4906_35.txt.EA	F5.SeqId_4906_35.txt.AA	15	Direction	Observed	13	0.876159
F5.SeqId_4906_35.txt.EA	F5.SeqId_4906_35.txt.AA	15	Significance	Expected	6.94123	#N/A
F5.SeqId_4906_35.txt.EA	F5.SeqId_4906_35.txt.AA	15	Significance	Observed	4	0.576267
F7.SeqId_3184_25.txt.EA	F7.SeqId_3184_25.txt.AA	75	Direction	Expected	74.2655	#N/A
F7.SeqId_3184_25.txt.EA	F7.SeqId_3184_25.txt.AA	75	Direction	Observed	57	0.767516
F7.SeqId_3184_25.txt.EA	F7.SeqId_3184_25.txt.AA	75	Significance	Expected	53.2792	#N/A
F7.SeqId_3184_25.txt.EA	F7.SeqId_3184_25.txt.AA	75	Significance	Observed	40	0.750762
FABP1.SeqId_11516_7.txt.EA	FABP1.SeqId_11516_7.txt.AA	16	Direction	Expected	15.7282	#N/A
FABP1.SeqId_11516_7.txt.EA	FABP1.SeqId_11516_7.txt.AA	16	Direction	Observed	11	0.69938
FABP1.SeqId_11516_7.txt.EA	FABP1.SeqId_11516_7.txt.AA	16	Significance	Expected	8.18498	#N/A
FABP1.SeqId_11516_7.txt.EA	FABP1.SeqId_11516_7.txt.AA	16	Significance	Observed	3	0.366525
FABP2.SeqId_15385_116.txt.EA	FABP2.SeqId_15385_116.txt.AA	246	Direction	Expected	245.041	#N/A
FABP2.SeqId_15385_116.txt.EA	FABP2.SeqId_15385_116.txt.AA	246	Direction	Observed	204	0.832513
FABP2.SeqId_15385_116.txt.EA	FABP2.SeqId_15385_116.txt.AA	246	Significance	Expected	186.847	#N/A
FABP2.SeqId_15385_116.txt.EA	FABP2.SeqId_15385_116.txt.AA	246	Significance	Observed	139	0.743922
FAH.SeqId_11424_4.txt.EA	FAH.SeqId_11424_4.txt.AA	27	Direction	Expected	26.4566	#N/A
FAH.SeqId_11424_4.txt.EA	FAH.SeqId_11424_4.txt.AA	27	Direction	Observed	19	0.718157
FAH.SeqId_11424_4.txt.EA	FAH.SeqId_11424_4.txt.AA	27	Significance	Expected	11.6091	#N/A
FAH.SeqId_11424_4.txt.EA	FAH.SeqId_11424_4.txt.AA	27	Significance	Observed	0	0
FAHD1.SeqId_17819_30.txt.EA	FAHD1.SeqId_17819_30.txt.AA	56	Direction	Expected	55.6767	#N/A
FAHD1.SeqId_17819_30.txt.EA	FAHD1.SeqId_17819_30.txt.AA	56	Direction	Observed	45	0.808237
FAHD1.SeqId_17819_30.txt.EA	FAHD1.SeqId_17819_30.txt.AA	56	Significance	Expected	31.311	#N/A
FAHD1.SeqId_17819_30.txt.EA	FAHD1.SeqId_17819_30.txt.AA	56	Significance	Observed	36	1.14976
FAIM.SeqId_16594_44.txt.EA	FAIM.SeqId_16594_44.txt.AA	6	Direction	Expected	5.92628	#N/A
FAIM.SeqId_16594_44.txt.EA	FAIM.SeqId_16594_44.txt.AA	6	Direction	Observed	2	0.33748
FAIM.SeqId_16594_44.txt.EA	FAIM.SeqId_16594_44.txt.AA	6	Significance	Expected	4.94768	#N/A
FAIM.SeqId_16594_44.txt.EA	FAIM.SeqId_16594_44.txt.AA	6	Significance	Observed	4	0.808459
FAM151A.SeqId_7856_51.txt.EA	FAM151A.SeqId_7856_51.txt.AA	36	Direction	Expected	35.8822	#N/A
FAM151A.SeqId_7856_51.txt.EA	FAM151A.SeqId_7856_51.txt.AA	36	Direction	Observed	24	0.668856
FAM151A.SeqId_7856_51.txt.EA	FAM151A.SeqId_7856_51.txt.AA	36	Significance	Expected	21.1427	#N/A
FAM151A.SeqId_7856_51.txt.EA	FAM151A.SeqId_7856_51.txt.AA	36	Significance	Observed	13	0.614869
FAM177A1.SeqId_8039_41.txt.EA	FAM177A1.SeqId_8039_41.txt.AA	191	Direction	Expected	189.825	#N/A
FAM177A1.SeqId_8039_41.txt.EA	FAM177A1.SeqId_8039_41.txt.AA	191	Direction	Observed	123	0.647967
FAM177A1.SeqId_8039_41.txt.EA	FAM177A1.SeqId_8039_41.txt.AA	191	Significance	Expected	115.85	#N/A
FAM177A1.SeqId_8039_41.txt.EA	FAM177A1.SeqId_8039_41.txt.AA	191	Significance	Observed	111	0.958136
FAM19A5.SeqId_5609_92.txt.EA	FAM19A5.SeqId_5609_92.txt.AA	2	Direction	Expected	1.92945	#N/A
FAM19A5.SeqId_5609_92.txt.EA	FAM19A5.SeqId_5609_92.txt.AA	2	Direction	Observed	1	0.518283
FAM19A5.SeqId_5609_92.txt.EA	FAM19A5.SeqId_5609_92.txt.AA	2	Significance	Expected	1.08314	#N/A
FAM19A5.SeqId_5609_92.txt.EA	FAM19A5.SeqId_5609_92.txt.AA	2	Significance	Observed	0	0
FAM20A.SeqId_6433_57.txt.EA	FAM20A.SeqId_6433_57.txt.AA	30	Direction	Expected	29.7984	#N/A
FAM20A.SeqId_6433_57.txt.EA	FAM20A.SeqId_6433_57.txt.AA	30	Direction	Observed	24	0.805414
FAM20A.SeqId_6433_57.txt.EA	FAM20A.SeqId_6433_57.txt.AA	30	Significance	Expected	15.1724	#N/A
FAM20A.SeqId_6433_57.txt.EA	FAM20A.SeqId_6433_57.txt.AA	30	Significance	Observed	5	0.329546
FAM20B.SeqId_7198_197.txt.EA	FAM20B.SeqId_7198_197.txt.AA	16	Direction	Expected	15.9595	#N/A
FAM20B.SeqId_7198_197.txt.EA	FAM20B.SeqId_7198_197.txt.AA	16	Direction	Observed	14	0.877222
FAM20B.SeqId_7198_197.txt.EA	FAM20B.SeqId_7198_197.txt.AA	16	Significance	Expected	11.8348	#N/A
FAM20B.SeqId_7198_197.txt.EA	FAM20B.SeqId_7198_197.txt.AA	16	Significance	Observed	12	1.01396
FAM3B.SeqId_5618_50.txt.EA	FAM3B.SeqId_5618_50.txt.AA	27	Direction	Expected	26.9917	#N/A
FAM3B.SeqId_5618_50.txt.EA	FAM3B.SeqId_5618_50.txt.AA	27	Direction	Observed	19	0.70392
FAM3B.SeqId_5618_50.txt.EA	FAM3B.SeqId_5618_50.txt.AA	27	Significance	Expected	23.2741	#N/A
FAM3B.SeqId_5618_50.txt.EA	FAM3B.SeqId_5618_50.txt.AA	27	Significance	Observed	15	0.644494
FAM3B.SeqId_9177_6.txt.EA	FAM3B.SeqId_9177_6.txt.AA	59	Direction	Expected	58.794	#N/A
FAM3B.SeqId_9177_6.txt.EA	FAM3B.SeqId_9177_6.txt.AA	59	Direction	Observed	41	0.69735
FAM3B.SeqId_9177_6.txt.EA	FAM3B.SeqId_9177_6.txt.AA	59	Significance	Expected	43.7503	#N/A
FAM3B.SeqId_9177_6.txt.EA	FAM3B.SeqId_9177_6.txt.AA	59	Significance	Observed	32	0.731423
FAM3D.SeqId_13102_1.txt.EA	FAM3D.SeqId_13102_1.txt.AA	20	Direction	Expected	19.9817	#N/A
FAM3D.SeqId_13102_1.txt.EA	FAM3D.SeqId_13102_1.txt.AA	20	Direction	Observed	14	0.700641
FAM3D.SeqId_13102_1.txt.EA	FAM3D.SeqId_13102_1.txt.AA	20	Significance	Expected	16.8828	#N/A
FAM3D.SeqId_13102_1.txt.EA	FAM3D.SeqId_13102_1.txt.AA	20	Significance	Observed	16	0.947709
FAS.SeqId_5392_73.txt.EA	FAS.SeqId_5392_73.txt.AA	27	Direction	Expected	26.9004	#N/A
FAS.SeqId_5392_73.txt.EA	FAS.SeqId_5392_73.txt.AA	27	Direction	Observed	23	0.855005
FAS.SeqId_5392_73.txt.EA	FAS.SeqId_5392_73.txt.AA	27	Significance	Expected	17.8395	#N/A
FAS.SeqId_5392_73.txt.EA	FAS.SeqId_5392_73.txt.AA	27	Significance	Observed	13	0.728722
FAS.SeqId_9459_7.txt.EA	FAS.SeqId_9459_7.txt.AA	26	Direction	Expected	25.8854	#N/A
FAS.SeqId_9459_7.txt.EA	FAS.SeqId_9459_7.txt.AA	26	Direction	Observed	21	0.811269
FAS.SeqId_9459_7.txt.EA	FAS.SeqId_9459_7.txt.AA	26	Significance	Expected	16.492	#N/A
FAS.SeqId_9459_7.txt.EA	FAS.SeqId_9459_7.txt.AA	26	Significance	Observed	11	0.666992
FASN.SeqId_8403_18.txt.EA	FASN.SeqId_8403_18.txt.AA	10	Direction	Expected	9.98745	#N/A
FASN.SeqId_8403_18.txt.EA	FASN.SeqId_8403_18.txt.AA	10	Direction	Observed	7	0.700879
FASN.SeqId_8403_18.txt.EA	FASN.SeqId_8403_18.txt.AA	10	Significance	Expected	8.06162	#N/A
FASN.SeqId_8403_18.txt.EA	FASN.SeqId_8403_18.txt.AA	10	Significance	Observed	6	0.744267
FBLN1.SeqId_6470_19.txt.EA	FBLN1.SeqId_6470_19.txt.AA	33	Direction	Expected	32.7892	#N/A
FBLN1.SeqId_6470_19.txt.EA	FBLN1.SeqId_6470_19.txt.AA	33	Direction	Observed	17	0.518463
FBLN1.SeqId_6470_19.txt.EA	FBLN1.SeqId_6470_19.txt.AA	33	Significance	Expected	17.3625	#N/A
FBLN1.SeqId_6470_19.txt.EA	FBLN1.SeqId_6470_19.txt.AA	33	Significance	Observed	1	0.0575953
FBP1.SeqId_7206_20.txt.EA	FBP1.SeqId_7206_20.txt.AA	32	Direction	Expected	31.9087	#N/A
FBP1.SeqId_7206_20.txt.EA	FBP1.SeqId_7206_20.txt.AA	32	Direction	Observed	15	0.470091
FBP1.SeqId_7206_20.txt.EA	FBP1.SeqId_7206_20.txt.AA	32	Significance	Expected	18.9119	#N/A
FBP1.SeqId_7206_20.txt.EA	FBP1.SeqId_7206_20.txt.AA	32	Significance	Observed	3	0.15863
FCER2.SeqId_3291_30.txt.EA	FCER2.SeqId_3291_30.txt.AA	36	Direction	Expected	35.8815	#N/A
FCER2.SeqId_3291_30.txt.EA	FCER2.SeqId_3291_30.txt.AA	36	Direction	Observed	21	0.585259
FCER2.SeqId_3291_30.txt.EA	FCER2.SeqId_3291_30.txt.AA	36	Significance	Expected	28.2651	#N/A
FCER2.SeqId_3291_30.txt.EA	FCER2.SeqId_3291_30.txt.AA	36	Significance	Observed	25	0.884484
FCGR2A.SeqId_3309_2.txt.EA	FCGR2A.SeqId_3309_2.txt.AA	142	Direction	Expected	140.991	#N/A
FCGR2A.SeqId_3309_2.txt.EA	FCGR2A.SeqId_3309_2.txt.AA	142	Direction	Observed	104	0.737633
FCGR2A.SeqId_3309_2.txt.EA	FCGR2A.SeqId_3309_2.txt.AA	142	Significance	Expected	87.9923	#N/A
FCGR2A.SeqId_3309_2.txt.EA	FCGR2A.SeqId_3309_2.txt.AA	142	Significance	Observed	60	0.681878
FCGR2B.SeqId_3310_62.txt.EA	FCGR2B.SeqId_3310_62.txt.AA	158	Direction	Expected	157.151	#N/A
FCGR2B.SeqId_3310_62.txt.EA	FCGR2B.SeqId_3310_62.txt.AA	158	Direction	Observed	129	0.820865
FCGR2B.SeqId_3310_62.txt.EA	FCGR2B.SeqId_3310_62.txt.AA	158	Significance	Expected	110.652	#N/A
FCGR2B.SeqId_3310_62.txt.EA	FCGR2B.SeqId_3310_62.txt.AA	158	Significance	Observed	71	0.641649
FCGR3A.SeqId_15388_24.txt.EA	FCGR3A.SeqId_15388_24.txt.AA	202	Direction	Expected	200.922	#N/A
FCGR3A.SeqId_15388_24.txt.EA	FCGR3A.SeqId_15388_24.txt.AA	202	Direction	Observed	143	0.711717
FCGR3A.SeqId_15388_24.txt.EA	FCGR3A.SeqId_15388_24.txt.AA	202	Significance	Expected	151.671	#N/A
FCGR3A.SeqId_15388_24.txt.EA	FCGR3A.SeqId_15388_24.txt.AA	202	Significance	Observed	103	0.679103
FCGR3B.SeqId_3311_27.txt.EA	FCGR3B.SeqId_3311_27.txt.AA	84	Direction	Expected	83.5139	#N/A
FCGR3B.SeqId_3311_27.txt.EA	FCGR3B.SeqId_3311_27.txt.AA	84	Direction	Observed	69	0.82621
FCGR3B.SeqId_3311_27.txt.EA	FCGR3B.SeqId_3311_27.txt.AA	84	Significance	Expected	46.6038	#N/A
FCGR3B.SeqId_3311_27.txt.EA	FCGR3B.SeqId_3311_27.txt.AA	84	Significance	Observed	34	0.729554
FCN1.SeqId_15582_25.txt.EA	FCN1.SeqId_15582_25.txt.AA	63	Direction	Expected	62.811	#N/A
FCN1.SeqId_15582_25.txt.EA	FCN1.SeqId_15582_25.txt.AA	63	Direction	Observed	48	0.764198
FCN1.SeqId_15582_25.txt.EA	FCN1.SeqId_15582_25.txt.AA	63	Significance	Expected	45.0415	#N/A
FCN1.SeqId_15582_25.txt.EA	FCN1.SeqId_15582_25.txt.AA	63	Significance	Observed	24	0.532842
FCN2.SeqId_13717_15.txt.EA	FCN2.SeqId_13717_15.txt.AA	86	Direction	Expected	85.7177	#N/A
FCN2.SeqId_13717_15.txt.EA	FCN2.SeqId_13717_15.txt.AA	86	Direction	Observed	63	0.734971
FCN2.SeqId_13717_15.txt.EA	FCN2.SeqId_13717_15.txt.AA	86	Significance	Expected	64.1331	#N/A
FCN2.SeqId_13717_15.txt.EA	FCN2.SeqId_13717_15.txt.AA	86	Significance	Observed	38	0.592518
FCN2.SeqId_3313_21.txt.EA	FCN2.SeqId_3313_21.txt.AA	68	Direction	Expected	67.7634	#N/A
FCN2.SeqId_3313_21.txt.EA	FCN2.SeqId_3313_21.txt.AA	68	Direction	Observed	51	0.752618
FCN2.SeqId_3313_21.txt.EA	FCN2.SeqId_3313_21.txt.AA	68	Significance	Expected	47.7413	#N/A
FCN2.SeqId_3313_21.txt.EA	FCN2.SeqId_3313_21.txt.AA	68	Significance	Observed	28	0.586494
FCN3.SeqId_5462_62.txt.EA	FCN3.SeqId_5462_62.txt.AA	25	Direction	Expected	25.9657	#N/A
FCN3.SeqId_5462_62.txt.EA	FCN3.SeqId_5462_62.txt.AA	25	Direction	Observed	24	0.924295
FCN3.SeqId_5462_62.txt.EA	FCN3.SeqId_5462_62.txt.AA	25	Significance	Expected	24.3919	#N/A
FCN3.SeqId_5462_62.txt.EA	FCN3.SeqId_5462_62.txt.AA	25	Significance	Observed	21	0.860941
FCRL1.SeqId_5728_60.txt.EA	FCRL1.SeqId_5728_60.txt.AA	63	Direction	Expected	62.4106	#N/A
FCRL1.SeqId_5728_60.txt.EA	FCRL1.SeqId_5728_60.txt.AA	63	Direction	Observed	44	0.705008
FCRL1.SeqId_5728_60.txt.EA	FCRL1.SeqId_5728_60.txt.AA	63	Significance	Expected	38.2547	#N/A
FCRL1.SeqId_5728_60.txt.EA	FCRL1.SeqId_5728_60.txt.AA	63	Significance	Observed	12	0.313687
FCRL3.SeqId_4440_15.txt.EA	FCRL3.SeqId_4440_15.txt.AA	118	Direction	Expected	117.038	#N/A
FCRL3.SeqId_4440_15.txt.EA	FCRL3.SeqId_4440_15.txt.AA	118	Direction	Observed	85	0.72626
FCRL3.SeqId_4440_15.txt.EA	FCRL3.SeqId_4440_15.txt.AA	118	Significance	Expected	79.4832	#N/A
FCRL3.SeqId_4440_15.txt.EA	FCRL3.SeqId_4440_15.txt.AA	118	Significance	Observed	30	0.377438
FCRL4.SeqId_8973_23.txt.EA	FCRL4.SeqId_8973_23.txt.AA	119	Direction	Expected	118.138	#N/A
FCRL4.SeqId_8973_23.txt.EA	FCRL4.SeqId_8973_23.txt.AA	119	Direction	Observed	88	0.744893
FCRL4.SeqId_8973_23.txt.EA	FCRL4.SeqId_8973_23.txt.AA	119	Significance	Expected	82.8651	#N/A
FCRL4.SeqId_8973_23.txt.EA	FCRL4.SeqId_8973_23.txt.AA	119	Significance	Observed	61	0.736136
FCRL6.SeqId_6617_12.txt.EA	FCRL6.SeqId_6617_12.txt.AA	11	Direction	Expected	10.917	#N/A
FCRL6.SeqId_6617_12.txt.EA	FCRL6.SeqId_6617_12.txt.AA	11	Direction	Observed	6	0.549601
FCRL6.SeqId_6617_12.txt.EA	FCRL6.SeqId_6617_12.txt.AA	11	Significance	Expected	7.0374	#N/A
FCRL6.SeqId_6617_12.txt.EA	FCRL6.SeqId_6617_12.txt.AA	11	Significance	Observed	4	0.568392
FCRLB.SeqId_15583_18.txt.EA	FCRLB.SeqId_15583_18.txt.AA	68	Direction	Expected	67.3431	#N/A
FCRLB.SeqId_15583_18.txt.EA	FCRLB.SeqId_15583_18.txt.AA	68	Direction	Observed	51	0.757316
FCRLB.SeqId_15583_18.txt.EA	FCRLB.SeqId_15583_18.txt.AA	68	Significance	Expected	34.9665	#N/A
FCRLB.SeqId_15583_18.txt.EA	FCRLB.SeqId_15583_18.txt.AA	68	Significance	Observed	17	0.48618
FER.SeqId_4220_39.txt.EA	FER.SeqId_4220_39.txt.AA	35	Direction	Expected	34.6241	#N/A
FER.SeqId_4220_39.txt.EA	FER.SeqId_4220_39.txt.AA	35	Direction	Observed	27	0.779804
FER.SeqId_4220_39.txt.EA	FER.SeqId_4220_39.txt.AA	35	Significance	Expected	18.9925	#N/A
FER.SeqId_4220_39.txt.EA	FER.SeqId_4220_39.txt.AA	35	Significance	Observed	11	0.579176
FETUB.SeqId_3367_8.txt.EA	FETUB.SeqId_3367_8.txt.AA	21	Direction	Expected	20.8214	#N/A
FETUB.SeqId_3367_8.txt.EA	FETUB.SeqId_3367_8.txt.AA	21	Direction	Observed	15	0.720412
FETUB.SeqId_3367_8.txt.EA	FETUB.SeqId_3367_8.txt.AA	21	Significance	Expected	10.9026	#N/A
FETUB.SeqId_3367_8.txt.EA	FETUB.SeqId_3367_8.txt.AA	21	Significance	Observed	5	0.458607
FGF7.SeqId_4487_1.txt.EA	FGF7.SeqId_4487_1.txt.AA	62	Direction	Expected	61.3972	#N/A
FGF7.SeqId_4487_1.txt.EA	FGF7.SeqId_4487_1.txt.AA	62	Direction	Observed	36	0.586346
FGF7.SeqId_4487_1.txt.EA	FGF7.SeqId_4487_1.txt.AA	62	Significance	Expected	20.8622	#N/A
FGF7.SeqId_4487_1.txt.EA	FGF7.SeqId_4487_1.txt.AA	62	Significance	Observed	11	0.527269
FGFBP3.SeqId_11219_95.txt.EA	FGFBP3.SeqId_11219_95.txt.AA	112	Direction	Expected	110.852	#N/A
FGFBP3.SeqId_11219_95.txt.EA	FGFBP3.SeqId_11219_95.txt.AA	112	Direction	Observed	87	0.784829
FGFBP3.SeqId_11219_95.txt.EA	FGFBP3.SeqId_11219_95.txt.AA	112	Significance	Expected	60.2515	#N/A
FGFBP3.SeqId_11219_95.txt.EA	FGFBP3.SeqId_11219_95.txt.AA	112	Significance	Observed	34	0.564301
FGFR3.SeqId_13669_6.txt.EA	FGFR3.SeqId_13669_6.txt.AA	69	Direction	Expected	68.5168	#N/A
FGFR3.SeqId_13669_6.txt.EA	FGFR3.SeqId_13669_6.txt.AA	69	Direction	Observed	57	0.831913
FGFR3.SeqId_13669_6.txt.EA	FGFR3.SeqId_13669_6.txt.AA	69	Significance	Expected	38.6105	#N/A
FGFR3.SeqId_13669_6.txt.EA	FGFR3.SeqId_13669_6.txt.AA	69	Significance	Observed	4	0.103599
FGG.SeqId_4989_7.txt.EA	FGG.SeqId_4989_7.txt.AA	6	Direction	Expected	5.99276	#N/A
FGG.SeqId_4989_7.txt.EA	FGG.SeqId_4989_7.txt.AA	6	Direction	Observed	6	1.00121
FGG.SeqId_4989_7.txt.EA	FGG.SeqId_4989_7.txt.AA	6	Significance	Expected	3.83418	#N/A
FGG.SeqId_4989_7.txt.EA	FGG.SeqId_4989_7.txt.AA	6	Significance	Observed	1	0.260812
FGL1.SeqId_5581_28.txt.EA	FGL1.SeqId_5581_28.txt.AA	166	Direction	Expected	165.583	#N/A
FGL1.SeqId_5581_28.txt.EA	FGL1.SeqId_5581_28.txt.AA	166	Direction	Observed	101	0.609965
FGL1.SeqId_5581_28.txt.EA	FGL1.SeqId_5581_28.txt.AA	166	Significance	Expected	133.969	#N/A
FGL1.SeqId_5581_28.txt.EA	FGL1.SeqId_5581_28.txt.AA	166	Significance	Observed	87	0.649404
FHIT.SeqId_9826_135.txt.EA	FHIT.SeqId_9826_135.txt.AA	11	Direction	Expected	10.9869	#N/A
FHIT.SeqId_9826_135.txt.EA	FHIT.SeqId_9826_135.txt.AA	11	Direction	Observed	6	0.546106
FHIT.SeqId_9826_135.txt.EA	FHIT.SeqId_9826_135.txt.AA	11	Significance	Expected	7.4525	#N/A
FHIT.SeqId_9826_135.txt.EA	FHIT.SeqId_9826_135.txt.AA	11	Significance	Observed	9	1.20765
FJX1.SeqId_7921_65.txt.EA	FJX1.SeqId_7921_65.txt.AA	40	Direction	Expected	39.7314	#N/A
FJX1.SeqId_7921_65.txt.EA	FJX1.SeqId_7921_65.txt.AA	40	Direction	Observed	29	0.729902
FJX1.SeqId_7921_65.txt.EA	FJX1.SeqId_7921_65.txt.AA	40	Significance	Expected	17.1008	#N/A
FJX1.SeqId_7921_65.txt.EA	FJX1.SeqId_7921_65.txt.AA	40	Significance	Observed	9	0.52629
FKBP1B.SeqId_11568_2.txt.EA	FKBP1B.SeqId_11568_2.txt.AA	106	Direction	Expected	105.733	#N/A
FKBP1B.SeqId_11568_2.txt.EA	FKBP1B.SeqId_11568_2.txt.AA	106	Direction	Observed	82	0.775538
FKBP1B.SeqId_11568_2.txt.EA	FKBP1B.SeqId_11568_2.txt.AA	106	Significance	Expected	74.8768	#N/A
FKBP1B.SeqId_11568_2.txt.EA	FKBP1B.SeqId_11568_2.txt.AA	106	Significance	Observed	54	0.721184
FLRT2.SeqId_13122_19.txt.EA	FLRT2.SeqId_13122_19.txt.AA	105	Direction	Expected	104.438	#N/A
FLRT2.SeqId_13122_19.txt.EA	FLRT2.SeqId_13122_19.txt.AA	105	Direction	Observed	73	0.698978
FLRT2.SeqId_13122_19.txt.EA	FLRT2.SeqId_13122_19.txt.AA	105	Significance	Expected	59.352	#N/A
FLRT2.SeqId_13122_19.txt.EA	FLRT2.SeqId_13122_19.txt.AA	105	Significance	Observed	13	0.219032
FLRT3.SeqId_13123_3.txt.EA	FLRT3.SeqId_13123_3.txt.AA	242	Direction	Expected	240.292	#N/A
FLRT3.SeqId_13123_3.txt.EA	FLRT3.SeqId_13123_3.txt.AA	242	Direction	Observed	195	0.811513
FLRT3.SeqId_13123_3.txt.EA	FLRT3.SeqId_13123_3.txt.AA	242	Significance	Expected	170.559	#N/A
FLRT3.SeqId_13123_3.txt.EA	FLRT3.SeqId_13123_3.txt.AA	242	Significance	Observed	120	0.703567
FMOD.SeqId_6367_66.txt.EA	FMOD.SeqId_6367_66.txt.AA	33	Direction	Expected	32.8952	#N/A
FMOD.SeqId_6367_66.txt.EA	FMOD.SeqId_6367_66.txt.AA	33	Direction	Observed	21	0.638391
FMOD.SeqId_6367_66.txt.EA	FMOD.SeqId_6367_66.txt.AA	33	Significance	Expected	26.9676	#N/A
FMOD.SeqId_6367_66.txt.EA	FMOD.SeqId_6367_66.txt.AA	33	Significance	Observed	17	0.630386
FN1.SeqId_3435_53.txt.EA	FN1.SeqId_3435_53.txt.AA	24	Direction	Expected	23.768	#N/A
FN1.SeqId_3435_53.txt.EA	FN1.SeqId_3435_53.txt.AA	24	Direction	Observed	13	0.546954
FN1.SeqId_3435_53.txt.EA	FN1.SeqId_3435_53.txt.AA	24	Significance	Expected	12.7348	#N/A
FN1.SeqId_3435_53.txt.EA	FN1.SeqId_3435_53.txt.AA	24	Significance	Observed	1	0.0785249
FOLR2.SeqId_15587_20.txt.EA	FOLR2.SeqId_15587_20.txt.AA	3	Direction	Expected	3	#N/A
FOLR2.SeqId_15587_20.txt.EA	FOLR2.SeqId_15587_20.txt.AA	3	Direction	Observed	3	1
FOLR2.SeqId_15587_20.txt.EA	FOLR2.SeqId_15587_20.txt.AA	3	Significance	Expected	2.99599	#N/A
FOLR2.SeqId_15587_20.txt.EA	FOLR2.SeqId_15587_20.txt.AA	3	Significance	Observed	3	1.00134
FOLR3.SeqId_15495_9.txt.EA	FOLR3.SeqId_15495_9.txt.AA	58	Direction	Expected	57.9327	#N/A
FOLR3.SeqId_15495_9.txt.EA	FOLR3.SeqId_15495_9.txt.AA	58	Direction	Observed	44	0.759502
FOLR3.SeqId_15495_9.txt.EA	FOLR3.SeqId_15495_9.txt.AA	58	Significance	Expected	50.0927	#N/A
FOLR3.SeqId_15495_9.txt.EA	FOLR3.SeqId_15495_9.txt.AA	58	Significance	Observed	41	0.818483
FRZB.SeqId_13740_51.txt.EA	FRZB.SeqId_13740_51.txt.AA	115	Direction	Expected	114.313	#N/A
FRZB.SeqId_13740_51.txt.EA	FRZB.SeqId_13740_51.txt.AA	115	Direction	Observed	83	0.726078
FRZB.SeqId_13740_51.txt.EA	FRZB.SeqId_13740_51.txt.AA	115	Significance	Expected	71.6213	#N/A
FRZB.SeqId_13740_51.txt.EA	FRZB.SeqId_13740_51.txt.AA	115	Significance	Observed	82	1.14491
FSTL1.SeqId_13112_179.txt.EA	FSTL1.SeqId_13112_179.txt.AA	15	Direction	Expected	14.915	#N/A
FSTL1.SeqId_13112_179.txt.EA	FSTL1.SeqId_13112_179.txt.AA	15	Direction	Observed	10	0.670467
FSTL1.SeqId_13112_179.txt.EA	FSTL1.SeqId_13112_179.txt.AA	15	Significance	Expected	10.3346	#N/A
FSTL1.SeqId_13112_179.txt.EA	FSTL1.SeqId_13112_179.txt.AA	15	Significance	Observed	8	0.774095
FUT10.SeqId_7156_2.txt.EA	FUT10.SeqId_7156_2.txt.AA	165	Direction	Expected	163.305	#N/A
FUT10.SeqId_7156_2.txt.EA	FUT10.SeqId_7156_2.txt.AA	165	Direction	Observed	113	0.691958
FUT10.SeqId_7156_2.txt.EA	FUT10.SeqId_7156_2.txt.AA	165	Significance	Expected	106.97	#N/A
FUT10.SeqId_7156_2.txt.EA	FUT10.SeqId_7156_2.txt.AA	165	Significance	Observed	69	0.645039
FUT3.SeqId_4548_4.txt.EA	FUT3.SeqId_4548_4.txt.AA	63	Direction	Expected	62.6508	#N/A
FUT3.SeqId_4548_4.txt.EA	FUT3.SeqId_4548_4.txt.AA	63	Direction	Observed	43	0.686344
FUT3.SeqId_4548_4.txt.EA	FUT3.SeqId_4548_4.txt.AA	63	Significance	Expected	44.9484	#N/A
FUT3.SeqId_4548_4.txt.EA	FUT3.SeqId_4548_4.txt.AA	63	Significance	Observed	34	0.756423
FUT5.SeqId_4549_78.txt.EA	FUT5.SeqId_4549_78.txt.AA	80	Direction	Expected	79.6885	#N/A
FUT5.SeqId_4549_78.txt.EA	FUT5.SeqId_4549_78.txt.AA	80	Direction	Observed	64	0.803127
FUT5.SeqId_4549_78.txt.EA	FUT5.SeqId_4549_78.txt.AA	80	Significance	Expected	59.0027	#N/A
FUT5.SeqId_4549_78.txt.EA	FUT5.SeqId_4549_78.txt.AA	80	Significance	Observed	34	0.576244
FUT8.SeqId_8244_16.txt.EA	FUT8.SeqId_8244_16.txt.AA	80	Direction	Expected	79.5476	#N/A
FUT8.SeqId_8244_16.txt.EA	FUT8.SeqId_8244_16.txt.AA	80	Direction	Observed	45	0.565699
FUT8.SeqId_8244_16.txt.EA	FUT8.SeqId_8244_16.txt.AA	80	Significance	Expected	57.5451	#N/A
FUT8.SeqId_8244_16.txt.EA	FUT8.SeqId_8244_16.txt.AA	80	Significance	Observed	50	0.868884
GAA.SeqId_9385_4.txt.EA	GAA.SeqId_9385_4.txt.AA	54	Direction	Expected	53.6336	#N/A
GAA.SeqId_9385_4.txt.EA	GAA.SeqId_9385_4.txt.AA	54	Direction	Observed	42	0.783091
GAA.SeqId_9385_4.txt.EA	GAA.SeqId_9385_4.txt.AA	54	Significance	Expected	28.6612	#N/A
GAA.SeqId_9385_4.txt.EA	GAA.SeqId_9385_4.txt.AA	54	Significance	Observed	22	0.767587
GABARAPL2.SeqId_12494_99.txt.EA	GABARAPL2.SeqId_12494_99.txt.AA	18	Direction	Expected	17.926	#N/A
GABARAPL2.SeqId_12494_99.txt.EA	GABARAPL2.SeqId_12494_99.txt.AA	18	Direction	Observed	12	0.669418
GABARAPL2.SeqId_12494_99.txt.EA	GABARAPL2.SeqId_12494_99.txt.AA	18	Significance	Expected	13.9424	#N/A
GABARAPL2.SeqId_12494_99.txt.EA	GABARAPL2.SeqId_12494_99.txt.AA	18	Significance	Observed	8	0.57379
GALNT16.SeqId_8923_94.txt.EA	GALNT16.SeqId_8923_94.txt.AA	98	Direction	Expected	96.7407	#N/A
GALNT16.SeqId_8923_94.txt.EA	GALNT16.SeqId_8923_94.txt.AA	98	Direction	Observed	73	0.754595
GALNT16.SeqId_8923_94.txt.EA	GALNT16.SeqId_8923_94.txt.AA	98	Significance	Expected	52.5181	#N/A
GALNT16.SeqId_8923_94.txt.EA	GALNT16.SeqId_8923_94.txt.AA	98	Significance	Observed	6	0.114246
GAS1.SeqId_5463_22.txt.EA	GAS1.SeqId_5463_22.txt.AA	32	Direction	Expected	31.8325	#N/A
GAS1.SeqId_5463_22.txt.EA	GAS1.SeqId_5463_22.txt.AA	32	Direction	Observed	20	0.628289
GAS1.SeqId_5463_22.txt.EA	GAS1.SeqId_5463_22.txt.AA	32	Significance	Expected	14.3029	#N/A
GAS1.SeqId_5463_22.txt.EA	GAS1.SeqId_5463_22.txt.AA	32	Significance	Observed	10	0.699157
GAS6.SeqId_15391_114.txt.EA	GAS6.SeqId_15391_114.txt.AA	40	Direction	Expected	39.8727	#N/A
GAS6.SeqId_15391_114.txt.EA	GAS6.SeqId_15391_114.txt.AA	40	Direction	Observed	18	0.451437
GAS6.SeqId_15391_114.txt.EA	GAS6.SeqId_15391_114.txt.AA	40	Significance	Expected	32.7432	#N/A
GAS6.SeqId_15391_114.txt.EA	GAS6.SeqId_15391_114.txt.AA	40	Significance	Observed	30	0.916222
GBP1.SeqId_15326_64.txt.EA	GBP1.SeqId_15326_64.txt.AA	24	Direction	Expected	24.7822	#N/A
GBP1.SeqId_15326_64.txt.EA	GBP1.SeqId_15326_64.txt.AA	24	Direction	Observed	17	0.685976
GBP1.SeqId_15326_64.txt.EA	GBP1.SeqId_15326_64.txt.AA	24	Significance	Expected	14.3829	#N/A
GBP1.SeqId_15326_64.txt.EA	GBP1.SeqId_15326_64.txt.AA	24	Significance	Observed	8	0.556217
GC.SeqId_15589_1.txt.EA	GC.SeqId_15589_1.txt.AA	17	Direction	Expected	16.7522	#N/A
GC.SeqId_15589_1.txt.EA	GC.SeqId_15589_1.txt.AA	17	Direction	Observed	9	0.537243
GC.SeqId_15589_1.txt.EA	GC.SeqId_15589_1.txt.AA	17	Significance	Expected	8.03528	#N/A
GC.SeqId_15589_1.txt.EA	GC.SeqId_15589_1.txt.AA	17	Significance	Observed	8	0.995609
GCA.SeqId_12594_5.txt.EA	GCA.SeqId_12594_5.txt.AA	10	Direction	Expected	9.85798	#N/A
GCA.SeqId_12594_5.txt.EA	GCA.SeqId_12594_5.txt.AA	10	Direction	Observed	8	0.811525
GCA.SeqId_12594_5.txt.EA	GCA.SeqId_12594_5.txt.AA	10	Significance	Expected	5.09411	#N/A
GCA.SeqId_12594_5.txt.EA	GCA.SeqId_12594_5.txt.AA	10	Significance	Observed	4	0.785221
GCLM.SeqId_18214_2.txt.EA	GCLM.SeqId_18214_2.txt.AA	37	Direction	Expected	36.9216	#N/A
GCLM.SeqId_18214_2.txt.EA	GCLM.SeqId_18214_2.txt.AA	37	Direction	Observed	24	0.650027
GCLM.SeqId_18214_2.txt.EA	GCLM.SeqId_18214_2.txt.AA	37	Significance	Expected	26.0597	#N/A
GCLM.SeqId_18214_2.txt.EA	GCLM.SeqId_18214_2.txt.AA	37	Significance	Observed	14	0.537227
GDF15.SeqId_4374_45.txt.EA	GDF15.SeqId_4374_45.txt.AA	52	Direction	Expected	51.606	#N/A
GDF15.SeqId_4374_45.txt.EA	GDF15.SeqId_4374_45.txt.AA	52	Direction	Observed	37	0.716972
GDF15.SeqId_4374_45.txt.EA	GDF15.SeqId_4374_45.txt.AA	52	Significance	Expected	33.3828	#N/A
GDF15.SeqId_4374_45.txt.EA	GDF15.SeqId_4374_45.txt.AA	52	Significance	Observed	15	0.449334
GDI2.SeqId_2647_66.txt.EA	GDI2.SeqId_2647_66.txt.AA	70	Direction	Expected	69.5191	#N/A
GDI2.SeqId_2647_66.txt.EA	GDI2.SeqId_2647_66.txt.AA	70	Direction	Observed	60	0.863072
GDI2.SeqId_2647_66.txt.EA	GDI2.SeqId_2647_66.txt.AA	70	Significance	Expected	38.9133	#N/A
GDI2.SeqId_2647_66.txt.EA	GDI2.SeqId_2647_66.txt.AA	70	Significance	Observed	19	0.488265
GFRA1.SeqId_3314_74.txt.EA	GFRA1.SeqId_3314_74.txt.AA	27	Direction	Expected	26.7923	#N/A
GFRA1.SeqId_3314_74.txt.EA	GFRA1.SeqId_3314_74.txt.AA	27	Direction	Observed	18	0.671836
GFRA1.SeqId_3314_74.txt.EA	GFRA1.SeqId_3314_74.txt.AA	27	Significance	Expected	17.3733	#N/A
GFRA1.SeqId_3314_74.txt.EA	GFRA1.SeqId_3314_74.txt.AA	27	Significance	Observed	10	0.575595
GFRA2.SeqId_2515_14.txt.EA	GFRA2.SeqId_2515_14.txt.AA	74	Direction	Expected	73.7462	#N/A
GFRA2.SeqId_2515_14.txt.EA	GFRA2.SeqId_2515_14.txt.AA	74	Direction	Observed	38	0.515281
GFRA2.SeqId_2515_14.txt.EA	GFRA2.SeqId_2515_14.txt.AA	74	Significance	Expected	51.9957	#N/A
GFRA2.SeqId_2515_14.txt.EA	GFRA2.SeqId_2515_14.txt.AA	74	Significance	Observed	19	0.365415
GFRAL.SeqId_6920_1.txt.EA	GFRAL.SeqId_6920_1.txt.AA	63	Direction	Expected	62.5487	#N/A
GFRAL.SeqId_6920_1.txt.EA	GFRAL.SeqId_6920_1.txt.AA	63	Direction	Observed	42	0.671477
GFRAL.SeqId_6920_1.txt.EA	GFRAL.SeqId_6920_1.txt.AA	63	Significance	Expected	33.8335	#N/A
GFRAL.SeqId_6920_1.txt.EA	GFRAL.SeqId_6920_1.txt.AA	63	Significance	Observed	16	0.472904
GGH.SeqId_9370_69.txt.EA	GGH.SeqId_9370_69.txt.AA	79	Direction	Expected	78.4207	#N/A
GGH.SeqId_9370_69.txt.EA	GGH.SeqId_9370_69.txt.AA	79	Direction	Observed	49	0.624835
GGH.SeqId_9370_69.txt.EA	GGH.SeqId_9370_69.txt.AA	79	Significance	Expected	45.5307	#N/A
GGH.SeqId_9370_69.txt.EA	GGH.SeqId_9370_69.txt.AA	79	Significance	Observed	6	0.131779
GHR.SeqId_2948_58.txt.EA	GHR.SeqId_2948_58.txt.AA	87	Direction	Expected	86.4343	#N/A
GHR.SeqId_2948_58.txt.EA	GHR.SeqId_2948_58.txt.AA	87	Direction	Observed	68	0.786725
GHR.SeqId_2948_58.txt.EA	GHR.SeqId_2948_58.txt.AA	87	Significance	Expected	51.7431	#N/A
GHR.SeqId_2948_58.txt.EA	GHR.SeqId_2948_58.txt.AA	87	Significance	Observed	40	0.773051
GLCE.SeqId_7808_5.txt.EA	GLCE.SeqId_7808_5.txt.AA	100	Direction	Expected	99.6611	#N/A
GLCE.SeqId_7808_5.txt.EA	GLCE.SeqId_7808_5.txt.AA	100	Direction	Observed	61	0.612074
GLCE.SeqId_7808_5.txt.EA	GLCE.SeqId_7808_5.txt.AA	100	Significance	Expected	78.4063	#N/A
GLCE.SeqId_7808_5.txt.EA	GLCE.SeqId_7808_5.txt.AA	100	Significance	Observed	59	0.75249
GLIPR2.SeqId_15522_2.txt.EA	GLIPR2.SeqId_15522_2.txt.AA	36	Direction	Expected	35.6561	#N/A
GLIPR2.SeqId_15522_2.txt.EA	GLIPR2.SeqId_15522_2.txt.AA	36	Direction	Observed	22	0.617005
GLIPR2.SeqId_15522_2.txt.EA	GLIPR2.SeqId_15522_2.txt.AA	36	Significance	Expected	21.0771	#N/A
GLIPR2.SeqId_15522_2.txt.EA	GLIPR2.SeqId_15522_2.txt.AA	36	Significance	Observed	14	0.664228
GLTPD2.SeqId_7948_129.txt.EA	GLTPD2.SeqId_7948_129.txt.AA	35	Direction	Expected	34.9169	#N/A
GLTPD2.SeqId_7948_129.txt.EA	GLTPD2.SeqId_7948_129.txt.AA	35	Direction	Observed	20	0.572788
GLTPD2.SeqId_7948_129.txt.EA	GLTPD2.SeqId_7948_129.txt.AA	35	Significance	Expected	25.4113	#N/A
GLTPD2.SeqId_7948_129.txt.EA	GLTPD2.SeqId_7948_129.txt.AA	35	Significance	Observed	20	0.787053
GM2A.SeqId_15441_6.txt.EA	GM2A.SeqId_15441_6.txt.AA	118	Direction	Expected	117.353	#N/A
GM2A.SeqId_15441_6.txt.EA	GM2A.SeqId_15441_6.txt.AA	118	Direction	Observed	76	0.64762
GM2A.SeqId_15441_6.txt.EA	GM2A.SeqId_15441_6.txt.AA	118	Significance	Expected	81.7533	#N/A
GM2A.SeqId_15441_6.txt.EA	GM2A.SeqId_15441_6.txt.AA	118	Significance	Observed	41	0.501509
GMFG.SeqId_13062_4.txt.EA	GMFG.SeqId_13062_4.txt.AA	20	Direction	Expected	19.9615	#N/A
GMFG.SeqId_13062_4.txt.EA	GMFG.SeqId_13062_4.txt.AA	20	Direction	Observed	10	0.500965
GMFG.SeqId_13062_4.txt.EA	GMFG.SeqId_13062_4.txt.AA	20	Significance	Expected	17.1515	#N/A
GMFG.SeqId_13062_4.txt.EA	GMFG.SeqId_13062_4.txt.AA	20	Significance	Observed	11	0.641345
GMPR.SeqId_19254_125.txt.EA	GMPR.SeqId_19254_125.txt.AA	139	Direction	Expected	138.713	#N/A
GMPR.SeqId_19254_125.txt.EA	GMPR.SeqId_19254_125.txt.AA	139	Direction	Observed	97	0.699285
GMPR.SeqId_19254_125.txt.EA	GMPR.SeqId_19254_125.txt.AA	139	Significance	Expected	103.176	#N/A
GMPR.SeqId_19254_125.txt.EA	GMPR.SeqId_19254_125.txt.AA	139	Significance	Observed	71	0.688142
GMPR2.SeqId_19446_1.txt.EA	GMPR2.SeqId_19446_1.txt.AA	19	Direction	Expected	18.9361	#N/A
GMPR2.SeqId_19446_1.txt.EA	GMPR2.SeqId_19446_1.txt.AA	19	Direction	Observed	11	0.580903
GMPR2.SeqId_19446_1.txt.EA	GMPR2.SeqId_19446_1.txt.AA	19	Significance	Expected	11.8779	#N/A
GMPR2.SeqId_19446_1.txt.EA	GMPR2.SeqId_19446_1.txt.AA	19	Significance	Observed	1	0.08419
GNLY.SeqId_3195_50.txt.EA	GNLY.SeqId_3195_50.txt.AA	61	Direction	Expected	60.5191	#N/A
GNLY.SeqId_3195_50.txt.EA	GNLY.SeqId_3195_50.txt.AA	61	Direction	Observed	46	0.760091
GNLY.SeqId_3195_50.txt.EA	GNLY.SeqId_3195_50.txt.AA	61	Significance	Expected	46.497	#N/A
GNLY.SeqId_3195_50.txt.EA	GNLY.SeqId_3195_50.txt.AA	61	Significance	Observed	29	0.623696
GNPNAT1.SeqId_13954_9.txt.EA	GNPNAT1.SeqId_13954_9.txt.AA	36	Direction	Expected	35.5534	#N/A
GNPNAT1.SeqId_13954_9.txt.EA	GNPNAT1.SeqId_13954_9.txt.AA	36	Direction	Observed	30	0.843801
GNPNAT1.SeqId_13954_9.txt.EA	GNPNAT1.SeqId_13954_9.txt.AA	36	Significance	Expected	22.0063	#N/A
GNPNAT1.SeqId_13954_9.txt.EA	GNPNAT1.SeqId_13954_9.txt.AA	36	Significance	Observed	15	0.681622
GNPTG.SeqId_10666_7.txt.EA	GNPTG.SeqId_10666_7.txt.AA	74	Direction	Expected	73.8827	#N/A
GNPTG.SeqId_10666_7.txt.EA	GNPTG.SeqId_10666_7.txt.AA	74	Direction	Observed	51	0.690283
GNPTG.SeqId_10666_7.txt.EA	GNPTG.SeqId_10666_7.txt.AA	74	Significance	Expected	48.1162	#N/A
GNPTG.SeqId_10666_7.txt.EA	GNPTG.SeqId_10666_7.txt.AA	74	Significance	Observed	21	0.436444
GOLM1.SeqId_17456_53.txt.EA	GOLM1.SeqId_17456_53.txt.AA	38	Direction	Expected	37.6994	#N/A
GOLM1.SeqId_17456_53.txt.EA	GOLM1.SeqId_17456_53.txt.AA	38	Direction	Observed	26	0.689666
GOLM1.SeqId_17456_53.txt.EA	GOLM1.SeqId_17456_53.txt.AA	38	Significance	Expected	25.5274	#N/A
GOLM1.SeqId_17456_53.txt.EA	GOLM1.SeqId_17456_53.txt.AA	38	Significance	Observed	15	0.587605
GOLM1.SeqId_8983_7.txt.EA	GOLM1.SeqId_8983_7.txt.AA	9	Direction	Expected	8.99818	#N/A
GOLM1.SeqId_8983_7.txt.EA	GOLM1.SeqId_8983_7.txt.AA	9	Direction	Observed	6	0.666802
GOLM1.SeqId_8983_7.txt.EA	GOLM1.SeqId_8983_7.txt.AA	9	Significance	Expected	7.86317	#N/A
GOLM1.SeqId_8983_7.txt.EA	GOLM1.SeqId_8983_7.txt.AA	9	Significance	Observed	7	0.890227
GP1BA.SeqId_4990_87.txt.EA	GP1BA.SeqId_4990_87.txt.AA	14	Direction	Expected	13.9325	#N/A
GP1BA.SeqId_4990_87.txt.EA	GP1BA.SeqId_4990_87.txt.AA	14	Direction	Observed	9	0.645971
GP1BA.SeqId_4990_87.txt.EA	GP1BA.SeqId_4990_87.txt.AA	14	Significance	Expected	9.94776	#N/A
GP1BA.SeqId_4990_87.txt.EA	GP1BA.SeqId_4990_87.txt.AA	14	Significance	Observed	4	0.4021
GP6.SeqId_3194_36.txt.EA	GP6.SeqId_3194_36.txt.AA	108	Direction	Expected	107.484	#N/A
GP6.SeqId_3194_36.txt.EA	GP6.SeqId_3194_36.txt.AA	108	Direction	Observed	79	0.734993
GP6.SeqId_3194_36.txt.EA	GP6.SeqId_3194_36.txt.AA	108	Significance	Expected	90.8133	#N/A
GP6.SeqId_3194_36.txt.EA	GP6.SeqId_3194_36.txt.AA	108	Significance	Observed	59	0.649684
GPC1.SeqId_8697_38.txt.EA	GPC1.SeqId_8697_38.txt.AA	52	Direction	Expected	51.55	#N/A
GPC1.SeqId_8697_38.txt.EA	GPC1.SeqId_8697_38.txt.AA	52	Direction	Observed	47	0.911736
GPC1.SeqId_8697_38.txt.EA	GPC1.SeqId_8697_38.txt.AA	52	Significance	Expected	32.2036	#N/A
GPC1.SeqId_8697_38.txt.EA	GPC1.SeqId_8697_38.txt.AA	52	Significance	Observed	21	0.652101
GPC5.SeqId_4991_12.txt.EA	GPC5.SeqId_4991_12.txt.AA	138	Direction	Expected	136.97	#N/A
GPC5.SeqId_4991_12.txt.EA	GPC5.SeqId_4991_12.txt.AA	138	Direction	Observed	101	0.737387
GPC5.SeqId_4991_12.txt.EA	GPC5.SeqId_4991_12.txt.AA	138	Significance	Expected	82.7878	#N/A
GPC5.SeqId_4991_12.txt.EA	GPC5.SeqId_4991_12.txt.AA	138	Significance	Observed	46	0.555637
GPD1.SeqId_13697_51.txt.EA	GPD1.SeqId_13697_51.txt.AA	0	Direction	Expected	0	#N/A
GPD1.SeqId_13697_51.txt.EA	GPD1.SeqId_13697_51.txt.AA	0	Direction	Observed	0	0
GPD1.SeqId_13697_51.txt.EA	GPD1.SeqId_13697_51.txt.AA	0	Significance	Expected	0	#N/A
GPD1.SeqId_13697_51.txt.EA	GPD1.SeqId_13697_51.txt.AA	0	Significance	Observed	0	0
GPNMB.SeqId_8289_8.txt.EA	GPNMB.SeqId_8289_8.txt.AA	36	Direction	Expected	35.3866	#N/A
GPNMB.SeqId_8289_8.txt.EA	GPNMB.SeqId_8289_8.txt.AA	36	Direction	Observed	20	0.565185
GPNMB.SeqId_8289_8.txt.EA	GPNMB.SeqId_8289_8.txt.AA	36	Significance	Expected	18.1629	#N/A
GPNMB.SeqId_8289_8.txt.EA	GPNMB.SeqId_8289_8.txt.AA	36	Significance	Observed	2	0.110115
GPNMB.SeqId_8606_39.txt.EA	GPNMB.SeqId_8606_39.txt.AA	24	Direction	Expected	23.7755	#N/A
GPNMB.SeqId_8606_39.txt.EA	GPNMB.SeqId_8606_39.txt.AA	24	Direction	Observed	16	0.672963
GPNMB.SeqId_8606_39.txt.EA	GPNMB.SeqId_8606_39.txt.AA	24	Significance	Expected	16.6059	#N/A
GPNMB.SeqId_8606_39.txt.EA	GPNMB.SeqId_8606_39.txt.AA	24	Significance	Observed	10	0.602194
GPX7.SeqId_8345_27.txt.EA	GPX7.SeqId_8345_27.txt.AA	102	Direction	Expected	101.448	#N/A
GPX7.SeqId_8345_27.txt.EA	GPX7.SeqId_8345_27.txt.AA	102	Direction	Observed	88	0.867441
GPX7.SeqId_8345_27.txt.EA	GPX7.SeqId_8345_27.txt.AA	102	Significance	Expected	78.9481	#N/A
GPX7.SeqId_8345_27.txt.EA	GPX7.SeqId_8345_27.txt.AA	102	Significance	Observed	63	0.797993
GRAMD1C.SeqId_8336_267.txt.EA	GRAMD1C.SeqId_8336_267.txt.AA	19	Direction	Expected	18.7806	#N/A
GRAMD1C.SeqId_8336_267.txt.EA	GRAMD1C.SeqId_8336_267.txt.AA	19	Direction	Observed	14	0.745452
GRAMD1C.SeqId_8336_267.txt.EA	GRAMD1C.SeqId_8336_267.txt.AA	19	Significance	Expected	11.1212	#N/A
GRAMD1C.SeqId_8336_267.txt.EA	GRAMD1C.SeqId_8336_267.txt.AA	19	Significance	Observed	6	0.539508
GRAMD1C.SeqId_8842_16.txt.EA	GRAMD1C.SeqId_8842_16.txt.AA	50	Direction	Expected	49.5451	#N/A
GRAMD1C.SeqId_8842_16.txt.EA	GRAMD1C.SeqId_8842_16.txt.AA	50	Direction	Observed	36	0.72661
GRAMD1C.SeqId_8842_16.txt.EA	GRAMD1C.SeqId_8842_16.txt.AA	50	Significance	Expected	30.646	#N/A
GRAMD1C.SeqId_8842_16.txt.EA	GRAMD1C.SeqId_8842_16.txt.AA	50	Significance	Observed	23	0.750505
GREM1.SeqId_18878_15.txt.EA	GREM1.SeqId_18878_15.txt.AA	107	Direction	Expected	106.29	#N/A
GREM1.SeqId_18878_15.txt.EA	GREM1.SeqId_18878_15.txt.AA	107	Direction	Observed	63	0.592718
GREM1.SeqId_18878_15.txt.EA	GREM1.SeqId_18878_15.txt.AA	107	Significance	Expected	75.3178	#N/A
GREM1.SeqId_18878_15.txt.EA	GREM1.SeqId_18878_15.txt.AA	107	Significance	Observed	44	0.584191
GREM2.SeqId_5598_3.txt.EA	GREM2.SeqId_5598_3.txt.AA	0	Direction	Expected	0	#N/A
GREM2.SeqId_5598_3.txt.EA	GREM2.SeqId_5598_3.txt.AA	0	Direction	Observed	0	0
GREM2.SeqId_5598_3.txt.EA	GREM2.SeqId_5598_3.txt.AA	0	Significance	Expected	0	#N/A
GREM2.SeqId_5598_3.txt.EA	GREM2.SeqId_5598_3.txt.AA	0	Significance	Observed	0	0
GRHPR.SeqId_18295_102.txt.EA	GRHPR.SeqId_18295_102.txt.AA	24	Direction	Expected	23.7629	#N/A
GRHPR.SeqId_18295_102.txt.EA	GRHPR.SeqId_18295_102.txt.AA	24	Direction	Observed	14	0.589153
GRHPR.SeqId_18295_102.txt.EA	GRHPR.SeqId_18295_102.txt.AA	24	Significance	Expected	12.6923	#N/A
GRHPR.SeqId_18295_102.txt.EA	GRHPR.SeqId_18295_102.txt.AA	24	Significance	Observed	4	0.315152
GRN.SeqId_4992_49.txt.EA	GRN.SeqId_4992_49.txt.AA	10	Direction	Expected	9.90132	#N/A
GRN.SeqId_4992_49.txt.EA	GRN.SeqId_4992_49.txt.AA	10	Direction	Observed	5	0.504983
GRN.SeqId_4992_49.txt.EA	GRN.SeqId_4992_49.txt.AA	10	Significance	Expected	6.83079	#N/A
GRN.SeqId_4992_49.txt.EA	GRN.SeqId_4992_49.txt.AA	10	Significance	Observed	7	1.02477
GSN.SeqId_4775_34.txt.EA	GSN.SeqId_4775_34.txt.AA	28	Direction	Expected	27.7208	#N/A
GSN.SeqId_4775_34.txt.EA	GSN.SeqId_4775_34.txt.AA	28	Direction	Observed	21	0.757554
GSN.SeqId_4775_34.txt.EA	GSN.SeqId_4775_34.txt.AA	28	Significance	Expected	18.2219	#N/A
GSN.SeqId_4775_34.txt.EA	GSN.SeqId_4775_34.txt.AA	28	Significance	Observed	11	0.60367
GSR.SeqId_19273_3.txt.EA	GSR.SeqId_19273_3.txt.AA	11	Direction	Expected	10.8029	#N/A
GSR.SeqId_19273_3.txt.EA	GSR.SeqId_19273_3.txt.AA	11	Direction	Observed	5	0.462839
GSR.SeqId_19273_3.txt.EA	GSR.SeqId_19273_3.txt.AA	11	Significance	Expected	4.6699	#N/A
GSR.SeqId_19273_3.txt.EA	GSR.SeqId_19273_3.txt.AA	11	Significance	Observed	6	1.28482
GSS.SeqId_15526_33.txt.EA	GSS.SeqId_15526_33.txt.AA	134	Direction	Expected	132.763	#N/A
GSS.SeqId_15526_33.txt.EA	GSS.SeqId_15526_33.txt.AA	134	Direction	Observed	97	0.730623
GSS.SeqId_15526_33.txt.EA	GSS.SeqId_15526_33.txt.AA	134	Significance	Expected	89.4672	#N/A
GSS.SeqId_15526_33.txt.EA	GSS.SeqId_15526_33.txt.AA	134	Significance	Observed	55	0.61475
GSTA1.SeqId_17138_8.txt.EA	GSTA1.SeqId_17138_8.txt.AA	76	Direction	Expected	75.4456	#N/A
GSTA1.SeqId_17138_8.txt.EA	GSTA1.SeqId_17138_8.txt.AA	76	Direction	Observed	62	0.821784
GSTA1.SeqId_17138_8.txt.EA	GSTA1.SeqId_17138_8.txt.AA	76	Significance	Expected	60.2653	#N/A
GSTA1.SeqId_17138_8.txt.EA	GSTA1.SeqId_17138_8.txt.AA	76	Significance	Observed	53	0.879445
GSTM1.SeqId_15395_15.txt.EA	GSTM1.SeqId_15395_15.txt.AA	69	Direction	Expected	68.5021	#N/A
GSTM1.SeqId_15395_15.txt.EA	GSTM1.SeqId_15395_15.txt.AA	69	Direction	Observed	51	0.744503
GSTM1.SeqId_15395_15.txt.EA	GSTM1.SeqId_15395_15.txt.AA	69	Significance	Expected	45.3799	#N/A
GSTM1.SeqId_15395_15.txt.EA	GSTM1.SeqId_15395_15.txt.AA	69	Significance	Observed	36	0.793302
GSTM3.SeqId_9748_31.txt.EA	GSTM3.SeqId_9748_31.txt.AA	60	Direction	Expected	59.484	#N/A
GSTM3.SeqId_9748_31.txt.EA	GSTM3.SeqId_9748_31.txt.AA	60	Direction	Observed	44	0.739695
GSTM3.SeqId_9748_31.txt.EA	GSTM3.SeqId_9748_31.txt.AA	60	Significance	Expected	38.7067	#N/A
GSTM3.SeqId_9748_31.txt.EA	GSTM3.SeqId_9748_31.txt.AA	60	Significance	Observed	32	0.826731
GSTM4.SeqId_18895_54.txt.EA	GSTM4.SeqId_18895_54.txt.AA	71	Direction	Expected	70.63	#N/A
GSTM4.SeqId_18895_54.txt.EA	GSTM4.SeqId_18895_54.txt.AA	71	Direction	Observed	54	0.764548
GSTM4.SeqId_18895_54.txt.EA	GSTM4.SeqId_18895_54.txt.AA	71	Significance	Expected	51.2731	#N/A
GSTM4.SeqId_18895_54.txt.EA	GSTM4.SeqId_18895_54.txt.AA	71	Significance	Observed	38	0.741129
GSTO1.SeqId_12436_84.txt.EA	GSTO1.SeqId_12436_84.txt.AA	161	Direction	Expected	159.653	#N/A
GSTO1.SeqId_12436_84.txt.EA	GSTO1.SeqId_12436_84.txt.AA	161	Direction	Observed	108	0.676468
GSTO1.SeqId_12436_84.txt.EA	GSTO1.SeqId_12436_84.txt.AA	161	Significance	Expected	94.0188	#N/A
GSTO1.SeqId_12436_84.txt.EA	GSTO1.SeqId_12436_84.txt.AA	161	Significance	Observed	44	0.467992
GSTP1.SeqId_4911_49.txt.EA	GSTP1.SeqId_4911_49.txt.AA	96	Direction	Expected	95.487	#N/A
GSTP1.SeqId_4911_49.txt.EA	GSTP1.SeqId_4911_49.txt.AA	96	Direction	Observed	72	0.75403
GSTP1.SeqId_4911_49.txt.EA	GSTP1.SeqId_4911_49.txt.AA	96	Significance	Expected	60.356	#N/A
GSTP1.SeqId_4911_49.txt.EA	GSTP1.SeqId_4911_49.txt.AA	96	Significance	Observed	36	0.596461
GSTZ1.SeqId_16872_248.txt.EA	GSTZ1.SeqId_16872_248.txt.AA	204	Direction	Expected	202.807	#N/A
GSTZ1.SeqId_16872_248.txt.EA	GSTZ1.SeqId_16872_248.txt.AA	204	Direction	Observed	137	0.675519
GSTZ1.SeqId_16872_248.txt.EA	GSTZ1.SeqId_16872_248.txt.AA	204	Significance	Expected	134.663	#N/A
GSTZ1.SeqId_16872_248.txt.EA	GSTZ1.SeqId_16872_248.txt.AA	204	Significance	Observed	89	0.660908
GUK1.SeqId_17325_10.txt.EA	GUK1.SeqId_17325_10.txt.AA	75	Direction	Expected	74.7498	#N/A
GUK1.SeqId_17325_10.txt.EA	GUK1.SeqId_17325_10.txt.AA	75	Direction	Observed	67	0.896323
GUK1.SeqId_17325_10.txt.EA	GUK1.SeqId_17325_10.txt.AA	75	Significance	Expected	62.9349	#N/A
GUK1.SeqId_17325_10.txt.EA	GUK1.SeqId_17325_10.txt.AA	75	Significance	Observed	54	0.85803
GUSB.SeqId_15562_24.txt.EA	GUSB.SeqId_15562_24.txt.AA	48	Direction	Expected	47.5708	#N/A
GUSB.SeqId_15562_24.txt.EA	GUSB.SeqId_15562_24.txt.AA	48	Direction	Observed	37	0.777789
GUSB.SeqId_15562_24.txt.EA	GUSB.SeqId_15562_24.txt.AA	48	Significance	Expected	19.9438	#N/A
GUSB.SeqId_15562_24.txt.EA	GUSB.SeqId_15562_24.txt.AA	48	Significance	Observed	20	1.00282
GXYLT1.SeqId_8229_1.txt.EA	GXYLT1.SeqId_8229_1.txt.AA	75	Direction	Expected	74.1503	#N/A
GXYLT1.SeqId_8229_1.txt.EA	GXYLT1.SeqId_8229_1.txt.AA	75	Direction	Observed	54	0.728251
GXYLT1.SeqId_8229_1.txt.EA	GXYLT1.SeqId_8229_1.txt.AA	75	Significance	Expected	48.3679	#N/A
GXYLT1.SeqId_8229_1.txt.EA	GXYLT1.SeqId_8229_1.txt.AA	75	Significance	Observed	38	0.785645
GZMK.SeqId_9545_156.txt.EA	GZMK.SeqId_9545_156.txt.AA	10	Direction	Expected	9.92124	#N/A
GZMK.SeqId_9545_156.txt.EA	GZMK.SeqId_9545_156.txt.AA	10	Direction	Observed	8	0.806351
GZMK.SeqId_9545_156.txt.EA	GZMK.SeqId_9545_156.txt.AA	10	Significance	Expected	4.0759	#N/A
GZMK.SeqId_9545_156.txt.EA	GZMK.SeqId_9545_156.txt.AA	10	Significance	Observed	3	0.736034
H6PD.SeqId_7161_25.txt.EA	H6PD.SeqId_7161_25.txt.AA	64	Direction	Expected	63.7635	#N/A
H6PD.SeqId_7161_25.txt.EA	H6PD.SeqId_7161_25.txt.AA	64	Direction	Observed	52	0.815513
H6PD.SeqId_7161_25.txt.EA	H6PD.SeqId_7161_25.txt.AA	64	Significance	Expected	39.6853	#N/A
H6PD.SeqId_7161_25.txt.EA	H6PD.SeqId_7161_25.txt.AA	64	Significance	Observed	12	0.302379
HADH.SeqId_17739_1.txt.EA	HADH.SeqId_17739_1.txt.AA	8	Direction	Expected	7.94461	#N/A
HADH.SeqId_17739_1.txt.EA	HADH.SeqId_17739_1.txt.AA	8	Direction	Observed	8	1.00697
HADH.SeqId_17739_1.txt.EA	HADH.SeqId_17739_1.txt.AA	8	Significance	Expected	7.0507	#N/A
HADH.SeqId_17739_1.txt.EA	HADH.SeqId_17739_1.txt.AA	8	Significance	Observed	6	0.850979
HAGH.SeqId_19267_14.txt.EA	HAGH.SeqId_19267_14.txt.AA	50	Direction	Expected	49.9706	#N/A
HAGH.SeqId_19267_14.txt.EA	HAGH.SeqId_19267_14.txt.AA	50	Direction	Observed	34	0.6804
HAGH.SeqId_19267_14.txt.EA	HAGH.SeqId_19267_14.txt.AA	50	Significance	Expected	42.3463	#N/A
HAGH.SeqId_19267_14.txt.EA	HAGH.SeqId_19267_14.txt.AA	50	Significance	Observed	9	0.212534
HAPLN4.SeqId_6455_52.txt.EA	HAPLN4.SeqId_6455_52.txt.AA	15	Direction	Expected	14.9226	#N/A
HAPLN4.SeqId_6455_52.txt.EA	HAPLN4.SeqId_6455_52.txt.AA	15	Direction	Observed	9	0.60311
HAPLN4.SeqId_6455_52.txt.EA	HAPLN4.SeqId_6455_52.txt.AA	15	Significance	Expected	10.6031	#N/A
HAPLN4.SeqId_6455_52.txt.EA	HAPLN4.SeqId_6455_52.txt.AA	15	Significance	Observed	9	0.84881
HARS.SeqId_17450_51.txt.EA	HARS.SeqId_17450_51.txt.AA	1	Direction	Expected	0.997109	#N/A
HARS.SeqId_17450_51.txt.EA	HARS.SeqId_17450_51.txt.AA	1	Direction	Observed	0	0
HARS.SeqId_17450_51.txt.EA	HARS.SeqId_17450_51.txt.AA	1	Significance	Expected	0.69796	#N/A
HARS.SeqId_17450_51.txt.EA	HARS.SeqId_17450_51.txt.AA	1	Significance	Observed	0	0
HAVCR1.SeqId_9021_1.txt.EA	HAVCR1.SeqId_9021_1.txt.AA	49	Direction	Expected	48.5095	#N/A
HAVCR1.SeqId_9021_1.txt.EA	HAVCR1.SeqId_9021_1.txt.AA	49	Direction	Observed	37	0.762737
HAVCR1.SeqId_9021_1.txt.EA	HAVCR1.SeqId_9021_1.txt.AA	49	Significance	Expected	28.5818	#N/A
HAVCR1.SeqId_9021_1.txt.EA	HAVCR1.SeqId_9021_1.txt.AA	49	Significance	Observed	13	0.454836
HAVCR2.SeqId_5134_52.txt.EA	HAVCR2.SeqId_5134_52.txt.AA	188	Direction	Expected	186.679	#N/A
HAVCR2.SeqId_5134_52.txt.EA	HAVCR2.SeqId_5134_52.txt.AA	188	Direction	Observed	143	0.766021
HAVCR2.SeqId_5134_52.txt.EA	HAVCR2.SeqId_5134_52.txt.AA	188	Significance	Expected	122.821	#N/A
HAVCR2.SeqId_5134_52.txt.EA	HAVCR2.SeqId_5134_52.txt.AA	188	Significance	Observed	91	0.740914
HBZ.SeqId_6919_3.txt.EA	HBZ.SeqId_6919_3.txt.AA	122	Direction	Expected	121.448	#N/A
HBZ.SeqId_6919_3.txt.EA	HBZ.SeqId_6919_3.txt.AA	122	Direction	Observed	89	0.732822
HBZ.SeqId_6919_3.txt.EA	HBZ.SeqId_6919_3.txt.AA	122	Significance	Expected	87.5386	#N/A
HBZ.SeqId_6919_3.txt.EA	HBZ.SeqId_6919_3.txt.AA	122	Significance	Observed	55	0.628294
HDGF.SeqId_16758_96.txt.EA	HDGF.SeqId_16758_96.txt.AA	54	Direction	Expected	53.8003	#N/A
HDGF.SeqId_16758_96.txt.EA	HDGF.SeqId_16758_96.txt.AA	54	Direction	Observed	46	0.855014
HDGF.SeqId_16758_96.txt.EA	HDGF.SeqId_16758_96.txt.AA	54	Significance	Expected	41.7703	#N/A
HDGF.SeqId_16758_96.txt.EA	HDGF.SeqId_16758_96.txt.AA	54	Significance	Observed	25	0.598512
HDGF.SeqId_8953_47.txt.EA	HDGF.SeqId_8953_47.txt.AA	44	Direction	Expected	43.8827	#N/A
HDGF.SeqId_8953_47.txt.EA	HDGF.SeqId_8953_47.txt.AA	44	Direction	Observed	37	0.843158
HDGF.SeqId_8953_47.txt.EA	HDGF.SeqId_8953_47.txt.AA	44	Significance	Expected	33.6281	#N/A
HDGF.SeqId_8953_47.txt.EA	HDGF.SeqId_8953_47.txt.AA	44	Significance	Observed	19	0.565004
HDHD2.SeqId_13472_35.txt.EA	HDHD2.SeqId_13472_35.txt.AA	85	Direction	Expected	84.629	#N/A
HDHD2.SeqId_13472_35.txt.EA	HDHD2.SeqId_13472_35.txt.AA	85	Direction	Observed	63	0.744425
HDHD2.SeqId_13472_35.txt.EA	HDHD2.SeqId_13472_35.txt.AA	85	Significance	Expected	63.2036	#N/A
HDHD2.SeqId_13472_35.txt.EA	HDHD2.SeqId_13472_35.txt.AA	85	Significance	Observed	42	0.664519
HEBP1.SeqId_18225_13.txt.EA	HEBP1.SeqId_18225_13.txt.AA	55	Direction	Expected	54.7876	#N/A
HEBP1.SeqId_18225_13.txt.EA	HEBP1.SeqId_18225_13.txt.AA	55	Direction	Observed	38	0.693587
HEBP1.SeqId_18225_13.txt.EA	HEBP1.SeqId_18225_13.txt.AA	55	Significance	Expected	41.1688	#N/A
HEBP1.SeqId_18225_13.txt.EA	HEBP1.SeqId_18225_13.txt.AA	55	Significance	Observed	26	0.631547
HEXB.SeqId_15470_11.txt.EA	HEXB.SeqId_15470_11.txt.AA	50	Direction	Expected	49.7338	#N/A
HEXB.SeqId_15470_11.txt.EA	HEXB.SeqId_15470_11.txt.AA	50	Direction	Observed	25	0.502676
HEXB.SeqId_15470_11.txt.EA	HEXB.SeqId_15470_11.txt.AA	50	Significance	Expected	37.4746	#N/A
HEXB.SeqId_15470_11.txt.EA	HEXB.SeqId_15470_11.txt.AA	50	Significance	Observed	23	0.613749
HGFAC.SeqId_3617_80.txt.EA	HGFAC.SeqId_3617_80.txt.AA	127	Direction	Expected	126.377	#N/A
HGFAC.SeqId_3617_80.txt.EA	HGFAC.SeqId_3617_80.txt.AA	127	Direction	Observed	83	0.656766
HGFAC.SeqId_3617_80.txt.EA	HGFAC.SeqId_3617_80.txt.AA	127	Significance	Expected	88.1252	#N/A
HGFAC.SeqId_3617_80.txt.EA	HGFAC.SeqId_3617_80.txt.AA	127	Significance	Observed	47	0.533332
HIBCH.SeqId_12396_19.txt.EA	HIBCH.SeqId_12396_19.txt.AA	171	Direction	Expected	169.954	#N/A
HIBCH.SeqId_12396_19.txt.EA	HIBCH.SeqId_12396_19.txt.AA	171	Direction	Observed	119	0.700188
HIBCH.SeqId_12396_19.txt.EA	HIBCH.SeqId_12396_19.txt.AA	171	Significance	Expected	122.187	#N/A
HIBCH.SeqId_12396_19.txt.EA	HIBCH.SeqId_12396_19.txt.AA	171	Significance	Observed	82	0.671104
HK2.SeqId_13130_150.txt.EA	HK2.SeqId_13130_150.txt.AA	4	Direction	Expected	3.95028	#N/A
HK2.SeqId_13130_150.txt.EA	HK2.SeqId_13130_150.txt.AA	4	Direction	Observed	4	1.01259
HK2.SeqId_13130_150.txt.EA	HK2.SeqId_13130_150.txt.AA	4	Significance	Expected	1.38961	#N/A
HK2.SeqId_13130_150.txt.EA	HK2.SeqId_13130_150.txt.AA	4	Significance	Observed	2	1.43925
HLA-DQA2.SeqId_7757_5.txt.EA	HLA-DQA2.SeqId_7757_5.txt.AA	538	Direction	Expected	537.165	#N/A
HLA-DQA2.SeqId_7757_5.txt.EA	HLA-DQA2.SeqId_7757_5.txt.AA	538	Direction	Observed	435	0.809807
HLA-DQA2.SeqId_7757_5.txt.EA	HLA-DQA2.SeqId_7757_5.txt.AA	538	Significance	Expected	377.137	#N/A
HLA-DQA2.SeqId_7757_5.txt.EA	HLA-DQA2.SeqId_7757_5.txt.AA	538	Significance	Observed	228	0.604555
HMHA1.SeqId_13544_9.txt.EA	HMHA1.SeqId_13544_9.txt.AA	46	Direction	Expected	45.8644	#N/A
HMHA1.SeqId_13544_9.txt.EA	HMHA1.SeqId_13544_9.txt.AA	46	Direction	Observed	29	0.632298
HMHA1.SeqId_13544_9.txt.EA	HMHA1.SeqId_13544_9.txt.AA	46	Significance	Expected	33.3943	#N/A
HMHA1.SeqId_13544_9.txt.EA	HMHA1.SeqId_13544_9.txt.AA	46	Significance	Observed	22	0.658796
HP.SeqId_3054_3.txt.EA	HP.SeqId_3054_3.txt.AA	208	Direction	Expected	206.457	#N/A
HP.SeqId_3054_3.txt.EA	HP.SeqId_3054_3.txt.AA	208	Direction	Observed	119	0.576393
HP.SeqId_3054_3.txt.EA	HP.SeqId_3054_3.txt.AA	208	Significance	Expected	118.236	#N/A
HP.SeqId_3054_3.txt.EA	HP.SeqId_3054_3.txt.AA	208	Significance	Observed	121	1.02338
HP.SeqId_7905_30.txt.EA	HP.SeqId_7905_30.txt.AA	144	Direction	Expected	142.658	#N/A
HP.SeqId_7905_30.txt.EA	HP.SeqId_7905_30.txt.AA	144	Direction	Observed	81	0.567793
HP.SeqId_7905_30.txt.EA	HP.SeqId_7905_30.txt.AA	144	Significance	Expected	65.554	#N/A
HP.SeqId_7905_30.txt.EA	HP.SeqId_7905_30.txt.AA	144	Significance	Observed	78	1.18986
HPGDS.SeqId_12549_33.txt.EA	HPGDS.SeqId_12549_33.txt.AA	101	Direction	Expected	101.483	#N/A
HPGDS.SeqId_12549_33.txt.EA	HPGDS.SeqId_12549_33.txt.AA	101	Direction	Observed	74	0.729189
HPGDS.SeqId_12549_33.txt.EA	HPGDS.SeqId_12549_33.txt.AA	101	Significance	Expected	74.3309	#N/A
HPGDS.SeqId_12549_33.txt.EA	HPGDS.SeqId_12549_33.txt.AA	101	Significance	Observed	50	0.672667
HRG.SeqId_4996_66.txt.EA	HRG.SeqId_4996_66.txt.AA	90	Direction	Expected	89.5524	#N/A
HRG.SeqId_4996_66.txt.EA	HRG.SeqId_4996_66.txt.AA	90	Direction	Observed	49	0.547166
HRG.SeqId_4996_66.txt.EA	HRG.SeqId_4996_66.txt.AA	90	Significance	Expected	62.7852	#N/A
HRG.SeqId_4996_66.txt.EA	HRG.SeqId_4996_66.txt.AA	90	Significance	Observed	42	0.668948
HS3ST3B1.SeqId_6986_17.txt.EA	HS3ST3B1.SeqId_6986_17.txt.AA	5	Direction	Expected	4.97025	#N/A
HS3ST3B1.SeqId_6986_17.txt.EA	HS3ST3B1.SeqId_6986_17.txt.AA	5	Direction	Observed	2	0.402394
HS3ST3B1.SeqId_6986_17.txt.EA	HS3ST3B1.SeqId_6986_17.txt.AA	5	Significance	Expected	2.55043	#N/A
HS3ST3B1.SeqId_6986_17.txt.EA	HS3ST3B1.SeqId_6986_17.txt.AA	5	Significance	Observed	2	0.78418
HS6ST1.SeqId_5465_32.txt.EA	HS6ST1.SeqId_5465_32.txt.AA	22	Direction	Expected	21.7909	#N/A
HS6ST1.SeqId_5465_32.txt.EA	HS6ST1.SeqId_5465_32.txt.AA	22	Direction	Observed	9	0.413017
HS6ST1.SeqId_5465_32.txt.EA	HS6ST1.SeqId_5465_32.txt.AA	22	Significance	Expected	12.8855	#N/A
HS6ST1.SeqId_5465_32.txt.EA	HS6ST1.SeqId_5465_32.txt.AA	22	Significance	Observed	1	0.0776067
HSP90B1.SeqId_6393_63.txt.EA	HSP90B1.SeqId_6393_63.txt.AA	170	Direction	Expected	168.906	#N/A
HSP90B1.SeqId_6393_63.txt.EA	HSP90B1.SeqId_6393_63.txt.AA	170	Direction	Observed	142	0.840703
[truncated: 2,354 more rows]
