# Supplementary material for: Proteome-wide Mendelian randomization in global biobank meta-analysis reveals multi-ancestry drug targets for common diseases
Source: Cell Genom. 2022 Oct 12;2(11):100195. doi: 10.1016/j.xgen.2022.100195 (PMC9646482; doi:10.1016/j.xgen.2022.100195)
Supplement: Table S13. European/African-specific pQTLs identified in the non-shared protein regions, related to STAR Methods [file mmc13.xlsx]

## Sheet: ST13A.EA-specific-regions
Table S13A. European specific pQTLs been identified in the non-shared protein regions, related to STAR method
SOMAmerID	Conditional independent cis-SNP	UniProtID	VEP_proxy	Effect_allele	Other_allele	Effect_allele_freq	BETA	SE	P	N	F-statistics	N_protein	Tier	Full_summary	Full_sum_gene	PWAS.keep	EA-specific-region	Trans-ancestry
SeqId_10070_22	rs13339274	P16885	#N/A	T	C	0.140926	0.304819	0.0235185	5.40725e-38	7212	167.936	9	Tier3	PLCG2.SeqId_10070_22.txt	PLCG2	Keep	YES	NO
SeqId_10070_22	rs1071644	P16885	#N/A	T	C	0.472411	-0.15799	0.0166432	2.9929e-21	7212	90.0876	2	Tier1	PLCG2.SeqId_10070_22.txt	PLCG2	Keep	YES	NO
SeqId_10070_22	rs11643895	P16885	#N/A	T	A	0.184112	-0.167894	0.0213314	4.0413e-15	7212	61.9314	#N/A	Tier1	PLCG2.SeqId_10070_22.txt	PLCG2	Keep	YES	NO
SeqId_10070_22	rs117425235	P16885	missense	A	G	0.065784	-0.213551	0.0332655	1.45303e-10	7212	41.1998	#N/A	Tier1	PLCG2.SeqId_10070_22.txt	PLCG2	Keep	YES	NO
SeqId_10070_22	rs61749044	P16885	missense	T	A	0.0140718	-0.303938	0.0700299	1.44351e-05	7212	18.8314	1	Tier1	PLCG2.SeqId_10070_22.txt	PLCG2	Keep	YES	NO
SeqId_10075_75	rs80261041	Q9BR61	#N/A	G	T	0.0376404	-0.353818	0.0434713	4.65237e-16	7212	66.2269	#N/A	Tier1	ACBD6.SeqId_10075_75.txt	ACBD6	Keep	YES	NO
SeqId_10361_25	rs1131454	P00973	missense	G	A	0.414945	0.0794547	0.016692	1.97314e-06	7212	22.6518	1	Tier2	OAS1.SeqId_10361_25.txt	OAS1	Keep	YES	NO
SeqId_10370_21	rs115936535	P42224	#N/A	A	C	0.0138639	0.399406	0.071175	2.07901e-08	7212	31.4814	#N/A	Tier1	STAT1.SeqId_10370_21.txt	STAT1	Keep	YES	NO
SeqId_10370_21	rs41430444	P42224	#N/A	C	T	0.0963538	0.124764	0.0279484	8.16341e-06	7212	19.9225	#N/A	Tier1	STAT1.SeqId_10370_21.txt	STAT1	Keep	YES	NO
SeqId_10396_6	rs190596489	Q07820	missense	C	A	0.0128241	-1.2805	0.0729237	1.26712e-67	7212	308.249	2	Tier2	MCL1.SeqId_10396_6.txt	MCL1	Keep	YES	NO
SeqId_10396_6	rs6665912	Q07820	#N/A	C	T	0.222515	-0.0704091	0.0200369	0.000444161	7212	12.3446	#N/A	Tier1	MCL1.SeqId_10396_6.txt	MCL1	Keep	YES	NO
SeqId_10605_22	rs6036977	Q9HDC9	#N/A	C	T	0.128726	0.215073	0.0247496	4.43565e-18	7212	75.4944	3	Tier1	APMAP.SeqId_10605_22.txt	APMAP	Keep	YES	NO
SeqId_10605_22	rs73095987	Q9HDC9	missense	A	T	0.0645363	-0.21063	0.0335952	3.82755e-10	7212	39.2976	3	Tier1	APMAP.SeqId_10605_22.txt	APMAP	Keep	YES	NO
SeqId_10605_22	rs78661674	Q9HDC9	missense	A	G	0.0218356	-0.312053	0.0567342	3.92241e-08	7212	30.2445	1	Tier1	APMAP.SeqId_10605_22.txt	APMAP	Keep	YES	NO
SeqId_10708_3	rs6138990	O43555	missense	T	C	0.156384	-0.159314	0.0230163	4.84346e-12	7212	47.8979	1	Tier1	GNRH2.SeqId_10708_3.txt	GNRH2	Keep	YES	NO
SeqId_11227_31	rs76029572	Q9Y4P3	missense	G	C	0.0372245	0.467354	0.0440585	4.27553e-26	7212	112.49	2	Tier1	TBL2.SeqId_11227_31.txt	TBL2	Keep	YES	NO
SeqId_11227_31	rs4717097	Q9Y4P3	#N/A	T	C	0.0107445	-0.432724	0.0810212	9.53242e-08	7212	28.517	#N/A	Tier1	TBL2.SeqId_11227_31.txt	TBL2	Keep	YES	NO
SeqId_11241_8	rs3778914	P04424	#N/A	A	C	0.160959	0.225623	0.0222283	4.79276e-24	7212	102.999	1	Tier1	ASL.SeqId_11241_8.txt	ASL	Keep	YES	NO
SeqId_11241_8	rs1000464	P04424	#N/A	G	C	0.376681	-0.172558	0.0171375	1.08513e-23	7212	101.357	2	Tier1	ASL.SeqId_11241_8.txt	ASL	Keep	YES	NO
SeqId_11241_8	rs181756978	P04424	#N/A	A	G	0.0158048	-0.455644	0.0655911	4.06466e-12	7212	48.2437	#N/A	Tier1	ASL.SeqId_11241_8.txt	ASL	Keep	YES	NO
SeqId_11241_8	rs139780561	P04424	#N/A	A	T	0.0196174	-0.340537	0.0598398	1.31394e-08	7212	32.3764	#N/A	Tier1	ASL.SeqId_11241_8.txt	ASL	Keep	YES	NO
SeqId_11241_8	rs11763800	P04424	#N/A	G	T	0.0289755	-0.222442	0.0496857	7.68717e-06	7212	20.0378	#N/A	Tier1	ASL.SeqId_11241_8.txt	ASL	Keep	YES	NO
SeqId_11241_8	rs2690418	P04424	#N/A	G	C	0.452378	0.0618424	0.0166806	0.000210937	7212	13.7413	1	Tier1	ASL.SeqId_11241_8.txt	ASL	Keep	YES	NO
SeqId_11302_237	rs2235256	Q92752	#N/A	G	A	0.418342	-0.212451	0.0166269	5.50063e-37	7212	163.22	1	Tier1	TNR.SeqId_11302_237.txt	TNR	Keep	YES	NO
SeqId_11347_9	rs113601747	P37837	missense	G	C	0.0760433	0.16959	0.031487	7.42961e-08	7212	29.0013	#N/A	Tier1	TALDO1.SeqId_11347_9.txt	TALDO1	Keep	YES	NO
SeqId_11368_32	rs140854114	P54819	#N/A	T	G	0.0196174	-0.335929	0.0602807	2.59807e-08	7212	31.0469	#N/A	Tier1	AK2.SeqId_11368_32.txt	AK2	Keep	YES	NO
SeqId_11368_32	rs188456604	P54819	#N/A	A	G	0.011299	-0.401787	0.0790675	3.83725e-07	7212	25.8152	#N/A	Tier1	AK2.SeqId_11368_32.txt	AK2	Keep	YES	NO
SeqId_11368_32	rs2975805	P54819	#N/A	G	A	0.0183696	-0.280666	0.0612964	4.75435e-06	7212	20.9599	#N/A	Tier1	AK2.SeqId_11368_32.txt	AK2	Keep	YES	NO
SeqId_11387_3	rs6449	Q99941	#N/A	T	C	0.288576	0.279796	0.017965	8.10613e-54	7212	242.498	20	Tier3	ATF6B.SeqId_11387_3.txt	ATF6B	Keep	YES	NO
SeqId_11387_3	rs186003971	Q99941	#N/A	A	G	0.0122695	-0.664407	0.0752449	1.29812e-18	7212	77.946	1	Tier1	ATF6B.SeqId_11387_3.txt	ATF6B	Keep	YES	NO
SeqId_11387_3	rs1634761	Q99941	#N/A	C	T	0.498683	-0.123736	0.0165784	9.3985e-14	7212	55.6912	23	Tier3	ATF6B.SeqId_11387_3.txt	ATF6B	Keep	YES	NO
SeqId_11387_3	rs28732177	Q99941	#N/A	T	C	0.074241	-0.205138	0.0317805	1.15372e-10	7212	41.6534	11	Tier3	ATF6B.SeqId_11387_3.txt	ATF6B	Keep	YES	NO
SeqId_11388_75	rs6032258	Q14508	#N/A	C	T	0.0185776	-0.364188	0.0613776	3.10136e-09	7212	35.1974	#N/A	Tier1	WFDC2.SeqId_11388_75.txt	WFDC2	Keep	YES	NO
SeqId_11388_75	rs11696501	Q14508	#N/A	G	A	0.195827	0.111721	0.020968	1.02205e-07	7212	28.3815	1	Tier1	WFDC2.SeqId_11388_75.txt	WFDC2	Keep	YES	NO
SeqId_11530_37	rs72995454	P08397	#N/A	T	C	0.0275198	0.452676	0.0510677	9.57774e-19	7212	78.5528	#N/A	Tier1	HMBS.SeqId_11530_37.txt	HMBS	Keep	YES	NO
SeqId_11530_37	rs45510602	P08397	#N/A	T	C	0.167822	-0.182918	0.0219523	9.38878e-17	7212	69.4117	#N/A	Tier1	HMBS.SeqId_11530_37.txt	HMBS	Keep	YES	NO
SeqId_11530_37	rs145214028	P08397	#N/A	T	C	0.0217663	0.285765	0.0568377	5.08273e-07	7212	25.2711	#N/A	Tier1	HMBS.SeqId_11530_37.txt	HMBS	Keep	YES	NO
SeqId_11530_37	rs670526	P08397	missense	C	T	0.151116	-0.092528	0.0232117	6.77859e-05	7212	15.8859	#N/A	Tier1	HMBS.SeqId_11530_37.txt	HMBS	Keep	YES	NO
SeqId_11634_32	rs61876133	O43665	#N/A	A	G	0.0202412	-0.318654	0.0585709	5.48824e-08	7212	29.5907	#N/A	Tier1	RGS10.SeqId_11634_32.txt	RGS10	Keep	YES	NO
SeqId_11634_32	rs1556591	O43665	#N/A	C	T	0.214197	0.0797634	0.0204536	9.71764e-05	7212	15.2036	#N/A	Tier1	RGS10.SeqId_11634_32.txt	RGS10	Keep	YES	NO
SeqId_11636_33	rs2789422	P37802	#N/A	A	G	0.423957	-0.241174	0.0164755	7.7286e-48	7212	214.222	1	Tier1	TAGLN2.SeqId_11636_33.txt	TAGLN2	Keep	YES	NO
SeqId_11659_31	rs12284	Q14677	#N/A	G	A	0.136767	-0.241901	0.0238166	4.48555e-24	7212	103.132	#N/A	Tier1	CLINT1.SeqId_11659_31.txt	CLINT1	Keep	YES	NO
SeqId_11659_31	rs1186998	Q14677	#N/A	C	G	0.293914	0.149247	0.018312	4.24939e-16	7212	66.4078	#N/A	Tier1	CLINT1.SeqId_11659_31.txt	CLINT1	Keep	YES	NO
SeqId_12338_27	rs2589775	Q63HQ2	#N/A	G	A	0.226882	-0.216473	0.0197291	8.60848e-28	7212	120.357	2	Tier1	EGFLAM.SeqId_12338_27.txt	EGFLAM	Keep	YES	NO
SeqId_12338_27	rs62352375	Q63HQ2	#N/A	A	G	0.139054	0.184123	0.023855	1.3368e-14	7212	59.5575	#N/A	Tier1	EGFLAM.SeqId_12338_27.txt	EGFLAM	Keep	YES	NO
SeqId_12338_27	rs2961882	Q63HQ2	#N/A	C	T	0.184805	-0.113215	0.0214475	1.33886e-07	7212	27.857	#N/A	Tier1	EGFLAM.SeqId_12338_27.txt	EGFLAM	Keep	YES	NO
SeqId_12486_8	rs143131184	Q9NS18	#N/A	T	C	0.0171219	1.0489	0.0635431	4.10534e-60	7212	272.402	1	Tier1	GLRX2.SeqId_12486_8.txt	GLRX2	Keep	YES	NO
SeqId_12486_8	rs34961778	Q9NS18	#N/A	G	T	0.0606544	-0.242902	0.034651	2.59943e-12	7212	49.1259	1	Tier1	GLRX2.SeqId_12486_8.txt	GLRX2	Keep	YES	NO
SeqId_12569_25	rs11557652	P48643	missense	T	A	0.0207265	-0.576392	0.0582538	6.15496e-23	7212	97.8739	1	Tier1	CCT5.SeqId_12569_25.txt	CCT5	Keep	YES	NO
SeqId_12573_80	rs2344827	O75382	#N/A	G	A	0.167267	-0.157751	0.0223248	1.74138e-12	7212	49.917	#N/A	Tier1	TRIM3.SeqId_12573_80.txt	TRIM3	Keep	YES	NO
SeqId_12662_82	rs2229259	Q13011	missense	T	C	0.108693	0.715445	0.0253659	4.06908e-166	7212	795.301	#N/A	Tier1	ECH1.SeqId_12662_82.txt	ECH1	Keep	YES	NO
SeqId_12677_164	rs145840264	Q13045	#N/A	T	G	0.0252322	0.642943	0.0518797	6.45814e-35	7212	153.543	1	Tier1	FLII.SeqId_12677_164.txt	FLII	Keep	YES	NO
SeqId_12687_2	rs1805806	Q16698	missense	C	T	0.360044	-0.202403	0.0170672	3.83086e-32	7212	140.601	1	Tier1	DECR1.SeqId_12687_2.txt	DECR1	Keep	YES	NO
SeqId_12687_2	rs72671887	Q16698	#N/A	T	C	0.0158048	-0.431732	0.0661931	7.39078e-11	7212	42.5287	2	Tier1	DECR1.SeqId_12687_2.txt	DECR1	Keep	YES	NO
SeqId_12687_2	rs28376251	Q16698	#N/A	A	G	0.261819	0.0602701	0.0188162	0.00136547	7212	10.257	#N/A	Tier1	DECR1.SeqId_12687_2.txt	DECR1	Keep	YES	NO
SeqId_12703_6	rs142662761	Q8TDX7	#N/A	G	A	0.0105365	-0.965016	0.0806187	1.03875e-32	7212	143.244	#N/A	Tier1	NEK7.SeqId_12703_6.txt	NEK7	Keep	YES	NO
SeqId_12703_6	rs113068124	Q8TDX7	#N/A	C	T	0.0144877	-0.657003	0.0687314	1.59431e-21	7212	91.349	#N/A	Tier1	NEK7.SeqId_12703_6.txt	NEK7	Keep	YES	NO
SeqId_12703_6	rs12079181	Q8TDX7	#N/A	T	C	0.104256	0.132762	0.0269226	8.35292e-07	7212	24.3105	#N/A	Tier1	NEK7.SeqId_12703_6.txt	NEK7	Keep	YES	NO
SeqId_13107_9	rs35681564	O95274	#N/A	A	G	0.179468	0.22487	0.0213899	1.15442e-25	7212	110.491	#N/A	Tier1	LYPD3.SeqId_13107_9.txt	LYPD3	Keep	YES	NO
SeqId_13107_9	rs78598782	O95274	#N/A	C	T	0.0833218	-0.30028	0.0298581	1.22569e-23	7212	101.113	#N/A	Tier1	LYPD3.SeqId_13107_9.txt	LYPD3	Keep	YES	NO
SeqId_13107_9	rs117259404	O95274	#N/A	T	C	0.0407597	-0.201533	0.0417331	1.39979e-06	7212	23.3137	1	Tier1	LYPD3.SeqId_13107_9.txt	LYPD3	Keep	YES	NO
SeqId_13133_73	rs34093919	Q8N2S1	missense	A	G	0.0135866	-0.784318	0.0703267	1.19342e-28	7212	124.344	#N/A	Tier1	LTBP4.SeqId_13133_73.txt	LTBP4	Keep	YES	NO
SeqId_13133_73	rs62107875	Q8N2S1	#N/A	C	T	0.0144184	-0.460219	0.0694465	3.67391e-11	7212	43.9044	2	Tier1	LTBP4.SeqId_13133_73.txt	LTBP4	Keep	YES	NO
SeqId_13384_110	rs10926507	P07954	#N/A	A	G	0.289408	-0.201409	0.0184768	1.87202e-27	7212	118.791	#N/A	Tier1	FH.SeqId_13384_110.txt	FH	Keep	YES	NO
SeqId_13423_94	rs7067612	Q9BRX8	#N/A	C	T	0.472688	0.091711	0.0166315	3.62303e-08	7212	30.399	1	Tier1	FAM213A.SeqId_13423_94.txt	FAM213A	Keep	YES	NO
SeqId_13621_31	rs10902230	O94973	#N/A	G	A	0.434147	-0.174176	0.0166283	1.71908e-25	7212	109.688	#N/A	Tier1	AP2A2.SeqId_13621_31.txt	AP2A2	Keep	YES	NO
SeqId_13621_31	rs7482491	O94973	#N/A	T	C	0.0948288	0.264435	0.0282604	1.07338e-20	7212	87.5308	1	Tier1	AP2A2.SeqId_13621_31.txt	AP2A2	Keep	YES	NO
SeqId_13669_6	rs73079686	P22607	missense	C	T	0.19042	0.350375	0.0207133	5.61055e-63	7212	286.053	1	Tier2	FGFR3.SeqId_13669_6.txt	FGFR3	Keep	YES	NO
SeqId_13669_6	rs28643543	P22607	missense	A	G	0.276029	-0.298755	0.0183485	1.44895e-58	7212	265.038	1	Tier2	FGFR3.SeqId_13669_6.txt	FGFR3	Keep	YES	NO
SeqId_13669_6	rs17881768	P22607	#N/A	G	C	0.156454	0.255939	0.0226844	2.81212e-29	7212	127.262	1	Tier1	FGFR3.SeqId_13669_6.txt	FGFR3	Keep	YES	NO
SeqId_13669_6	rs3135886	P22607	#N/A	C	G	0.0451962	0.356155	0.039963	6.25507e-19	7212	79.4038	1	Tier1	FGFR3.SeqId_13669_6.txt	FGFR3	Keep	YES	NO
SeqId_13669_6	rs114949689	P22607	#N/A	G	A	0.0191321	-0.384047	0.0609678	3.16819e-10	7212	39.6686	#N/A	Tier1	FGFR3.SeqId_13669_6.txt	FGFR3	Keep	YES	NO
SeqId_13669_6	rs6830342	P22607	#N/A	G	C	0.129211	-0.139739	0.0246912	1.57679e-08	7212	32.0207	#N/A	Tier1	FGFR3.SeqId_13669_6.txt	FGFR3	Keep	YES	NO
SeqId_13669_6	rs142639234	P22607	#N/A	G	A	0.0550395	0.201762	0.0364637	3.25422e-08	7212	30.6081	#N/A	Tier1	FGFR3.SeqId_13669_6.txt	FGFR3	Keep	YES	NO
SeqId_13942_140	rs4908782	Q96BD6	#N/A	T	C	0.318383	-0.0756134	0.0178644	2.33826e-05	7212	17.9102	2	Tier1	SPSB1.SeqId_13942_140.txt	SPSB1	Keep	YES	NO
SeqId_13967_14	rs11111979	Q16881	#N/A	C	G	0.456398	0.154451	0.0166807	2.66713e-20	7212	85.7102	1	Tier1	TXNRD1.SeqId_13967_14.txt	TXNRD1	Keep	YES	NO
SeqId_13969_24	rs72666741	O60684	#N/A	A	G	0.0282129	0.860368	0.0492064	4.45698e-67	7212	305.636	#N/A	Tier1	KPNA6.SeqId_13969_24.txt	KPNA6	Keep	YES	NO
SeqId_13988_67	rs11557236	Q9HBL8	missense	A	G	0.0849854	-0.50434	0.0292287	2.08696e-65	7212	297.651	1	Tier1	NMRAL1.SeqId_13988_67.txt	NMRAL1	Keep	YES	NO
SeqId_13988_67	rs61190647	Q9HBL8	#N/A	A	C	0.0383336	-0.199466	0.0434215	4.42815e-06	7212	21.0964	#N/A	Tier1	NMRAL1.SeqId_13988_67.txt	NMRAL1	Keep	YES	NO
SeqId_14111_15	rs73041853	P35442	#N/A	A	G	0.0978788	0.193358	0.0278563	4.22425e-12	7212	48.1678	1	Tier2	THBS2.SeqId_14111_15.txt	THBS2	Keep	YES	NO
SeqId_14114_18	rs11064321	Q8IYJ0	#N/A	C	G	0.376958	0.298044	0.0166804	6.62699e-70	7212	319.174	2	Tier1	PIANP.SeqId_14114_18.txt	PIANP	Keep	YES	NO
SeqId_14131_37	rs59166663	P52799	#N/A	C	A	0.142035	0.287089	0.0234888	5.11408e-34	7212	149.345	#N/A	Tier1	EFNB2.SeqId_14131_37.txt	EFNB2	Keep	YES	NO
SeqId_14131_37	rs3803241	P52799	#N/A	T	G	0.316512	0.183108	0.0178278	1.40598e-24	7212	105.463	#N/A	Tier1	EFNB2.SeqId_14131_37.txt	EFNB2	Keep	YES	NO
SeqId_14131_37	rs9558829	P52799	#N/A	G	A	0.147997	-0.15904	0.023302	9.49473e-12	7212	46.57	#N/A	Tier1	EFNB2.SeqId_14131_37.txt	EFNB2	Keep	YES	NO
SeqId_14131_37	rs9514548	P52799	#N/A	C	T	0.270692	0.100979	0.018654	6.38817e-08	7212	29.2953	#N/A	Tier1	EFNB2.SeqId_14131_37.txt	EFNB2	Keep	YES	NO
SeqId_14131_37	rs9301143	P52799	#N/A	T	C	0.493761	0.0799225	0.016709	1.75955e-06	7212	22.8727	#N/A	Tier1	EFNB2.SeqId_14131_37.txt	EFNB2	Keep	YES	NO
SeqId_14158_17	rs36177180	P08758	#N/A	G	T	0.293013	-0.0895254	0.018409	1.17986e-06	7212	23.6435	#N/A	Tier1	ANXA5.SeqId_14158_17.txt	ANXA5	Keep	YES	NO
SeqId_14203_3	rs117332875	P20073	#N/A	G	C	0.0203106	-0.453527	0.0587629	1.34178e-14	7212	59.5497	#N/A	Tier1	ANXA7.SeqId_14203_3.txt	ANXA7	Keep	YES	NO
SeqId_14246_50	rs73223780	O60496	#N/A	A	G	0.080549	-0.207364	0.0305412	1.21335e-11	7212	46.0865	#N/A	Tier1	DOK2.SeqId_14246_50.txt	DOK2	Keep	YES	NO
SeqId_14246_50	rs7009693	O60496	#N/A	G	A	0.474768	-0.0540783	0.0166194	0.00114342	7212	10.5851	#N/A	Tier1	DOK2.SeqId_14246_50.txt	DOK2	Keep	YES	NO
SeqId_14636_25	rs76631768	P52758	#N/A	G	A	0.414668	-0.327702	0.0164754	9.52112e-86	7212	395.518	#N/A	Tier1	HRSP12.SeqId_14636_25.txt	HRSP12	Keep	YES	NO
SeqId_14636_25	rs2447505	P52758	#N/A	A	T	0.421877	0.325117	0.016433	7.01824e-85	7212	391.314	1	Tier1	HRSP12.SeqId_14636_25.txt	HRSP12	Keep	YES	NO
SeqId_14655_1	rs57825040	Q9NVM6	#N/A	G	C	0.365659	-0.114068	0.0173222	4.86644e-11	7212	43.3512	#N/A	Tier1	DNAJC17.SeqId_14655_1.txt	DNAJC17	Keep	YES	NO
SeqId_14655_1	rs56097374	Q9NVM6	#N/A	C	T	0.0309857	-0.285171	0.0479123	2.77391e-09	7212	35.4157	1	Tier1	DNAJC17.SeqId_14655_1.txt	DNAJC17	Keep	YES	NO
SeqId_14655_1	rs79353017	Q9NVM6	#N/A	T	G	0.0175378	-0.341948	0.0628356	5.44351e-08	7212	29.6066	1	Tier1	DNAJC17.SeqId_14655_1.txt	DNAJC17	Keep	YES	NO
SeqId_14675_20	rs146008363	P23588	missense	A	T	0.0571191	-0.203697	0.0358128	1.33704e-08	7212	32.3424	#N/A	Tier1	EIF4B.SeqId_14675_20.txt	EIF4B	Keep	YES	NO
SeqId_14675_20	rs1474214	P23588	#N/A	C	T	0.345071	-0.0660365	0.0174597	0.00015669	7212	14.3013	2	Tier1	EIF4B.SeqId_14675_20.txt	EIF4B	Keep	YES	NO
SeqId_14747_9	rs141412226	O75462	#N/A	A	G	0.204423	0.337656	0.0201954	1.35295e-61	7212	279.463	#N/A	Tier1	CRLF1.SeqId_14747_9.txt	CRLF1	Keep	YES	NO
SeqId_14747_9	rs111532577	O75462	#N/A	G	T	0.10183	0.111857	0.0273228	4.28793e-05	7212	16.7554	#N/A	Tier1	CRLF1.SeqId_14747_9.txt	CRLF1	Keep	YES	YES
SeqId_15298_199	rs7242889	Q8TDF5	#N/A	G	C	0.183072	0.126592	0.0213905	3.40501e-09	7212	35.0147	#N/A	Tier1	NETO1.SeqId_15298_199.txt	NETO1	Keep	YES	NO
SeqId_15298_199	rs1559584	Q8TDF5	#N/A	C	A	0.39103	-0.0809339	0.0169962	1.95531e-06	7212	22.6692	1	Tier1	NETO1.SeqId_15298_199.txt	NETO1	Keep	YES	NO
SeqId_15298_199	rs12961224	Q8TDF5	#N/A	C	T	0.408984	0.078931	0.0169419	3.2358e-06	7212	21.6995	#N/A	Tier1	NETO1.SeqId_15298_199.txt	NETO1	Keep	YES	NO
SeqId_15336_7	rs117551362	Q8WWX9	#N/A	A	G	0.0490087	0.288679	0.0385417	7.7038e-14	7212	56.0852	#N/A	Tier1	SELM.SeqId_15336_7.txt	SELM	Keep	YES	NO
SeqId_15417_3	rs12967175	P36952	#N/A	T	A	0.144253	0.165659	0.023788	3.60014e-12	7212	48.4835	#N/A	Tier1	SERPINB5.SeqId_15417_3.txt	SERPINB5	Keep	YES	NO
SeqId_15417_3	rs72931617	P36952	#N/A	G	T	0.289547	-0.122154	0.0185803	5.22659e-11	7212	43.2105	#N/A	Tier1	SERPINB5.SeqId_15417_3.txt	SERPINB5	Keep	YES	NO
SeqId_15453_3	rs10982050	P02760	#N/A	G	A	0.242132	-0.153459	0.0192007	1.5303e-15	7212	63.8602	2	Tier1	AMBP.SeqId_15453_3.txt	AMBP	Keep	YES	NO
SeqId_15453_3	rs116994374	P02760	#N/A	A	G	0.0781228	-0.177243	0.0309179	1.02844e-08	7212	32.8547	3	Tier1	AMBP.SeqId_15453_3.txt	AMBP	Keep	YES	NO
SeqId_15453_3	rs3762058	P02760	#N/A	T	C	0.0451962	0.200224	0.0401132	6.1324e-07	7212	24.9079	#N/A	Tier1	AMBP.SeqId_15453_3.txt	AMBP	Keep	YES	NO
SeqId_15457_14	rs1042499	P15144	#N/A	C	T	0.0594759	0.223497	0.0352508	2.43293e-10	7212	40.1869	#N/A	Tier1	ANPEP.SeqId_15457_14.txt	ANPEP	Keep	YES	NO
SeqId_15457_14	rs25653	P15144	missense	C	T	0.47151	0.0764518	0.0166119	4.25129e-06	7212	21.1747	#N/A	Tier1	ANPEP.SeqId_15457_14.txt	ANPEP	Keep	YES	NO
SeqId_15466_30	rs13199337	P20849	#N/A	T	C	0.175378	0.140078	0.0218353	1.49528e-10	7212	41.1435	1	Tier1	COL9A1.SeqId_15466_30.txt	COL9A1	Keep	YES	NO
SeqId_15466_30	rs9455027	P20849	#N/A	T	A	0.0829752	-0.175103	0.0300142	5.6458e-09	7212	34.0262	#N/A	Tier1	COL9A1.SeqId_15466_30.txt	COL9A1	Keep	YES	NO
SeqId_15466_30	rs17739048	P20849	#N/A	G	A	0.0500485	-0.15591	0.0380241	4.17161e-05	7212	16.8078	#N/A	Tier1	COL9A1.SeqId_15466_30.txt	COL9A1	Keep	YES	NO
SeqId_15466_30	rs2242588	P20849	#N/A	C	T	0.17614	0.0872439	0.0218878	6.78688e-05	7212	15.8835	#N/A	Tier1	COL9A1.SeqId_15466_30.txt	COL9A1	Keep	YES	NO
SeqId_15474_7	rs730554	Q13526	#N/A	G	A	0.333426	0.0883978	0.0175106	4.568e-07	7212	25.4777	2	Tier1	PIN1.SeqId_15474_7.txt	PIN1	Keep	YES	NO
SeqId_15487_164	rs76336259	P23141	missense	A	G	0.0469985	-0.471838	0.0391188	3.507e-33	7212	145.444	#N/A	Tier1	CES1.SeqId_15487_164.txt	CES1	Keep	YES	NO
SeqId_15487_164	rs11076122	P23141	missense	A	G	0.221891	-0.159138	0.0200519	2.39826e-15	7212	62.9675	#N/A	Tier1	CES1.SeqId_15487_164.txt	CES1	Keep	YES	NO
SeqId_15487_164	rs74019283	P23141	#N/A	T	G	0.0378483	-0.272459	0.0434465	3.79078e-10	7212	39.3163	#N/A	Tier1	CES1.SeqId_15487_164.txt	CES1	Keep	YES	NO
SeqId_15487_164	rs145577128	P23141	missense	A	G	0.0111604	-0.408554	0.0785473	2.03259e-07	7212	27.0468	#N/A	Tier1	CES1.SeqId_15487_164.txt	CES1	Keep	YES	NO
SeqId_15527_90	rs6950900	P09622	#N/A	T	C	0.392278	-0.0878294	0.0170516	2.66237e-07	7212	26.5234	1	Tier1	DLD.SeqId_15527_90.txt	DLD	Keep	YES	NO
SeqId_15527_90	rs1021653484	P09622	#N/A	T	C	0.011507	0.307133	0.0779431	8.20883e-05	7212	15.5231	#N/A	Tier1	DLD.SeqId_15527_90.txt	DLD	Keep	YES	NO
SeqId_15565_102	rs193266507	Q8WXI7	#N/A	C	T	0.0662692	-0.297647	0.0329695	2.21034e-19	7212	81.4813	#N/A	Tier1	MUC16.SeqId_15565_102.txt	MUC16	Keep	YES	YES
SeqId_15565_102	rs7256042	Q8WXI7	#N/A	T	C	0.303688	0.113737	0.0179296	2.38131e-10	7212	40.2292	1	Tier1	MUC16.SeqId_15565_102.txt	MUC16	Keep	YES	NO
SeqId_15565_102	rs12985020	Q8WXI7	#N/A	A	G	0.0786774	0.173272	0.0309585	2.26231e-08	7212	31.3167	2	Tier1	MUC16.SeqId_15565_102.txt	MUC16	Keep	YES	NO
SeqId_15570_99	rs7549152	P20023	#N/A	T	G	0.112436	-0.244022	0.0263261	2.43106e-20	7212	85.8943	1	Tier1	CR2.SeqId_15570_99.txt	CR2	Keep	YES	NO
SeqId_15570_99	rs574637307	P20023	#N/A	A	G	0.0119922	-0.396123	0.0750349	1.33547e-07	7212	27.862	1	Tier1	CR2.SeqId_15570_99.txt	CR2	Keep	YES	NO
SeqId_15570_99	rs10863336	P20023	#N/A	T	C	0.305005	-0.0902134	0.0179137	4.86868e-07	7212	25.3543	#N/A	Tier1	CR2.SeqId_15570_99.txt	CR2	Keep	YES	NO
SeqId_15570_99	rs2785654	P20023	#N/A	C	A	0.432206	-0.0738793	0.0167968	1.10612e-05	7212	19.3407	#N/A	Tier1	CR2.SeqId_15570_99.txt	CR2	Keep	YES	NO
SeqId_15570_99	rs145222622	P20023	#N/A	A	G	0.0340358	-0.158265	0.0454262	0.000496895	7212	12.1349	#N/A	Tier1	CR2.SeqId_15570_99.txt	CR2	Keep	YES	NO
SeqId_15570_99	rs17186694	P20023	#N/A	A	G	0.0200333	-0.194182	0.0595534	0.00111682	7212	10.6288	#N/A	Tier1	CR2.SeqId_15570_99.txt	CR2	Keep	YES	NO
SeqId_15573_110	rs2228603	O14594	missense	T	C	0.0811036	-0.469517	0.0300567	4.00959e-54	7212	243.949	8	Tier3	NCAN.SeqId_15573_110.txt	NCAN	Keep	YES	NO
SeqId_15573_110	rs149740483	O14594	#N/A	A	G	0.0440871	-0.129627	0.0403216	0.00131091	7212	10.3323	#N/A	Tier1	NCAN.SeqId_15573_110.txt	NCAN	Keep	YES	NO
SeqId_15579_26	rs28673999	Q6UWR7	#N/A	G	A	0.438652	-0.0874527	0.0166395	1.51657e-07	7212	27.615	#N/A	Tier1	ENPP6.SeqId_15579_26.txt	ENPP6	Keep	YES	NO
SeqId_15585_304	rs2267994	Q9UBX5	#N/A	G	A	0.35644	0.150914	0.0172435	2.57949e-18	7212	76.5751	#N/A	Tier1	FBLN5.SeqId_15585_304.txt	FBLN5	Keep	YES	NO
SeqId_15585_304	rs8010405	Q9UBX5	#N/A	A	C	0.0689034	0.25928	0.0327659	2.88569e-15	7212	62.5999	1	Tier1	FBLN5.SeqId_15585_304.txt	FBLN5	Keep	YES	NO
SeqId_15585_304	rs17733330	Q9UBX5	#N/A	A	G	0.100929	-0.17718	0.0274378	1.13341e-10	7212	41.6879	#N/A	Tier1	FBLN5.SeqId_15585_304.txt	FBLN5	Keep	YES	NO
SeqId_15585_304	rs145278304	Q9UBX5	#N/A	T	C	0.0119229	0.472216	0.0769574	8.90623e-10	7212	37.6409	#N/A	Tier1	FBLN5.SeqId_15585_304.txt	FBLN5	Keep	YES	NO
SeqId_15617_8	rs7543171	Q9UBD3	#N/A	C	G	0.197907	0.209996	0.0205867	2.87878e-24	7212	104.023	1	Tier1	XCL2.SeqId_15617_8.txt	XCL2	Keep	YES	NO
SeqId_15631_18	rs12986075	P11464	missense,stop_gained	A	G	0.195758	-0.140779	0.0205292	7.58702e-12	7212	47.0123	2	Tier1	PSG1.SeqId_15631_18.txt	PSG1	Keep	YES	NO
SeqId_16015_19	rs4244610	P24298	missense	A	G	0.47553	-0.148501	0.0164747	2.51003e-19	7212	81.2275	1	Tier1	GPT.SeqId_16015_19.txt	GPT	Keep	YES	NO
SeqId_16015_19	rs112169739	P24298	#N/A	T	C	0.0138639	-0.269926	0.0705434	0.00013114	7212	14.6371	1	Tier1	GPT.SeqId_16015_19.txt	GPT	Keep	YES	NO
SeqId_16035_8	rs1130379	P35916	missense	T	C	0.107584	-0.283454	0.0267048	3.98078e-26	7212	112.633	1	Tier1	FLT4.SeqId_16035_8.txt	FLT4	Keep	YES	NO
SeqId_16035_8	rs307809	P35916	#N/A	A	C	0.45827	0.15386	0.0166115	2.59328e-20	7212	85.7656	1	Tier1	FLT4.SeqId_16035_8.txt	FLT4	Keep	YES	NO
SeqId_16070_7	rs462847	Q9Y5W5	#N/A	T	C	0.460003	-0.104997	0.0166105	2.7517e-10	7212	39.9455	#N/A	Tier1	WIF1.SeqId_16070_7.txt	WIF1	Keep	YES	NO
SeqId_16296_43	rs7309392	O75473	#N/A	A	G	0.412242	0.110836	0.0167868	4.32742e-11	7212	43.5818	#N/A	Tier1	LGR5.SeqId_16296_43.txt	LGR5	Keep	YES	NO
SeqId_16296_43	rs35800540	O75473	#N/A	T	C	0.0167753	-0.422832	0.0649059	7.78201e-11	7212	42.4274	#N/A	Tier1	LGR5.SeqId_16296_43.txt	LGR5	Keep	YES	NO
SeqId_16296_43	rs67998676	O75473	#N/A	T	C	0.0352835	-0.279833	0.0449952	5.27656e-10	7212	38.6674	#N/A	Tier1	LGR5.SeqId_16296_43.txt	LGR5	Keep	YES	NO
SeqId_16296_43	rs4760791	O75473	#N/A	G	A	0.388119	0.0964879	0.0169962	1.42374e-08	7212	32.2197	#N/A	Tier1	LGR5.SeqId_16296_43.txt	LGR5	Keep	YES	NO
SeqId_16296_43	rs17814404	O75473	#N/A	G	A	0.160058	-0.104336	0.0225501	3.77781e-06	7212	21.4018	1	Tier1	LGR5.SeqId_16296_43.txt	LGR5	Keep	YES	NO
SeqId_16296_43	rs1148982	O75473	#N/A	A	T	0.30549	0.0751908	0.017951	2.83931e-05	7212	17.5401	2	Tier1	LGR5.SeqId_16296_43.txt	LGR5	Keep	YES	NO
SeqId_16322_10	rs116498185	Q8WU39	#N/A	T	C	0.0537224	0.212642	0.0366243	6.66837e-09	7212	33.7007	#N/A	Tier1	PACAP.SeqId_16322_10.txt	PACAP	Keep	YES	NO
SeqId_16322_10	rs6596473	Q8WU39	missense	C	G	0.303826	-0.0924581	0.0179187	2.53735e-07	7212	26.6168	2	Tier1	PACAP.SeqId_16322_10.txt	PACAP	Keep	YES	NO
SeqId_16858_384	rs73582441	Q96D15	missense	A	G	0.0796479	0.130903	0.0308453	2.22465e-05	7212	18.0053	#N/A	Tier1	RCN3.SeqId_16858_384.txt	RCN3	Keep	YES	NO
SeqId_16890_37	rs776755	Q8N6G6	missense	A	G	0.0446416	0.81564	0.0387712	2.10119e-95	7212	442.444	#N/A	Tier1	ADAMTSL1.SeqId_16890_37.txt	ADAMTSL1	Keep	YES	NO
SeqId_16890_37	rs35264941	Q8N6G6	#N/A	C	G	0.0166366	-1.26097	0.0636464	4.16347e-85	7212	392.411	#N/A	Tier1	ADAMTSL1.SeqId_16890_37.txt	ADAMTSL1	Keep	YES	NO
SeqId_16890_37	rs10963680	Q8N6G6	#N/A	A	G	0.247123	-0.293065	0.0190937	2.41102e-52	7212	235.52	#N/A	Tier1	ADAMTSL1.SeqId_16890_37.txt	ADAMTSL1	Keep	YES	NO
SeqId_16890_37	rs2487477	Q8N6G6	#N/A	C	T	0.138916	-0.288342	0.0238296	2.21628e-33	7212	146.373	#N/A	Tier1	ADAMTSL1.SeqId_16890_37.txt	ADAMTSL1	Keep	YES	NO
SeqId_16890_37	rs2060363	Q8N6G6	missense	A	G	0.0581589	0.232727	0.0352543	4.36265e-11	7212	43.5661	#N/A	Tier1	ADAMTSL1.SeqId_16890_37.txt	ADAMTSL1	Keep	YES	NO
SeqId_16890_37	rs73417123	Q8N6G6	#N/A	G	A	0.0272425	0.25376	0.0508269	6.09633e-07	7212	24.9195	#N/A	Tier1	ADAMTSL1.SeqId_16890_37.txt	ADAMTSL1	Keep	YES	NO
SeqId_16890_37	rs4961653	Q8N6G6	#N/A	A	G	0.408984	0.0765598	0.0166433	4.29606e-06	7212	21.1545	#N/A	Tier1	ADAMTSL1.SeqId_16890_37.txt	ADAMTSL1	Keep	YES	NO
SeqId_16890_37	rs55835142	Q8N6G6	#N/A	G	T	0.0711909	0.125305	0.0322547	0.000103302	7212	15.088	#N/A	Tier1	ADAMTSL1.SeqId_16890_37.txt	ADAMTSL1	Keep	YES	NO
SeqId_17148_7	rs184723794	P30043	#N/A	G	A	0.0106752	-1.15518	0.0802945	2.73027e-46	7212	206.922	#N/A	Tier1	BLVRB.SeqId_17148_7.txt	BLVRB	Keep	YES	NO
SeqId_17148_7	rs268695	P30043	#N/A	T	G	0.297033	0.129643	0.0182096	1.18786e-12	7212	50.673	2	Tier1	BLVRB.SeqId_17148_7.txt	BLVRB	Keep	YES	NO
SeqId_17148_7	rs140503014	P30043	#N/A	A	G	0.0151116	-0.280917	0.0680389	3.68832e-05	7212	17.042	#N/A	Tier1	BLVRB.SeqId_17148_7.txt	BLVRB	Keep	YES	NO
SeqId_17161_1	rs150466875	P39656	#N/A	G	T	0.0811729	-0.361429	0.030196	1.04762e-32	7212	143.228	#N/A	Tier1	DDOST.SeqId_17161_1.txt	DDOST	Keep	YES	NO
SeqId_17161_1	rs589709	P39656	#N/A	A	G	0.395813	0.148481	0.0170622	3.98226e-18	7212	75.7097	1	Tier1	DDOST.SeqId_17161_1.txt	DDOST	Keep	YES	NO
SeqId_17161_1	rs116273158	P39656	#N/A	C	G	0.126577	-0.123498	0.0249386	7.50955e-07	7212	24.5163	#N/A	Tier1	DDOST.SeqId_17161_1.txt	DDOST	Keep	YES	NO
SeqId_17170_15	rs7110243	P10092	#N/A	G	A	0.271524	-0.29828	0.018524	2.4342e-57	7212	259.214	1	Tier1	CALCB.SeqId_17170_15.txt	CALCB	Keep	YES	NO
SeqId_17205_21	rs4241540	P20339	#N/A	C	G	0.371274	-0.122324	0.0172422	1.42181e-12	7212	50.3173	#N/A	Tier1	RAB5A.SeqId_17205_21.txt	RAB5A	Keep	YES	NO
SeqId_17367_5	rs807060	P16949	#N/A	G	T	0.430611	-0.0989951	0.016782	3.82511e-09	7212	34.7872	1	Tier1	STMN1.SeqId_17367_5.txt	STMN1	Keep	YES	NO
SeqId_17367_5	rs115852080	P16949	missense	A	G	0.0133786	0.342728	0.0713287	1.57955e-06	7212	23.0808	#N/A	Tier1	STMN1.SeqId_17367_5.txt	STMN1	Keep	YES	NO
SeqId_17377_1	rs4880709	P42330	#N/A	G	A	0.339387	0.135997	0.0173974	6.17623e-15	7212	61.0899	1	Tier1	AKR1C3.SeqId_17377_1.txt	AKR1C3	Keep	YES	NO
SeqId_17377_1	rs140398901	P42330	missense	A	G	0.0179537	-0.347386	0.0621453	2.35513e-08	7212	31.2383	#N/A	Tier1	AKR1C3.SeqId_17377_1.txt	AKR1C3	Keep	YES	NO
SeqId_17391_10	rs140764661	Q96I25	#N/A	G	A	0.0366699	-0.745743	0.043471	1.09559e-64	7212	294.211	#N/A	Tier1	RBM17.SeqId_17391_10.txt	RBM17	Keep	YES	NO
SeqId_17453_34	rs13089226	P00450	#N/A	T	C	0.0432552	0.28935	0.0406047	1.1331e-12	7212	50.7661	2	Tier1	CP.SeqId_17453_34.txt	CP	Keep	YES	NO
SeqId_17453_34	rs696993	P00450	#N/A	G	A	0.377236	0.0869831	0.0170999	3.73424e-07	7212	25.868	3	Tier1	CP.SeqId_17453_34.txt	CP	Keep	YES	NO
SeqId_17453_34	rs190799874	P00450	#N/A	T	A	0.00956606	0.333006	0.0858434	0.000105724	7212	15.0442	#N/A	Tier1	CP.SeqId_17453_34.txt	CP	Keep	YES	NO
SeqId_17515_6	rs2822638	P48723	#N/A	C	T	0.251213	0.257047	0.0188612	8.91596e-42	7212	185.68	#N/A	Tier1	HSPA13.SeqId_17515_6.txt	HSPA13	Keep	YES	NO
SeqId_17672_184	rs150884181	P27352	missense	G	A	0.0106059	-0.518733	0.0814699	2.04357e-10	7212	40.5297	#N/A	Tier1	GIF.SeqId_17672_184.txt	GIF	Keep	YES	NO
SeqId_17672_184	rs60849324	P27352	#N/A	C	G	0.355608	-0.0691311	0.0174607	7.59133e-05	7212	15.6712	1	Tier1	GIF.SeqId_17672_184.txt	GIF	Keep	YES	NO
SeqId_17697_2	rs145234879	Q8WZ82	#N/A	A	C	0.0142105	1.44865	0.0680346	1.2749e-97	7212	453.259	#N/A	Tier1	OVCA2.SeqId_17697_2.txt	OVCA2	Keep	YES	NO
SeqId_17697_2	rs76946443	Q8WZ82	#N/A	C	G	0.0835297	-0.411126	0.0298691	1.43956e-42	7212	189.402	#N/A	Tier1	OVCA2.SeqId_17697_2.txt	OVCA2	Keep	YES	NO
SeqId_17706_4	rs10876568	Q13522	#N/A	C	G	0.210453	0.154441	0.0203862	4.01631e-14	7212	57.3763	#N/A	Tier1	PPP1R1A.SeqId_17706_4.txt	PPP1R1A	Keep	YES	NO
SeqId_17722_5	rs56196860	Q02790	missense	A	C	0.0289755	-1.07347	0.0479951	3.47287e-107	7212	500.11	#N/A	Tier1	FKBP4.SeqId_17722_5.txt	FKBP4	Keep	YES	NO
SeqId_17722_5	rs535161473	Q02790	#N/A	T	C	0.0106752	0.612014	0.0811191	5.09155e-14	7212	56.9057	#N/A	Tier1	FKBP4.SeqId_17722_5.txt	FKBP4	Keep	YES	NO
SeqId_17722_5	rs115180866	Q02790	#N/A	T	C	0.0440177	-0.294633	0.0401622	2.43989e-13	7212	53.8031	#N/A	Tier1	FKBP4.SeqId_17722_5.txt	FKBP4	Keep	YES	NO
SeqId_17722_5	rs7309877	Q02790	#N/A	A	T	0.249064	0.0785797	0.0191221	4.01149e-05	7212	16.8822	#N/A	Tier1	FKBP4.SeqId_17722_5.txt	FKBP4	Keep	YES	NO
SeqId_17728_61	rs73068325	O43633	missense	T	C	0.175378	0.149023	0.0218587	1.00084e-11	7212	46.4662	#N/A	Tier1	CHMP2A.SeqId_17728_61.txt	CHMP2A	Keep	YES	NO
SeqId_17751_68	rs5761621	P53674	#N/A	G	A	0.325662	-0.199967	0.0177085	2.52675e-29	7212	127.477	1	Tier1	CRYBB1.SeqId_17751_68.txt	CRYBB1	Keep	YES	NO
SeqId_17751_68	rs5761618	P53674	#N/A	G	T	0.380909	-0.122863	0.0171953	9.8708e-13	7212	51.039	#N/A	Tier1	CRYBB1.SeqId_17751_68.txt	CRYBB1	Keep	YES	NO
SeqId_17756_69	rs114692133	P32321	#N/A	A	G	0.0203799	-0.256169	0.0586299	1.26417e-05	7212	19.0851	#N/A	Tier1	DCTD.SeqId_17756_69.txt	DCTD	Keep	YES	NO
SeqId_17756_69	rs7698540	P32321	#N/A	C	T	0.400527	0.0680646	0.0168334	5.32246e-05	7212	16.3448	#N/A	Tier1	DCTD.SeqId_17756_69.txt	DCTD	Keep	YES	NO
SeqId_17782_23	rs2229528	P09110	missense	G	A	0.0438791	-0.715498	0.039612	2.30661e-71	7212	326.169	#N/A	Tier1	ACAA1.SeqId_17782_23.txt	ACAA1	Keep	YES	NO
SeqId_17782_23	rs75882699	P09110	#N/A	A	G	0.0662692	-0.165723	0.0334692	7.5314e-07	7212	24.5106	#N/A	Tier1	ACAA1.SeqId_17782_23.txt	ACAA1	Keep	YES	NO
SeqId_17782_23	rs4988453	P09110	missense	A	C	0.0474144	-0.189541	0.0389967	1.19612e-06	7212	23.6173	#N/A	Tier1	ACAA1.SeqId_17782_23.txt	ACAA1	Keep	YES	NO
SeqId_17796_15	rs2142316	P29218	#N/A	G	A	0.30854	-0.149915	0.0178048	4.50138e-17	7212	70.8754	#N/A	Tier1	IMPA1.SeqId_17796_15.txt	IMPA1	Keep	YES	NO
SeqId_17796_15	rs204782	P29218	missense	T	C	0.0163594	-0.439069	0.0659694	3.02735e-11	7212	44.2853	#N/A	Tier1	IMPA1.SeqId_17796_15.txt	IMPA1	Keep	YES	NO
SeqId_17821_20	rs11259539	O60551	#N/A	C	T	0.402814	-0.228563	0.0166702	2.95288e-42	7212	187.936	#N/A	Tier1	NMT2.SeqId_17821_20.txt	NMT2	Keep	YES	NO
SeqId_17821_20	rs76459781	O60551	#N/A	A	G	0.019964	0.601902	0.0588485	2.17895e-24	7212	104.583	#N/A	Tier1	NMT2.SeqId_17821_20.txt	NMT2	Keep	YES	NO
SeqId_17821_20	rs77275936	O60551	#N/A	T	A	0.190975	-0.184518	0.0210182	2.03468e-18	7212	77.0488	#N/A	Tier1	NMT2.SeqId_17821_20.txt	NMT2	Keep	YES	NO
SeqId_17821_20	rs139251626	O60551	#N/A	A	T	0.0108831	-0.439017	0.0799869	4.18876e-08	7212	30.1165	#N/A	Tier1	NMT2.SeqId_17821_20.txt	NMT2	Keep	YES	NO
SeqId_17821_20	rs34979239	O60551	#N/A	C	T	0.0650215	-0.128009	0.0337841	0.000152475	7212	14.3528	#N/A	Tier1	NMT2.SeqId_17821_20.txt	NMT2	Keep	YES	NO
SeqId_17828_3	rs9330298	Q9HCY8	#N/A	A	C	0.475184	-0.170818	0.0165499	8.38794e-25	7212	106.502	#N/A	Tier1	S100A14.SeqId_17828_3.txt	S100A14	Keep	YES	NO
SeqId_17836_17	rs9729773	Q96FQ6	#N/A	A	G	0.482116	-0.334814	0.0160329	4.46191e-94	7212	435.976	#N/A	Tier1	S100A16.SeqId_17836_17.txt	S100A16	Keep	YES	NO
SeqId_17836_17	rs9729962	Q96FQ6	#N/A	C	T	0.0878275	0.213745	0.0291398	2.45588e-13	7212	53.7896	#N/A	Tier1	S100A16.SeqId_17836_17.txt	S100A16	Keep	YES	NO
SeqId_17836_17	rs6692298	Q96FQ6	missense	C	G	0.0772217	-0.154417	0.0309791	6.35501e-07	7212	24.8389	#N/A	Tier1	S100A16.SeqId_17836_17.txt	S100A16	Keep	YES	NO
SeqId_18213_30	rs2326005	Q969M7	#N/A	A	G	0.451684	0.120106	0.0166974	6.97155e-13	7212	51.7263	#N/A	Tier1	UBE2F.SeqId_18213_30.txt	UBE2F	Keep	YES	NO
SeqId_18235_16	rs116977380	A6NDG6	#N/A	T	C	0.0368085	0.888079	0.0432018	2.6806e-91	7212	422.454	#N/A	Tier1	PGP.SeqId_18235_16.txt	PGP	Keep	YES	NO
SeqId_18235_16	rs62040664	A6NDG6	#N/A	T	C	0.0115763	-0.568134	0.0770445	1.83911e-13	7212	54.3623	2	Tier1	PGP.SeqId_18235_16.txt	PGP	Keep	YES	NO
SeqId_18244_1	rs79192343	P20073	#N/A	G	T	0.0237765	-0.381136	0.0546291	3.28831e-12	7212	48.6622	#N/A	Tier1	ANXA7.SeqId_18244_1.txt	ANXA7	Keep	YES	NO
SeqId_18386_36	rs6556885	P35754	#N/A	A	G	0.249064	-0.115627	0.019082	1.4342e-09	7212	36.7071	1	Tier1	GLRX.SeqId_18386_36.txt	GLRX	Keep	YES	NO
SeqId_18403_25	rs523786	Q01433	#N/A	A	C	0.360946	0.093913	0.0174697	7.86534e-08	7212	28.8908	1	Tier1	AMPD2.SeqId_18403_25.txt	AMPD2	Keep	YES	NO
SeqId_18884_22	rs7537908	Q9UDY4	missense	G	A	0.204284	-0.344561	0.0199531	1.66506e-65	7212	298.12	8	Tier3	DNAJB4.SeqId_18884_22.txt	DNAJB4	Keep	YES	NO
SeqId_18884_22	rs1001104	Q9UDY4	#N/A	G	C	0.0835991	0.397853	0.0298847	5.75531e-40	7212	177.185	#N/A	Tier1	DNAJB4.SeqId_18884_22.txt	DNAJB4	Keep	YES	NO
SeqId_18884_22	rs41311176	Q9UDY4	#N/A	T	C	0.0203799	-0.730993	0.0580729	5.89599e-36	7212	158.401	#N/A	Tier1	DNAJB4.SeqId_18884_22.txt	DNAJB4	Keep	YES	NO
SeqId_18886_28	rs11216413	Q8TD84	#N/A	A	T	0.20262	-0.100047	0.0207122	1.39118e-06	7212	23.3257	#N/A	Tier1	DSCAML1.SeqId_18886_28.txt	DSCAML1	Keep	YES	NO
SeqId_18886_28	rs558582	Q8TD84	#N/A	T	C	0.457161	0.0714212	0.0164615	1.45301e-05	7212	18.8189	#N/A	Tier1	DSCAML1.SeqId_18886_28.txt	DSCAML1	Keep	YES	NO
SeqId_18893_26	rs1801257	Q9Y653	#N/A	G	C	0.488909	0.170023	0.0164902	9.37175e-25	7212	106.278	#N/A	Tier1	GPR56.SeqId_18893_26.txt	GPR56	Keep	YES	NO
SeqId_18893_26	rs2044787	Q9Y653	#N/A	A	G	0.299043	-0.115013	0.0181368	2.41416e-10	7212	40.2024	1	Tier1	GPR56.SeqId_18893_26.txt	GPR56	Keep	YES	NO
SeqId_19136_22	rs6574158	Q02252	missense	C	T	0.479066	0.0809119	0.0166095	1.13156e-06	7212	23.7242	1	Tier1	ALDH6A1.SeqId_19136_22.txt	ALDH6A1	Keep	YES	NO
SeqId_19136_22	rs113144927	Q02252	#N/A	T	C	0.0106059	-0.301034	0.081081	0.000206562	7212	13.7807	#N/A	Tier1	ALDH6A1.SeqId_19136_22.txt	ALDH6A1	Keep	YES	NO
SeqId_19259_176	rs59861720	P05198	#N/A	G	A	0.077499	-0.121815	0.0306352	7.06759e-05	7212	15.8066	#N/A	Tier1	EIF2S1.SeqId_19259_176.txt	EIF2S1	Keep	YES	NO
SeqId_19365_11	rs62125920	O15382	missense	G	A	0.199778	-0.588578	0.0196203	2.00549e-186	7212	899.656	1	Tier1	BCAT2.SeqId_19365_11.txt	BCAT2	Keep	YES	NO
SeqId_19365_11	rs78535883	O15382	#N/A	T	C	0.163524	0.212773	0.0222516	1.54719e-21	7212	91.4092	#N/A	Tier1	BCAT2.SeqId_19365_11.txt	BCAT2	Keep	YES	NO
SeqId_19365_11	rs12985193	O15382	#N/A	C	T	0.0428393	0.335559	0.0406566	1.81354e-16	7212	68.1013	#N/A	Tier1	BCAT2.SeqId_19365_11.txt	BCAT2	Keep	YES	NO
SeqId_19367_34	rs55650311	P42126	#N/A	T	C	0.162484	-0.170076	0.0224576	4.09387e-14	7212	57.3375	#N/A	Tier1	DCI.SeqId_19367_34.txt	DCI	Keep	YES	NO
SeqId_19376_74	rs3819100	P40261	#N/A	C	T	0.276376	-0.103413	0.0184961	2.33899e-08	7212	31.2514	#N/A	Tier1	NNMT.SeqId_19376_74.txt	NNMT	Keep	YES	NO
SeqId_19518_12	rs61749653	P52790	missense	T	C	0.0216276	-0.569081	0.0570909	2.975e-23	7212	99.3331	#N/A	Tier1	HK3.SeqId_19518_12.txt	HK3	Keep	YES	NO
SeqId_19518_12	rs772676	P52790	#N/A	T	G	0.0173991	-0.255151	0.063381	5.73959e-05	7212	16.2015	1	Tier1	HK3.SeqId_19518_12.txt	HK3	Keep	YES	NO
SeqId_19602_36	rs12610373	P17535	#N/A	A	T	0.362956	0.157763	0.0173387	1.1618e-19	7212	82.7669	1	Tier1	JUND.SeqId_19602_36.txt	JUND	Keep	YES	NO
SeqId_2212_69	rs77346091	P00750	#N/A	C	T	0.0214197	-0.531776	0.0568318	1.0741e-20	7212	87.5295	2	Tier1	PLAT.SeqId_2212_69.txt	PLAT	Keep	YES	NO
SeqId_2474_54	rs77672383	P02743	#N/A	T	C	0.0237765	-0.943389	0.053342	1.49317e-68	7212	312.696	1	Tier1	APCS.SeqId_2474_54.txt	APCS	Keep	YES	NO
SeqId_2474_54	rs28383573	P02743	#N/A	T	G	0.0988493	0.398106	0.0273072	1.80716e-47	7212	212.482	2	Tier1	APCS.SeqId_2474_54.txt	APCS	Keep	YES	NO
SeqId_2474_54	rs61823707	P02743	#N/A	A	G	0.0142798	-0.491034	0.0704376	3.42103e-12	7212	48.584	#N/A	Tier1	APCS.SeqId_2474_54.txt	APCS	Keep	YES	NO
SeqId_2474_54	rs12137096	P02743	#N/A	G	T	0.20872	-0.0846562	0.0205469	3.82866e-05	7212	16.9709	2	Tier1	APCS.SeqId_2474_54.txt	APCS	Keep	YES	NO
SeqId_2602_2	rs1968586	O15123	#N/A	T	C	0.365243	-0.234574	0.0171459	4.40409e-42	7212	187.119	#N/A	Tier1	ANGPT2.SeqId_2602_2.txt	ANGPT2	Keep	YES	NO
SeqId_2602_2	rs7018378	O15123	#N/A	A	G	0.244974	-0.105531	0.0192561	4.38682e-08	7212	30.0264	#N/A	Tier1	ANGPT2.SeqId_2602_2.txt	ANGPT2	Keep	YES	NO
SeqId_2602_2	rs966561	O15123	#N/A	A	G	0.435325	-0.0771693	0.0165092	3.00278e-06	7212	21.8432	1	Tier1	ANGPT2.SeqId_2602_2.txt	ANGPT2	Keep	YES	NO
SeqId_2611_72	rs2588323	Q06418	#N/A	C	G	0.305559	0.241709	0.0179866	1.11019e-40	7212	180.537	#N/A	Tier1	TYRO3.SeqId_2611_72.txt	TYRO3	Keep	YES	NO
SeqId_2611_72	rs141669463	Q06418	missense	T	C	0.0128934	-0.590121	0.0735372	1.17838e-15	7212	64.3795	#N/A	Tier1	TYRO3.SeqId_2611_72.txt	TYRO3	Keep	YES	NO
SeqId_2611_72	rs184845542	Q06418	#N/A	C	G	0.0135866	0.540903	0.0710053	2.91008e-14	7212	58.0145	#N/A	Tier1	TYRO3.SeqId_2611_72.txt	TYRO3	Keep	YES	NO
SeqId_2611_72	rs17687461	Q06418	#N/A	A	G	0.0218356	0.279212	0.0565747	8.18285e-07	7212	24.3502	1	Tier1	TYRO3.SeqId_2611_72.txt	TYRO3	Keep	YES	NO
SeqId_2614_28	rs3806256	P52798	#N/A	T	C	0.488008	0.0972445	0.01658	4.68552e-09	7212	34.3907	#N/A	Tier1	EFNA4.SeqId_2614_28.txt	EFNA4	Keep	YES	NO
SeqId_2617_56	rs705708	P21860	#N/A	A	G	0.468113	-0.17648	0.0163253	4.95963e-27	7212	116.828	1	Tier1	ERBB3.SeqId_2617_56.txt	ERBB3	Keep	YES	NO
SeqId_2617_56	rs181000607	P21860	#N/A	G	C	0.0103979	0.737239	0.0814768	1.83643e-19	7212	81.8518	1	Tier1	ERBB3.SeqId_2617_56.txt	ERBB3	Keep	YES	NO
SeqId_2631_50	rs2515717	Q08334	#N/A	A	G	0.448634	0.224242	0.0165116	1.67936e-41	7212	184.389	#N/A	Tier1	IL10RB.SeqId_2631_50.txt	IL10RB	Keep	YES	NO
SeqId_2631_50	rs2834167	Q08334	missense	G	A	0.258353	-0.223608	0.0187808	2.20659e-32	7212	141.718	1	Tier1	IL10RB.SeqId_2631_50.txt	IL10RB	Keep	YES	NO
SeqId_2631_50	rs2239573	Q08334	#N/A	G	A	0.282407	-0.122764	0.018236	1.80293e-11	7212	45.3067	#N/A	Tier1	IL10RB.SeqId_2631_50.txt	IL10RB	Keep	YES	NO
SeqId_2747_3	rs12661709	Q9BZM4	missense	G	T	0.122764	-0.252799	0.0247839	2.89117e-24	7212	104.014	2	Tier1	ULBP3.SeqId_2747_3.txt	ULBP3	Keep	YES	NO
SeqId_2747_3	rs2065713	Q9BZM4	#N/A	A	G	0.394357	0.143882	0.0170369	3.62989e-17	7212	71.3036	#N/A	Tier1	ULBP3.SeqId_2747_3.txt	ULBP3	Keep	YES	NO
SeqId_2816_50	rs28399656	P50895	missense	A	T	0.011507	1.5287	0.0764148	1.07792e-86	7212	400.101	1	Tier2	BCAM.SeqId_2816_50.txt	BCAM	Keep	YES	NO
SeqId_2816_50	rs10409076	P50895	#N/A	T	G	0.199917	0.147592	0.0205908	8.37393e-13	7212	51.364	#N/A	Tier1	BCAM.SeqId_2816_50.txt	BCAM	Keep	YES	NO
SeqId_2816_50	rs28399635	P50895	#N/A	G	A	0.185568	0.133675	0.0215271	5.60647e-10	7212	38.5486	3	Tier1	BCAM.SeqId_2816_50.txt	BCAM	Keep	YES	NO
SeqId_2816_50	rs117908144	P50895	#N/A	G	A	0.0233606	0.262389	0.0550116	1.88126e-06	7212	22.7438	#N/A	Tier1	BCAM.SeqId_2816_50.txt	BCAM	Keep	YES	NO
SeqId_2827_23	rs62037115	P78423	#N/A	A	G	0.0103979	1.09191	0.0814857	1.83874e-40	7212	179.511	1	Tier1	CX3CL1.SeqId_2827_23.txt	CX3CL1	Keep	YES	NO
SeqId_2827_23	rs670211	P78423	#N/A	G	A	0.440316	0.151693	0.0167751	1.93352e-19	7212	81.7486	3	Tier1	CX3CL1.SeqId_2827_23.txt	CX3CL1	Keep	YES	NO
SeqId_2879_9	rs56361564	P01011	#N/A	C	G	0.189727	-0.247052	0.0211628	3.30605e-31	7212	136.242	#N/A	Tier1	SERPINA3.SeqId_2879_9.txt	SERPINA3	Keep	YES	NO
SeqId_2879_9	rs1955658	P01011	#N/A	A	G	0.325662	0.0767402	0.0177452	1.54895e-05	7212	18.6966	2	Tier1	SERPINA3.SeqId_2879_9.txt	SERPINA3	Keep	YES	NO
SeqId_2997_8	rs8128619	P57087	#N/A	G	A	0.263829	-0.0830245	0.0188832	1.11467e-05	7212	19.326	#N/A	Tier1	JAM2.SeqId_2997_8.txt	JAM2	Keep	YES	NO
SeqId_2998_53	rs655627	Q9BX67	#N/A	G	A	0.446832	-0.222836	0.0166229	1.71313e-40	7212	179.654	1	Tier1	JAM3.SeqId_2998_53.txt	JAM3	Keep	YES	YES
SeqId_2998_53	rs573929	Q9BX67	#N/A	A	G	0.258977	0.140697	0.0189689	1.33244e-13	7212	55.0003	#N/A	Tier1	JAM3.SeqId_2998_53.txt	JAM3	Keep	YES	NO
SeqId_3025_50	rs308403	P09038	#N/A	T	C	0.327672	-0.214346	0.0175172	4.32629e-34	7212	149.686	#N/A	Tier1	FGF2.SeqId_3025_50.txt	FGF2	Keep	YES	NO
SeqId_3049_61	rs62473563	P07477	#N/A	T	C	0.0876889	0.237244	0.0290057	3.34888e-16	7212	66.8811	#N/A	Tier1	PRSS1.SeqId_3049_61.txt	PRSS1	Keep	YES	NO
SeqId_3059_50	rs374039502	Q9Y275	#N/A	A	T	0.0250936	0.403007	0.0526389	2.16708e-14	7212	58.5991	#N/A	Tier1	TNFSF13B.SeqId_3059_50.txt	TNFSF13B	Keep	YES	NO
SeqId_3059_50	rs6492107	Q9Y275	#N/A	A	C	0.378691	0.113237	0.0170906	3.70548e-11	7212	43.8876	#N/A	Tier1	TNFSF13B.SeqId_3059_50.txt	TNFSF13B	Keep	YES	NO
SeqId_3059_50	rs111885619	Q9Y275	#N/A	T	C	0.0253015	-0.273236	0.0531511	2.80859e-07	7212	26.4199	#N/A	Tier1	TNFSF13B.SeqId_3059_50.txt	TNFSF13B	Keep	YES	NO
SeqId_3132_1	rs112782083	P49767	#N/A	C	G	0.0110911	1.07697	0.0789185	6.98072e-42	7212	186.178	1	Tier1	VEGFC.SeqId_3132_1.txt	VEGFC	Keep	YES	NO
SeqId_3132_1	rs10001755	P49767	#N/A	T	A	0.0190628	-0.307693	0.0606786	4.05899e-07	7212	25.7065	#N/A	Tier1	VEGFC.SeqId_3132_1.txt	VEGFC	Keep	YES	NO
SeqId_3151_6	rs12722497	P01589	#N/A	A	C	0.0954527	0.241498	0.0283867	2.14036e-17	7212	72.3564	#N/A	Tier1	IL2RA.SeqId_3151_6.txt	IL2RA	Keep	YES	NO
SeqId_3151_6	rs12722588	P01589	#N/A	T	C	0.182518	-0.115207	0.0214697	8.2999e-08	7212	28.7863	1	Tier1	IL2RA.SeqId_3151_6.txt	IL2RA	Keep	YES	NO
SeqId_3151_6	rs148912119	P01589	#N/A	T	C	0.0215583	-0.259984	0.0569234	5.02343e-06	7212	20.8541	1	Tier1	IL2RA.SeqId_3151_6.txt	IL2RA	Keep	YES	NO
SeqId_3179_51	rs191805	P10619	missense	T	A	0.367947	0.243433	0.0170187	8.72037e-46	7212	204.544	1	Tier1	CTSA.SeqId_3179_51.txt	CTSA	Keep	YES	NO
SeqId_3182_38	rs11188480	P49961	#N/A	C	T	0.336406	0.170749	0.0176378	4.95127e-22	7212	93.693	2	Tier1	ENTPD1.SeqId_3182_38.txt	ENTPD1	Keep	YES	NO
SeqId_3196_6	rs6886442	P10915	#N/A	C	A	0.249064	-0.171077	0.019145	5.05949e-19	7212	79.8274	1	Tier1	HAPLN1.SeqId_3196_6.txt	HAPLN1	Keep	YES	NO
SeqId_3196_6	rs10076764	P10915	#N/A	T	C	0.335852	0.153329	0.0176186	3.97038e-18	7212	75.7156	#N/A	Tier1	HAPLN1.SeqId_3196_6.txt	HAPLN1	Keep	YES	NO
SeqId_3196_6	rs543988582	P10915	#N/A	T	G	0.0183696	-0.346201	0.0619577	2.38501e-08	7212	31.2137	#N/A	Tier1	HAPLN1.SeqId_3196_6.txt	HAPLN1	Keep	YES	NO
SeqId_3204_2	rs2247570	P09960	#N/A	C	T	0.312422	0.165396	0.017895	3.11055e-20	7212	85.4016	#N/A	Tier1	LTA4H.SeqId_3204_2.txt	LTA4H	Keep	YES	NO
SeqId_3204_2	rs10860001	P09960	#N/A	T	C	0.0695272	-0.207547	0.0327366	2.43756e-10	7212	40.1833	#N/A	Tier1	LTA4H.SeqId_3204_2.txt	LTA4H	Keep	YES	NO
SeqId_3206_4	rs114758648	Q9Y5Y7	missense	A	G	0.0426314	0.501458	0.0409991	4.6131e-34	7212	149.555	#N/A	Tier1	LYVE1.SeqId_3206_4.txt	LYVE1	Keep	YES	NO
SeqId_3206_4	rs4909942	Q9Y5Y7	#N/A	T	G	0.118467	-0.192047	0.0255263	5.97883e-14	7212	56.5873	#N/A	Tier1	LYVE1.SeqId_3206_4.txt	LYVE1	Keep	YES	NO
SeqId_3206_4	rs749045	Q9Y5Y7	#N/A	T	C	0.43283	0.117943	0.0168354	2.67982e-12	7212	49.0656	#N/A	Tier1	LYVE1.SeqId_3206_4.txt	LYVE1	Keep	YES	NO
SeqId_3206_4	rs75324607	Q9Y5Y7	#N/A	G	A	0.0439484	0.241815	0.039913	1.44262e-09	7212	36.6959	#N/A	Tier1	LYVE1.SeqId_3206_4.txt	LYVE1	Keep	YES	NO
SeqId_3280_49	rs34949187	P16112	missense	A	G	0.172397	-0.217661	0.0216895	1.52063e-23	7212	100.68	#N/A	Tier1	ACAN.SeqId_3280_49.txt	ACAN	Keep	YES	NO
SeqId_3280_49	rs12594617	P16112	#N/A	G	C	0.19756	0.182371	0.0207913	2.1727e-18	7212	76.918	1	Tier1	ACAN.SeqId_3280_49.txt	ACAN	Keep	YES	NO
SeqId_3336_50	rs116011690	P10646	#N/A	T	C	0.0219742	-0.576066	0.0566494	3.96615e-24	7212	103.379	#N/A	Tier1	TFPI.SeqId_3336_50.txt	TFPI	Keep	YES	NO
SeqId_3381_24	rs1050855	P07948	#N/A	A	G	0.490226	-0.155466	0.0165942	9.63192e-21	7212	87.7481	#N/A	Tier1	LYN.SeqId_3381_24.txt	LYN	Keep	YES	NO
SeqId_3396_54	rs141995914	P00797	#N/A	C	T	0.0116456	0.741748	0.0770843	8.67807e-22	7212	92.5679	1	Tier1	REN.SeqId_3396_54.txt	REN	Keep	YES	NO
SeqId_3445_53	rs8177643	Q13261	#N/A	T	C	0.317482	0.154976	0.0175964	1.58554e-18	7212	77.5463	2	Tier2	IL15RA.SeqId_3445_53.txt	IL15RA	Keep	YES	NO
SeqId_3445_53	rs8177617	Q13261	#N/A	A	G	0.138916	0.0926493	0.0239346	0.000109377	7212	14.98	1	Tier1	IL15RA.SeqId_3445_53.txt	IL15RA	Keep	YES	NO
SeqId_3499_77	rs6862301	Q9UHF5	#N/A	A	C	0.293221	0.185203	0.0181063	2.16448e-24	7212	104.596	#N/A	Tier1	IL17B.SeqId_3499_77.txt	IL17B	Keep	YES	NO
SeqId_3605_77	rs3774275	P48740	#N/A	G	A	0.309303	-0.202454	0.0176482	3.34335e-30	7212	131.562	#N/A	Tier1	MASP1.SeqId_3605_77.txt	MASP1	Keep	YES	NO
SeqId_3605_77	rs9290846	P48740	#N/A	T	C	0.398517	-0.150481	0.0169616	8.95046e-19	7212	78.6881	1	Tier1	MASP1.SeqId_3605_77.txt	MASP1	Keep	YES	NO
SeqId_3640_14	rs1800493	P30533	missense	T	C	0.0143491	-1.24567	0.0689658	2.3273e-71	7212	326.15	1	Tier2	LRPAP1.SeqId_3640_14.txt	LRPAP1	Keep	YES	NO
SeqId_3640_14	rs74618629	P30533	#N/A	A	G	0.014765	-0.601363	0.067862	9.80799e-19	7212	78.5054	1	Tier1	LRPAP1.SeqId_3640_14.txt	LRPAP1	Keep	YES	NO
SeqId_3796_79	rs116843064	Q9BY76	missense	A	G	0.0209344	-0.621041	0.0571261	2.56782e-27	7212	118.155	1	Tier1	ANGPTL4.SeqId_3796_79.txt	ANGPTL4	Keep	YES	NO
SeqId_3796_79	rs7351103	Q9BY76	#N/A	A	G	0.489741	0.0872139	0.0163931	1.06802e-07	7212	28.2962	#N/A	Tier1	ANGPTL4.SeqId_3796_79.txt	ANGPTL4	Keep	YES	NO
SeqId_3805_16	rs4242051	Q9NQ30	#N/A	T	C	0.248926	-0.180114	0.0191407	6.53678e-21	7212	88.5236	2	Tier1	ESM1.SeqId_3805_16.txt	ESM1	Keep	YES	NO
SeqId_3805_16	rs1816087	Q9NQ30	#N/A	C	A	0.432968	-0.1373	0.0167559	2.96097e-16	7212	67.1251	1	Tier1	ESM1.SeqId_3805_16.txt	ESM1	Keep	YES	NO
SeqId_3805_16	rs1848502	Q9NQ30	#N/A	G	C	0.303757	-0.0994167	0.0181435	4.41004e-08	7212	30.0162	4	Tier1	ESM1.SeqId_3805_16.txt	ESM1	Keep	YES	NO
SeqId_3807_1	rs75403899	Q9GZV9	#N/A	T	C	0.227922	0.0954859	0.0197698	1.39428e-06	7212	23.3213	#N/A	Tier1	FGF23.SeqId_3807_1.txt	FGF23	Keep	YES	NO
SeqId_4124_24	rs74434374	P0DMV8	#N/A	A	C	0.054069	-0.269967	0.0363766	1.29125e-13	7212	55.0626	8	Tier3	HSPA1A.SeqId_4124_24.txt	HSPA1A	Keep	YES	NO
SeqId_4124_24	rs3016018	P0DMV8	#N/A	C	G	0.48676	-0.0721249	0.0165132	1.27311e-05	7212	19.0716	11	Tier3	HSPA1A.SeqId_4124_24.txt	HSPA1A	Keep	YES	NO
SeqId_4125_52	rs2070600	Q15109	missense	T	C	0.0474837	-0.745444	0.0383454	4.33145e-82	7212	377.818	17	Tier3	AGER.SeqId_4125_52.txt	AGER	Keep	YES	NO
SeqId_4145_58	rs58399805	P20783	#N/A	A	T	0.0695966	0.217745	0.0325039	2.25611e-11	7212	44.8647	#N/A	Tier1	NTF3.SeqId_4145_58.txt	NTF3	Keep	YES	NO
SeqId_4145_58	rs67394720	P20783	#N/A	T	G	0.097047	-0.187205	0.0282572	3.72174e-11	7212	43.8789	#N/A	Tier1	NTF3.SeqId_4145_58.txt	NTF3	Keep	YES	NO
SeqId_4145_58	rs16933407	P20783	#N/A	A	C	0.131915	0.113419	0.024766	4.73671e-06	7212	20.9672	#N/A	Tier1	NTF3.SeqId_4145_58.txt	NTF3	Keep	YES	NO
SeqId_4157_2	rs1799963	P00734	#N/A	A	G	0.0141411	0.583085	0.07032	1.31811e-16	7212	68.7362	#N/A	Tier1	F2.SeqId_4157_2.txt	F2	Keep	YES	NO
SeqId_4157_2	rs11038982	P00734	missense	C	A	0.472896	0.0619557	0.0168073	0.000229263	7212	13.5846	#N/A	Tier1	F2.SeqId_4157_2.txt	F2	Keep	YES	NO
SeqId_4209_60	rs225628	Q9NP79	#N/A	C	T	0.474283	-0.274343	0.0164807	4.39458e-61	7212	277.023	#N/A	Tier1	VTA1.SeqId_4209_60.txt	VTA1	Keep	YES	NO
SeqId_4209_60	rs17071756	Q9NP79	missense	C	T	0.193331	-0.268644	0.0210082	4.84788e-37	7212	163.477	#N/A	Tier1	VTA1.SeqId_4209_60.txt	VTA1	Keep	YES	NO
SeqId_4209_60	rs62431024	Q9NP79	#N/A	G	C	0.0226674	-0.242902	0.0554546	1.20251e-05	7212	19.1808	#N/A	Tier1	VTA1.SeqId_4209_60.txt	VTA1	Keep	YES	NO
SeqId_4278_14	rs7502782	P07237	#N/A	A	G	0.445931	-0.194791	0.0165805	1.39728e-31	7212	137.982	1	Tier1	P4HB.SeqId_4278_14.txt	P4HB	Keep	YES	NO
SeqId_4469_78	rs4630233	Q7LFX5	#N/A	G	C	0.268959	-0.207699	0.0186175	1.14675e-28	7212	124.424	2	Tier1	CHST15.SeqId_4469_78.txt	CHST15	Keep	YES	NO
SeqId_4469_78	rs4359147	Q7LFX5	#N/A	G	C	0.355192	0.186765	0.0172432	3.95704e-27	7212	117.283	#N/A	Tier1	CHST15.SeqId_4469_78.txt	CHST15	Keep	YES	NO
SeqId_4469_78	rs914001138	Q7LFX5	#N/A	C	G	0.364758	-0.0935851	0.0173498	7.10858e-08	7212	29.0873	#N/A	Tier1	CHST15.SeqId_4469_78.txt	CHST15	Keep	YES	NO
SeqId_4469_78	rs2998194	Q7LFX5	#N/A	A	G	0.470886	-0.0836463	0.0166489	5.17825e-07	7212	25.2349	#N/A	Tier1	CHST15.SeqId_4469_78.txt	CHST15	Keep	YES	NO
SeqId_4563_61	rs753381	P19174	missense	T	C	0.450437	-0.159618	0.0165564	7.27765e-22	7212	92.9205	1	Tier1	PLCG1.SeqId_4563_61.txt	PLCG1	Keep	YES	NO
SeqId_4771_10	rs28385609	Q92484	missense	T	C	0.144323	-0.512959	0.0227167	3.80287e-109	7212	509.747	1	Tier2	SMPDL3A.SeqId_4771_10.txt	SMPDL3A	Keep	YES	NO
SeqId_4922_13	rs41314592	Q99731	#N/A	C	T	0.0601691	0.182309	0.0346459	1.46542e-07	7212	27.6817	2	Tier1	CCL19.SeqId_4922_13.txt	CCL19	Keep	YES	NO
SeqId_4961_17	rs72746642	P07355	#N/A	A	T	0.134757	0.341775	0.0241164	5.47414e-45	7212	200.787	#N/A	Tier1	ANXA2.SeqId_4961_17.txt	ANXA2	Keep	YES	NO
SeqId_4961_17	rs17845226	P07355	missense	A	C	0.129974	0.267876	0.0246263	2.40039e-27	7212	118.29	1	Tier1	ANXA2.SeqId_4961_17.txt	ANXA2	Keep	YES	NO
SeqId_4961_17	rs765320	P07355	#N/A	T	C	0.210939	0.148883	0.0203958	3.19343e-13	7212	53.2707	4	Tier1	ANXA2.SeqId_4961_17.txt	ANXA2	Keep	YES	NO
SeqId_5023_23	rs8192455	P30566	#N/A	C	T	0.142312	0.123723	0.0235814	1.59307e-07	7212	27.5195	#N/A	Tier1	ADSL.SeqId_5023_23.txt	ADSL	Keep	YES	NO
SeqId_5070_76	rs8957	O95407	missense	G	T	0.266325	0.158998	0.0185695	1.33802e-17	7212	73.293	2	Tier1	TNFRSF6B.SeqId_5070_76.txt	TNFRSF6B	Keep	YES	NO
SeqId_5089_11	rs10058572	P16871	#N/A	G	T	0.404617	0.146475	0.0168075	3.56898e-18	7212	75.9277	1	Tier2	IL7R.SeqId_5089_11.txt	IL7R	Keep	YES	NO
SeqId_5092_51	rs2423507	P78504	#N/A	G	C	0.36656	0.104098	0.0173627	2.12622e-09	7212	35.936	1	Tier1	JAG1.SeqId_5092_51.txt	JAG1	Keep	YES	NO
SeqId_5092_51	rs1051412	P78504	#N/A	C	A	0.498822	0.0990056	0.0166339	2.77211e-09	7212	35.4169	#N/A	Tier1	JAG1.SeqId_5092_51.txt	JAG1	Keep	YES	NO
SeqId_5092_51	rs34952318	P78504	#N/A	A	G	0.0566339	0.197947	0.0356198	2.83887e-08	7212	30.8741	4	Tier1	JAG1.SeqId_5092_51.txt	JAG1	Keep	YES	NO
SeqId_5103_30	rs62263759	Q8TD46	#N/A	T	A	0.313254	0.230972	0.01768	1.44554e-38	7212	170.621	1	Tier2	CD200R1.SeqId_5103_30.txt	CD200R1	Keep	YES	NO
SeqId_5103_30	rs78641197	Q8TD46	#N/A	G	C	0.0251629	-0.440529	0.0532857	1.617e-16	7212	68.3293	#N/A	Tier1	CD200R1.SeqId_5103_30.txt	CD200R1	Keep	YES	NO
SeqId_5103_30	rs145871788	Q8TD46	#N/A	G	C	0.0106059	0.300866	0.080551	0.000189086	7212	13.9471	#N/A	Tier1	CD200R1.SeqId_5103_30.txt	CD200R1	Keep	YES	NO
SeqId_5272_55	rs61751623	P29353	#N/A	G	C	0.0478303	-0.308145	0.0391073	3.77049e-15	7212	62.0689	#N/A	Tier1	SHC1.SeqId_5272_55.txt	SHC1	Keep	YES	NO
SeqId_5272_55	rs2990220	P29353	#N/A	T	A	0.4878	0.0554903	0.0165272	0.000790522	7212	11.2698	2	Tier1	SHC1.SeqId_5272_55.txt	SHC1	Keep	YES	NO
SeqId_5275_28	rs36097961	P15498	missense	T	C	0.0765285	-0.608201	0.0302397	1.39426e-87	7212	404.407	1	Tier1	VAV1.SeqId_5275_28.txt	VAV1	Keep	YES	NO
SeqId_5275_28	rs8106212	P15498	#N/A	T	C	0.0142798	0.426213	0.0701446	1.29317e-09	7212	36.91	1	Tier1	VAV1.SeqId_5275_28.txt	VAV1	Keep	YES	NO
SeqId_5275_28	rs75014155	P15498	#N/A	T	C	0.0643283	-0.154376	0.0343534	7.10664e-06	7212	20.1883	#N/A	Tier1	VAV1.SeqId_5275_28.txt	VAV1	Keep	YES	NO
SeqId_5316_54	rs1799963	P00734	#N/A	A	G	0.0141411	1.07128	0.0695191	9.67822e-53	7212	237.398	#N/A	Tier1	F2.SeqId_5316_54.txt	F2	Keep	YES	NO
SeqId_5316_54	rs3136516	P00734	missense	G	A	0.467628	0.15183	0.016764	1.70065e-19	7212	82.0048	#N/A	Tier1	F2.SeqId_5316_54.txt	F2	Keep	YES	NO
SeqId_5316_54	rs117464992	P00734	#N/A	T	C	0.0171219	-0.450807	0.0639766	2.00543e-12	7212	49.6385	#N/A	Tier1	F2.SeqId_5316_54.txt	F2	Keep	YES	NO
SeqId_5355_69	rs12461821	O43557	#N/A	A	G	0.159642	0.115207	0.0224292	2.87267e-07	7212	26.376	2	Tier1	TNFSF14.SeqId_5355_69.txt	TNFSF14	Keep	YES	NO
SeqId_5605_77	rs8192548	O00587	missense	A	G	0.0169139	-0.728459	0.0645477	2.71871e-29	7212	127.329	1	Tier1	MFNG.SeqId_5605_77.txt	MFNG	Keep	YES	NO
SeqId_5651_50	rs1209671921	Q13046	#N/A	G	A	0.159296	0.185907	0.0220604	4.23381e-17	7212	70.9977	#N/A	Tier1	PSG7.SeqId_5651_50.txt	PSG7	Keep	YES	NO
SeqId_5651_50	rs551679391	Q13046	#N/A	A	G	0.0135173	0.51276	0.0719511	1.12926e-12	7212	50.773	1	Tier1	PSG7.SeqId_5651_50.txt	PSG7	Keep	YES	NO
SeqId_5682_13	rs757593	Q6EMK4	#N/A	A	C	0.270692	-0.15316	0.0187173	3.25047e-16	7212	66.9397	#N/A	Tier1	VASN.SeqId_5682_13.txt	VASN	Keep	YES	NO
SeqId_5682_13	rs117342100	Q6EMK4	#N/A	T	C	0.0131013	0.402465	0.0731447	3.87702e-08	7212	30.267	#N/A	Tier1	VASN.SeqId_5682_13.txt	VASN	Keep	YES	NO
SeqId_5682_13	rs146429788	Q6EMK4	#N/A	C	G	0.0355608	0.238281	0.0445112	8.90349e-08	7212	28.6497	1	Tier1	VASN.SeqId_5682_13.txt	VASN	Keep	YES	NO
SeqId_5682_13	rs17256190	Q6EMK4	#N/A	G	C	0.0140718	-0.289646	0.0707393	4.27613e-05	7212	16.7607	#N/A	Tier1	VASN.SeqId_5682_13.txt	VASN	Keep	YES	NO
SeqId_5687_5	rs11557488	P14314	missense	A	G	0.204631	0.297611	0.0201486	1.15688e-48	7212	218.116	1	Tier2	PRKCSH.SeqId_5687_5.txt	PRKCSH	Keep	YES	NO
SeqId_5687_5	rs4804167	P14314	#N/A	A	C	0.484195	0.125793	0.0165628	3.46844e-14	7212	57.6667	#N/A	Tier1	PRKCSH.SeqId_5687_5.txt	PRKCSH	Keep	YES	NO
SeqId_5687_5	rs115817702	P14314	#N/A	T	C	0.0340358	-0.315863	0.0456941	5.16707e-12	7212	47.7702	#N/A	Tier1	PRKCSH.SeqId_5687_5.txt	PRKCSH	Keep	YES	NO
SeqId_5687_5	rs12983706	P14314	#N/A	T	C	0.320324	-0.105929	0.0177343	2.438e-09	7212	35.6682	#N/A	Tier1	PRKCSH.SeqId_5687_5.txt	PRKCSH	Keep	YES	NO
SeqId_5691_2	rs113031416	Q9H0B8	missense	G	A	0.0101899	-0.648902	0.0829626	5.95788e-15	7212	61.1608	1	Tier1	CRISPLD2.SeqId_5691_2.txt	CRISPLD2	Keep	YES	NO
SeqId_5691_2	rs8055092	Q9H0B8	#N/A	T	A	0.33502	0.119215	0.0173507	6.91244e-12	7212	47.1962	3	Tier2	CRISPLD2.SeqId_5691_2.txt	CRISPLD2	Keep	YES	NO
SeqId_5691_2	rs78088315	Q9H0B8	#N/A	G	A	0.333495	-0.0952427	0.0175445	5.86376e-08	7212	29.4619	#N/A	Tier1	CRISPLD2.SeqId_5691_2.txt	CRISPLD2	Keep	YES	NO
SeqId_5803_24	rs2230199	P01024	missense	C	G	0.201442	0.235619	0.0204398	1.7733e-30	7212	132.846	6	Tier3	C3.SeqId_5803_24.txt	C3	Keep	YES	NO
SeqId_5803_24	rs400443	P01024	#N/A	G	A	0.125815	-0.275691	0.0248914	2.77855e-28	7212	122.638	2	Tier1	C3.SeqId_5803_24.txt	C3	Keep	YES	NO
SeqId_5852_6	rs3014874	P80511	#N/A	A	G	0.251698	-0.276976	0.0188577	3.81679e-48	7212	215.668	1	Tier1	S100A12.SeqId_5852_6.txt	S100A12	Keep	YES	NO
SeqId_5852_6	rs60752752	P80511	#N/A	G	A	0.112505	0.245017	0.0261898	1.09015e-20	7212	87.4999	#N/A	Tier1	S100A12.SeqId_5852_6.txt	S100A12	Keep	YES	NO
SeqId_5858_6	rs12335167	P63104	#N/A	A	G	0.0871343	0.148731	0.0296382	5.33978e-07	7212	25.1755	#N/A	Tier1	YWHAZ.SeqId_5858_6.txt	YWHAZ	Keep	YES	NO
SeqId_5858_6	rs28412107	P63104	#N/A	G	A	0.115971	-0.126585	0.0261323	1.29909e-06	7212	23.4579	#N/A	Tier1	YWHAZ.SeqId_5858_6.txt	YWHAZ	Keep	YES	NO
SeqId_5900_11	rs12332117	P49773	#N/A	T	C	0.247886	0.326929	0.0188767	7.16378e-66	7212	299.871	3	Tier1	HINT1.SeqId_5900_11.txt	HINT1	Keep	YES	NO
SeqId_5980_55	rs1620482	Q53S33	#N/A	C	T	0.415084	-0.114038	0.0168679	1.48107e-11	7212	45.6937	#N/A	Tier1	BOLA3.SeqId_5980_55.txt	BOLA3	Keep	YES	NO
SeqId_6049_64	rs55763631	Q13332	#N/A	A	C	0.0471371	0.217435	0.0393783	3.47454e-08	7212	30.4807	#N/A	Tier1	PTPRS.SeqId_6049_64.txt	PTPRS	Keep	YES	NO
SeqId_6049_64	rs75122810	Q13332	#N/A	C	T	0.133717	-0.125282	0.0243539	2.75718e-07	7212	26.4557	#N/A	Tier1	PTPRS.SeqId_6049_64.txt	PTPRS	Keep	YES	NO
SeqId_6086_15	rs61389091	Q6WN34	#N/A	T	C	0.0420075	-0.719594	0.0408203	3.95029e-68	7212	310.672	3	Tier1	CHRDL2.SeqId_6086_15.txt	CHRDL2	Keep	YES	NO
SeqId_6086_15	rs7129492	Q6WN34	#N/A	G	A	0.489117	0.15776	0.0164266	1.0375e-21	7212	92.21	2	Tier1	CHRDL2.SeqId_6086_15.txt	CHRDL2	Keep	YES	NO
SeqId_6086_15	rs11236213	Q6WN34	#N/A	A	G	0.316789	-0.166975	0.017743	6.49039e-21	7212	88.5377	1	Tier1	CHRDL2.SeqId_6086_15.txt	CHRDL2	Keep	YES	NO
SeqId_6252_62	rs72816986	Q96QR1	#N/A	C	G	0.0318869	0.313782	0.0469502	2.51053e-11	7212	44.654	#N/A	Tier1	SCGB3A1.SeqId_6252_62.txt	SCGB3A1	Keep	YES	NO
SeqId_6252_62	rs4700963	Q96QR1	#N/A	A	G	0.452447	-0.0729749	0.0166113	1.13356e-05	7212	19.2939	#N/A	Tier1	SCGB3A1.SeqId_6252_62.txt	SCGB3A1	Keep	YES	NO
SeqId_6379_62	rs10120207	Q86TH1	#N/A	C	A	0.0876196	0.184351	0.0296032	5.00782e-10	7212	38.7698	1	Tier1	ADAMTSL2.SeqId_6379_62.txt	ADAMTSL2	Keep	YES	NO
SeqId_6379_62	rs9409849	Q86TH1	#N/A	T	C	0.299182	0.104757	0.018189	8.78897e-09	7212	33.161	#N/A	Tier1	ADAMTSL2.SeqId_6379_62.txt	ADAMTSL2	Keep	YES	NO
SeqId_6379_62	rs2797850	Q86TH1	#N/A	G	A	0.438722	0.09312	0.0167449	2.7767e-08	7212	30.9172	#N/A	Tier1	ADAMTSL2.SeqId_6379_62.txt	ADAMTSL2	Keep	YES	NO
SeqId_6379_62	rs3118666	Q86TH1	missense	G	A	0.388743	0.0893893	0.0168863	1.23461e-07	7212	28.0144	9	Tier3	ADAMTSL2.SeqId_6379_62.txt	ADAMTSL2	Keep	YES	NO
SeqId_6379_62	rs9409839	Q86TH1	#N/A	G	A	0.408499	0.0842137	0.0167828	5.35014e-07	7212	25.1719	2	Tier1	ADAMTSL2.SeqId_6379_62.txt	ADAMTSL2	Keep	YES	NO
SeqId_6383_90	rs1903176	O43897	#N/A	A	T	0.331415	-0.0997234	0.0176347	1.61853e-08	7212	31.9696	#N/A	Tier1	TLL1.SeqId_6383_90.txt	TLL1	Keep	YES	NO
SeqId_6383_90	rs28569800	O43897	#N/A	A	G	0.0891446	-0.153077	0.0293154	1.82226e-07	7212	27.2589	#N/A	Tier1	TLL1.SeqId_6383_90.txt	TLL1	Keep	YES	NO
SeqId_6416_8	rs62133344	Q86XP6	missense	A	C	0.0539304	-0.977963	0.0349518	1.21231e-163	7212	782.682	1	Tier1	GKN2.SeqId_6416_8.txt	GKN2	Keep	YES	NO
SeqId_6416_8	rs11693609	Q86XP6	#N/A	C	A	0.0133786	-0.653183	0.0717728	1.14279e-19	7212	82.7998	1	Tier1	GKN2.SeqId_6416_8.txt	GKN2	Keep	YES	NO
SeqId_6416_8	rs59397125	Q86XP6	missense	A	C	0.0876889	0.230093	0.029524	7.43635e-15	7212	60.7206	#N/A	Tier1	GKN2.SeqId_6416_8.txt	GKN2	Keep	YES	NO
SeqId_6448_36	rs1019016	Q99985	#N/A	G	T	0.411479	-0.186491	0.0166861	9.15962e-29	7212	124.878	1	Tier1	SEMA3C.SeqId_6448_36.txt	SEMA3C	Keep	YES	NO
SeqId_6448_36	rs2040978	Q99985	#N/A	T	G	0.178151	0.218108	0.0213464	2.42257e-24	7212	104.369	1	Tier1	SEMA3C.SeqId_6448_36.txt	SEMA3C	Keep	YES	NO
SeqId_6448_36	rs78922184	Q99985	#N/A	A	C	0.0605157	-0.18797	0.0348577	7.16848e-08	7212	29.0709	1	Tier1	SEMA3C.SeqId_6448_36.txt	SEMA3C	Keep	YES	NO
SeqId_6461_54	rs5141	P02656	#N/A	T	C	0.092264	0.189123	0.0286387	4.29355e-11	7212	43.5975	6	Tier3	APOC3.SeqId_6461_54.txt	APOC3	Keep	YES	NO
SeqId_6461_54	rs142093337	P02656	#N/A	T	C	0.0109524	-0.411044	0.0802782	3.13034e-07	7212	26.2096	#N/A	Tier1	APOC3.SeqId_6461_54.txt	APOC3	Keep	YES	NO
SeqId_6491_59	rs73048483	Q9H2R5	#N/A	A	G	0.0650908	0.397778	0.0335163	3.44838e-32	7212	140.815	#N/A	Tier1	KLK15.SeqId_6491_59.txt	KLK15	Keep	YES	NO
SeqId_6491_59	rs5514	Q9H2R5	missense	A	C	0.0390961	-0.25445	0.0428436	2.99991e-09	7212	35.2625	#N/A	Tier1	KLK15.SeqId_6491_59.txt	KLK15	Keep	YES	NO
SeqId_6530_63	rs77611689	Q99935	#N/A	A	G	0.0660613	0.225616	0.0333116	1.36155e-11	7212	45.8594	#N/A	Tier1	PROL1.SeqId_6530_63.txt	PROL1	Keep	YES	NO
SeqId_6530_63	rs115063133	Q99935	#N/A	C	T	0.0176764	-0.345123	0.0631028	4.67178e-08	7212	29.9041	#N/A	Tier1	PROL1.SeqId_6530_63.txt	PROL1	Keep	YES	NO
SeqId_6558_5	rs1156545	Q9Y6Z7	#N/A	A	G	0.456329	-0.117808	0.0166542	1.64948e-12	7212	50.0244	4	Tier1	COLEC10.SeqId_6558_5.txt	COLEC10	Keep	YES	NO
SeqId_6574_11	rs72758947	O60667	#N/A	G	A	0.124012	-0.254619	0.0250592	4.31255e-24	7212	103.211	1	Tier1	FAIM3.SeqId_6574_11.txt	FAIM3	Keep	YES	NO
SeqId_6927_7	rs11746198	P52848	#N/A	T	C	0.403577	0.230735	0.0167614	1.40888e-42	7212	189.446	1	Tier2	NDST1.SeqId_6927_7.txt	NDST1	Keep	YES	NO
SeqId_6927_7	rs6870546	P52848	#N/A	T	C	0.0356301	-0.55431	0.0441706	9.46203e-36	7212	157.441	1	Tier1	NDST1.SeqId_6927_7.txt	NDST1	Keep	YES	NO
SeqId_6927_7	rs61732050	P52848	#N/A	A	G	0.0548316	-0.278525	0.036451	2.4325e-14	7212	58.3699	#N/A	Tier1	NDST1.SeqId_6927_7.txt	NDST1	Keep	YES	NO
SeqId_6955_68	rs138194169	Q13596	missense	C	A	0.021489	0.63815	0.0567825	4.59676e-29	7212	126.269	#N/A	Tier1	SNX1.SeqId_6955_68.txt	SNX1	Keep	YES	NO
SeqId_6955_68	rs72755089	Q13596	#N/A	C	A	0.0724387	0.150325	0.0319597	2.60416e-06	7212	22.1175	#N/A	Tier1	SNX1.SeqId_6955_68.txt	SNX1	Keep	YES	NO
SeqId_6969_14	rs6124684	Q8TCV5	#N/A	T	C	0.283516	-0.13784	0.018415	7.99114e-14	7212	56.0127	1	Tier1	WFDC5.SeqId_6969_14.txt	WFDC5	Keep	YES	NO
SeqId_6984_6	rs12408242	Q969P0	#N/A	C	T	0.217247	0.301838	0.0200004	1.0875e-50	7212	227.693	1	Tier2	IGSF8.SeqId_6984_6.txt	IGSF8	Keep	YES	NO
SeqId_6984_6	rs2737705	Q969P0	#N/A	T	C	0.418411	-0.0772856	0.0168197	4.40198e-06	7212	21.1077	#N/A	Tier1	IGSF8.SeqId_6984_6.txt	IGSF8	Keep	YES	NO
SeqId_7065_1	rs2293861	O95866	#N/A	T	C	0.152087	0.128011	0.0231789	3.45367e-08	7212	30.4922	10	Tier3	G6B.SeqId_7065_1.txt	G6B	Keep	YES	NO
SeqId_7208_60	rs61929371	Q9UBM8	missense	A	C	0.109178	0.229319	0.0267667	1.28131e-17	7212	73.3787	2	Tier1	MGAT4C.SeqId_7208_60.txt	MGAT4C	Keep	YES	NO
SeqId_7251_64	rs253196	Q9BXJ4	#N/A	A	G	0.176071	-0.198037	0.0218742	1.75479e-19	7212	81.9422	1	Tier1	C1QTNF3.SeqId_7251_64.txt	C1QTNF3	Keep	YES	NO
SeqId_7251_64	rs840389	Q9BXJ4	#N/A	G	A	0.388049	0.0987471	0.0169782	6.28016e-09	7212	33.8178	1	Tier1	C1QTNF3.SeqId_7251_64.txt	C1QTNF3	Keep	YES	NO
SeqId_7251_64	rs7717912	Q9BXJ4	#N/A	T	A	0.412172	-0.0836341	0.0168166	6.73456e-07	7212	24.7269	#N/A	Tier1	C1QTNF3.SeqId_7251_64.txt	C1QTNF3	Keep	YES	NO
SeqId_7655_11	rs198379	P16860	#N/A	C	T	0.424026	0.205293	0.0168601	8.91153e-34	7212	148.22	2	Tier1	NPPB.SeqId_7655_11.txt	NPPB	Keep	YES	NO
SeqId_7655_11	rs79837245	P16860	#N/A	A	T	0.0471371	0.346683	0.039188	1.11938e-18	7212	78.2417	1	Tier1	NPPB.SeqId_7655_11.txt	NPPB	Keep	YES	NO
SeqId_7769_29	rs7695151	P78314	#N/A	T	C	0.467628	0.181963	0.0164857	4.2195e-28	7212	121.795	#N/A	Tier1	SH3BP2.SeqId_7769_29.txt	SH3BP2	Keep	YES	NO
SeqId_7784_1	rs76438938	P01042	#N/A	T	C	0.0273118	-1.53594	0.0475308	1e-200	7212	1043.95	3	Tier1	KNG1.SeqId_7784_1.txt	KNG1	Keep	YES	NO
SeqId_7784_1	rs2304456	P01042	missense	G	T	0.109247	0.526312	0.0262133	2.69936e-87	7212	403.016	14	Tier3	KNG1.SeqId_7784_1.txt	KNG1	Keep	YES	NO
SeqId_7784_1	rs13084325	P01042	#N/A	G	A	0.190004	-0.393655	0.0208281	8.42793e-78	7212	357.118	4	Tier1	KNG1.SeqId_7784_1.txt	KNG1	Keep	YES	NO
SeqId_7784_1	rs78140870	P01042	#N/A	A	C	0.0160821	0.581702	0.0654893	8.15066e-19	7212	78.8751	3	Tier1	KNG1.SeqId_7784_1.txt	KNG1	Keep	YES	NO
SeqId_7784_1	rs7614709	P01042	missense	A	G	0.227159	0.167898	0.0196136	1.36113e-17	7212	73.2582	22	Tier3	KNG1.SeqId_7784_1.txt	KNG1	Keep	YES	NO
SeqId_7784_1	rs5030111	P01042	#N/A	T	C	0.188618	-0.161906	0.0211116	1.96007e-14	7212	58.7981	5	Tier1	KNG1.SeqId_7784_1.txt	KNG1	Keep	YES	NO
SeqId_7784_1	rs72625026	P01042	#N/A	T	G	0.16803	-0.108398	0.0220478	9.00554e-07	7212	24.1653	15	Tier3	KNG1.SeqId_7784_1.txt	KNG1	Keep	YES	NO
SeqId_7815_49	rs13285086	Q8WX77	#N/A	G	A	0.356024	0.0842084	0.017561	1.65785e-06	7212	22.9875	#N/A	Tier1	IGFBPL1.SeqId_7815_49.txt	IGFBPL1	Keep	YES	NO
SeqId_7852_9	rs1218825	Q9H2K0	#N/A	G	C	0.0468598	-0.288432	0.0393536	2.56606e-13	7212	53.7029	#N/A	Tier1	MTIF3.SeqId_7852_9.txt	MTIF3	Keep	YES	NO
SeqId_7922_5	rs1349326	P35318	#N/A	G	A	0.160682	-0.117002	0.0225344	2.13566e-07	7212	26.951	12	Tier3	ADM.SeqId_7922_5.txt	ADM	Keep	YES	NO
SeqId_7922_5	rs2923098	P35318	#N/A	G	T	0.455289	0.0834814	0.0166962	5.86725e-07	7212	24.9933	1	Tier1	ADM.SeqId_7922_5.txt	ADM	Keep	YES	NO
SeqId_7935_26	rs5749700	O95461	#N/A	T	C	0.355816	0.223174	0.0172898	1.06119e-37	7212	166.566	#N/A	Tier1	LARGE.SeqId_7935_26.txt	LARGE	Keep	YES	NO
SeqId_8080_24	rs1322045	Q1L6U9	#N/A	G	A	0.334188	-0.0883163	0.0177584	6.73697e-07	7212	24.726	2	Tier1	MSMP.SeqId_8080_24.txt	MSMP	Keep	YES	NO
SeqId_8243_55	rs6580502	P00995	#N/A	T	C	0.396645	0.163685	0.0167532	2.07801e-22	7212	95.4337	1	Tier1	SPINK1.SeqId_8243_55.txt	SPINK1	Keep	YES	NO
SeqId_8243_55	rs114139234	P00995	#N/A	A	G	0.0110911	0.493012	0.0792125	5.1207e-10	7212	38.7264	#N/A	Tier1	SPINK1.SeqId_8243_55.txt	SPINK1	Keep	YES	NO
SeqId_8255_34	rs890115	Q9Y6F6	#N/A	C	T	0.397615	0.217273	0.016907	2.17664e-37	7212	165.104	#N/A	Tier1	MRVI1.SeqId_8255_34.txt	MRVI1	Keep	YES	NO
SeqId_8255_34	rs12792130	Q9Y6F6	#N/A	C	T	0.032996	-0.34155	0.0461097	1.4349e-13	7212	54.8534	1	Tier1	MRVI1.SeqId_8255_34.txt	MRVI1	Keep	YES	NO
SeqId_8255_34	rs79026876	Q9Y6F6	missense	T	C	0.0597532	0.251191	0.0344724	3.51278e-13	7212	53.0817	#N/A	Tier1	MRVI1.SeqId_8255_34.txt	MRVI1	Keep	YES	NO
SeqId_8274_64	rs6569798	O15400	#N/A	T	C	0.422848	-0.224299	0.0167229	1.55511e-40	7212	179.85	2	Tier1	STX7.SeqId_8274_64.txt	STX7	Keep	YES	NO
SeqId_8274_64	rs12190479	O15400	#N/A	C	G	0.194302	0.235632	0.0207269	1.07348e-29	7212	129.205	#N/A	Tier1	STX7.SeqId_8274_64.txt	STX7	Keep	YES	NO
SeqId_8360_169	rs34582807	O76036	#N/A	C	A	0.0620408	-0.346833	0.0343372	7.8879e-24	7212	101.998	3	Tier1	NCR1.SeqId_8360_169.txt	NCR1	Keep	YES	NO
SeqId_8360_169	rs111989782	O76036	#N/A	A	G	0.0461666	-0.37481	0.0395074	3.15882e-21	7212	89.9798	#N/A	Tier1	NCR1.SeqId_8360_169.txt	NCR1	Keep	YES	NO
SeqId_8360_169	rs674268	O76036	missense	A	G	0.447664	-0.104199	0.0166225	3.85349e-10	7212	39.2838	1	Tier1	NCR1.SeqId_8360_169.txt	NCR1	Keep	YES	NO
SeqId_8360_169	rs269951	O76036	#N/A	A	G	0.448426	0.0790103	0.0167134	2.31776e-06	7212	22.3418	1	Tier1	NCR1.SeqId_8360_169.txt	NCR1	Keep	YES	NO
SeqId_8360_169	rs1671160	O76036	#N/A	T	C	0.247608	-0.0628248	0.0191801	0.00105964	7212	10.7261	1	Tier1	NCR1.SeqId_8360_169.txt	NCR1	Keep	YES	NO
SeqId_8364_74	rs7764228	Q9Y2C2	#N/A	A	C	0.446278	0.155039	0.0167143	2.28691e-20	7212	86.0172	#N/A	Tier1	UST.SeqId_8364_74.txt	UST	Keep	YES	NO
SeqId_8364_74	rs6926406	Q9Y2C2	#N/A	A	T	0.324345	0.129895	0.017531	1.4124e-13	7212	54.8847	#N/A	Tier1	UST.SeqId_8364_74.txt	UST	Keep	YES	NO
SeqId_8364_74	rs143328175	Q9Y2C2	#N/A	G	A	0.0478996	-0.265769	0.0385907	6.18418e-12	7212	47.4158	#N/A	Tier1	UST.SeqId_8364_74.txt	UST	Keep	YES	NO
SeqId_8364_74	rs9498167	Q9Y2C2	#N/A	A	G	0.0311937	-0.28286	0.0482155	4.64549e-09	7212	34.4072	#N/A	Tier1	UST.SeqId_8364_74.txt	UST	Keep	YES	NO
SeqId_8364_74	rs4897074	Q9Y2C2	#N/A	C	T	0.328781	0.102115	0.0179274	1.27464e-08	7212	32.4358	#N/A	Tier1	UST.SeqId_8364_74.txt	UST	Keep	YES	NO
SeqId_8364_74	rs1934534	Q9Y2C2	missense	C	T	0.36663	-0.0917661	0.0173419	1.24837e-07	7212	27.9931	1	Tier1	UST.SeqId_8364_74.txt	UST	Keep	YES	NO
SeqId_8364_74	rs150268806	Q9Y2C2	#N/A	C	T	0.167059	0.115188	0.0219498	1.58307e-07	7212	27.5317	#N/A	Tier1	UST.SeqId_8364_74.txt	UST	Keep	YES	NO
SeqId_8364_74	rs76107052	Q9Y2C2	#N/A	A	G	0.127617	-0.129444	0.0248615	1.97613e-07	7212	27.1012	1	Tier1	UST.SeqId_8364_74.txt	UST	Keep	YES	NO
SeqId_8364_74	rs17665064	Q9Y2C2	#N/A	G	A	0.24643	-0.0670322	0.0193148	0.000522503	7212	12.0411	#N/A	Tier1	UST.SeqId_8364_74.txt	UST	Keep	YES	NO
SeqId_8397_147	rs12380852	Q6ZRP7	missense	C	T	0.112089	-0.623281	0.0256281	1.23341e-125	7212	591.309	1	Tier2	QSOX2.SeqId_8397_147.txt	QSOX2	Keep	YES	NO
SeqId_8397_147	rs12684650	Q6ZRP7	#N/A	T	C	0.3075	-0.315612	0.0179465	8.05777e-68	7212	309.191	1	Tier1	QSOX2.SeqId_8397_147.txt	QSOX2	Keep	YES	NO
SeqId_8397_147	rs12551684	Q6ZRP7	#N/A	T	C	0.113892	0.166325	0.0259959	1.67166e-10	7212	40.9246	#N/A	Tier1	QSOX2.SeqId_8397_147.txt	QSOX2	Keep	YES	NO
SeqId_8464_31	rs75904281	Q2I0M5	#N/A	T	C	0.0146264	-0.656018	0.0694286	4.53515e-21	7212	89.2554	2	Tier1	RSPO4.SeqId_8464_31.txt	RSPO4	Keep	YES	NO
SeqId_8464_31	rs2064729	Q2I0M5	#N/A	T	C	0.237973	0.178305	0.0193777	4.54124e-20	7212	84.6452	1	Tier1	RSPO4.SeqId_8464_31.txt	RSPO4	Keep	YES	NO
SeqId_8464_31	rs6118727	Q2I0M5	#N/A	G	A	0.461805	0.141666	0.0164348	8.14654e-18	7212	74.2817	1	Tier1	RSPO4.SeqId_8464_31.txt	RSPO4	Keep	YES	NO
SeqId_8464_31	rs6133675	Q2I0M5	#N/A	T	G	0.0798558	-0.161451	0.030678	1.45997e-07	7212	27.689	#N/A	Tier1	RSPO4.SeqId_8464_31.txt	RSPO4	Keep	YES	NO
SeqId_8464_31	rs74181570	Q2I0M5	#N/A	T	C	0.111396	-0.114375	0.0264137	1.51019e-05	7212	18.7449	#N/A	Tier1	RSPO4.SeqId_8464_31.txt	RSPO4	Keep	YES	NO
SeqId_8469_41	rs4674091	P18065	#N/A	T	C	0.420421	-0.112345	0.0167294	2.01792e-11	7212	45.0844	#N/A	Tier1	IGFBP2.SeqId_8469_41.txt	IGFBP2	Keep	YES	NO
SeqId_8469_41	rs4674100	P18065	#N/A	A	G	0.28511	-0.112207	0.0185002	1.38438e-09	7212	36.7762	#N/A	Tier1	IGFBP2.SeqId_8469_41.txt	IGFBP2	Keep	YES	NO
SeqId_8469_41	rs10168974	P18065	#N/A	A	T	0.0934424	-0.0944391	0.0283921	0.000884636	7212	11.0608	2	Tier1	IGFBP2.SeqId_8469_41.txt	IGFBP2	Keep	YES	NO
SeqId_8476_11	rs729940	P10645	#N/A	T	C	0.145155	-0.343594	0.0232012	6.63482e-49	7212	219.255	#N/A	Tier1	CHGA.SeqId_8476_11.txt	CHGA	Keep	YES	NO
SeqId_8476_11	rs9658667	P10645	missense	A	G	0.0323721	-0.268889	0.0471943	1.26377e-08	7212	32.4524	#N/A	Tier1	CHGA.SeqId_8476_11.txt	CHGA	Keep	YES	NO
SeqId_8476_11	rs2402212	P10645	#N/A	A	G	0.391307	-0.092182	0.0169494	5.54479e-08	7212	29.5708	1	Tier1	CHGA.SeqId_8476_11.txt	CHGA	Keep	YES	NO
SeqId_8778_3	rs1879143	Q13253	#N/A	A	G	0.337862	-0.157557	0.0173835	1.60101e-19	7212	82.126	#N/A	Tier1	NOG.SeqId_8778_3.txt	NOG	Keep	YES	NO
SeqId_8778_3	rs227715	Q13253	#N/A	G	A	0.232843	-0.17457	0.019588	6.25421e-19	7212	79.4033	3	Tier1	NOG.SeqId_8778_3.txt	NOG	Keep	YES	NO
SeqId_8778_3	rs894501	Q13253	#N/A	C	T	0.145155	-0.0968228	0.0238034	4.80059e-05	7212	16.5408	#N/A	Tier1	NOG.SeqId_8778_3.txt	NOG	Keep	YES	NO
SeqId_8778_3	rs12936811	Q13253	#N/A	A	T	0.446486	0.0658555	0.0166325	7.58479e-05	7212	15.6729	#N/A	Tier1	NOG.SeqId_8778_3.txt	NOG	Keep	YES	NO
SeqId_8786_6	rs12612335	Q6P995	#N/A	A	T	0.183003	-0.262332	0.0211803	7.05657e-35	7212	153.362	2	Tier2	FAM171B.SeqId_8786_6.txt	FAM171B	Keep	YES	NO
SeqId_8786_6	rs192168022	Q6P995	#N/A	C	T	0.0201719	-0.438694	0.0581529	5.12368e-14	7212	56.8932	6	Tier3	FAM171B.SeqId_8786_6.txt	FAM171B	Keep	YES	NO
SeqId_8814_33	rs35791045	Q6NUJ1	#N/A	G	A	0.170872	0.601804	0.020842	1.39077e-173	7212	833.51	2	Tier1	PSAPL1.SeqId_8814_33.txt	PSAPL1	Keep	YES	NO
SeqId_8814_33	rs77810263	Q6NUJ1	#N/A	A	C	0.191391	-0.462587	0.0203798	3.15788e-110	7212	515.07	1	Tier1	PSAPL1.SeqId_8814_33.txt	PSAPL1	Keep	YES	NO
SeqId_8814_33	rs11548325	Q6NUJ1	#N/A	A	C	0.116734	-0.100718	0.0256941	8.94073e-05	7212	15.3613	#N/A	Tier1	PSAPL1.SeqId_8814_33.txt	PSAPL1	Keep	YES	NO
SeqId_8840_61	rs3919533	P09871	#N/A	C	T	0.164911	-0.805471	0.0205046	1e-200	7212	1542.68	16	Tier3	C1S.SeqId_8840_61.txt	C1S	Keep	YES	NO
SeqId_8840_61	rs147331975	P09871	#N/A	A	G	0.019756	-0.552231	0.058996	1.03976e-20	7212	87.5943	2	Tier1	C1S.SeqId_8840_61.txt	C1S	Keep	YES	NO
SeqId_8925_25	rs11785514	Q7LG56	#N/A	C	A	0.0685568	0.415559	0.0324276	3.43428e-37	7212	164.178	1	Tier1	RRM2B.SeqId_8925_25.txt	RRM2B	Keep	YES	NO
SeqId_8957_72	rs13408029	Q96DZ1	#N/A	G	C	0.181617	-0.245231	0.0214268	4.52107e-30	7212	130.953	1	Tier1	ERLEC1.SeqId_8957_72.txt	ERLEC1	Keep	YES	NO
SeqId_8957_72	rs6747749	Q96DZ1	#N/A	A	G	0.218841	-0.0979626	0.0200622	1.06766e-06	7212	23.8365	#N/A	Tier1	ERLEC1.SeqId_8957_72.txt	ERLEC1	Keep	YES	NO
SeqId_8963_8	rs10483801	Q9UEU0	#N/A	A	C	0.185221	0.170301	0.0211425	9.2388e-16	7212	64.8636	#N/A	Tier1	VTI1B.SeqId_8963_8.txt	VTI1B	Keep	YES	NO
SeqId_8963_8	rs117399501	Q9UEU0	#N/A	C	T	0.0119229	-0.370248	0.0765785	1.35988e-06	7212	23.3696	2	Tier1	VTI1B.SeqId_8963_8.txt	VTI1B	Keep	YES	NO
SeqId_8992_1	rs1410988	Q9UHN6	#N/A	G	A	0.288853	-0.240092	0.018096	1.03814e-39	7212	175.983	1	Tier1	TMEM2.SeqId_8992_1.txt	TMEM2	Keep	YES	NO
SeqId_9018_38	rs7673582	Q9P2E7	#N/A	G	C	0.428532	-0.228049	0.0165933	1.90557e-42	7212	188.83	#N/A	Tier1	PCDH10.SeqId_9018_38.txt	PCDH10	Keep	YES	NO
SeqId_9018_38	rs1493519	Q9P2E7	#N/A	T	C	0.371343	0.219775	0.0167727	8.74296e-39	7212	171.645	#N/A	Tier1	PCDH10.SeqId_9018_38.txt	PCDH10	Keep	YES	NO
SeqId_9018_38	rs72716689	Q9P2E7	#N/A	A	G	0.230556	-0.245143	0.0194999	7.19046e-36	7212	157.999	#N/A	Tier1	PCDH10.SeqId_9018_38.txt	PCDH10	Keep	YES	NO
SeqId_9018_38	rs12507576	Q9P2E7	#N/A	G	A	0.402606	0.0590348	0.0170187	0.000525827	7212	12.0294	#N/A	Tier1	PCDH10.SeqId_9018_38.txt	PCDH10	Keep	YES	NO
SeqId_9092_33	rs34280213	O95841	#N/A	T	A	0.314571	0.0833734	0.0177386	2.64844e-06	7212	22.0849	#N/A	Tier1	ANGPTL1.SeqId_9092_33.txt	ANGPTL1	Keep	YES	NO
SeqId_9172_69	rs11225395	P22894	missense	A	G	0.439554	0.237928	0.0164479	8.99868e-47	7212	209.194	3	Tier1	MMP8.SeqId_9172_69.txt	MMP8	Keep	YES	NO
SeqId_9172_69	rs35231465	P22894	stop_gained	A	G	0.026272	-0.498599	0.0519943	1.19122e-21	7212	91.9329	#N/A	Tier1	MMP8.SeqId_9172_69.txt	MMP8	Keep	YES	NO
SeqId_9175_48	rs78111814	O60469	#N/A	C	T	0.046028	0.475838	0.0389078	4.67338e-34	7212	149.529	1	Tier1	DSCAM.SeqId_9175_48.txt	DSCAM	Keep	YES	NO
SeqId_9175_48	rs2016870	O60469	#N/A	C	T	0.366907	-0.0998475	0.0172156	6.91961e-09	7212	33.6287	1	Tier1	DSCAM.SeqId_9175_48.txt	DSCAM	Keep	YES	NO
SeqId_9175_48	rs9305719	O60469	#N/A	T	C	0.444753	0.072854	0.0168657	1.5836e-05	7212	18.6542	#N/A	Tier1	DSCAM.SeqId_9175_48.txt	DSCAM	Keep	YES	NO
SeqId_9175_48	rs420863	O60469	#N/A	C	T	0.39921	0.0718696	0.0168087	1.92969e-05	7212	18.2769	1	Tier1	DSCAM.SeqId_9175_48.txt	DSCAM	Keep	YES	NO
SeqId_9223_11	rs112687223	P55145	#N/A	T	C	0.0189242	-0.772287	0.0600853	2.12014e-37	7212	165.158	#N/A	Tier1	MANF.SeqId_9223_11.txt	MANF	Keep	YES	NO
SeqId_9223_11	rs4468965	P55145	#N/A	A	G	0.170248	-0.25168	0.0217858	1.33218e-30	7212	133.423	1	Tier1	MANF.SeqId_9223_11.txt	MANF	Keep	YES	NO
SeqId_9223_11	rs11715034	P55145	#N/A	C	T	0.353251	0.160325	0.0174254	4.57967e-20	7212	84.6285	3	Tier1	MANF.SeqId_9223_11.txt	MANF	Keep	YES	NO
SeqId_9223_11	rs13089799	P55145	missense	A	G	0.021281	0.27186	0.0570701	1.93872e-06	7212	22.6857	#N/A	Tier1	MANF.SeqId_9223_11.txt	MANF	Keep	YES	NO
SeqId_9340_17	rs4722968	Q9NWM8	#N/A	G	C	0.22099	-0.0937494	0.0201975	3.51783e-06	7212	21.5388	#N/A	Tier1	FKBP14.SeqId_9340_17.txt	FKBP14	Keep	YES	NO
SeqId_9340_17	rs56083869	Q9NWM8	#N/A	G	A	0.0170525	0.285695	0.0639672	8.08051e-06	7212	19.9421	#N/A	Tier1	FKBP14.SeqId_9340_17.txt	FKBP14	Keep	YES	NO
SeqId_9343_16	rs228953	P14784	#N/A	A	G	0.437335	0.151076	0.0166082	1.18786e-19	7212	82.7228	1	Tier1	IL2RB.SeqId_9343_16.txt	IL2RB	Keep	YES	NO
SeqId_9343_16	rs229492	P14784	#N/A	T	C	0.147927	-0.0911652	0.0231905	8.53303e-05	7212	15.4496	#N/A	Tier1	IL2RB.SeqId_9343_16.txt	IL2RB	Keep	YES	NO
SeqId_9348_1	rs11613834	Q9NZP8	#N/A	A	G	0.351033	0.375132	0.0168867	8.24655e-106	7212	493.353	2	Tier1	C1RL.SeqId_9348_1.txt	C1RL	Keep	YES	NO
SeqId_9348_1	rs61917913	Q9NZP8	#N/A	A	G	0.0415223	-0.869911	0.040481	2.42733e-99	7212	461.665	1	Tier2	C1RL.SeqId_9348_1.txt	C1RL	Keep	YES	NO
SeqId_9348_1	rs78941061	Q9NZP8	#N/A	C	T	0.0126854	-1.424	0.0729593	1.02724e-82	7212	380.836	1	Tier1	C1RL.SeqId_9348_1.txt	C1RL	Keep	YES	NO
SeqId_9348_1	rs3829815	Q9NZP8	#N/A	G	A	0.261126	-0.16045	0.0188686	2.21306e-17	7212	72.2902	1	Tier1	C1RL.SeqId_9348_1.txt	C1RL	Keep	YES	NO
SeqId_9348_1	rs188925382	Q9NZP8	#N/A	G	A	0.0264106	-0.396735	0.0515641	1.61565e-14	7212	59.1815	5	Tier1	C1RL.SeqId_9348_1.txt	C1RL	Keep	YES	NO
SeqId_9468_8	rs28419182	Q12907	#N/A	G	A	0.212672	-0.134826	0.0202822	3.19897e-11	7212	44.1771	3	Tier1	LMAN2.SeqId_9468_8.txt	LMAN2	Keep	YES	NO
SeqId_9468_8	rs151014368	Q12907	#N/A	A	G	0.214127	0.129993	0.0202316	1.40049e-10	7212	41.2723	5	Tier1	LMAN2.SeqId_9468_8.txt	LMAN2	Keep	YES	NO
SeqId_9468_8	rs184705765	Q12907	#N/A	A	G	0.0293221	-0.197241	0.0490701	5.88966e-05	7212	16.1525	1	Tier1	LMAN2.SeqId_9468_8.txt	LMAN2	Keep	YES	NO
SeqId_9536_16	rs12588944	Q14507	missense	T	C	0.109178	-0.20784	0.0265593	5.77807e-15	7212	61.2216	1	Tier1	EDDM3A.SeqId_9536_16.txt	EDDM3A	Keep	YES	NO
SeqId_9574_11	rs35103166	O00499	#N/A	C	T	0.379107	0.195014	0.0169755	2.77863e-30	7212	131.937	1	Tier1	BIN1.SeqId_9574_11.txt	BIN1	Keep	YES	NO
SeqId_9574_11	rs6733839	O00499	#N/A	T	C	0.395674	0.183686	0.0168809	2.30798e-27	7212	118.37	1	Tier1	BIN1.SeqId_9574_11.txt	BIN1	Keep	YES	NO
SeqId_9574_11	rs138047593	O00499	missense	C	T	0.0144184	-0.350672	0.0702226	6.06188e-07	7212	24.9303	#N/A	Tier1	BIN1.SeqId_9574_11.txt	BIN1	Keep	YES	NO
SeqId_9599_6	rs11064321	Q8IYJ0	#N/A	C	G	0.376958	0.345788	0.0165521	3.81305e-94	7212	436.308	2	Tier1	PIANP.SeqId_9599_6.txt	PIANP	Keep	YES	NO
SeqId_9772_153	rs150452493	Q8NFZ4	#N/A	T	C	0.0839457	-0.411619	0.0297566	5.69486e-43	7212	191.295	#N/A	Tier1	NLGN2.SeqId_9772_153.txt	NLGN2	Keep	YES	NO
SeqId_9772_153	rs71370494	Q8NFZ4	#N/A	C	G	0.279634	0.18167	0.0184873	1.19791e-22	7212	96.5382	#N/A	Tier1	NLGN2.SeqId_9772_153.txt	NLGN2	Keep	YES	NO
SeqId_9831_12	rs76851256	Q9UN86	#N/A	G	A	0.161722	0.124862	0.0225788	3.31347e-08	7212	30.573	#N/A	Tier1	G3BP2.SeqId_9831_12.txt	G3BP2	Keep	YES	NO
SeqId_9843_5	rs80123288	P12814	#N/A	A	G	0.0345903	-0.399741	0.0452721	1.30017e-18	7212	77.9427	#N/A	Tier1	ACTN1.SeqId_9843_5.txt	ACTN1	Keep	YES	NO
SeqId_9843_5	rs735986	P12814	#N/A	T	C	0.142174	0.15082	0.02378	2.40013e-10	7212	40.2137	#N/A	Tier1	ACTN1.SeqId_9843_5.txt	ACTN1	Keep	YES	NO
SeqId_9843_5	rs78009683	P12814	#N/A	C	A	0.227367	-0.120602	0.0197147	1.00121e-09	7212	37.4118	#N/A	Tier1	ACTN1.SeqId_9843_5.txt	ACTN1	Keep	YES	NO
SeqId_9849_13	rs1130409	P27695	#N/A	G	T	0.468182	0.214212	0.0164481	2.4286e-38	7212	169.565	2	Tier1	APEX1.SeqId_9849_13.txt	APEX1	Keep	YES	NO
SeqId_9849_13	rs116959214	P27695	#N/A	T	G	0.0504644	-0.312261	0.0373797	7.8587e-17	7212	69.7659	#N/A	Tier1	APEX1.SeqId_9849_13.txt	APEX1	Keep	YES	NO
SeqId_9849_13	rs1760927	P27695	#N/A	T	C	0.355331	0.139134	0.0172814	9.52753e-16	7212	64.802	1	Tier1	APEX1.SeqId_9849_13.txt	APEX1	Keep	YES	NO
SeqId_9849_13	rs1713426	P27695	#N/A	G	A	0.288784	0.135817	0.0183258	1.39345e-13	7212	54.9113	#N/A	Tier1	APEX1.SeqId_9849_13.txt	APEX1	Keep	YES	NO
SeqId_9849_13	rs1713434	P27695	#N/A	C	T	0.431097	0.0613059	0.0167904	0.000262827	7212	13.3279	#N/A	Tier1	APEX1.SeqId_9849_13.txt	APEX1	Keep	YES	NO
SeqId_9877_28	rs190123700	P46109	#N/A	A	T	0.0110911	-0.766501	0.0794198	6.58478e-22	7212	93.121	#N/A	Tier1	CRKL.SeqId_9877_28.txt	CRKL	Keep	YES	NO
SeqId_9877_28	rs117858197	P46109	#N/A	C	T	0.0152502	-0.654755	0.0680216	8.42075e-22	7212	92.6283	#N/A	Tier1	CRKL.SeqId_9877_28.txt	CRKL	Keep	YES	NO
SeqId_9877_28	rs140854257	P46109	#N/A	G	T	0.113268	-0.12195	0.0261095	3.05594e-06	7212	21.8095	#N/A	Tier1	CRKL.SeqId_9877_28.txt	CRKL	Keep	YES	NO
SeqId_9884_8	rs12194408	Q9Y3C6	missense	G	C	0.0291141	-1.34848	0.0469092	3.81718e-172	7212	826.138	1	Tier1	PPIL1.SeqId_9884_8.txt	PPIL1	Keep	YES	NO
SeqId_9894_13	rs41269323	Q9UM54	missense	A	G	0.0103979	-0.869095	0.0818567	3.86021e-26	7212	112.695	#N/A	Tier1	MYO6.SeqId_9894_13.txt	MYO6	Keep	YES	NO
SeqId_9894_13	rs72886035	Q9UM54	missense	A	C	0.259323	0.0734807	0.0187779	9.19396e-05	7212	15.3085	#N/A	Tier1	MYO6.SeqId_9894_13.txt	MYO6	Keep	YES	NO
SeqId_9910_9	rs1345026	Q13126	#N/A	T	C	0.387495	0.093922	0.0168491	2.57503e-08	7212	31.0642	#N/A	Tier1	MTAP.SeqId_9910_9.txt	MTAP	Keep	YES	NO
SeqId_9931_20	rs117584863	P04264	missense	G	T	0.0326494	0.284048	0.04679	1.338e-09	7212	36.8432	#N/A	Tier1	KRT1.SeqId_9931_20.txt	KRT1	Keep	YES	NO

## Sheet: ST13B.AA-specific-regions
Table S13B. African specific pQTLs been identified in the non-shared protein regions, related to STAR method
SOMAmerID	Conditional independent cis-SNP	UniProtID	VEP_proxy	Effect_allele	Other_allele	Effect_allele_freq	BETA	SE	P	N	F-statistics	Full_summary	Full_sum_gene	PWAS.keep	AA-specific-region	Trans-ancestry
SeqId_10080_9	rs7306906	Q14232	#N/A	A	G	0.196954	-0.400895	0.0400582	5.28144e-23	1871	100.049	EIF2B1.SeqId_10080_9.txt	EIF2B1	Keep	YES	NO
SeqId_10366_11	rs35597368	P16234	missense	C	T	0.233298	-0.254662	0.0381069	3.08322e-11	1871	44.6125	PDGFRA.SeqId_10366_11.txt	PDGFRA	Keep	YES	NO
SeqId_10490_3	rs115466774	P04843	missense	C	G	0.014698	-0.830406	0.130515	2.48973e-10	1871	40.4386	RPN1.SeqId_10490_3.txt	RPN1	Keep	YES	NO
SeqId_10490_3	rs111536259	P04843	missense	G	A	0.0128274	1.49396	0.141982	3.40386e-25	1871	110.598	RPN1.SeqId_10490_3.txt	RPN1	Keep	YES	NO
SeqId_10490_3	rs6439135	P04843	#N/A	G	A	0.41101	0.277167	0.0323952	2.3987e-17	1871	73.1235	RPN1.SeqId_10490_3.txt	RPN1	Keep	YES	NO
SeqId_10514_5	rs12555781	P41222	#N/A	C	T	0.22635	0.251457	0.0387761	1.13384e-10	1871	42.0083	PTGDS.SeqId_10514_5.txt	PTGDS	Keep	YES	NO
SeqId_10521_10	rs11485864	Q9BRK3	#N/A	T	C	0.163014	-0.357897	0.0436865	4.69443e-16	1871	67.0436	MXRA8.SeqId_10521_10.txt	MXRA8	Keep	YES	NO
SeqId_10613_33	rs141792737	Q6P4E1	#N/A	G	C	0.035008	-0.445665	0.0864242	2.77941e-07	1871	26.5633	CASC4.SeqId_10613_33.txt	CASC4	Keep	YES	NO
SeqId_10892_8	rs10941412	Q99650	#N/A	A	G	0.252004	-0.201007	0.0373291	8.17162e-08	1871	28.9643	OSMR.SeqId_10892_8.txt	OSMR	Keep	YES	NO
SeqId_10892_8	rs357277	Q99650	#N/A	G	A	0.313736	-0.20819	0.0353329	4.50818e-09	1871	34.6814	OSMR.SeqId_10892_8.txt	OSMR	Keep	YES	NO
SeqId_10908_2	rs34086479	Q8IUC8	missense	T	A	0.0336718	-0.860365	0.0892179	1.64545e-21	1871	92.896	GALNT13.SeqId_10908_2.txt	GALNT13	Keep	YES	NO
SeqId_10917_40	rs111290838	O14610	#N/A	C	T	0.0750935	0.464574	0.0611828	4.89845e-14	1871	57.5952	GNGT2.SeqId_10917_40.txt	GNGT2	Keep	YES	NO
SeqId_10948_14	rs7254808	Q8IV08	#N/A	T	C	0.0561197	-0.510447	0.0703179	5.6876e-13	1871	52.6387	PLD3.SeqId_10948_14.txt	PLD3	Keep	YES	NO
SeqId_11229_16	rs79103511	O75460	#N/A	G	A	0.0499733	-0.552334	0.0750496	2.74976e-13	1871	54.1056	ERN1.SeqId_11229_16.txt	ERN1	Keep	YES	NO
SeqId_11265_8	rs139374917	P00352	missense	T	A	0.014698	-1.94566	0.129158	1.73384e-48	1871	226.687	ALDH1A1.SeqId_11265_8.txt	ALDH1A1	Keep	YES	NO
SeqId_11288_26	rs586550	P49902	missense	G	A	0.35008	-0.149603	0.0342485	1.32156e-05	1871	19.0604	NT5C2.SeqId_11288_26.txt	NT5C2	Keep	YES	NO
SeqId_11313_100	rs58797310	P61457	#N/A	G	A	0.129877	-0.463065	0.0475854	7.25717e-22	1871	94.5958	PCBD1.SeqId_11313_100.txt	PCBD1	Keep	YES	NO
SeqId_11378_37	rs114791691	P43405	#N/A	A	G	0.0318012	-0.406712	0.0925363	1.16906e-05	1871	19.2968	SYK.SeqId_11378_37.txt	SYK	Keep	YES	NO
SeqId_11405_150	rs557267107	Q9H257	#N/A	G	A	0.030465	-0.432739	0.094299	4.74968e-06	1871	21.0365	CARD9.SeqId_11405_150.txt	CARD9	Keep	YES	NO
SeqId_11449_22	rs41310100	P52907	#N/A	C	A	0.489578	0.14611	0.0321401	5.81693e-06	1871	20.6443	CAPZA1.SeqId_11449_22.txt	CAPZA1	Keep	YES	NO
SeqId_11449_22	rs11102422	P52907	#N/A	T	G	0.10155	-0.228806	0.0540316	2.39998e-05	1871	17.9133	CAPZA1.SeqId_11449_22.txt	CAPZA1	Keep	YES	NO
SeqId_11476_43	rs28626797	Q9UN37	#N/A	A	T	0.0619989	0.450363	0.0673153	2.93254e-11	1871	44.713	VPS4A.SeqId_11476_43.txt	VPS4A	Keep	YES	NO
SeqId_11476_43	rs11548445	Q9UN37	#N/A	G	C	0.134955	0.314287	0.0468278	2.54521e-11	1871	44.9967	VPS4A.SeqId_11476_43.txt	VPS4A	Keep	YES	NO
SeqId_11969_5	rs6671398	P29034	#N/A	A	G	0.471673	0.276397	0.0316819	5.81797e-18	1871	76.0291	S100A2.SeqId_11969_5.txt	S100A2	Keep	YES	NO
SeqId_12340_17	rs3972075	P49588	#N/A	T	G	0.289685	-0.614207	0.0332984	6.24029e-70	1871	339.874	AARS.SeqId_12340_17.txt	AARS	Keep	YES	NO
SeqId_12356_65	rs77010538	P30626	#N/A	A	G	0.0897916	0.346452	0.0536277	1.32897e-10	1871	41.6911	SRI.SeqId_12356_65.txt	SRI	Keep	YES	NO
SeqId_12356_65	rs6961480	P30626	#N/A	A	G	0.138161	0.173782	0.0475724	0.000266334	1871	13.3301	SRI.SeqId_12356_65.txt	SRI	Keep	YES	NO
SeqId_12374_8	rs114628661	Q15102	#N/A	G	A	0.04062	0.62836	0.0821014	3.11441e-14	1871	58.5129	PAFAH1B3.SeqId_12374_8.txt	PAFAH1B3	Keep	YES	NO
SeqId_12376_85	rs149938792	P55273	#N/A	G	A	0.00962052	0.707551	0.162789	1.45815e-05	1871	18.8713	CDKN2D.SeqId_12376_85.txt	CDKN2D	Keep	YES	NO
SeqId_12376_85	rs181662138	P55273	#N/A	T	A	0.0136291	0.602048	0.138406	1.43551e-05	1871	18.9011	CDKN2D.SeqId_12376_85.txt	CDKN2D	Keep	YES	NO
SeqId_12385_4	rs61752494	P20807	#N/A	A	G	0.0900588	-0.371134	0.0570247	9.73436e-11	1871	42.3127	CAPN3.SeqId_12385_4.txt	CAPN3	Keep	YES	NO
SeqId_12434_25	rs28450081	P53990	#N/A	G	A	0.139765	-0.209739	0.046504	6.88119e-06	1871	20.3195	IST1.SeqId_12434_25.txt	IST1	Keep	YES	NO
SeqId_12449_16	rs6676828	O43447	missense	G	A	0.14511	0.307953	0.0469197	6.79212e-11	1871	43.0322	PPIH.SeqId_12449_16.txt	PPIH	Keep	YES	NO
SeqId_12449_16	rs147557095	O43447	#N/A	G	A	0.0104222	-0.80169	0.160648	6.58605e-07	1871	24.877	PPIH.SeqId_12449_16.txt	PPIH	Keep	YES	NO
SeqId_12450_42	rs151098167	Q15126	missense	A	C	0.00988776	-0.596701	0.160952	0.000215567	1871	13.7295	PMVK.SeqId_12450_42.txt	PMVK	Keep	YES	NO
SeqId_12450_42	rs12078687	Q15126	missense	C	T	0.211117	-0.404443	0.0381751	1.64623e-25	1871	112.122	PMVK.SeqId_12450_42.txt	PMVK	Keep	YES	NO
SeqId_12450_42	rs115052263	Q15126	missense	T	C	0.0368787	-0.602271	0.0852554	2.26869e-12	1871	49.8512	PMVK.SeqId_12450_42.txt	PMVK	Keep	YES	NO
SeqId_12508_9	rs10209325	Q9Y3E7	#N/A	T	C	0.499198	0.231365	0.0328221	2.52431e-12	1871	49.6362	VPS24.SeqId_12508_9.txt	VPS24	Keep	YES	NO
SeqId_12522_6	rs140336014	P54727	#N/A	A	G	0.0104222	1.68248	0.15276	2.23048e-27	1871	121.176	RAD23B.SeqId_12522_6.txt	RAD23B	Keep	YES	NO
SeqId_12522_6	rs34731486	P54727	#N/A	C	A	0.0742918	0.265379	0.0633282	2.91274e-05	1871	17.5418	RAD23B.SeqId_12522_6.txt	RAD23B	Keep	YES	NO
SeqId_12524_18	rs13894	Q96F10	#N/A	A	G	0.0753608	-0.295745	0.0618992	1.91003e-06	1871	22.8034	SAT2.SeqId_12524_18.txt	SAT2	Keep	YES	NO
SeqId_12628_31	rs148902714	Q9NS86	#N/A	C	T	0.029396	0.415869	0.0958875	1.52104e-05	1871	18.7899	LANCL2.SeqId_12628_31.txt	LANCL2	Keep	YES	NO
SeqId_12628_31	rs57598695	Q9NS86	missense	G	A	0.179316	0.212827	0.0420037	4.44318e-07	1871	25.6457	LANCL2.SeqId_12628_31.txt	LANCL2	Keep	YES	NO
SeqId_12637_7	rs6478861	P43155	#N/A	C	T	0.133084	-0.257744	0.0490252	1.62861e-07	1871	27.6105	CRAT.SeqId_12637_7.txt	CRAT	Keep	YES	NO
SeqId_12646_2	rs2887872	Q96AT9	#N/A	T	C	0.369856	-0.185482	0.0335637	3.73063e-08	1871	30.507	RPE.SeqId_12646_2.txt	RPE	Keep	YES	NO
SeqId_12691_44	rs73338162	P34897	missense	T	C	0.0844468	-0.806772	0.0564374	4.52923e-44	1871	204.128	SHMT2.SeqId_12691_44.txt	SHMT2	Keep	YES	NO
SeqId_12699_28	rs57161423	P50990	missense	T	C	0.075628	0.784485	0.059739	9.59666e-38	1871	172.262	CCT8.SeqId_12699_28.txt	CCT8	Keep	YES	NO
SeqId_12731_12	rs177545	Q6IQ23	#N/A	G	A	0.274452	-0.224252	0.0359907	5.71785e-10	1871	38.7818	PLEKHA7.SeqId_12731_12.txt	PLEKHA7	Keep	YES	NO
SeqId_12731_12	rs1638457	Q6IQ23	#N/A	T	C	0.0368787	0.459896	0.0863865	1.13927e-07	1871	28.3115	PLEKHA7.SeqId_12731_12.txt	PLEKHA7	Keep	YES	NO
SeqId_12893_159	rs12122315	Q16666	#N/A	A	G	0.355692	-0.163388	0.0346043	2.51383e-06	1871	22.2698	IFI16.SeqId_12893_159.txt	IFI16	Keep	YES	NO
SeqId_13044_5	rs4623881	Q99816	#N/A	A	G	0.316676	0.463442	0.0336549	3.65346e-41	1871	189.422	TSG101.SeqId_13044_5.txt	TSG101	Keep	YES	NO
SeqId_13059_33	rs680729	Q969G6	missense	A	G	0.306788	-0.218868	0.0342395	2.05886e-10	1871	40.8174	RFK.SeqId_13059_33.txt	RFK	Keep	YES	NO
SeqId_13059_33	rs147866189	Q969G6	#N/A	T	G	0.0748263	-0.303113	0.0606284	6.28432e-07	1871	24.9685	RFK.SeqId_13059_33.txt	RFK	Keep	YES	NO
SeqId_13088_397	rs28549760	P35070	missense	C	A	0.490112	-0.167034	0.0330438	4.72626e-07	1871	25.525	BTC.SeqId_13088_397.txt	BTC	Keep	YES	NO
SeqId_13438_115	rs34095724	Q9H2X0	#N/A	T	C	0.0804383	-0.272165	0.059114	4.42224e-06	1871	21.1748	CHRD.SeqId_13438_115.txt	CHRD	Keep	YES	NO
SeqId_13450_49	rs11070775	P40818	#N/A	C	T	0.0678781	0.322877	0.0652512	8.16137e-07	1871	24.4587	USP8.SeqId_13450_49.txt	USP8	Keep	YES	NO
SeqId_13474_40	rs543283685	Q9Y2Q3	#N/A	A	T	0.0120257	-0.920628	0.149284	8.50992e-10	1871	37.9907	GSTK1.SeqId_13474_40.txt	GSTK1	Keep	YES	NO
SeqId_13474_40	rs78942017	Q9Y2Q3	#N/A	G	A	0.0900588	0.338349	0.0571337	3.7749e-09	1871	35.0333	GSTK1.SeqId_13474_40.txt	GSTK1	Keep	YES	NO
SeqId_13488_3	rs61472685	P53367	missense	T	C	0.0342063	-1.1032	0.0870953	2.45324e-35	1871	160.271	ARFIP1.SeqId_13488_3.txt	ARFIP1	Keep	YES	NO
SeqId_13488_3	rs4619875	P53367	#N/A	T	C	0.182255	0.469277	0.0406781	8.59855e-30	1871	132.945	ARFIP1.SeqId_13488_3.txt	ARFIP1	Keep	YES	NO
SeqId_13488_3	rs73865255	P53367	#N/A	T	C	0.0753608	-0.324459	0.060183	7.88673e-08	1871	29.034	ARFIP1.SeqId_13488_3.txt	ARFIP1	Keep	YES	NO
SeqId_13519_112	rs10437954	Q86VW2	#N/A	G	A	0.433725	0.287258	0.0319966	6.5674e-19	1871	80.5141	ARHGEF25.SeqId_13519_112.txt	ARHGEF25	Keep	YES	NO
SeqId_13545_97	rs75483027	Q8N9N8	#N/A	C	T	0.0128274	-0.781992	0.139081	2.1651e-08	1871	31.5794	EIF1AD.SeqId_13545_97.txt	EIF1AD	Keep	YES	NO
SeqId_13545_97	rs72928879	Q8N9N8	missense	G	T	0.0791021	0.610795	0.0604453	2.07223e-23	1871	102	EIF1AD.SeqId_13545_97.txt	EIF1AD	Keep	YES	NO
SeqId_13594_158	rs1476420	Q9UJY5	#N/A	T	C	0.436665	-0.237564	0.0327987	6.38211e-13	1871	52.4063	GGA1.SeqId_13594_158.txt	GGA1	Keep	YES	NO
SeqId_13632_10	rs76936677	Q15942	#N/A	C	T	0.0467664	-0.295042	0.0753129	9.26732e-05	1871	15.3308	ZYX.SeqId_13632_10.txt	ZYX	Keep	YES	NO
SeqId_13931_22	rs2707064	O00233	#N/A	A	G	0.123998	-0.664656	0.0467128	1.06911e-43	1871	202.236	PSMD9.SeqId_13931_22.txt	PSMD9	Keep	YES	NO
SeqId_13931_22	rs11043253	O00233	#N/A	T	C	0.120524	0.34053	0.0485816	3.32903e-12	1871	49.0798	PSMD9.SeqId_13931_22.txt	PSMD9	Keep	YES	NO
SeqId_13940_19	rs856051	Q16666	missense	C	T	0.409139	0.229981	0.0326934	2.79586e-12	1871	49.431	IFI16.SeqId_13940_19.txt	IFI16	Keep	YES	NO
SeqId_13944_3	rs9937699	P0DMM9	#N/A	A	G	0.436398	0.139992	0.0329372	2.24037e-05	1871	18.0455	SULT1A3.SeqId_13944_3.txt	SULT1A3	Keep	YES	NO
SeqId_13944_3	rs7196464	P0DMM9	#N/A	T	C	0.317477	0.202233	0.0353439	1.22452e-08	1871	32.7047	SULT1A3.SeqId_13944_3.txt	SULT1A3	Keep	YES	NO
SeqId_14006_36	rs76106741	Q14749	#N/A	C	G	0.102886	0.244901	0.0537573	5.55895e-06	1871	20.732	GNMT.SeqId_14006_36.txt	GNMT	Keep	YES	NO
SeqId_14006_36	rs28868299	Q14749	#N/A	T	G	0.150989	0.201944	0.0452596	8.60695e-06	1871	19.8873	GNMT.SeqId_14006_36.txt	GNMT	Keep	YES	NO
SeqId_14009_65	rs5029924	P21580	missense	T	C	0.357028	0.237757	0.0333519	1.44111e-12	1871	50.7646	TNFAIP3.SeqId_14009_65.txt	TNFAIP3	Keep	YES	NO
SeqId_14037_18	rs115164822	Q9H6Z4	missense	T	C	0.0668092	-0.717488	0.0645834	8.20201e-28	1871	123.289	RANBP3.SeqId_14037_18.txt	RANBP3	Keep	YES	NO
SeqId_14047_78	rs76822677	P23560	#N/A	C	T	0.0804383	0.490286	0.0575168	3.12081e-17	1871	72.5847	BDNF.SeqId_14047_78.txt	BDNF	Keep	YES	NO
SeqId_14088_38	rs6413498	P24592	missense	A	G	0.0267237	-0.730876	0.0991808	2.56521e-13	1871	54.246	IGFBP6.SeqId_14088_38.txt	IGFBP6	Keep	YES	NO
SeqId_14121_24	rs115533223	Q9UBN6	missense	G	C	0.0382149	-0.761485	0.0832025	1.41858e-19	1871	83.673	TNFRSF10D.SeqId_14121_24.txt	TNFRSF10D	Keep	YES	NO
SeqId_14136_234	rs34513402	Q9NPY3	missense	C	T	0.0168359	1.58776	0.122699	9.59717e-37	1871	167.272	CD93.SeqId_14136_234.txt	CD93	Keep	YES	NO
SeqId_14711_27	rs72930964	Q15828	missense	C	T	0.108498	0.42812	0.0521899	4.30695e-16	1871	67.2192	CST6.SeqId_14711_27.txt	CST6	Keep	YES	NO
SeqId_15305_7	rs73399799	O76038	#N/A	G	A	0.0312667	-0.571861	0.0936313	1.22738e-09	1871	37.2627	SCGN.SeqId_15305_7.txt	SCGN	Keep	YES	NO
SeqId_15333_11	rs34038517	Q99470	missense	G	C	0.0112239	-0.944451	0.150719	4.57857e-10	1871	39.2246	SDF2.SeqId_15333_11.txt	SDF2	Keep	YES	NO
SeqId_15426_5	rs34712643	Q99519	missense	G	C	0.0804383	-0.837369	0.05782	3.95453e-45	1871	209.514	NEU1.SeqId_15426_5.txt	NEU1	Keep	YES	NO
SeqId_15427_35	rs28575022	P58215	#N/A	T	C	0.206574	0.244968	0.0403458	1.52889e-09	1871	36.8263	LOXL3.SeqId_15427_35.txt	LOXL3	Keep	YES	NO
SeqId_15449_33	rs111873972	Q96H15	missense	A	T	0.0585249	-0.647245	0.0667556	1.01119e-21	1871	93.9069	TIMD4.SeqId_15449_33.txt	TIMD4	Keep	YES	NO
SeqId_15449_33	rs6882076	Q96H15	#N/A	C	T	0.353554	-0.198921	0.0336157	3.87879e-09	1871	34.9794	TIMD4.SeqId_15449_33.txt	TIMD4	Keep	YES	NO
SeqId_15492_1	rs72866823	Q9NZV1	#N/A	A	T	0.115714	0.248809	0.0504852	9.02454e-07	1871	24.2627	CRIM1.SeqId_15492_1.txt	CRIM1	Keep	YES	NO
SeqId_15524_30	rs370257369	P15259	#N/A	T	C	0.0625334	-0.387916	0.0672845	9.51494e-09	1871	33.2033	PGAM2.SeqId_15524_30.txt	PGAM2	Keep	YES	NO
SeqId_15542_19	rs74831743	P12532	#N/A	C	G	0.29209	-0.384668	0.0343191	2.88453e-28	1871	125.498	CKMT1A.SeqId_15542_19.txt	CKMT1A	Keep	YES	NO
SeqId_15566_10	rs6511736	P51911	#N/A	A	T	0.349813	0.263878	0.0333024	3.92595e-15	1871	62.7178	CNN1.SeqId_15566_10.txt	CNN1	Keep	YES	NO
SeqId_15596_7	rs75548629	O94992	missense	C	T	0.0184393	-0.66654	0.121613	4.80794e-08	1871	30.0074	HEXIM1.SeqId_15596_7.txt	HEXIM1	Keep	YES	NO
SeqId_15596_7	rs142276168	O94992	#N/A	G	A	0.019241	0.74618	0.117142	2.37593e-10	1871	40.5319	HEXIM1.SeqId_15596_7.txt	HEXIM1	Keep	YES	NO
SeqId_15604_18	rs2303005	P45984	#N/A	G	A	0.216729	0.230994	0.0387864	3.08919e-09	1871	35.4306	MAPK9.SeqId_15604_18.txt	MAPK9	Keep	YES	NO
SeqId_15619_49	rs9258052	Q16653	#N/A	G	T	0.429984	-0.142482	0.0320621	9.35022e-06	1871	19.7275	MOG.SeqId_15619_49.txt	MOG	Keep	YES	NO
SeqId_15622_13	rs868328661	Q14982	#N/A	G	A	0.103153	-0.330876	0.0531475	5.90791e-10	1871	38.7169	OPCML.SeqId_15622_13.txt	OPCML	Keep	YES	NO
SeqId_15633_6	rs10882283	P02753	#N/A	C	A	0.413415	-0.16107	0.0328825	1.04967e-06	1871	23.9682	RBP4.SeqId_15633_6.txt	RBP4	Keep	YES	NO
SeqId_15633_6	rs11187570	P02753	#N/A	C	T	0.234634	0.181499	0.0379793	1.90032e-06	1871	22.8134	RBP4.SeqId_15633_6.txt	RBP4	Keep	YES	NO
SeqId_16079_2	rs12512766	P42680	#N/A	C	T	0.402993	0.224619	0.0339917	5.06334e-11	1871	43.6197	TEC.SeqId_16079_2.txt	TEC	Keep	YES	NO
SeqId_16302_11	rs6059135	Q96DR5	missense	C	T	0.0916622	-0.717608	0.0548472	1.71555e-37	1871	171.002	BPIFA2.SeqId_16302_11.txt	BPIFA2	Keep	YES	NO
SeqId_16302_11	rs73904623	Q96DR5	#N/A	T	C	0.193479	-0.149789	0.039479	0.000152868	1871	14.3801	BPIFA2.SeqId_16302_11.txt	BPIFA2	Keep	YES	NO
SeqId_16607_78	rs73541020	P06396	#N/A	G	A	0.0398183	0.442369	0.0828995	1.06459e-07	1871	28.4447	GSN.SeqId_16607_78.txt	GSN	Keep	YES	NO
SeqId_16607_78	rs3789316	P06396	#N/A	T	C	0.112774	-0.40016	0.0510629	7.70661e-15	1871	61.3468	GSN.SeqId_16607_78.txt	GSN	Keep	YES	NO
SeqId_16607_78	rs9696578	P06396	missense	T	G	0.010155	-0.723604	0.162926	9.46478e-06	1871	19.7041	GSN.SeqId_16607_78.txt	GSN	Keep	YES	NO
SeqId_16610_13	rs35043211	Q7Z4F1	missense	T	C	0.0211117	1.22851	0.109777	3.47558e-28	1871	125.104	LRP10.SeqId_16610_13.txt	LRP10	Keep	YES	NO
SeqId_16765_52	rs112860339	P02775	#N/A	T	C	0.0120257	-1.27275	0.147893	1.57839e-17	1871	73.9821	PPBP.SeqId_16765_52.txt	PPBP	Keep	YES	NO
SeqId_16851_50	rs8136381	O43819	#N/A	T	C	0.175842	-0.230649	0.0427285	7.59743e-08	1871	29.1074	SCO2.SeqId_16851_50.txt	SCO2	Keep	YES	NO
SeqId_16856_79	rs2077775	Q15555	#N/A	G	T	0.351684	-0.162454	0.034267	2.28944e-06	1871	22.4514	MAPRE2.SeqId_16856_79.txt	MAPRE2	Keep	YES	NO
SeqId_16856_79	rs1443641	Q15555	#N/A	T	A	0.169963	-0.34261	0.0426033	1.55476e-15	1871	64.6025	MAPRE2.SeqId_16856_79.txt	MAPRE2	Keep	YES	NO
SeqId_16892_23	rs12678907	Q13822	#N/A	T	C	0.18279	0.263404	0.0420977	4.85401e-10	1871	39.1078	ENPP2.SeqId_16892_23.txt	ENPP2	Keep	YES	NO
SeqId_17156_72	rs148250162	O15075	#N/A	A	G	0.02031	-0.506794	0.114863	1.08168e-05	1871	19.4464	DCLK1.SeqId_17156_72.txt	DCLK1	Keep	YES	NO
SeqId_17156_72	rs7982300	O15075	#N/A	C	T	0.318813	0.256052	0.0341711	1.03111e-13	1871	56.0885	DCLK1.SeqId_17156_72.txt	DCLK1	Keep	YES	NO
SeqId_17195_43	rs1071545	Q99933	#N/A	C	G	0.0585249	-0.67816	0.0676004	4.19056e-23	1871	100.531	BAG1.SeqId_17195_43.txt	BAG1	Keep	YES	NO
SeqId_17195_43	rs143488080	Q99933	#N/A	C	A	0.0342063	0.391083	0.0888362	1.13162e-05	1871	19.3595	BAG1.SeqId_17195_43.txt	BAG1	Keep	YES	NO
SeqId_17327_3	rs9471969	Q9BT09	missense	T	G	0.31721	-0.225189	0.0342528	6.32167e-11	1871	43.1755	CNPY3.SeqId_17327_3.txt	CNPY3	Keep	YES	NO
SeqId_17341_89	rs1133785	Q9BWD1	missense	C	T	0.210583	-0.337041	0.0387841	7.75723e-18	1871	75.4386	ACAT2.SeqId_17341_89.txt	ACAT2	Keep	YES	NO
SeqId_17341_89	rs116832191	Q9BWD1	#N/A	T	C	0.0579904	-0.260192	0.0700836	0.000211157	1871	13.7686	ACAT2.SeqId_17341_89.txt	ACAT2	Keep	YES	NO
SeqId_17370_186	rs62277639	Q9NUJ1	#N/A	A	G	0.227686	-0.221379	0.037531	4.34236e-09	1871	34.7559	ABHD10.SeqId_17370_186.txt	ABHD10	Keep	YES	NO
SeqId_17737_7	rs11790	P26440	#N/A	C	T	0.387493	0.207697	0.0330326	4.00242e-10	1871	39.4921	IVD.SeqId_17737_7.txt	IVD	Keep	YES	NO
SeqId_17737_7	rs139273189	P26440	#N/A	T	C	0.0200428	-0.459683	0.115687	7.35079e-05	1871	15.7719	IVD.SeqId_17737_7.txt	IVD	Keep	YES	NO
SeqId_17746_77	rs79067051	Q9Y3D6	#N/A	A	G	0.0905933	-0.596257	0.0541728	2.40702e-27	1871	121.015	FIS1.SeqId_17746_77.txt	FIS1	Keep	YES	NO
SeqId_17746_77	rs60629436	Q9Y3D6	#N/A	T	C	0.0542491	-0.340054	0.0715064	2.13028e-06	1871	22.5913	FIS1.SeqId_17746_77.txt	FIS1	Keep	YES	NO
SeqId_17757_86	rs11691634	Q9Y376	#N/A	T	G	0.382416	-0.187476	0.0339095	3.6797e-08	1871	30.534	CAB39.SeqId_17757_86.txt	CAB39	Keep	YES	NO
SeqId_17758_79	rs12936536	Q7Z4W1	#N/A	A	G	0.487173	-0.228963	0.0332148	7.42325e-12	1871	47.4682	DCXR.SeqId_17758_79.txt	DCXR	Keep	YES	NO
SeqId_17758_79	rs113957896	Q7Z4W1	#N/A	G	T	0.130679	0.281929	0.0479078	4.71194e-09	1871	34.5941	DCXR.SeqId_17758_79.txt	DCXR	Keep	YES	NO
SeqId_17758_79	rs45555535	Q7Z4W1	#N/A	T	C	0.140567	-0.284038	0.0470701	1.91952e-09	1871	36.3746	DCXR.SeqId_17758_79.txt	DCXR	Keep	YES	NO
SeqId_17769_28	rs148710267	Q8WW12	#N/A	A	G	0.0534474	-0.879954	0.0686802	4.39798e-36	1871	163.981	PCNP.SeqId_17769_28.txt	PCNP	Keep	YES	NO
SeqId_17769_28	rs146219755	Q8WW12	#N/A	A	G	0.138161	0.157436	0.0470656	0.000839015	1871	11.1773	PCNP.SeqId_17769_28.txt	PCNP	Keep	YES	NO
SeqId_17769_28	rs547671574	Q8WW12	#N/A	C	T	0.0109567	-1.00627	0.156081	1.44723e-10	1871	41.5207	PCNP.SeqId_17769_28.txt	PCNP	Keep	YES	NO
SeqId_17769_28	rs1476123	Q8WW12	#N/A	G	C	0.307322	0.3959	0.0336936	8.3159e-31	1871	137.915	PCNP.SeqId_17769_28.txt	PCNP	Keep	YES	NO
SeqId_17791_25	rs74482866	P37235	#N/A	A	G	0.315874	0.180153	0.0353713	3.87564e-07	1871	25.9129	HPCAL1.SeqId_17791_25.txt	HPCAL1	Keep	YES	NO
SeqId_17791_25	rs115230117	P37235	#N/A	T	C	0.0114912	0.77378	0.153135	4.7756e-07	1871	25.5048	HPCAL1.SeqId_17791_25.txt	HPCAL1	Keep	YES	NO
SeqId_17818_22	rs9591458	Q9Y2Z0	#N/A	C	G	0.0473009	0.817783	0.0737542	1.02823e-27	1871	122.811	SUGT1.SeqId_17818_22.txt	SUGT1	Keep	YES	NO
SeqId_17856_23	rs7219752	Q9NPB1	#N/A	G	C	0.228755	0.320301	0.0374176	2.3136e-17	1871	73.1982	NT5M.SeqId_17856_23.txt	NT5M	Keep	YES	NO
SeqId_17856_23	rs113161761	Q9NPB1	#N/A	G	C	0.0595938	0.347256	0.0697783	7.06636e-07	1871	24.7397	NT5M.SeqId_17856_23.txt	NT5M	Keep	YES	NO
SeqId_18162_167	rs4251451	Q9NWZ3	#N/A	T	G	0.0673437	-0.29477	0.0633411	3.4895e-06	1871	21.6337	IRAK4.SeqId_18162_167.txt	IRAK4	Keep	YES	NO
SeqId_18177_49	rs80241367	Q13564	missense	T	C	0.0510422	-0.810514	0.072194	2.37633e-28	1871	125.908	NAE1.SeqId_18177_49.txt	NAE1	Keep	YES	NO
SeqId_18181_2	rs2234281	Q9Y5U2	missense	A	G	0.221005	-0.320835	0.0383212	1.09308e-16	1871	70.0198	TSSC4.SeqId_18181_2.txt	TSSC4	Keep	YES	NO
SeqId_18181_2	rs2234279	Q9Y5U2	#N/A	G	C	0.275521	0.379895	0.0357496	1.19007e-25	1871	112.803	TSSC4.SeqId_18181_2.txt	TSSC4	Keep	YES	NO
SeqId_18188_12	rs2668747	P50440	#N/A	T	C	0.212453	0.186732	0.039541	2.5034e-06	1871	22.2781	GATM.SeqId_18188_12.txt	GATM	Keep	YES	NO
SeqId_18312_68	rs144004549	Q9UGV2	#N/A	A	G	0.0125601	-0.673089	0.140723	1.86168e-06	1871	22.8534	NDRG3.SeqId_18312_68.txt	NDRG3	Keep	YES	NO
SeqId_18312_68	rs2425291	Q9UGV2	#N/A	T	C	0.0245858	0.482571	0.102756	2.84269e-06	1871	22.0315	NDRG3.SeqId_18312_68.txt	NDRG3	Keep	YES	NO
SeqId_18313_4	rs1406384	Q7L266	#N/A	C	T	0.29209	0.173236	0.0353167	1.01406e-06	1871	24.0354	ASRGL1.SeqId_18313_4.txt	ASRGL1	Keep	YES	NO
SeqId_18343_10	rs3743890	Q9NUI1	#N/A	G	T	0.223143	-0.210178	0.0388228	6.96798e-08	1871	29.2777	DECR2.SeqId_18343_10.txt	DECR2	Keep	YES	NO
SeqId_18387_7	rs576917353	P50502	#N/A	G	A	0.0513095	-0.488806	0.0719427	1.45743e-11	1871	46.1142	ST13.SeqId_18387_7.txt	ST13	Keep	YES	NO
SeqId_18387_7	rs138342	P50502	#N/A	T	C	0.359701	0.19851	0.0332253	2.75393e-09	1871	35.6585	ST13.SeqId_18387_7.txt	ST13	Keep	YES	NO
SeqId_18401_18	rs6485475	Q96Q83	#N/A	T	C	0.450828	-0.173323	0.0320725	7.34806e-08	1871	29.1731	ALKBH3.SeqId_18401_18.txt	ALKBH3	Keep	YES	NO
SeqId_18864_7	rs10971822	P35030	#N/A	A	G	0.0927312	-0.492071	0.0549937	8.52492e-19	1871	79.977	PRSS3.SeqId_18864_7.txt	PRSS3	Keep	YES	NO
SeqId_18864_7	rs62555900	P35030	#N/A	C	G	0.0919294	0.49348	0.0549771	6.66427e-19	1871	80.4843	PRSS3.SeqId_18864_7.txt	PRSS3	Keep	YES	NO
SeqId_18864_7	rs216358	P35030	#N/A	C	A	0.428648	0.248034	0.0326471	4.74565e-14	1871	57.6592	PRSS3.SeqId_18864_7.txt	PRSS3	Keep	YES	NO
SeqId_18864_7	rs145179010	P35030	#N/A	T	C	0.0173704	-0.782138	0.122873	2.44423e-10	1871	40.4752	PRSS3.SeqId_18864_7.txt	PRSS3	Keep	YES	NO
SeqId_18880_81	rs6720453	P02461	#N/A	G	A	0.0136291	-0.701393	0.138155	4.21892e-07	1871	25.7469	COL3A1.SeqId_18880_81.txt	COL3A1	Keep	YES	NO
SeqId_18896_23	rs9561998	Q8IZP7	#N/A	G	A	0.375468	0.161186	0.0334047	1.51182e-06	1871	23.2581	HS6ST3.SeqId_18896_23.txt	HS6ST3	Keep	YES	NO
SeqId_18900_37	rs11246358	P01112	#N/A	A	G	0.340994	0.165411	0.0341892	1.41829e-06	1871	23.3823	HRAS.SeqId_18900_37.txt	HRAS	Keep	YES	NO
SeqId_18914_188	rs150195471	Q99487	missense	A	C	0.0189738	-0.701418	0.118073	3.37956e-09	1871	35.2524	PAFAH2.SeqId_18914_188.txt	PAFAH2	Keep	YES	NO
SeqId_18934_50	rs8122557	P21980	#N/A	T	C	0.226617	0.28218	0.0384174	3.05515e-13	1871	53.893	TGM2.SeqId_18934_50.txt	TGM2	Keep	YES	NO
SeqId_19127_1	rs115407940	O14558	#N/A	A	G	0.102352	-0.271299	0.0541065	5.83008e-07	1871	25.115	HSPB6.SeqId_19127_1.txt	HSPB6	Keep	YES	NO
SeqId_19150_20	rs111850345	O60256	#N/A	G	A	0.142972	-0.208233	0.0473958	1.17791e-05	1871	19.2821	PRPSAP2.SeqId_19150_20.txt	PRPSAP2	Keep	YES	NO
SeqId_19175_18	rs72889227	P49006	#N/A	T	G	0.105291	-0.229553	0.0529207	1.51681e-05	1871	18.7953	MARCKSL1.SeqId_19175_18.txt	MARCKSL1	Keep	YES	NO
SeqId_19177_7	rs1871049	Q7L9L4	#N/A	T	A	0.155265	-0.261362	0.0445267	5.15109e-09	1871	34.4175	MOBKL1A.SeqId_19177_7.txt	MOBKL1A	Keep	YES	NO
SeqId_19187_21	rs115212112	O95630	#N/A	A	G	0.0745591	-0.483622	0.0607891	3.05726e-15	1871	63.2261	STAMBP.SeqId_19187_21.txt	STAMBP	Keep	YES	NO
SeqId_19187_21	rs72915479	O95630	#N/A	A	G	0.267237	0.278998	0.0370651	8.01268e-14	1871	56.5988	STAMBP.SeqId_19187_21.txt	STAMBP	Keep	YES	NO
SeqId_19223_6	rs1541576	P62820	#N/A	T	C	0.384019	-0.17631	0.0327055	7.90225e-08	1871	29.0301	RAB1A.SeqId_19223_6.txt	RAB1A	Keep	YES	NO
SeqId_19233_75	rs78369615	O00244	#N/A	T	C	0.0334046	0.440079	0.091177	1.50129e-06	1871	23.2716	ATOX1.SeqId_19233_75.txt	ATOX1	Keep	YES	NO
SeqId_19258_24	rs114759170	Q92947	missense	A	C	0.0144308	1.13446	0.132872	2.78364e-17	1871	72.8194	GCDH.SeqId_19258_24.txt	GCDH	Keep	YES	NO
SeqId_19262_219	rs2230178	P49748	missense	A	G	0.0435596	0.336247	0.0794259	2.4128e-05	1871	17.9031	ACADVL.SeqId_19262_219.txt	ACADVL	Keep	YES	NO
SeqId_19262_219	rs114464237	P49748	#N/A	C	T	0.0419562	-0.711086	0.0788768	4.73977e-19	1871	81.186	ACADVL.SeqId_19262_219.txt	ACADVL	Keep	YES	NO
SeqId_19262_219	rs28934585	P49748	missense	T	C	0.106895	0.943175	0.0471123	6.19245e-81	1871	400.361	ACADVL.SeqId_19262_219.txt	ACADVL	Keep	YES	NO
SeqId_19293_6	rs2135588	O75436	#N/A	A	G	0.106627	-0.401693	0.0512645	7.76055e-15	1871	61.3325	VPS26A.SeqId_19293_6.txt	VPS26A	Keep	YES	NO
SeqId_19338_3	rs148870409	Q8WZA0	#N/A	A	G	0.108498	0.276166	0.0515653	9.57731e-08	1871	28.6524	LZIC.SeqId_19338_3.txt	LZIC	Keep	YES	NO
SeqId_19353_25	rs141735624	Q86WC4	missense	C	G	0.0636024	-0.282485	0.0677243	3.17006e-05	1871	17.3795	OSTM1.SeqId_19353_25.txt	OSTM1	Keep	YES	NO
SeqId_19353_25	rs9480830	Q86WC4	missense	G	C	0.090326	-0.408568	0.0562518	5.52344e-13	1871	52.6977	OSTM1.SeqId_19353_25.txt	OSTM1	Keep	YES	NO
SeqId_19437_61	rs6921438	P15692	#N/A	A	G	0.420096	-0.211239	0.0328905	1.69588e-10	1871	41.2043	VEGFA.SeqId_19437_61.txt	VEGFA	Keep	YES	NO
SeqId_19437_61	rs79238583	P15692	#N/A	C	T	0.0481026	0.593755	0.0747965	3.50414e-15	1871	62.9488	VEGFA.SeqId_19437_61.txt	VEGFA	Keep	YES	NO
SeqId_19555_1	rs3940906	P61956	#N/A	A	G	0.0809727	-0.308931	0.0590858	1.90013e-07	1871	27.3081	SUMO2.SeqId_19555_1.txt	SUMO2	Keep	YES	NO
SeqId_2192_63	rs10116787	Q9Y4X3	#N/A	G	A	0.135222	-0.230174	0.0478317	1.61293e-06	1871	23.1322	CCL27.SeqId_2192_63.txt	CCL27	Keep	YES	NO
SeqId_2771_35	rs7796845	P08833	#N/A	G	C	0.427579	0.222501	0.0328037	1.57623e-11	1871	45.9572	IGFBP1.SeqId_2771_35.txt	IGFBP1	Keep	YES	NO
SeqId_2790_54	rs112860339	P02775	#N/A	T	C	0.0120257	-1.4144	0.147203	2.2745e-21	1871	92.2246	PPBP.SeqId_2790_54.txt	PPBP	Keep	YES	NO
SeqId_2797_56	rs12720765	P04114	missense	A	G	0.0272582	1.22933	0.0955733	2.42028e-36	1871	165.272	APOB.SeqId_2797_56.txt	APOB	Keep	YES	NO
SeqId_2797_56	rs116284098	P04114	#N/A	T	C	0.0165687	0.576661	0.126268	5.27108e-06	1871	20.8348	APOB.SeqId_2797_56.txt	APOB	Keep	YES	NO
SeqId_2811_27	rs17368715	Q15389	#N/A	T	C	0.256815	0.237074	0.0363897	9.3286e-11	1871	42.3981	ANGPT1.SeqId_2811_27.txt	ANGPT1	Keep	YES	NO
SeqId_2836_68	rs74844578	P80188	#N/A	C	T	0.0940673	-0.383426	0.0557138	8.02222e-12	1871	47.3122	LCN2.SeqId_2836_68.txt	LCN2	Keep	YES	NO
SeqId_2836_68	rs12005398	P80188	#N/A	G	C	0.0975414	-0.532738	0.0538026	1.45418e-22	1871	97.9392	LCN2.SeqId_2836_68.txt	LCN2	Keep	YES	NO
SeqId_2836_68	rs2232627	P80188	missense	T	C	0.0133618	-0.832124	0.141954	5.39628e-09	1871	34.3255	LCN2.SeqId_2836_68.txt	LCN2	Keep	YES	NO
SeqId_2844_53	rs148779141	P35590	missense	T	G	0.0122929	-1.91639	0.14245	1.90057e-39	1871	180.792	TIE1.SeqId_2844_53.txt	TIE1	Keep	YES	NO
SeqId_2844_53	rs2991990	P35590	#N/A	T	G	0.168359	-0.228489	0.0435091	1.68043e-07	1871	27.549	TIE1.SeqId_2844_53.txt	TIE1	Keep	YES	NO
SeqId_2844_53	rs200996417	P35590	#N/A	T	C	0.0181721	-0.624042	0.120749	2.61742e-07	1871	26.6806	TIE1.SeqId_2844_53.txt	TIE1	Keep	YES	NO
SeqId_2844_53	rs186858444	P35590	missense	T	C	0.0261892	0.504389	0.0998241	4.7791e-07	1871	25.5033	TIE1.SeqId_2844_53.txt	TIE1	Keep	YES	NO
SeqId_2877_3	rs8047143	P63279	#N/A	T	G	0.366114	0.219498	0.0329433	3.52081e-11	1871	44.3468	UBE2I.SeqId_2877_3.txt	UBE2I	Keep	YES	NO
SeqId_2911_27	rs183273663	P21741	#N/A	A	G	0.015767	-0.781407	0.130961	2.88867e-09	1871	35.5636	MDK.SeqId_2911_27.txt	MDK	Keep	YES	NO
SeqId_2938_55	rs445925	P02649	#N/A	A	G	0.277392	0.245092	0.035897	1.16297e-11	1871	46.5669	APOE.SeqId_2938_55.txt	APOE	Keep	YES	NO
SeqId_2938_55	rs769455	P02649	missense	T	C	0.02031	-0.904645	0.113547	2.79695e-15	1871	63.4075	APOE.SeqId_2938_55.txt	APOE	Keep	YES	NO
SeqId_2967_8	rs3783613	P19320	missense	C	G	0.121593	-0.61209	0.0471317	5.50135e-37	1871	168.477	VCAM1.SeqId_2967_8.txt	VCAM1	Keep	YES	NO
SeqId_2967_8	rs3783615	P19320	missense	T	A	0.0585249	0.320992	0.0696813	4.36983e-06	1871	21.1978	VCAM1.SeqId_2967_8.txt	VCAM1	Keep	YES	NO
SeqId_2993_1	rs6748390	O95256	#N/A	G	A	0.266168	0.2186	0.0365428	2.63465e-09	1871	35.7464	IL18RAP.SeqId_2993_1.txt	IL18RAP	Keep	YES	NO
SeqId_3172_28	rs25413	P15848	#N/A	C	T	0.487173	-0.200006	0.0316056	3.09705e-10	1871	40.0031	ARSB.SeqId_3172_28.txt	ARSB	Keep	YES	NO
SeqId_3172_28	rs595479	P15848	#N/A	C	G	0.457509	-0.192111	0.0320223	2.374e-09	1871	35.953	ARSB.SeqId_3172_28.txt	ARSB	Keep	YES	NO
SeqId_3191_50	rs147778908	Q96NZ8	#N/A	A	G	0.0320684	-0.465921	0.0904707	2.87984e-07	1871	26.4938	WFIKKN1.SeqId_3191_50.txt	WFIKKN1	Keep	YES	NO
SeqId_3191_50	rs3743901	Q96NZ8	#N/A	G	C	0.410743	0.127278	0.0330995	0.000124424	1871	14.7706	WFIKKN1.SeqId_3191_50.txt	WFIKKN1	Keep	YES	NO
SeqId_3216_2	rs13190	P01833	#N/A	T	A	0.176911	-0.270939	0.0416942	1.03939e-10	1871	42.182	PIGR.SeqId_3216_2.txt	PIGR	Keep	YES	NO
SeqId_3316_58	rs115282011	P05546	#N/A	T	C	0.029396	-1.02456	0.0953105	3.40625e-26	1871	115.433	SERPIND1.SeqId_3316_58.txt	SERPIND1	Keep	YES	NO
SeqId_3317_33	rs79201792	O43464	#N/A	C	T	0.112507	0.403991	0.0515189	7.41444e-15	1871	61.4251	HTRA2.SeqId_3317_33.txt	HTRA2	Keep	YES	NO
SeqId_3317_33	rs12104804	O43464	#N/A	G	C	0.142972	0.190117	0.0462834	4.16927e-05	1871	16.8549	HTRA2.SeqId_3317_33.txt	HTRA2	Keep	YES	NO
SeqId_3344_60	rs551681761	P01008	#N/A	C	T	0.0456975	-0.337176	0.0777942	1.54061e-05	1871	18.7653	SERPINC1.SeqId_3344_60.txt	SERPINC1	Keep	YES	NO
SeqId_3344_60	rs149743502	P01008	#N/A	T	C	0.0448958	-0.313947	0.0794452	8.04696e-05	1871	15.5996	SERPINC1.SeqId_3344_60.txt	SERPINC1	Keep	YES	NO
SeqId_3448_13	rs4273151	P06213	#N/A	T	C	0.0641368	0.304733	0.0659205	4.04649e-06	1871	21.3468	INSR.SeqId_3448_13.txt	INSR	Keep	YES	NO
SeqId_3480_7	rs7225685	P51452	#N/A	C	T	0.330572	0.222957	0.0345759	1.43601e-10	1871	41.5366	DUSP3.SeqId_3480_7.txt	DUSP3	Keep	YES	NO
SeqId_3520_58	rs74725210	P10600	#N/A	A	G	0.108231	0.266593	0.052356	3.90116e-07	1871	25.9	TGFB3.SeqId_3520_58.txt	TGFB3	Keep	YES	NO
SeqId_3538_26	rs6975312	P20711	#N/A	A	T	0.258151	-0.212055	0.0372018	1.38832e-08	1871	32.4567	DDC.SeqId_3538_26.txt	DDC	Keep	YES	NO
SeqId_3587_53	rs77313485	O95393	#N/A	G	T	0.0323356	-0.484536	0.0908521	1.08187e-07	1871	28.413	BMP10.SeqId_3587_53.txt	BMP10	Keep	YES	NO
SeqId_3587_53	rs2231345	O95393	missense	T	G	0.0489043	-1.0249	0.0712521	1.42321e-44	1871	206.682	BMP10.SeqId_3587_53.txt	BMP10	Keep	YES	NO
SeqId_3616_3	rs150776215	P15586	missense	G	A	0.0296633	-1.41676	0.0911623	2.57588e-51	1871	241.267	GNS.SeqId_3616_3.txt	GNS	Keep	YES	NO
SeqId_3623_84	rs1802323	O95711	missense	G	A	0.0980759	0.314413	0.0549524	1.22673e-08	1871	32.7012	LY86.SeqId_3623_84.txt	LY86	Keep	YES	NO
SeqId_3623_84	rs1330803	O95711	#N/A	G	A	0.30465	-0.140446	0.0349317	6.03597e-05	1871	16.1479	LY86.SeqId_3623_84.txt	LY86	Keep	YES	NO
SeqId_3727_35	rs111390042	P10082	#N/A	G	C	0.0908605	-0.270684	0.0560271	1.46699e-06	1871	23.3166	PYY.SeqId_3727_35.txt	PYY	Keep	YES	NO
SeqId_3813_3	rs9374289	P06241	#N/A	C	A	0.289685	0.261242	0.035222	1.80767e-13	1871	54.9533	FYN.SeqId_3813_3.txt	FYN	Keep	YES	NO
SeqId_3813_3	rs57193725	P06241	#N/A	G	T	0.118119	-0.348349	0.0502499	5.67932e-12	1871	48.0059	FYN.SeqId_3813_3.txt	FYN	Keep	YES	NO
SeqId_3822_54	rs117141439	Q16644	#N/A	T	A	0.0184393	0.535452	0.121959	1.19453e-05	1871	19.2552	MAPKAPK3.SeqId_3822_54.txt	MAPKAPK3	Keep	YES	NO
SeqId_3839_60	rs641081	O00170	missense	C	A	0.5	-0.366786	0.0310132	3.56072e-31	1871	139.723	AIP.SeqId_3839_60.txt	AIP	Keep	YES	NO
SeqId_3890_8	rs4762862	P07195	#N/A	G	A	0.127472	-0.427288	0.047786	8.98757e-19	1871	79.8685	LDHB.SeqId_3890_8.txt	LDHB	Keep	YES	NO
SeqId_3905_62	rs11107039	P61088	#N/A	A	G	0.0491716	-0.438726	0.0750968	6.06502e-09	1871	34.0941	UBE2N.SeqId_3905_62.txt	UBE2N	Keep	YES	NO
SeqId_4162_54	rs6762415	P02787	#N/A	G	T	0.415553	0.239019	0.0325776	3.2425e-13	1871	53.7727	TF.SeqId_4162_54.txt	TF	Keep	YES	NO
SeqId_4162_54	rs8177298	P02787	missense	T	C	0.0411545	0.93189	0.080642	6.9569e-30	1871	133.396	TF.SeqId_4162_54.txt	TF	Keep	YES	NO
SeqId_4179_57	rs148120731	P61981	#N/A	A	G	0.0106895	-0.652655	0.159009	4.22584e-05	1871	16.829	YWHAG.SeqId_4179_57.txt	YWHAG	Keep	YES	NO
SeqId_4179_57	rs59732651	P61981	#N/A	C	T	0.0772314	-0.361012	0.060659	3.16517e-09	1871	35.3825	YWHAG.SeqId_4179_57.txt	YWHAG	Keep	YES	NO
SeqId_4240_31	rs8192408	P14618	#N/A	T	C	0.0962052	-0.409544	0.0557097	2.91855e-13	1871	53.9852	PKM2.SeqId_4240_31.txt	PKM2	Keep	YES	NO
SeqId_4254_6	rs6963432	Q8IVD9	#N/A	G	C	0.265099	0.314349	0.0361097	6.82081e-18	1871	75.7028	NUDCD3.SeqId_4254_6.txt	NUDCD3	Keep	YES	NO
SeqId_4314_12	rs548285173	Q9H773	#N/A	T	C	0.0120257	-1.33793	0.147585	3.04839e-19	1871	82.0952	DCTPP1.SeqId_4314_12.txt	DCTPP1	Keep	YES	NO
SeqId_4499_21	rs192367512	P04085	#N/A	A	G	0.0128274	-0.753207	0.139166	7.02422e-08	1871	29.2616	PDGFA.SeqId_4499_21.txt	PDGFA	Keep	YES	NO
SeqId_4499_21	rs116484189	P04085	#N/A	G	C	0.0269909	-1.22503	0.0960673	8.99871e-36	1871	162.434	PDGFA.SeqId_4499_21.txt	PDGFA	Keep	YES	NO
SeqId_4499_21	rs73671725	P04085	#N/A	T	A	0.0125601	0.595291	0.146989	5.33338e-05	1871	16.3842	PDGFA.SeqId_4499_21.txt	PDGFA	Keep	YES	NO
SeqId_4542_24	rs9331936	P10909	missense	G	T	0.211919	0.632544	0.0368627	2.10066e-61	1871	294.132	CLU.SeqId_4542_24.txt	CLU	Keep	YES	NO
SeqId_4542_24	rs9331938	P10909	missense	T	C	0.0366114	0.904322	0.0861846	4.56479e-25	1871	109.982	CLU.SeqId_4542_24.txt	CLU	Keep	YES	NO
SeqId_4542_24	rs482530	P10909	#N/A	T	C	0.382149	0.204665	0.0333326	1.00488e-09	1871	37.6603	CLU.SeqId_4542_24.txt	CLU	Keep	YES	NO
SeqId_4707_50	rs5994430	Q04917	#N/A	T	C	0.356761	-0.207016	0.0339721	1.33641e-09	1871	37.0936	YWHAH.SeqId_4707_50.txt	YWHAH	Keep	YES	NO
SeqId_4801_13	rs8066637	P22079	#N/A	A	G	0.0606627	0.526776	0.0666625	4.64217e-15	1871	62.377	LPO.SeqId_4801_13.txt	LPO	Keep	YES	NO
SeqId_4801_13	rs11654568	P22079	#N/A	A	T	0.281668	-0.279632	0.035759	8.76315e-15	1871	61.0856	LPO.SeqId_4801_13.txt	LPO	Keep	YES	NO
SeqId_4930_21	rs58987121	P52823	#N/A	C	T	0.100748	0.284522	0.0523275	6.11934e-08	1871	29.533	STC1.SeqId_4930_21.txt	STC1	Keep	YES	NO
SeqId_4982_54	rs35770435	P19957	missense	T	C	0.129343	0.38148	0.048267	4.59159e-15	1871	62.3991	PI3.SeqId_4982_54.txt	PI3	Keep	YES	NO
SeqId_5029_3	rs116103726	Q12884	missense	A	G	0.0136291	-0.640599	0.141105	5.98726e-06	1871	20.5884	FAP.SeqId_5029_3.txt	FAP	Keep	YES	NO
SeqId_5029_3	rs11891916	Q12884	#N/A	T	C	0.367718	0.336636	0.0326957	3.21363e-24	1871	105.895	FAP.SeqId_5029_3.txt	FAP	Keep	YES	NO
SeqId_5063_12	rs34846692	Q9BZW8	missense	C	T	0.113308	-0.503215	0.0510755	2.32146e-22	1871	96.9655	CD244.SeqId_5063_12.txt	CD244	Keep	YES	NO
SeqId_5301_7	rs9895643	P51671	#N/A	A	C	0.0403528	0.403832	0.0843027	1.79688e-06	1871	22.9221	CCL11.SeqId_5301_7.txt	CCL11	Keep	YES	NO
SeqId_5301_7	rs10491110	P51671	#N/A	C	T	0.25334	0.235978	0.0379412	6.13444e-10	1871	38.6417	CCL11.SeqId_5301_7.txt	CCL11	Keep	YES	NO
SeqId_5301_7	rs112637506	P51671	#N/A	C	T	0.0280599	-0.487325	0.0987424	8.71245e-07	1871	24.3313	CCL11.SeqId_5301_7.txt	CCL11	Keep	YES	NO
SeqId_5312_49	rs429358	P02649	missense	C	T	0.218867	0.282533	0.0393868	1.05071e-12	1871	51.4011	APOE.SeqId_5312_49.txt	APOE	Keep	YES	NO
SeqId_5337_64	rs148969848	P42081	#N/A	A	C	0.0181721	0.436139	0.121189	0.000327977	1871	12.9378	CD86.SeqId_5337_64.txt	CD86	Keep	YES	NO
SeqId_5337_64	rs73858127	P42081	#N/A	C	G	0.0753608	1.08821	0.0564392	1.06922e-75	1871	371.364	CD86.SeqId_5337_64.txt	CD86	Keep	YES	NO
SeqId_5339_49	rs28462230	P06702	#N/A	T	C	0.0793693	0.303016	0.059324	3.59124e-07	1871	26.0619	S100A9.SeqId_5339_49.txt	S100A9	Keep	YES	NO
SeqId_5350_14	rs400337	Q9Y625	#N/A	T	G	0.184928	0.223128	0.0419865	1.19893e-07	1871	28.2114	GPC6.SeqId_5350_14.txt	GPC6	Keep	YES	NO
SeqId_5358_3	rs183505596	Q99983	#N/A	C	T	0.0187066	-0.576857	0.119229	1.41758e-06	1871	23.3834	OMD.SeqId_5358_3.txt	OMD	Keep	YES	NO
SeqId_5443_62	rs72868073	P01160	#N/A	T	C	0.0136291	-0.665194	0.141044	2.58065e-06	1871	22.2189	NPPA.SeqId_5443_62.txt	NPPA	Keep	YES	NO
SeqId_5532_53	rs328303	P11362	#N/A	C	T	0.205772	-0.234175	0.0401943	6.6668e-09	1871	33.9069	FGFR1.SeqId_5532_53.txt	FGFR1	Keep	YES	NO
SeqId_5650_9	rs116419031	Q15084	#N/A	A	T	0.116248	0.464732	0.0502725	6.25106e-20	1871	85.365	PDIA6.SeqId_5650_9.txt	PDIA6	Keep	YES	NO
SeqId_5708_1	rs72799458	Q969E1	#N/A	T	C	0.024853	0.511444	0.10564	1.3955e-06	1871	23.414	LEAP2.SeqId_5708_1.txt	LEAP2	Keep	YES	NO
SeqId_5727_35	rs877103	Q6Y288	missense	T	C	0.422501	0.378095	0.0316346	8.83849e-32	1871	142.696	B3GALTL.SeqId_5727_35.txt	B3GALTL	Keep	YES	NO
SeqId_5744_12	rs6657146	Q9BUN1	#N/A	G	A	0.0456975	-0.988497	0.0737826	3.76811e-39	1871	179.299	MENT.SeqId_5744_12.txt	MENT	Keep	YES	NO
SeqId_5744_12	rs1132889	Q9BUN1	missense	G	C	0.0411545	0.900143	0.0796559	1.08792e-28	1871	127.562	MENT.SeqId_5744_12.txt	MENT	Keep	YES	NO
SeqId_5744_12	rs114207089	Q9BUN1	#N/A	G	A	0.0603955	0.303515	0.0684863	9.88846e-06	1871	19.6195	MENT.SeqId_5744_12.txt	MENT	Keep	YES	NO
SeqId_5843_60	rs114989909	Q96KQ7	missense	C	G	0.0662747	-0.298369	0.0642541	3.66301e-06	1871	21.5398	EHMT2.SeqId_5843_60.txt	EHMT2	Keep	YES	NO
SeqId_5885_55	rs80346015	Q15056	#N/A	T	G	0.15473	-0.185781	0.0446729	3.34547e-05	1871	17.2763	EIF4H.SeqId_5885_55.txt	EIF4H	Keep	YES	NO
SeqId_5888_29	rs9906690	P63241	#N/A	T	C	0.0796366	0.702166	0.0576329	6.50693e-33	1871	148.277	EIF5A.SeqId_5888_29.txt	EIF5A	Keep	YES	NO
SeqId_6079_59	rs11914783	Q8TE99	#N/A	A	G	0.0475681	0.536245	0.07281	2.64371e-13	1871	54.1851	ACPL2.SeqId_6079_59.txt	ACPL2	Keep	YES	NO
SeqId_6262_14	rs111236050	Q9NRM6	#N/A	G	C	0.0478354	0.386805	0.0766076	4.86903e-07	1871	25.4669	IL17RB.SeqId_6262_14.txt	IL17RB	Keep	YES	NO
SeqId_6408_2	rs6581138	P55103	#N/A	A	G	0.178247	0.262061	0.0424459	8.14588e-10	1871	38.0775	INHBC.SeqId_6408_2.txt	INHBC	Keep	YES	NO
SeqId_6408_2	rs6421185	P55103	#N/A	C	A	0.0865847	-0.323113	0.0553712	6.31106e-09	1871	34.0155	INHBC.SeqId_6408_2.txt	INHBC	Keep	YES	NO
SeqId_6472_40	rs11171705	P40967	#N/A	G	A	0.090326	0.447486	0.0570614	7.38258e-15	1871	61.4341	PMEL.SeqId_6472_40.txt	PMEL	Keep	YES	NO
SeqId_6472_40	rs2069393	P40967	#N/A	T	C	0.135222	0.196951	0.0475781	3.63483e-05	1871	17.1174	PMEL.SeqId_6472_40.txt	PMEL	Keep	YES	NO
SeqId_6525_17	rs16931996	Q6B8I1	#N/A	C	G	0.108231	-0.353117	0.0522305	1.82909e-11	1871	45.6588	DUSP13.SeqId_6525_17.txt	DUSP13	Keep	YES	NO
SeqId_6525_17	rs6480771	Q6B8I1	#N/A	T	C	0.254409	0.305434	0.0370603	3.16101e-16	1871	67.8504	DUSP13.SeqId_6525_17.txt	DUSP13	Keep	YES	NO
SeqId_6533_20	rs12145123	Q8WZ79	#N/A	C	T	0.0368787	0.386376	0.0859226	7.32221e-06	1871	20.1995	DNASE2B.SeqId_6533_20.txt	DNASE2B	Keep	YES	NO
SeqId_6609_22	rs12602950	P09543	#N/A	A	G	0.463656	0.392967	0.0310492	2.7699e-35	1871	160.01	CNP.SeqId_6609_22.txt	CNP	Keep	YES	NO
SeqId_6609_22	rs34353668	P09543	missense	G	A	0.0197755	-0.876838	0.115131	4.12809e-14	1871	57.9415	CNP.SeqId_6609_22.txt	CNP	Keep	YES	NO
SeqId_6904_14	rs274117	O43300	#N/A	A	G	0.483966	-0.19822	0.0323392	1.07328e-09	1871	37.5294	LRRTM2.SeqId_6904_14.txt	LRRTM2	Keep	YES	NO
SeqId_6904_14	rs79097447	O43300	#N/A	C	T	0.0489043	0.271451	0.0756952	0.000344279	1871	12.8464	LRRTM2.SeqId_6904_14.txt	LRRTM2	Keep	YES	NO
SeqId_6904_14	rs115389080	O43300	#N/A	G	T	0.0398183	0.438855	0.0829095	1.34354e-07	1871	27.9878	LRRTM2.SeqId_6904_14.txt	LRRTM2	Keep	YES	NO
SeqId_7140_1	rs504468	P08217	#N/A	C	T	0.050775	-0.405708	0.0741632	5.09272e-08	1871	29.8941	CELA2A.SeqId_7140_1.txt	CELA2A	Keep	YES	NO
SeqId_7140_1	rs12092262	P08217	#N/A	C	A	0.0831106	0.320212	0.0591202	6.87208e-08	1871	29.3048	CELA2A.SeqId_7140_1.txt	CELA2A	Keep	YES	NO
SeqId_7140_1	rs111535988	P08217	#N/A	G	C	0.0387493	-0.372948	0.0828982	7.2518e-06	1871	20.2182	CELA2A.SeqId_7140_1.txt	CELA2A	Keep	YES	NO
SeqId_7185_29	rs1964009	P40197	#N/A	C	T	0.264564	0.280363	0.0359053	9.57362e-15	1871	60.906	GP5.SeqId_7185_29.txt	GP5	Keep	YES	NO
SeqId_7185_29	rs78171212	P40197	#N/A	G	A	0.113308	-0.569243	0.0496906	2.05705e-29	1871	131.094	GP5.SeqId_7185_29.txt	GP5	Keep	YES	NO
SeqId_7753_21	rs1160443	Q9BUP3	missense	A	G	0.32015	0.241638	0.0350007	6.91094e-12	1871	47.6116	HTATIP2.SeqId_7753_21.txt	HTATIP2	Keep	YES	NO
SeqId_7753_21	rs904184	Q9BUP3	#N/A	G	C	0.219669	-0.137852	0.0392231	0.000450987	1871	12.3389	HTATIP2.SeqId_7753_21.txt	HTATIP2	Keep	YES	NO
SeqId_7866_11	rs61751896	Q96LL9	missense	A	G	0.0392838	0.713207	0.0817893	6.02298e-18	1871	75.958	DNAJC30.SeqId_7866_11.txt	DNAJC30	Keep	YES	NO
SeqId_7928_183	rs7811214	O60507	#N/A	A	G	0.235436	-0.241967	0.0382531	3.15172e-10	1871	39.9682	TPST1.SeqId_7928_183.txt	TPST1	Keep	YES	NO
SeqId_7928_183	rs78221969	O60507	#N/A	T	C	0.0149653	0.613346	0.132398	3.86044e-06	1871	21.438	TPST1.SeqId_7928_183.txt	TPST1	Keep	YES	NO
SeqId_8006_12	rs1977683	Q9NXW2	#N/A	G	A	0.411545	-0.173991	0.0328738	1.34718e-07	1871	27.9827	DNAJB12.SeqId_8006_12.txt	DNAJB12	Keep	YES	NO
SeqId_8042_88	rs75486166	Q5DT21	#N/A	G	A	0.0483699	0.56583	0.0756359	1.1289e-13	1871	55.9051	SPINK9.SeqId_8042_88.txt	SPINK9	Keep	YES	NO
SeqId_8042_88	rs1368303	Q5DT21	#N/A	G	A	0.41395	0.228274	0.0328041	4.73414e-12	1871	48.3718	SPINK9.SeqId_8042_88.txt	SPINK9	Keep	YES	NO
SeqId_8219_14	rs235636	O60844	missense	A	G	0.478888	-0.83616	0.0264598	5.73129e-176	1871	997.565	ZG16.SeqId_8219_14.txt	ZG16	Keep	YES	NO
SeqId_8219_14	rs235629	O60844	#N/A	C	G	0.260289	0.14985	0.0373181	6.16724e-05	1871	16.1068	ZG16.SeqId_8219_14.txt	ZG16	Keep	YES	NO
SeqId_8219_14	rs12919578	O60844	#N/A	G	A	0.31427	0.139251	0.0353443	8.45291e-05	1871	15.5058	ZG16.SeqId_8219_14.txt	ZG16	Keep	YES	NO
SeqId_8219_14	rs112766677	O60844	#N/A	T	C	0.133886	0.744202	0.0443731	6.43111e-59	1871	280.981	ZG16.SeqId_8219_14.txt	ZG16	Keep	YES	NO
SeqId_8252_2	rs4239275	Q6P988	#N/A	C	T	0.449225	0.18788	0.0326101	9.73481e-09	1871	33.1583	NOTUM.SeqId_8252_2.txt	NOTUM	Keep	YES	NO
SeqId_8325_37	rs1800759	P08319	#N/A	G	T	0.224746	0.398258	0.0378232	3.16378e-25	1871	110.751	ADH4.SeqId_8325_37.txt	ADH4	Keep	YES	NO
SeqId_8325_37	rs6815947	P08319	#N/A	T	C	0.056387	0.232313	0.0695538	0.00085412	1871	11.144	ADH4.SeqId_8325_37.txt	ADH4	Keep	YES	NO
SeqId_8358_30	rs7894367	P30048	#N/A	A	G	0.47969	0.169035	0.0321358	1.60572e-07	1871	27.6383	PRDX3.SeqId_8358_30.txt	PRDX3	Keep	YES	NO
SeqId_8358_30	rs9651422	P30048	#N/A	T	C	0.0526456	-0.408436	0.073011	2.54424e-08	1871	31.2613	PRDX3.SeqId_8358_30.txt	PRDX3	Keep	YES	NO
SeqId_8376_25	rs73942398	P01229	missense	C	G	0.0398183	-0.37225	0.0830836	7.90039e-06	1871	20.0528	LHB.SeqId_8376_25.txt	LHB	Keep	YES	NO
SeqId_8376_25	rs45581438	P01229	missense	T	C	0.0646713	-0.509849	0.0662258	2.21272e-14	1871	59.2058	LHB.SeqId_8376_25.txt	LHB	Keep	YES	NO
SeqId_8458_111	rs1904350	P37840	#N/A	C	T	0.337253	0.252892	0.0335956	7.99383e-14	1871	56.6032	SNCA.SeqId_8458_111.txt	SNCA	Keep	YES	NO
SeqId_8660_5	rs144740096	Q9NRN5	missense	C	T	0.00908605	-2.09293	0.166048	5.08625e-35	1871	158.7	OLFML3.SeqId_8660_5.txt	OLFML3	Keep	YES	NO
SeqId_8687_26	rs1468245	Q9NUM4	#N/A	A	C	0.149653	0.216007	0.0454155	2.12345e-06	1871	22.5976	TMEM106B.SeqId_8687_26.txt	TMEM106B	Keep	YES	NO
SeqId_8687_26	rs5011438	Q9NUM4	missense	C	T	0.343934	0.327697	0.0331074	1.50661e-22	1871	97.8657	TMEM106B.SeqId_8687_26.txt	TMEM106B	Keep	YES	NO
SeqId_8874_53	rs1800209	O75503	missense	G	A	0.425174	-0.379498	0.031866	1.42501e-31	1871	141.677	CLN5.SeqId_8874_53.txt	CLN5	Keep	YES	NO
SeqId_8887_21	rs79515699	Q9Y266	#N/A	A	C	0.0836451	0.425788	0.0588345	6.66509e-13	1871	52.3189	NUDC.SeqId_8887_21.txt	NUDC	Keep	YES	NO
SeqId_8887_21	rs141181496	Q9Y266	#N/A	C	T	0.00935329	-0.847263	0.164599	2.9181e-07	1871	26.4678	NUDC.SeqId_8887_21.txt	NUDC	Keep	YES	NO
SeqId_8892_14	rs12041331	Q5VY43	#N/A	A	G	0.370123	-0.185779	0.0338095	4.44599e-08	1871	30.1614	PEAR1.SeqId_8892_14.txt	PEAR1	Keep	YES	NO
SeqId_8892_14	rs822433	Q5VY43	#N/A	C	T	0.234099	0.184666	0.038031	1.29957e-06	1871	23.5523	PEAR1.SeqId_8892_14.txt	PEAR1	Keep	YES	NO
SeqId_8894_80	rs10074768	Q99729	#N/A	G	A	0.288348	0.189327	0.0355416	1.11968e-07	1871	28.3457	HNRNPAB.SeqId_8894_80.txt	HNRNPAB	Keep	YES	NO
SeqId_9026_40	rs4566751	Q6UX41	#N/A	T	C	0.266168	-0.402909	0.0349866	1.07134e-29	1871	132.479	BTNL8.SeqId_9026_40.txt	BTNL8	Keep	YES	NO
SeqId_9038_12	rs34686244	O76095	missense	A	G	0.0681454	-0.427252	0.0642612	3.86995e-11	1871	44.1577	JTB.SeqId_9038_12.txt	JTB	Keep	YES	NO
SeqId_9038_12	rs140379992	O76095	#N/A	A	T	0.0272582	-0.461005	0.100156	4.44703e-06	1871	21.1638	JTB.SeqId_9038_12.txt	JTB	Keep	YES	NO
SeqId_9078_207	rs6983952	Q13884	#N/A	A	C	0.440941	0.355696	0.031275	4.9987e-29	1871	129.211	SNTB1.SeqId_9078_207.txt	SNTB1	Keep	YES	NO
SeqId_9234_8	rs76883050	Q9GZX9	#N/A	C	T	0.122394	-0.285163	0.0490392	7.11585e-09	1871	33.7781	TWSG1.SeqId_9234_8.txt	TWSG1	Keep	YES	NO
SeqId_9257_14	rs73333812	Q9BSH4	missense	G	A	0.0456975	-0.715441	0.0759274	1.25051e-20	1871	88.6923	TACO1.SeqId_9257_14.txt	TACO1	Keep	YES	NO
SeqId_9263_57	rs12282107	Q9HAT2	missense	C	T	0.234901	-0.296491	0.0380507	1.08577e-14	1871	60.6503	SIAE.SeqId_9263_57.txt	SIAE	Keep	YES	NO
SeqId_9288_7	rs3731754	Q9Y680	#N/A	C	G	0.488509	-0.667761	0.029061	4.12886e-103	1871	527.42	FKBP7.SeqId_9288_7.txt	FKBP7	Keep	YES	NO
SeqId_9288_7	rs10173183	Q9Y680	#N/A	T	C	0.23891	0.393486	0.0368024	6.14182e-26	1871	114.194	FKBP7.SeqId_9288_7.txt	FKBP7	Keep	YES	NO
SeqId_9294_45	rs55779591	P55001	#N/A	C	T	0.493319	0.229902	0.032146	1.22386e-12	1871	51.0937	MFAP2.SeqId_9294_45.txt	MFAP2	Keep	YES	NO
SeqId_9294_45	rs2235932	P55001	#N/A	T	C	0.279797	0.327555	0.0361738	3.34158e-19	1871	81.906	MFAP2.SeqId_9294_45.txt	MFAP2	Keep	YES	NO
SeqId_9297_12	rs2569754	Q7Z7M8	missense	A	G	0.169428	-0.86867	0.0388902	3.77344e-98	1871	498.385	B3GNT8.SeqId_9297_12.txt	B3GNT8	Keep	YES	NO
SeqId_9297_12	rs182807550	Q7Z7M8	#N/A	A	T	0.0128274	-0.711152	0.145198	1.05254e-06	1871	23.9629	B3GNT8.SeqId_9297_12.txt	B3GNT8	Keep	YES	NO
SeqId_9297_12	rs284661	Q7Z7M8	#N/A	T	C	0.444415	0.13047	0.0325089	6.22207e-05	1871	16.0899	B3GNT8.SeqId_9297_12.txt	B3GNT8	Keep	YES	NO
SeqId_9312_8	rs138186085	P25311	missense	A	G	0.0130946	-0.883347	0.140247	3.73762e-10	1871	39.6288	AZGP1.SeqId_9312_8.txt	AZGP1	Keep	YES	NO
SeqId_9312_8	rs2525550	P25311	#N/A	T	C	0.219401	-0.404026	0.0388736	1.22948e-24	1871	107.906	AZGP1.SeqId_9312_8.txt	AZGP1	Keep	YES	NO
SeqId_9312_8	rs78106062	P25311	#N/A	T	A	0.0309995	-0.531946	0.0924502	1.01707e-08	1871	33.0716	AZGP1.SeqId_9312_8.txt	AZGP1	Keep	YES	NO
SeqId_9313_27	rs8063808	P23435	#N/A	A	G	0.450027	-0.248995	0.0319361	1.04773e-14	1871	60.723	CBLN1.SeqId_9313_27.txt	CBLN1	Keep	YES	NO
SeqId_9313_27	rs75783420	P23435	#N/A	A	G	0.0601283	-0.510721	0.0676191	6.6193e-14	1871	56.9855	CBLN1.SeqId_9313_27.txt	CBLN1	Keep	YES	NO
SeqId_9313_27	rs12597905	P23435	#N/A	G	T	0.393907	-0.871196	0.0268818	3.1851e-183	1871	1049.18	CBLN1.SeqId_9313_27.txt	CBLN1	Keep	YES	NO
SeqId_9313_27	rs75547844	P23435	#N/A	G	A	0.0125601	1.471	0.143658	5.58996e-24	1871	104.737	CBLN1.SeqId_9313_27.txt	CBLN1	Keep	YES	NO
SeqId_9314_9	rs7258724	Q15238	#N/A	A	G	0.442277	0.407042	0.0306555	1.62785e-38	1871	176.115	PSG5.SeqId_9314_9.txt	PSG5	Keep	YES	NO
SeqId_9314_9	rs8105068	Q15238	#N/A	A	G	0.0171032	1.25913	0.123727	1.03292e-23	1871	103.454	PSG5.SeqId_9314_9.txt	PSG5	Keep	YES	NO
SeqId_9314_9	rs12460142	Q15238	#N/A	A	G	0.0133618	0.843129	0.139036	1.60158e-09	1871	36.7341	PSG5.SeqId_9314_9.txt	PSG5	Keep	YES	NO
SeqId_9314_9	rs2214611	Q15238	#N/A	C	T	0.231427	0.34389	0.037686	1.80203e-19	1871	83.1792	PSG5.SeqId_9314_9.txt	PSG5	Keep	YES	NO
SeqId_9335_28	rs8109664	Q00887	#N/A	A	C	0.2031	-0.326021	0.0401189	7.95678e-16	1871	65.9673	PSG9.SeqId_9335_28.txt	PSG9	Keep	YES	NO
SeqId_9337_43	rs78145257	P20366	#N/A	A	G	0.194281	-0.264807	0.0405248	8.20941e-11	1871	42.6533	TAC1.SeqId_9337_43.txt	TAC1	Keep	YES	NO
SeqId_9337_43	rs6465595	P20366	#N/A	A	G	0.275788	-0.163267	0.0362754	7.18846e-06	1871	20.2352	TAC1.SeqId_9337_43.txt	TAC1	Keep	YES	NO
SeqId_9337_43	rs10250770	P20366	#N/A	G	A	0.176911	0.204214	0.0422025	1.41275e-06	1871	23.39	TAC1.SeqId_9337_43.txt	TAC1	Keep	YES	NO
SeqId_9341_1	rs10791660	Q9GZP0	#N/A	A	C	0.155799	-0.327005	0.0446316	3.49049e-13	1871	53.624	PDGFD.SeqId_9341_1.txt	PDGFD	Keep	YES	NO
SeqId_9341_1	rs10895571	Q9GZP0	#N/A	C	T	0.333511	-0.126655	0.035	0.000303932	1871	13.0811	PDGFD.SeqId_9341_1.txt	PDGFD	Keep	YES	NO
SeqId_9341_1	rs6591059	Q9GZP0	#N/A	G	A	0.483164	-0.191709	0.0321716	3.02661e-09	1871	35.4711	PDGFD.SeqId_9341_1.txt	PDGFD	Keep	YES	NO
SeqId_9341_1	rs7119186	Q9GZP0	#N/A	T	G	0.172368	-0.206061	0.0429553	1.73733e-06	1871	22.9876	PDGFD.SeqId_9341_1.txt	PDGFD	Keep	YES	NO
SeqId_9341_1	rs79857756	Q9GZP0	#N/A	T	G	0.142437	-0.196126	0.0470397	3.19406e-05	1871	17.3651	PDGFD.SeqId_9341_1.txt	PDGFD	Keep	YES	NO
SeqId_9359_9	rs1214748	Q6UY11	#N/A	A	G	0.493586	-0.341128	0.0315947	2.09981e-26	1871	116.451	DLK2.SeqId_9359_9.txt	DLK2	Keep	YES	NO
SeqId_9359_9	rs9472228	Q6UY11	#N/A	G	A	0.415019	-0.13824	0.0325431	2.26368e-05	1871	18.0254	DLK2.SeqId_9359_9.txt	DLK2	Keep	YES	NO
SeqId_9360_33	rs305650	O43854	#N/A	T	A	0.0411545	0.591589	0.081187	4.66205e-13	1871	53.0399	EDIL3.SeqId_9360_33.txt	EDIL3	Keep	YES	NO
SeqId_9368_64	rs75510138	Q9HBL6	#N/A	A	G	0.118653	0.313985	0.0495219	2.86765e-10	1871	40.1568	LRTM1.SeqId_9368_64.txt	LRTM1	Keep	YES	NO
SeqId_9368_64	rs11541701	Q9HBL6	#N/A	A	C	0.0171032	0.71107	0.12604	1.94219e-08	1871	31.7939	LRTM1.SeqId_9368_64.txt	LRTM1	Keep	YES	NO
SeqId_9380_2	rs7904738	Q9BX93	#N/A	G	C	0.489578	0.207093	0.0326295	2.75201e-10	1871	40.2388	PLA2G12B.SeqId_9380_2.txt	PLA2G12B	Keep	YES	NO
SeqId_9762_14	rs10415373	P50552	missense	A	G	0.0334046	-0.989069	0.0880564	2.24568e-28	1871	126.028	VASP.SeqId_9762_14.txt	VASP	Keep	YES	NO
SeqId_9816_37	rs2577419	Q96CN7	#N/A	A	G	0.398985	0.211457	0.0327342	1.33338e-10	1871	41.6847	ISOC1.SeqId_9816_37.txt	ISOC1	Keep	YES	NO
SeqId_9816_37	rs13181669	Q96CN7	#N/A	G	C	0.252539	0.181907	0.03793	1.74817e-06	1871	22.9757	ISOC1.SeqId_9816_37.txt	ISOC1	Keep	YES	NO
SeqId_9834_62	rs2066702	P00325	missense	A	G	0.207643	-0.282436	0.0399871	2.28677e-12	1871	49.8352	ADH1B.SeqId_9834_62.txt	ADH1B	Keep	YES	NO
SeqId_9846_32	rs2445432	P52566	#N/A	G	A	0.227418	0.181558	0.039034	3.53003e-06	1871	21.6113	ARHGDIB.SeqId_9846_32.txt	ARHGDIB	Keep	YES	NO
SeqId_9846_32	rs11056370	P52566	#N/A	G	A	0.374666	0.153149	0.0330582	3.8581e-06	1871	21.439	ARHGDIB.SeqId_9846_32.txt	ARHGDIB	Keep	YES	NO
SeqId_9886_28	rs1805377	Q13426	#N/A	A	G	0.441742	0.257844	0.032538	3.90388e-15	1871	62.7289	XRCC4.SeqId_9886_28.txt	XRCC4	Keep	YES	NO
SeqId_9886_28	rs28383138	Q13426	missense	G	C	0.0296633	-0.69059	0.0955476	7.12592e-13	1871	52.1839	XRCC4.SeqId_9886_28.txt	XRCC4	Keep	YES	NO
SeqId_9960_2	rs112159013	Q92609	#N/A	C	T	0.29209	-0.168633	0.035557	2.26978e-06	1871	22.4683	TBC1D5.SeqId_9960_2.txt	TBC1D5	Keep	YES	NO
SeqId_9995_6	rs10851465	P33316	#N/A	C	T	0.423036	0.184611	0.0323193	1.29564e-08	1871	32.5932	DUT.SeqId_9995_6.txt	DUT	Keep	YES	NO
