# Supplementary material for: Proteome-wide Mendelian randomization in global biobank meta-analysis reveals multi-ancestry drug targets for common diseases
Source: Cell Genom. 2022 Oct 12;2(11):100195. doi: 10.1016/j.xgen.2022.100195 (PMC9646482; doi:10.1016/j.xgen.2022.100195)
Supplement: Table S14. Trans-ancestry pQTLs identified in the shared protein regions, related to STAR Methods [file mmc14.xlsx]

## Sheet: ST14.trans-ancestry-pQTL
Table S14. Trans-ancestry pQTLs been identified in the shared protein regions, related to STAR method
SOMAmerID	proxy_SNP	LD_with_proxy	Conditional independent cis-SNP	Effect_allele	Other_allele	Effect_allele_freq	BETA	SE	P	N	SOMAmerID	SNP	Effect_allele	Other_allele	Effect_allele_freq	BETA	SE	P	N	Proxy	AFR_lead
SeqId_10037_98	#N/A	#N/A	rs10221457	A	G	0.218217	0.732475	0.0181371	1e-200	7213	SeqId_10037_98	rs10221457	A	G	0.163816	0.169361	0.0437259	0.000111098	1871	NO	NO
SeqId_10037_98	#N/A	#N/A	rs2054191	T	C	0.100721	0.81191	0.0257117	1e-200	7213	SeqId_10037_98	rs2054191	T	C	0.0518439	0.386813	0.0723546	1.00903e-07	1871	NO	NO
SeqId_10037_98	#N/A	#N/A	rs2124908	C	A	0.0555941	0.756361	0.0350368	3.3104e-100	7213	SeqId_10037_98	rs2124908	C	A	0.010155	0.89289	0.162476	4.43055e-08	1871	NO	NO
SeqId_10037_98	#N/A	#N/A	rs3826667	C	T	0.151671	1.09898	0.0192159	1e-200	7213	SeqId_10037_98	rs3826667	C	T	0.0502405	1.09002	0.071185	5.95703e-50	1871	NO	NO
SeqId_10088_37	rs8191469_T_G	0.0482255	rs112609821	T	C	0.0129627	-0.429479	0.0735006	5.34349e-09	7213	SeqId_10088_37	rs112609821	T	C	0.0256547	-0.701676	0.0990777	2.00266e-12	1871	NO	YES
SeqId_10088_37	#N/A	#N/A	rs8191469	T	G	0.0612782	-0.232106	0.0343942	1.61072e-11	7213	SeqId_10088_37	rs8191469	T	G	0.1248	-0.464656	0.0486414	3.80687e-21	1871	NO	NO
SeqId_10339_48	No data	No data	rs2239163	C	G	0.719534	-0.191072	0.0184919	7.46507e-25	7213	SeqId_10339_48	rs2239163	C	G	0.466328	-0.172743	0.0322181	9.26848e-08	1871	NO	YES
SeqId_10339_48	#N/A	#N/A	rs2886400	T	A	0.284625	0.196215	0.0183676	1.93259e-26	7213	SeqId_10339_48	rs2886400	T	A	0.203634	0.796366	0.249093	6.61464e-10	1871	NO	NO
SeqId_10346_5	#N/A	#N/A	rs957971	C	G	0.345695	-0.435624	0.0167392	8.75702e-143	7213	SeqId_10346_5	rs957971	C	G	0.221005	0.778995	-0.464872	2.54302e-33	1871	NO	NO
SeqId_10391_1	#N/A	#N/A	rs10889333	A	G	0.331623	-0.338714	0.0170417	1.25783e-85	7213	SeqId_10391_1	rs10889333	A	G	0.346873	-0.298044	0.033878	3.11173e-18	1871	NO	NO
SeqId_10419_1	#N/A	#N/A	rs2685422	A	G	0.291557	-0.261514	0.0181057	1.22322e-46	7213	SeqId_10419_1	rs2685422	A	G	0.279797	-0.135288	0.0356191	0.000150422	1871	NO	NO
SeqId_10440_26	#N/A	#N/A	rs4936784	A	C	0.300984	-0.423132	0.0172748	2.42666e-127	7213	SeqId_10440_26	rs4936784	A	C	0.109567	-0.201315	0.0521603	0.000117458	1871	NO	NO
SeqId_10440_26	rs4936784_A_C	0.557916	rs878296	C	T	0.555247	0.441478	0.0157708	8.70288e-164	7213	SeqId_10440_26	rs878296	C	T	0.191342	0.267102	0.0409601	8.96011e-11	1871	NO	YES
SeqId_10442_1	#N/A	#N/A	rs4806666	T	C	0.456606	-0.828323	0.0135104	1e-200	7213	SeqId_10442_1	rs4806666	T	C	0.156601	-0.905862	0.0401725	8.69388e-100	1871	NO	NO
SeqId_10445_20	#N/A	#N/A	rs2471960	A	G	0.291765	0.0686182	0.0182693	0.000174064	7213	SeqId_10445_20	rs2471960	A	G	0.481293	0.518707	-0.217172	2.67163e-11	1871	NO	NO
SeqId_10445_20	#N/A	#N/A	rs2736158	C	G	0.026272	-0.990709	0.051454	1.33636e-80	7213	SeqId_10445_20	rs2736158	C	G	0.125869	-0.918078	0.0441264	1.20692e-86	1871	NO	NO
SeqId_10445_20	#N/A	#N/A	rs2856448	A	G	0.497851	0.150613	0.016571	1.27199e-19	7213	SeqId_10445_20	rs2856448	A	G	0.467664	0.532336	0.157933	1.66963e-06	1871	NO	NO
SeqId_10451_11	#N/A	#N/A	rs28450126	A	G	0.121309	-0.392468	0.0250927	2.9715e-54	7213	SeqId_10451_11	rs28450126	A	G	0.355158	-0.392411	0.0327843	7.26419e-32	1871	NO	NO
SeqId_10451_11	#N/A	#N/A	rs4802517	C	T	0.358866	-0.216686	0.0171964	5.01039e-36	7213	SeqId_10451_11	rs4802517	C	T	0.331374	0.668626	-0.149676	1.22749e-05	1871	NO	NO
SeqId_10512_13	#N/A	#N/A	rs2075936	G	A	0.45827	-0.677692	0.0145757	1e-200	7213	SeqId_10512_13	rs2075936	G	A	0.237841	-0.652377	0.0349637	2.19175e-71	1871	NO	NO
SeqId_10558_26	#N/A	#N/A	rs12869456	T	A	0.11202	-0.330511	0.0263017	7.68068e-36	7213	SeqId_10558_26	rs12869456	T	A	0.0622662	-0.267777	0.0670917	6.82766e-05	1871	NO	NO
SeqId_10558_26	rs8000565_T_A	0.574617	rs1409033	T	C	0.215722	0.274247	0.0199498	1.82039e-42	7213	SeqId_10558_26	rs1409033	T	C	0.390433	0.168732	0.0325332	2.37545e-07	1871	NO	YES
SeqId_10558_26	#N/A	#N/A	rs4884715	A	C	0.49286	0.265111	0.0163785	6.52479e-58	7213	SeqId_10558_26	rs4884715	A	C	0.43132	0.56868	0.272612	3.14206e-17	1871	NO	NO
SeqId_10558_26	#N/A	#N/A	rs4884716	A	G	0.462013	-0.237918	0.0164437	8.61505e-47	7213	SeqId_10558_26	rs4884716	A	G	0.289417	-0.247555	0.0357431	5.93481e-12	1871	NO	NO
SeqId_10558_26	#N/A	#N/A	rs8000565	T	A	0.137391	0.371692	0.0237965	4.09848e-54	7213	SeqId_10558_26	rs8000565	T	A	0.442811	0.210898	0.0324125	9.83888e-11	1871	NO	NO
SeqId_10612_18	#N/A	#N/A	rs10250685	G	A	0.279565	-0.103275	0.0184744	2.35118e-08	7213	SeqId_10612_18	rs10250685	G	A	0.4062	-0.104735	0.0328369	0.00144863	1871	NO	NO
SeqId_10620_21	#N/A	#N/A	rs10821609	A	G	0.0881741	0.276574	0.0293314	5.452e-21	7213	SeqId_10620_21	rs10821609	A	G	0.0761625	0.358782	0.060756	4.17178e-09	1871	NO	NO
SeqId_10620_21	#N/A	#N/A	rs11593319	A	C	0.0546929	0.382179	0.0364587	1.58501e-25	7213	SeqId_10620_21	rs11593319	A	C	0.00935329	0.580059	0.169991	0.0006579	1871	NO	NO
SeqId_10620_21	#N/A	#N/A	rs12569640	T	G	0.132123	-0.41789	0.0239177	5.53353e-67	7213	SeqId_10620_21	rs12569640	T	G	0.0299305	-0.40771	0.0942551	1.6014e-05	1871	NO	NO
SeqId_10620_21	#N/A	#N/A	rs2446707	T	C	0.406488	-0.435369	0.0163598	6.34526e-149	7213	SeqId_10620_21	rs2446707	T	C	0.184126	0.815874	-0.165313	6.06926e-05	1871	NO	NO
SeqId_10620_21	#N/A	#N/A	rs67750602	G	T	0.116248	0.379786	0.025362	6.02729e-50	7213	SeqId_10620_21	rs67750602	G	T	0.342865	0.356192	0.0341948	9.76221e-25	1871	NO	NO
SeqId_10620_21	#N/A	#N/A	rs7076948	G	A	0.300707	-0.194602	0.0177025	6.87697e-28	7213	SeqId_10620_21	rs7076948	G	A	0.333511	0.666489	0.203796	4.51071e-09	1871	NO	NO
SeqId_10620_21	#N/A	#N/A	rs71502415	T	C	0.104533	-0.397481	0.0269834	2.06187e-48	7213	SeqId_10620_21	rs71502415	T	C	0.0219134	-0.494098	0.108171	5.25133e-06	1871	NO	NO
SeqId_10627_87	#N/A	#N/A	rs61349706	C	A	0.0538611	0.405966	0.0365082	1.71057e-28	7213	SeqId_10627_87	rs61349706	C	A	0.200428	0.367395	0.04086	5.82349e-19	1871	NO	NO
SeqId_10630_5	#N/A	#N/A	rs10437608	G	A	0.459448	-0.29862	0.0162557	1.07184e-73	7213	SeqId_10630_5	rs10437608	G	A	0.381614	0.618386	-0.346772	3.38956e-25	1871	NO	NO
SeqId_10666_7	#N/A	#N/A	rs28654239	C	G	0.0255095	-0.374399	0.0525653	1.1619e-12	7213	SeqId_10666_7	rs28654239	C	G	0.207108	-0.260133	0.0400794	1.09346e-10	1871	NO	NO
SeqId_10666_7	rs28654239_C_G	0.00384097	rs761057	T	C	0.108346	0.693665	0.0254379	6.46969e-156	7213	SeqId_10666_7	rs761057	T	C	0.0363442	0.664331	0.0849125	8.51071e-15	1871	NO	YES
SeqId_10672_75	#N/A	#N/A	rs1130866	G	A	0.481492	0.513397	0.0154753	1e-200	7213	SeqId_10672_75	rs1130866	G	A	0.261358	0.408849	0.0366018	4.32822e-28	1871	NO	NO
SeqId_10714_7	rs4362	0.956	rs4353	G	A	0.47144	-0.745995	0.0139962	1e-200	7213	SeqId_10714_7	rs4353	G	A	0.407536	-0.547791	0.0307267	8.80984e-66	1871	NO	NO
SeqId_10714_7	rs4353_G_A	0.0437948	rs4354	T	C	0.0244697	0.3958	0.0538825	2.27299e-13	7213	SeqId_10714_7	rs4354	T	C	0.147247	0.165534	0.0462979	0.000358572	1871	NO	YES
SeqId_10737_96	#N/A	#N/A	rs316343	C	T	0.454873	-0.305071	0.0162848	1.69188e-76	7213	SeqId_10737_96	rs316343	C	T	0.330305	0.669695	-0.203452	5.95957e-09	1871	NO	NO
SeqId_10754_113	#N/A	#N/A	rs6777956	T	C	0.247678	-0.360074	0.0189263	8.79224e-79	7213	SeqId_10754_113	rs6777956	T	C	0.198557	-0.186523	0.0419347	9.17958e-06	1871	NO	NO
SeqId_10754_113	#N/A	#N/A	rs6782813	T	C	0.0501178	0.479822	0.0374035	2.90379e-37	7213	SeqId_10754_113	rs6782813	T	C	0.47675	0.477375	0.0307603	3.48558e-51	1871	NO	NO
SeqId_10754_113	rs6782813_T_C	0.221148	rs7644362	A	G	0.832455	-0.786651	0.0204382	6.10869e-295	7213	SeqId_10754_113	rs7644362	A	G	0.395243	-0.58801	0.030864	4.26523e-74	1871	NO	YES
SeqId_10781_19	No data	No data	rs4804790	T	G	0.073825	0.574206	0.0309207	3.11136e-75	7213	SeqId_10781_19	rs4804790	T	G	0.0138963	0.664782	0.136988	1.31796e-06	1871	NO	YES
SeqId_10800_15	rs634552_T_G	0.0832894	rs589203	T	C	0.303688	-0.119848	0.0178372	1.96948e-11	7213	SeqId_10800_15	rs589203	T	C	0.329236	-0.27742	0.0337785	3.98134e-16	1871	NO	YES
SeqId_10800_15	#N/A	#N/A	rs599816	G	A	0.462152	-0.218504	0.0165039	1.49652e-39	7213	SeqId_10800_15	rs599816	G	A	0.160877	-0.275602	0.0442204	5.66078e-10	1871	NO	NO
SeqId_10800_15	#N/A	#N/A	rs634552	T	G	0.135034	0.200927	0.0242778	1.50242e-16	7213	SeqId_10800_15	rs634552	T	G	0.378407	0.309012	0.0323033	3.36791e-21	1871	NO	NO
SeqId_10816_150	#N/A	#N/A	rs2405442	T	C	0.31055	1.09033	0.0125717	1e-200	7213	SeqId_10816_150	rs2405442	T	C	0.130946	1.20531	0.0396076	1.48686e-165	1871	NO	NO
SeqId_10816_150	#N/A	#N/A	rs2734895	T	C	0.314016	0.771529	0.0155052	1e-200	7213	SeqId_10816_150	rs2734895	T	C	0.13442	1.01164	0.0426635	6.95509e-109	1871	NO	NO
SeqId_10818_36	#N/A	#N/A	rs1050239	A	G	0.231318	-0.613896	0.0183768	1e-200	7213	SeqId_10818_36	rs1050239	A	G	0.141903	-0.345298	0.0459918	9.25521e-14	1871	NO	NO
SeqId_10818_36	#N/A	#N/A	rs11040888	A	G	0.289824	-0.455212	0.0174756	4.92138e-143	7213	SeqId_10818_36	rs11040888	A	G	0.386959	-0.164911	0.0333295	8.17539e-07	1871	NO	NO
SeqId_10832_24	#N/A	#N/A	rs113222817	G	T	0.0383336	-1.52386	0.0395195	1e-200	7213	SeqId_10832_24	rs113222817	G	T	0.0184393	-1.42517	0.116196	2.5626e-33	1871	NO	NO
SeqId_10847_1	#N/A	#N/A	rs515373	A	G	0.483363	0.132078	0.0168179	4.63513e-15	7213	SeqId_10847_1	rs515373	A	G	0.473811	0.526189	0.254655	6.02466e-15	1871	NO	NO
SeqId_10847_1	#N/A	#N/A	rs79814342	A	T	0.0286289	0.273644	0.0495532	3.46394e-08	7213	SeqId_10847_1	rs79814342	A	T	0.163549	0.150562	0.044209	0.00067392	1871	NO	NO
SeqId_10851_77	#N/A	#N/A	rs58237134	A	C	0.19146	0.13775	0.0209942	5.70244e-11	7213	SeqId_10851_77	rs58237134	A	C	0.165954	0.205666	0.0435269	2.47239e-06	1871	NO	NO
SeqId_10851_77	#N/A	#N/A	rs654692	T	C	0.287259	-1.02763	0.0139485	1e-200	7213	SeqId_10851_77	rs654692	T	C	0.27365	0.72635	-0.895499	1.92178e-159	1871	NO	NO
SeqId_10903_50	#N/A	#N/A	rs35082231	T	C	0.238805	0.331815	0.0191465	5.94491e-66	7213	SeqId_10903_50	rs35082231	T	C	0.066542	0.28826	0.0658653	1.27257e-05	1871	NO	NO
SeqId_10907_116	rs7104201_C_A	0.275837	rs1793796	T	C	0.240885	-0.273059	0.0190471	5.56036e-46	7213	SeqId_10907_116	rs1793796	T	C	0.432122	-0.164585	0.0325558	4.71307e-07	1871	NO	YES
SeqId_10907_116	#N/A	#N/A	rs2511781	T	C	0.426244	0.580882	0.0154397	1e-200	7213	SeqId_10907_116	rs2511781	T	C	0.183592	0.184917	0.0426022	1.49728e-05	1871	NO	NO
SeqId_10907_116	#N/A	#N/A	rs7104201	C	A	0.393387	-0.399519	0.0163787	2.41265e-126	7213	SeqId_10907_116	rs7104201	C	A	0.478354	0.521646	-0.191742	3.46728e-09	1871	NO	NO
SeqId_10907_116	rs2511781_T_C	0.306831	rs7106443	G	A	0.41751	-0.471229	0.0159682	8.43914e-181	7213	SeqId_10907_116	rs7106443	G	A	0.3279	-0.195232	0.0341348	1.24163e-08	1871	NO	YES
SeqId_10916_44	#N/A	#N/A	rs10183731	G	A	0.408152	0.633139	0.0154412	1e-200	7213	SeqId_10916_44	rs10183731	G	A	0.199626	0.249554	0.0412088	1.68441e-09	1871	NO	NO
SeqId_10916_44	#N/A	#N/A	rs116366652	T	A	0.104741	-0.528519	0.0265675	8.97214e-86	7213	SeqId_10916_44	rs116366652	T	A	0.0184393	-0.490912	0.118513	3.59225e-05	1871	NO	NO
SeqId_10916_44	#N/A	#N/A	rs12692578	C	T	0.237627	0.43892	0.0188715	1.9149e-115	7213	SeqId_10916_44	rs12692578	C	T	0.130144	0.20168	0.0488779	3.84981e-05	1871	NO	NO
SeqId_10916_44	#N/A	#N/A	rs144403366	T	C	0.181201	0.664969	0.0201833	1e-200	7213	SeqId_10916_44	rs144403366	T	C	0.091395	0.270276	0.0566455	1.97184e-06	1871	NO	NO
SeqId_10916_44	No data	No data	rs4665139	T	G	0.505892	-0.747809	0.0141132	1e-300	7213	SeqId_10916_44	rs4665139	T	G	0.102084	-0.496576	0.0515513	1.81795e-21	1871	NO	YES
SeqId_10924_258	No data	No data	rs8079619	T	C	0.230279	0.250016	0.0197372	2.18928e-36	7213	SeqId_10924_258	rs8079619	T	C	0.207376	0.215112	0.0393074	5.03422e-08	1871	NO	YES
SeqId_10938_13	#N/A	#N/A	rs60612523	G	A	0.0165673	0.719383	0.0646546	1.5891e-28	7213	SeqId_10938_13	rs60612523	G	A	0.200962	0.511355	0.0385645	2.03231e-38	1871	NO	NO
SeqId_10974_20	#N/A	#N/A	rs2216653	A	G	0.265909	0.30192	0.018414	2.38937e-59	7213	SeqId_10974_20	rs2216653	A	G	0.393907	0.606093	0.137155	4.12598e-05	1871	NO	NO
SeqId_10974_20	rs2216653_A_G	0.276752	rs4705259	G	T	0.437474	0.0980662	0.0167184	4.66828e-09	7213	SeqId_10974_20	rs4705259	G	T	0.506948	0.142191	0.0321929	1.0589e-05	1871	NO	YES
SeqId_10977_55	rs11258263_A_G	0.475288	rs10752290	A	G	0.73825	-0.172764	0.0187461	3.97511e-20	7213	SeqId_10977_55	rs10752290	A	G	0.47675	-0.242237	0.0322339	8.77613e-14	1871	NO	YES
SeqId_10977_55	#N/A	#N/A	rs11258263	A	G	0.304104	0.160935	0.0179597	4.04195e-19	7213	SeqId_10977_55	rs11258263	A	G	0.392838	0.19132	0.0334135	1.19675e-08	1871	NO	NO
SeqId_10977_55	#N/A	#N/A	rs11258285	G	C	0.0580896	-0.188909	0.0352633	8.71776e-08	7213	SeqId_10977_55	rs11258285	G	C	0.100481	-0.232575	0.0537341	1.58236e-05	1871	NO	NO
SeqId_10977_55	#N/A	#N/A	rs2093847	T	C	0.101622	-0.499432	0.0271413	6.20939e-74	7213	SeqId_10977_55	rs2093847	T	C	0.02031	-0.594319	0.114638	2.40269e-07	1871	NO	NO
SeqId_10977_55	#N/A	#N/A	rs533555	C	T	0.165119	-0.247956	0.0221791	8.82704e-29	7213	SeqId_10977_55	rs533555	C	T	0.245858	-0.128949	0.0381604	0.000742082	1871	NO	NO
SeqId_11102_22	#N/A	#N/A	rs2298069	T	C	0.140094	-0.272039	0.02372	3.45493e-30	7213	SeqId_11102_22	rs2298069	T	C	0.191074	-0.264696	0.0409769	1.33472e-10	1871	NO	NO
SeqId_11102_22	rs2298069_T_C	0.537283	rs3009188	C	G	0.21482	-0.198146	0.020057	7.15856e-23	7213	SeqId_11102_22	rs3009188	C	G	0.336451	-0.306163	0.0336235	2.14127e-19	1871	NO	YES
SeqId_11102_22	#N/A	#N/A	rs3009198	G	A	0.204977	0.157331	0.0204583	1.66274e-14	7213	SeqId_11102_22	rs3009198	G	A	0.163014	0.154777	0.0429703	0.000324098	1871	NO	NO
SeqId_11103_24	#N/A	#N/A	rs2908201	G	A	0.267711	-0.789329	0.0164177	1e-200	7213	SeqId_11103_24	rs2908201	G	A	0.357563	0.642437	-0.29153	5.86107e-18	1871	NO	NO
SeqId_11103_24	#N/A	#N/A	rs59882870	A	G	0.156246	0.507534	0.0219243	2.01945e-114	7213	SeqId_11103_24	rs59882870	A	G	0.140834	0.317642	0.0456779	4.89173e-12	1871	NO	NO
SeqId_11104_13	#N/A	#N/A	rs10399931	T	C	0.246569	0.0941499	0.0193499	1.16495e-06	7213	SeqId_11104_13	rs10399931	T	C	0.296366	-0.388767	0.0342215	5.73392e-29	1871	NO	NO
SeqId_11104_13	#N/A	#N/A	rs12409713	C	G	0.0169832	0.387477	0.0648265	2.37909e-09	7213	SeqId_11104_13	rs12409713	C	G	0.0919294	-0.20728	0.0563038	0.000238487	1871	NO	NO
SeqId_11104_13	#N/A	#N/A	rs1538372	A	G	0.336337	0.468824	0.0168238	2.12673e-162	7213	SeqId_11104_13	rs1538372	A	G	0.283004	-0.155692	0.0365192	2.11485e-05	1871	NO	NO
SeqId_11104_13	#N/A	#N/A	rs2297838	A	C	0.148898	0.884408	0.0210202	1e-200	7213	SeqId_11104_13	rs2297838	A	C	0.475414	0.524586	0.574667	1.2083e-74	1871	NO	NO
SeqId_11104_13	#N/A	#N/A	rs872129	G	A	0.103632	0.20071	0.0271367	1.5589e-13	7213	SeqId_11104_13	rs872129	G	A	0.285409	-0.215066	0.0356593	1.95737e-09	1871	NO	NO
SeqId_11104_13	#N/A	#N/A	rs903357	G	A	0.480591	0.810116	0.0136925	1e-200	7213	SeqId_11104_13	rs903357	G	A	0.198557	0.801443	0.641161	9.55784e-60	1871	NO	NO
SeqId_11109_56	No data	No data	rs2781266	C	T	0.66803	-0.142659	0.0176906	8.5713e-16	7213	SeqId_11109_56	rs2781266	C	T	0.486104	-0.163851	0.031622	2.43809e-07	1871	NO	YES
SeqId_11109_56	No data	No data	rs80253768	T	C	0.0980868	0.330968	0.0278787	3.30863e-32	7213	SeqId_11109_56	rs80253768	T	C	0.0144308	0.614785	0.132255	3.57778e-06	1871	NO	YES
SeqId_11117_2	#N/A	#N/A	rs1132414	G	A	0.248648	-0.473202	0.0182499	8.4383e-142	7213	SeqId_11117_2	rs1132414	G	A	0.393105	0.606895	-0.232047	8.44923e-13	1871	NO	NO
SeqId_11142_11	#N/A	#N/A	rs10913568	C	T	0.478442	0.438599	0.0158142	5.90153e-161	7213	SeqId_11142_11	rs10913568	C	T	0.186799	0.813201	0.334972	1.26329e-15	1871	NO	NO
SeqId_11142_11	#N/A	#N/A	rs4652308	C	T	0.476847	-0.248494	0.0165024	1.7779e-50	7213	SeqId_11142_11	rs4652308	C	T	0.211117	-0.30544	0.0396248	2.0564e-14	1871	NO	NO
SeqId_11142_11	rs10913568_T_C	0.0874113	rs72703170	T	C	0.0745876	0.54795	0.0308301	3.35785e-69	7213	SeqId_11142_11	rs72703170	T	C	0.0122929	0.854843	0.147872	8.6838e-09	1871	NO	YES
SeqId_11142_11	#N/A	#N/A	rs72705196	A	G	0.102662	-0.36435	0.027067	8.22643e-41	7213	SeqId_11142_11	rs72705196	A	G	0.250401	-0.27004	0.0364619	1.95826e-13	1871	NO	NO
SeqId_11145_72	#N/A	#N/A	rs10742301	G	A	0.400042	0.288694	0.0168633	1.96049e-64	7213	SeqId_11145_72	rs10742301	G	A	0.120791	0.257301	0.0496859	2.47706e-07	1871	NO	NO
SeqId_11145_72	#N/A	#N/A	rs12223694	T	C	0.329821	-0.248716	0.0177354	4.22399e-44	7213	SeqId_11145_72	rs12223694	T	C	0.223677	-0.186518	0.0390022	1.86915e-06	1871	NO	NO
SeqId_11145_72	#N/A	#N/A	rs2753408	A	G	0.469638	-0.552249	0.0153884	1e-200	7213	SeqId_11145_72	rs2753408	A	G	0.294228	-0.521796	0.0338534	1.49559e-50	1871	NO	NO
SeqId_11152_46	#N/A	#N/A	rs2569459	T	C	0.352697	-0.395686	0.016843	1.16671e-117	7213	SeqId_11152_46	rs2569459	T	C	0.193479	-0.310418	0.0409474	5.37131e-14	1871	NO	NO
SeqId_11152_46	#N/A	#N/A	rs7253072	T	C	0.107584	0.231925	0.0267736	5.63385e-18	7213	SeqId_11152_46	rs7253072	T	C	0.330839	0.137919	0.0341919	5.71224e-05	1871	NO	NO
SeqId_11178_21	rs2281937_A_G	0.0120497	rs2151686	C	T	0.104533	0.331556	0.026942	1.85406e-34	7213	SeqId_11178_21	rs2151686	C	T	0.0187066	0.614295	0.119129	2.7819e-07	1871	NO	YES
SeqId_11178_21	#N/A	#N/A	rs2281937	A	G	0.446624	0.0729833	0.0165859	1.09652e-05	7213	SeqId_11178_21	rs2281937	A	G	0.248263	0.118497	0.0372007	0.0014697	1871	NO	NO
SeqId_11178_21	rs2281937_A_G	0.232358	rs2781266	C	T	0.66803	-0.201669	0.0176107	4.20417e-30	7213	SeqId_11178_21	rs2781266	C	T	0.486104	-0.136955	0.0316904	1.62998e-05	1871	NO	YES
SeqId_11187_11	#N/A	#N/A	rs112293142	T	A	0.0271732	0.372518	0.050918	2.82998e-13	7213	SeqId_11187_11	rs112293142	T	A	0.0876537	0.359447	0.0564723	2.45051e-10	1871	NO	NO
SeqId_11187_11	#N/A	#N/A	rs11615825	G	C	0.0817274	-0.565675	0.0297088	6.62103e-79	7213	SeqId_11187_11	rs11615825	G	C	0.045163	-0.261599	0.0798492	0.00107154	1871	NO	NO
SeqId_11187_11	#N/A	#N/A	rs1323461	A	C	0.169	-0.62014	0.021106	2.46433e-179	7213	SeqId_11187_11	rs1323461	A	C	0.115981	-0.54403	0.0493288	1.91232e-27	1871	NO	NO
SeqId_11187_11	rs574097_C_A	0.587648	rs545677	C	T	0.338001	1.00982	0.0129566	1e-300	7213	SeqId_11187_11	rs545677	C	T	0.266702	0.993891	0.0300483	2.88633e-189	1871	NO	YES
SeqId_11187_11	#N/A	#N/A	rs574097	C	A	0.453209	0.819075	0.0135823	1e-200	7213	SeqId_11187_11	rs574097	C	A	0.376804	0.921335	0.0258581	1.23364e-212	1871	NO	NO
SeqId_11187_11	#N/A	#N/A	rs61913538	A	G	0.25759	-0.308598	0.0186188	1.39258e-60	7213	SeqId_11187_11	rs61913538	A	G	0.0774987	-0.222618	0.0607062	0.00025214	1871	NO	NO
SeqId_11187_11	#N/A	#N/A	rs7307859	T	A	0.485928	-0.460161	0.0157151	3.45955e-178	7213	SeqId_11187_11	rs7307859	T	A	0.204436	0.795564	-0.268567	4.79667e-11	1871	NO	NO
SeqId_11196_31	#N/A	#N/A	rs1050785	C	A	0.401705	-0.234677	0.0167625	5.83979e-44	7213	SeqId_11196_31	rs1050785	C	A	0.225013	-0.153018	0.0387647	8.19446e-05	1871	NO	NO
SeqId_11208_15	rs887854_G_A	0.0419181	rs1005345	A	G	0.187231	0.0978442	0.0212669	4.28117e-06	7213	SeqId_11208_15	rs1005345	A	G	0.231962	0.304228	0.0378057	1.49152e-15	1871	NO	YES
SeqId_11208_15	#N/A	#N/A	rs887854	G	A	0.364966	0.441191	0.0167334	2.44078e-146	7213	SeqId_11208_15	rs887854	G	A	0.133886	0.411766	0.0468543	3.37058e-18	1871	NO	NO
SeqId_11211_7	#N/A	#N/A	rs17543709	T	G	0.131221	0.378054	0.0245143	8.08712e-53	7213	SeqId_11211_7	rs17543709	T	G	0.0208445	0.455584	0.115105	7.84116e-05	1871	NO	NO
SeqId_11211_7	#N/A	#N/A	rs903347	C	T	0.396645	0.380255	0.0163436	1.60975e-115	7213	SeqId_11211_7	rs903347	C	T	0.268306	0.458544	0.0351911	3.27234e-37	1871	NO	NO
SeqId_11219_95	#N/A	#N/A	rs7095552	A	G	0.250035	-0.633679	0.0177068	1e-200	7213	SeqId_11219_95	rs7095552	A	G	0.429182	-0.26307	0.0322808	6.62014e-16	1871	NO	NO
SeqId_11237_49	#N/A	#N/A	rs7385804	C	A	0.368779	-0.228576	0.0170777	2.25503e-40	7213	SeqId_11237_49	rs7385804	C	A	0.314805	-0.260177	0.0346744	9.56005e-14	1871	NO	NO
SeqId_11248_43	rs1935451_G_A	0.377448	rs10794023	A	C	0.204838	0.139061	0.0205835	1.5296e-11	7213	SeqId_11248_43	rs10794023	A	C	0.192143	0.299225	0.0417849	1.14593e-12	1871	NO	YES
SeqId_11248_43	#N/A	#N/A	rs1935451	G	A	0.085332	0.277918	0.0297358	1.18813e-20	7213	SeqId_11248_43	rs1935451	G	A	0.145911	0.324985	0.046576	4.15574e-12	1871	NO	NO
SeqId_11257_1	#N/A	#N/A	rs2518606	G	A	0.0915015	0.519481	0.027957	2.55321e-75	7213	SeqId_11257_1	rs2518606	G	A	0.150187	0.441133	0.0438265	3.03431e-23	1871	NO	NO
SeqId_11257_1	#N/A	#N/A	rs34914923	T	G	0.25357	-0.714942	0.0170098	1e-200	7213	SeqId_11257_1	rs34914923	T	G	0.191876	-0.829854	0.0375103	1.61174e-96	1871	NO	NO
SeqId_11257_1	#N/A	#N/A	rs699459	T	C	0.323582	0.380029	0.0171868	7.02008e-105	7213	SeqId_11257_1	rs699459	T	C	0.435329	0.119246	0.0324653	0.00024644	1871	NO	NO
SeqId_11266_8	#N/A	#N/A	rs12302139	G	T	0.0156662	-0.727792	0.0664117	9.96942e-28	7213	SeqId_11266_8	rs12302139	G	T	0.16542	-0.22506	0.0436747	2.83286e-07	1871	NO	NO
SeqId_11278_4	rs3117040_C_A	0.136186	rs2071025	G	A	0.237072	0.109761	0.0194284	1.67062e-08	7213	SeqId_11278_4	rs2071025	G	A	0.381614	0.167261	0.0328986	4.06236e-07	1871	NO	YES
SeqId_11278_4	#N/A	#N/A	rs3117040	C	A	0.28511	-0.405484	0.0177848	3.67211e-111	7213	SeqId_11278_4	rs3117040	C	A	0.136558	-0.349895	0.0464381	7.58308e-14	1871	NO	NO
SeqId_11278_4	#N/A	#N/A	rs9461846	T	C	0.175447	0.326202	0.0212737	3.02649e-52	7213	SeqId_11278_4	rs9461846	T	C	0.148316	0.154989	0.0459377	0.00075626	1871	NO	NO
SeqId_11308_8	#N/A	#N/A	rs4845586	G	T	0.474213	0.306345	0.0163039	6.17584e-77	7213	SeqId_11308_8	rs4845586	G	T	0.374666	0.625334	0.200219	5.2621e-10	1871	NO	NO
SeqId_11333_82	#N/A	#N/A	rs4383367	T	C	0.168723	-0.324503	0.0219441	9.06301e-49	7213	SeqId_11333_82	rs4383367	T	C	0.0999466	-0.398083	0.053308	1.246e-13	1871	NO	NO
SeqId_11333_82	rs4383367_T_C	0.187302	rs6757505	G	T	0.155622	-0.342144	0.0228782	8.01815e-50	7213	SeqId_11333_82	rs6757505	G	T	0.12186	-0.423071	0.0485669	6.49872e-18	1871	NO	YES
SeqId_11333_82	#N/A	#N/A	rs7592302	A	G	0.183765	0.177231	0.0214672	1.77758e-16	7213	SeqId_11333_82	rs7592302	A	G	0.181454	0.21958	0.0415262	1.38351e-07	1871	NO	NO
SeqId_11361_73	#N/A	#N/A	rs131805	T	C	0.221475	-0.396381	0.0194276	5.27577e-90	7213	SeqId_11361_73	rs131805	T	C	0.10155	-0.255303	0.053968	2.40611e-06	1871	NO	NO
SeqId_11369_23	#N/A	#N/A	rs28730587	T	C	0.105643	0.404397	0.0268522	1.72648e-50	7213	SeqId_11369_23	rs28730587	T	C	0.071085	0.462977	0.0633155	3.8783e-13	1871	NO	NO
SeqId_11377_19	No data	No data	rs17529509	A	C	0.100305	-0.440456	0.0272752	1.18215e-57	7213	SeqId_11377_19	rs17529509	A	C	0.0267237	-0.40895	0.100166	4.63854e-05	1871	NO	YES
SeqId_11377_19	No data	No data	rs60003800	G	A	0.0131707	0.309498	0.0730212	2.27853e-05	7213	SeqId_11377_19	rs60003800	G	A	0.149653	0.215705	0.0465109	3.76668e-06	1871	NO	YES
SeqId_11382_5	#N/A	#N/A	rs10229520	G	T	0.332663	-0.24558	0.0174465	2.05226e-44	7213	SeqId_11382_5	rs10229520	G	T	0.13736	-0.218076	0.0477703	5.31814e-06	1871	NO	NO
SeqId_11382_5	#N/A	#N/A	rs62461096	C	T	0.0655067	0.112124	0.0337692	0.000903716	7213	SeqId_11382_5	rs62461096	C	T	0.0980759	0.250499	0.0554741	6.70776e-06	1871	NO	NO
SeqId_11428_31	#N/A	#N/A	rs1328599	G	T	0.0817968	0.445768	0.0300672	5.23628e-49	7213	SeqId_11428_31	rs1328599	G	T	0.0758952	0.503543	0.0593621	4.40956e-17	1871	NO	NO
SeqId_11428_31	#N/A	#N/A	rs17849148	G	A	0.0783308	-0.205984	0.0309222	2.91281e-11	7213	SeqId_11428_31	rs17849148	G	A	0.245591	-0.15842	0.0376035	2.64097e-05	1871	NO	NO
SeqId_11428_31	#N/A	#N/A	rs3737015	A	T	0.191737	-0.181984	0.0209807	5.10124e-18	7213	SeqId_11428_31	rs3737015	A	T	0.495991	0.504009	-0.189607	4.67778e-09	1871	NO	NO
SeqId_11431_235	#N/A	#N/A	rs917855	G	A	0.494246	0.104522	0.0165482	2.83983e-10	7213	SeqId_11431_235	rs917855	G	A	0.472207	0.527793	0.191771	4.2856e-09	1871	NO	NO
SeqId_11441_11	#N/A	#N/A	rs15669	A	G	0.129073	-0.195862	0.024753	2.8963e-15	7213	SeqId_11441_11	rs15669	A	G	0.39845	-0.153535	0.0334071	4.59754e-06	1871	NO	YES
SeqId_11480_1	#N/A	#N/A	rs2072330	T	A	0.403369	0.183559	0.0167494	9.92934e-28	7213	SeqId_11480_1	rs2072330	T	A	0.124532	0.207023	0.0485301	2.09079e-05	1871	NO	YES
SeqId_11493_169	#N/A	#N/A	rs16942650	A	G	0.0817968	-0.467541	0.0299062	3.3146e-54	7213	SeqId_11493_169	rs16942650	A	G	0.282469	-0.333755	0.0348952	3.41391e-21	1871	NO	NO
SeqId_11493_169	#N/A	#N/A	rs186660876	G	C	0.0424234	-0.609083	0.040387	1.26699e-50	7213	SeqId_11493_169	rs186660876	G	C	0.152592	-0.347185	0.0440211	5.22874e-15	1871	NO	NO
SeqId_11493_169	#N/A	#N/A	rs7225351	G	A	0.361015	-0.372134	0.0167307	4.60519e-106	7213	SeqId_11493_169	rs7225351	G	A	0.237306	0.762694	-0.305292	1.35702e-15	1871	NO	NO
SeqId_11510_31	#N/A	#N/A	rs136148	C	T	0.315541	-0.435338	0.0173766	6.8438e-133	7213	SeqId_11510_31	rs136148	C	T	0.160609	0.156777	0.0445462	0.000442835	1871	NO	NO
SeqId_11510_31	#N/A	#N/A	rs136183	T	C	0.464786	-0.166748	0.0166594	1.97291e-23	7213	SeqId_11510_31	rs136183	T	C	0.479423	-0.152645	0.0315988	1.47119e-06	1871	NO	NO
SeqId_11510_31	rs136148_C_T	0.444998	rs2239785	A	G	0.801539	0.476759	0.020102	8.4728e-120	7213	SeqId_11510_31	rs2239785	A	G	0.352485	0.609098	0.0306598	7.76663e-80	1871	NO	YES
SeqId_11510_31	#N/A	#N/A	rs41297245	A	G	0.0542077	0.479257	0.0362361	1.78653e-39	7213	SeqId_11510_31	rs41297245	A	G	0.0414217	0.457402	0.0814153	2.22042e-08	1871	NO	NO
SeqId_11514_196	rs831636_A_G	0.0731513	rs150683504	T	C	0.0187855	-0.492985	0.0613965	1.13421e-15	7213	SeqId_11514_196	rs150683504	T	C	0.02031	-0.443827	0.110621	6.25392e-05	1871	NO	YES
SeqId_11514_196	#N/A	#N/A	rs831636	A	G	0.309095	-0.410749	0.0171899	1.66275e-121	7213	SeqId_11514_196	rs831636	A	G	0.445751	-0.216375	0.0319825	1.77243e-11	1871	NO	NO
SeqId_11516_7	#N/A	#N/A	rs1545223	G	A	0.339664	-0.286138	0.0171741	3.47045e-61	7213	SeqId_11516_7	rs1545223	G	A	0.171299	-0.267202	0.043326	8.49489e-10	1871	NO	NO
SeqId_11531_24	rs3747864_T_C	0.554796	rs10762476	A	C	0.143144	0.581112	0.0228715	1.81553e-136	7213	SeqId_11531_24	rs10762476	A	C	0.0577231	0.557755	0.0711362	7.46856e-15	1871	NO	YES
SeqId_11531_24	#N/A	#N/A	rs3747864	T	C	0.0828365	0.500212	0.0297748	3.67997e-62	7213	SeqId_11531_24	rs3747864	T	C	0.0483699	0.557692	0.0770838	6.76945e-13	1871	NO	NO
SeqId_11531_24	#N/A	#N/A	rs78811240	G	T	0.0761126	0.552853	0.03042	3.33137e-72	7213	SeqId_11531_24	rs78811240	G	T	0.0197755	0.500455	0.11797	2.32156e-05	1871	NO	NO
SeqId_11531_24	#N/A	#N/A	rs9415051	A	G	0.46333	0.091838	0.0165491	2.96794e-08	7213	SeqId_11531_24	rs9415051	A	G	0.297969	0.203064	0.0354597	1.19127e-08	1871	NO	NO
SeqId_11568_2	#N/A	#N/A	rs111634163	T	C	0.142174	0.526164	0.0231119	7.48605e-111	7213	SeqId_11568_2	rs111634163	T	C	0.0614645	0.482715	0.0664854	5.63282e-13	1871	NO	NO
SeqId_11568_2	rs72781698_T_C	0.241686	rs13035774	T	C	0.472064	0.112316	0.0166326	1.56331e-11	7213	SeqId_11568_2	rs13035774	T	C	0.311064	-0.134147	0.0351984	0.000142792	1871	NO	YES
SeqId_11568_2	#N/A	#N/A	rs72781698	T	C	0.205878	-0.630051	0.0190065	1e-200	7213	SeqId_11568_2	rs72781698	T	C	0.0595938	-0.71146	0.0662314	3.68419e-26	1871	NO	NO
SeqId_11615_16	rs7698065_G_A	0.0708486	rs10019880	G	A	0.0982254	-0.285343	0.0278233	1.6459e-24	7213	SeqId_11615_16	rs10019880	G	A	0.128274	-0.460629	0.0485093	6.42385e-21	1871	NO	YES
SeqId_11615_16	#N/A	#N/A	rs57001633	C	T	0.0118536	0.594161	0.0761464	6.90447e-15	7213	SeqId_11615_16	rs57001633	C	T	0.0943346	0.346433	0.0542232	2.10207e-10	1871	NO	NO
SeqId_11615_16	#N/A	#N/A	rs61191235	T	C	0.217247	-0.126777	0.0202002	3.67521e-10	7213	SeqId_11615_16	rs61191235	T	C	0.430518	-0.170288	0.0330053	2.74013e-07	1871	NO	NO
SeqId_11615_16	#N/A	#N/A	rs7698065	A	G	0.490157	-0.342391	0.0160704	9.84358e-98	7213	SeqId_11615_16	rs7698065	A	G	0.358097	0.641903	-0.274955	3.9306e-16	1871	NO	NO
SeqId_11646_4	#N/A	#N/A	rs1817607	T	A	0.451754	-0.285583	0.0164182	2.03874e-66	7213	SeqId_11646_4	rs1817607	T	A	0.145377	-0.329082	0.0463928	1.84944e-12	1871	NO	NO
SeqId_11646_4	#N/A	#N/A	rs6508477	T	G	0.296825	0.294581	0.0178163	2.64825e-60	7213	SeqId_11646_4	rs6508477	T	G	0.323624	0.250162	0.0339664	2.6438e-13	1871	NO	NO
SeqId_11646_4	#N/A	#N/A	rs9950196	T	G	0.212394	-0.16173	0.0203255	2.03244e-15	7213	SeqId_11646_4	rs9950196	T	G	0.409139	-0.132969	0.0323068	4.02567e-05	1871	NO	NO
SeqId_11649_3	#N/A	#N/A	rs1084381	A	T	0.482947	0.448491	0.0159881	2.00256e-164	7213	SeqId_11649_3	rs1084381	A	T	0.472742	0.286495	0.0331775	1.23362e-17	1871	NO	NO
SeqId_11649_3	#N/A	#N/A	rs1917342	G	A	0.304034	-0.752646	0.0158225	1e-200	7213	SeqId_11649_3	rs1917342	G	A	0.0881881	-0.754521	0.0546136	2.06868e-41	1871	NO	NO
SeqId_11649_3	#N/A	#N/A	rs9446284	T	C	0.118536	0.769942	0.0240907	1e-200	7213	SeqId_11649_3	rs9446284	T	C	0.0745591	0.842835	0.0586547	1.72435e-44	1871	NO	NO
SeqId_11656_110	rs74919892_T_A	0.00846218	rs7158754	A	G	0.248995	0.14933	0.0190214	4.73795e-15	7213	SeqId_11656_110	rs7158754	A	G	0.0908605	0.19931	0.0556546	0.000350769	1871	NO	YES
SeqId_11656_110	#N/A	#N/A	rs74919892	T	A	0.0686954	-0.281959	0.032636	6.87424e-18	7213	SeqId_11656_110	rs74919892	T	A	0.0518439	-0.267563	0.0746709	0.000348057	1871	NO	NO
SeqId_11681_8	#N/A	#N/A	rs11679534	C	T	0.296964	0.426536	0.0172108	3.39075e-130	7213	SeqId_11681_8	rs11679534	C	T	0.504009	0.438043	0.0308547	1.60614e-43	1871	NO	NO
SeqId_11696_7	rs67794440_C_A	0.592203	rs3806412	T	G	0.611257	0.556109	0.0157062	2.48345e-253	7213	SeqId_11696_7	rs3806412	T	G	0.36264	0.355279	0.0322661	2.30083e-27	1871	NO	YES
SeqId_11696_7	#N/A	#N/A	rs3806413	T	C	0.0158741	-0.438859	0.0663432	3.98204e-11	7213	SeqId_11696_7	rs3806413	T	C	0.0430251	-0.304037	0.0799212	0.000146829	1871	NO	NO
SeqId_11696_7	#N/A	#N/A	rs67794440	C	A	0.322404	-0.563916	0.0164446	1e-200	7213	SeqId_11696_7	rs67794440	C	A	0.153661	-0.335197	0.0439099	3.61308e-14	1871	NO	NO
SeqId_12016_60	#N/A	#N/A	rs11217191	A	G	0.217524	-0.201898	0.0198666	4.22696e-24	7213	SeqId_12016_60	rs11217191	A	G	0.193747	-0.300776	0.0402665	1.22757e-13	1871	NO	NO
SeqId_12016_60	#N/A	#N/A	rs76683040	T	C	0.0713295	-0.718283	0.0314894	2.91351e-111	7213	SeqId_12016_60	rs76683040	T	C	0.0173704	-0.630346	0.123339	3.53803e-07	1871	NO	NO
SeqId_12334_25	#N/A	#N/A	rs111918540	T	G	0.0866491	0.527829	0.0287489	1.28332e-73	7213	SeqId_12334_25	rs111918540	T	G	0.0849813	0.319099	0.0568426	2.27666e-08	1871	NO	NO
SeqId_12334_25	#N/A	#N/A	rs2461837	T	C	0.288784	0.434721	0.0176493	1.08667e-128	7213	SeqId_12334_25	rs2461837	T	C	0.22341	0.212789	0.0383956	3.41463e-08	1871	NO	NO
SeqId_12334_25	#N/A	#N/A	rs6502650	A	C	0.351657	-0.645122	0.0158512	1e-200	7213	SeqId_12334_25	rs6502650	A	C	0.146713	-0.511172	0.0450733	7.05983e-29	1871	NO	NO
SeqId_12378_71	#N/A	#N/A	rs148208180	C	T	0.0137945	0.322575	0.0703273	4.57752e-06	7213	SeqId_12378_71	rs148208180	C	T	0.0574559	-0.329759	0.0694991	2.24557e-06	1871	NO	NO
SeqId_12378_71	#N/A	#N/A	rs1800838	A	T	0.486205	0.453866	0.0156008	4.8288e-176	7213	SeqId_12378_71	rs1800838	A	T	0.15473	0.84527	0.279311	7.62225e-10	1871	NO	NO
SeqId_12378_71	rs9277992_A_G	0.138402	rs62407565	G	A	0.256481	-0.0656246	0.0187313	0.000462013	7213	SeqId_12378_71	rs62407565	G	A	0.231694	-0.403336	0.0378473	8.75091e-26	1871	NO	YES
SeqId_12378_71	#N/A	#N/A	rs9277992	A	G	0.184944	-0.198709	0.0210555	5.05107e-21	7213	SeqId_12378_71	rs9277992	A	G	0.0601283	-0.221104	0.069448	0.0014778	1871	NO	NO
SeqId_12381_26	#N/A	#N/A	rs16993864	A	C	0.0188548	-1.533	0.0579001	1.68879e-147	7213	SeqId_12381_26	rs16993864	A	C	0.0970069	-0.818006	0.0514275	1.58996e-53	1871	NO	NO
SeqId_12386_11	#N/A	#N/A	rs143351408	T	C	0.0589907	0.514824	0.0346325	2.95171e-49	7213	SeqId_12386_11	rs143351408	T	C	0.261892	0.512036	0.0353997	4.99937e-45	1871	NO	NO
SeqId_12386_11	#N/A	#N/A	rs3820439	A	G	0.275406	-0.511712	0.0176673	1.37475e-174	7213	SeqId_12386_11	rs3820439	A	G	0.253875	-0.596259	0.0340583	1.15073e-63	1871	NO	NO
SeqId_12386_11	rs3820439_A_G	0.127378	rs6702334	A	T	0.31471	0.539424	0.01685	2.19929e-210	7213	SeqId_12386_11	rs6702334	A	T	0.158471	0.282933	0.0450903	4.33935e-10	1871	NO	YES
SeqId_12395_86	#N/A	#N/A	rs55829688	C	T	0.22917	-0.302826	0.0195753	3.9328e-53	7213	SeqId_12395_86	rs55829688	C	T	0.133886	-0.248448	0.0478002	2.23892e-07	1871	NO	YES
SeqId_12396_19	#N/A	#N/A	rs2354877	T	G	0.276861	0.113222	0.0185612	1.11615e-09	7213	SeqId_12396_19	rs2354877	T	G	0.407002	0.233662	0.033149	2.52873e-12	1871	NO	NO
SeqId_12396_19	rs4853691_C_T	0.257515	rs291466	G	A	0.594413	0.830093	0.0137356	1e-300	7213	SeqId_12396_19	rs291466	G	A	0.462587	0.741947	0.0275981	7.22772e-135	1871	NO	YES
SeqId_12396_19	#N/A	#N/A	rs4274625	G	A	0.0648135	0.363936	0.033667	4.97677e-27	7213	SeqId_12396_19	rs4274625	G	A	0.35302	0.236121	0.033914	4.61633e-12	1871	NO	NO
SeqId_12396_19	#N/A	#N/A	rs4853691	C	T	0.151393	-0.670912	0.0217892	1.04473e-195	7213	SeqId_12396_19	rs4853691	C	T	0.0478354	-0.502977	0.0753325	3.21073e-11	1871	NO	NO
SeqId_12396_19	#N/A	#N/A	rs4940	A	G	0.252669	-0.593357	0.0177569	1e-200	7213	SeqId_12396_19	rs4940	A	G	0.218332	-0.439564	0.0385514	3.66737e-29	1871	NO	NO
SeqId_12411_60	#N/A	#N/A	rs8181938	G	A	0.346596	-0.389691	0.0166634	1.19471e-116	7213	SeqId_12411_60	rs8181938	G	A	0.15954	-0.294288	0.0441467	3.44613e-11	1871	NO	NO
SeqId_12432_23	#N/A	#N/A	rs116130300	T	C	0.116872	-0.725623	0.0245439	2.03619e-181	7213	SeqId_12432_23	rs116130300	T	C	0.0815072	-0.757622	0.0565109	3.36442e-39	1871	NO	NO
SeqId_12436_84	#N/A	#N/A	rs11191990	C	T	0.0194094	0.314617	0.0595128	1.28311e-07	7213	SeqId_12436_84	rs11191990	C	T	0.273116	0.242965	0.0362096	2.57245e-11	1871	NO	NO
SeqId_12436_84	#N/A	#N/A	rs4925	A	C	0.318106	-0.957707	0.0138788	1e-200	7213	SeqId_12436_84	rs4925	A	C	0.0999466	-0.839169	0.0504951	5.95354e-58	1871	NO	NO
SeqId_12469_19	#N/A	#N/A	rs6058897	A	C	0.501109	0.339046	0.0159947	8.62912e-97	7213	SeqId_12469_19	rs6058897	A	C	0.247194	0.12689	0.03805	0.000870212	1871	NO	NO
SeqId_12469_19	#N/A	#N/A	rs6058916	G	C	0.280119	-0.537252	0.0171967	1e-200	7213	SeqId_12469_19	rs6058916	G	C	0.241582	-0.308986	0.037558	3.55724e-16	1871	NO	NO
SeqId_12469_19	#N/A	#N/A	rs6087430	C	A	0.294399	-0.405541	0.0173812	3.86097e-116	7213	SeqId_12469_19	rs6087430	C	A	0.313469	-0.171311	0.0344684	7.30355e-07	1871	NO	NO
SeqId_12475_48	#N/A	#N/A	rs9472630	C	T	0.0715375	-0.135318	0.0323239	2.86908e-05	7213	SeqId_12475_48	rs9472630	C	T	0.345537	-0.164383	0.0344478	1.96608e-06	1871	NO	YES
SeqId_12494_99	#N/A	#N/A	rs2454867	C	T	0.116872	-0.303854	0.025706	6.03231e-32	7213	SeqId_12494_99	rs2454867	C	T	0.435061	0.564939	-0.106284	0.00116799	1871	NO	NO
SeqId_12494_99	rs2454867_C_T	0.467137	rs3743605	C	T	0.0734091	-0.304355	0.0320087	2.57842e-21	7213	SeqId_12494_99	rs3743605	C	T	0.208979	-0.212756	0.0399899	1.16078e-07	1871	NO	YES
SeqId_12498_12	#N/A	#N/A	rs161370	G	T	0.236795	0.0735141	0.0194751	0.000161441	7213	SeqId_12498_12	rs161370	G	T	0.149385	0.171482	0.045251	0.000155691	1871	NO	NO
SeqId_12517_52	#N/A	#N/A	rs10405535	A	G	0.317205	-0.59468	0.0164754	1e-200	7213	SeqId_12517_52	rs10405535	A	G	0.0705505	-0.775818	0.0610343	1.45277e-35	1871	NO	NO
SeqId_12517_52	#N/A	#N/A	rs11084660	G	C	0.383544	-0.100623	0.0169685	3.16937e-09	7213	SeqId_12517_52	rs11084660	G	C	0.0839123	-0.412712	0.0575648	1.07939e-12	1871	NO	NO
SeqId_12517_52	#N/A	#N/A	rs12462871	G	A	0.276168	0.697642	0.0165795	1e-200	7213	SeqId_12517_52	rs12462871	G	A	0.130679	0.167779	0.0483076	0.000526122	1871	NO	NO
SeqId_12517_52	#N/A	#N/A	rs73575508	C	T	0.0198253	0.571894	0.0599492	1.91745e-21	7213	SeqId_12517_52	rs73575508	C	T	0.120791	0.158791	0.0501596	0.00157202	1871	NO	NO
SeqId_12534_10	#N/A	#N/A	rs488223	T	A	0.424511	-0.155793	0.0167835	2.14971e-20	7213	SeqId_12534_10	rs488223	T	A	0.420363	-0.171464	0.0333277	2.95924e-07	1871	NO	YES
SeqId_12549_33	#N/A	#N/A	rs2016476	A	G	0.366352	-0.5648	0.0159065	1e-200	7213	SeqId_12549_33	rs2016476	A	G	0.230091	-0.453928	0.0374921	1.54184e-32	1871	NO	NO
SeqId_12549_33	rs2016476_A_G	0.0705906	rs56268859	T	A	0.106266	0.487811	0.0259098	3.14089e-77	7213	SeqId_12549_33	rs56268859	T	A	0.0852485	0.368995	0.0592582	5.86055e-10	1871	NO	YES
SeqId_12558_3	#N/A	#N/A	rs3937026	T	G	0.248371	-0.379701	0.0188279	4.9418e-88	7213	SeqId_12558_3	rs3937026	T	G	0.160877	-0.314306	0.0436362	8.51007e-13	1871	NO	NO
SeqId_12558_3	rs3937026_T_G	0.0505337	rs57812455	G	A	0.13039	0.276421	0.0243332	1.18288e-29	7213	SeqId_12558_3	rs57812455	G	A	0.165687	0.294307	0.0443265	4.1122e-11	1871	NO	YES
SeqId_12560_9	#N/A	#N/A	rs7218706	T	C	0.299667	0.151239	0.0181844	1.06925e-16	7213	SeqId_12560_9	rs7218706	T	C	0.472742	0.154911	0.0317791	1.1822e-06	1871	NO	YES
SeqId_12563_2	#N/A	#N/A	rs1032859	T	A	0.119437	-0.501014	0.024909	1.36574e-87	7213	SeqId_12563_2	rs1032859	T	A	0.0411545	-0.517812	0.0814563	2.57986e-10	1871	NO	NO
SeqId_12563_2	#N/A	#N/A	rs62375113	T	C	0.276723	-0.308813	0.0182891	9.20278e-63	7213	SeqId_12563_2	rs62375113	T	C	0.0646713	-0.226134	0.0664608	0.000681751	1871	NO	NO
SeqId_12563_2	#N/A	#N/A	rs73247096	G	A	0.104533	-0.362335	0.0268665	5.87709e-41	7213	SeqId_12563_2	rs73247096	G	A	0.141101	0.174899	0.0460661	0.000151321	1871	NO	NO
SeqId_12571_14	#N/A	#N/A	rs34349481	C	G	0.323582	0.402996	0.017309	1.13369e-115	7213	SeqId_12571_14	rs34349481	C	G	0.374666	0.17726	0.0338804	1.86593e-07	1871	NO	NO
SeqId_12571_14	#N/A	#N/A	rs8354	T	C	0.0913628	-0.75436	0.0277786	1.05242e-154	7213	SeqId_12571_14	rs8354	T	C	0.0587921	-0.651937	0.0672689	1.0518e-21	1871	NO	NO
SeqId_12571_14	#N/A	#N/A	rs9645569	A	G	0.1568	0.440926	0.0221656	9.1619e-86	7213	SeqId_12571_14	rs9645569	A	G	0.0267237	0.360827	0.101304	0.000377496	1871	NO	NO
SeqId_12575_30	#N/A	#N/A	rs8006686	C	T	0.164772	-0.178983	0.0223598	1.38586e-15	7213	SeqId_12575_30	rs8006686	C	T	0.33271	-0.23316	0.0339614	8.98854e-12	1871	NO	NO
SeqId_12575_30	rs8006686_C_T	0.324646	rs9323449	C	T	0.584292	0.184935	0.016889	1.09625e-27	7213	SeqId_12575_30	rs9323449	C	T	0.444148	0.212821	0.0321218	4.51436e-11	1871	NO	YES
SeqId_12594_5	#N/A	#N/A	rs17783344	G	T	0.133024	-0.582979	0.0235861	1.52859e-129	7213	SeqId_12594_5	rs17783344	G	T	0.0237841	-0.649381	0.107497	1.84451e-09	1871	NO	NO
SeqId_12612_37	#N/A	#N/A	rs3734763	C	T	0.411757	-0.544512	0.0158146	1e-200	7213	SeqId_12612_37	rs3734763	C	T	0.326831	-0.3777	0.0341531	1.39245e-27	1871	NO	NO
SeqId_12619_14	#N/A	#N/A	rs183404450	C	T	0.03972	-0.290471	0.0425135	9.02965e-12	7213	SeqId_12619_14	rs183404450	C	T	0.178514	-0.218269	0.0428071	3.76214e-07	1871	NO	NO
SeqId_12619_14	rs183404450_C_T	0.128911	rs7158024	C	A	0.67108	0.0886222	0.0176998	5.66081e-07	7213	SeqId_12619_14	rs7158024	C	A	0.422769	0.181803	0.0332636	5.23521e-08	1871	NO	YES
SeqId_12641_3	rs664939_C_T	0.0918593	rs12723117	A	G	0.705046	-0.469387	0.0174253	2.29711e-152	7213	SeqId_12641_3	rs12723117	A	G	0.305719	-0.347407	0.0354329	3.64362e-22	1871	NO	YES
SeqId_12641_3	#N/A	#N/A	rs664939	C	T	0.223208	-0.684891	0.018525	1e-200	7213	SeqId_12641_3	rs664939	C	T	0.144041	-0.286714	0.045729	4.47688e-10	1871	NO	NO
SeqId_12643_4	#N/A	#N/A	rs2510894	T	G	0.48981	-0.335009	0.016266	1.249e-91	7213	SeqId_12643_4	rs2510894	T	G	0.301443	-0.354337	0.0350215	1.83108e-23	1871	NO	NO
SeqId_12643_4	rs2510894_T_G	0.258457	rs562946	C	A	0.262651	0.529681	0.0179478	8.01943e-181	7213	SeqId_12643_4	rs562946	C	A	0.142437	0.428738	0.0464233	6.76417e-20	1871	NO	YES
SeqId_12659_13	#N/A	#N/A	rs10930634	T	C	0.197768	0.704764	0.0191308	1e-200	7213	SeqId_12659_13	rs10930634	T	C	0.0972742	0.577338	0.0537837	3.98054e-26	1871	NO	NO
SeqId_12675_14	#N/A	#N/A	rs6743537	A	G	0.145986	0.43571	0.0225489	3.78443e-81	7213	SeqId_12675_14	rs6743537	A	G	0.299038	0.337746	0.0352095	2.63776e-21	1871	NO	NO
SeqId_12697_30	#N/A	#N/A	rs10828374	G	T	0.362263	-0.368982	0.0168647	8.58097e-103	7213	SeqId_12697_30	rs10828374	G	T	0.280331	-0.18799	0.0359668	1.91801e-07	1871	NO	NO
SeqId_12697_30	#N/A	#N/A	rs7098978	G	C	0.289824	-0.501388	0.017397	5.67457e-173	7213	SeqId_12697_30	rs7098978	G	C	0.37814	0.62186	-0.369802	9.40469e-29	1871	NO	NO
SeqId_12714_38	#N/A	#N/A	rs2281679	C	G	0.090323	-0.424549	0.0289563	5.53488e-48	7213	SeqId_12714_38	rs2281679	C	G	0.0355425	-0.602191	0.0860096	3.51959e-12	1871	NO	NO
SeqId_12727_7	rs5001706_A_G	0.508925	rs10159095	A	G	0.0921253	-1.22299	0.0246805	1e-300	7213	SeqId_12727_7	rs10159095	A	G	0.206841	-1.09671	0.0306936	1e-200	1871	NO	YES
SeqId_12727_7	#N/A	#N/A	rs10754331	A	G	0.120893	-0.935469	0.0231727	1e-200	7213	SeqId_12727_7	rs10754331	A	G	0.237841	-0.70875	0.0343716	2.76023e-85	1871	NO	NO
SeqId_12727_7	#N/A	#N/A	rs10801915	A	G	0.207473	-0.340939	0.0200392	1.12478e-63	7213	SeqId_12727_7	rs10801915	A	G	0.494923	-0.398872	0.0311032	3.82364e-36	1871	NO	NO
SeqId_12727_7	#N/A	#N/A	rs10801918	G	T	0.198669	0.429197	0.0202005	3.20778e-97	7213	SeqId_12727_7	rs10801918	G	T	0.0815072	0.461896	0.0573668	1.43957e-15	1871	NO	NO
SeqId_12727_7	rs10754331_A_G	0.161165	rs12024946	T	C	0.119784	-0.623469	0.0246585	3.23427e-135	7213	SeqId_12727_7	rs12024946	T	C	0.06093	-0.44157	0.0678344	9.65773e-11	1871	NO	YES
SeqId_12727_7	#N/A	#N/A	rs148769134	T	C	0.0321641	-1.17795	0.0448165	1.76158e-145	7213	SeqId_12727_7	rs148769134	T	C	0.0149653	-1.08637	0.128417	5.32748e-17	1871	NO	NO
SeqId_12727_7	#N/A	#N/A	rs4503333	G	A	0.329197	-0.494973	0.0165452	1.79325e-185	7213	SeqId_12727_7	rs4503333	G	A	0.466328	0.533672	-0.427637	1.72884e-41	1871	NO	NO
SeqId_12727_7	#N/A	#N/A	rs5001706	A	G	0.0568418	-0.959522	0.0337572	1.51456e-168	7213	SeqId_12727_7	rs5001706	A	G	0.222875	-0.797617	0.0339056	2.11667e-107	1871	NO	NO
SeqId_12727_7	rs4503333_G_A	0.0151575	rs67586653	A	G	0.798558	-0.113659	0.0207892	4.72562e-08	7213	SeqId_12727_7	rs67586653	A	G	0.475949	0.133285	0.0324889	4.26317e-05	1871	NO	YES
SeqId_12812_25	#N/A	#N/A	rs11125524	C	T	0.494246	0.399583	0.0159318	3.6096e-133	7213	SeqId_12812_25	rs11125524	C	T	0.3752	0.182325	0.0341297	1.03095e-07	1871	NO	NO
SeqId_12812_25	#N/A	#N/A	rs12623320	T	C	0.0564952	0.721541	0.0348956	2.54646e-92	7213	SeqId_12812_25	rs12623320	T	C	0.0539818	0.548458	0.070959	1.75418e-14	1871	NO	NO
SeqId_12831_21	#N/A	#N/A	rs2393124	G	C	0.347983	-0.366248	0.0170708	4.89616e-99	7213	SeqId_12831_21	rs2393124	G	C	0.260021	0.739979	-0.169852	3.94683e-06	1871	NO	NO
SeqId_12859_33	#N/A	#N/A	rs7757606	A	G	0.307847	-0.442644	0.0171933	6.56714e-140	7213	SeqId_12859_33	rs7757606	A	G	0.248797	-0.351142	0.0369499	5.99731e-21	1871	NO	NO
SeqId_12956_40	#N/A	#N/A	rs2255607	A	G	0.478927	0.0933725	0.0164911	1.55367e-08	7213	SeqId_12956_40	rs2255607	A	G	0.362908	0.189621	0.0334325	1.63444e-08	1871	NO	NO
SeqId_13082_9	#N/A	#N/A	rs8041035	T	C	0.0286289	-0.39177	0.0500699	5.82556e-15	7213	SeqId_13082_9	rs8041035	T	C	0.134955	-0.416506	0.0463991	6.63526e-19	1871	NO	NO
SeqId_13090_17	#N/A	#N/A	rs60969679	A	G	0.0388881	0.556293	0.042228	3.52362e-39	7213	SeqId_13090_17	rs60969679	A	G	0.39364	0.191615	0.0324798	4.31772e-09	1871	NO	NO
SeqId_13093_6	#N/A	#N/A	rs1132115	T	A	0.486899	-0.352383	0.0161859	7.86149e-102	7213	SeqId_13093_6	rs1132115	T	A	0.0991448	0.900855	-0.287106	1.81867e-07	1871	NO	NO
SeqId_13093_6	#N/A	#N/A	rs114014882	C	T	0.0439484	-0.734895	0.0398089	2.17726e-74	7213	SeqId_13093_6	rs114014882	C	T	0.0986104	-0.322982	0.0533417	1.69342e-09	1871	NO	NO
SeqId_13093_6	rs1132115_T_A	0.411273	rs11575034	A	G	0.357064	0.282283	0.0171306	6.48691e-60	7213	SeqId_13093_6	rs11575034	A	G	0.0750935	0.2831	0.062016	5.32153e-06	1871	NO	YES
SeqId_13094_75	#N/A	#N/A	rs1892172	G	A	0.462498	-0.456957	0.0155436	1.60537e-179	7213	SeqId_13094_75	rs1892172	G	A	0.413415	-0.237303	0.0323798	3.44051e-13	1871	NO	NO
SeqId_13095_51	#N/A	#N/A	rs10174796	G	T	0.279634	-0.131021	0.0182993	8.86942e-13	7213	SeqId_13095_51	rs10174796	G	T	0.40139	-0.140597	0.033335	2.58604e-05	1871	NO	NO
SeqId_13095_51	rs10174796_G_T	0.53871	rs11126696	G	A	0.615833	0.295844	0.0168822	2.30444e-67	7213	SeqId_13095_51	rs11126696	G	A	0.485569	0.221545	0.033248	3.5092e-11	1871	NO	YES
SeqId_13095_51	#N/A	#N/A	rs6713129	T	C	0.412311	0.136471	0.0167191	3.83974e-16	7213	SeqId_13095_51	rs6713129	T	C	0.133351	0.169606	0.0484928	0.000480546	1871	NO	NO
SeqId_13102_1	#N/A	#N/A	rs7433100	T	C	0.0993345	-0.444971	0.0270966	1.5951e-59	7213	SeqId_13102_1	rs7433100	T	C	0.419562	-0.367028	0.0324706	1.05345e-28	1871	NO	NO
SeqId_13102_1	#N/A	#N/A	rs9862196	C	T	0.218633	-0.0996694	0.0200059	6.43949e-07	7213	SeqId_13102_1	rs9862196	C	T	0.193212	-0.148496	0.0425657	0.000496725	1871	NO	NO
SeqId_13109_82	#N/A	#N/A	rs1385920	A	T	0.29842	0.310743	0.0178531	1.68814e-66	7213	SeqId_13109_82	rs1385920	A	T	0.091395	0.197236	0.056077	0.000446488	1871	NO	NO
SeqId_13109_82	rs1385920_A_T	0.122336	rs1432639	A	C	0.618189	-0.310073	0.0168255	3.82195e-74	7213	SeqId_13109_82	rs1432639	A	C	0.337253	-0.217104	0.0345181	3.95447e-10	1871	NO	YES
SeqId_13112_179	#N/A	#N/A	rs916510	C	T	0.277901	0.187543	0.0185745	8.21385e-24	7213	SeqId_13112_179	rs916510	C	T	0.34527	0.65473	0.246618	3.17157e-13	1871	NO	NO
SeqId_13113_7	#N/A	#N/A	rs4693188	A	G	0.369195	0.088126	0.0170911	2.58648e-07	7213	SeqId_13113_7	rs4693188	A	G	0.400321	0.18503	0.0330228	2.4187e-08	1871	NO	YES
SeqId_13114_50	#N/A	#N/A	rs2268580	G	A	0.0237072	-0.275844	0.0543012	3.87129e-07	7213	SeqId_13114_50	rs2268580	G	A	0.0569214	-0.273033	0.0695521	8.96529e-05	1871	NO	NO
SeqId_13114_50	#N/A	#N/A	rs3782580	G	A	0.0198946	-0.747682	0.0589262	1.67981e-36	7213	SeqId_13114_50	rs3782580	G	A	0.0154997	-0.74744	0.129844	1.00186e-08	1871	NO	NO
SeqId_13116_25	#N/A	#N/A	rs10425835	A	C	0.399626	0.265168	0.0167796	2.49641e-55	7213	SeqId_13116_25	rs10425835	A	C	0.450294	0.549706	0.144273	1.24655e-05	1871	NO	NO
SeqId_13116_25	rs2354281_C_G	0.497766	rs111771916	A	T	0.106682	0.344154	0.0265215	4.43553e-38	7213	SeqId_13116_25	rs111771916	A	T	0.27953	0.271028	0.0348785	1.279e-14	1871	NO	YES
SeqId_13116_25	#N/A	#N/A	rs2354281	C	G	0.176418	0.10091	0.0216555	3.22199e-06	7213	SeqId_13116_25	rs2354281	C	G	0.437467	0.145947	0.0319963	5.41199e-06	1871	NO	NO
SeqId_13116_25	#N/A	#N/A	rs4029175	G	A	0.226951	-0.143527	0.0196415	3.0174e-13	7213	SeqId_13116_25	rs4029175	G	A	0.454035	0.545965	0.10537	0.000914282	1871	NO	NO
SeqId_13116_25	rs78718189_A_G	0.289108	rs45571738	A	G	0.132816	-0.421189	0.0240393	2.43198e-67	7213	SeqId_13116_25	rs45571738	A	G	0.019241	-0.708429	0.117268	1.84225e-09	1871	NO	YES
SeqId_13116_25	#N/A	#N/A	rs62113723	T	C	0.102038	-0.284411	0.0272548	2.59095e-25	7213	SeqId_13116_25	rs62113723	T	C	0.0267237	-0.406185	0.0991626	4.38016e-05	1871	NO	NO
SeqId_13116_25	#N/A	#N/A	rs6509088	C	T	0.335089	-0.283217	0.0172659	2.13899e-59	7213	SeqId_13116_25	rs6509088	C	T	0.0940673	-0.18165	0.0553781	0.00105651	1871	NO	NO
SeqId_13116_25	#N/A	#N/A	rs78530667	C	T	0.129904	-0.530212	0.023861	7.23856e-106	7213	SeqId_13116_25	rs78530667	C	T	0.0216462	-0.586463	0.112707	2.17137e-07	1871	NO	NO
SeqId_13116_25	#N/A	#N/A	rs78718189	A	G	0.101068	-0.417546	0.0271252	1.24027e-52	7213	SeqId_13116_25	rs78718189	A	G	0.0160342	-0.475643	0.128461	0.000219555	1871	NO	NO
SeqId_13116_25	#N/A	#N/A	rs79338083	T	C	0.0196174	1.55727	0.0575596	1.27175e-153	7213	SeqId_13116_25	rs79338083	T	C	0.0189738	1.02988	0.118545	7.9197e-18	1871	NO	NO
SeqId_13116_25	rs62113723_T_C	0.196348	rs8099964	C	G	0.382712	-0.10236	0.0169365	1.58106e-09	7213	SeqId_13116_25	rs8099964	C	G	0.219669	-0.277329	0.039013	1.66098e-12	1871	NO	YES
SeqId_13118_5	#N/A	#N/A	rs1276120	A	G	0.462429	-0.181061	0.0165793	1.50371e-27	7213	SeqId_13118_5	rs1276120	A	G	0.186799	0.813201	-0.19877	1.83899e-06	1871	NO	NO
SeqId_13118_5	#N/A	#N/A	rs1958078	A	C	0.157077	-0.517803	0.0219369	1.0127e-118	7213	SeqId_13118_5	rs1958078	A	C	0.454837	-0.38583	0.0319834	2.52937e-32	1871	NO	NO
SeqId_13119_26	#N/A	#N/A	rs17129529	T	C	0.092056	0.831139	0.0268298	6.30092e-198	7213	SeqId_13119_26	rs17129529	T	C	0.0195083	0.705836	0.118191	2.79821e-09	1871	NO	NO
SeqId_13119_26	#N/A	#N/A	rs3993740	C	T	0.3859	0.428632	0.0163484	8.42069e-145	7213	SeqId_13119_26	rs3993740	C	T	0.275521	0.724479	0.373784	2.21315e-25	1871	NO	NO
SeqId_13119_26	#N/A	#N/A	rs8004318	A	G	0.158464	0.826801	0.0206646	1e-200	7213	SeqId_13119_26	rs8004318	A	G	0.384019	0.556773	0.0302996	1.8624e-69	1871	NO	NO
SeqId_13122_19	#N/A	#N/A	rs1667515	G	A	0.372106	0.129833	0.0171055	3.5979e-14	7213	SeqId_13122_19	rs1667515	G	A	0.412346	0.587654	0.106069	0.00132627	1871	NO	NO
SeqId_13122_19	#N/A	#N/A	rs17094470	C	G	0.166158	-0.324565	0.0222078	1.07985e-47	7213	SeqId_13122_19	rs17094470	C	G	0.292892	-0.132133	0.0356974	0.000220546	1871	NO	NO
SeqId_13122_19	#N/A	#N/A	rs17796783	C	T	0.286219	-0.543763	0.0172067	1e-200	7213	SeqId_13122_19	rs17796783	C	T	0.161945	-0.366021	0.0431826	4.65097e-17	1871	NO	NO
SeqId_13122_19	rs56105610_C_A	0.24063	rs2273151	T	C	0.1629	-0.0973683	0.0227029	1.81986e-05	7213	SeqId_13122_19	rs2273151	T	C	0.30171	-0.163224	0.0356341	4.94358e-06	1871	NO	YES
SeqId_13122_19	#N/A	#N/A	rs56105610	C	A	0.0778456	0.16066	0.0306764	1.676e-07	7213	SeqId_13122_19	rs56105610	C	A	0.191074	0.226855	0.0424534	1.02254e-07	1871	NO	NO
SeqId_13123_3	#N/A	#N/A	rs112661889	G	C	0.0290448	0.568314	0.0492477	1.53763e-30	7213	SeqId_13123_3	rs112661889	G	C	0.0288616	0.503192	0.0974095	2.6503e-07	1871	NO	NO
SeqId_13123_3	#N/A	#N/A	rs11908351	T	A	0.237627	0.900629	0.016425	1e-200	7213	SeqId_13123_3	rs11908351	T	A	0.148049	0.697971	0.0427638	4.34938e-56	1871	NO	NO
SeqId_13123_3	rs11908351_T_A	0.0775912	rs6135138	G	T	0.299667	-0.317165	0.0177928	1.37349e-69	7213	SeqId_13123_3	rs6135138	G	T	0.13442	-0.415668	0.0473507	3.66213e-18	1871	NO	YES
SeqId_13123_3	#N/A	#N/A	rs6135225	T	G	0.313115	-0.802825	0.0153542	1e-200	7213	SeqId_13123_3	rs6135225	T	G	0.300107	-0.827977	0.0305271	6.96418e-137	1871	NO	NO
SeqId_13123_3	#N/A	#N/A	rs8117889	C	G	0.291626	0.746812	0.0160464	1e-200	7213	SeqId_13123_3	rs8117889	C	G	0.404062	0.332262	0.0315667	3.28515e-25	1871	NO	NO
SeqId_13124_20	rs4887134_A_T	0.0497504	rs351242	G	A	0.241855	0.313114	0.0191761	6.9978e-59	7213	SeqId_13124_20	rs351242	G	A	0.384019	0.195576	0.0334338	5.80292e-09	1871	NO	YES
SeqId_13124_20	#N/A	#N/A	rs4887134	A	T	0.403438	0.289555	0.0164589	7.24139e-68	7213	SeqId_13124_20	rs4887134	A	T	0.199359	0.800641	0.296057	2.90329e-13	1871	NO	NO
SeqId_13126_52	#N/A	#N/A	rs10084050	G	A	0.0872037	-0.431322	0.0288274	7.22021e-50	7213	SeqId_13126_52	rs10084050	G	A	0.015767	-0.425372	0.131836	0.00127466	1871	NO	NO
SeqId_13126_52	rs10084050_G_A	0.028078	rs1789065	A	T	0.239013	0.38192	0.0189625	8.15311e-88	7213	SeqId_13126_52	rs1789065	A	T	0.268306	0.265855	0.0367513	6.8169e-13	1871	NO	YES
SeqId_13132_14	#N/A	#N/A	rs17257569	C	T	0.0967697	-0.632508	0.0270497	1.27074e-116	7213	SeqId_13132_14	rs17257569	C	T	0.0617317	-0.459272	0.0664574	6.58865e-12	1871	NO	NO
SeqId_13132_14	#N/A	#N/A	rs17329170	A	G	0.089006	0.947657	0.026755	1e-200	7213	SeqId_13132_14	rs17329170	A	G	0.0277926	0.772292	0.096245	1.78668e-15	1871	NO	NO
SeqId_13132_14	rs17257569_C_T	0.273934	rs72727296	A	G	0.198808	-0.270099	0.0204592	2.44174e-39	7213	SeqId_13132_14	rs72727296	A	G	0.218065	-0.460767	0.0374065	1.40285e-33	1871	NO	YES
SeqId_13132_14	#N/A	#N/A	rs72731177	C	T	0.102246	0.651937	0.0262813	1.99766e-130	7213	SeqId_13132_14	rs72731177	C	T	0.0876537	0.202648	0.0572657	0.00041188	1871	NO	NO
SeqId_13242_134	#N/A	#N/A	rs6009946	T	C	0.258214	0.403144	0.0181865	2.21611e-105	7213	SeqId_13242_134	rs6009946	T	C	0.0670764	0.2832	0.0637278	9.35182e-06	1871	NO	NO
SeqId_13242_134	#N/A	#N/A	rs71311698	C	G	0.494662	0.325241	0.0162307	5.71981e-87	7213	SeqId_13242_134	rs71311698	C	G	0.434527	0.565473	0.227032	1.86918e-12	1871	NO	NO
SeqId_13381_49	#N/A	#N/A	rs62544389	A	G	0.211978	-0.249453	0.0204245	5.69863e-34	7213	SeqId_13381_49	rs62544389	A	G	0.0518439	-0.271798	0.0730267	0.000203576	1871	NO	NO
SeqId_13381_49	#N/A	#N/A	rs7019909	T	C	0.100444	0.642385	0.0263939	8.20423e-126	7213	SeqId_13381_49	rs7019909	T	C	0.159808	0.602161	0.0409889	2.54629e-46	1871	NO	NO
SeqId_13388_57	#N/A	#N/A	rs1364034	G	A	0.371343	0.350131	0.0166679	3.88113e-95	7213	SeqId_13388_57	rs1364034	G	A	0.427579	0.152388	0.032269	2.50408e-06	1871	NO	NO
SeqId_13388_57	#N/A	#N/A	rs156019	A	T	0.335575	0.49195	0.0166799	1.31525e-180	7213	SeqId_13388_57	rs156019	A	T	0.486371	0.513629	0.398228	1.32026e-35	1871	NO	NO
SeqId_13388_57	#N/A	#N/A	rs6234	C	G	0.274227	-0.998694	0.0144637	1e-200	7213	SeqId_13388_57	rs6234	C	G	0.19241	-0.995815	0.0354422	3.42656e-145	1871	NO	NO
SeqId_13405_61	#N/A	#N/A	rs1399002	A	G	0.418203	-0.0942866	0.0168509	2.28244e-08	7213	SeqId_13405_61	rs1399002	A	G	0.416622	0.583378	-0.168504	3.64595e-07	1871	NO	NO
SeqId_13405_61	#N/A	#N/A	rs1473430	A	G	0.37377	-0.119696	0.0171459	3.19109e-12	7213	SeqId_13405_61	rs1473430	A	G	0.218065	-0.142841	0.039673	0.000325945	1871	NO	NO
SeqId_13405_61	#N/A	#N/A	rs34393987	T	C	0.0205878	0.727547	0.0575984	3.42015e-36	7213	SeqId_13405_61	rs34393987	T	C	0.239711	0.749277	0.0344676	1.34212e-93	1871	NO	NO
SeqId_13405_61	#N/A	#N/A	rs55998946	C	T	0.477818	0.21353	0.0163982	2.49207e-38	7213	SeqId_13405_61	rs55998946	C	T	0.12186	0.87814	0.19524	5.91517e-05	1871	NO	NO
SeqId_13416_8	#N/A	#N/A	rs9804953	C	T	0.425551	-0.152261	0.016641	7.3047e-20	7213	SeqId_13416_8	rs9804953	C	T	0.453501	-0.129816	0.0329214	8.33593e-05	1871	NO	NO
SeqId_13427_66	#N/A	#N/A	rs116631146	A	G	0.0894912	-0.356864	0.0286767	3.44159e-35	7213	SeqId_13427_66	rs116631146	A	G	0.0176376	-0.477133	0.119213	6.51681e-05	1871	NO	NO
SeqId_13463_1	#N/A	#N/A	rs10202812	T	A	0.240399	0.243485	0.019251	2.78529e-36	7213	SeqId_13463_1	rs10202812	T	A	0.46419	0.230484	0.0322542	1.27679e-12	1871	NO	NO
SeqId_13463_1	rs10202812_T_A	0.517801	rs62116636	C	T	0.230001	0.198893	0.0193104	1.04651e-24	7213	SeqId_13463_1	rs62116636	C	T	0.201764	0.30687	0.0398227	2.09413e-14	1871	NO	YES
SeqId_13472_35	#N/A	#N/A	rs79420880	T	C	0.0571884	1.29154	0.0321889	1e-200	7213	SeqId_13472_35	rs79420880	T	C	0.0358097	1.29319	0.08224	2.01519e-52	1871	NO	NO
SeqId_13481_24	#N/A	#N/A	rs6062345	C	A	0.336406	-0.0880602	0.0176604	6.29808e-07	7213	SeqId_13481_24	rs6062345	C	A	0.385088	-0.142579	0.0341749	3.15742e-05	1871	NO	NO
SeqId_13544_9	#N/A	#N/A	rs113791600	A	C	0.408291	-0.287684	0.0167255	5.16666e-65	7213	SeqId_13544_9	rs113791600	A	C	0.0737573	-0.256512	0.0630146	4.88316e-05	1871	NO	NO
SeqId_13544_9	#N/A	#N/A	rs7251797	G	A	0.384861	0.366306	0.0167143	4.02834e-103	7213	SeqId_13544_9	rs7251797	G	A	0.306253	0.693747	0.427359	3.6121e-35	1871	NO	NO
SeqId_13552_7	#N/A	#N/A	rs12807967	G	A	0.311174	-0.290178	0.0175136	1.52927e-60	7213	SeqId_13552_7	rs12807967	G	A	0.0839123	-0.363111	0.0583559	6.0292e-10	1871	NO	NO
SeqId_13552_7	#N/A	#N/A	rs360146	A	C	0.0895605	0.476467	0.0284267	6.87902e-62	7213	SeqId_13552_7	rs360146	A	C	0.147782	0.372284	0.044337	8.94901e-17	1871	NO	NO
SeqId_13552_7	#N/A	#N/A	rs415895	C	G	0.344517	0.634823	0.0157944	1e-200	7213	SeqId_13552_7	rs415895	C	G	0.473009	0.619956	0.0289359	3.05093e-91	1871	NO	NO
SeqId_13552_7	#N/A	#N/A	rs7123629	C	G	0.0646749	0.449252	0.0332014	3.25246e-41	7213	SeqId_13552_7	rs7123629	C	G	0.313469	0.272929	0.034727	6.47021e-15	1871	NO	NO
SeqId_13622_16	rs3923329_A_G	0.00437757	rs11119856	T	C	0.164356	0.162367	0.0226675	8.674e-13	7213	SeqId_13622_16	rs11119856	T	C	0.247728	0.326409	0.0368523	1.86496e-18	1871	NO	NO
SeqId_13622_16	#N/A	#N/A	rs3923329	A	G	0.0205185	-0.264676	0.0590512	7.50389e-06	7213	SeqId_13622_16	rs3923329	A	G	0.0606627	0.326165	0.0673457	1.38323e-06	1871	NO	NO
SeqId_13666_222	#N/A	#N/A	rs73989411	G	A	0.156731	0.320009	0.0228466	5.32021e-44	7213	SeqId_13666_222	rs73989411	G	A	0.141368	0.195523	0.0469209	3.22624e-05	1871	NO	NO
SeqId_13671_40	#N/A	#N/A	rs56283881	T	C	0.247331	-0.244287	0.0187734	2.80067e-38	7213	SeqId_13671_40	rs56283881	T	C	0.0440941	-0.344437	0.078	1.06362e-05	1871	NO	NO
SeqId_13676_46	#N/A	#N/A	rs17050272	A	G	0.425828	0.439665	0.015968	8.88003e-159	7213	SeqId_13676_46	rs17050272	A	G	0.101817	0.339348	0.0528815	1.75521e-10	1871	NO	NO
SeqId_13682_47	#N/A	#N/A	rs10079250	C	T	0.065992	-0.2684	0.0336244	1.65958e-15	7213	SeqId_13682_47	rs10079250	C	T	0.101283	-0.240876	0.0528033	5.40223e-06	1871	NO	NO
SeqId_13682_47	#N/A	#N/A	rs216140	C	T	0.284348	0.185824	0.0180329	9.95369e-25	7213	SeqId_13682_47	rs216140	C	T	0.404062	0.595938	0.192333	6.91473e-09	1871	NO	NO
SeqId_13682_47	#N/A	#N/A	rs6874087	A	G	0.302509	0.186664	0.0178575	2.15513e-25	7213	SeqId_13682_47	rs6874087	A	G	0.496793	0.228986	0.0321977	1.62362e-12	1871	NO	NO
SeqId_13686_2	#N/A	#N/A	rs13090113	A	T	0.0696659	-0.565629	0.0314537	9.16182e-71	7213	SeqId_13686_2	rs13090113	A	T	0.0154997	-0.661459	0.132419	6.42557e-07	1871	NO	NO
SeqId_13686_2	rs2290610_C_T	0.0717356	rs17878498	T	G	0.234438	-0.337191	0.0192309	1.95297e-67	7213	SeqId_13686_2	rs17878498	T	G	0.0852485	-0.360274	0.0582301	7.5119e-10	1871	NO	YES
SeqId_13686_2	#N/A	#N/A	rs2290610	C	T	0.349716	0.35668	0.0168022	4.6626e-97	7213	SeqId_13686_2	rs2290610	C	T	0.393373	0.210729	0.0336881	4.90611e-10	1871	NO	NO
SeqId_13686_2	#N/A	#N/A	rs340827	A	G	0.4033	0.180169	0.0166902	5.84596e-27	7213	SeqId_13686_2	rs340827	A	G	0.358097	0.220489	0.0335278	6.24101e-11	1871	NO	NO
SeqId_13692_154	#N/A	#N/A	rs57960663	G	A	0.264938	-0.242341	0.0187916	1.22876e-37	7213	SeqId_13692_154	rs57960663	G	A	0.327632	-0.116766	0.0346945	0.00077938	1871	NO	NO
SeqId_13692_154	#N/A	#N/A	rs60282000	G	T	0.354291	-0.288094	0.0172739	2.64154e-61	7213	SeqId_13692_154	rs60282000	G	T	0.169963	-0.278198	0.0422089	5.66583e-11	1871	NO	NO
SeqId_13700_10	#N/A	#N/A	rs3940746	G	T	0.385623	0.418059	0.0164808	4.75886e-136	7213	SeqId_13700_10	rs3940746	G	T	0.346873	0.653127	0.191785	1.60697e-08	1871	NO	NO
SeqId_13700_10	rs3940746_G_T	0.413575	rs4438244	G	A	0.278871	0.164784	0.0185051	6.67823e-19	7213	SeqId_13700_10	rs4438244	G	A	0.334848	0.196924	0.0340569	8.62144e-09	1871	NO	YES
SeqId_13717_15	rs7871721_T_C	0.00810947	rs10858287	G	C	0.0896992	0.282076	0.0291678	5.45378e-22	7213	SeqId_13717_15	rs10858287	G	C	0.386157	0.360583	0.0326977	1.92974e-27	1871	NO	YES
SeqId_13717_15	#N/A	#N/A	rs12686225	T	G	0.111881	-0.992581	0.0237262	1e-200	7213	SeqId_13717_15	rs12686225	T	G	0.181988	-0.793885	0.039013	2.59796e-83	1871	NO	NO
SeqId_13717_15	#N/A	#N/A	rs3124953	A	G	0.218356	0.376553	0.0196371	5.64837e-80	7213	SeqId_13717_15	rs3124953	A	G	0.0398183	0.407921	0.0835875	1.14994e-06	1871	NO	NO
SeqId_13717_15	rs57464688_A_C	0.484761	rs57136797	T	A	0.143283	-0.858607	0.0214858	1e-300	7213	SeqId_13717_15	rs57136797	T	A	0.153394	-0.558644	0.0427868	2.38352e-37	1871	NO	YES
SeqId_13717_15	#N/A	#N/A	rs57464688	A	C	0.0709829	-0.558687	0.0315792	1.34905e-68	7213	SeqId_13717_15	rs57464688	A	C	0.0828434	-0.50216	0.0576625	6.63671e-18	1871	NO	NO
SeqId_13717_15	#N/A	#N/A	rs7871721	T	C	0.0712602	-1.01181	0.0298884	1e-200	7213	SeqId_13717_15	rs7871721	T	C	0.0652058	-0.509007	0.0650998	8.8335e-15	1871	NO	NO
SeqId_13733_5	#N/A	#N/A	rs4244437	G	A	0.309996	-0.579232	0.0164699	1e-200	7213	SeqId_13733_5	rs4244437	G	A	0.0996793	-0.356808	0.0527254	1.7502e-11	1871	NO	NO
SeqId_13740_51	#N/A	#N/A	rs288326	A	G	0.116595	0.662816	0.0248642	2.1129e-149	7213	SeqId_13740_51	rs288326	A	G	0.030465	0.883066	0.0934889	1.01434e-20	1871	NO	NO
SeqId_13740_51	#N/A	#N/A	rs4427983	G	A	0.273326	-0.282442	0.0184114	2.72244e-52	7213	SeqId_13740_51	rs4427983	G	A	0.269375	0.730625	-0.457446	2.03112e-37	1871	NO	NO
SeqId_13740_51	#N/A	#N/A	rs62190102	C	T	0.287467	0.105735	0.0183442	8.55564e-09	7213	SeqId_13740_51	rs62190102	C	T	0.0545163	0.250817	0.0708253	0.00040784	1871	NO	NO
SeqId_13740_51	#N/A	#N/A	rs6433994	C	T	0.390822	0.248503	0.0167055	2.54464e-49	7213	SeqId_13740_51	rs6433994	C	T	0.327365	0.361074	0.0338192	7.16819e-26	1871	NO	NO
SeqId_13740_51	rs114378663_T_C	0.197931	rs7775	C	G	0.0831138	0.17775	0.0301035	3.69488e-09	7213	SeqId_13740_51	rs7775	C	G	0.298236	0.168312	0.0352428	1.92954e-06	1871	NO	YES
SeqId_13748_4	#N/A	#N/A	rs3138037	C	T	0.167267	-1.12142	0.0182215	1e-200	7213	SeqId_13748_4	rs3138037	C	T	0.0587921	-1.25139	0.062567	8.4624e-81	1871	NO	NO
SeqId_13748_4	#N/A	#N/A	rs41416652	C	T	0.0440177	0.447022	0.0402337	1.89309e-28	7213	SeqId_13748_4	rs41416652	C	T	0.0130946	0.564098	0.144078	9.35613e-05	1871	NO	NO
SeqId_13929_27	#N/A	#N/A	rs31659	C	T	0.10488	-0.611166	0.0262453	1.0351e-115	7213	SeqId_13929_27	rs31659	C	T	0.121058	-0.40688	0.0486125	1.11474e-16	1871	NO	NO
SeqId_13929_27	rs31659_C_T	0.0280465	rs78439478	G	A	0.067517	-0.201769	0.0329395	9.51842e-10	7213	SeqId_13929_27	rs78439478	G	A	0.0307322	-0.380442	0.0940454	5.43829e-05	1871	NO	YES
SeqId_13930_3	#N/A	#N/A	rs3891126	G	C	0.10086	-0.334968	0.0273026	2.92327e-34	7213	SeqId_13930_3	rs3891126	G	C	0.487173	0.512827	-0.349934	4.37088e-27	1871	NO	NO
SeqId_13943_38	#N/A	#N/A	rs72863973	G	C	0.216761	0.230698	0.0201437	4.15051e-30	7213	SeqId_13943_38	rs72863973	G	C	0.260823	0.168122	0.0374925	7.76502e-06	1871	NO	NO
SeqId_13954_9	#N/A	#N/A	rs12147912	T	G	0.0982947	0.276754	0.0275449	1.3485e-23	7213	SeqId_13954_9	rs12147912	T	G	0.119989	0.218474	0.050011	1.31943e-05	1871	NO	NO
SeqId_13954_9	No data	No data	rs12435056	A	G	0.382157	-0.362267	0.0166978	3.68356e-101	7213	SeqId_13954_9	rs12435056	A	G	0.284874	-0.30739	0.0360249	2.90813e-17	1871	NO	YES
SeqId_13983_27	#N/A	#N/A	rs12738201	C	A	0.219118	0.581973	0.0189058	1.30567e-195	7213	SeqId_13983_27	rs12738201	C	A	0.473009	0.161124	0.032962	1.10474e-06	1871	NO	NO
SeqId_13983_27	#N/A	#N/A	rs61790737	G	T	0.458131	0.563466	0.015455	1e-200	7213	SeqId_13983_27	rs61790737	G	T	0.151256	0.848744	0.414608	3.61102e-20	1871	NO	NO
SeqId_13983_27	#N/A	#N/A	rs745108	A	G	0.121655	1.04551	0.0220799	1e-200	7213	SeqId_13983_27	rs745108	A	G	0.230625	0.209028	0.0377091	3.39288e-08	1871	NO	NO
SeqId_13986_6	#N/A	#N/A	rs2287418	C	G	0.496742	-0.142467	0.0166375	1.3298e-17	7213	SeqId_13986_6	rs2287418	C	G	0.252004	0.747996	-0.280152	5.30893e-14	1871	NO	NO
SeqId_13998_26	#N/A	#N/A	rs10142660	T	G	0.126022	0.198835	0.0251574	3.11246e-15	7213	SeqId_13998_26	rs10142660	T	G	0.2031	0.192435	0.039651	1.31555e-06	1871	NO	NO
SeqId_14048_7	rs9831803_T_G	0.00173379	rs16865595	G	A	0.075558	0.260054	0.0316065	2.24241e-16	7213	SeqId_14048_7	rs16865595	G	A	0.0569214	0.292946	0.069854	2.87294e-05	1871	NO	YES
SeqId_14048_7	rs9813227_A_C	0.571628	rs2885372	C	T	0.154305	1.28095	0.0176269	1e-300	7213	SeqId_14048_7	rs2885372	C	T	0.025922	1.5435	0.0967084	7.39194e-54	1871	NO	YES
SeqId_14048_7	rs9831803_T_G	0.516308	rs7628357	G	C	0.224179	-0.0792626	0.0198312	6.48257e-05	7213	SeqId_14048_7	rs7628357	G	C	0.309995	-0.453155	0.0335387	9.23854e-40	1871	NO	YES
SeqId_14048_7	#N/A	#N/A	rs9813227	A	C	0.163386	1.06925	0.0186718	1e-200	7213	SeqId_14048_7	rs9813227	A	C	0.025922	1.31932	0.0984679	3.72153e-39	1871	NO	NO
SeqId_14048_7	#N/A	#N/A	rs9831803	T	G	0.168862	-0.423536	0.021559	9.51024e-84	7213	SeqId_14048_7	rs9831803	T	G	0.447087	-0.410002	0.0309501	2.36775e-38	1871	NO	NO
SeqId_14054_17	rs3136625_C_T	0.322634	rs2229135	T	C	0.0839457	-0.35979	0.0298496	3.86884e-33	7213	SeqId_14054_17	rs2229135	T	C	0.111438	-0.471648	0.0507897	4.28898e-20	1871	NO	YES
SeqId_14054_17	#N/A	#N/A	rs3136625	C	T	0.0350756	-0.593014	0.0446923	1.02289e-39	7213	SeqId_14054_17	rs3136625	C	T	0.0392838	-0.293318	0.0843522	0.000518087	1871	NO	NO
SeqId_14054_17	#N/A	#N/A	rs7914655	T	C	0.134549	-0.500501	0.0236792	2.90087e-96	7213	SeqId_14054_17	rs7914655	T	C	0.136825	-0.268739	0.0467025	1.01464e-08	1871	NO	NO
SeqId_14054_17	#N/A	#N/A	rs8177614	C	T	0.429017	-0.493323	0.0156655	1e-200	7213	SeqId_14054_17	rs8177614	C	T	0.242651	-0.370572	0.0365835	1.63358e-23	1871	NO	NO
SeqId_14054_17	#N/A	#N/A	rs8177643	T	C	0.317482	0.66327	0.0158731	1e-200	7213	SeqId_14054_17	rs8177643	T	C	0.355425	0.369528	0.0326928	1.05766e-28	1871	NO	NO
SeqId_14054_17	#N/A	#N/A	rs8177647	T	C	0.0725773	-0.294432	0.0319964	4.52087e-20	7213	SeqId_14054_17	rs8177647	T	C	0.101283	-0.260528	0.0536822	1.31598e-06	1871	NO	NO
SeqId_14054_17	#N/A	#N/A	rs8177684	T	C	0.257521	-0.253996	0.0187535	2.74561e-41	7213	SeqId_14054_17	rs8177684	T	C	0.494923	0.505077	-0.244153	3.38698e-14	1871	NO	NO
SeqId_14076_74	#N/A	#N/A	rs35957367	C	T	0.102523	-0.459381	0.0270052	1.17657e-63	7213	SeqId_14076_74	rs35957367	C	T	0.378942	-0.390031	0.0329573	3.27048e-31	1871	NO	NO
SeqId_14076_74	rs35957367_C_T	0.0315606	rs6076124	G	A	0.241924	-0.092957	0.0195189	1.9504e-06	7213	SeqId_14076_74	rs6076124	G	A	0.169695	-0.177938	0.0416732	2.05423e-05	1871	NO	YES
SeqId_14079_14	#N/A	#N/A	rs11465583	C	G	0.242825	0.891918	0.0163286	1e-200	7213	SeqId_14079_14	rs11465583	C	G	0.100481	0.775845	0.0511015	3.50249e-49	1871	NO	NO
SeqId_14079_14	#N/A	#N/A	rs4134504	T	C	0.101622	-0.632311	0.0262557	2.53031e-123	7213	SeqId_14079_14	rs4134504	T	C	0.129877	-0.516463	0.0470524	3.29795e-27	1871	NO	NO
SeqId_14079_14	#N/A	#N/A	rs6719130	T	C	0.133301	-0.371106	0.0242955	7.26643e-52	7213	SeqId_14079_14	rs6719130	T	C	0.0793693	-0.270327	0.0598424	6.65406e-06	1871	NO	NO
SeqId_14090_23	#N/A	#N/A	rs16868699	C	G	0.0340358	-0.547665	0.045487	4.53658e-33	7213	SeqId_14090_23	rs16868699	C	G	0.241849	-0.301547	0.0370323	6.98108e-16	1871	NO	NO
SeqId_14090_23	No data	No data	rs7755718	G	A	0.0512963	-0.33615	0.0379079	9.30154e-19	7213	SeqId_14090_23	rs7755718	G	A	0.265633	-0.153792	0.0366654	2.86315e-05	1871	NO	YES
SeqId_14091_42	rs8127118_C_T	0.526151	rs60409141	T	G	0.356648	-0.857007	0.0141755	1e-300	7213	SeqId_14091_42	rs60409141	T	G	0.479423	-0.709363	0.0284913	2.08807e-118	1871	NO	YES
SeqId_14091_42	#N/A	#N/A	rs7283454	A	G	0.119229	0.599225	0.0244813	3.59545e-127	7213	SeqId_14091_42	rs7283454	A	G	0.0235168	0.718027	0.105311	1.24047e-11	1871	NO	NO
SeqId_14091_42	#N/A	#N/A	rs8127118	C	T	0.408221	-0.709168	0.0148065	1e-200	7213	SeqId_14091_42	rs8127118	C	T	0.452966	0.547034	-0.533418	4.78649e-64	1871	NO	NO
SeqId_14100_63	#N/A	#N/A	rs12060537	C	T	0.111188	0.366119	0.0262043	8.60317e-44	7213	SeqId_14100_63	rs12060537	C	T	0.195617	-0.310456	0.0402429	1.96114e-14	1871	NO	NO
SeqId_14100_63	#N/A	#N/A	rs15940	T	C	0.257313	-0.28572	0.0187457	1.18328e-51	7213	SeqId_14100_63	rs15940	T	C	0.345003	-0.288195	0.0334142	1.34482e-17	1871	NO	NO
SeqId_14100_63	rs623183_A_G	0.249547	rs294177	C	T	0.0421461	-0.286596	0.0411359	3.52226e-12	7213	SeqId_14100_63	rs294177	C	T	0.282202	-0.382384	0.0351049	7.85105e-27	1871	NO	YES
SeqId_14100_63	#N/A	#N/A	rs623183	A	G	0.148551	0.0971093	0.0231144	2.68638e-05	7213	SeqId_14100_63	rs623183	A	G	0.34821	-0.337222	0.0333036	1.69489e-23	1871	NO	NO
SeqId_14101_2	#N/A	#N/A	rs73645429	A	G	0.0181617	-1.03671	0.0604901	1.43835e-64	7213	SeqId_14101_2	rs73645429	A	G	0.0595938	-0.813434	0.066962	9.76047e-33	1871	NO	NO
SeqId_14101_2	rs73645429_A_G	6.11585e-05	rs77798131	C	G	0.0290448	-0.213518	0.0491519	1.41807e-05	7213	SeqId_14101_2	rs77798131	C	G	0.0980759	-0.377357	0.0530881	1.66696e-12	1871	NO	YES
SeqId_14107_1	#N/A	#N/A	rs12902402	G	T	0.200194	-0.318036	0.0203362	3.05542e-54	7213	SeqId_14107_1	rs12902402	G	T	0.162213	-0.550371	0.0418424	7.39445e-38	1871	NO	NO
SeqId_14107_1	rs4778727_A_C	0.274986	rs12912711	A	G	0.0961458	-0.361078	0.0276826	1.88014e-38	7213	SeqId_14107_1	rs12912711	A	G	0.0692143	-0.340402	0.0630771	7.65645e-08	1871	NO	YES
SeqId_14107_1	#N/A	#N/A	rs2733108	A	T	0.105227	0.668241	0.0260002	1.84517e-139	7213	SeqId_14107_1	rs2733108	A	T	0.182523	0.394471	0.0407877	1.26936e-21	1871	NO	NO
SeqId_14107_1	#N/A	#N/A	rs4778727	A	C	0.272841	-0.714347	0.016658	1e-200	7213	SeqId_14107_1	rs4778727	A	C	0.341796	-0.229501	0.0340546	2.11429e-11	1871	NO	NO
SeqId_14107_1	rs4778727_A_C	0.431614	rs62028020	A	T	0.153958	-0.870515	0.0206465	1e-300	7213	SeqId_14107_1	rs62028020	A	T	0.0817745	-0.854045	0.0572877	1.41484e-47	1871	NO	YES
SeqId_14107_1	#N/A	#N/A	rs622506	C	A	0.373839	0.510356	0.0162585	1e-200	7213	SeqId_14107_1	rs622506	C	A	0.180652	0.325283	0.0423506	2.5345e-14	1871	NO	NO
SeqId_14107_1	rs622506_C_A	0.103456	rs77462993	A	G	0.05601	-0.182119	0.0360247	4.4007e-07	7213	SeqId_14107_1	rs77462993	A	G	0.010155	-0.563059	0.163265	0.000575693	1871	NO	YES
SeqId_14107_1	#N/A	#N/A	rs8024713	G	C	0.3798	-0.366144	0.0165351	3.62744e-105	7213	SeqId_14107_1	rs8024713	G	C	0.31721	-0.352754	0.0343324	3.96254e-24	1871	NO	NO
SeqId_14107_1	rs12902402_G_T	0.464517	rs8030396	A	G	0.354222	-0.707951	0.0150996	1e-300	7213	SeqId_14107_1	rs8030396	A	G	0.394709	-0.686881	0.0296828	2.20616e-104	1871	NO	YES
SeqId_14123_34	#N/A	#N/A	rs10762477	G	A	0.143352	0.622588	0.0226962	1.1501e-157	7213	SeqId_14123_34	rs10762477	G	A	0.0582576	0.442087	0.0712779	6.833e-10	1871	NO	NO
SeqId_14123_34	rs10762477_G_A	0.114771	rs9415053	C	G	0.463053	-0.0656951	0.016554	7.30187e-05	7213	SeqId_14123_34	rs9415053	C	G	0.298771	0.142327	0.0357235	7.03263e-05	1871	NO	YES
SeqId_14133_93	rs2310170_G_T	0.0926648	rs2302589	T	C	0.103216	0.227515	0.0271432	6.19586e-17	7213	SeqId_14133_93	rs2302589	T	C	0.253608	0.627316	0.0350001	2.0428e-66	1871	NO	YES
SeqId_14133_93	#N/A	#N/A	rs2310170	G	T	0.401497	-0.518202	0.0160367	1e-200	7213	SeqId_14133_93	rs2310170	G	T	0.468199	-0.602735	0.0293584	1.25379e-84	1871	NO	NO
SeqId_14151_4	rs3128110_G_C	0.00744099	rs2465126	G	A	0.0401359	-0.754279	0.041517	3.70005e-72	7213	SeqId_14151_4	rs2465126	G	A	0.456173	-0.380893	0.0316429	3.39706e-32	1871	NO	NO
SeqId_14151_4	#N/A	#N/A	rs3128110	G	C	0.384375	0.319394	0.016764	5.35144e-79	7213	SeqId_14151_4	rs3128110	G	C	0.473544	0.33479	0.0314531	9.9642e-26	1871	NO	NO
SeqId_14156_33	#N/A	#N/A	rs6031847	T	C	0.28005	-0.912681	0.0150942	1e-200	7213	SeqId_14156_33	rs6031847	T	C	0.469535	-0.899477	0.0254298	3.03421e-210	1871	NO	NO
SeqId_14208_3	rs35232720_T_C	0.0199468	rs3125086	T	G	0.853736	0.252481	0.0233717	5.36575e-27	7213	SeqId_14208_3	rs3125086	T	G	0.27953	0.279172	0.0356884	8.59074e-15	1871	NO	YES
SeqId_14208_3	#N/A	#N/A	rs35232720	T	C	0.054485	-1.02579	0.0345448	6.53274e-183	7213	SeqId_14208_3	rs35232720	T	C	0.00881881	-0.818469	0.174491	2.9214e-06	1871	NO	NO
SeqId_14208_3	rs35232720_T_C	0.00972161	rs3811458	T	G	0.0363926	-0.395411	0.0438179	2.29225e-19	7213	SeqId_14208_3	rs3811458	T	G	0.150187	-0.292127	0.0456377	1.94687e-10	1871	NO	YES
SeqId_14208_3	rs35232720_T_C	0.00252447	rs78737349	T	A	0.0271732	-0.253071	0.051154	7.69754e-07	7213	SeqId_14208_3	rs78737349	T	A	0.0200428	-0.498432	0.115601	1.70471e-05	1871	NO	YES
SeqId_14271_23	#N/A	#N/A	rs10212397	A	G	0.155345	-0.715131	0.0211755	1e-200	7213	SeqId_14271_23	rs10212397	A	G	0.0419562	-0.577571	0.0805415	1.06731e-12	1871	NO	NO
SeqId_14273_19	#N/A	#N/A	rs10447466	C	A	0.0778456	-0.570562	0.0301714	6.97854e-78	7213	SeqId_14273_19	rs10447466	C	A	0.0593266	-0.501459	0.0687118	4.29808e-13	1871	NO	NO
SeqId_14273_19	#N/A	#N/A	rs1051484	T	C	0.156662	0.813295	0.0209354	1e-200	7213	SeqId_14273_19	rs1051484	T	C	0.355425	0.644575	0.549064	2.20227e-63	1871	NO	NO
SeqId_14273_19	rs10447466_C_A	0.552339	rs12192054	C	A	0.143838	-0.469896	0.0228519	2.37968e-91	7213	SeqId_14273_19	rs12192054	C	A	0.103955	-0.254121	0.0540274	2.74404e-06	1871	NO	YES
SeqId_14273_19	rs10447466_C_A	0.00520249	rs880177	G	A	0.241023	-0.115327	0.0192975	2.39145e-09	7213	SeqId_14273_19	rs880177	G	A	0.481026	-0.193002	0.033042	6.10247e-09	1871	NO	YES
SeqId_14708_59	#N/A	#N/A	rs11145945	G	A	0.269999	0.183903	0.0185633	5.45302e-23	7213	SeqId_14708_59	rs11145945	G	A	0.0879209	0.203459	0.0583772	0.000503027	1871	NO	NO
SeqId_14708_59	#N/A	#N/A	rs2071006	T	G	0.466311	0.498495	0.0154451	1e-200	7213	SeqId_14708_59	rs2071006	T	G	0.440406	0.443452	0.0311517	9.80893e-44	1871	NO	NO
SeqId_14708_59	#N/A	#N/A	rs884112	A	G	0.188063	0.563019	0.020296	5.09541e-161	7213	SeqId_14708_59	rs884112	A	G	0.291823	0.523039	0.0333692	4.06116e-52	1871	NO	NO
SeqId_14747_9	#N/A	#N/A	rs111532577	G	T	0.10183	0.111857	0.0273228	4.28793e-05	7213	SeqId_14747_9	rs111532577	G	T	0.125601	0.18322	0.0495414	0.000223293	1871	NO	NO
SeqId_15299_102	#N/A	#N/A	rs2460850	C	T	0.361708	-0.124476	0.0174081	9.49538e-13	7213	SeqId_15299_102	rs2460850	C	T	0.150187	0.849813	-0.160164	0.00042978	1871	NO	NO
SeqId_15299_102	#N/A	#N/A	rs6495535	T	C	0.0483155	-0.443898	0.0385742	2.22108e-30	7213	SeqId_15299_102	rs6495535	T	C	0.340994	-0.151342	0.0342241	1.03367e-05	1871	NO	NO
SeqId_15300_66	#N/A	#N/A	rs11090057	A	G	0.357688	0.387324	0.0167286	1.85176e-114	7213	SeqId_15300_66	rs11090057	A	G	0.168359	0.299944	0.0431065	4.75042e-12	1871	NO	NO
SeqId_15300_66	#N/A	#N/A	rs139558	A	G	0.309996	-0.350496	0.0174657	3.28741e-87	7213	SeqId_15300_66	rs139558	A	G	0.163282	-0.240475	0.0441882	5.96077e-08	1871	NO	NO
SeqId_15304_1	#N/A	#N/A	rs3754810	T	C	0.0499792	-0.393476	0.0379759	5.56907e-25	7213	SeqId_15304_1	rs3754810	T	C	0.0555852	-0.582123	0.068856	5.57419e-17	1871	NO	NO
SeqId_15304_1	#N/A	#N/A	rs6713129	T	C	0.412311	0.0818362	0.0167685	1.08169e-06	7213	SeqId_15304_1	rs6713129	T	C	0.133351	0.194877	0.048442	5.97769e-05	1871	NO	NO
SeqId_15308_108	rs6963683_A_G	0.545585	rs10263708	G	T	0.245806	-0.118143	0.0191238	6.85421e-10	7213	SeqId_15308_108	rs10263708	G	T	0.262961	-0.158226	0.0369978	1.99311e-05	1871	NO	YES
SeqId_15308_108	#N/A	#N/A	rs1544434	G	A	0.394219	0.205542	0.0168108	4.85098e-34	7213	SeqId_15308_108	rs1544434	G	A	0.147782	0.252283	0.045846	4.25302e-08	1871	NO	NO
SeqId_15308_108	#N/A	#N/A	rs17632348	C	T	0.3075	-0.064394	0.0180168	0.000353726	7213	SeqId_15308_108	rs17632348	C	T	0.233298	-0.289156	0.0385103	9.20491e-14	1871	NO	NO
SeqId_15308_108	#N/A	#N/A	rs1876569	T	A	0.142798	-0.647865	0.0221472	7.34774e-178	7213	SeqId_15308_108	rs1876569	T	A	0.0473009	-0.531371	0.0769987	7.04399e-12	1871	NO	NO
SeqId_15308_108	rs17632348_C_T	0.516505	rs1974955	C	A	0.526757	0.437282	0.015786	1.38415e-160	7213	SeqId_15308_108	rs1974955	C	A	0.415553	0.426725	0.0316871	1.60222e-39	1871	NO	YES
SeqId_15308_108	#N/A	#N/A	rs6963683	A	G	0.135727	-0.149245	0.0242096	7.44238e-10	7213	SeqId_15308_108	rs6963683	A	G	0.42651	-0.106169	0.0329529	0.00129556	1871	NO	NO
SeqId_15308_108	#N/A	#N/A	rs73347631	T	C	0.0219049	-0.656922	0.0562399	3.05376e-31	7213	SeqId_15308_108	rs73347631	T	C	0.0694816	-0.746889	0.0621678	4.40724e-32	1871	NO	NO
SeqId_15308_108	#N/A	#N/A	rs79731913	C	A	0.0596146	0.354615	0.0346747	2.20301e-24	7213	SeqId_15308_108	rs79731913	C	A	0.0106895	0.716321	0.158862	6.91518e-06	1871	NO	NO
SeqId_15314_49	#N/A	#N/A	rs76072819	C	G	0.0438098	0.568733	0.039901	1.75935e-45	7213	SeqId_15314_49	rs76072819	C	G	0.0106895	0.635914	0.159045	6.6274e-05	1871	NO	NO
SeqId_15316_262	#N/A	#N/A	rs6499557	A	G	0.466657	0.0659778	0.016755	8.30098e-05	7213	SeqId_15316_262	rs6499557	A	G	0.396847	-0.286349	0.0327908	5.41407e-18	1871	NO	NO
SeqId_15316_262	#N/A	#N/A	rs74029810	T	C	0.0309164	-0.401327	0.0476237	4.23768e-17	7213	SeqId_15316_262	rs74029810	T	C	0.0320684	-0.411436	0.0929853	1.0212e-05	1871	NO	NO
SeqId_15326_64	#N/A	#N/A	rs1048443	C	G	0.302024	-0.189538	0.0180036	9.87654e-26	7213	SeqId_15326_64	rs1048443	C	G	0.469268	0.530732	-0.191448	2.47545e-09	1871	NO	NO
SeqId_15343_337	#N/A	#N/A	rs5030062	C	A	0.37682	0.303368	0.0166594	1.77668e-72	7213	SeqId_15343_337	rs5030062	C	A	0.291021	0.214193	0.0355496	2.02961e-09	1871	NO	NO
SeqId_15343_337	rs5030062_C_A	0.000863613	rs5030095	C	G	0.133648	-0.0816583	0.0242388	0.000758612	7213	SeqId_15343_337	rs5030095	C	G	0.13923	-0.237152	0.0473284	5.93253e-07	1871	NO	YES
SeqId_15363_32	rs651821_C_T	0.253406	rs10750097	G	A	0.203383	0.344551	0.0202903	1.91743e-63	7213	SeqId_15363_32	rs10750097	G	A	0.429717	0.32028	0.0322133	9.8651e-23	1871	NO	YES
SeqId_15363_32	#N/A	#N/A	rs12274046	T	C	0.0696659	1.21024	0.0296625	1e-200	7213	SeqId_15363_32	rs12274046	T	C	0.201229	0.396622	0.0396845	6.00726e-23	1871	NO	NO
SeqId_15363_32	#N/A	#N/A	rs651821	C	T	0.062318	-0.411318	0.0338479	1.19279e-33	7213	SeqId_15363_32	rs651821	C	T	0.146713	-0.236003	0.0463799	3.97171e-07	1871	NO	NO
SeqId_15364_101	#N/A	#N/A	rs429358	C	T	0.14973	0.118336	0.0234379	4.55246e-07	7213	SeqId_15364_101	rs429358	C	T	0.218867	0.175751	0.0397178	1.02002e-05	1871	NO	NO
SeqId_15364_101	#N/A	#N/A	rs5112	C	G	0.466449	-0.320626	0.0162545	2.12949e-84	7213	SeqId_15364_101	rs5112	C	G	0.464725	-0.163427	0.032645	6.07428e-07	1871	NO	NO
SeqId_15367_38	#N/A	#N/A	rs11696307	C	T	0.396229	0.323175	0.0166866	1.66801e-81	7213	SeqId_15367_38	rs11696307	C	T	0.463656	0.253294	0.0317487	2.56736e-15	1871	NO	NO
SeqId_15368_3	rs2893475_C_T	0.121865	rs1451020	T	C	0.854637	-0.0799484	0.0238171	0.000792693	7213	SeqId_15368_3	rs1451020	T	C	0.41395	0.155117	0.0332183	3.23232e-06	1871	NO	YES
SeqId_15368_3	#N/A	#N/A	rs2893475	C	T	0.126092	0.296124	0.0244534	1.97753e-33	7213	SeqId_15368_3	rs2893475	C	T	0.171566	0.168874	0.0439175	0.000124455	1871	NO	NO
SeqId_15368_3	#N/A	#N/A	rs759728	T	C	0.1141	-0.287268	0.0258704	2.03433e-28	7213	SeqId_15368_3	rs759728	T	C	0.318279	0.681721	-0.14358	4.22426e-05	1871	NO	NO
SeqId_15368_3	rs759728_T_C	0.0666135	rs76370515	G	A	0.0248856	-0.410278	0.0528325	9.247e-15	7213	SeqId_15368_3	rs76370515	G	A	0.0686799	-0.735888	0.0619844	2.15153e-31	1871	NO	YES
SeqId_15370_5	#N/A	#N/A	rs1044808	C	G	0.0777762	1.0913	0.0285201	1e-200	7213	SeqId_15370_5	rs1044808	C	G	0.010155	1.17878	0.161498	4.26649e-13	1871	NO	NO
SeqId_15375_49	#N/A	#N/A	rs13318851	C	G	0.227506	0.410047	0.0191662	1.65631e-98	7213	SeqId_15375_49	rs13318851	C	G	0.299038	0.391638	0.0342939	3.02142e-29	1871	NO	NO
SeqId_15375_49	#N/A	#N/A	rs41267865	A	C	0.101137	0.434526	0.0271246	8.82651e-57	7213	SeqId_15375_49	rs41267865	A	C	0.0133618	0.480329	0.142822	0.000786162	1871	NO	NO
SeqId_15375_49	#N/A	#N/A	rs73010114	C	T	0.0353528	-0.291585	0.0442276	4.61959e-11	7213	SeqId_15375_49	rs73010114	C	T	0.201497	-0.318803	0.0389291	4.81123e-16	1871	NO	NO
SeqId_15384_15	#N/A	#N/A	rs10467359	G	A	0.0490781	-0.360307	0.0383187	6.9857e-21	7213	SeqId_15384_15	rs10467359	G	A	0.339123	-0.173656	0.0340342	3.69393e-07	1871	NO	NO
SeqId_15384_15	rs73176836_C_T	0.482022	rs554634	C	T	0.290586	0.109767	0.0181841	1.65382e-09	7213	SeqId_15384_15	rs554634	C	T	0.469535	0.208617	0.0323932	1.5138e-10	1871	NO	YES
SeqId_15384_15	#N/A	#N/A	rs73176836	C	T	0.151324	0.216232	0.0227686	2.87644e-21	7213	SeqId_15384_15	rs73176836	C	T	0.254409	0.162349	0.0375945	1.6539e-05	1871	NO	NO
SeqId_15385_116	#N/A	#N/A	rs1052633	G	A	0.462914	0.36824	0.0160713	3.25821e-112	7213	SeqId_15385_116	rs1052633	G	A	0.351951	0.371079	0.0331022	2.83907e-28	1871	NO	NO
SeqId_15385_116	#N/A	#N/A	rs111866828	A	G	0.119506	-0.642838	0.0244839	3.46534e-145	7213	SeqId_15385_116	rs111866828	A	G	0.0253875	-0.50732	0.103424	1.01383e-06	1871	NO	NO
SeqId_15385_116	#N/A	#N/A	rs1397607	G	A	0.328781	-0.754648	0.0156094	1e-200	7213	SeqId_15385_116	rs1397607	G	A	0.434794	-0.458769	0.0309258	3.77626e-47	1871	NO	NO
SeqId_15385_116	#N/A	#N/A	rs35703745	A	G	0.387425	-0.436525	0.0164202	1.23476e-148	7213	SeqId_15385_116	rs35703745	A	G	0.28915	-0.642073	0.0335923	1.57877e-74	1871	NO	NO
SeqId_15385_116	#N/A	#N/A	rs56905341	C	T	0.180161	-0.780911	0.0197014	1e-200	7213	SeqId_15385_116	rs56905341	C	T	0.158204	-0.530759	0.0423035	9.99458e-35	1871	NO	NO
SeqId_15385_116	#N/A	#N/A	rs7659765	T	C	0.0994732	-0.748705	0.0263631	2.83407e-168	7213	SeqId_15385_116	rs7659765	T	C	0.0213789	-0.591092	0.113375	2.05694e-07	1871	NO	NO
SeqId_15387_44	rs849110_T_C	0.205771	rs730307	A	G	0.618952	-0.153169	0.0171591	5.50564e-19	7213	SeqId_15387_44	rs730307	A	G	0.478354	-0.162918	0.0317403	3.15028e-07	1871	NO	YES
SeqId_15387_44	#N/A	#N/A	rs849110	T	C	0.233051	-0.320222	0.0193929	3.76872e-60	7213	SeqId_15387_44	rs849110	T	C	0.177712	-0.173822	0.0423963	4.3096e-05	1871	NO	NO
SeqId_15387_44	rs849110_T_C	0.0135155	rs849530	A	C	0.547969	-0.0696175	0.0167703	3.34487e-05	7213	SeqId_15387_44	rs849530	A	C	0.37039	-0.148903	0.0331085	7.30082e-06	1871	NO	YES
SeqId_15388_24	rs79568124_G_A	0.0121943	rs10917876	C	T	0.873423	0.11213	0.0251196	8.17296e-06	7213	SeqId_15388_24	rs10917876	C	T	0.367183	0.181495	0.0336392	7.7098e-08	1871	NO	YES
SeqId_15388_24	#N/A	#N/A	rs17400517	T	G	0.12318	0.72134	0.0237319	4.75154e-191	7213	SeqId_15388_24	rs17400517	T	G	0.0187066	0.773988	0.120418	1.64185e-10	1871	NO	NO
SeqId_15388_24	#N/A	#N/A	rs396991	C	A	0.327672	0.962239	0.0136893	1e-200	7213	SeqId_15388_24	rs396991	C	A	0.333779	0.971558	0.0253224	4.92323e-238	1871	NO	NO
SeqId_15388_24	#N/A	#N/A	rs6687275	G	T	0.177388	0.739199	0.0199988	1e-200	7213	SeqId_15388_24	rs6687275	G	T	0.086852	0.669389	0.0561314	1.18922e-31	1871	NO	NO
SeqId_15388_24	#N/A	#N/A	rs79090924	C	T	0.0989186	0.647647	0.0267186	7.56402e-125	7213	SeqId_15388_24	rs79090924	C	T	0.0636024	0.400881	0.0655694	1.18117e-09	1871	NO	NO
SeqId_15388_24	#N/A	#N/A	rs79568124	G	A	0.101691	0.794599	0.0258049	1.00334e-195	7213	SeqId_15388_24	rs79568124	G	A	0.0392838	0.831127	0.082412	2.51169e-23	1871	NO	NO
SeqId_15388_24	#N/A	#N/A	rs9427403	C	A	0.18536	0.796131	0.0192695	1e-200	7213	SeqId_15388_24	rs9427403	C	A	0.0513095	0.792592	0.0721305	2.91143e-27	1871	NO	NO
SeqId_15391_114	rs6602909_C_T	0.423489	rs12861645	T	G	0.728268	0.354145	0.0181982	2.97893e-82	7213	SeqId_15391_114	rs12861645	T	G	0.211919	0.370825	0.0389799	5.46891e-21	1871	NO	YES
SeqId_15391_114	#N/A	#N/A	rs6602909	C	T	0.322335	-0.408095	0.0171639	2.28744e-120	7213	SeqId_15391_114	rs6602909	C	T	0.301978	0.698022	-0.358154	8.08268e-24	1871	NO	NO
SeqId_15391_114	#N/A	#N/A	rs7490130	C	T	0.230972	-0.174702	0.0196961	9.10878e-19	7213	SeqId_15391_114	rs7490130	C	T	0.429449	0.570551	-0.155194	2.47365e-06	1871	NO	NO
SeqId_15394_79	#N/A	#N/A	rs1124397	C	T	0.321295	0.153265	0.0177715	7.84725e-18	7213	SeqId_15394_79	rs1124397	C	T	0.113576	0.260392	0.0521433	6.47202e-07	1871	NO	NO
SeqId_15394_79	#N/A	#N/A	rs11598330	T	G	0.0694579	0.364837	0.0323109	2.54601e-29	7213	SeqId_15394_79	rs11598330	T	G	0.102886	0.393078	0.0534459	2.84949e-13	1871	NO	NO
SeqId_15394_79	rs11598330_T_G	0.225503	rs13376755	T	C	0.0250243	0.287406	0.0531103	6.45098e-08	7213	SeqId_15394_79	rs13376755	T	C	0.0916622	0.442366	0.0556316	3.15541e-15	1871	NO	YES
SeqId_15394_79	#N/A	#N/A	rs2275577	T	G	0.0811729	0.260261	0.0301705	7.70422e-18	7213	SeqId_15394_79	rs2275577	T	G	0.502138	0.497862	0.114858	0.000341568	1871	NO	NO
SeqId_15394_79	#N/A	#N/A	rs7069846	G	A	0.286011	0.0927189	0.0183756	4.62726e-07	7213	SeqId_15394_79	rs7069846	G	A	0.313469	0.147337	0.0346969	2.27908e-05	1871	NO	NO
SeqId_15394_79	#N/A	#N/A	rs74761108	A	G	0.0329267	-0.5326	0.0463082	2.3899e-30	7213	SeqId_15394_79	rs74761108	A	G	0.0109567	-0.550457	0.157293	0.000476925	1871	NO	NO
SeqId_15395_15	#N/A	#N/A	rs112697537	A	G	0.0230833	0.694137	0.0544572	8.12501e-37	7213	SeqId_15395_15	rs112697537	A	G	0.0732229	0.242694	0.0612623	7.72595e-05	1871	NO	NO
SeqId_15395_15	#N/A	#N/A	rs115929572	A	G	0.0751421	0.767476	0.0302128	2.05707e-136	7213	SeqId_15395_15	rs115929572	A	G	0.0130946	0.631239	0.138191	5.24893e-06	1871	NO	NO
SeqId_15395_15	#N/A	#N/A	rs116803059	A	G	0.0296687	0.727521	0.0477567	1.33143e-51	7213	SeqId_15395_15	rs116803059	A	G	0.0825762	0.306948	0.0590873	2.27266e-07	1871	NO	NO
SeqId_15395_15	rs115929572_A_G	0.285563	rs11807	C	T	0.204492	0.414664	0.0200217	1.31909e-92	7213	SeqId_15395_15	rs11807	C	T	0.113576	0.350971	0.0501816	3.70569e-12	1871	NO	YES
SeqId_15395_15	#N/A	#N/A	rs140604451	A	G	0.0317482	0.88038	0.0460338	1.43398e-79	7213	SeqId_15395_15	rs140604451	A	G	0.0229824	0.611957	0.106797	1.16735e-08	1871	NO	NO
SeqId_15395_15	#N/A	#N/A	rs2269340	C	T	0.0752807	0.622648	0.0306167	1.88835e-89	7213	SeqId_15395_15	rs2269340	C	T	0.381347	-0.314951	0.0329169	3.30299e-21	1871	NO	NO
SeqId_15395_15	rs115929572_A_G	0.00708124	rs35553604	G	C	0.0267572	0.348929	0.0513036	1.1202e-11	7213	SeqId_15395_15	rs35553604	G	C	0.222341	0.599502	0.0359072	1.93917e-58	1871	NO	YES
SeqId_15395_15	#N/A	#N/A	rs3895838	G	A	0.0678636	0.476007	0.0325523	9.64828e-48	7213	SeqId_15395_15	rs3895838	G	A	0.402993	-0.329781	0.0327227	2.68647e-23	1871	NO	NO
SeqId_15435_4	#N/A	#N/A	rs1049564	A	G	0.176279	-0.667139	0.0201747	1e-200	7213	SeqId_15435_4	rs1049564	A	G	0.253875	-0.62622	0.0344333	3.52893e-68	1871	NO	NO
SeqId_15435_4	#N/A	#N/A	rs1760928	G	A	0.197491	-0.249421	0.0205946	1.94802e-33	7213	SeqId_15435_4	rs1760928	G	A	0.216729	-0.15394	0.0394198	9.75115e-05	1871	NO	NO
SeqId_15435_4	#N/A	#N/A	rs1760940	C	A	0.235824	-0.499759	0.0186189	2.38546e-151	7213	SeqId_15435_4	rs1760940	C	A	0.210583	-0.409181	0.0389978	4.58423e-25	1871	NO	NO
SeqId_15441_6	#N/A	#N/A	rs153447	T	A	0.366907	0.487403	0.0162896	1.57776e-185	7213	SeqId_15441_6	rs153447	T	A	0.376537	0.623463	0.401426	2.87066e-35	1871	NO	NO
SeqId_15441_6	#N/A	#N/A	rs153479	G	A	0.467004	-0.45318	0.0158034	2.35337e-171	7213	SeqId_15441_6	rs153479	G	A	0.492785	-0.411842	0.0314165	1.26386e-37	1871	NO	NO
SeqId_15441_6	#N/A	#N/A	rs3756627	T	C	0.0292527	-0.683244	0.0482753	7.10251e-45	7213	SeqId_15441_6	rs3756627	T	C	0.0221807	-0.760443	0.109414	5.0225e-12	1871	NO	NO
SeqId_15441_6	rs153479_G_A	0.0548328	rs80037746	C	G	0.115486	0.759052	0.0245798	8.96037e-197	7213	SeqId_15441_6	rs80037746	C	G	0.0619989	0.590179	0.0670599	3.02719e-18	1871	NO	YES
SeqId_15447_45	No data	No data	rs28488149	C	G	0.0138639	0.307439	0.070172	1.19688e-05	7213	SeqId_15447_45	rs28488149	C	G	0.490914	0.509086	0.332279	1.4916e-25	1871	NO	NO
SeqId_15447_45	rs28488149_C_G	0.00470382	rs56060952	C	T	0.11916	0.474731	0.0249983	1.64526e-78	7213	SeqId_15447_45	rs56060952	C	T	0.0149653	0.434679	0.135212	0.0013276	1871	NO	YES
SeqId_15452_5	rs313206_A_G	0.089202	rs11753050	T	G	0.386594	0.203719	0.0170006	8.90958e-33	7213	SeqId_15452_5	rs11753050	T	G	0.138161	0.232338	0.0475485	1.1149e-06	1871	NO	YES
SeqId_15452_5	#N/A	#N/A	rs2229523	A	G	0.32788	0.447466	0.0169449	9.05288e-147	7213	SeqId_15452_5	rs2229523	A	G	0.0657402	0.234287	0.0657199	0.000373094	1871	NO	NO
SeqId_15452_5	#N/A	#N/A	rs313206	A	G	0.121447	-0.633576	0.0243732	1.76563e-142	7213	SeqId_15452_5	rs313206	A	G	0.193212	-0.406835	0.0396408	4.44274e-24	1871	NO	NO
SeqId_15462_28	#N/A	#N/A	rs3020726	G	A	0.165604	0.51744	0.021687	3.63962e-121	7213	SeqId_15462_28	rs3020726	G	A	0.0788348	0.378827	0.0617801	1.05713e-09	1871	NO	NO
SeqId_15462_28	rs3020726_G_A	0.0156138	rs4319929	G	A	0.077083	-0.414394	0.0307894	8.45003e-41	7213	SeqId_15462_28	rs4319929	G	A	0.0774987	-0.462007	0.0609204	5.25688e-14	1871	NO	YES
SeqId_15468_14	No data	No data	rs12120616	C	T	0.325523	0.515098	0.0166336	8.48288e-198	7213	SeqId_15468_14	rs12120616	C	T	0.335115	0.53744	0.0317382	5.95307e-60	1871	NO	YES
SeqId_15468_14	#N/A	#N/A	rs71631867	A	T	0.205046	-0.836817	0.0177125	1e-200	7213	SeqId_15468_14	rs71631867	A	T	0.419562	-0.66634	0.0283975	6.28897e-107	1871	NO	NO
SeqId_15470_11	#N/A	#N/A	rs13181798	T	C	0.247262	0.477442	0.0185325	4.36537e-140	7213	SeqId_15470_11	rs13181798	T	C	0.070016	0.253962	0.0637958	7.12927e-05	1871	NO	NO
SeqId_15470_11	#N/A	#N/A	rs2442041	A	C	0.0716068	-0.617553	0.0312484	1.0556e-84	7213	SeqId_15470_11	rs2442041	A	C	0.128006	-0.263386	0.0487127	7.2346e-08	1871	NO	NO
SeqId_15470_11	#N/A	#N/A	rs35711978	T	C	0.179537	0.525619	0.0207597	1.42872e-135	7213	SeqId_15470_11	rs35711978	T	C	0.331374	0.325605	0.0341588	4.59945e-21	1871	NO	NO
SeqId_15470_11	#N/A	#N/A	rs6888163	G	A	0.119922	-0.205515	0.0256913	1.4462e-15	7213	SeqId_15470_11	rs6888163	G	A	0.461251	-0.20609	0.0321087	1.73977e-10	1871	NO	NO
SeqId_15470_11	#N/A	#N/A	rs820886	G	A	0.257729	0.181671	0.0188838	8.85242e-22	7213	SeqId_15470_11	rs820886	G	A	0.43907	0.193447	0.0329305	5.0117e-09	1871	NO	NO
SeqId_15471_29	#N/A	#N/A	rs11197765	G	C	0.212464	0.464824	0.0195263	1.21386e-120	7213	SeqId_15471_29	rs11197765	G	C	0.146446	0.287323	0.0455399	3.49157e-10	1871	NO	NO
SeqId_15471_29	#N/A	#N/A	rs11197785	T	A	0.437821	-0.650627	0.0147672	1e-200	7213	SeqId_15471_29	rs11197785	T	A	0.48263	0.51737	-0.491439	1.74711e-53	1871	NO	NO
SeqId_15471_29	#N/A	#N/A	rs11593206	A	C	0.27291	-0.621882	0.0170111	1e-200	7213	SeqId_15471_29	rs11593206	A	C	0.0593266	-0.560734	0.0652477	1.74427e-17	1871	NO	NO
SeqId_15471_29	#N/A	#N/A	rs17095060	T	C	0.333287	0.224965	0.0174766	1.66289e-37	7213	SeqId_15471_29	rs17095060	T	C	0.388562	0.22211	0.0343032	1.20917e-10	1871	NO	NO
SeqId_15471_29	#N/A	#N/A	rs4523611	C	G	0.192846	0.58626	0.0198013	6.55132e-182	7213	SeqId_15471_29	rs4523611	C	G	0.0363442	0.376991	0.087173	1.60843e-05	1871	NO	NO
SeqId_15471_29	rs11197785_T_A	0.563807	rs4751995	A	G	0.476639	-0.850334	0.013143	1e-300	7213	SeqId_15471_29	rs4751995	A	G	0.373864	-0.835445	0.0279493	8.56213e-161	1871	NO	YES
SeqId_15471_29	#N/A	#N/A	rs74158811	T	C	0.0703591	0.280011	0.031829	1.73065e-18	7213	SeqId_15471_29	rs74158811	T	C	0.160075	0.36842	0.0436349	6.10198e-17	1871	NO	NO
SeqId_15472_16	#N/A	#N/A	rs17748069	A	G	0.479689	-0.401853	0.0159358	1.53717e-134	7213	SeqId_15472_16	rs17748069	A	G	0.129877	-0.505359	0.0473546	7.528e-26	1871	NO	NO
SeqId_15472_16	#N/A	#N/A	rs1807815	C	T	0.465271	0.722848	0.0143295	1e-200	7213	SeqId_15472_16	rs1807815	C	T	0.120524	0.879476	0.838964	1.83294e-68	1871	NO	NO
SeqId_15472_16	#N/A	#N/A	rs28843181	G	A	0.0149036	0.922024	0.0677045	1.01885e-41	7213	SeqId_15472_16	rs28843181	G	A	0.205505	0.578703	0.0381503	4.20145e-49	1871	NO	NO
SeqId_15472_16	#N/A	#N/A	rs9377229	T	C	0.369333	0.871114	0.0139092	1e-200	7213	SeqId_15472_16	rs9377229	T	C	0.190273	0.809727	0.872398	6.82445e-112	1871	NO	NO
SeqId_15475_4	#N/A	#N/A	rs111602331	C	T	0.184597	-0.751054	0.0196214	1e-200	7213	SeqId_15475_4	rs111602331	C	T	0.163816	-0.551032	0.0426422	1.19075e-36	1871	NO	NO
SeqId_15475_4	#N/A	#N/A	rs147204976	A	G	0.0152502	-0.27175	0.0680633	6.60018e-05	7213	SeqId_15475_4	rs147204976	A	G	0.08124	-0.633757	0.0567586	4.53236e-28	1871	NO	NO
SeqId_15475_4	rs111602331_C_T	0.163468	rs3918251	G	A	0.363857	-0.272853	0.0169689	3.47143e-57	7213	SeqId_15475_4	rs3918251	G	A	0.467932	-0.236815	0.032196	2.8343e-13	1871	NO	YES
SeqId_15475_4	#N/A	#N/A	rs435306	G	T	0.26071	0.315609	0.0185114	6.23749e-64	7213	SeqId_15475_4	rs435306	G	T	0.378407	0.413105	0.0323366	6.82983e-36	1871	NO	NO
SeqId_15476_6	#N/A	#N/A	rs13025793	T	C	0.140372	-0.449809	0.0234	2.38999e-80	7213	SeqId_15476_6	rs13025793	T	C	0.215927	-0.413888	0.0386765	5.57943e-26	1871	NO	NO
SeqId_15476_6	#N/A	#N/A	rs2196331	G	T	0.263483	0.510492	0.0177504	2.73254e-172	7213	SeqId_15476_6	rs2196331	G	T	0.370657	0.317295	0.0330599	2.51614e-21	1871	NO	NO
SeqId_15476_6	rs430298_T_G	0.0584083	rs368963	A	T	0.175031	-0.28193	0.0215153	8.67621e-39	7213	SeqId_15476_6	rs368963	A	T	0.191342	-0.468256	0.0399823	1.26916e-30	1871	NO	YES
SeqId_15476_6	#N/A	#N/A	rs430298	T	G	0.218148	0.576398	0.0189111	4.91913e-192	7213	SeqId_15476_6	rs430298	T	G	0.375468	0.357001	0.0324261	2.331e-27	1871	NO	NO
SeqId_15476_6	rs13025793_T_C	0.0645257	rs62156829	T	C	0.396437	-0.0850454	0.016825	4.41649e-07	7213	SeqId_15476_6	rs62156829	T	C	0.194816	0.287287	0.041365	5.19874e-12	1871	NO	YES
SeqId_15480_2	#N/A	#N/A	rs2267952	C	T	0.463746	-0.405409	0.0157764	2.03835e-139	7213	SeqId_15480_2	rs2267952	C	T	0.210048	0.789952	-0.4791	7.63823e-35	1871	NO	NO
SeqId_15480_2	rs2267952_C_T	0.590875	rs2294759	G	A	0.320463	-0.722103	0.0154999	1e-300	7213	SeqId_15480_2	rs2294759	G	A	0.183592	-0.319504	0.041549	2.36606e-14	1871	NO	YES
SeqId_15480_2	rs2267952_C_T	0.0209202	rs35229014	A	G	0.101345	0.543052	0.0266828	1.40764e-89	7213	SeqId_15480_2	rs35229014	A	G	0.120524	0.727308	0.0459991	6.0005e-53	1871	NO	YES
SeqId_15480_2	#N/A	#N/A	rs3756973	A	T	0.0279357	-0.406011	0.050368	8.80058e-16	7213	SeqId_15480_2	rs3756973	A	T	0.357028	-0.170017	0.0336509	4.78875e-07	1871	NO	NO
SeqId_15480_2	#N/A	#N/A	rs4897609	G	A	0.340219	-0.153826	0.0176241	3.17764e-18	7213	SeqId_15480_2	rs4897609	G	A	0.192678	0.807322	-0.152547	0.000200907	1871	NO	NO
SeqId_15480_2	#N/A	#N/A	rs761126	T	C	0.214405	0.37013	0.0196192	1.57226e-77	7213	SeqId_15480_2	rs761126	T	C	0.0352753	0.720002	0.085141	5.46594e-17	1871	NO	NO
SeqId_15486_126	#N/A	#N/A	rs1049742	T	C	0.0800638	-0.489125	0.0299577	7.13355e-59	7213	SeqId_15486_126	rs1049742	T	C	0.095938	-0.23471	0.0554148	2.39111e-05	1871	NO	NO
SeqId_15486_126	#N/A	#N/A	rs10952288	G	A	0.44198	0.767347	0.01419	1e-200	7213	SeqId_15486_126	rs10952288	G	A	0.259754	0.799496	0.0330883	1.78706e-112	1871	NO	NO
SeqId_15486_126	#N/A	#N/A	rs2052130	A	G	0.156939	-0.626785	0.0216316	1.01486e-174	7213	SeqId_15486_126	rs2052130	A	G	0.0200428	-0.449999	0.115707	0.000104124	1871	NO	NO
SeqId_15486_126	#N/A	#N/A	rs2071517	A	G	0.178081	0.226047	0.0217064	3.23444e-25	7213	SeqId_15486_126	rs2071517	A	G	0.244254	0.458459	0.03655	1.03652e-34	1871	NO	NO
SeqId_15486_126	#N/A	#N/A	rs4725374	T	C	0.221059	0.140955	0.0198902	1.50428e-12	7213	SeqId_15486_126	rs4725374	T	C	0.238108	-0.393252	0.0374408	4.11142e-25	1871	NO	NO
SeqId_15486_126	rs4725374_T_C	0.368578	rs62490441	T	C	0.162415	0.567728	0.0216071	2.17247e-145	7213	SeqId_15486_126	rs62490441	T	C	0.0828434	0.95133	0.0545496	3.17113e-63	1871	NO	NO
SeqId_15486_126	#N/A	#N/A	rs7786439	G	A	0.251629	-0.696563	0.0173295	1e-200	7213	SeqId_15486_126	rs7786439	G	A	0.254677	-0.343006	0.0363458	1.09481e-20	1871	NO	NO
SeqId_15486_126	rs10952288_G_A	0.325754	rs7794796	C	T	0.656038	0.237993	0.0175162	1.54753e-41	7213	SeqId_15486_126	rs7794796	C	T	0.341796	0.186145	0.0342789	6.36055e-08	1871	NO	YES
SeqId_15486_126	#N/A	#N/A	rs80309015	T	A	0.0194094	-0.530933	0.0595137	5.76824e-19	7213	SeqId_15486_126	rs80309015	T	A	0.024853	-0.370289	0.105955	0.000485532	1871	NO	NO
SeqId_15495_9	#N/A	#N/A	rs116309149	A	G	0.0280743	1.39168	0.0474753	1.48228e-178	7213	SeqId_15495_9	rs116309149	A	G	0.0253875	0.932957	0.101825	1.29674e-19	1871	NO	NO
SeqId_15495_9	#N/A	#N/A	rs151304224	T	C	0.016498	0.848116	0.0642887	2.76423e-39	7213	SeqId_15495_9	rs151304224	T	C	0.0467664	-0.257064	0.0771868	0.000884033	1871	NO	NO
SeqId_15495_9	#N/A	#N/A	rs75780959	C	G	0.0484542	1.18121	0.0361181	1e-200	7213	SeqId_15495_9	rs75780959	C	G	0.207108	0.757675	0.0364696	2.00776e-86	1871	NO	NO
SeqId_15495_9	rs75780959_C_G	0.571779	rs76848014	A	G	0.085332	0.648813	0.028813	1.42838e-108	7213	SeqId_15495_9	rs76848014	A	G	0.175842	0.750199	0.0390631	3.65531e-75	1871	NO	YES
SeqId_15499_11	No data	No data	rs199629108	T	C	0.103702	-0.112815	0.0270606	3.09545e-05	7213	SeqId_15499_11	rs199629108	T	C	0.125067	-0.236056	0.0476053	7.7427e-07	1871	NO	YES
SeqId_15499_11	#N/A	#N/A	rs2252091	T	C	0.231873	-0.137424	0.0195186	2.0893e-12	7213	SeqId_15499_11	rs2252091	T	C	0.173169	-0.287839	0.0423423	1.42298e-11	1871	NO	NO
SeqId_15499_11	#N/A	#N/A	rs238735	T	C	0.0622487	-0.671665	0.0337423	7.11723e-86	7213	SeqId_15499_11	rs238735	T	C	0.0713522	-0.270079	0.0635516	2.2453e-05	1871	NO	NO
SeqId_15503_15	rs360073_A_G	0.448749	rs168617	T	C	0.319493	0.294385	0.0175369	4.56191e-62	7213	SeqId_15503_15	rs168617	T	C	0.241849	0.274872	0.037418	3.03587e-13	1871	NO	YES
SeqId_15503_15	#N/A	#N/A	rs360057	G	T	0.358103	-0.339695	0.0168731	9.56727e-88	7213	SeqId_15503_15	rs360057	G	T	0.185462	-0.299852	0.042099	1.50572e-12	1871	NO	NO
SeqId_15503_15	#N/A	#N/A	rs360073	A	G	0.256897	0.236471	0.0187155	3.26856e-36	7213	SeqId_15503_15	rs360073	A	G	0.440941	0.170019	0.032987	2.81777e-07	1871	NO	NO
SeqId_15503_15	#N/A	#N/A	rs4653694	C	A	0.104741	-0.167035	0.0269151	5.73618e-10	7213	SeqId_15503_15	rs4653694	C	A	0.019241	-0.466671	0.117914	7.84981e-05	1871	NO	NO
SeqId_15503_20	#N/A	#N/A	rs10915896	T	C	0.403577	-0.316873	0.0165953	2.50241e-79	7213	SeqId_15503_20	rs10915896	T	C	0.23597	-0.524199	0.0367673	7.38411e-44	1871	NO	NO
SeqId_15503_20	rs360075_C_T	0.328335	rs360057	G	T	0.358103	-0.737578	0.0150087	1e-300	7213	SeqId_15503_20	rs360057	G	T	0.185462	-0.746892	0.0390123	9.55147e-75	1871	NO	YES
SeqId_15503_20	#N/A	#N/A	rs360061	T	A	0.393595	-0.666505	0.0150751	1e-200	7213	SeqId_15503_20	rs360061	T	A	0.23116	-0.341459	0.0380555	6.867e-19	1871	NO	NO
SeqId_15503_20	#N/A	#N/A	rs360075	C	T	0.3615	0.753259	0.014911	1e-200	7213	SeqId_15503_20	rs360075	C	T	0.270711	0.729289	0.667242	4.37737e-79	1871	NO	NO
SeqId_15503_20	#N/A	#N/A	rs4653689	C	T	0.252599	-0.434754	0.0184479	2.30692e-118	7213	SeqId_15503_20	rs4653689	C	T	0.197221	-0.245913	0.0402995	1.26912e-09	1871	NO	NO
SeqId_15509_2	#N/A	#N/A	rs86312	C	G	0.0562179	0.883218	0.0345492	4.66473e-138	7213	SeqId_15509_2	rs86312	C	G	0.32496	0.93923	0.0266771	9.72806e-209	1871	NO	NO
SeqId_15511_37	#N/A	#N/A	rs4821839	A	G	0.0186469	1.62078	0.058872	9.71916e-159	7213	SeqId_15511_37	rs4821839	A	G	0.0168359	1.41945	0.119643	2.3552e-31	1871	NO	NO
SeqId_15511_37	#N/A	#N/A	rs741977	C	T	0.313046	-0.194907	0.0178545	1.57946e-27	7213	SeqId_15511_37	rs741977	C	T	0.369321	-0.170346	0.0330547	2.82746e-07	1871	NO	NO
SeqId_15514_26	rs73165060_A_C	0.276982	rs697357	A	G	0.556357	0.246594	0.0164757	6.72732e-50	7213	SeqId_15514_26	rs697357	A	G	0.221807	0.235739	0.0388827	1.61438e-09	1871	NO	YES
SeqId_15514_26	#N/A	#N/A	rs73165060	A	C	0.203106	-0.389836	0.0200357	3.16916e-82	7213	SeqId_15514_26	rs73165060	A	C	0.207108	-0.293542	0.0406489	7.45485e-13	1871	NO	NO
SeqId_15514_26	rs73165060_A_C	0.0272854	rs9823473	A	G	0.0456121	0.239049	0.0398608	2.10575e-09	7213	SeqId_15514_26	rs9823473	A	G	0.0956708	0.413194	0.0538805	2.77549e-14	1871	NO	YES
SeqId_15514_26	#N/A	#N/A	rs9881048	A	C	0.201165	-0.338856	0.0204409	1.33039e-60	7213	SeqId_15514_26	rs9881048	A	C	0.372261	-0.185304	0.0331865	2.69932e-08	1871	NO	NO
SeqId_15515_2	#N/A	#N/A	rs11024589	C	A	0.104741	-0.8305	0.0252159	1e-200	7213	SeqId_15515_2	rs11024589	C	A	0.200962	-0.72343	0.0372168	8.42545e-77	1871	NO	NO
SeqId_15515_2	#N/A	#N/A	rs79669707	A	G	0.117843	0.460535	0.0251913	5.08644e-73	7213	SeqId_15515_2	rs79669707	A	G	0.036077	0.499032	0.0851469	5.43117e-09	1871	NO	NO
SeqId_15516_12	#N/A	#N/A	rs10430893	T	C	0.104395	-0.534949	0.0263728	5.21235e-89	7213	SeqId_15516_12	rs10430893	T	C	0.200962	0.143166	0.0406711	0.000441734	1871	NO	NO
SeqId_15516_12	#N/A	#N/A	rs2468789	T	G	0.0276584	1.76219	0.0468335	1e-200	7213	SeqId_15516_12	rs2468789	T	G	0.257082	1.12545	0.0262247	1.1864e-280	1871	NO	NO
SeqId_15516_12	#N/A	#N/A	rs2468856	C	T	0.441633	0.421301	0.0158838	5.37833e-148	7213	SeqId_15516_12	rs2468856	C	T	0.294762	-0.270579	0.0344461	6.68033e-15	1871	NO	NO
SeqId_15522_2	#N/A	#N/A	rs10814339	C	A	0.269444	-0.36758	0.01826	9.9442e-88	7213	SeqId_15522_2	rs10814339	C	A	0.168092	-0.325595	0.0432769	8.23629e-14	1871	NO	NO
SeqId_15523_9	#N/A	#N/A	rs112351689	A	T	0.134202	0.107905	0.024444	1.02776e-05	7213	SeqId_15523_9	rs112351689	A	T	0.292624	0.150296	0.0350243	1.86792e-05	1871	NO	NO
SeqId_15523_9	#N/A	#N/A	rs1805312	G	C	0.0830445	-0.602476	0.0291991	5.99448e-92	7213	SeqId_15523_9	rs1805312	G	C	0.02031	-0.559404	0.114732	1.17562e-06	1871	NO	NO
SeqId_15523_9	rs818702_G_A	0.0381315	rs6478004	A	G	0.422848	0.179482	0.0168076	2.01741e-26	7213	SeqId_15523_9	rs6478004	A	G	0.319348	0.137398	0.0352381	9.99488e-05	1871	NO	YES
SeqId_15523_9	#N/A	#N/A	rs8177797	A	G	0.0774296	-0.678498	0.0302354	7.30723e-108	7213	SeqId_15523_9	rs8177797	A	G	0.0114912	-0.937559	0.149065	3.95299e-10	1871	NO	NO
SeqId_15523_9	#N/A	#N/A	rs818702	G	A	0.210176	-0.135363	0.0205118	4.42475e-11	7213	SeqId_15523_9	rs818702	G	A	0.166489	-0.180324	0.0429803	2.85009e-05	1871	NO	NO
SeqId_15525_294	rs283415_C_T	0.14827	rs1587264	G	A	0.20262	-0.251304	0.0204528	2.34295e-34	7213	SeqId_15525_294	rs1587264	G	A	0.284874	-0.274063	0.0361685	5.51369e-14	1871	NO	YES
SeqId_15525_294	#N/A	#N/A	rs283415	C	T	0.434909	-0.570222	0.0154016	1e-200	7213	SeqId_15525_294	rs283415	C	T	0.223944	-0.305664	0.0387804	5.43041e-15	1871	NO	NO
SeqId_15526_33	#N/A	#N/A	rs6120757	C	T	0.375156	-0.452654	0.0161514	3.84716e-164	7213	SeqId_15526_33	rs6120757	C	T	0.404596	-0.525379	0.0309578	3.43643e-60	1871	NO	YES
SeqId_15530_33	#N/A	#N/A	rs314322	G	A	0.530431	0.249777	0.0165291	8.12596e-51	7213	SeqId_15530_33	rs314322	G	A	0.39364	0.180912	0.0327644	3.82975e-08	1871	NO	YES
SeqId_15533_97	#N/A	#N/A	rs59251421	T	C	0.0777069	-0.519507	0.0304108	3.5934e-64	7213	SeqId_15533_97	rs59251421	T	C	0.176644	-0.326364	0.0425204	2.63748e-14	1871	NO	NO
SeqId_15544_25	#N/A	#N/A	rs11671800	T	G	0.182864	-0.154569	0.0214287	6.02205e-13	7213	SeqId_15544_25	rs11671800	T	G	0.0585249	-0.306918	0.0693714	1.02341e-05	1871	NO	NO
SeqId_15544_25	#N/A	#N/A	rs17728459	T	C	0.0101206	0.322808	0.0829273	0.000100044	7213	SeqId_15544_25	rs17728459	T	C	0.0748263	0.323501	0.0612718	1.44417e-07	1871	NO	NO
SeqId_15544_25	#N/A	#N/A	rs2569491	A	G	0.313531	0.202616	0.0178302	1.13301e-29	7213	SeqId_15544_25	rs2569491	A	G	0.322555	0.677445	0.215771	5.92515e-10	1871	NO	NO
SeqId_15544_25	rs2569491_A_G	0.0644754	rs2691248	C	A	0.220643	-0.202604	0.0201644	1.34509e-23	7213	SeqId_15544_25	rs2691248	C	A	0.157402	-0.232114	0.0455086	3.73181e-07	1871	NO	YES
SeqId_15544_25	rs2569491_A_G	0.00106403	rs7259451	T	G	0.338209	-0.118502	0.0175176	1.44037e-11	7213	SeqId_15544_25	rs7259451	T	G	0.425441	-0.173585	0.0331166	1.77177e-07	1871	NO	YES
SeqId_15556_49	#N/A	#N/A	rs113922683	A	G	0.03972	-0.458871	0.0426236	7.99123e-27	7213	SeqId_15556_49	rs113922683	A	G	0.0163014	-0.517943	0.129536	6.62396e-05	1871	NO	NO
SeqId_15556_49	rs113922683_A_G	0.00383878	rs12075086	T	C	0.0934424	0.600801	0.0278074	2.28629e-100	7213	SeqId_15556_49	rs12075086	T	C	0.0839123	0.459707	0.0582001	4.76615e-15	1871	NO	YES
SeqId_15556_49	rs113922683_A_G	0.0057279	rs609532	T	C	0.0330653	-0.172717	0.0462963	0.000192421	7213	SeqId_15556_49	rs609532	T	C	0.241582	0.207987	0.0384459	7.11892e-08	1871	NO	YES
SeqId_15556_49	#N/A	#N/A	rs879204071	A	G	0.0845002	0.571257	0.029066	8.13705e-84	7213	SeqId_15556_49	rs879204071	A	G	0.115981	0.224809	0.0502485	8.14076e-06	1871	NO	NO
SeqId_15558_63	#N/A	#N/A	rs11735606	G	C	0.322751	0.394632	0.0172421	5.57384e-112	7213	SeqId_15558_63	rs11735606	G	C	0.269107	0.356129	0.0355728	5.10768e-23	1871	NO	NO
SeqId_15558_63	#N/A	#N/A	rs1879056	C	T	0.202274	-0.372768	0.0201894	2.06632e-74	7213	SeqId_15558_63	rs1879056	C	T	0.45457	0.54543	-0.299101	2.17004e-20	1871	NO	NO
SeqId_15558_63	rs1879056_C_T	0.353908	rs643655	C	A	0.156731	-0.338982	0.0227709	2.16817e-49	7213	SeqId_15558_63	rs643655	C	A	0.265901	0.120182	0.0371425	0.00123466	1871	NO	YES
SeqId_15559_5	#N/A	#N/A	rs10024534	A	G	0.299182	-0.329705	0.0176411	3.71471e-76	7213	SeqId_15559_5	rs10024534	A	G	0.329236	-0.223025	0.0344125	1.16293e-10	1871	NO	NO
SeqId_15559_5	#N/A	#N/A	rs11098925	A	G	0.171843	-0.440551	0.0214467	3.58169e-91	7213	SeqId_15559_5	rs11098925	A	G	0.0948691	-0.230573	0.0552921	3.18406e-05	1871	NO	NO
SeqId_15559_5	rs11098925_A_G	0.000178877	rs11561687	A	C	0.261819	0.285051	0.0185756	2.53405e-52	7213	SeqId_15559_5	rs11561687	A	C	0.277926	0.291711	0.0361131	1.17115e-15	1871	NO	YES
SeqId_15560_52	#N/A	#N/A	rs5753231	T	C	0.216692	0.511376	0.0194229	6.00414e-146	7213	SeqId_15560_52	rs5753231	T	C	0.0368787	0.802781	0.083713	2.70614e-21	1871	NO	NO
SeqId_15560_52	#N/A	#N/A	rs5753236	G	C	0.448426	0.904181	0.0131191	1e-200	7213	SeqId_15560_52	rs5753236	G	C	0.23303	1.09723	0.0295719	2.85736e-226	1871	NO	NO
SeqId_15560_52	#N/A	#N/A	rs79460208	T	C	0.0167059	0.625376	0.0639861	2.01267e-22	7213	SeqId_15560_52	rs79460208	T	C	0.107162	0.898052	0.04896	3.11729e-69	1871	NO	NO
SeqId_15562_24	#N/A	#N/A	rs2949690	T	C	0.445515	-0.187895	0.016538	1.16243e-29	7213	SeqId_15562_24	rs2949690	T	C	0.320417	0.679583	-0.168606	1.58614e-06	1871	NO	NO
SeqId_15565_102	#N/A	#N/A	rs193266507	C	T	0.0662692	-0.297647	0.0329695	2.21034e-19	7213	SeqId_15565_102	rs193266507	C	T	0.0152325	-0.441463	0.134039	0.0010078	1871	NO	NO
SeqId_15576_158	#N/A	#N/A	rs11626267	G	T	0.25967	0.465799	0.0181563	5.51337e-139	7213	SeqId_15576_158	rs11626267	G	T	0.299305	0.700695	0.215993	4.77005e-10	1871	NO	NO
SeqId_15576_158	#N/A	#N/A	rs2073342	C	G	0.271038	0.331431	0.0182016	1.81134e-72	7213	SeqId_15576_158	rs2073342	C	G	0.423838	0.576162	0.445911	9.13769e-45	1871	NO	NO
SeqId_15576_158	rs2073342_C_G	0.456904	rs2771312	A	G	0.251144	-0.109075	0.0191155	1.20166e-08	7213	SeqId_15576_158	rs2771312	A	G	0.0836451	-0.255585	0.0575245	9.3882e-06	1871	NO	YES
SeqId_15576_158	#N/A	#N/A	rs2783793	A	G	0.399764	-0.173505	0.0168584	1.13508e-24	7213	SeqId_15576_158	rs2783793	A	G	0.126403	-0.35539	0.04907	6.40878e-13	1871	NO	NO
SeqId_15576_158	#N/A	#N/A	rs4981342	C	T	0.158117	0.227676	0.0227207	1.76137e-23	7213	SeqId_15576_158	rs4981342	C	T	0.185997	0.313653	0.0411087	3.72058e-14	1871	NO	NO
SeqId_15576_158	#N/A	#N/A	rs76405526	G	A	0.0497019	0.754243	0.0372468	1.00799e-88	7213	SeqId_15576_158	rs76405526	G	A	0.170764	0.318309	0.0425005	1.05964e-13	1871	NO	NO
SeqId_15582_25	#N/A	#N/A	rs10117466	T	G	0.329336	0.33516	0.0172115	2.35446e-82	7213	SeqId_15582_25	rs10117466	T	G	0.137894	0.15733	0.0473025	0.000897935	1871	NO	NO
SeqId_15582_25	#N/A	#N/A	rs3124954	T	C	0.366491	-0.20506	0.016981	2.96135e-33	7213	SeqId_15582_25	rs3124954	T	C	0.216729	-0.158966	0.0393469	5.55874e-05	1871	NO	NO
SeqId_15582_25	rs3124954_T_C	0.0766155	rs57464688	A	C	0.0709829	-0.225736	0.0321475	2.38881e-12	7213	SeqId_15582_25	rs57464688	A	C	0.0828434	-0.331231	0.0583197	1.56264e-08	1871	NO	YES
SeqId_15582_25	#N/A	#N/A	rs7037264	A	G	0.403022	0.488186	0.0158718	2.56816e-195	7213	SeqId_15582_25	rs7037264	A	G	0.373864	0.626136	0.305738	7.66746e-20	1871	NO	NO
SeqId_15582_25	#N/A	#N/A	rs7873100	G	C	0.261403	0.313336	0.0186993	7.41806e-62	7213	SeqId_15582_25	rs7873100	G	C	0.132282	0.235153	0.0478815	9.84269e-07	1871	NO	NO
SeqId_15583_18	#N/A	#N/A	rs2089084	A	G	0.0506724	-0.345443	0.0373821	3.16059e-20	7213	SeqId_15583_18	rs2089084	A	G	0.318012	-0.351304	0.0340899	2.9357e-24	1871	NO	NO
SeqId_15584_9	rs4085749_T_C	0.00669911	rs138881853	T	C	0.0467905	-0.168526	0.039662	2.17378e-05	7213	SeqId_15584_9	rs138881853	T	C	0.0112239	-0.707764	0.155098	5.36231e-06	1871	NO	YES
SeqId_15584_9	#N/A	#N/A	rs4085749	T	C	0.227575	-0.761779	0.0176551	1e-200	7213	SeqId_15584_9	rs4085749	T	C	0.0603955	-0.920704	0.0651271	3.47099e-43	1871	NO	NO
SeqId_15584_9	rs4085749_T_C	0.198156	rs506317	C	T	0.424789	0.100667	0.0168534	2.43835e-09	7213	SeqId_15584_9	rs506317	C	T	0.190005	0.519883	0.0399092	3.41074e-37	1871	NO	YES
SeqId_15587_20	#N/A	#N/A	rs77348083	A	C	0.0256481	0.409011	0.0522519	5.67965e-15	7213	SeqId_15587_20	rs77348083	A	C	0.130412	0.238168	0.048062	7.86775e-07	1871	NO	NO
SeqId_15589_1	#N/A	#N/A	rs7697091	C	A	0.360876	-0.161091	0.0171728	8.61408e-21	7213	SeqId_15589_1	rs7697091	C	A	0.450561	0.120918	0.0327793	0.000231721	1871	NO	NO
SeqId_15594_47	#N/A	#N/A	rs111879224	T	C	0.0298766	-0.381198	0.0485048	4.43556e-15	7213	SeqId_15594_47	rs111879224	T	C	0.0946018	-0.230324	0.054012	2.10525e-05	1871	NO	NO
SeqId_15594_47	rs111879224_T_C	0.000365716	rs55928386	T	C	0.0989879	-0.236652	0.0275107	9.49101e-18	7213	SeqId_15594_47	rs55928386	T	C	0.24853	-0.228694	0.0377934	1.73306e-09	1871	NO	YES
SeqId_15602_43	#N/A	#N/A	rs2228145	C	A	0.396645	1.03818	0.0116015	1e-200	7213	SeqId_15602_43	rs2228145	C	A	0.128541	1.20189	0.040392	1.33861e-159	1871	NO	NO
SeqId_15602_43	rs2228145_C_A	0.132995	rs4845374	A	T	0.170803	-0.197738	0.02167	9.16375e-20	7213	SeqId_15602_43	rs4845374	A	T	0.260289	0.182277	0.0366704	7.28083e-07	1871	NO	YES
SeqId_15602_43	#N/A	#N/A	rs59502179	T	C	0.0101206	-0.492223	0.0833915	3.7415e-09	7213	SeqId_15602_43	rs59502179	T	C	0.141101	-0.237053	0.0465272	3.84066e-07	1871	NO	NO
SeqId_15610_72	#N/A	#N/A	rs4698623	C	T	0.64051	0.0707434	0.0173804	4.74535e-05	7213	SeqId_15610_72	rs4698623	C	T	0.361037	0.176396	0.03322	1.22751e-07	1871	NO	YES
SeqId_15614_168	#N/A	#N/A	rs11670140	T	C	0.202482	0.221009	0.0205835	1.08302e-26	7213	SeqId_15614_168	rs11670140	T	C	0.129075	0.216764	0.0487202	9.12826e-06	1871	NO	NO
SeqId_15614_168	#N/A	#N/A	rs2151868	C	T	0.107584	-0.571342	0.0260178	1.62858e-103	7213	SeqId_15614_168	rs2151868	C	T	0.466328	-0.465176	0.0308498	1.42581e-48	1871	NO	NO
SeqId_15614_168	#N/A	#N/A	rs62133363	C	T	0.0765978	-0.554065	0.0307793	6.6822e-71	7213	SeqId_15614_168	rs62133363	C	T	0.188936	-0.283422	0.0410519	6.90314e-12	1871	NO	NO
SeqId_15614_168	rs62133363_C_T	0.530808	rs7257319	A	G	0.0456814	-0.759483	0.0391171	6.82908e-82	7213	SeqId_15614_168	rs7257319	A	G	0.0996793	-0.541325	0.0535124	1.86399e-23	1871	NO	YES
SeqId_15615_8	#N/A	#N/A	rs117376661	G	C	0.0796479	0.371783	0.0303655	3.9604e-34	7213	SeqId_15615_8	rs117376661	G	C	0.0144308	0.536226	0.134869	7.27844e-05	1871	NO	NO
SeqId_15615_8	#N/A	#N/A	rs12978577	A	T	0.309511	0.520895	0.0167813	1.15324e-198	7213	SeqId_15615_8	rs12978577	A	T	0.128274	0.389785	0.0482279	1.13061e-15	1871	NO	NO
SeqId_15615_8	#N/A	#N/A	rs255774	G	A	0.434355	0.417405	0.0160769	3.75714e-142	7213	SeqId_15615_8	rs255774	G	A	0.161411	0.392751	0.0439873	1.00552e-18	1871	NO	NO
SeqId_15615_8	#N/A	#N/A	rs3848616	G	A	0.210107	-0.286285	0.0202085	5.8894e-45	7213	SeqId_15615_8	rs3848616	G	A	0.21085	-0.139917	0.0401245	0.000499652	1871	NO	NO
SeqId_15615_8	#N/A	#N/A	rs406231	G	T	0.335921	0.375846	0.017173	7.44321e-103	7213	SeqId_15615_8	rs406231	G	T	0.27953	0.233491	0.036817	2.83852e-10	1871	NO	NO
SeqId_15620_4	rs56261036_C_T	0.00479752	rs497383	G	A	0.270345	0.25445	0.0184224	7.55462e-43	7213	SeqId_15620_4	rs497383	G	A	0.132015	0.189876	0.0483572	8.9309e-05	1871	NO	NO
SeqId_15620_4	#N/A	#N/A	rs56261036	C	T	0.0173991	0.405625	0.063791	2.15934e-10	7213	SeqId_15620_4	rs56261036	C	T	0.0978087	0.220917	0.0549073	5.96377e-05	1871	NO	NO
SeqId_15626_223	#N/A	#N/A	rs34470509	T	G	0.0591293	0.734092	0.0344549	9.81687e-98	7213	SeqId_15626_223	rs34470509	T	G	0.0120257	0.748495	0.149798	6.376e-07	1871	NO	NO
SeqId_15635_4	#N/A	#N/A	rs11759500	C	T	0.268543	-0.480213	0.0178282	2.37884e-152	7213	SeqId_15635_4	rs11759500	C	T	0.121058	-0.594988	0.0487411	4.97137e-33	1871	NO	NO
SeqId_15635_4	#N/A	#N/A	rs35011571	G	C	0.202828	-0.331096	0.0201762	1.91433e-59	7213	SeqId_15635_4	rs35011571	G	C	0.0483699	-0.355137	0.0758676	3.06005e-06	1871	NO	NO
SeqId_15635_4	#N/A	#N/A	rs59291571	A	G	0.0569111	-0.472007	0.0356089	1.2194e-39	7213	SeqId_15635_4	rs59291571	A	G	0.010155	-0.745603	0.162873	5.00808e-06	1871	NO	NO
SeqId_15635_4	rs11759500_C_T	0.00608526	rs72503837	T	G	0.0255095	0.436982	0.0522056	6.83275e-17	7213	SeqId_15635_4	rs72503837	T	G	0.308391	0.372884	0.0338983	2.57607e-27	1871	NO	YES
SeqId_15641_20	#N/A	#N/A	rs2800285	T	G	0.408568	-0.0656564	0.0169895	0.000112283	7213	SeqId_15641_20	rs2800285	T	G	0.26403	-0.156924	0.0364499	1.75485e-05	1871	NO	NO
SeqId_15644_1	#N/A	#N/A	rs34356435	G	C	0.16498	-0.55418	0.0214838	2.00625e-140	7213	SeqId_15644_1	rs34356435	G	C	0.150989	0.384256	0.0450129	2.81583e-17	1871	NO	NO
SeqId_15644_1	#N/A	#N/A	rs4407396	G	A	0.0845695	-0.238466	0.0297734	1.33468e-15	7213	SeqId_15644_1	rs4407396	G	A	0.121325	-0.458124	0.0488401	1.84119e-20	1871	NO	NO
SeqId_15686_49	rs7485577_A_G	0.105655	rs567895	T	C	0.24442	0.380537	0.0187618	5.38158e-89	7213	SeqId_15686_49	rs567895	T	C	0.180385	0.337056	0.0420712	1.97417e-15	1871	NO	YES
SeqId_15686_49	rs7485577_A_G	0.334692	rs73119306	G	A	0.235755	-1.15815	0.0139438	1e-300	7213	SeqId_15686_49	rs73119306	G	A	0.0860502	-1.31337	0.0489843	2.92114e-134	1871	NO	YES
SeqId_15686_49	#N/A	#N/A	rs7485577	A	G	0.276515	-0.68464	0.0168925	1e-200	7213	SeqId_15686_49	rs7485577	A	G	0.0860502	-0.813405	0.0542809	5.03163e-48	1871	NO	NO
SeqId_16055_3	#N/A	#N/A	rs6694853	G	A	0.0942049	0.506487	0.0279123	5.45381e-72	7213	SeqId_16055_3	rs6694853	G	A	0.440941	0.386901	0.0312538	6.91954e-34	1871	NO	NO
SeqId_16055_3	#N/A	#N/A	rs78558010	T	C	0.159226	-0.306569	0.0225564	1.46278e-41	7213	SeqId_16055_3	rs78558010	T	C	0.0251203	-0.375998	0.104236	0.000317683	1871	NO	NO
SeqId_16057_6	#N/A	#N/A	rs2282139	A	G	0.0490781	-0.360936	0.038203	4.57673e-21	7213	SeqId_16057_6	rs2282139	A	G	0.188402	-0.138823	0.041538	0.000847936	1871	NO	NO
SeqId_16057_6	#N/A	#N/A	rs2282140	T	C	0.135311	0.874373	0.0221786	1e-200	7213	SeqId_16057_6	rs2282140	T	C	0.134153	0.952137	0.043035	1.57308e-96	1871	NO	NO
SeqId_16057_6	rs2282140_T_C	0.0317449	rs3798174	T	C	0.0674477	0.509137	0.0325264	2.46522e-54	7213	SeqId_16057_6	rs3798174	T	C	0.0924639	0.655476	0.0550774	1.56102e-31	1871	NO	YES
SeqId_16057_6	#N/A	#N/A	rs629849	A	G	0.121655	-0.523385	0.024686	7.92809e-97	7213	SeqId_16057_6	rs629849	A	G	0.0245858	-0.417339	0.104038	6.2733e-05	1871	NO	NO
SeqId_16060_99	#N/A	#N/A	rs10400710	T	C	0.0403438	-0.741318	0.0414512	5.02467e-70	7213	SeqId_16060_99	rs10400710	T	C	0.0585249	-0.458133	0.0689238	3.91444e-11	1871	NO	NO
SeqId_16060_99	#N/A	#N/A	rs1497077	T	C	0.344655	-0.493948	0.0166462	1.13928e-182	7213	SeqId_16060_99	rs1497077	T	C	0.435596	-0.24803	0.032739	5.57128e-14	1871	NO	NO
SeqId_16060_99	#N/A	#N/A	rs2516584	G	C	0.460141	-0.292325	0.0164638	4.53678e-69	7213	SeqId_16060_99	rs2516584	G	C	0.493586	-0.194776	0.032936	3.96587e-09	1871	NO	NO
SeqId_16060_99	rs1497077_T_C	0.589012	rs2516600	C	T	0.544503	0.517744	0.0156563	2.0642e-223	7213	SeqId_16060_99	rs2516600	C	T	0.368787	0.423922	0.0328409	1.40502e-36	1871	NO	YES
SeqId_16060_99	#N/A	#N/A	rs7154428	A	C	0.216623	-0.358762	0.0199437	8.28229e-71	7213	SeqId_16060_99	rs7154428	A	C	0.427312	0.572688	-0.300203	3.06802e-20	1871	NO	NO
SeqId_16288_17	#N/A	#N/A	rs2392936	C	T	0.471232	-0.27015	0.0164922	3.06653e-59	7213	SeqId_16288_17	rs2392936	C	T	0.271513	-0.214886	0.0367981	6.15713e-09	1871	NO	NO
SeqId_16300_4	#N/A	#N/A	rs1982755	C	T	0.447525	-0.0782646	0.0165878	2.42404e-06	7213	SeqId_16300_4	rs1982755	C	T	0.13923	0.162715	0.0466501	0.000497933	1871	NO	NO
SeqId_16300_4	#N/A	#N/A	rs9471491	A	C	0.036046	-0.239562	0.0445995	8.05698e-08	7213	SeqId_16300_4	rs9471491	A	C	0.313469	-0.31317	0.0344106	2.23062e-19	1871	NO	NO
SeqId_16307_22	No data	No data	rs16884502	G	A	0.0100513	1.03106	0.0829911	4.43069e-35	7213	SeqId_16307_22	rs16884502	G	A	0.139498	0.699513	0.0452541	8.16438e-51	1871	NO	NO
SeqId_16307_22	#N/A	#N/A	rs2702504	A	C	0.486968	0.0969848	0.0165705	5.04355e-09	7213	SeqId_16307_22	rs2702504	A	C	0.325494	0.674506	0.180091	2.1238e-07	1871	NO	NO
SeqId_16307_22	#N/A	#N/A	rs3108622	A	G	0.433176	-0.328514	0.0163445	1.79894e-87	7213	SeqId_16307_22	rs3108622	A	G	0.17023	-0.231895	0.0434038	1.02754e-07	1871	NO	NO
SeqId_16318_12	#N/A	#N/A	rs77709482	C	T	0.0865105	0.504213	0.0288247	3.92823e-67	7213	SeqId_16318_12	rs77709482	C	T	0.0726884	0.378742	0.0617841	1.06875e-09	1871	NO	NO
SeqId_16324_38	#N/A	#N/A	rs5743611	G	C	0.0963538	-0.316788	0.0278262	8.95757e-30	7213	SeqId_16324_38	rs5743611	G	C	0.0141635	-0.625868	0.1385	6.60499e-06	1871	NO	NO
SeqId_16324_38	#N/A	#N/A	rs5743618	A	C	0.274851	0.276854	0.0183114	7.24349e-51	7213	SeqId_16324_38	rs5743618	A	C	0.135489	0.864511	0.33012	2.00104e-12	1871	NO	NO
SeqId_16558_2	rs2075537_A_C	0.11571	rs10913388	C	T	0.0904617	-0.733163	0.027604	2.24817e-148	7213	SeqId_16558_2	rs10913388	C	T	0.0702833	-0.81102	0.0606167	4.69786e-39	1871	NO	YES
SeqId_16558_2	#N/A	#N/A	rs2075537	A	C	0.30147	0.112607	0.0182149	6.66932e-10	7213	SeqId_16558_2	rs2075537	A	C	0.326831	0.200939	0.0342574	5.2811e-09	1871	NO	NO
SeqId_16558_2	#N/A	#N/A	rs235863	T	C	0.490018	-0.170744	0.0165107	6.8315e-25	7213	SeqId_16558_2	rs235863	T	C	0.40326	-0.248307	0.0328503	6.33752e-14	1871	NO	NO
SeqId_16558_2	#N/A	#N/A	rs235917	A	G	0.300568	-0.0667142	0.0182809	0.000264715	7213	SeqId_16558_2	rs235917	A	G	0.209246	0.305069	0.0388878	7.2313e-15	1871	NO	NO
SeqId_16558_2	#N/A	#N/A	rs235922	C	A	0.463746	-0.23369	0.0164552	3.62391e-45	7213	SeqId_16558_2	rs235922	C	A	0.360502	-0.335912	0.033131	1.4912e-23	1871	NO	NO
SeqId_16558_2	#N/A	#N/A	rs7547017	C	T	0.422016	0.081895	0.0166547	8.97213e-07	7213	SeqId_16558_2	rs7547017	C	T	0.249599	0.750401	0.275475	7.99372e-14	1871	NO	NO
SeqId_16561_9	rs1268538_T_C	0.0943811	rs113368366	A	G	0.0361847	-0.358613	0.0443232	6.89739e-16	7213	SeqId_16561_9	rs113368366	A	G	0.449759	0.123216	0.03252	0.000156093	1871	NO	YES
SeqId_16561_9	No data	No data	rs1268538	T	C	0.047553	-1.16488	0.0367771	1e-200	7213	SeqId_16561_9	rs1268538	T	C	0.171833	-0.499939	0.0407717	2.6616e-33	1871	NO	NO
SeqId_16583_8	#N/A	#N/A	rs10972054	T	A	0.338971	0.720408	0.0153523	1e-200	7213	SeqId_16583_8	rs10972054	T	A	0.334848	0.708395	0.0309117	1.23605e-102	1871	NO	NO
SeqId_16583_8	#N/A	#N/A	rs34722487	A	G	0.212256	-0.878128	0.0177224	1e-200	7213	SeqId_16583_8	rs34722487	A	G	0.129877	-0.624613	0.0468321	7.88259e-39	1871	NO	NO
SeqId_16583_8	#N/A	#N/A	rs4879776	A	G	0.149452	1.03743	0.0197635	1e-200	7213	SeqId_16583_8	rs4879776	A	G	0.286211	0.809952	0.0316591	5.04211e-124	1871	NO	NO
SeqId_16583_8	#N/A	#N/A	rs7040339	C	T	0.0157355	-0.695933	0.0669273	3.79687e-25	7213	SeqId_16583_8	rs7040339	C	T	0.140299	-0.528208	0.0441601	7.96983e-32	1871	NO	NO
SeqId_16594_44	#N/A	#N/A	rs13043	C	T	0.0135173	-1.40339	0.0699034	2.80162e-87	7213	SeqId_16594_44	rs13043	C	T	0.466061	0.533939	-0.772841	2.87769e-145	1871	NO	NO
SeqId_16594_44	#N/A	#N/A	rs641320	A	G	0.0695966	-0.724765	0.0315401	7.87107e-113	7213	SeqId_16594_44	rs641320	A	G	0.317477	0.682523	-0.610904	5.73709e-73	1871	NO	NO
SeqId_16605_2	#N/A	#N/A	rs11619238	G	T	0.0661306	-0.418889	0.033113	2.70331e-36	7213	SeqId_16605_2	rs11619238	G	T	0.14511	-0.289249	0.0453414	2.23607e-10	1871	NO	NO
SeqId_16605_2	rs11619238_G_T	0.0188411	rs58867384	T	C	0.133509	-0.284825	0.0243854	3.073e-31	7213	SeqId_16605_2	rs58867384	T	C	0.0994121	-0.22915	0.0539332	2.25523e-05	1871	NO	YES
SeqId_16606_85	#N/A	#N/A	rs7795147	T	C	0.0323028	-0.249285	0.0470442	1.19918e-07	7213	SeqId_16606_85	rs7795147	T	C	0.0628006	-0.387228	0.0662445	5.94822e-09	1871	NO	NO
SeqId_16606_85	#N/A	#N/A	rs782546	T	C	0.0304312	0.652215	0.047926	1.15747e-41	7213	SeqId_16606_85	rs782546	T	C	0.397381	0.451968	0.0317219	8.33913e-44	1871	NO	NO
SeqId_16609_106	#N/A	#N/A	rs230260	C	T	0.0351449	-0.298576	0.0446918	2.55363e-11	7213	SeqId_16609_106	rs230260	C	T	0.412614	-0.14386	0.0332217	1.56782e-05	1871	NO	YES
SeqId_16613_3	#N/A	#N/A	rs1051624	T	G	0.432275	0.299182	0.0163995	9.91366e-73	7213	SeqId_16613_3	rs1051624	T	G	0.308658	0.691342	0.271061	9.04702e-15	1871	NO	NO
SeqId_16613_3	#N/A	#N/A	rs12056840	A	G	0.469777	-0.347909	0.0161476	7.77011e-100	7213	SeqId_16613_3	rs12056840	A	G	0.204436	-0.292408	0.0400202	4.04164e-13	1871	NO	NO
SeqId_16613_3	rs12056840_A_G	0.319202	rs2446862	A	G	0.023014	0.363847	0.0551456	4.46429e-11	7213	SeqId_16613_3	rs2446862	A	G	0.240513	0.312789	0.037042	6.05552e-17	1871	NO	YES
SeqId_16614_27	#N/A	#N/A	rs36043533	G	T	0.051019	0.806698	0.0366053	3.24479e-104	7213	SeqId_16614_27	rs36043533	G	T	0.0120257	0.745918	0.149805	6.96964e-07	1871	NO	NO
SeqId_16614_27	#N/A	#N/A	rs6687545	C	T	0.477679	-0.226393	0.0163701	5.9425e-43	7213	SeqId_16614_27	rs6687545	C	T	0.225815	0.774185	-0.137579	0.000346033	1871	NO	NO
SeqId_16616_137	#N/A	#N/A	rs2243102	T	C	0.587204	-0.315754	0.016464	5.36088e-80	7213	SeqId_16616_137	rs2243102	T	C	0.272582	-0.200435	0.0367992	5.80927e-08	1871	NO	YES
SeqId_16620_26	#N/A	#N/A	rs12692566	C	A	0.172605	-0.695762	0.0203989	1e-200	7213	SeqId_16620_26	rs12692566	C	A	0.122394	-0.545052	0.0484865	2.03889e-28	1871	NO	NO
SeqId_16620_26	rs6755783_C_T	0.361392	rs1469349	T	C	0.265424	-0.594249	0.017644	4.3909e-231	7213	SeqId_16620_26	rs1469349	T	C	0.424372	-0.459327	0.0312208	1.91815e-46	1871	NO	YES
SeqId_16620_26	#N/A	#N/A	rs17830558	T	G	0.446208	-0.621907	0.0150541	1e-200	7213	SeqId_16620_26	rs17830558	T	G	0.10636	0.89364	-0.62697	5.85081e-35	1871	NO	NO
SeqId_16620_26	#N/A	#N/A	rs2059696	G	A	0.307223	0.618745	0.0166478	1e-200	7213	SeqId_16620_26	rs2059696	G	A	0.0617317	0.838887	0.0635053	3.7351e-38	1871	NO	NO
SeqId_16620_26	#N/A	#N/A	rs2271377	G	C	0.100582	0.314016	0.0275557	7.89992e-30	7213	SeqId_16620_26	rs2271377	G	C	0.0120257	0.91678	0.149297	1.00127e-09	1871	NO	NO
SeqId_16620_26	#N/A	#N/A	rs2556092	G	A	0.037987	-0.187557	0.0435213	1.65766e-05	7213	SeqId_16620_26	rs2556092	G	A	0.21272	0.30561	0.0390744	8.67462e-15	1871	NO	NO
SeqId_16620_26	rs12692566_C_A	0.314395	rs4665118	T	G	0.341813	-0.313919	0.0171542	3.68897e-73	7213	SeqId_16620_26	rs4665118	T	G	0.327365	-0.133313	0.0349129	0.000138679	1871	NO	YES
SeqId_16620_26	rs17830558_T_G	0.247367	rs4665127	A	C	0.228476	-0.527783	0.0187819	5.76648e-165	7213	SeqId_16620_26	rs4665127	A	C	0.101817	-0.484313	0.0535697	3.78627e-19	1871	NO	YES
SeqId_16620_26	#N/A	#N/A	rs6755783	C	T	0.466172	-0.844735	0.0136524	1e-200	7213	SeqId_16620_26	rs6755783	C	T	0.19054	0.80946	-0.371231	8.93018e-20	1871	NO	NO
SeqId_16620_26	rs6755783_C_T	0.0462585	rs75630252	G	A	0.0441564	-0.621545	0.0399229	8.86567e-54	7213	SeqId_16620_26	rs75630252	G	A	0.0120257	-0.609108	0.1468	3.48551e-05	1871	NO	YES
SeqId_16621_77	#N/A	#N/A	rs41267389	A	G	0.0286289	-1.47656	0.0465141	1e-200	7213	SeqId_16621_77	rs41267389	A	G	0.110102	-1.1686	0.044926	1.44774e-127	1871	NO	NO
SeqId_16753_46	#N/A	#N/A	rs10854478	T	C	0.184667	0.307039	0.0212357	9.91638e-47	7213	SeqId_16753_46	rs10854478	T	C	0.221539	0.22513	0.0390427	9.46292e-09	1871	NO	NO
SeqId_16753_46	#N/A	#N/A	rs35548026	A	G	0.0869957	-0.538789	0.0288617	5.4591e-76	7213	SeqId_16753_46	rs35548026	A	G	0.0716195	-0.633324	0.0628743	2.82493e-23	1871	NO	NO
SeqId_16758_96	#N/A	#N/A	rs12121617	A	C	0.336268	-0.724564	0.0153634	1e-200	7213	SeqId_16758_96	rs12121617	A	C	0.142972	-0.315993	0.0451189	3.46798e-12	1871	NO	NO
SeqId_16763_11	#N/A	#N/A	rs17169397	T	C	0.0155968	0.32563	0.066994	1.19517e-06	7213	SeqId_16763_11	rs17169397	T	C	0.107429	0.25135	0.052672	1.96585e-06	1871	NO	NO
SeqId_16763_11	#N/A	#N/A	rs2526160	C	T	0.278871	0.674485	0.0166709	1e-200	7213	SeqId_16763_11	rs2526160	C	T	0.222608	0.608051	0.0361368	2.8766e-59	1871	NO	NO
SeqId_16763_11	#N/A	#N/A	rs72793160	A	G	0.0741716	0.323414	0.0317208	3.02753e-24	7213	SeqId_16763_11	rs72793160	A	G	0.0833779	0.292813	0.0587048	6.66948e-07	1871	NO	NO
SeqId_16770_3	#N/A	#N/A	rs11126696	A	G	0.384167	-0.327824	0.0168	1.11633e-82	7213	SeqId_16770_3	rs11126696	A	G	0.485569	0.514431	-0.261519	4.62118e-15	1871	NO	NO
SeqId_16781_2	#N/A	#N/A	rs12939800	G	A	0.0566339	-0.881228	0.0341542	1.73449e-140	7213	SeqId_16781_2	rs12939800	G	A	0.0579904	-1.04967	0.0663923	6.10235e-53	1871	NO	NO
SeqId_16781_2	#N/A	#N/A	rs56107536	A	C	0.133509	0.673558	0.0231767	1.07416e-175	7213	SeqId_16781_2	rs56107536	A	C	0.036077	0.471249	0.0865414	5.85357e-08	1871	NO	NO
SeqId_16781_2	rs56107536_A_C	0.304227	rs72853344	A	G	0.263899	0.44156	0.0183362	2.6167e-123	7213	SeqId_16781_2	rs72853344	A	G	0.252272	0.426052	0.0358693	2.01831e-31	1871	NO	YES
SeqId_16792_4	#N/A	#N/A	rs1106476	A	T	0.119506	-0.989862	0.0228419	1e-200	7213	SeqId_16792_4	rs1106476	A	T	0.113576	-0.526803	0.048428	9.12404e-27	1871	NO	NO
SeqId_16792_4	rs55977254_T_C	0.0146579	rs2278831	G	A	0.0756967	0.101891	0.0313944	0.00117767	7213	SeqId_16792_4	rs2278831	G	A	0.107964	-0.729694	0.0502999	2.86796e-45	1871	NO	YES
SeqId_16792_4	#N/A	#N/A	rs55977254	T	C	0.181824	0.487037	0.0206247	8.11883e-119	7213	SeqId_16792_4	rs55977254	T	C	0.0521112	0.661047	0.0727563	2.55044e-19	1871	NO	NO
SeqId_16792_4	#N/A	#N/A	rs73050865	G	C	0.0316789	-0.71992	0.0469001	2.36502e-52	7213	SeqId_16792_4	rs73050865	G	C	0.0171032	-0.738651	0.123928	3.00231e-09	1871	NO	NO
SeqId_16792_4	rs1106476_A_T	0.255341	rs73052899	T	C	0.262166	-0.397713	0.0182524	5.37073e-102	7213	SeqId_16792_4	rs73052899	T	C	0.466061	-0.383148	0.0317999	2.98497e-32	1871	NO	YES
SeqId_16805_5	rs56905341_C_T	0.000452005	rs10518346	T	C	0.0336199	-0.294567	0.045388	9.15363e-11	7213	SeqId_16805_5	rs10518346	T	C	0.150187	-0.302963	0.0459012	5.32831e-11	1871	NO	YES
SeqId_16805_5	#N/A	#N/A	rs2715016	C	T	0.458339	-0.317346	0.0162411	6.82836e-83	7213	SeqId_16805_5	rs2715016	C	T	0.358899	-0.52253	0.0314649	7.09016e-58	1871	NO	NO
SeqId_16805_5	#N/A	#N/A	rs56905341	C	T	0.180161	-0.579393	0.0206436	1.37037e-164	7213	SeqId_16805_5	rs56905341	C	T	0.158204	-0.687125	0.0410816	1.25176e-58	1871	NO	NO
SeqId_16805_5	#N/A	#N/A	rs58583086	A	G	0.37273	0.505407	0.0163753	1.42614e-196	7213	SeqId_16805_5	rs58583086	A	G	0.413683	0.586317	0.609078	5.65189e-84	1871	NO	NO
SeqId_16809_1	#N/A	#N/A	rs390229	T	C	0.0267572	0.489326	0.0512821	1.87722e-21	7213	SeqId_16809_1	rs390229	T	C	0.234367	0.154487	0.0383286	5.78695e-05	1871	NO	NO
SeqId_16809_1	#N/A	#N/A	rs7206447	T	A	0.0711216	-0.216201	0.0323361	2.46404e-11	7213	SeqId_16809_1	rs7206447	T	A	0.0427579	-0.413012	0.0804059	3.08931e-07	1871	NO	NO
SeqId_16809_1	rs390229_T_C	0.0521807	rs77371232	A	T	0.601206	-0.0953539	0.0169881	2.06245e-08	7213	SeqId_16809_1	rs77371232	A	T	0.176911	-0.226663	0.0429354	1.44894e-07	1871	NO	YES
SeqId_16818_200	rs79885994_T_G	0.0390675	rs1879240	C	T	0.377166	0.122622	0.0172738	1.37909e-12	7213	SeqId_16818_200	rs1879240	C	T	0.228755	0.192591	0.0383967	5.78126e-07	1871	NO	YES
SeqId_16818_200	#N/A	#N/A	rs2005914	T	C	0.230279	0.205022	0.0196117	2.13163e-25	7213	SeqId_16818_200	rs2005914	T	C	0.111972	0.250502	0.051406	1.19185e-06	1871	NO	NO
SeqId_16818_200	#N/A	#N/A	rs28364749	A	T	0.178428	-0.399631	0.0211379	7.60563e-78	7213	SeqId_16818_200	rs28364749	A	T	0.0761625	-0.197272	0.0616185	0.00139004	1871	NO	NO
SeqId_16818_200	#N/A	#N/A	rs79885994	T	G	0.0844309	-0.4208	0.0293216	4.49591e-46	7213	SeqId_16818_200	rs79885994	T	G	0.0534474	-0.285557	0.07325	0.000100255	1871	NO	NO
SeqId_16823_75	rs80576_A_G	0.123688	rs132618	T	A	0.476016	0.433085	0.0155938	2.25472e-161	7213	SeqId_16823_75	rs132618	T	A	0.121058	0.318661	0.048841	8.76286e-11	1871	NO	YES
SeqId_16823_75	#N/A	#N/A	rs80576	A	G	0.165119	-1.05391	0.0185985	1e-200	7213	SeqId_16823_75	rs80576	A	G	0.0264564	-1.26755	0.0978206	7.77948e-37	1871	NO	NO
SeqId_16825_20	#N/A	#N/A	rs10873415	G	A	0.213711	-0.224961	0.0202556	1.99016e-28	7213	SeqId_16825_20	rs10873415	G	A	0.125067	-0.373628	0.0487788	2.97274e-14	1871	NO	NO
SeqId_16825_20	#N/A	#N/A	rs17806016	G	A	0.332039	-0.524587	0.0166269	1e-200	7213	SeqId_16825_20	rs17806016	G	A	0.386692	-0.319354	0.0324831	2.83054e-22	1871	NO	NO
SeqId_16825_20	#N/A	#N/A	rs17807271	A	G	0.29939	0.372461	0.0176226	2.97734e-96	7213	SeqId_16825_20	rs17807271	A	G	0.210315	0.300257	0.039464	4.37169e-14	1871	NO	NO
SeqId_16825_20	rs17806016_G_A	0.525254	rs58339937	C	T	0.268959	-0.592764	0.0173467	2.45468e-237	7213	SeqId_16825_20	rs58339937	C	T	0.280866	-0.526168	0.034282	3.65371e-50	1871	NO	YES
SeqId_16825_20	rs73327732_C_T	0.463352	rs58597245	A	G	0.113892	0.638124	0.0249446	3.08537e-138	7213	SeqId_16825_20	rs58597245	A	G	0.274185	0.446382	0.0351681	1.80296e-35	1871	NO	YES
SeqId_16825_20	#N/A	#N/A	rs73327732	C	T	0.0964231	0.631418	0.0271577	2.2892e-115	7213	SeqId_16825_20	rs73327732	C	T	0.38883	0.297541	0.0338806	3.55348e-18	1871	NO	NO
SeqId_16825_20	rs73327732_C_T	0.0635902	rs978219	A	T	0.0248856	0.288682	0.053553	7.24538e-08	7213	SeqId_16825_20	rs978219	A	T	0.171299	-0.259803	0.0435206	2.83789e-09	1871	NO	YES
SeqId_16828_8	#N/A	#N/A	rs11089042	G	C	0.4033	-0.250253	0.0166228	1.86595e-50	7213	SeqId_16828_8	rs11089042	G	C	0.40326	0.59674	-0.330759	1.62624e-23	1871	NO	NO
SeqId_16828_8	#N/A	#N/A	rs13048481	T	G	0.285526	-1.04494	0.0135033	1e-200	7213	SeqId_16828_8	rs13048481	T	G	0.410208	-1.03725	0.0232774	4.26851e-296	1871	NO	NO
SeqId_16828_8	#N/A	#N/A	rs2839076	C	G	0.0895605	-0.763974	0.0277499	9.69702e-159	7213	SeqId_16828_8	rs2839076	C	G	0.357563	-0.663405	0.0302681	5.92067e-95	1871	NO	NO
SeqId_16828_8	#N/A	#N/A	rs35591325	G	A	0.0689727	-0.682861	0.0317509	1.70517e-99	7213	SeqId_16828_8	rs35591325	G	A	0.00935329	-0.727844	0.169686	1.88343e-05	1871	NO	NO
SeqId_16828_8	#N/A	#N/A	rs4588278	A	G	0.146888	0.185532	0.0234867	3.21754e-15	7213	SeqId_16828_8	rs4588278	A	G	0.191609	0.411416	0.04098	3.89813e-23	1871	NO	NO
SeqId_16828_8	#N/A	#N/A	rs66956709	T	C	0.101414	-0.755669	0.0260807	1.04862e-174	7213	SeqId_16828_8	rs66956709	T	C	0.0240513	-0.582355	0.105875	4.31102e-08	1871	NO	NO
SeqId_16828_8	#N/A	#N/A	rs870664	T	C	0.167961	-0.826517	0.0195893	1e-200	7213	SeqId_16828_8	rs870664	T	C	0.34233	-0.608875	0.0313393	9.87363e-77	1871	NO	NO
SeqId_16828_8	#N/A	#N/A	rs9978314	C	T	0.485235	0.689683	0.0143647	1e-200	7213	SeqId_16828_8	rs9978314	C	T	0.373597	0.528794	0.0317334	3.10136e-58	1871	NO	NO
SeqId_16872_248	#N/A	#N/A	rs7975	A	G	0.323097	0.83105	0.0148604	1e-200	7213	SeqId_16872_248	rs7975	A	G	0.289952	0.96764	0.0282786	1.15666e-199	1871	NO	NO
SeqId_16882_27	#N/A	#N/A	rs872463	A	G	0.262096	0.567556	0.0176687	1e-200	7213	SeqId_16882_27	rs872463	A	G	0.172368	0.631468	0.039921	5.47268e-53	1871	NO	NO
SeqId_16900_29	#N/A	#N/A	rs11753417	T	C	0.0864411	0.44289	0.0291293	2.06531e-51	7213	SeqId_16900_29	rs11753417	T	C	0.0136291	0.719784	0.138104	2.07601e-07	1871	NO	NO
SeqId_16900_29	#N/A	#N/A	rs6458013	C	T	0.286497	0.730998	0.0161765	1e-200	7213	SeqId_16900_29	rs6458013	C	T	0.055318	0.787009	0.0682598	9.25388e-30	1871	NO	NO
SeqId_16900_29	rs9349050_C_T	0.0657425	rs804816	G	A	0.215375	0.245835	0.0200124	2.42549e-34	7213	SeqId_16900_29	rs804816	G	A	0.483431	-0.120149	0.0327945	0.000255525	1871	NO	YES
SeqId_16900_29	#N/A	#N/A	rs9349050	T	C	0.478719	0.999002	0.0116644	1e-200	7213	SeqId_16900_29	rs9349050	T	C	0.234901	1.08374	0.0298195	3.20532e-219	1871	NO	NO
SeqId_16913_8	#N/A	#N/A	rs41269597	C	G	0.0532372	-0.31468	0.037069	2.50365e-17	7213	SeqId_16913_8	rs41269597	C	G	0.171299	-0.141646	0.0432269	0.0010691	1871	NO	NO
SeqId_16913_8	#N/A	#N/A	rs6456141	C	A	0.248024	-0.264221	0.0191073	6.05699e-43	7213	SeqId_16913_8	rs6456141	C	A	0.440406	0.559594	-0.22087	1.97119e-11	1871	NO	NO
SeqId_16913_8	rs76922279_C_G	0.5364	rs6928890	T	G	0.115347	-0.277117	0.0257107	6.9844e-27	7213	SeqId_16913_8	rs6928890	T	G	0.315072	-0.364072	0.0340865	6.86829e-26	1871	NO	YES
SeqId_16913_8	#N/A	#N/A	rs71571466	A	G	0.0630805	-0.7427	0.0329678	1.15698e-108	7213	SeqId_16913_8	rs71571466	A	G	0.0133618	-0.49469	0.142795	0.000543548	1871	NO	NO
SeqId_16913_8	#N/A	#N/A	rs76902111	T	C	0.0105365	-1.37544	0.0803446	1.97403e-64	7213	SeqId_16913_8	rs76902111	T	C	0.0897916	-0.754532	0.0542342	6.08429e-42	1871	NO	NO
SeqId_16913_8	#N/A	#N/A	rs76922279	C	G	0.062734	-0.335774	0.0340746	9.16154e-23	7213	SeqId_16913_8	rs76922279	C	G	0.162213	-0.434013	0.0424826	7.02146e-24	1871	NO	NO
SeqId_16914_104	#N/A	#N/A	rs76148587	T	C	0.119506	0.355966	0.0253853	4.29203e-44	7213	SeqId_16914_104	rs76148587	T	C	0.0734901	0.332467	0.061427	7.02073e-08	1871	NO	NO
SeqId_16915_153	#N/A	#N/A	rs12401997	A	C	0.392209	0.27613	0.0167236	3.82005e-60	7213	SeqId_16915_153	rs12401997	A	C	0.070016	0.213446	0.0630972	0.000732275	1871	NO	NO
SeqId_16918_198	#N/A	#N/A	rs3775291	T	C	0.298974	-0.781369	0.0158922	1e-200	7213	SeqId_16918_198	rs3775291	T	C	0.0579904	-0.844699	0.0661628	7.52305e-36	1871	NO	NO
SeqId_16918_198	#N/A	#N/A	rs3775296	A	C	0.189588	-0.233084	0.0211089	4.02444e-28	7213	SeqId_16918_198	rs3775296	A	C	0.160877	-0.551623	0.0419995	9.34971e-38	1871	NO	NO
SeqId_16919_1	#N/A	#N/A	rs6714264	C	T	0.193609	-0.554699	0.0200026	6.3992e-161	7213	SeqId_16919_1	rs6714264	C	T	0.189204	-0.471003	0.0407184	6.14366e-30	1871	NO	NO
SeqId_16919_1	#N/A	#N/A	rs72831284	T	C	0.0619714	0.520828	0.0338382	1.26926e-52	7213	SeqId_16919_1	rs72831284	T	C	0.190005	0.402219	0.0402627	6.27141e-23	1871	NO	NO
SeqId_17138_8	#N/A	#N/A	rs4715316	C	T	0.356301	-0.765255	0.0149846	1e-200	7213	SeqId_17138_8	rs4715316	C	T	0.217798	-0.624437	0.036118	3.05164e-62	1871	NO	NO
SeqId_17140_57	rs10895596_A_G	0.37134	rs10791675	C	T	0.47761	0.212429	0.0165199	1.97012e-37	7213	SeqId_17140_57	rs10791675	C	T	0.294228	0.162801	0.0364155	8.2663e-06	1871	NO	YES
SeqId_17140_57	#N/A	#N/A	rs10895596	A	G	0.300846	-0.535245	0.0171026	1e-200	7213	SeqId_17140_57	rs10895596	A	G	0.26697	-0.520627	0.0346641	3.18147e-48	1871	NO	NO
SeqId_17140_57	#N/A	#N/A	rs1532673	G	T	0.370927	0.152231	0.0169832	3.94539e-19	7213	SeqId_17140_57	rs1532673	G	T	0.402191	0.134894	0.0329362	4.38992e-05	1871	NO	NO
SeqId_17140_57	rs10895596_A_G	0.308996	rs17102103	G	A	0.0965618	-0.251434	0.0280775	4.26235e-19	7213	SeqId_17140_57	rs17102103	G	A	0.228487	-0.270236	0.0388708	4.95356e-12	1871	NO	YES
SeqId_17140_57	rs10895596_A_G	0.538024	rs7119186	T	G	0.201788	-0.553723	0.0197334	1.60777e-164	7213	SeqId_17140_57	rs7119186	T	G	0.172368	-0.593508	0.0409805	3.93717e-45	1871	NO	YES
SeqId_17151_84	#N/A	#N/A	rs10415576	C	T	0.372591	-0.446542	0.0163155	5.38082e-157	7213	SeqId_17151_84	rs10415576	C	T	0.150722	0.849278	-0.331858	3.33352e-13	1871	NO	NO
SeqId_17151_84	#N/A	#N/A	rs34739574	T	C	0.119992	-0.192302	0.0253131	3.41464e-14	7213	SeqId_17151_84	rs34739574	T	C	0.0622662	-0.463131	0.0662117	3.6885e-12	1871	NO	NO
SeqId_17151_84	rs10415576_C_T	0.0338538	rs61747405	T	C	0.0270345	-0.21149	0.0511656	3.61414e-05	7213	SeqId_17151_84	rs61747405	T	C	0.0171032	-0.715825	0.126025	1.55881e-08	1871	NO	YES
SeqId_17151_84	#N/A	#N/A	rs73934025	A	C	0.0942049	-0.436603	0.027865	1.94763e-54	7213	SeqId_17151_84	rs73934025	A	C	0.180652	-0.508563	0.0401794	2.7353e-35	1871	NO	NO
SeqId_17164_15	#N/A	#N/A	rs2228203	T	C	0.196659	-0.492893	0.0200929	1.0603e-127	7213	SeqId_17164_15	rs2228203	T	C	0.311865	-0.309148	0.0340901	2.96775e-19	1871	NO	NO
SeqId_17164_15	rs2228203_T_C	0.0793408	rs6546547	T	A	0.225149	0.179673	0.019766	1.25949e-19	7213	SeqId_17164_15	rs6546547	T	A	0.254944	0.438345	0.036795	1.36312e-31	1871	NO	YES
SeqId_17224_12	#N/A	#N/A	rs3780346	A	G	0.452932	0.45828	0.0156556	4.3547e-178	7213	SeqId_17224_12	rs3780346	A	G	0.140834	0.859166	0.506977	8.80088e-30	1871	NO	NO
SeqId_17224_12	#N/A	#N/A	rs4743871	T	A	0.125676	-0.118088	0.0251673	2.75393e-06	7213	SeqId_17224_12	rs4743871	T	A	0.0499733	-0.295292	0.0745251	7.70155e-05	1871	NO	NO
SeqId_17224_12	rs3780346_A_G	0.490936	rs7045409	T	A	0.632954	-0.563586	0.0158315	7.43197e-256	7213	SeqId_17224_12	rs7045409	T	A	0.185462	-0.505736	0.0397901	1.47098e-35	1871	NO	YES
SeqId_17320_19	#N/A	#N/A	rs11226911	T	C	0.0277277	0.164364	0.0503427	0.00110014	7213	SeqId_17320_19	rs11226911	T	C	0.390967	0.144577	0.0331606	1.37198e-05	1871	NO	YES
SeqId_17325_10	#N/A	#N/A	rs61825157	T	C	0.0422848	1.32812	0.038133	1e-200	7213	SeqId_17325_10	rs61825157	T	C	0.0301978	1.17487	0.0903552	4.539e-37	1871	NO	NO
SeqId_17329_2	#N/A	#N/A	rs141660593	T	C	0.174754	0.346927	0.0213058	1.42688e-58	7213	SeqId_17329_2	rs141660593	T	C	0.164083	0.267944	0.0432766	7.31031e-10	1871	NO	NO
SeqId_17331_138	#N/A	#N/A	rs4823012	A	G	0.403646	0.207208	0.0167268	6.8822e-35	7213	SeqId_17331_138	rs4823012	A	G	0.173704	0.150221	0.0426973	0.000444729	1871	NO	NO
SeqId_17331_138	#N/A	#N/A	rs5997447	G	A	0.0406904	0.316665	0.0418869	4.52844e-14	7213	SeqId_17331_138	rs5997447	G	A	0.116782	0.30954	0.0497735	6.1583e-10	1871	NO	NO
SeqId_17331_138	#N/A	#N/A	rs8135301	T	G	0.0435325	0.364421	0.0406815	4.15234e-19	7213	SeqId_17331_138	rs8135301	T	G	0.135489	0.210124	0.0470897	8.59511e-06	1871	NO	NO
SeqId_17332_3	#N/A	#N/A	rs12064550	A	C	0.00977402	0.547043	0.0847875	1.17579e-10	7213	SeqId_17332_3	rs12064550	A	C	0.253073	0.175581	0.0369769	2.2065e-06	1871	NO	NO
SeqId_17347_80	#N/A	#N/A	rs28709375	A	G	0.277277	0.268256	0.0184267	2.42748e-47	7213	SeqId_17347_80	rs28709375	A	G	0.25334	0.74666	0.22326	4.90643e-09	1871	NO	NO
SeqId_17350_13	rs904115_T_G	0.154922	rs1060238	C	G	0.0246083	-0.406217	0.0534165	3.21702e-14	7213	SeqId_17350_13	rs1060238	C	G	0.0670764	-0.460885	0.0642652	1.06331e-12	1871	NO	YES
SeqId_17350_13	#N/A	#N/A	rs12486932	T	C	0.283793	0.545649	0.0174034	1e-200	7213	SeqId_17350_13	rs12486932	T	C	0.0644041	0.634517	0.0660791	2.4064e-21	1871	NO	NO
SeqId_17350_13	#N/A	#N/A	rs6770433	C	T	0.495494	-0.428257	0.0158611	4.85359e-153	7213	SeqId_17350_13	rs6770433	C	T	0.220203	-0.138437	0.0393995	0.00045249	1871	NO	NO
SeqId_17350_13	#N/A	#N/A	rs904115	T	G	0.140441	0.0804411	0.0239703	0.000795267	7213	SeqId_17350_13	rs904115	T	G	0.235436	0.234842	0.0375384	4.88283e-10	1871	NO	NO
SeqId_17350_13	rs12486932_T_C	0.551899	rs9822911	C	T	0.409469	0.562668	0.0158979	3.82255e-253	7213	SeqId_17350_13	rs9822911	C	T	0.284874	0.512475	0.0344944	2.80746e-47	1871	NO	YES
SeqId_17383_4	rs28555408_T_C	0.029874	rs11634869	T	A	0.213434	-0.231252	0.0199699	9.72053e-31	7213	SeqId_17383_4	rs11634869	T	A	0.159808	-0.164772	0.0450361	0.000260564	1871	NO	YES
SeqId_17383_4	#N/A	#N/A	rs28555408	T	C	0.0641897	-0.535897	0.0330458	4.05847e-58	7213	SeqId_17383_4	rs28555408	T	C	0.265099	-0.159606	0.0361078	1.04242e-05	1871	NO	NO
SeqId_17383_4	#N/A	#N/A	rs4392019	T	C	0.0322335	0.643298	0.0465692	7.36947e-43	7213	SeqId_17383_4	rs4392019	T	C	0.130412	0.339591	0.0469496	6.85594e-13	1871	NO	NO
SeqId_17396_23	#N/A	#N/A	rs72679847	C	T	0.452239	0.0576444	0.0166326	0.000531818	7213	SeqId_17396_23	rs72679847	C	T	0.349278	0.112747	0.0347156	0.00118386	1871	NO	YES
SeqId_17447_52	rs75207237_A_T	0.058109	rs59908052	G	A	0.184389	0.221	0.0213186	5.27055e-25	7213	SeqId_17447_52	rs59908052	G	A	0.125067	0.22971	0.0483011	2.12803e-06	1871	NO	YES
SeqId_17447_52	#N/A	#N/A	rs75207237	A	T	0.124289	0.4345	0.0248294	3.49032e-67	7213	SeqId_17447_52	rs75207237	A	T	0.0208445	0.381216	0.113729	0.000818393	1871	NO	NO
SeqId_17456_53	#N/A	#N/A	rs138447426	G	A	0.0173991	1.17434	0.0627267	2.09479e-76	7213	SeqId_17456_53	rs138447426	G	A	0.0200428	0.962184	0.114022	6.34281e-17	1871	NO	NO
SeqId_17456_53	#N/A	#N/A	rs2183125	G	A	0.205324	0.27044	0.0205307	3.57265e-39	7213	SeqId_17456_53	rs2183125	G	A	0.330305	0.669695	0.137847	8.08232e-05	1871	NO	NO
SeqId_17456_53	rs2183125_G_A	0.358613	rs6559901	C	T	0.906419	-0.325068	0.0285658	9.46806e-30	7213	SeqId_17456_53	rs6559901	C	T	0.44388	-0.22668	0.0332297	1.2118e-11	1871	NO	YES
SeqId_17460_51	#N/A	#N/A	rs17000900	A	C	0.10183	0.37725	0.0272652	5.43309e-43	7213	SeqId_17460_51	rs17000900	A	C	0.20016	0.18092	0.0402059	7.21946e-06	1871	NO	NO
SeqId_17460_51	#N/A	#N/A	rs459498	A	G	0.40635	-0.430414	0.0162545	1.57007e-147	7213	SeqId_17460_51	rs459498	A	G	0.152592	-0.256413	0.0455774	2.12471e-08	1871	NO	NO
SeqId_17490_4	rs6676630_T_C	0.025884	rs12138111	A	G	0.174269	-0.224685	0.0217519	7.72516e-25	7213	SeqId_17490_4	rs12138111	A	G	0.183859	-0.140863	0.0419151	0.000793198	1871	NO	YES
SeqId_17490_4	#N/A	#N/A	rs6676630	T	C	0.0708443	-1.17296	0.0293266	1e-200	7213	SeqId_17490_4	rs6676630	T	C	0.143773	-0.752047	0.0440459	7.45326e-61	1871	NO	NO
SeqId_17513_11	rs2784768_G_A	0.14005	rs12570993	C	T	0.0795092	0.447786	0.0301552	3.71831e-49	7213	SeqId_17513_11	rs12570993	C	T	0.345804	0.410785	0.032953	2.55056e-34	1871	NO	YES
SeqId_17513_11	#N/A	#N/A	rs2573326	C	T	0.416886	0.250974	0.0164801	1.43278e-51	7213	SeqId_17513_11	rs2573326	C	T	0.225281	0.774719	0.272525	7.1688e-13	1871	NO	NO
SeqId_17513_11	#N/A	#N/A	rs2784768	G	A	0.41141	0.452891	0.0160982	2.53481e-165	7213	SeqId_17513_11	rs2784768	G	A	0.431587	0.568413	0.373834	5.00739e-30	1871	NO	NO
SeqId_17513_11	#N/A	#N/A	rs3851054	A	G	0.480868	-0.570263	0.0153123	1e-200	7213	SeqId_17513_11	rs3851054	A	G	0.260556	-0.524844	0.0362033	3.25842e-45	1871	NO	NO
SeqId_17513_11	rs2573326_C_T	0.196437	rs61862387	C	T	0.121447	0.438115	0.0248444	3.56633e-68	7213	SeqId_17513_11	rs61862387	C	T	0.0355425	0.497505	0.0877344	1.64546e-08	1871	NO	YES
SeqId_17513_11	rs3851054_G_A	0.246007	rs74145425	G	A	0.177388	-0.443437	0.0211023	3.35896e-95	7213	SeqId_17513_11	rs74145425	G	A	0.141101	-0.424401	0.0453934	2.42967e-20	1871	NO	YES
SeqId_17675_17	#N/A	#N/A	rs4544900	T	C	0.254194	0.277472	0.0189949	1.19574e-47	7213	SeqId_17675_17	rs4544900	T	C	0.0750935	0.363046	0.0615491	4.34454e-09	1871	NO	NO
SeqId_17676_13	#N/A	#N/A	rs8106212	T	C	0.0142798	0.628398	0.0699335	3.23701e-19	7213	SeqId_17676_13	rs8106212	T	C	0.0718867	0.553853	0.0610894	3.02743e-19	1871	NO	NO
SeqId_17680_12	#N/A	#N/A	rs10935143	A	G	0.447525	0.401702	0.0161152	1.25363e-131	7213	SeqId_17680_12	rs10935143	A	G	0.369321	0.630679	0.136936	7.3971e-05	1871	NO	NO
SeqId_17682_1	#N/A	#N/A	rs2466572	A	C	0.221752	0.709912	0.0181192	1e-200	7213	SeqId_17682_1	rs2466572	A	C	0.206574	0.596764	0.0381177	5.25076e-52	1871	NO	NO
SeqId_17691_1	rs7488_C_T	0.274135	rs2659871	C	T	0.605227	-0.230372	0.0170266	3.29519e-41	7213	SeqId_17691_1	rs2659871	C	T	0.420631	-0.232144	0.0323646	1.05451e-12	1871	NO	YES
SeqId_17691_1	#N/A	#N/A	rs7488	C	T	0.260641	0.0772263	0.018805	4.05814e-05	7213	SeqId_17691_1	rs7488	C	T	0.225548	-0.187856	0.0387961	1.39021e-06	1871	NO	NO
SeqId_17692_2	#N/A	#N/A	rs11758089	C	T	0.169555	0.269485	0.0217628	7.30633e-35	7213	SeqId_17692_2	rs11758089	C	T	0.0828434	0.19861	0.0603476	0.00101656	1871	NO	NO
SeqId_17692_2	#N/A	#N/A	rs12205731	A	G	0.0854707	-0.448413	0.0291862	1.92423e-52	7213	SeqId_17692_2	rs12205731	A	G	0.0510422	-0.809695	0.0726317	5.47296e-28	1871	NO	NO
SeqId_17692_2	rs56380525_A_G	0.311742	rs1985732	G	A	0.280466	-0.276474	0.0181794	1.95303e-51	7213	SeqId_17692_2	rs1985732	G	A	0.336184	0.386733	0.0332535	3.10891e-30	1871	NO	YES
SeqId_17692_2	#N/A	#N/A	rs28362606	C	T	0.10689	-1.16766	0.0233835	1e-200	7213	SeqId_17692_2	rs28362606	C	T	0.0368787	-1.29333	0.0817362	5.07962e-53	1871	NO	NO
SeqId_17692_2	#N/A	#N/A	rs56380525	A	G	0.127201	0.795542	0.0233409	1e-200	7213	SeqId_17692_2	rs56380525	A	G	0.271513	0.777287	0.0317453	4.56722e-115	1871	NO	NO
SeqId_17692_2	#N/A	#N/A	rs72836472	C	T	0.0403438	-0.858448	0.0408266	2.59416e-95	7213	SeqId_17692_2	rs72836472	C	T	0.0678781	-0.893578	0.0617496	4.58731e-45	1871	NO	NO
SeqId_17694_32	#N/A	#N/A	rs2236352	C	T	0.252599	0.327409	0.0185761	4.1586e-68	7213	SeqId_17694_32	rs2236352	C	T	0.450561	0.202233	0.0325641	6.49999e-10	1871	NO	NO
SeqId_17702_53	#N/A	#N/A	rs887829	T	C	0.329821	-0.599849	0.0163241	1e-200	7213	SeqId_17702_53	rs887829	T	C	0.443079	-0.541108	0.0304622	2.36111e-65	1871	NO	NO
SeqId_17726_3	#N/A	#N/A	rs12570358	C	A	0.420699	0.407079	0.0160057	9.96856e-137	7213	SeqId_17726_3	rs12570358	C	A	0.213255	0.469836	0.0376712	2.37239e-34	1871	NO	NO
SeqId_17739_1	#N/A	#N/A	rs72890511	C	T	0.0790933	0.249721	0.0306471	4.31634e-16	7213	SeqId_17739_1	rs72890511	C	T	0.302779	0.275561	0.0349122	4.98358e-15	1871	NO	NO
SeqId_17748_21	#N/A	#N/A	rs10170821	C	G	0.140857	-0.917008	0.0214162	1e-200	7213	SeqId_17748_21	rs10170821	C	G	0.0702833	-0.826407	0.0605054	1.48633e-40	1871	NO	NO
SeqId_17748_21	#N/A	#N/A	rs33926913	G	A	0.0215583	-1.11558	0.0558558	2.01161e-86	7213	SeqId_17748_21	rs33926913	G	A	0.0195083	-0.781233	0.113081	6.6879e-12	1871	NO	NO
SeqId_17748_21	rs10170821_C_G	0.271201	rs6720226	A	G	0.631152	0.412539	0.0165556	1.52365e-131	7213	SeqId_17748_21	rs6720226	A	G	0.472742	0.339931	0.0318039	6.36252e-26	1871	NO	YES
SeqId_17748_21	#N/A	#N/A	rs7568163	G	T	0.258076	-0.633212	0.0175336	1e-200	7213	SeqId_17748_21	rs7568163	G	T	0.420898	-0.321578	0.0330303	6.95172e-22	1871	NO	NO
SeqId_17755_5	#N/A	#N/A	rs13135475	T	C	0.471926	-0.366937	0.0160494	9.45863e-112	7213	SeqId_17755_5	rs13135475	T	C	0.183592	0.816408	-0.172111	3.97666e-05	1871	NO	NO
SeqId_17755_5	#N/A	#N/A	rs4975020	G	A	0.30348	-0.477165	0.0172821	1.3242e-159	7213	SeqId_17755_5	rs4975020	G	A	0.343934	-0.316914	0.0338671	2.25648e-20	1871	NO	NO
SeqId_17764_108	#N/A	#N/A	rs7415820	G	A	0.475461	0.240493	0.0165281	2.70062e-47	7213	SeqId_17764_108	rs7415820	G	A	0.485035	0.21155	0.0325394	1.01841e-10	1871	NO	NO
SeqId_17765_3	#N/A	#N/A	rs112955711	T	C	0.250866	-0.320448	0.0188481	1.37021e-63	7213	SeqId_17765_3	rs112955711	T	C	0.0534474	-0.292281	0.0720641	5.20052e-05	1871	NO	NO
SeqId_17765_3	#N/A	#N/A	rs8028182	T	G	0.200125	0.377815	0.0204436	1.51958e-74	7213	SeqId_17765_3	rs8028182	T	G	0.475147	0.524853	0.266759	3.33342e-16	1871	NO	NO
SeqId_17766_5	#N/A	#N/A	rs17515241	G	A	0.234091	0.212223	0.01944	1.57127e-27	7213	SeqId_17766_5	rs17515241	G	A	0.156868	0.211127	0.0448413	2.68165e-06	1871	NO	NO
SeqId_17766_5	rs17515241_G_A	0.0195197	rs2718279	G	C	0.0892139	-0.153717	0.0291557	1.3866e-07	7213	SeqId_17766_5	rs2718279	G	C	0.442277	-0.41169	0.0309378	1.14115e-38	1871	NO	YES
SeqId_17783_9	#N/A	#N/A	rs11066813	A	G	0.119853	0.267675	0.0254617	1.15519e-25	7213	SeqId_17783_9	rs11066813	A	G	0.0940673	0.288741	0.0553078	1.98168e-07	1871	NO	NO
SeqId_17783_9	#N/A	#N/A	rs7301541	A	G	0.179052	-0.664305	0.0200818	1e-200	7213	SeqId_17783_9	rs7301541	A	G	0.276857	-0.342031	0.0358143	3.89656e-21	1871	NO	NO
SeqId_17794_6	#N/A	#N/A	rs28850393	C	T	0.267572	-0.137169	0.0187564	2.89028e-13	7213	SeqId_17794_6	rs28850393	C	T	0.211384	-0.208744	0.0395652	1.47407e-07	1871	NO	YES
SeqId_17799_9	#N/A	#N/A	rs73020480	A	G	0.202482	0.428233	0.0198807	8.67711e-100	7213	SeqId_17799_9	rs73020480	A	G	0.0983431	0.362404	0.0539006	2.34857e-11	1871	NO	NO
SeqId_17802_4	rs12349452_C_G	0.357838	rs10818454	A	G	0.300222	0.185311	0.0180298	1.3081e-24	7213	SeqId_17802_4	rs10818454	A	G	0.278995	0.306001	0.0358603	2.89814e-17	1871	NO	YES
SeqId_17802_4	#N/A	#N/A	rs12349452	C	G	0.348468	0.134978	0.0173804	9.21219e-15	7213	SeqId_17802_4	rs12349452	C	G	0.268306	0.291731	0.0364372	2.05535e-15	1871	NO	NO
SeqId_17802_4	#N/A	#N/A	rs7046514	T	C	0.202551	-0.193821	0.0204431	3.34597e-21	7213	SeqId_17802_4	rs7046514	T	C	0.371459	0.628541	-0.276531	1.04867e-16	1871	NO	NO
SeqId_17814_8	#N/A	#N/A	rs34080032	C	T	0.110911	-0.089501	0.0264259	0.000710751	7213	SeqId_17814_8	rs34080032	C	T	0.0168359	-0.514264	0.125462	4.32776e-05	1871	NO	YES
SeqId_17819_30	#N/A	#N/A	rs3743853	A	G	0.158741	-0.338283	0.0223053	3.6323e-51	7213	SeqId_17819_30	rs3743853	A	G	0.0275254	-0.630384	0.0972218	1.1402e-10	1871	NO	NO
SeqId_17832_12	#N/A	#N/A	rs1044261	T	C	0.0770137	-0.538337	0.0307205	2.31868e-67	7213	SeqId_17832_12	rs1044261	T	C	0.0440941	-0.461926	0.078667	5.08644e-09	1871	NO	NO
SeqId_17832_12	rs1044261_T_C	0.0600819	rs4880752	T	A	0.45522	0.231379	0.0165617	8.72543e-44	7213	SeqId_17832_12	rs4880752	T	A	0.280866	0.22125	0.0363622	1.41299e-09	1871	NO	YES
SeqId_17843_30	rs4660635_A_G	0.443366	rs3762450	C	A	0.225288	-0.448539	0.0190423	2.98599e-118	7213	SeqId_17843_30	rs3762450	C	A	0.214858	-0.493532	0.038258	1.54999e-36	1871	NO	YES
SeqId_17843_30	#N/A	#N/A	rs4660635	A	G	0.367877	-0.464747	0.0161847	8.58433e-172	7213	SeqId_17843_30	rs4660635	A	G	0.446553	-0.25678	0.0325421	5.07231e-15	1871	NO	NO
SeqId_18173_11	#N/A	#N/A	rs12095284	C	T	0.373215	-0.490294	0.0163041	2.82605e-187	7213	SeqId_18173_11	rs12095284	C	T	0.463923	0.536077	-0.198124	8.3388e-10	1871	NO	NO
SeqId_18173_11	#N/A	#N/A	rs12142349	A	G	0.0659226	0.36293	0.0332844	1.80782e-27	7213	SeqId_18173_11	rs12142349	A	G	0.0138963	0.61801	0.13982	1.04339e-05	1871	NO	NO
SeqId_18173_11	#N/A	#N/A	rs12405546	G	A	0.188063	-0.36641	0.020901	2.05846e-67	7213	SeqId_18173_11	rs12405546	G	A	0.174506	-0.312368	0.0419513	1.46146e-13	1871	NO	NO
SeqId_18173_11	rs4912060_A_G	0.422561	rs2231198	T	C	0.370442	-0.414145	0.016585	4.53013e-132	7213	SeqId_18173_11	rs2231198	T	C	0.365313	-0.328568	0.0321648	7.09868e-24	1871	NO	YES
SeqId_18173_11	rs12142349_A_G	0.269033	rs4911983	C	G	0.194441	0.170135	0.0207495	2.83484e-16	7213	SeqId_18173_11	rs4911983	C	G	0.059861	0.474664	0.0688955	7.61797e-12	1871	NO	YES
SeqId_18173_11	#N/A	#N/A	rs4912060	A	G	0.22203	-0.271412	0.0197034	1.2479e-42	7213	SeqId_18173_11	rs4912060	A	G	0.142437	-0.3264	0.0456147	1.19148e-12	1871	NO	NO
SeqId_18173_11	rs12095284_C_T	0.286132	rs61764885	T	C	0.154721	-0.573168	0.0218873	1.78479e-144	7213	SeqId_18173_11	rs61764885	T	C	0.0983431	-0.454154	0.0543744	1.28616e-16	1871	NO	YES
SeqId_18174_79	#N/A	#N/A	rs1141054	C	T	0.267018	-0.674917	0.0169905	1e-200	7213	SeqId_18174_79	rs1141054	C	T	0.375468	0.624532	-0.585866	2.38494e-73	1871	NO	NO
SeqId_18183_3	#N/A	#N/A	rs4523506	T	G	0.459102	-0.362736	0.0162768	1.88404e-106	7213	SeqId_18183_3	rs4523506	T	G	0.341529	0.658471	-0.378981	5.03983e-29	1871	NO	NO
SeqId_18186_15	#N/A	#N/A	rs3777083	G	A	0.191876	-0.233868	0.020813	4.69581e-29	7213	SeqId_18186_15	rs3777083	G	A	0.453234	0.546766	-0.336245	3.53365e-25	1871	NO	NO
SeqId_18206_18	#N/A	#N/A	rs13120000	G	A	0.106128	0.523968	0.0265014	8.97099e-85	7213	SeqId_18206_18	rs13120000	G	A	0.0729556	0.402169	0.0628798	2.01231e-10	1871	NO	NO
SeqId_18206_18	#N/A	#N/A	rs2602887	A	G	0.30958	0.290302	0.0176257	7.34845e-60	7213	SeqId_18206_18	rs2602887	A	G	0.113843	0.290562	0.0507535	1.20278e-08	1871	NO	NO
SeqId_18214_2	#N/A	#N/A	rs11165036	A	G	0.495078	0.233042	0.0165103	1.20373e-44	7213	SeqId_18214_2	rs11165036	A	G	0.256815	0.743185	0.306686	2.65674e-16	1871	NO	NO
SeqId_18214_2	rs11165036_G_A	0.546522	rs2301022	C	T	0.676418	-0.133201	0.0178329	9.00077e-14	7213	SeqId_18214_2	rs2301022	C	T	0.461518	-0.218079	0.0333284	7.74589e-11	1871	NO	YES
SeqId_18214_2	rs4147853_T_G	0.0464734	rs4147846	T	C	0.481838	0.147832	0.0164328	2.94465e-19	7213	SeqId_18214_2	rs4147846	T	C	0.431587	0.137194	0.0326689	2.80041e-05	1871	NO	YES
SeqId_18214_2	#N/A	#N/A	rs4147853	T	G	0.151532	0.248347	0.0229747	4.99237e-27	7213	SeqId_18214_2	rs4147853	T	G	0.328434	0.214771	0.0344204	5.41227e-10	1871	NO	NO
SeqId_18214_2	rs11165036_G_A	0.164918	rs743119	A	C	0.166436	0.247851	0.0219544	2.60787e-29	7213	SeqId_18214_2	rs743119	A	C	0.467932	0.389147	0.0308272	4.06562e-35	1871	NO	YES
SeqId_18215_5	#N/A	#N/A	rs2270813	T	C	0.344448	-0.838888	0.0144126	1e-200	7213	SeqId_18215_5	rs2270813	T	C	0.429449	-0.132066	0.0331566	7.06281e-05	1871	NO	NO
SeqId_18215_5	rs35260937_A_G	0.358176	rs2270820	T	C	0.666713	-0.48633	0.0166473	2.03203e-177	7213	SeqId_18215_5	rs2270820	T	C	0.36264	-0.520723	0.0319026	4.30338e-56	1871	NO	YES
SeqId_18215_5	#N/A	#N/A	rs35260937	A	G	0.140025	0.493014	0.0230141	9.41944e-99	7213	SeqId_18215_5	rs35260937	A	G	0.416622	0.393434	0.0322381	5.14865e-33	1871	NO	NO
SeqId_18215_5	rs2270813_T_C	0.599527	rs7722992	A	G	0.454735	-0.590712	0.0151469	1e-300	7213	SeqId_18215_5	rs7722992	A	G	0.286745	-0.6805	0.0317392	2.34769e-91	1871	NO	YES
SeqId_18215_5	#N/A	#N/A	rs79670802	A	G	0.0381949	0.67734	0.0428183	1.95525e-55	7213	SeqId_18215_5	rs79670802	A	G	0.184393	0.184008	0.0418807	1.17727e-05	1871	NO	NO
SeqId_18216_22	#N/A	#N/A	rs11575578	A	G	0.0639817	0.94994	0.0318961	6.33284e-184	7213	SeqId_18216_22	rs11575578	A	G	0.0114912	0.952852	0.149013	2.03044e-10	1871	NO	NO
SeqId_18216_22	rs11575578_A_G	0.191671	rs2480559	T	C	0.229031	0.336715	0.0195637	4.31243e-65	7213	SeqId_18216_22	rs2480559	T	C	0.319615	0.255731	0.0344042	1.60581e-13	1871	NO	YES
SeqId_18218_48	#N/A	#N/A	rs4854435	A	G	0.248371	0.226099	0.0193231	2.41508e-31	7213	SeqId_18218_48	rs4854435	A	G	0.204703	0.422903	0.0383867	2.16172e-27	1871	NO	NO
SeqId_18218_48	#N/A	#N/A	rs7578047	G	A	0.141065	-0.86594	0.0217295	1e-200	7213	SeqId_18218_48	rs7578047	G	A	0.335917	-0.725552	0.0299214	3.64819e-113	1871	NO	NO
SeqId_18220_141	rs801460_T_C	0.360263	rs250431	A	G	0.690073	0.42884	0.0170543	8.06581e-134	7213	SeqId_18220_141	rs250431	A	G	0.35783	0.443121	0.0322777	6.19349e-41	1871	NO	YES
SeqId_18220_141	#N/A	#N/A	rs801456	A	T	0.0883128	0.313522	0.028734	1.67085e-27	7213	SeqId_18220_141	rs801456	A	T	0.185195	0.223028	0.0422855	1.48689e-07	1871	NO	NO
SeqId_18220_141	#N/A	#N/A	rs801460	T	C	0.461043	0.460616	0.0156578	9.67452e-180	7213	SeqId_18220_141	rs801460	T	C	0.266702	0.469498	0.0353654	1.67442e-38	1871	NO	NO
SeqId_18222_34	#N/A	#N/A	rs10123283	C	T	0.383058	-0.52475	0.0160578	1e-200	7213	SeqId_18222_34	rs10123283	C	T	0.420631	-0.17389	0.0331072	1.6732e-07	1871	NO	NO
SeqId_18225_13	rs1386002_C_A	0.462426	rs1291359	C	A	0.28407	-0.0698521	0.01826	0.000131654	7213	SeqId_18225_13	rs1291359	C	A	0.369321	0.196784	0.0333939	4.49315e-09	1871	NO	YES
SeqId_18225_13	#N/A	#N/A	rs1386002	C	A	0.456329	-0.390169	0.0159477	4.64228e-127	7213	SeqId_18225_13	rs1386002	C	A	0.119188	0.880812	-0.271098	3.27496e-08	1871	NO	NO
SeqId_18225_13	#N/A	#N/A	rs1941	G	C	0.0337585	-1.61714	0.0418869	1e-200	7213	SeqId_18225_13	rs1941	G	C	0.0149653	-1.85647	0.128605	7.29857e-45	1871	NO	NO
SeqId_18225_13	#N/A	#N/A	rs7313687	G	C	0.116664	-0.151096	0.025995	6.41742e-09	7213	SeqId_18225_13	rs7313687	G	C	0.30759	-0.246737	0.0355835	5.61302e-12	1871	NO	NO
SeqId_18225_13	#N/A	#N/A	rs79211223	C	T	0.109109	-0.415403	0.0260336	2.35172e-56	7213	SeqId_18225_13	rs79211223	C	T	0.0264564	-0.404622	0.100636	6.03427e-05	1871	NO	NO
SeqId_18241_18	rs2061581_A_G	0.0671795	rs1841541	C	T	0.825107	0.217989	0.0216004	8.626e-24	7213	SeqId_18241_18	rs1841541	C	T	0.260289	0.253024	0.0367027	7.39884e-12	1871	NO	YES
SeqId_18241_18	#N/A	#N/A	rs2061581	A	G	0.0125468	-0.693616	0.0748189	2.40043e-20	7213	SeqId_18241_18	rs2061581	A	G	0.129343	-0.514922	0.046883	3.07247e-27	1871	NO	NO
SeqId_18280_29	rs56183134_C_T	0.0950063	rs10147284	T	G	0.530708	-0.200079	0.0165054	1.70685e-33	7213	SeqId_18280_29	rs10147284	T	G	0.364244	-0.426497	0.032169	2.07545e-38	1871	NO	YES
SeqId_18280_29	#N/A	#N/A	rs56183134	C	T	0.126785	-0.462743	0.0244638	6.40607e-78	7213	SeqId_18280_29	rs56183134	C	T	0.0368787	-0.312948	0.0854417	0.000256511	1871	NO	NO
SeqId_18289_16	#N/A	#N/A	rs2075746	T	C	0.463607	-0.285643	0.0164568	3.79604e-66	7213	SeqId_18289_16	rs2075746	T	C	0.0823089	-0.482086	0.0578936	1.58011e-16	1871	NO	NO
SeqId_18289_16	#N/A	#N/A	rs2293788	A	G	0.052752	-0.333625	0.0371903	3.69978e-19	7213	SeqId_18289_16	rs2293788	A	G	0.276056	-0.782307	0.0319509	4.60376e-115	1871	NO	NO
SeqId_18289_16	rs2293788_A_G	0.446682	rs712048	C	A	0.870165	-0.752336	0.0230867	1.98604e-217	7213	SeqId_18289_16	rs712048	C	A	0.2186	-0.420117	0.0381494	2.26523e-27	1871	NO	YES
SeqId_18289_16	#N/A	#N/A	rs75456429	T	C	0.0289755	1.51347	0.0459324	1e-200	7213	SeqId_18289_16	rs75456429	T	C	0.0117584	0.93679	0.15091	6.60984e-10	1871	NO	NO
SeqId_18295_102	#N/A	#N/A	rs4878690	T	C	0.312838	0.378072	0.0172677	6.19576e-103	7213	SeqId_18295_102	rs4878690	T	C	0.107162	0.390231	0.0519601	9.09263e-14	1871	NO	NO
SeqId_18310_26	#N/A	#N/A	rs10412662	C	A	0.127478	-0.45675	0.0243759	1.56622e-76	7213	SeqId_18310_26	rs10412662	C	A	0.0440941	-0.374019	0.0799441	3.09716e-06	1871	NO	NO
SeqId_18310_26	rs10412662_C_A	0.36237	rs17206602	T	C	0.0496326	-0.351658	0.0379206	2.3362e-20	7213	SeqId_18310_26	rs17206602	T	C	0.0371459	-0.495943	0.0873472	1.57835e-08	1871	NO	YES
SeqId_18315_38	#N/A	#N/A	rs1878861	G	A	0.40628	0.508776	0.0157385	1e-200	7213	SeqId_18315_38	rs1878861	G	A	0.440673	0.559327	0.43499	9.34938e-41	1871	NO	NO
SeqId_18315_38	#N/A	#N/A	rs9857285	G	A	0.27492	-0.258836	0.0184072	2.50694e-44	7213	SeqId_18315_38	rs9857285	G	A	0.224479	-0.17501	0.0386026	6.16538e-06	1871	NO	NO
SeqId_18319_7	rs3763936_G_A	0.0772084	rs2915227	G	C	0.266533	0.276334	0.0183917	2.88875e-50	7213	SeqId_18319_7	rs2915227	G	C	0.461518	0.170237	0.0316307	8.29387e-08	1871	NO	YES
SeqId_18319_7	#N/A	#N/A	rs3763936	G	A	0.115278	0.480421	0.0253505	3.3584e-78	7213	SeqId_18319_7	rs3763936	G	A	0.405398	0.388091	0.0317185	3.59665e-33	1871	NO	NO
SeqId_18338_26	#N/A	#N/A	rs7609093	T	C	0.0560793	-0.875484	0.0348128	7.56022e-134	7213	SeqId_18338_26	rs7609093	T	C	0.0807055	-0.69533	0.0575974	2.29006e-32	1871	NO	NO
SeqId_18340_2	#N/A	#N/A	rs4603	C	T	0.180923	-0.726577	0.0195993	1e-200	7213	SeqId_18340_2	rs4603	C	T	0.0865847	-0.723679	0.0548269	4.23702e-38	1871	NO	NO
SeqId_18342_2	#N/A	#N/A	rs10121107	A	T	0.32587	-0.118667	0.0176208	1.77158e-11	7213	SeqId_18342_2	rs10121107	A	T	0.289952	0.155888	0.0357431	1.36305e-05	1871	NO	NO
SeqId_18342_2	#N/A	#N/A	rs10867168	T	A	0.44399	-0.127793	0.0168141	3.32614e-14	7213	SeqId_18342_2	rs10867168	T	A	0.365313	-0.217042	0.0337805	1.66825e-10	1871	NO	NO
SeqId_18342_2	#N/A	#N/A	rs17725890	G	A	0.310204	0.294683	0.0178629	4.81512e-60	7213	SeqId_18342_2	rs17725890	G	A	0.243987	0.209928	0.0380853	4.03953e-08	1871	NO	NO
SeqId_18342_2	rs10121107_A_T	0.452761	rs2277148	G	C	0.215098	-0.411107	0.0195924	6.17426e-95	7213	SeqId_18342_2	rs2277148	G	C	0.1721	-0.431029	0.0423177	9.47304e-24	1871	NO	YES
SeqId_18373_13	#N/A	#N/A	rs11213342	A	G	0.399764	0.0841747	0.0169873	7.39171e-07	7213	SeqId_18373_13	rs11213342	A	G	0.276056	0.210362	0.0364959	9.58916e-09	1871	NO	YES
SeqId_18397_5	#N/A	#N/A	rs138695384	G	A	0.155137	-1.05389	0.0193637	1e-200	7213	SeqId_18397_5	rs138695384	G	A	0.0331374	-0.750425	0.0896434	1.10242e-16	1871	NO	NO
SeqId_18397_5	#N/A	#N/A	rs9423401	C	A	0.309164	0.166812	0.0177613	7.74864e-21	7213	SeqId_18397_5	rs9423401	C	A	0.16729	0.169106	0.0441408	0.000131808	1871	NO	NO
SeqId_18417_3	#N/A	#N/A	rs111622998	A	C	0.105851	-0.176437	0.0271338	8.42861e-11	7213	SeqId_18417_3	rs111622998	A	C	0.122662	-0.234831	0.0491507	1.91077e-06	1871	NO	NO
SeqId_18819_21	#N/A	#N/A	rs2617453	G	A	0.34729	-0.745349	0.014841	1e-200	7213	SeqId_18819_21	rs2617453	G	A	0.119455	-0.838384	0.0463082	1.25602e-67	1871	NO	NO
SeqId_18819_21	#N/A	#N/A	rs75800475	A	G	0.03972	-0.311479	0.0418084	1.04075e-13	7213	SeqId_18819_21	rs75800475	A	G	0.0171032	-0.609674	0.126324	1.50403e-06	1871	NO	NO
SeqId_18819_21	#N/A	#N/A	rs79035640	A	G	0.0447803	-0.193271	0.0400829	1.45191e-06	7213	SeqId_18819_21	rs79035640	A	G	0.0486371	-0.728199	0.0756409	1.91503e-21	1871	NO	NO
SeqId_18830_1	rs61803286_T_C	0.134059	rs4656958	A	G	0.313878	0.068596	0.018051	0.000145817	7213	SeqId_18830_1	rs4656958	A	G	0.438803	-0.343187	0.0320693	5.5718e-26	1871	NO	YES
SeqId_18830_1	#N/A	#N/A	rs61803286	T	C	0.0778456	0.186045	0.0309819	2.00684e-09	7213	SeqId_18830_1	rs61803286	T	C	0.119722	-0.237317	0.050127	2.36332e-06	1871	NO	NO
SeqId_18831_6	#N/A	#N/A	rs138006212	G	A	0.0348676	-0.279966	0.0452346	6.37755e-10	7213	SeqId_18831_6	rs138006212	G	A	0.0414217	-0.414638	0.0804438	2.81366e-07	1871	NO	NO
SeqId_18831_6	#N/A	#N/A	rs2306272	C	T	0.281922	-0.783164	0.016128	1e-200	7213	SeqId_18831_6	rs2306272	C	T	0.146179	-0.690275	0.0436073	4.66536e-53	1871	NO	NO
SeqId_18831_6	#N/A	#N/A	rs783128	T	G	0.0465826	0.385172	0.0389699	6.83652e-23	7213	SeqId_18831_6	rs783128	T	G	0.503474	0.330942	0.0316665	6.94062e-25	1871	NO	NO
SeqId_18832_65	#N/A	#N/A	rs11024589	C	A	0.104741	-0.574851	0.0261852	1.85779e-103	7213	SeqId_18832_65	rs11024589	C	A	0.200962	-0.624365	0.0381645	2.50937e-56	1871	NO	NO
SeqId_18832_65	#N/A	#N/A	rs79669707	A	G	0.117843	0.372998	0.0253913	3.69205e-48	7213	SeqId_18832_65	rs79669707	A	G	0.036077	0.422169	0.0853691	8.28652e-07	1871	NO	NO
SeqId_18871_24	#N/A	#N/A	rs4740214	G	A	0.311244	0.439756	0.0172452	2.08191e-137	7213	SeqId_18871_24	rs4740214	G	A	0.326563	0.216566	0.0341167	2.73435e-10	1871	NO	NO
SeqId_18871_24	#N/A	#N/A	rs752931	G	C	0.240538	-0.509792	0.0186156	3.62845e-157	7213	SeqId_18871_24	rs752931	G	C	0.0970069	-0.44555	0.0539885	2.88932e-16	1871	NO	NO
SeqId_18871_24	#N/A	#N/A	rs7847692	T	C	0.448912	-0.193081	0.0167124	1.32189e-30	7213	SeqId_18871_24	rs7847692	T	C	0.196954	-0.200727	0.0412093	1.20442e-06	1871	NO	NO
SeqId_18871_24	rs4740214_G_A	0.324204	rs7874631	A	G	0.179329	0.374879	0.0212857	5.23415e-68	7213	SeqId_18871_24	rs7874631	A	G	0.345003	0.211244	0.0345069	1.12482e-09	1871	NO	YES
SeqId_18875_125	#N/A	#N/A	rs10875723	G	A	0.391654	-0.44715	0.0163806	3.1887e-156	7213	SeqId_18875_125	rs10875723	G	A	0.214057	0.785943	-0.435222	6.90547e-28	1871	NO	NO
SeqId_18875_125	#N/A	#N/A	rs1635533	C	T	0.346111	-0.259087	0.0173063	6.38455e-50	7213	SeqId_18875_125	rs1635533	C	T	0.345537	0.654463	-0.192125	3.421e-08	1871	NO	NO
SeqId_18875_125	#N/A	#N/A	rs2408954	A	G	0.212672	-0.489712	0.0195098	2.26861e-133	7213	SeqId_18875_125	rs2408954	A	G	0.487974	-0.41674	0.0317335	9.52297e-38	1871	NO	NO
SeqId_18878_15	#N/A	#N/A	rs58658771	A	T	0.171981	0.936781	0.019168	1e-200	7213	SeqId_18878_15	rs58658771	A	T	0.161945	0.970822	0.0376462	1.03188e-125	1871	NO	NO
SeqId_18882_7	#N/A	#N/A	rs13065203	A	G	0.217039	-0.300412	0.0198952	9.64672e-51	7213	SeqId_18882_7	rs13065203	A	G	0.0459647	-0.365499	0.0765913	1.96493e-06	1871	NO	NO
SeqId_18882_7	#N/A	#N/A	rs1374827	C	T	0.0602385	0.590093	0.0347413	1.78797e-63	7213	SeqId_18882_7	rs1374827	C	T	0.255746	0.346081	0.0373193	4.81089e-20	1871	NO	NO
SeqId_18882_7	rs67605525_T_A	0.183353	rs35969901	A	G	0.172882	-0.11217	0.0221964	4.44358e-07	7213	SeqId_18882_7	rs35969901	A	G	0.230893	-0.148695	0.0386574	0.000123842	1871	NO	YES
SeqId_18882_7	#N/A	#N/A	rs67605525	T	A	0.176348	0.252281	0.0217367	7.20165e-31	7213	SeqId_18882_7	rs67605525	T	A	0.0943346	0.230349	0.0543876	2.39323e-05	1871	NO	NO
SeqId_18882_7	rs67605525_T_A	0.370852	rs970929	A	G	0.632261	-0.24634	0.017004	6.62493e-47	7213	SeqId_18882_7	rs970929	A	G	0.441208	-0.344476	0.0314963	4.95911e-27	1871	NO	YES
SeqId_18882_7	#N/A	#N/A	rs9849153	T	A	0.143352	0.150778	0.0236767	2.02972e-10	7213	SeqId_18882_7	rs9849153	T	A	0.261892	0.178231	0.0367896	1.37324e-06	1871	NO	NO
SeqId_18895_54	rs2269340_C_T	0.0428461	rs11101981	C	T	0.351795	-0.268973	0.0171772	2.2623e-54	7213	SeqId_18895_54	rs11101981	C	T	0.0662747	-0.419856	0.066192	2.8191e-10	1871	NO	YES
SeqId_18895_54	#N/A	#N/A	rs116377258	G	A	0.0332039	0.704726	0.0456053	5.08422e-53	7213	SeqId_18895_54	rs116377258	G	A	0.0163014	0.435648	0.129698	0.000798124	1871	NO	NO
SeqId_18895_54	rs4970776_A_T	0.0118226	rs17585355	C	A	0.0612782	-0.142716	0.0349233	4.42597e-05	7213	SeqId_18895_54	rs17585355	C	A	0.0106895	-0.696619	0.158909	1.2313e-05	1871	NO	YES
SeqId_18895_54	#N/A	#N/A	rs2269340	C	T	0.0752807	0.578534	0.0307365	3.42882e-77	7213	SeqId_18895_54	rs2269340	C	T	0.381347	-0.313188	0.0329259	5.53572e-21	1871	NO	NO
SeqId_18895_54	rs4970776_A_T	0.0058749	rs35553604	G	C	0.0267572	0.340184	0.0513117	3.60529e-11	7213	SeqId_18895_54	rs35553604	G	C	0.222341	0.490197	0.0367839	9.00454e-39	1871	NO	YES
SeqId_18895_54	#N/A	#N/A	rs4970776	A	T	0.389921	-0.208916	0.016917	1.09698e-34	7213	SeqId_18895_54	rs4970776	A	T	0.474613	0.525387	-0.189531	4.13596e-09	1871	NO	NO
SeqId_18895_54	rs116377258_G_A	0.211049	rs756635	C	A	0.0851934	0.680149	0.0288138	9.94583e-119	7213	SeqId_18895_54	rs756635	C	A	0.125067	0.454525	0.04841	1.69683e-20	1871	NO	YES
SeqId_18916_25	#N/A	#N/A	rs1127354	A	C	0.072508	-1.36371	0.0276373	1e-200	7213	SeqId_18916_25	rs1127354	A	C	0.0467664	-1.38076	0.0710345	8.48083e-77	1871	NO	NO
SeqId_18916_25	#N/A	#N/A	rs6037501	T	G	0.214127	0.596723	0.0189187	1e-200	7213	SeqId_18916_25	rs6037501	T	G	0.152325	0.290172	0.0451957	1.71941e-10	1871	NO	NO
SeqId_18916_25	#N/A	#N/A	rs6051838	C	A	0.195827	-0.785139	0.0186814	1e-200	7213	SeqId_18916_25	rs6051838	C	A	0.292892	-0.350323	0.0350901	6.6639e-23	1871	NO	NO
SeqId_18916_25	#N/A	#N/A	rs6084299	G	A	0.430265	0.259841	0.0164993	5.74703e-55	7213	SeqId_18916_25	rs6084299	G	A	0.468199	0.531801	0.197348	1.3973e-09	1871	NO	NO
SeqId_18916_25	#N/A	#N/A	rs7270101	C	A	0.126022	-0.702362	0.0235716	4.29244e-184	7213	SeqId_18916_25	rs7270101	C	A	0.08124	-0.704429	0.0573882	2.29671e-33	1871	NO	NO
SeqId_18917_53	#N/A	#N/A	rs12076610	T	G	0.093789	0.681665	0.0274602	1.33484e-130	7213	SeqId_18917_53	rs12076610	T	G	0.0956708	0.602745	0.0530862	6.13132e-29	1871	NO	NO
SeqId_18917_53	rs75966519_T_A	0.483562	rs34756037	A	G	0.190073	-0.432367	0.0205422	1.70495e-95	7213	SeqId_18917_53	rs34756037	A	G	0.0542491	-0.367766	0.0721956	3.85874e-07	1871	NO	YES
SeqId_18917_53	#N/A	#N/A	rs75966519	T	A	0.176071	-0.492205	0.021122	7.27687e-116	7213	SeqId_18917_53	rs75966519	T	A	0.0440941	-0.346965	0.0789826	1.18103e-05	1871	NO	NO
SeqId_18922_27	No data	No data	rs11654859	T	C	0.163455	0.592861	0.0212781	2.36593e-162	7213	SeqId_18922_27	rs11654859	T	C	0.16542	0.44481	0.0429398	1.72829e-24	1871	NO	YES
SeqId_18922_27	#N/A	#N/A	rs62059824	T	C	0.116664	0.63783	0.0246766	5.81618e-141	7213	SeqId_18922_27	rs62059824	T	C	0.0243185	0.557669	0.105396	1.35823e-07	1871	NO	NO
SeqId_18922_27	#N/A	#N/A	rs9901675	A	G	0.0456814	0.344217	0.0396003	4.34624e-18	7213	SeqId_18922_27	rs9901675	A	G	0.066542	0.215874	0.0646027	0.000849487	1871	NO	NO
SeqId_18930_28	rs613798_G_A	0.0131446	rs1817797	G	A	0.428532	-0.0769649	0.0167516	4.41188e-06	7213	SeqId_18930_28	rs1817797	G	A	0.461518	-0.191344	0.0326677	5.54631e-09	1871	NO	YES
SeqId_18930_28	#N/A	#N/A	rs4610327	T	A	0.264106	0.138534	0.0187914	1.86509e-13	7213	SeqId_18930_28	rs4610327	T	A	0.446285	0.143657	0.0323308	9.37584e-06	1871	NO	NO
SeqId_18930_28	#N/A	#N/A	rs613798	G	A	0.296617	0.162437	0.0181757	5.00754e-19	7213	SeqId_18930_28	rs613798	G	A	0.31427	0.141868	0.0339815	3.11874e-05	1871	NO	NO
SeqId_19113_66	#N/A	#N/A	rs2245410	A	G	0.442188	-0.446707	0.0159451	4.99688e-164	7213	SeqId_19113_66	rs2245410	A	G	0.466595	-0.44143	0.0310887	1.56393e-43	1871	NO	NO
SeqId_19113_66	#N/A	#N/A	rs723982	C	G	0.469638	0.133021	0.0165213	9.49601e-16	7213	SeqId_19113_66	rs723982	C	G	0.350347	0.649653	-0.181825	1.24134e-07	1871	NO	NO
SeqId_19129_15	rs8056936_G_A	0.0410273	rs66686932	A	G	0.107445	-0.405296	0.0262429	5.79818e-53	7213	SeqId_19129_15	rs66686932	A	G	0.0427579	-0.41954	0.0793375	1.38125e-07	1871	NO	YES
SeqId_19129_15	#N/A	#N/A	rs8056936	G	A	0.246915	-0.220992	0.0189606	4.09158e-31	7213	SeqId_19129_15	rs8056936	G	A	0.468733	-0.132424	0.0321465	3.96444e-05	1871	NO	NO
SeqId_19130_81	#N/A	#N/A	rs1944270	A	G	0.289061	0.132384	0.0183437	5.86413e-13	7213	SeqId_19130_81	rs1944270	A	G	0.431587	0.568413	0.124613	0.0001551	1871	NO	NO
SeqId_19130_81	#N/A	#N/A	rs3826616	A	G	0.425828	0.428541	0.0160297	3.2677e-150	7213	SeqId_19130_81	rs3826616	A	G	0.413415	0.586585	0.408705	4.51222e-36	1871	NO	NO
SeqId_19130_81	#N/A	#N/A	rs55700832	G	A	0.203175	-0.22494	0.0205781	1.34769e-27	7213	SeqId_19130_81	rs55700832	G	A	0.119455	-0.164734	0.0504457	0.0011122	1871	NO	NO
SeqId_19143_38	#N/A	#N/A	rs11041472	T	G	0.352073	0.106145	0.0173204	9.34739e-10	7213	SeqId_19143_38	rs11041472	T	G	0.381614	0.225893	0.0328964	8.90687e-12	1871	NO	NO
SeqId_19143_38	#N/A	#N/A	rs12577557	C	G	0.145848	0.504689	0.0228285	7.59879e-105	7213	SeqId_19143_38	rs12577557	C	G	0.194816	0.62332	0.0390257	6.27342e-54	1871	NO	NO
SeqId_19143_38	rs7942293_G_C	0.00950161	rs7119574	A	C	0.0336199	-0.145416	0.0458707	0.00153011	7213	SeqId_19143_38	rs7119574	A	C	0.258418	-0.714113	0.0331154	2.75485e-92	1871	NO	NO
SeqId_19143_38	#N/A	#N/A	rs7482385	T	G	0.0115763	0.246672	0.0777471	0.00151638	7213	SeqId_19143_38	rs7482385	T	G	0.196152	0.269383	0.0395802	1.3472e-11	1871	NO	NO
SeqId_19143_38	#N/A	#N/A	rs7942293	G	C	0.362263	-0.53866	0.0161739	1e-200	7213	SeqId_19143_38	rs7942293	G	C	0.375735	0.624265	-0.521338	3.55134e-58	1871	NO	NO
SeqId_19154_41	#N/A	#N/A	rs13393673	G	A	0.206225	0.342015	0.0201913	3.83172e-63	7213	SeqId_19154_41	rs13393673	G	A	0.342063	0.242733	0.0344796	2.69154e-12	1871	NO	NO
SeqId_19154_41	#N/A	#N/A	rs13412535	A	G	0.234784	-0.933306	0.0161712	1e-200	7213	SeqId_19154_41	rs13412535	A	G	0.0483699	-0.899673	0.0743598	1.69494e-32	1871	NO	NO
SeqId_19154_41	rs4674860_T_C	0.00445766	rs34261112	C	G	0.12221	0.180317	0.0252393	9.93036e-13	7213	SeqId_19154_41	rs34261112	C	G	0.0847141	0.265646	0.0590544	7.2701e-06	1871	NO	YES
SeqId_19154_41	#N/A	#N/A	rs4674860	T	C	0.444545	0.503278	0.0157104	1e-200	7213	SeqId_19154_41	rs4674860	T	C	0.467664	0.532336	0.307415	4.25961e-21	1871	NO	NO
SeqId_19161_1	#N/A	#N/A	rs11174461	A	G	0.120269	0.310283	0.0251995	1.7077e-34	7213	SeqId_19161_1	rs11174461	A	G	0.113041	0.269874	0.0505219	1.03311e-07	1871	NO	NO
SeqId_19161_1	#N/A	#N/A	rs11612349	A	G	0.112921	0.872875	0.0245498	1e-200	7213	SeqId_19161_1	rs11612349	A	G	0.0448958	0.56211	0.0776983	6.78667e-13	1871	NO	NO
SeqId_19161_1	#N/A	#N/A	rs73135265	A	C	0.127755	-0.532585	0.0239553	5.68997e-106	7213	SeqId_19161_1	rs73135265	A	C	0.0229824	-0.400043	0.108611	0.000236822	1871	NO	NO
SeqId_19173_5	#N/A	#N/A	rs2581530	T	G	0.0499792	-0.424476	0.037817	5.37432e-29	7213	SeqId_19173_5	rs2581530	T	G	0.209781	-0.200841	0.0408209	9.41034e-07	1871	NO	NO
SeqId_19173_5	#N/A	#N/A	rs2912805	G	A	0.14661	0.748404	0.0216813	1e-200	7213	SeqId_19173_5	rs2912805	G	A	0.0275254	0.414135	0.10084	4.184e-05	1871	NO	NO
SeqId_19173_5	rs2912805_G_A	0.560266	rs62512330	A	G	0.241578	0.577783	0.0182172	8.8641e-207	7213	SeqId_19173_5	rs62512330	A	G	0.238108	0.603461	0.0362232	3.2925e-58	1871	NO	YES
SeqId_19173_5	#N/A	#N/A	rs6995002	C	T	0.0448496	0.702192	0.0397296	1.81187e-68	7213	SeqId_19173_5	rs6995002	C	T	0.14511	0.613496	0.0443053	1.39274e-41	1871	NO	NO
SeqId_19173_5	rs2581530_T_G	0.037089	rs75843534	C	T	0.0765285	-0.192915	0.0313297	7.78303e-10	7213	SeqId_19173_5	rs75843534	C	T	0.0216462	-0.581473	0.112721	2.75313e-07	1871	NO	YES
SeqId_19173_5	#N/A	#N/A	rs77085169	G	A	0.0307084	-0.852314	0.0471693	2.05767e-71	7213	SeqId_19173_5	rs77085169	G	A	0.0542491	-0.37544	0.0721745	2.18967e-07	1871	NO	NO
SeqId_19188_21	#N/A	#N/A	rs115402664	C	G	0.0110911	-0.660208	0.0790436	7.94399e-17	7213	SeqId_19188_21	rs115402664	C	G	0.0117584	-0.921172	0.150961	1.26978e-09	1871	NO	NO
SeqId_19188_21	rs7127415_C_T	0.577722	rs2073581	G	A	0.2108	0.245738	0.0201635	7.80718e-34	7213	SeqId_19188_21	rs2073581	G	A	0.251203	-0.119849	0.0368386	0.00116088	1871	NO	YES
SeqId_19188_21	#N/A	#N/A	rs6578313	T	C	0.190905	-0.799452	0.0190994	1e-200	7213	SeqId_19188_21	rs6578313	T	C	0.0288616	-0.813283	0.0972591	1.18845e-16	1871	NO	NO
SeqId_19188_21	#N/A	#N/A	rs7127415	C	T	0.315403	0.333383	0.017405	8.32642e-80	7213	SeqId_19188_21	rs7127415	C	T	0.375468	0.624532	0.16529	1.21202e-06	1871	NO	NO
SeqId_19194_9	rs6136418_A_G	0.345506	rs6035082	G	C	0.480729	-0.515856	0.0154389	1.03139e-227	7213	SeqId_19194_9	rs6035082	G	C	0.331641	-0.595049	0.032165	2.66324e-70	1871	NO	YES
SeqId_19194_9	#N/A	#N/A	rs6045470	A	G	0.188479	0.345014	0.0210337	2.14975e-59	7213	SeqId_19194_9	rs6045470	A	G	0.231962	-0.175106	0.0380141	4.37487e-06	1871	NO	NO
SeqId_19194_9	#N/A	#N/A	rs6136418	A	G	0.446208	-0.683384	0.0143863	1e-200	7213	SeqId_19194_9	rs6136418	A	G	0.304115	-0.360459	0.0343829	5.00262e-25	1871	NO	NO
SeqId_19213_1	#N/A	#N/A	rs1630171	G	A	0.154166	0.802053	0.0212923	1e-200	7213	SeqId_19213_1	rs1630171	G	A	0.433458	0.566542	0.494073	1.16438e-53	1871	NO	NO
SeqId_19213_1	rs1630171_G_A	0.576321	rs830568	T	A	0.773811	-0.64411	0.0185492	1.92092e-244	7213	SeqId_19213_1	rs830568	T	A	0.346072	-0.355869	0.0340304	6.50266e-25	1871	NO	YES
SeqId_19251_56	#N/A	#N/A	rs2229498	G	A	0.157771	-0.49528	0.0220721	7.50972e-108	7213	SeqId_19251_56	rs2229498	G	A	0.416889	0.583111	-0.267035	3.48304e-16	1871	NO	NO
SeqId_19254_125	rs6914805_T_C	0.53975	rs1042391	T	A	0.604949	-0.941951	0.012755	1e-300	7213	SeqId_19254_125	rs1042391	T	A	0.173169	-0.898753	0.0373041	6.47873e-112	1871	NO	YES
SeqId_19254_125	#N/A	#N/A	rs180019	C	T	0.385069	0.641267	0.0152082	1e-200	7213	SeqId_19254_125	rs180019	C	T	0.30759	0.69241	0.301999	9.26277e-19	1871	NO	NO
SeqId_19254_125	#N/A	#N/A	rs6914805	T	C	0.268266	0.797352	0.0161069	1e-200	7213	SeqId_19254_125	rs6914805	T	C	0.371459	0.284367	0.0326296	6.28638e-18	1871	NO	NO
SeqId_19267_14	#N/A	#N/A	rs11248891	T	C	0.0827672	-0.495041	0.0293496	1.23399e-62	7213	SeqId_19267_14	rs11248891	T	C	0.0251203	-0.408287	0.103039	7.69719e-05	1871	NO	NO
SeqId_19267_14	#N/A	#N/A	rs116869551	T	C	0.141758	0.582696	0.0229991	9.76573e-136	7213	SeqId_19267_14	rs116869551	T	C	0.0307322	0.557513	0.0927311	2.1963e-09	1871	NO	NO
SeqId_19273_3	#N/A	#N/A	rs13250707	G	C	0.18529	0.0949941	0.0214905	1.00018e-05	7213	SeqId_19273_3	rs13250707	G	C	0.492785	0.507215	0.22549	1.65077e-12	1871	NO	NO
SeqId_19273_3	#N/A	#N/A	rs2551698	G	A	0.0594066	-0.148282	0.0353226	2.72605e-05	7213	SeqId_19273_3	rs2551698	G	A	0.328434	0.671566	-0.134196	0.000110665	1871	NO	NO
SeqId_19273_3	#N/A	#N/A	rs2978667	C	T	0.187925	-0.220938	0.0211459	2.26307e-25	7213	SeqId_19273_3	rs2978667	C	T	0.285676	0.170569	0.0355582	1.73905e-06	1871	NO	NO
SeqId_19277_4	#N/A	#N/A	rs10908821	G	C	0.126369	1.00506	0.0221911	1e-200	7213	SeqId_19277_4	rs10908821	G	C	0.0769642	1.1948	0.0549884	1.60763e-93	1871	NO	NO
SeqId_19277_4	rs10908821_G_C	0.00856176	rs12036299	A	G	0.878761	0.532548	0.0245497	3.90178e-101	7213	SeqId_19277_4	rs12036299	A	G	0.453501	0.45967	0.0308147	1.25092e-47	1871	NO	YES
SeqId_19277_4	#N/A	#N/A	rs3766382	T	G	0.135796	-0.553136	0.0233204	8.107e-120	7213	SeqId_19277_4	rs3766382	T	G	0.441742	0.558258	-0.433522	4.62606e-42	1871	NO	NO
SeqId_19289_29	rs264011_G_A	0.128531	rs146576128	A	G	0.057535	0.149389	0.0356064	2.75471e-05	7213	SeqId_19289_29	rs146576128	A	G	0.0299305	-0.766137	0.0957612	2.15334e-15	1871	NO	YES
SeqId_19289_29	#N/A	#N/A	rs2236576	A	T	0.248371	-0.806356	0.0166481	1e-200	7213	SeqId_19289_29	rs2236576	A	T	0.186264	-0.932387	0.0366006	3.97215e-123	1871	NO	NO
SeqId_19289_29	#N/A	#N/A	rs264011	G	A	0.405379	-0.452219	0.016134	3.54638e-164	7213	SeqId_19289_29	rs264011	G	A	0.376269	0.623731	-0.224172	1.34135e-11	1871	NO	NO
SeqId_19361_78	#N/A	#N/A	rs11694716	G	A	0.365729	0.748132	0.0147661	1e-200	7213	SeqId_19361_78	rs11694716	G	A	0.247996	0.846629	0.03295	6.13497e-125	1871	NO	NO
SeqId_19361_78	#N/A	#N/A	rs1513829	G	C	0.500693	0.386958	0.0160423	1.07568e-123	7213	SeqId_19361_78	rs1513829	G	C	0.351951	0.648049	0.26793	6.93275e-15	1871	NO	NO
SeqId_19361_78	#N/A	#N/A	rs1513832	A	T	0.184805	-0.523343	0.0207963	5.11067e-134	7213	SeqId_19361_78	rs1513832	A	T	0.241849	-0.157579	0.0377789	3.17052e-05	1871	NO	NO
SeqId_19361_78	#N/A	#N/A	rs62109425	A	G	0.179468	-0.607499	0.0204922	2.38941e-182	7213	SeqId_19361_78	rs62109425	A	G	0.347942	-0.271929	0.0330567	3.57952e-16	1871	NO	NO
SeqId_19361_78	#N/A	#N/A	rs6531202	C	A	0.0789547	-0.6427	0.0301388	6.7258e-98	7213	SeqId_19361_78	rs6531202	C	A	0.222074	-0.552608	0.0377762	5.8011e-46	1871	NO	NO
SeqId_19361_78	#N/A	#N/A	rs75933926	A	G	0.0617635	0.602218	0.0339932	8.93691e-69	7213	SeqId_19361_78	rs75933926	A	G	0.0120257	0.636318	0.150075	2.34428e-05	1871	NO	NO
SeqId_19372_7	#N/A	#N/A	rs10150632	C	T	0.457854	-0.361066	0.0161	9.82277e-108	7213	SeqId_19372_7	rs10150632	C	T	0.34527	-0.149683	0.0339438	1.09393e-05	1871	NO	NO
SeqId_19372_7	rs10150632_C_T	0.223092	rs11157592	C	T	0.221267	-0.253961	0.020037	1.99599e-36	7213	SeqId_19372_7	rs11157592	C	T	0.0745591	-0.280904	0.0612309	4.78104e-06	1871	NO	YES
SeqId_19372_7	#N/A	#N/A	rs116279035	A	C	0.0457507	-0.559741	0.0391044	7.56906e-46	7213	SeqId_19372_7	rs116279035	A	C	0.0454303	-0.465134	0.0776386	2.49558e-09	1871	NO	NO
SeqId_19372_7	#N/A	#N/A	rs4900813	T	C	0.273395	0.084974	0.0186112	5.05947e-06	7213	SeqId_19372_7	rs4900813	T	C	0.135756	0.182453	0.0485749	0.000177853	1871	NO	NO
SeqId_19372_7	#N/A	#N/A	rs72673238	G	T	0.057535	-0.143744	0.0359316	6.38405e-05	7213	SeqId_19372_7	rs72673238	G	T	0.0518439	-0.233991	0.0723185	0.00123522	1871	NO	NO
SeqId_19372_7	rs10150632_C_T	0.073422	rs75256751	T	C	0.0498406	-0.314492	0.0381795	2.07573e-16	7213	SeqId_19372_7	rs75256751	T	C	0.186531	-0.324496	0.041572	9.78069e-15	1871	NO	YES
SeqId_19372_7	rs116279035_A_C	0.457499	rs78127177	A	G	0.0878275	-0.392041	0.0286809	5.17108e-42	7213	SeqId_19372_7	rs78127177	A	G	0.0486371	-0.51296	0.0734722	4.0373e-12	1871	NO	YES
SeqId_19372_7	#N/A	#N/A	rs78456802	G	T	0.113406	0.703322	0.0250404	8.04644e-165	7213	SeqId_19372_7	rs78456802	G	T	0.0676109	0.525271	0.0649409	1.0756e-15	1871	NO	NO
SeqId_19372_7	#N/A	#N/A	rs80304111	T	C	0.0609317	-0.390751	0.0341073	3.96955e-30	7213	SeqId_19372_7	rs80304111	T	C	0.025922	-0.428137	0.101527	2.5942e-05	1871	NO	NO
SeqId_19372_7	rs72673238_G_T	0.256448	rs910875	G	C	0.196382	-0.256994	0.0207914	9.58547e-35	7213	SeqId_19372_7	rs910875	G	C	0.192678	-0.24992	0.0414872	2.04383e-09	1871	NO	YES
SeqId_19377_14	#N/A	#N/A	rs12459729	A	G	0.272633	-0.387469	0.0181549	4.70924e-98	7213	SeqId_19377_14	rs12459729	A	G	0.366649	-0.19787	0.0327379	1.80956e-09	1871	NO	NO
SeqId_19377_14	#N/A	#N/A	rs1862474	C	T	0.229724	-0.477268	0.0190353	4.3418e-133	7213	SeqId_19377_14	rs1862474	C	T	0.234099	-0.151036	0.038511	9.10297e-05	1871	NO	NO
SeqId_19377_14	#N/A	#N/A	rs62104304	T	C	0.34119	0.830675	0.014656	1e-200	7213	SeqId_19377_14	rs62104304	T	C	0.16248	0.586877	0.0424663	1.96169e-41	1871	NO	NO
SeqId_19377_14	#N/A	#N/A	rs918542	T	C	0.3859	0.733265	0.0148822	1e-200	7213	SeqId_19377_14	rs918542	T	C	0.0946018	0.612543	0.0543079	1.36529e-28	1871	NO	NO
SeqId_19446_1	#N/A	#N/A	rs3814815	T	G	0.0531679	-0.122071	0.0369898	0.000971101	7213	SeqId_19446_1	rs3814815	T	G	0.0625334	-0.357454	0.0664472	8.40762e-08	1871	NO	NO
SeqId_19446_1	rs3814815_T_G	0.466623	rs8193033	T	C	0.0555941	-0.139156	0.036353	0.000130326	7213	SeqId_19446_1	rs8193033	T	C	0.168359	-0.155	0.0434304	0.000367474	1871	NO	YES
SeqId_19448_104	#N/A	#N/A	rs3763504	T	C	0.455012	-0.146611	0.016699	2.02288e-18	7213	SeqId_19448_104	rs3763504	T	C	0.362908	-0.209151	0.0336847	6.55091e-10	1871	NO	NO
SeqId_19488_1	#N/A	#N/A	rs56075848	C	T	0.0649522	0.240598	0.0336744	9.89179e-13	7213	SeqId_19488_1	rs56075848	C	T	0.45457	0.221752	0.0319357	5.25154e-12	1871	NO	NO
SeqId_19488_1	rs56075848_C_T	0.135164	rs59452511	C	T	0.747955	-0.075651	0.0191523	7.89042e-05	7213	SeqId_19488_1	rs59452511	C	T	0.448958	-0.161406	0.0324939	7.40895e-07	1871	NO	YES
SeqId_19496_1	#N/A	#N/A	rs116564106	T	G	0.0364619	0.343241	0.0436717	4.41501e-15	7213	SeqId_19496_1	rs116564106	T	G	0.123998	0.174976	0.0503803	0.000526171	1871	NO	NO
SeqId_19504_22	rs62191340_G_A	0.548302	rs3209928	T	C	0.63746	-0.085062	0.017365	9.86847e-07	7213	SeqId_19504_22	rs3209928	T	C	0.42651	-0.270954	0.0319407	4.39182e-17	1871	NO	YES
SeqId_19504_22	#N/A	#N/A	rs62191280	C	G	0.148135	-0.184317	0.0233872	3.72316e-15	7213	SeqId_19504_22	rs62191280	C	G	0.0692143	-0.43693	0.0638259	1.02884e-11	1871	NO	NO
SeqId_19504_22	#N/A	#N/A	rs62191340	G	A	0.450367	-0.0730874	0.0168223	1.41395e-05	7213	SeqId_19504_22	rs62191340	G	A	0.477552	-0.159433	0.0328807	1.34459e-06	1871	NO	NO
SeqId_19504_22	rs62191340_G_A	0.59599	rs7574248	A	G	0.424373	0.111853	0.0168529	3.43202e-11	7213	SeqId_19504_22	rs7574248	A	G	0.269375	0.130161	0.0366388	0.00039096	1871	NO	YES
SeqId_19523_215	rs379920_G_C	0.122361	rs17523802	A	G	0.168723	0.810033	0.0197453	1e-300	7213	SeqId_19523_215	rs17523802	A	G	0.33271	0.228643	0.0341438	2.81542e-11	1871	NO	YES
SeqId_19523_215	#N/A	#N/A	rs379920	G	C	0.423402	-0.476222	0.0156916	1.66836e-190	7213	SeqId_19523_215	rs379920	G	C	0.154997	-0.531083	0.0432414	2.11942e-33	1871	NO	NO
SeqId_19556_12	#N/A	#N/A	rs4844599	G	T	0.182795	-0.367646	0.0210669	7.83368e-67	7213	SeqId_19556_12	rs4844599	G	T	0.158471	-0.419791	0.0440387	4.5908e-21	1871	NO	NO
SeqId_19556_12	#N/A	#N/A	rs679515	T	C	0.18224	0.641537	0.0201162	1e-200	7213	SeqId_19556_12	rs679515	T	C	0.0269909	0.466547	0.101663	4.74659e-06	1871	NO	NO
SeqId_19557_3	#N/A	#N/A	rs12502015	T	C	0.347844	-0.586122	0.0158542	1e-200	7213	SeqId_19557_3	rs12502015	T	C	0.134153	-0.552184	0.0465084	2.13701e-31	1871	NO	NO
SeqId_19557_3	#N/A	#N/A	rs2249177	G	A	0.480868	0.51473	0.0153851	1e-200	7213	SeqId_19557_3	rs2249177	G	A	0.229824	0.770176	0.543722	2.79797e-48	1871	NO	NO
SeqId_19557_3	#N/A	#N/A	rs2608819	T	C	0.105573	0.240273	0.0271096	9.68075e-19	7213	SeqId_19557_3	rs2608819	T	C	0.469268	0.530732	0.241936	2.2975e-13	1871	NO	NO
SeqId_19557_3	#N/A	#N/A	rs2687959	A	G	0.219188	0.180253	0.0202383	6.57447e-19	7213	SeqId_19557_3	rs2687959	A	G	0.0938001	-0.296915	0.0556924	1.09308e-07	1871	NO	NO
SeqId_19557_3	rs2608819_T_C	0.397509	rs3102166	A	G	0.032788	0.649757	0.0461904	2.33228e-44	7213	SeqId_19557_3	rs3102166	A	G	0.444148	0.375813	0.0321632	1.70761e-30	1871	NO	YES
SeqId_19557_3	rs2687959_A_G	0.182631	rs6817264	T	G	0.302648	0.196669	0.018041	1.85981e-27	7213	SeqId_19557_3	rs6817264	T	G	0.282469	0.254738	0.0366729	5.1605e-12	1871	NO	YES
SeqId_19558_10	#N/A	#N/A	rs2306029	T	C	0.450229	0.460658	0.0160549	1.53056e-171	7213	SeqId_19558_10	rs2306029	T	C	0.188936	0.811064	0.36351	8.75448e-19	1871	NO	NO
SeqId_19558_10	rs2306029_T_C	0.0798226	rs7105172	C	T	0.0858173	-0.115948	0.0296118	9.10083e-05	7213	SeqId_19558_10	rs7105172	C	T	0.387761	-0.124344	0.0331176	0.000178918	1871	NO	YES
SeqId_19560_23	#N/A	#N/A	rs12386622	A	G	0.147997	0.133131	0.0233888	1.30439e-08	7213	SeqId_19560_23	rs12386622	A	G	0.44201	0.55799	0.115752	0.000365111	1871	NO	NO
SeqId_19561_216	#N/A	#N/A	rs1108584	G	A	0.105365	-0.57767	0.0262051	2.84043e-104	7213	SeqId_19561_216	rs1108584	G	A	0.213789	-0.220975	0.0392341	2.04937e-08	1871	NO	NO
SeqId_19561_216	#N/A	#N/A	rs2255703	C	T	0.381325	-0.363934	0.0166814	3.07678e-102	7213	SeqId_19561_216	rs2255703	C	T	0.311598	0.688402	-0.342218	5.3864e-22	1871	NO	NO
SeqId_19561_216	#N/A	#N/A	rs2285360	A	G	0.0318869	-0.660287	0.0465553	4.70195e-45	7213	SeqId_19561_216	rs2285360	A	G	0.194014	-0.321255	0.0413313	1.25905e-14	1871	NO	NO
SeqId_19563_3	#N/A	#N/A	rs1076660	T	G	0.309233	-0.0664464	0.0179453	0.000214888	7213	SeqId_19563_3	rs1076660	T	G	0.299305	-0.1581	0.0352856	7.89487e-06	1871	NO	NO
SeqId_19563_3	rs7284984_C_A	0.0113862	rs137203	T	G	0.0215583	0.351265	0.0568554	6.83518e-10	7213	SeqId_19563_3	rs137203	T	G	0.2186	0.281435	0.0387638	5.64173e-13	1871	NO	YES
SeqId_19563_3	#N/A	#N/A	rs590671	C	G	0.410509	0.187966	0.0167686	6.35374e-29	7213	SeqId_19563_3	rs590671	C	G	0.438001	0.561999	0.122594	0.000150426	1871	NO	NO
SeqId_19563_3	#N/A	#N/A	rs7284984	C	A	0.111535	0.219984	0.0261449	4.7302e-17	7213	SeqId_19563_3	rs7284984	C	A	0.323891	0.199154	0.0349215	1.36632e-08	1871	NO	NO
SeqId_19563_3	rs7284984_C_A	0.0295582	rs8136469	T	C	0.0845002	0.106999	0.0301871	0.000395791	7213	SeqId_19563_3	rs8136469	T	C	0.113576	0.275861	0.0516683	1.04815e-07	1871	NO	YES
SeqId_19578_19	#N/A	#N/A	rs17615788	T	C	0.429364	0.199812	0.0166596	7.84638e-33	7213	SeqId_19578_19	rs17615788	T	C	0.27178	0.171402	0.0361718	2.31499e-06	1871	NO	NO
SeqId_19590_46	#N/A	#N/A	rs11200912	G	A	0.0316096	-0.855132	0.0463026	1.89638e-74	7213	SeqId_19590_46	rs11200912	G	A	0.138963	-0.667005	0.0447628	1.55656e-47	1871	NO	NO
SeqId_19590_46	rs7084667_T_C	0.226098	rs11201038	G	T	0.378137	-0.220767	0.0170158	4.55829e-38	7213	SeqId_19590_46	rs11201038	G	T	0.184126	-0.147987	0.041524	0.00037457	1871	NO	YES
SeqId_19590_46	rs7084667_T_C	0.00915441	rs12219080	T	C	0.0316789	-0.852269	0.0462624	4.26398e-74	7213	SeqId_19590_46	rs12219080	T	C	0.187333	-0.697647	0.0387669	6.68745e-67	1871	NO	YES
SeqId_19590_46	#N/A	#N/A	rs7084667	T	C	0.344586	0.526603	0.0162079	1e-200	7213	SeqId_19590_46	rs7084667	T	C	0.263763	0.528389	0.03474	2.41426e-49	1871	NO	NO
SeqId_19614_8	#N/A	#N/A	rs17596862	A	G	0.0483849	0.395465	0.0382144	6.34183e-25	7213	SeqId_19614_8	rs17596862	A	G	0.136825	0.228279	0.0477953	1.92579e-06	1871	NO	NO
SeqId_19614_8	#N/A	#N/A	rs34324219	A	C	0.106405	-0.585835	0.0261733	2.44709e-107	7213	SeqId_19614_8	rs34324219	A	C	0.066542	-0.510709	0.0634341	1.44658e-15	1871	NO	NO
SeqId_19614_8	#N/A	#N/A	rs526934	G	A	0.276723	-0.276269	0.0181985	2.92045e-51	7213	SeqId_19614_8	rs526934	G	A	0.147782	-0.223449	0.0457283	1.11426e-06	1871	NO	NO
SeqId_19615_213	rs10951371_A_G	0.180391	rs10252880	C	G	0.328781	-0.162147	0.0175587	3.35092e-20	7213	SeqId_19615_213	rs10252880	C	G	0.346072	-0.164103	0.0341743	1.6965e-06	1871	NO	YES
SeqId_19615_213	#N/A	#N/A	rs10951371	A	G	0.299598	0.188713	0.0178236	5.26464e-26	7213	SeqId_19615_213	rs10951371	A	G	0.219401	0.164622	0.0397995	3.68635e-05	1871	NO	NO
SeqId_19617_5	rs59773154_A_G	0.516705	rs41279067	C	G	0.165119	-0.480095	0.0216558	2.11954e-105	7213	SeqId_19617_5	rs41279067	C	G	0.0881881	-0.630859	0.0564464	4.06047e-28	1871	NO	YES
SeqId_19617_5	#N/A	#N/A	rs59773154	A	G	0.180438	-0.49021	0.0209237	4.73419e-117	7213	SeqId_19617_5	rs59773154	A	G	0.109567	-0.389976	0.0520284	1.01436e-13	1871	NO	NO
SeqId_19617_5	rs59773154_A_G	0.0379143	rs61687806	T	C	0.0605157	-0.69747	0.0333494	2.41725e-94	7213	SeqId_19617_5	rs61687806	T	C	0.0149653	-0.720443	0.134557	9.65439e-08	1871	NO	YES
SeqId_19617_5	rs7036102_G_A	0.299181	rs7030900	C	G	0.105712	0.499499	0.0262169	5.33095e-79	7213	SeqId_19617_5	rs7030900	C	G	0.352753	-0.337583	0.0336957	4.76213e-23	1871	NO	YES
SeqId_19617_5	#N/A	#N/A	rs7036102	G	A	0.0456121	1.13163	0.0373378	5.00665e-190	7213	SeqId_19617_5	rs7036102	G	A	0.138963	0.970876	0.0409709	9.20191e-109	1871	NO	NO
SeqId_2190_55	#N/A	#N/A	rs4253417	C	T	0.412658	0.428381	0.0162414	1.92528e-146	7213	SeqId_2190_55	rs4253417	C	T	0.165687	0.244835	0.0442165	3.5089e-08	1871	NO	NO
SeqId_2190_55	#N/A	#N/A	rs4253421	A	G	0.118467	-0.513002	0.0248695	6.68171e-92	7213	SeqId_2190_55	rs4253421	A	G	0.0384821	-0.354469	0.0850095	3.18863e-05	1871	NO	NO
SeqId_2201_17	#N/A	#N/A	rs9977704	G	A	0.401428	0.168992	0.0169504	2.92111e-23	7213	SeqId_2201_17	rs9977704	G	A	0.445484	0.132921	0.0323493	4.14644e-05	1871	NO	NO
SeqId_2381_52	#N/A	#N/A	rs7035199	T	C	0.393941	-0.210275	0.0169321	4.71462e-35	7213	SeqId_2381_52	rs7035199	T	C	0.350882	-0.160431	0.0332992	1.56791e-06	1871	NO	YES
SeqId_2436_49	#N/A	#N/A	rs11658971	A	G	0.121725	0.236498	0.0251388	6.68019e-21	7213	SeqId_2436_49	rs11658971	A	G	0.237306	0.200663	0.0385455	2.14334e-07	1871	NO	NO
SeqId_2436_49	#N/A	#N/A	rs6502821	A	G	0.41349	0.166972	0.0165885	1.12455e-23	7213	SeqId_2436_49	rs6502821	A	G	0.184661	0.22213	0.0419231	1.30547e-07	1871	NO	NO
SeqId_2436_49	rs11658971_A_G	0.122794	rs8071286	A	G	0.427145	0.0814479	0.0167434	1.17188e-06	7213	SeqId_2436_49	rs8071286	A	G	0.266168	0.227289	0.036771	7.79109e-10	1871	NO	YES
SeqId_2480_58	#N/A	#N/A	rs1079734	G	A	0.405102	0.563218	0.0155614	1e-200	7213	SeqId_2480_58	rs1079734	G	A	0.224212	0.554628	0.0366359	6.31807e-49	1871	NO	NO
SeqId_2480_58	rs1079734_G_A	0.526086	rs2413151	C	T	0.267642	0.679616	0.0168437	1e-300	7213	SeqId_2480_58	rs2413151	C	T	0.0628006	0.939363	0.0635357	7.31962e-47	1871	NO	YES
SeqId_2480_58	#N/A	#N/A	rs241886	A	G	0.321018	0.0572895	0.0179215	0.00139615	7213	SeqId_2480_58	rs241886	A	G	0.320417	-0.122707	0.0346414	0.00040651	1871	NO	NO
SeqId_2480_58	#N/A	#N/A	rs4504	A	G	0.230764	0.350475	0.0193614	1.17067e-71	7213	SeqId_2480_58	rs4504	A	G	0.0595938	0.529607	0.0681281	1.24922e-14	1871	NO	NO
SeqId_2515_14	#N/A	#N/A	rs15881	C	A	0.460557	0.364709	0.0163193	5.05635e-107	7213	SeqId_2515_14	rs15881	C	A	0.343934	0.656066	0.353621	1.58724e-24	1871	NO	NO
SeqId_2515_14	#N/A	#N/A	rs2410696	C	T	0.441217	-0.297449	0.0164923	3.68019e-71	7213	SeqId_2515_14	rs2410696	C	T	0.480759	0.519241	-0.260592	9.43748e-16	1871	NO	NO
SeqId_2515_14	rs2410696_C_T	0.0116623	rs9644150	C	G	0.582975	0.133058	0.0167726	2.46134e-15	7213	SeqId_2515_14	rs9644150	C	G	0.10636	0.316325	0.0525061	2.03754e-09	1871	NO	YES
SeqId_2516_57	#N/A	#N/A	rs28524729	G	A	0.157909	0.101929	0.0226638	6.98574e-06	7213	SeqId_2516_57	rs28524729	G	A	0.376804	0.177971	0.0332168	9.46301e-08	1871	NO	YES
SeqId_2567_5	#N/A	#N/A	rs10033900	T	C	0.490157	-0.368602	0.0160848	3.03854e-112	7213	SeqId_2567_5	rs10033900	T	C	0.394441	-0.168438	0.0329413	3.49045e-07	1871	NO	NO
SeqId_2567_5	#N/A	#N/A	rs12648667	C	G	0.0734784	-0.293805	0.031877	3.94493e-20	7213	SeqId_2567_5	rs12648667	C	G	0.174506	-0.187378	0.0421167	9.13457e-06	1871	NO	NO
SeqId_2567_5	rs12648667_C_G	0.173115	rs138223394	A	G	0.0119922	-0.253568	0.0755496	0.000793955	7213	SeqId_2567_5	rs138223394	A	G	0.245323	-0.271523	0.0369855	3.13998e-13	1871	NO	YES
SeqId_2567_5	#N/A	#N/A	rs62324860	A	T	0.427215	0.325529	0.0163285	3.99606e-86	7213	SeqId_2567_5	rs62324860	A	T	0.185195	0.340571	0.0406558	1.05213e-16	1871	NO	NO
SeqId_2571_12	#N/A	#N/A	rs2854746	C	G	0.403993	0.20137	0.0167589	6.05571e-33	7213	SeqId_2571_12	rs2854746	C	G	0.30171	0.301399	0.0344638	4.85692e-18	1871	NO	NO
SeqId_2571_12	#N/A	#N/A	rs856582	C	T	0.386732	-0.157616	0.0170865	3.67283e-20	7213	SeqId_2571_12	rs856582	C	T	0.390433	0.609567	-0.11945	0.000382796	1871	NO	NO
SeqId_2579_17	#N/A	#N/A	rs66553311	G	C	0.166366	0.296604	0.0218503	1.83133e-41	7213	SeqId_2579_17	rs66553311	G	C	0.455371	0.257558	0.0322933	2.61749e-15	1871	NO	NO
SeqId_2579_17	#N/A	#N/A	rs8114050	A	G	0.396021	0.279027	0.016681	1.19177e-61	7213	SeqId_2579_17	rs8114050	A	G	0.494655	0.505345	0.155407	1.1887e-06	1871	NO	NO
SeqId_2580_83	#N/A	#N/A	rs7208693	A	C	0.0709136	-0.295269	0.0323207	8.31268e-20	7213	SeqId_2580_83	rs7208693	A	C	0.197221	-0.235357	0.0404015	6.69194e-09	1871	NO	YES
SeqId_2590_69	#N/A	#N/A	rs2762835	A	G	0.253223	-0.394923	0.0185359	9.82895e-98	7213	SeqId_2590_69	rs2762835	A	G	0.071085	-0.230035	0.063994	0.000333265	1871	NO	NO
SeqId_2609_59	#N/A	#N/A	rs2145231	A	G	0.16394	-0.632993	0.0214056	1.68697e-181	7213	SeqId_2609_59	rs2145231	A	G	0.283004	-0.188627	0.0358046	1.53646e-07	1871	NO	NO
SeqId_2609_59	#N/A	#N/A	rs8115833	G	A	0.121309	0.406742	0.0249602	1.17371e-58	7213	SeqId_2609_59	rs8115833	G	A	0.066542	0.301017	0.064696	3.50453e-06	1871	NO	NO
SeqId_2615_60	#N/A	#N/A	rs164685	A	G	0.146194	0.196188	0.0235551	9.67763e-17	7213	SeqId_2615_60	rs164685	A	G	0.0251203	0.474382	0.0996935	2.10103e-06	1871	NO	NO
SeqId_2615_60	#N/A	#N/A	rs2005103	C	G	0.471856	-0.288405	0.0165764	1.90091e-66	7213	SeqId_2615_60	rs2005103	C	G	0.416088	0.583912	-0.116994	0.000350862	1871	NO	NO
SeqId_2620_4	#N/A	#N/A	rs13183065	A	G	0.119437	0.681235	0.0244691	4.10905e-162	7213	SeqId_2620_4	rs13183065	A	G	0.152325	0.772203	0.0421595	4.69919e-69	1871	NO	NO
SeqId_2635_61	#N/A	#N/A	rs539524	G	A	0.700333	0.211571	0.0180395	1.76328e-31	7213	SeqId_2635_61	rs539524	G	A	0.221539	0.208971	0.0385472	6.68934e-08	1871	NO	YES
SeqId_2637_77	#N/A	#N/A	rs34534206	C	T	0.367808	-0.479072	0.0163954	1.73294e-177	7213	SeqId_2637_77	rs34534206	C	T	0.451897	-0.303524	0.0317112	3.20091e-21	1871	NO	NO
SeqId_2637_77	#N/A	#N/A	rs36010443	G	T	0.0189935	-0.509712	0.0599244	2.16818e-17	7213	SeqId_2637_77	rs36010443	G	T	0.250134	-0.187387	0.0372594	5.39489e-07	1871	NO	NO
SeqId_2637_77	No data	No data	rs71497225	G	C	0.20775	0.717618	0.0187376	2.71429e-292	7213	SeqId_2637_77	rs71497225	G	C	0.164083	0.740539	0.0403138	2.05266e-69	1871	NO	YES
SeqId_2637_77	No data	No data	rs879953222	C	T	0.160959	0.635137	0.0214157	1.72974e-182	7213	SeqId_2637_77	rs879953222	C	T	0.0424906	0.647351	0.0767085	6.31347e-17	1871	NO	YES
SeqId_2644_11	#N/A	#N/A	rs61762372	A	G	0.399002	0.308352	0.0167606	6.6281e-74	7213	SeqId_2644_11	rs61762372	A	G	0.20791	0.21681	0.0405396	9.97921e-08	1871	NO	NO
SeqId_2644_11	#N/A	#N/A	rs8079085	C	A	0.203937	0.190454	0.0205368	2.33053e-20	7213	SeqId_2644_11	rs8079085	C	A	0.215393	0.188336	0.0398711	2.48967e-06	1871	NO	NO
SeqId_2647_66	#N/A	#N/A	rs11254266	G	T	0.341051	-0.468051	0.0165526	6.56197e-167	7213	SeqId_2647_66	rs11254266	G	T	0.235168	-0.146425	0.0388072	0.000166223	1871	NO	NO
SeqId_2647_66	#N/A	#N/A	rs3736461	C	G	0.210939	-0.564771	0.0191019	1.93256e-181	7213	SeqId_2647_66	rs3736461	C	G	0.0459647	-0.619774	0.0776448	2.48619e-15	1871	NO	NO
SeqId_2652_15	#N/A	#N/A	rs2302524	C	T	0.162484	-0.419267	0.0216884	3.23634e-81	7213	SeqId_2652_15	rs2302524	C	T	0.198022	-0.302339	0.0404185	1.13517e-13	1871	NO	NO
SeqId_2652_15	#N/A	#N/A	rs304730	A	G	0.187231	0.115411	0.021026	4.18058e-08	7213	SeqId_2652_15	rs304730	A	G	0.143239	0.148782	0.0462423	0.00131548	1871	NO	NO
SeqId_2654_19	#N/A	#N/A	rs1800693	C	T	0.404963	-0.189916	0.0166723	8.31759e-30	7213	SeqId_2654_19	rs1800693	C	T	0.351416	-0.200108	0.0340284	4.8307e-09	1871	NO	NO
SeqId_2658_27	#N/A	#N/A	rs12592487	T	C	0.369402	-0.095823	0.0171091	2.21365e-08	7213	SeqId_2658_27	rs12592487	T	C	0.502672	-0.145893	0.0322472	6.44319e-06	1871	NO	NO
SeqId_2658_27	#N/A	#N/A	rs1461214	G	C	0.211147	-0.306133	0.0202722	9.44808e-51	7213	SeqId_2658_27	rs1461214	G	C	0.0823089	-0.188755	0.0590027	0.00140169	1871	NO	NO
SeqId_2658_27	#N/A	#N/A	rs28714295	A	G	0.128795	0.468912	0.0242861	4.99072e-81	7213	SeqId_2658_27	rs28714295	A	G	0.474613	0.525387	0.218534	1.02399e-11	1871	NO	NO
SeqId_2658_27	rs1461214_G_C	0.312568	rs8042993	C	G	0.17316	-0.239049	0.021693	5.13709e-28	7213	SeqId_2658_27	rs8042993	C	G	0.0962052	-0.275797	0.0547466	5.16594e-07	1871	NO	YES
SeqId_2665_26	#N/A	#N/A	rs12927256	C	T	0.0517122	0.274961	0.0373587	2.04225e-13	7213	SeqId_2665_26	rs12927256	C	T	0.219401	0.273807	0.038298	1.24521e-12	1871	NO	YES
SeqId_2677_1	#N/A	#N/A	rs17289099	G	A	0.0220435	-0.304831	0.0563083	6.37584e-08	7213	SeqId_2677_1	rs17289099	G	A	0.296633	-0.221332	0.0348813	2.77821e-10	1871	NO	NO
SeqId_2677_1	rs56331211_T_C	0.186456	rs2538068	A	G	0.298004	-0.09295	0.018298	3.87307e-07	7213	SeqId_2677_1	rs2538068	A	G	0.478087	-0.241909	0.0327551	2.27814e-13	1871	NO	YES
SeqId_2677_1	#N/A	#N/A	rs4947982	A	G	0.461874	-0.151001	0.016577	1.05937e-19	7213	SeqId_2677_1	rs4947982	A	G	0.258952	-0.148531	0.0364966	4.90284e-05	1871	NO	NO
SeqId_2677_1	#N/A	#N/A	rs56331211	T	C	0.141619	-0.261242	0.0237257	5.65101e-28	7213	SeqId_2677_1	rs56331211	T	C	0.130946	-0.249143	0.048207	2.61638e-07	1871	NO	NO
SeqId_2687_2	#N/A	#N/A	rs1869710	T	C	0.0456121	1.07741	0.0380276	1.58323e-167	7213	SeqId_2687_2	rs1869710	T	C	0.133618	0.451646	0.0471389	2.92764e-21	1871	NO	NO
SeqId_2687_2	rs1869710_T_C	0.492414	rs2233159	C	G	0.0710523	1.36933	0.0281579	1e-300	7213	SeqId_2687_2	rs2233159	C	G	0.220203	1.03818	0.0315554	1.14338e-187	1871	NO	YES
SeqId_2687_2	#N/A	#N/A	rs2369302	T	G	0.329544	0.257936	0.0173143	1.8585e-49	7213	SeqId_2687_2	rs2369302	T	G	0.441208	0.192751	0.0324266	3.30611e-09	1871	NO	NO
SeqId_2692_74	#N/A	#N/A	rs11573156	C	G	0.23929	0.826929	0.0169492	1e-200	7213	SeqId_2692_74	rs11573156	C	G	0.129877	0.740467	0.0453014	3.09073e-56	1871	NO	NO
SeqId_2692_74	#N/A	#N/A	rs1796923	G	T	0.0136559	-0.39163	0.0717024	4.86834e-08	7213	SeqId_2692_74	rs1796923	G	T	0.0820417	-0.26955	0.0584905	4.33148e-06	1871	NO	NO
SeqId_2692_74	#N/A	#N/A	rs3767221	C	A	0.397338	-0.406052	0.016257	3.94749e-132	7213	SeqId_2692_74	rs3767221	C	A	0.163549	-0.325215	0.0437032	1.51091e-13	1871	NO	NO
SeqId_2697_7	#N/A	#N/A	rs3756074	C	G	0.0461666	-0.48842	0.0395268	1.00533e-34	7213	SeqId_2697_7	rs3756074	C	G	0.0144308	-0.477365	0.137554	0.000531536	1871	NO	NO
SeqId_2700_56	#N/A	#N/A	rs62266142	T	G	0.236448	0.103328	0.0197769	1.79356e-07	7213	SeqId_2700_56	rs62266142	T	G	0.095938	0.194534	0.0546506	0.000380695	1871	NO	NO
SeqId_2700_56	#N/A	#N/A	rs9826711	C	G	0.0251629	-0.434018	0.0528363	2.506e-16	7213	SeqId_2700_56	rs9826711	C	G	0.236772	-0.217157	0.0374235	7.64759e-09	1871	NO	NO
SeqId_2705_5	#N/A	#N/A	rs1593072	A	G	0.501802	0.393592	0.0159528	4.25498e-129	7213	SeqId_2705_5	rs1593072	A	G	0.384821	0.615179	0.248538	3.84419e-14	1871	NO	NO
SeqId_2705_5	#N/A	#N/A	rs74959615	A	G	0.0751421	-1.18605	0.0278947	1e-200	7213	SeqId_2705_5	rs74959615	A	G	0.014698	-1.02023	0.134723	5.70648e-14	1871	NO	NO
SeqId_2730_58	#N/A	#N/A	rs10223570	C	T	0.194025	-0.752924	0.0190966	1e-200	7213	SeqId_2730_58	rs10223570	C	T	0.312934	-0.756814	0.0293265	7.26886e-126	1871	NO	NO
SeqId_2730_58	rs3128981_G_A	0.168224	rs1131896	A	G	0.247054	-0.170646	0.0190891	4.89979e-19	7213	SeqId_2730_58	rs1131896	A	G	0.273383	0.369843	0.0346109	6.53424e-26	1871	NO	YES
SeqId_2730_58	#N/A	#N/A	rs2394994	A	T	0.200957	0.28133	0.0204733	1.96043e-42	7213	SeqId_2730_58	rs2394994	A	T	0.249065	0.511008	0.0348944	4.70054e-46	1871	NO	NO
SeqId_2730_58	rs3128981_G_A	0.577937	rs2442715	T	C	0.327672	0.42874	0.0169281	1.18869e-135	7213	SeqId_2730_58	rs2442715	T	C	0.235436	0.724469	0.0354954	9.37075e-84	1871	NO	YES
SeqId_2730_58	No data	No data	rs2523496	T	C	0.518092	0.803046	0.0135704	1e-300	7213	SeqId_2730_58	rs2523496	T	C	0.303314	0.70593	0.0311714	1.5378e-100	1871	NO	YES
SeqId_2730_58	#N/A	#N/A	rs3128981	G	A	0.249827	0.807078	0.0167572	1e-200	7213	SeqId_2730_58	rs3128981	G	A	0.0611972	0.7365	0.0656693	2.68714e-28	1871	NO	NO
SeqId_2730_58	#N/A	#N/A	rs6922309	C	G	0.0652988	-0.293657	0.0335059	2.31414e-18	7213	SeqId_2730_58	rs6922309	C	G	0.160075	0.285983	0.0446935	1.97489e-10	1871	NO	NO
SeqId_2730_58	#N/A	#N/A	rs6938467	G	T	0.0368779	-0.596465	0.0436768	6.13329e-42	7213	SeqId_2730_58	rs6938467	G	T	0.0315339	-0.557799	0.0908672	1.01395e-09	1871	NO	NO
SeqId_2730_58	#N/A	#N/A	rs75518104	T	C	0.0446416	-0.497221	0.040172	7.81745e-35	7213	SeqId_2730_58	rs75518104	T	C	0.0684126	-0.350565	0.0635955	4.03131e-08	1871	NO	NO
SeqId_2730_58	#N/A	#N/A	rs9380254	C	G	0.0716761	-0.612318	0.0310825	3.43952e-84	7213	SeqId_2730_58	rs9380254	C	G	0.0144308	-0.544733	0.137421	7.64833e-05	1871	NO	NO
SeqId_2741_22	#N/A	#N/A	rs35931837	T	C	0.110703	-0.501405	0.0259293	2.89832e-81	7213	SeqId_2741_22	rs35931837	T	C	0.0208445	-0.399535	0.113695	0.000451771	1871	NO	NO
SeqId_2741_22	#N/A	#N/A	rs4146203	C	G	0.205948	0.543751	0.0195254	3.38162e-162	7213	SeqId_2741_22	rs4146203	C	G	0.105291	0.474436	0.0526683	5.04549e-19	1871	NO	NO
SeqId_2741_22	#N/A	#N/A	rs4801873	A	C	0.344725	0.347965	0.0169028	1.50393e-91	7213	SeqId_2741_22	rs4801873	A	C	0.358632	0.417255	0.032986	3e-35	1871	NO	NO
SeqId_2741_22	#N/A	#N/A	rs4802802	T	C	0.0600305	1.12529	0.0325797	1e-200	7213	SeqId_2741_22	rs4802802	T	C	0.0229824	1.32284	0.105997	2.1643e-34	1871	NO	NO
SeqId_2742_68	#N/A	#N/A	rs117706066	A	G	0.161514	0.220974	0.022553	1.58746e-22	7213	SeqId_2742_68	rs117706066	A	G	0.0863175	0.190174	0.058392	0.00114671	1871	NO	NO
SeqId_2742_68	#N/A	#N/A	rs140185670	C	G	0.0682102	-0.82176	0.0315512	5.3067e-143	7213	SeqId_2742_68	rs140185670	C	G	0.030465	-0.641559	0.0945367	1.53874e-11	1871	NO	NO
SeqId_2743_5	#N/A	#N/A	rs10225292	C	T	0.387287	-0.143993	0.0170736	4.00598e-17	7213	SeqId_2743_5	rs10225292	C	T	0.136024	-0.243538	0.0473872	3.04544e-07	1871	NO	NO
SeqId_2774_10	#N/A	#N/A	rs4778890	G	C	0.0708443	-1.37118	0.0285077	1e-200	7213	SeqId_2774_10	rs4778890	G	C	0.17798	-0.851935	0.0386343	5.71241e-96	1871	NO	NO
SeqId_2783_18	#N/A	#N/A	rs2015052	G	T	0.0427007	0.616139	0.0399806	9.5164e-53	7213	SeqId_2783_18	rs2015052	G	T	0.284607	0.231452	0.0356418	1.06951e-10	1871	NO	NO
SeqId_2783_18	rs2015052_G_T	0.313602	rs2015086	G	A	0.138639	0.490564	0.0234374	1.73213e-94	7213	SeqId_2783_18	rs2015086	G	A	0.380011	0.219258	0.0331638	4.95376e-11	1871	NO	YES
SeqId_2789_26	#N/A	#N/A	rs10750646	G	A	0.250797	0.19684	0.0189333	3.86889e-25	7213	SeqId_2789_26	rs10750646	G	A	0.112774	-0.18647	0.0499804	0.000196527	1871	NO	NO
SeqId_2789_26	rs10750646_G_A	0.128688	rs11225307	G	A	0.221891	-0.313864	0.0197475	6.18073e-56	7213	SeqId_2789_26	rs11225307	G	A	0.0374131	-0.29572	0.0868684	0.000677529	1871	NO	YES
SeqId_2789_26	#N/A	#N/A	rs11568819	A	G	0.0620408	0.796718	0.032943	2.58795e-124	7213	SeqId_2789_26	rs11568819	A	G	0.0475681	0.683582	0.073854	5.63451e-20	1871	NO	NO
SeqId_2789_26	#N/A	#N/A	rs17098478	C	A	0.176002	-0.1715	0.0219068	5.63804e-15	7213	SeqId_2789_26	rs17098478	C	A	0.11705	-0.243033	0.0509915	2.02288e-06	1871	NO	NO
SeqId_2789_26	#N/A	#N/A	rs1711431	T	A	0.311867	0.182057	0.0179614	5.53203e-24	7213	SeqId_2789_26	rs1711431	T	A	0.336986	0.154395	0.0348628	1.00307e-05	1871	NO	NO
SeqId_2789_26	#N/A	#N/A	rs72982145	C	T	0.0849161	-0.33586	0.0297336	2.42997e-29	7213	SeqId_2789_26	rs72982145	C	T	0.0363442	-0.332974	0.0859473	0.00011068	1871	NO	NO
SeqId_2789_26	#N/A	#N/A	rs78978042	T	C	0.221683	-0.314348	0.0197561	4.71182e-56	7213	SeqId_2789_26	rs78978042	T	C	0.0374131	-0.29572	0.0868684	0.000677529	1871	NO	NO
SeqId_2813_11	#N/A	#N/A	rs114322795	T	C	0.03972	0.680106	0.0422927	3.40101e-57	7213	SeqId_2813_11	rs114322795	T	C	0.192945	0.44824	0.0402011	5.35961e-28	1871	NO	NO
SeqId_2831_29	rs62115743_T_C	0.0232255	rs2691213	A	G	0.248787	-0.100623	0.0191928	1.62708e-07	7213	SeqId_2831_29	rs2691213	A	G	0.142437	-0.322887	0.0452319	1.34526e-12	1871	NO	YES
SeqId_2831_29	rs62115743_T_C	0.00681738	rs4299259	C	T	0.0500485	-0.142155	0.0381426	0.000195312	7213	SeqId_2831_29	rs4299259	C	T	0.102084	0.274826	0.053036	2.4339e-07	1871	NO	YES
SeqId_2831_29	#N/A	#N/A	rs62115743	T	C	0.0824206	-1.06622	0.0277879	1e-200	7213	SeqId_2831_29	rs62115743	T	C	0.0205772	-1.0789	0.113593	6.2929e-21	1871	NO	NO
SeqId_2834_54	#N/A	#N/A	rs34542531	C	G	0.0149036	-1.20592	0.066114	1.05241e-72	7213	SeqId_2834_54	rs34542531	C	G	0.0387493	-0.956418	0.0815838	1.11779e-30	1871	NO	NO
SeqId_2834_54	#N/A	#N/A	rs56035820	T	C	0.226813	0.10472	0.0198789	1.41975e-07	7213	SeqId_2834_54	rs56035820	T	C	0.130679	-0.217908	0.0482004	6.54481e-06	1871	NO	NO
SeqId_2834_54	#N/A	#N/A	rs77397448	A	G	0.0493553	-0.704631	0.0375553	1.00586e-76	7213	SeqId_2834_54	rs77397448	A	G	0.0384821	-0.41131	0.085507	1.6282e-06	1871	NO	NO
SeqId_2843_13	#N/A	#N/A	rs12460280	G	T	0.0616248	-0.459991	0.0344603	3.61586e-40	7213	SeqId_2843_13	rs12460280	G	T	0.142437	-0.419579	0.0456152	9.42481e-20	1871	NO	NO
SeqId_2843_13	#N/A	#N/A	rs185123414	G	T	0.0535838	-0.281229	0.037108	3.92732e-14	7213	SeqId_2843_13	rs185123414	G	T	0.196419	-0.333583	0.0397777	9.75295e-17	1871	NO	NO
SeqId_2843_13	#N/A	#N/A	rs2891602	A	G	0.0806876	-0.58443	0.0299542	1.17005e-82	7213	SeqId_2843_13	rs2891602	A	G	0.20016	-0.339687	0.0401323	5.13347e-17	1871	NO	NO
SeqId_2843_13	#N/A	#N/A	rs3786876	C	T	0.138569	0.516218	0.0232341	7.67918e-106	7213	SeqId_2843_13	rs3786876	C	T	0.0774987	0.456562	0.0609424	1.04282e-13	1871	NO	NO
SeqId_2843_13	#N/A	#N/A	rs71354995	G	A	0.252461	-0.873463	0.0162813	1e-200	7213	SeqId_2843_13	rs71354995	G	A	0.19535	-0.724087	0.0379878	3.66968e-74	1871	NO	NO
SeqId_2849_49	#N/A	#N/A	rs2736182	A	G	0.0212117	-0.389118	0.0576351	1.57808e-11	7213	SeqId_2849_49	rs2736182	A	G	0.18573	-0.336381	0.0402284	1.19088e-16	1871	NO	NO
SeqId_2849_49	#N/A	#N/A	rs3130623	T	C	0.187647	0.212461	0.0212907	2.6647e-23	7213	SeqId_2849_49	rs3130623	T	C	0.21272	0.141231	0.0400871	0.00043678	1871	NO	NO
SeqId_2851_63	#N/A	#N/A	rs2416809	A	G	0.185845	0.181064	0.0214536	3.8051e-17	7213	SeqId_2851_63	rs2416809	A	G	0.394174	0.25353	0.032527	1.06552e-14	1871	NO	NO
SeqId_2855_49	rs2289292_T_C	0.364936	rs12444973	A	T	0.527658	0.441647	0.0158625	3.94556e-162	7213	SeqId_2855_49	rs12444973	A	T	0.365313	0.316592	0.0333572	6.70665e-21	1871	NO	YES
SeqId_2855_49	#N/A	#N/A	rs2289292	T	C	0.343546	0.618436	0.0160349	1e-200	7213	SeqId_2855_49	rs2289292	T	C	0.066542	0.314186	0.0655115	1.74776e-06	1871	NO	NO
SeqId_2855_49	rs2289292_T_C	0.500444	rs28529403	T	C	0.583946	-0.594422	0.0152614	1e-300	7213	SeqId_2855_49	rs28529403	T	C	0.218867	-0.481571	0.0378827	1.43588e-35	1871	NO	YES
SeqId_2888_49	#N/A	#N/A	rs418697	G	C	0.26785	0.436939	0.0179522	8.08953e-126	7213	SeqId_2888_49	rs418697	G	C	0.416622	0.260201	0.0327255	3.17266e-15	1871	NO	NO
SeqId_2888_49	#N/A	#N/A	rs66762907	G	A	0.242063	-0.451207	0.0185918	3.89019e-125	7213	SeqId_2888_49	rs66762907	G	A	0.213255	-0.213938	0.0399046	9.29061e-08	1871	NO	NO
SeqId_2900_53	rs7222922_T_C	0.00758284	rs116951728	A	G	0.0328573	0.720333	0.0456904	4.4355e-55	7213	SeqId_2900_53	rs116951728	A	G	0.0448958	0.438266	0.0776345	1.90241e-08	1871	NO	YES
SeqId_2900_53	#N/A	#N/A	rs16971802	C	T	0.0456121	-0.837203	0.0387908	3.67265e-100	7213	SeqId_2900_53	rs16971802	C	T	0.137627	-1.02826	0.0405881	5.68756e-122	1871	NO	NO
SeqId_2900_53	#N/A	#N/A	rs7222922	T	C	0.110218	-1.07823	0.0235812	1e-200	7213	SeqId_2900_53	rs7222922	T	C	0.328434	-0.44482	0.033669	3.65272e-38	1871	NO	NO
SeqId_2900_53	#N/A	#N/A	rs9903158	C	T	0.0585748	-1.2612	0.0322719	1e-200	7213	SeqId_2900_53	rs9903158	C	T	0.0619989	-0.876697	0.0637366	4.43517e-41	1871	NO	NO
SeqId_2913_1	#N/A	#N/A	rs117321474	C	T	0.0291834	-1.04044	0.0475582	8.8927e-103	7213	SeqId_2913_1	rs117321474	C	T	0.0133618	-0.572046	0.139772	4.44517e-05	1871	NO	NO
SeqId_2913_1	#N/A	#N/A	rs2293788	A	G	0.052752	-0.506523	0.0369184	2.60924e-42	7213	SeqId_2913_1	rs2293788	A	G	0.276056	-0.356448	0.0357817	8.20697e-23	1871	NO	NO
SeqId_2913_1	rs2293788_A_G	0.0545124	rs59697752	C	A	0.216969	0.10476	0.020031	1.74344e-07	7213	SeqId_2913_1	rs59697752	C	A	0.369588	0.12404	0.0343868	0.000317654	1871	NO	YES
SeqId_2913_1	#N/A	#N/A	rs72830000	A	G	0.0583668	0.712261	0.0345742	1.12868e-91	7213	SeqId_2913_1	rs72830000	A	G	0.0208445	0.870466	0.113819	3.25006e-14	1871	NO	NO
SeqId_2913_1	rs72830000_A_G	0.312061	rs854655	A	C	0.813392	0.220948	0.0212875	4.62503e-25	7213	SeqId_2913_1	rs854655	A	C	0.188402	0.428877	0.0403153	1.05937e-25	1871	NO	YES
SeqId_2913_1	#N/A	#N/A	rs854678	T	C	0.475808	0.273828	0.0163525	8.89186e-62	7213	SeqId_2913_1	rs854678	T	C	0.284607	0.232546	0.0358291	1.09343e-10	1871	NO	NO
SeqId_2925_9	#N/A	#N/A	rs2227631	G	A	0.410439	-0.193405	0.016778	1.77519e-30	7213	SeqId_2925_9	rs2227631	G	A	0.269375	0.730625	-0.264849	4.34919e-13	1871	NO	NO
SeqId_2925_9	rs2227631_G_A	0.402134	rs757722	T	C	0.231526	-0.107542	0.0197526	5.36739e-08	7213	SeqId_2925_9	rs757722	T	C	0.0670764	0.244496	0.0640794	0.000140321	1871	NO	YES
SeqId_2948_58	#N/A	#N/A	rs11948463	T	C	0.162415	-0.230043	0.0224317	1.65014e-24	7213	SeqId_2948_58	rs11948463	T	C	0.172635	-0.309785	0.0428558	7.08427e-13	1871	NO	NO
SeqId_2948_58	#N/A	#N/A	rs62372042	G	A	0.275128	-0.0937806	0.0185101	4.15342e-07	7213	SeqId_2948_58	rs62372042	G	A	0.160609	0.227452	0.044293	3.11232e-07	1871	NO	NO
SeqId_2948_58	#N/A	#N/A	rs62372052	G	A	0.105019	-0.452835	0.0265119	3.74819e-64	7213	SeqId_2948_58	rs62372052	G	A	0.0163014	-0.45828	0.129656	0.000418356	1871	NO	NO
SeqId_2948_58	rs11948463_T_C	0.529012	rs6873545	C	T	0.264314	-0.341748	0.0184974	1.67214e-74	7213	SeqId_2948_58	rs6873545	C	T	0.450561	-0.529032	0.0301969	9.53965e-64	1871	NO	YES
SeqId_2961_1	#N/A	#N/A	rs1799809	G	A	0.430473	-0.243967	0.0166791	9.07586e-48	7213	SeqId_2961_1	rs1799809	G	A	0.316408	0.683592	-0.169221	9.505e-07	1871	NO	NO
SeqId_2968_61	#N/A	#N/A	rs10982432	C	T	0.0219049	0.373854	0.0567829	4.90415e-11	7213	SeqId_2968_61	rs10982432	C	T	0.188135	0.199484	0.0413419	1.51187e-06	1871	NO	NO
SeqId_2973_15	#N/A	#N/A	rs73709192	A	C	0.0229447	-0.200848	0.0556818	0.000311769	7213	SeqId_2973_15	rs73709192	A	C	0.247996	-0.214346	0.0376715	1.47279e-08	1871	NO	NO
SeqId_2974_61	#N/A	#N/A	rs11177830	A	C	0.082282	-0.330782	0.0299241	3.52578e-28	7213	SeqId_2974_61	rs11177830	A	C	0.0432924	-0.4621	0.0792998	6.62095e-09	1871	NO	NO
SeqId_2974_61	#N/A	#N/A	rs1444206	A	G	0.1385	-0.344523	0.0236181	1.60255e-47	7213	SeqId_2974_61	rs1444206	A	G	0.199359	-0.237412	0.0409662	7.9862e-09	1871	NO	NO
SeqId_2974_61	No data	No data	rs75874415	C	A	0.123874	-0.172541	0.0253767	1.1364e-11	7213	SeqId_2974_61	rs75874415	C	A	0.164083	-0.231494	0.043389	1.06974e-07	1871	NO	YES
SeqId_2977_7	#N/A	#N/A	rs260679	A	G	0.241994	-0.364136	0.0188994	1.05689e-80	7213	SeqId_2977_7	rs260679	A	G	0.163014	-0.269566	0.0435866	7.62705e-10	1871	NO	NO
SeqId_2982_82	#N/A	#N/A	rs147909175	T	C	0.0318176	0.598978	0.0474815	4.19324e-36	7213	SeqId_2982_82	rs147909175	T	C	0.0256547	0.609582	0.10262	3.38671e-09	1871	NO	NO
SeqId_2982_82	#N/A	#N/A	rs2318460	G	C	0.310897	-0.117154	0.0177536	4.43607e-11	7213	SeqId_2982_82	rs2318460	G	C	0.498129	-0.107082	0.0332006	0.00128014	1871	NO	NO
SeqId_2985_35	#N/A	#N/A	rs10028419	C	T	0.208651	0.59659	0.0192063	6.30537e-199	7213	SeqId_2985_35	rs10028419	C	T	0.388295	0.206329	0.0325882	3.03468e-10	1871	NO	NO
SeqId_2985_35	#N/A	#N/A	rs2071425	G	A	0.197283	0.498337	0.0199799	8.86712e-132	7213	SeqId_2985_35	rs2071425	G	A	0.488242	0.223394	0.0320259	4.2163e-12	1871	NO	NO
SeqId_2985_35	rs10028419_C_T	0.587515	rs3117604	T	C	0.706641	-0.541981	0.0168996	4.39101e-211	7213	SeqId_2985_35	rs3117604	T	C	0.198557	-0.531354	0.0390472	2.7863e-40	1871	NO	YES
SeqId_2985_35	#N/A	#N/A	rs74544699	G	A	0.0448496	0.900625	0.0393098	3.39429e-112	7213	SeqId_2985_35	rs74544699	G	A	0.109567	0.499299	0.0516778	1.38741e-21	1871	NO	NO
SeqId_2991_9	No data	No data	rs2110724	T	C	0.130805	-0.215129	0.0245928	2.67964e-18	7213	SeqId_2991_9	rs2110724	T	C	0.404864	-0.185166	0.0325547	1.49013e-08	1871	NO	YES
SeqId_2991_9	No data	No data	rs35678243	A	G	0.139886	0.16665	0.0239469	3.72441e-12	7213	SeqId_2991_9	rs35678243	A	G	0.108231	0.225464	0.0520225	1.54227e-05	1871	NO	YES
SeqId_2992_59	#N/A	#N/A	rs11703539	A	G	0.0973243	-0.662352	0.0269632	4.87457e-128	7213	SeqId_2992_59	rs11703539	A	G	0.180919	-0.51664	0.0405016	8.56056e-36	1871	NO	NO
SeqId_2992_59	#N/A	#N/A	rs41372049	G	T	0.160058	-0.769669	0.0206724	1e-200	7213	SeqId_2992_59	rs41372049	G	T	0.0566542	0.625194	0.0684597	1.6918e-19	1871	NO	NO
SeqId_2992_59	#N/A	#N/A	rs4819959	G	A	0.497297	-0.798477	0.0138274	1e-200	7213	SeqId_2992_59	rs4819959	G	A	0.463656	0.536344	-0.451779	4.12566e-44	1871	NO	NO
SeqId_2992_59	#N/A	#N/A	rs62237785	G	C	0.330445	0.656611	0.0160461	1e-200	7213	SeqId_2992_59	rs62237785	G	C	0.0924639	0.249294	0.0559186	8.75704e-06	1871	NO	NO
SeqId_2992_59	#N/A	#N/A	rs721930	C	G	0.197629	0.840128	0.0184007	1e-200	7213	SeqId_2992_59	rs721930	C	G	0.0555852	0.424316	0.0712835	3.14587e-09	1871	NO	NO
SeqId_2994_71	#N/A	#N/A	rs1997504	C	T	0.0666158	-0.640799	0.0327498	4.14918e-83	7213	SeqId_2994_71	rs1997504	C	T	0.0448958	-0.320834	0.0789247	5.00101e-05	1871	NO	NO
SeqId_2994_71	rs1997504_C_T	0.417238	rs2241132	A	C	0.128449	-0.420856	0.0241932	1.99321e-66	7213	SeqId_2994_71	rs2241132	A	C	0.456708	-0.458851	0.0310405	7.56458e-47	1871	NO	YES
SeqId_2998_53	#N/A	#N/A	rs655627	G	A	0.446832	-0.222836	0.0166229	1.71313e-40	7213	SeqId_2998_53	rs655627	G	A	0.163816	-0.146502	0.0442889	0.000957909	1871	NO	NO
SeqId_2999_6	#N/A	#N/A	rs6785974	C	A	0.176071	-0.366686	0.0214516	3.01352e-64	7213	SeqId_2999_6	rs6785974	C	A	0.117317	-0.330007	0.0501558	6.1052e-11	1871	NO	NO
SeqId_3000_66	#N/A	#N/A	rs1800450	T	C	0.14259	-0.804229	0.0217777	1e-200	7213	SeqId_3000_66	rs1800450	T	C	0.0320684	-0.498851	0.093591	1.10037e-07	1871	NO	NO
SeqId_3000_66	#N/A	#N/A	rs1800451	T	C	0.021281	-0.969847	0.056785	3.81937e-64	7213	SeqId_3000_66	rs1800451	T	C	0.223143	-0.892851	0.0331608	3.26889e-135	1871	NO	NO
SeqId_3000_66	#N/A	#N/A	rs1838066	G	A	0.375156	0.507345	0.0160304	1e-200	7213	SeqId_3000_66	rs1838066	G	A	0.127739	0.426859	0.0481186	1.65672e-18	1871	NO	NO
SeqId_3000_66	#N/A	#N/A	rs7096206	G	C	0.21794	-0.503525	0.0192932	1.48479e-143	7213	SeqId_3000_66	rs7096206	G	C	0.14992	-0.240275	0.0454273	1.37257e-07	1871	NO	NO
SeqId_3003_29	#N/A	#N/A	rs11575838	T	C	0.0221822	-0.625351	0.0561383	1.37803e-28	7213	SeqId_3003_29	rs11575838	T	C	0.0141635	-0.659801	0.135772	1.27413e-06	1871	NO	NO
SeqId_3003_29	#N/A	#N/A	rs116198852	T	C	0.0699432	-0.4313	0.0321787	1.76106e-40	7213	SeqId_3003_29	rs116198852	T	C	0.0940673	-0.182874	0.0548669	0.000875734	1871	NO	NO
SeqId_3003_29	rs116198852_T_C	0.233169	rs116226697	C	T	0.0223901	-0.524297	0.0548119	1.50019e-21	7213	SeqId_3003_29	rs116226697	C	T	0.0269909	-0.436635	0.0976849	8.29748e-06	1871	NO	YES
SeqId_3003_29	rs986475_G_A	0.00768617	rs2736191	G	C	0.0352835	0.241942	0.0448427	7.05594e-08	7213	SeqId_3003_29	rs2736191	G	C	0.25628	0.274742	0.0362971	5.85918e-14	1871	NO	YES
SeqId_3003_29	#N/A	#N/A	rs986475	G	A	0.0927492	-0.604775	0.0275577	2.16733e-103	7213	SeqId_3003_29	rs986475	G	A	0.0272582	-0.757024	0.0981642	2.00222e-14	1871	NO	NO
SeqId_3004_67	#N/A	#N/A	rs16923189	G	A	0.297102	0.687744	0.0161467	1e-200	7213	SeqId_3004_67	rs16923189	G	A	0.225548	0.47091	0.0373647	5.16227e-35	1871	NO	NO
SeqId_3004_67	#N/A	#N/A	rs34954342	G	A	0.202343	0.51582	0.0200582	1.30003e-139	7213	SeqId_3004_67	rs34954342	G	A	0.338856	0.232554	0.0338792	9.06568e-12	1871	NO	NO
SeqId_3004_67	#N/A	#N/A	rs7854413	C	T	0.0930958	-0.358902	0.028275	1.58147e-36	7213	SeqId_3004_67	rs7854413	C	T	0.43132	0.56868	-0.290234	1.91604e-19	1871	NO	NO
SeqId_3004_67	#N/A	#N/A	rs7860373	A	G	0.293359	0.536989	0.0172705	2.72828e-199	7213	SeqId_3004_67	rs7860373	A	G	0.391502	0.184942	0.0341332	6.7978e-08	1871	NO	NO
SeqId_3007_7	#N/A	#N/A	rs2075803	A	G	0.432206	1.02531	0.0115934	1e-200	7213	SeqId_3007_7	rs2075803	A	G	0.380278	0.619722	1.00203	3.21119e-252	1871	NO	NO
SeqId_3007_7	#N/A	#N/A	rs56915529	T	C	0.298004	0.74685	0.0159645	1e-200	7213	SeqId_3007_7	rs56915529	T	C	0.0670764	0.391446	0.0650773	2.1576e-09	1871	NO	NO
SeqId_3009_3	#N/A	#N/A	rs11165010	A	G	0.0196867	-0.369226	0.0597167	6.63413e-10	7213	SeqId_3009_3	rs11165010	A	G	0.136558	-0.247893	0.0472164	1.69283e-07	1871	NO	NO
SeqId_3009_3	#N/A	#N/A	rs2799526	G	A	0.0784001	-0.238451	0.0305263	6.45992e-15	7213	SeqId_3009_3	rs2799526	G	A	0.174506	-0.1407	0.0432408	0.00115876	1871	NO	NO
SeqId_3024_18	#N/A	#N/A	rs11078597	C	T	0.183557	-0.377094	0.0211723	1.76731e-69	7213	SeqId_3024_18	rs11078597	C	T	0.181988	-0.19283	0.0417251	4.07142e-06	1871	NO	NO
SeqId_3024_18	#N/A	#N/A	rs11657394	A	C	0.0631499	-0.471169	0.0339648	3.33695e-43	7213	SeqId_3024_18	rs11657394	A	C	0.0315339	-0.313274	0.0914921	0.000630255	1871	NO	NO
SeqId_3028_36	#N/A	#N/A	rs1005107	T	C	0.10183	0.37038	0.0272144	1.1432e-41	7213	SeqId_3028_36	rs1005107	T	C	0.0176376	1.06114	0.122808	1.17853e-17	1871	NO	NO
SeqId_3028_36	#N/A	#N/A	rs117321474	C	T	0.0291834	-1.17541	0.0471202	8.25627e-132	7213	SeqId_3028_36	rs117321474	C	T	0.0133618	-0.665761	0.13955	1.97755e-06	1871	NO	NO
SeqId_3028_36	#N/A	#N/A	rs2735477	T	G	0.489602	0.308374	0.0162699	3.20625e-78	7213	SeqId_3028_36	rs2735477	T	G	0.311331	0.259821	0.0349156	1.51136e-13	1871	NO	NO
SeqId_3028_36	#N/A	#N/A	rs712048	A	C	0.129835	-0.901961	0.0223309	1e-200	7213	SeqId_3028_36	rs712048	A	C	0.2186	0.7814	-0.80664	2.16049e-105	1871	NO	NO
SeqId_3028_36	rs712048_A_C	0.133057	rs7222922	T	C	0.110218	-0.424157	0.0263125	1.84938e-57	7213	SeqId_3028_36	rs7222922	T	C	0.328434	-0.386669	0.034051	6.03378e-29	1871	NO	YES
SeqId_3029_52	#N/A	#N/A	rs12610438	C	T	0.0773603	-0.210102	0.0311247	1.5897e-11	7213	SeqId_3029_52	rs12610438	C	T	0.392571	0.607429	-0.336759	5.80741e-25	1871	NO	NO
SeqId_3029_52	#N/A	#N/A	rs4804774	C	G	0.240677	-0.404872	0.0188774	5.67102e-99	7213	SeqId_3029_52	rs4804774	C	G	0.374399	-0.120263	0.0335735	0.000349594	1871	NO	NO
SeqId_3029_52	#N/A	#N/A	rs7359874	T	A	0.496465	-0.262824	0.0162596	9.26088e-58	7213	SeqId_3029_52	rs7359874	T	A	0.306521	0.693479	-0.394033	2.30815e-28	1871	NO	NO
SeqId_3029_52	#N/A	#N/A	rs8106657	C	T	0.248024	-0.403478	0.0186481	1.22624e-100	7213	SeqId_3029_52	rs8106657	C	T	0.439604	-0.185145	0.0316881	6.04338e-09	1871	NO	NO
SeqId_3033_57	#N/A	#N/A	rs2235338	G	A	0.412796	0.294656	0.0165675	2.7377e-69	7213	SeqId_3033_57	rs2235338	G	A	0.371192	0.628808	0.274757	2.05775e-16	1871	NO	NO
SeqId_3038_9	#N/A	#N/A	rs55975346	G	T	0.131984	-0.200969	0.0246394	4.03786e-16	7213	SeqId_3038_9	rs55975346	G	T	0.318012	-0.372047	0.0338393	2.72891e-27	1871	NO	NO
SeqId_3040_59	#N/A	#N/A	rs2015086	G	A	0.138639	0.608978	0.0230489	6.46427e-147	7213	SeqId_3040_59	rs2015086	G	A	0.380011	0.325548	0.0326933	8.53748e-23	1871	NO	NO
SeqId_3040_59	#N/A	#N/A	rs9903158	C	T	0.0585748	0.456293	0.0351167	3.56023e-38	7213	SeqId_3040_59	rs9903158	C	T	0.0619989	0.236726	0.0666604	0.000392946	1871	NO	NO
SeqId_3041_55	#N/A	#N/A	rs12452590	G	T	0.359351	0.296862	0.016963	3.42708e-67	7213	SeqId_3041_55	rs12452590	G	T	0.102352	-0.262921	0.0524203	5.78639e-07	1871	NO	NO
SeqId_3041_55	#N/A	#N/A	rs146385050	A	C	0.196382	-0.419525	0.0205079	1.85993e-90	7213	SeqId_3041_55	rs146385050	A	C	0.030465	-0.645084	0.0927941	4.96628e-12	1871	NO	NO
SeqId_3041_55	#N/A	#N/A	rs2014055	A	G	0.167337	-0.184261	0.0220175	6.92095e-17	7213	SeqId_3041_55	rs2014055	A	G	0.0312667	-0.446374	0.0931551	1.78396e-06	1871	NO	NO
SeqId_3041_55	rs12452590_G_T	0.0180419	rs2465429	A	G	0.0160821	0.786588	0.0657764	1.19135e-32	7213	SeqId_3041_55	rs2465429	A	G	0.398183	0.562405	0.0315514	9.18903e-66	1871	NO	NO
SeqId_3041_55	#N/A	#N/A	rs8077650	G	A	0.348468	-0.100007	0.0174613	1.0613e-08	7213	SeqId_3041_55	rs8077650	G	A	0.266702	-0.19725	0.0372344	1.31261e-07	1871	NO	NO
SeqId_3044_3	#N/A	#N/A	rs144423871	G	A	0.102246	0.707051	0.0262569	2.85596e-152	7213	SeqId_3044_3	rs144423871	G	A	0.111705	0.305493	0.0524446	6.70669e-09	1871	NO	NO
SeqId_3044_3	#N/A	#N/A	rs1634493	C	G	0.238666	0.140954	0.0194186	4.31701e-13	7213	SeqId_3044_3	rs1634493	C	G	0.133351	0.24238	0.0476451	3.99823e-07	1871	NO	NO
SeqId_3044_3	#N/A	#N/A	rs58843379	T	A	0.036046	1.10364	0.0422971	1.71537e-143	7213	SeqId_3044_3	rs58843379	T	A	0.205772	0.412389	0.0388805	1.45645e-25	1871	NO	NO
SeqId_3045_72	#N/A	#N/A	rs322329	C	G	0.420421	0.298128	0.0165721	8.14002e-71	7213	SeqId_3045_72	rs322329	C	G	0.358899	0.274701	0.0331021	1.99244e-16	1871	NO	NO
SeqId_3046_31	#N/A	#N/A	rs11667432	A	G	0.336753	0.185939	0.017351	1.35194e-26	7213	SeqId_3046_31	rs11667432	A	G	0.26697	0.73303	0.194899	1.45875e-07	1871	NO	NO
SeqId_3054_3	#N/A	#N/A	rs11647069	C	T	0.308055	-0.289351	0.0177314	8.17206e-59	7213	SeqId_3054_3	rs11647069	C	T	0.22822	-0.252011	0.0386334	8.83822e-11	1871	NO	NO
SeqId_3054_3	#N/A	#N/A	rs217184	C	T	0.191668	0.60208	0.0199738	4.15423e-188	7213	SeqId_3054_3	rs217184	C	T	0.169963	-0.61972	0.0414211	6.91403e-48	1871	NO	NO
SeqId_3054_3	#N/A	#N/A	rs34042070	G	C	0.197144	-0.563512	0.019769	1.91908e-169	7213	SeqId_3054_3	rs34042070	G	C	0.0799038	-0.401817	0.0590781	1.38925e-11	1871	NO	NO
SeqId_3054_3	#N/A	#N/A	rs7194668	C	G	0.459448	0.10091	0.0166216	1.33541e-09	7213	SeqId_3054_3	rs7194668	C	G	0.264564	0.735436	0.578963	6.72785e-59	1871	NO	NO
SeqId_3054_3	rs9302635_C_T	0.088373	rs75203664	A	C	0.0218356	0.635802	0.0567325	6.52289e-29	7213	SeqId_3054_3	rs75203664	A	C	0.14217	0.59433	0.0439602	8.33491e-40	1871	NO	YES
SeqId_3054_3	#N/A	#N/A	rs9302635	C	T	0.18938	0.579446	0.0201162	8.44005e-173	7213	SeqId_3054_3	rs9302635	C	T	0.346339	0.653661	0.574248	1.71489e-70	1871	NO	NO
SeqId_3060_43	rs700226_G_A	0.0211429	rs266912	C	T	0.0621794	-0.245727	0.0343443	9.20393e-13	7213	SeqId_3060_43	rs266912	C	T	0.444415	-0.133436	0.0324327	4.05318e-05	1871	NO	YES
SeqId_3060_43	#N/A	#N/A	rs700226	G	A	0.428116	-0.169585	0.0167666	6.87562e-24	7213	SeqId_3060_43	rs700226	G	A	0.256547	-0.119322	0.0372071	0.00136411	1871	NO	NO
SeqId_3066_12	#N/A	#N/A	rs11125	T	A	0.0867877	-0.839447	0.0277117	7.65554e-190	7213	SeqId_3066_12	rs11125	T	A	0.015767	-0.827791	0.130808	3.09537e-10	1871	NO	NO
SeqId_3066_12	#N/A	#N/A	rs66842809	C	T	0.328712	-0.0873104	0.017571	6.88494e-07	7213	SeqId_3066_12	rs66842809	C	T	0.229289	-0.193739	0.0391681	8.2393e-07	1871	NO	NO
SeqId_3073_51	#N/A	#N/A	rs17884883	T	C	0.401983	0.109614	0.0167283	6.04446e-11	7213	SeqId_3073_51	rs17884883	T	C	0.486638	0.513362	-0.216806	5.57085e-11	1871	NO	NO
SeqId_3074_6	#N/A	#N/A	rs11536949	T	G	0.0828365	-1.16115	0.0267269	1e-200	7213	SeqId_3074_6	rs11536949	T	G	0.0940673	-1.10654	0.0498748	5.31482e-97	1871	NO	NO
SeqId_3074_6	rs5744204_A_G	0.00531074	rs2232617	T	C	0.0846388	0.544871	0.0291454	3.37327e-76	7213	SeqId_3074_6	rs2232617	T	C	0.196954	0.356124	0.0397267	7.38071e-19	1871	NO	YES
SeqId_3074_6	#N/A	#N/A	rs5744204	A	G	0.011715	1.39942	0.0760584	6.42021e-74	7213	SeqId_3074_6	rs5744204	A	G	0.325494	0.866343	0.0288566	6.03554e-162	1871	NO	NO
SeqId_3077_66	#N/A	#N/A	rs3211717	A	C	0.404547	-0.114074	0.0169187	1.6778e-11	7213	SeqId_3077_66	rs3211717	A	C	0.0986104	-0.213292	0.053953	7.99538e-05	1871	NO	NO
SeqId_3077_66	#N/A	#N/A	rs3211764	C	G	0.483433	0.2544	0.0164838	6.80173e-53	7213	SeqId_3077_66	rs3211764	C	G	0.209246	0.171491	0.0395741	1.54619e-05	1871	NO	NO
SeqId_3077_66	#N/A	#N/A	rs493833	G	T	0.12117	0.156687	0.025357	6.7917e-10	7213	SeqId_3077_66	rs493833	G	T	0.305986	0.310907	0.0339272	1.27811e-19	1871	NO	NO
SeqId_3077_66	rs3211764_C_G	0.00546117	rs7335409	T	C	0.168931	-0.205012	0.0219946	1.50261e-20	7213	SeqId_3077_66	rs7335409	T	C	0.379743	-0.136689	0.0337762	5.40116e-05	1871	NO	YES
SeqId_3079_62	#N/A	#N/A	rs3735167	T	C	0.262928	0.509868	0.0181446	5.8297e-165	7213	SeqId_3079_62	rs3735167	T	C	0.0419562	0.368586	0.0817491	6.92556e-06	1871	NO	NO
SeqId_3166_92	#N/A	#N/A	rs12461354	A	G	0.0763899	-0.19047	0.0313222	1.2554e-09	7213	SeqId_3166_92	rs12461354	A	G	0.165152	0.265557	0.0440934	2.06152e-09	1871	NO	NO
SeqId_3166_92	#N/A	#N/A	rs200656	T	C	0.225912	0.318501	0.0196061	2.60649e-58	7213	SeqId_3166_92	rs200656	T	C	0.194014	0.245988	0.0409486	2.26264e-09	1871	NO	NO
SeqId_3166_92	#N/A	#N/A	rs35112940	A	G	0.2169	-0.840446	0.0177236	1e-200	7213	SeqId_3166_92	rs35112940	A	G	0.045163	-0.86364	0.075997	5.5057e-29	1871	NO	NO
SeqId_3166_92	#N/A	#N/A	rs3865444	A	C	0.323652	-0.942711	0.0137495	1e-200	7213	SeqId_3166_92	rs3865444	A	C	0.0839123	-0.986118	0.053708	2.34923e-69	1871	NO	NO
SeqId_3166_92	#N/A	#N/A	rs4802772	T	C	0.0897685	-0.111309	0.0289953	0.000124663	7213	SeqId_3166_92	rs4802772	T	C	0.0213789	-0.455253	0.113709	6.48113e-05	1871	NO	NO
SeqId_3168_8	#N/A	#N/A	rs226794	A	G	0.106266	0.592923	0.0262663	4.43135e-109	7213	SeqId_3168_8	rs226794	A	G	0.0323356	0.554735	0.0922285	2.16142e-09	1871	NO	NO
SeqId_3168_8	#N/A	#N/A	rs233894	G	A	0.151879	-0.873587	0.020681	1e-200	7213	SeqId_3168_8	rs233894	G	A	0.109834	-0.42415	0.051694	4.24204e-16	1871	NO	NO
SeqId_3168_8	#N/A	#N/A	rs463820	T	G	0.0906696	-0.824518	0.0271431	7.84502e-191	7213	SeqId_3168_8	rs463820	T	G	0.0748263	-0.726774	0.058203	1.99681e-34	1871	NO	NO
SeqId_3169_70	#N/A	#N/A	rs11248061	A	C	0.42874	0.505513	0.0157354	1e-200	7213	SeqId_3169_70	rs11248061	A	C	0.331908	0.248471	0.0335576	1.98377e-13	1871	NO	NO
SeqId_3169_70	rs3796622_T_C	0.0636003	rs11734750	T	C	0.200402	0.314227	0.0202347	1.6096e-53	7213	SeqId_3169_70	rs11734750	T	C	0.14698	0.522708	0.0447726	1.90204e-30	1871	NO	YES
SeqId_3169_70	#N/A	#N/A	rs3755955	A	G	0.147026	0.336988	0.0229459	3.89852e-48	7213	SeqId_3169_70	rs3755955	A	G	0.120524	0.174267	0.0505538	0.000579055	1871	NO	NO
SeqId_3169_70	#N/A	#N/A	rs3796622	T	C	0.360322	-0.623746	0.0158127	1e-200	7213	SeqId_3169_70	rs3796622	T	C	0.335649	-0.359329	0.0331945	1.57637e-26	1871	NO	NO
SeqId_3171_57	#N/A	#N/A	rs73163716	G	A	0.348953	-0.0927188	0.0174421	1.09377e-07	7213	SeqId_3171_57	rs73163716	G	A	0.0881881	-0.241559	0.0568729	2.26949e-05	1871	NO	NO
SeqId_3171_57	rs73163716_G_A	0.0497522	rs8131895	A	C	0.654929	-0.168168	0.017343	4.25205e-22	7213	SeqId_3171_57	rs8131895	A	C	0.283004	-0.245788	0.0347908	2.26184e-12	1871	NO	YES
SeqId_3173_49	#N/A	#N/A	rs11931349	A	G	0.393734	0.446277	0.0162702	1.21728e-157	7213	SeqId_3173_49	rs11931349	A	G	0.243453	0.261599	0.0375195	4.3073e-12	1871	NO	NO
SeqId_3173_49	#N/A	#N/A	rs1513889	T	C	0.0474837	1.08514	0.0374639	1.33205e-174	7213	SeqId_3173_49	rs1513889	T	C	0.216462	0.998333	0.0326149	3.90169e-167	1871	NO	NO
SeqId_3173_49	#N/A	#N/A	rs2135232	C	T	0.29731	-0.753851	0.0159399	1e-200	7213	SeqId_3173_49	rs2135232	C	T	0.145377	-0.315233	0.045326	4.86407e-12	1871	NO	NO
SeqId_3173_49	#N/A	#N/A	rs4859571	T	C	0.239152	-0.833781	0.016817	1e-200	7213	SeqId_3173_49	rs4859571	T	C	0.104757	-0.419248	0.0513369	5.77109e-16	1871	NO	NO
SeqId_3175_51	#N/A	#N/A	rs28730888	T	C	0.0781922	-0.791518	0.0296995	2.47992e-149	7213	SeqId_3175_51	rs28730888	T	C	0.0173704	-0.540467	0.123567	1.28787e-05	1871	NO	NO
SeqId_3181_50	#N/A	#N/A	rs41271951	G	A	0.0745182	-1.09668	0.0287752	1e-200	7213	SeqId_3181_50	rs41271951	G	A	0.0144308	-1.16422	0.132734	3.90331e-18	1871	NO	NO
SeqId_3181_50	#N/A	#N/A	rs57818453	A	G	0.35332	0.451074	0.0165479	8.36074e-156	7213	SeqId_3181_50	rs57818453	A	G	0.287814	0.409259	0.034577	3.20852e-31	1871	NO	NO
SeqId_3181_50	#N/A	#N/A	rs6694485	T	C	0.219603	-0.0739468	0.0200954	0.000235132	7213	SeqId_3181_50	rs6694485	T	C	0.242651	-0.149646	0.0372029	5.98952e-05	1871	NO	NO
SeqId_3184_25	#N/A	#N/A	rs2480952	C	T	0.165812	-0.95173	0.0193385	1e-200	7213	SeqId_3184_25	rs2480952	C	T	0.372795	-0.376557	0.0326033	7.44315e-30	1871	NO	NO
SeqId_3184_25	#N/A	#N/A	rs474671	C	T	0.108346	-1.30068	0.0219374	1e-200	7213	SeqId_3184_25	rs474671	C	T	0.229022	-0.688926	0.0348379	3.46659e-79	1871	NO	NO
SeqId_3184_25	#N/A	#N/A	rs510317	A	G	0.229793	0.450819	0.0189796	3.84552e-120	7213	SeqId_3184_25	rs510317	A	G	0.139765	0.162548	0.046708	0.00051276	1871	NO	NO
SeqId_3186_2	#N/A	#N/A	rs3130297	T	C	0.105365	0.385595	0.0270809	2.16631e-45	7213	SeqId_3186_2	rs3130297	T	C	0.0160342	0.426841	0.13076	0.00111712	1871	NO	NO
SeqId_3186_2	#N/A	#N/A	rs403569	A	G	0.0929572	-0.165368	0.0284906	6.73771e-09	7213	SeqId_3186_2	rs403569	A	G	0.198557	-0.149959	0.040248	0.000200421	1871	NO	NO
SeqId_3186_2	rs3130297_T_C	0.0169192	rs613165	A	G	0.155275	0.0833047	0.0230228	0.000298513	7213	SeqId_3186_2	rs613165	A	G	0.317745	0.169081	0.0354432	1.98032e-06	1871	NO	YES
SeqId_3186_2	#N/A	#N/A	rs9267673	T	C	0.0865798	0.207865	0.0294482	1.83764e-12	7213	SeqId_3186_2	rs9267673	T	C	0.199359	0.22826	0.0401639	1.53018e-08	1871	NO	NO
SeqId_3194_36	#N/A	#N/A	rs1613662	G	A	0.162692	-1.07154	0.0188028	1e-200	7213	SeqId_3194_36	rs1613662	G	A	0.227151	-0.696915	0.0360006	3.07112e-76	1871	NO	NO
SeqId_3194_36	#N/A	#N/A	rs1654453	T	G	0.272009	-0.577917	0.0172276	1e-200	7213	SeqId_3194_36	rs1654453	T	G	0.241048	-0.362009	0.0380124	4.97996e-21	1871	NO	NO
SeqId_3194_36	#N/A	#N/A	rs1654459	G	A	0.145224	-0.94413	0.0207884	1e-200	7213	SeqId_3194_36	rs1654459	G	A	0.197221	-0.439476	0.0400505	3.41273e-27	1871	NO	NO
SeqId_3194_36	rs73059038_C_T	0.580406	rs2288905	T	C	0.0671011	0.633274	0.0324791	1.48734e-82	7213	SeqId_3194_36	rs2288905	T	C	0.195617	0.405793	0.0403599	3.37636e-23	1871	NO	YES
SeqId_3194_36	rs1654453_T_G	0.0218848	rs41275826	G	A	0.149036	0.195513	0.0231608	3.7484e-17	7213	SeqId_3194_36	rs41275826	G	A	0.0841796	-0.217251	0.0584702	0.000208691	1871	NO	YES
SeqId_3194_36	#N/A	#N/A	rs73059038	C	T	0.103563	0.598121	0.0263612	3.80572e-110	7213	SeqId_3194_36	rs73059038	C	T	0.227151	0.13578	0.0393816	0.000577665	1871	NO	NO
SeqId_3195_50	#N/A	#N/A	rs12151742	T	C	0.22099	0.796025	0.0179431	1e-200	7213	SeqId_3195_50	rs12151742	T	C	0.474078	0.525922	0.67403	1.03833e-100	1871	NO	NO
SeqId_3195_50	#N/A	#N/A	rs1866140	T	G	0.357757	-0.459723	0.016618	3.44989e-160	7213	SeqId_3195_50	rs1866140	T	G	0.0892571	-0.392082	0.0554462	2.15856e-12	1871	NO	NO
SeqId_3212_30	No data	No data	rs1028143296	A	G	0.874879	0.380806	0.0245785	2.75689e-53	7213	SeqId_3212_30	rs1028143296	A	G	0.327632	-0.147704	0.0343383	1.78444e-05	1871	NO	YES
SeqId_3212_30	No data	No data	rs1037296698	T	C	0.445168	0.399781	0.0160563	2.39194e-131	7213	SeqId_3212_30	rs1037296698	T	C	0.0983431	0.234498	0.0544423	1.73846e-05	1871	NO	YES
SeqId_3212_30	#N/A	#N/A	rs11004802	C	G	0.0806183	-0.840697	0.0287147	3.82611e-178	7213	SeqId_3212_30	rs11004802	C	G	0.313469	-0.787138	0.0300334	3.31036e-129	1871	NO	NO
SeqId_3212_30	#N/A	#N/A	rs17777471	C	G	0.249688	0.23125	0.0189356	5.76673e-34	7213	SeqId_3212_30	rs17777471	C	G	0.234634	0.214568	0.0375532	1.28375e-08	1871	NO	NO
SeqId_3212_30	#N/A	#N/A	rs1865746	A	T	0.23929	-0.243864	0.0190979	6.11304e-37	7213	SeqId_3212_30	rs1865746	A	T	0.121593	-0.191256	0.0493765	0.000111015	1871	NO	NO
SeqId_3212_30	#N/A	#N/A	rs1949213	C	G	0.0305005	0.369206	0.0481779	2.04777e-14	7213	SeqId_3212_30	rs1949213	C	G	0.413683	0.334017	0.0328437	1.10326e-23	1871	NO	NO
SeqId_3212_30	#N/A	#N/A	rs2490916	T	C	0.43581	0.0589105	0.0168439	0.000472587	7213	SeqId_3212_30	rs2490916	T	C	0.418493	0.581507	-0.116448	0.000508632	1871	NO	NO
SeqId_3212_30	#N/A	#N/A	rs2669700	T	G	0.150215	-0.287943	0.0230469	1.8763e-35	7213	SeqId_3212_30	rs2669700	T	G	0.284874	0.212592	0.0361906	5.01675e-09	1871	NO	NO
SeqId_3212_30	rs11004802_C_G	0.0553694	rs4532987	T	C	0.176764	-0.201978	0.0217368	1.96787e-20	7213	SeqId_3212_30	rs4532987	T	C	0.279262	0.23245	0.0365595	2.56024e-10	1871	NO	YES
SeqId_3212_30	#N/A	#N/A	rs986316	T	C	0.0120616	0.429481	0.0748075	9.78594e-09	7213	SeqId_3212_30	rs986316	T	C	0.136825	0.41522	0.047346	3.9413e-18	1871	NO	NO
SeqId_3213_65	#N/A	#N/A	rs2734807	T	C	0.397962	-0.225524	0.0166368	2.34631e-41	7213	SeqId_3213_65	rs2734807	T	C	0.205772	-0.311866	0.0394437	4.48364e-15	1871	NO	NO
SeqId_3220_40	rs2796560_C_T	0.258628	rs1775054	A	G	0.452308	0.176722	0.0165223	1.67884e-26	7213	SeqId_3220_40	rs1775054	A	G	0.329503	0.23076	0.034392	2.57679e-11	1871	NO	YES
SeqId_3220_40	#N/A	#N/A	rs2506008	C	A	0.254263	-0.517403	0.0181955	1.12549e-168	7213	SeqId_3220_40	rs2506008	C	A	0.175575	-0.346982	0.0423994	5.03573e-16	1871	NO	NO
SeqId_3220_40	#N/A	#N/A	rs2796560	C	T	0.305421	0.351621	0.0175306	3.98493e-87	7213	SeqId_3220_40	rs2796560	C	T	0.265366	0.20247	0.0372643	6.25512e-08	1871	NO	NO
SeqId_3220_40	#N/A	#N/A	rs788280	T	A	0.397823	0.335647	0.0163792	9.35476e-91	7213	SeqId_3220_40	rs788280	T	A	0.352753	0.137186	0.0336392	4.73018e-05	1871	NO	NO
SeqId_3221_54	#N/A	#N/A	rs147918758	G	C	0.392139	-0.208471	0.0167781	4.35624e-35	7213	SeqId_3221_54	rs147918758	G	C	0.163282	-0.186316	0.0459197	5.1658e-05	1871	NO	NO
SeqId_3221_54	#N/A	#N/A	rs3936025	T	C	0.256204	-0.144631	0.0189953	2.99519e-14	7213	SeqId_3221_54	rs3936025	T	C	0.349011	-0.249848	0.0332193	8.38169e-14	1871	NO	NO
SeqId_3221_54	#N/A	#N/A	rs62642270	G	A	0.170595	-0.170529	0.0221356	1.49671e-14	7213	SeqId_3221_54	rs62642270	G	A	0.172635	-0.196317	0.0431305	5.66391e-06	1871	NO	NO
SeqId_3221_54	#N/A	#N/A	rs7009591	T	C	0.247816	0.14296	0.019448	2.18577e-13	7213	SeqId_3221_54	rs7009591	T	C	0.248263	0.163943	0.037266	1.14747e-05	1871	NO	NO
SeqId_3232_28	rs12972855_G_A	0.419562	rs11667775	T	C	0.263205	0.285506	0.0185576	1.4066e-52	7213	SeqId_3232_28	rs11667775	T	C	0.337787	0.231752	0.0341845	1.6123e-11	1871	NO	YES
SeqId_3232_28	#N/A	#N/A	rs12972855	G	A	0.12325	0.386011	0.0245323	7.09237e-55	7213	SeqId_3232_28	rs12972855	G	A	0.384554	0.13202	0.0338949	0.000101661	1871	NO	NO
SeqId_3232_28	#N/A	#N/A	rs12984574	G	A	0.233953	-0.212457	0.0194401	1.38088e-27	7213	SeqId_3232_28	rs12984574	G	A	0.247194	0.752806	-0.124866	0.000788939	1871	NO	NO
SeqId_3232_28	#N/A	#N/A	rs149502884	A	C	0.122002	-0.473002	0.0247045	9.64113e-80	7213	SeqId_3232_28	rs149502884	A	C	0.0267237	-0.530122	0.0998613	1.23642e-07	1871	NO	NO
SeqId_3235_50	#N/A	#N/A	rs11079936	T	C	0.329683	0.71591	0.0156664	1e-200	7213	SeqId_3235_50	rs11079936	T	C	0.38883	0.61117	0.448778	1.41556e-40	1871	NO	NO
SeqId_3235_50	#N/A	#N/A	rs118074277	A	G	0.019756	0.303255	0.0598846	4.20759e-07	7213	SeqId_3235_50	rs118074277	A	G	0.123463	0.269982	0.0483652	2.72334e-08	1871	NO	NO
SeqId_3235_50	#N/A	#N/A	rs62061891	G	A	0.138708	-0.336312	0.0239814	4.21443e-44	7213	SeqId_3235_50	rs62061891	G	A	0.102619	-0.18936	0.0536085	0.00042199	1871	NO	NO
SeqId_3283_21	rs13159365_C_T	0.301248	rs10051650	G	T	0.306322	0.554592	0.0168913	1.8089e-220	7213	SeqId_3283_21	rs10051650	G	T	0.478621	0.370243	0.0311901	2.19175e-31	1871	NO	YES
SeqId_3283_21	#N/A	#N/A	rs13159365	C	T	0.483571	0.689249	0.0146131	1e-200	7213	SeqId_3283_21	rs13159365	C	T	0.117584	0.882416	0.632973	7.69149e-38	1871	NO	NO
SeqId_3290_50	#N/A	#N/A	rs12211905	G	T	0.483849	-0.69268	0.0143738	1e-200	7213	SeqId_3290_50	rs12211905	G	T	0.071085	-0.22015	0.0617441	0.000372272	1871	NO	NO
SeqId_3290_50	#N/A	#N/A	rs1370437	G	A	0.498267	-0.596355	0.0150072	1e-200	7213	SeqId_3290_50	rs1370437	G	A	0.45938	0.121463	0.0327257	0.000212034	1871	NO	NO
SeqId_3290_50	#N/A	#N/A	rs2882704	G	A	0.327256	0.578313	0.0164144	1e-200	7213	SeqId_3290_50	rs2882704	G	A	0.11411	0.307015	0.051215	2.4416e-09	1871	NO	NO
SeqId_3290_50	#N/A	#N/A	rs3846755	G	T	0.176279	0.405587	0.0212218	1.81205e-79	7213	SeqId_3290_50	rs3846755	G	T	0.119455	0.284109	0.0493937	1.02853e-08	1871	NO	NO
SeqId_3290_50	rs1370437_G_A	0.0485211	rs731782	T	C	0.162068	0.207179	0.0223804	2.71821e-20	7213	SeqId_3290_50	rs731782	T	C	0.164083	0.193593	0.042992	7.11342e-06	1871	NO	YES
SeqId_3290_50	rs12211905_G_T	0.0269413	rs9765872	A	C	0.0456121	0.410435	0.0397312	7.65338e-25	7213	SeqId_3290_50	rs9765872	A	C	0.264832	0.472709	0.0360385	1.15177e-37	1871	NO	YES
SeqId_3291_30	#N/A	#N/A	rs11260013	T	C	0.467281	-0.319231	0.0161788	1.89698e-84	7213	SeqId_3291_30	rs11260013	T	C	0.19829	0.80171	-0.226691	6.78871e-08	1871	NO	NO
SeqId_3291_30	#N/A	#N/A	rs11260015	A	T	0.131915	-0.307516	0.0243079	2.68417e-36	7213	SeqId_3291_30	rs11260015	A	T	0.343399	-0.289568	0.0339819	3.19963e-17	1871	NO	NO
SeqId_3291_30	#N/A	#N/A	rs12980031	G	T	0.241439	0.251556	0.0191826	7.62074e-39	7213	SeqId_3291_30	rs12980031	G	T	0.499466	0.500534	0.299564	1.60572e-20	1871	NO	NO
SeqId_3291_30	#N/A	#N/A	rs4804774	C	G	0.240677	-0.138377	0.0194019	1.08433e-12	7213	SeqId_3291_30	rs4804774	C	G	0.374399	-0.162577	0.033478	1.2959e-06	1871	NO	NO
SeqId_3292_75	#N/A	#N/A	rs1126644	C	T	0.228268	0.143674	0.0195736	2.36623e-13	7213	SeqId_3292_75	rs1126644	C	T	0.190005	0.148936	0.0413223	0.000321258	1871	NO	NO
SeqId_3292_75	#N/A	#N/A	rs352681	A	G	0.354014	-0.17847	0.0172843	8.03634e-25	7213	SeqId_3292_75	rs352681	A	G	0.293159	-0.299521	0.034695	1.25685e-17	1871	NO	NO
SeqId_3292_75	#N/A	#N/A	rs352684	A	G	0.423679	-0.366254	0.0163075	4.928e-108	7213	SeqId_3292_75	rs352684	A	G	0.288081	-0.306625	0.0351916	6.39306e-18	1871	NO	NO
SeqId_3292_75	#N/A	#N/A	rs3796502	A	T	0.272425	-0.375536	0.0183321	1.0717e-90	7213	SeqId_3292_75	rs3796502	A	T	0.285676	-0.36132	0.0348338	1.50845e-24	1871	NO	NO
SeqId_3292_75	#N/A	#N/A	rs59156523	T	C	0.16394	-0.259383	0.0221599	2.30397e-31	7213	SeqId_3292_75	rs59156523	T	C	0.272582	-0.288311	0.0364857	4.64546e-15	1871	NO	NO
SeqId_3293_2	#N/A	#N/A	rs1048086	A	T	0.216484	-0.38884	0.0196186	3.59268e-85	7213	SeqId_3293_2	rs1048086	A	T	0.328434	-0.136407	0.0347186	8.84216e-05	1871	NO	NO
SeqId_3293_2	#N/A	#N/A	rs1925036	G	A	0.481145	-0.157473	0.0165045	1.88837e-21	7213	SeqId_3293_2	rs1925036	G	A	0.435329	0.564671	-0.175372	1.29304e-07	1871	NO	NO
SeqId_3293_2	#N/A	#N/A	rs2765501	A	G	0.420144	0.403484	0.016314	1.07843e-129	7213	SeqId_3293_2	rs2765501	A	G	0.0646713	0.271867	0.0649268	2.95441e-05	1871	NO	NO
SeqId_3296_92	rs80296066_T_C	0.182282	rs10900444	C	A	0.13136	0.796449	0.0228764	1.27762e-245	7213	SeqId_3296_92	rs10900444	C	A	0.0213789	1.21783	0.110667	2.4616e-27	1871	NO	YES
SeqId_3296_92	#N/A	#N/A	rs115695961	T	C	0.0255095	0.393211	0.0523994	6.92648e-14	7213	SeqId_3296_92	rs115695961	T	C	0.0758952	0.730403	0.0590305	7.41714e-34	1871	NO	NO
SeqId_3296_92	#N/A	#N/A	rs3767295	C	G	0.136559	0.596864	0.0232075	1.22866e-139	7213	SeqId_3296_92	rs3767295	C	G	0.0301978	0.679077	0.0939014	6.9196e-13	1871	NO	NO
SeqId_3296_92	#N/A	#N/A	rs55729511	T	C	0.0621101	-0.308678	0.0341661	2.08144e-19	7213	SeqId_3296_92	rs55729511	T	C	0.177445	-0.260234	0.0427282	1.36332e-09	1871	NO	NO
SeqId_3296_92	rs115695961_T_C	0.00755144	rs72753439	T	C	0.0620408	-0.310289	0.0341795	1.40216e-19	7213	SeqId_3296_92	rs72753439	T	C	0.201229	-0.27176	0.0405899	2.838e-11	1871	NO	YES
SeqId_3296_92	#N/A	#N/A	rs79563528	C	T	0.0128934	-0.646276	0.0730696	1.13945e-18	7213	SeqId_3296_92	rs79563528	C	T	0.0873864	-0.378404	0.0578376	7.7876e-11	1871	NO	NO
SeqId_3296_92	#N/A	#N/A	rs80296066	T	C	0.0406211	1.00247	0.0407875	3.6354e-128	7213	SeqId_3296_92	rs80296066	T	C	0.142972	0.515835	0.0450391	2.11743e-29	1871	NO	NO
SeqId_3298_52	#N/A	#N/A	rs1153520	A	G	0.190559	0.164953	0.0212009	8.23378e-15	7213	SeqId_3298_52	rs1153520	A	G	0.122662	0.179975	0.048445	0.000209147	1871	NO	NO
SeqId_3298_52	#N/A	#N/A	rs13071423	A	C	0.181201	0.372929	0.0209946	3.98882e-69	7213	SeqId_3298_52	rs13071423	A	C	0.0804383	0.512162	0.0586898	5.69767e-18	1871	NO	NO
SeqId_3298_52	#N/A	#N/A	rs1499126	G	A	0.0257868	-0.798987	0.0512022	5.14784e-54	7213	SeqId_3298_52	rs1499126	G	A	0.259754	-0.630853	0.034013	1.26418e-70	1871	NO	NO
SeqId_3298_52	#N/A	#N/A	rs163352	G	C	0.186538	0.430005	0.0206206	8.03059e-94	7213	SeqId_3298_52	rs163352	G	C	0.397648	0.269279	0.0330559	6.79506e-16	1871	NO	NO
SeqId_3298_52	#N/A	#N/A	rs6414447	T	A	0.29433	-0.222342	0.0181871	4.94131e-34	7213	SeqId_3298_52	rs6414447	T	A	0.354356	-0.16827	0.0338488	7.26131e-07	1871	NO	NO
SeqId_3298_52	#N/A	#N/A	rs9827746	C	G	0.435117	-0.074929	0.016713	7.46439e-06	7213	SeqId_3298_52	rs9827746	C	G	0.26109	0.73891	-0.162003	9.71708e-06	1871	NO	NO
SeqId_3299_29	#N/A	#N/A	rs4528296	C	T	0.0718148	0.723434	0.0309637	1.92936e-116	7213	SeqId_3299_29	rs4528296	C	T	0.0291288	0.68413	0.0963969	1.80284e-12	1871	NO	NO
SeqId_3299_29	#N/A	#N/A	rs61894112	A	C	0.168654	0.134612	0.0220769	1.13341e-09	7213	SeqId_3299_29	rs61894112	A	C	0.184126	0.315257	0.04147	4.58457e-14	1871	NO	NO
SeqId_3299_29	#N/A	#N/A	rs7105939	G	A	0.32892	0.193114	0.017825	3.84501e-27	7213	SeqId_3299_29	rs7105939	G	A	0.410476	0.183543	0.0321947	1.38096e-08	1871	NO	NO
SeqId_3302_58	#N/A	#N/A	rs227658	G	A	0.226397	-0.557776	0.0186807	8.3758e-185	7213	SeqId_3302_58	rs227658	G	A	0.212453	-0.3427	0.0389783	3.26167e-18	1871	NO	NO
SeqId_3309_2	#N/A	#N/A	rs10800357	T	C	0.356925	0.318217	0.0168165	5.59202e-78	7213	SeqId_3309_2	rs10800357	T	C	0.317477	0.346352	0.0338859	6.69605e-24	1871	NO	NO
SeqId_3309_2	#N/A	#N/A	rs1801274	A	G	0.49792	-0.976515	0.012117	1e-200	7213	SeqId_3309_2	rs1801274	A	G	0.437467	-0.940266	0.0245408	1.53801e-237	1871	NO	NO
SeqId_3309_2	#N/A	#N/A	rs332393	C	T	0.453071	0.634473	0.0151648	1e-200	7213	SeqId_3309_2	rs332393	C	T	0.464458	0.535542	0.43192	5.69135e-42	1871	NO	NO
SeqId_3309_2	#N/A	#N/A	rs35855160	A	G	0.205185	0.548795	0.0197378	1.02536e-161	7213	SeqId_3309_2	rs35855160	A	G	0.0494388	0.315802	0.0739796	2.06405e-05	1871	NO	NO
SeqId_3309_2	#N/A	#N/A	rs4657040	C	T	0.264176	0.716714	0.0168686	1e-200	7213	SeqId_3309_2	rs4657040	C	T	0.278728	0.464955	0.0343313	6.23237e-40	1871	NO	NO
SeqId_3309_2	#N/A	#N/A	rs74124989	C	T	0.0246083	0.397973	0.0534251	1.0484e-13	7213	SeqId_3309_2	rs74124989	C	T	0.146446	0.235499	0.0454066	2.3757e-07	1871	NO	NO
SeqId_3310_62	rs1801274_A_G	0.0949114	rs112142198	T	A	0.200194	0.945743	0.0172253	1e-300	7213	SeqId_3310_62	rs112142198	T	A	0.0419562	1.01668	0.0744498	1.53343e-40	1871	NO	YES
SeqId_3310_62	#N/A	#N/A	rs140315354	A	G	0.0765285	-0.484043	0.030549	1.31512e-55	7213	SeqId_3310_62	rs140315354	A	G	0.0114912	-0.552239	0.150091	0.000240447	1871	NO	NO
SeqId_3310_62	#N/A	#N/A	rs1801274	A	G	0.49792	-0.703209	0.0145081	1e-200	7213	SeqId_3310_62	rs1801274	A	G	0.437467	-0.686115	0.0286951	1.83971e-110	1871	NO	NO
SeqId_3310_62	#N/A	#N/A	rs438228	C	A	0.406003	0.324487	0.0163999	6.81856e-85	7213	SeqId_3310_62	rs438228	C	A	0.454035	0.545965	0.164207	2.81344e-07	1871	NO	NO
SeqId_3311_27	#N/A	#N/A	rs10800573	G	A	0.32483	0.461425	0.0169536	2.34082e-155	7213	SeqId_3311_27	rs10800573	G	A	0.175842	0.520757	0.0415086	1.00758e-34	1871	NO	NO
SeqId_3311_27	#N/A	#N/A	rs151272476	A	G	0.100929	0.535146	0.0267217	7.17874e-87	7213	SeqId_3311_27	rs151272476	A	G	0.0419562	0.487681	0.0803142	1.52473e-09	1871	NO	NO
SeqId_3313_21	rs7022549_T_C	0.355546	rs10858287	G	C	0.0896992	0.315588	0.0291202	3.70134e-27	7213	SeqId_3313_21	rs10858287	G	C	0.386157	0.358001	0.0327129	4.62608e-27	1871	NO	YES
SeqId_3313_21	#N/A	#N/A	rs13293566	T	C	0.0237072	-0.210479	0.0541812	0.000103363	7213	SeqId_3313_21	rs13293566	T	C	0.0946018	0.201818	0.0548946	0.000243172	1871	NO	NO
SeqId_3313_21	#N/A	#N/A	rs3124956	A	G	0.470609	-0.449153	0.0157259	4.49485e-170	7213	SeqId_3313_21	rs3124956	A	G	0.394709	0.605291	-0.268977	1.4567e-16	1871	NO	NO
SeqId_3313_21	#N/A	#N/A	rs57136797	T	A	0.143283	-0.719669	0.0221822	1e-200	7213	SeqId_3313_21	rs57136797	T	A	0.153394	-0.508715	0.0431187	4.89496e-31	1871	NO	NO
SeqId_3313_21	rs7022549_T_C	0.533699	rs57464688	A	C	0.0709829	-0.558083	0.0315807	1.89336e-68	7213	SeqId_3313_21	rs57464688	A	C	0.0828434	-0.572232	0.0573122	6.6039e-23	1871	NO	YES
SeqId_3313_21	#N/A	#N/A	rs7022549	T	C	0.160128	-0.0931039	0.0228489	4.65536e-05	7213	SeqId_3313_21	rs7022549	T	C	0.463923	0.172152	0.0322935	1.09593e-07	1871	NO	NO
SeqId_3313_21	rs3124956_A_G	0.151921	rs7851696	T	G	0.111881	-0.637542	0.0253419	6.09979e-134	7213	SeqId_3313_21	rs7851696	T	G	0.186264	-0.523207	0.0400944	2.59561e-37	1871	NO	YES
SeqId_3313_21	rs57136797_T_A	0.39916	rs7871721	T	C	0.0712602	-0.759447	0.030908	4.23796e-128	7213	SeqId_3313_21	rs7871721	T	C	0.0652058	-0.310558	0.0657647	2.50616e-06	1871	NO	YES
SeqId_3314_74	#N/A	#N/A	rs10885876	G	C	0.290864	0.343992	0.0178702	1.45921e-80	7213	SeqId_3314_74	rs10885876	G	C	0.191876	0.134578	0.0424021	0.0015288	1871	NO	NO
SeqId_3320_49	rs11133477_G_A	0.44809	rs10009533	A	G	0.371343	0.335669	0.0168035	1.87397e-86	7213	SeqId_3320_49	rs10009533	A	G	0.421432	0.19837	0.0322383	9.26353e-10	1871	NO	YES
SeqId_3320_49	#N/A	#N/A	rs11133477	G	A	0.204215	0.574205	0.0196683	3.37884e-177	7213	SeqId_3320_49	rs11133477	G	A	0.246392	0.262936	0.0380191	6.36016e-12	1871	NO	NO
SeqId_3320_49	#N/A	#N/A	rs11573021	A	G	0.209067	-0.305529	0.0202151	7.83313e-51	7213	SeqId_3320_49	rs11573021	A	G	0.0371459	-0.328745	0.0864252	0.000147066	1871	NO	NO
SeqId_3322_52	#N/A	#N/A	rs11172841	C	A	0.227645	0.414865	0.019183	1.49613e-100	7213	SeqId_3322_52	rs11172841	C	A	0.444415	0.226167	0.0322268	3.1368e-12	1871	NO	NO
SeqId_3322_52	rs11172841_C_A	0.111837	rs78134975	G	A	0.0709829	-0.305757	0.0322603	3.44864e-21	7213	SeqId_3322_52	rs78134975	G	A	0.0571887	-0.260914	0.0712121	0.000255329	1871	NO	YES
SeqId_3323_37	rs79227908_G_A	0.0420705	rs2782491	A	C	0.649106	0.158378	0.0173368	8.33311e-20	7213	SeqId_3323_37	rs2782491	A	C	0.159273	0.228677	0.0435818	1.72093e-07	1871	NO	YES
SeqId_3323_37	#N/A	#N/A	rs79227908	G	A	0.101622	0.201489	0.0273318	1.86858e-13	7213	SeqId_3323_37	rs79227908	G	A	0.0240513	0.359824	0.104041	0.000555433	1871	NO	NO
SeqId_3324_51	rs474918_C_T	0.0929	rs10908810	A	G	0.663871	0.21674	0.0174963	6.88133e-35	7213	SeqId_3324_51	rs10908810	A	G	0.337253	0.21242	0.0340707	5.58288e-10	1871	NO	YES
SeqId_3324_51	#N/A	#N/A	rs474918	C	T	0.220089	0.63791	0.0185419	1e-200	7213	SeqId_3324_51	rs474918	C	T	0.172902	0.470623	0.0411468	2.49985e-29	1871	NO	NO
SeqId_3324_51	rs474918_C_T	0.536486	rs540254	C	T	0.337169	0.502012	0.0166032	3.47371e-189	7213	SeqId_3324_51	rs540254	C	T	0.217531	0.440306	0.037546	1.06992e-30	1871	NO	YES
SeqId_3325_2	rs8879_A_G	0.0291245	rs2513810	T	C	0.609455	-0.140622	0.0170828	2.17067e-16	7213	SeqId_3325_2	rs2513810	T	C	0.311865	-0.305465	0.03437	1.43605e-18	1871	NO	YES
SeqId_3325_2	#N/A	#N/A	rs34382957	G	C	0.463261	-0.12687	0.016626	2.63281e-14	7213	SeqId_3325_2	rs34382957	G	C	0.245858	-0.149218	0.037842	8.33739e-05	1871	NO	NO
SeqId_3325_2	#N/A	#N/A	rs8879	A	G	0.192084	-0.127608	0.021202	1.84489e-09	7213	SeqId_3325_2	rs8879	A	G	0.0315339	-0.331284	0.0930522	0.000379841	1871	NO	NO
SeqId_3327_27	#N/A	#N/A	rs10444524	G	A	0.366976	-0.0669209	0.0171623	9.73452e-05	7213	SeqId_3327_27	rs10444524	G	A	0.364244	-0.24363	0.0334465	4.74875e-13	1871	NO	NO
SeqId_3327_27	#N/A	#N/A	rs17288108	G	A	0.176002	-0.375785	0.0213356	5.12161e-68	7213	SeqId_3327_27	rs17288108	G	A	0.0280599	-0.390067	0.0980007	7.14748e-05	1871	NO	NO
SeqId_3327_27	rs17288108_G_A	0.515787	rs79819718	G	A	0.186469	-0.267486	0.0212059	4.25564e-36	7213	SeqId_3327_27	rs79819718	G	A	0.0280599	-0.463076	0.0988048	2.97607e-06	1871	NO	YES
SeqId_3331_8	#N/A	#N/A	rs154206	T	C	0.368085	0.295415	0.0168648	2.61051e-67	7213	SeqId_3331_8	rs154206	T	C	0.331641	0.668359	0.109909	0.00141648	1871	NO	NO
SeqId_3331_8	#N/A	#N/A	rs2085231	C	T	0.468321	0.320539	0.0161824	4.51343e-85	7213	SeqId_3331_8	rs2085231	C	T	0.477819	0.125555	0.0324418	0.000112494	1871	NO	NO
SeqId_3339_33	#N/A	#N/A	rs12174547	T	C	0.197768	-0.376308	0.0201758	7.334e-76	7213	SeqId_3339_33	rs12174547	T	C	0.0988776	-0.223548	0.0538824	3.49196e-05	1871	NO	NO
SeqId_3339_33	#N/A	#N/A	rs2181284	T	C	0.0356994	-0.385208	0.0450193	1.40624e-17	7213	SeqId_3339_33	rs2181284	T	C	0.0916622	-0.293767	0.0563386	2.04947e-07	1871	NO	NO
SeqId_3339_33	#N/A	#N/A	rs4346834	G	C	0.15278	0.289061	0.022965	5.93156e-36	7213	SeqId_3339_33	rs4346834	G	C	0.0678781	0.223944	0.064363	0.000514069	1871	NO	NO
SeqId_3339_33	#N/A	#N/A	rs4708535	C	T	0.361431	0.104358	0.0173105	1.7355e-09	7213	SeqId_3339_33	rs4708535	C	T	0.38108	0.61892	0.123203	0.000258962	1871	NO	NO
SeqId_3339_33	#N/A	#N/A	rs74507247	A	G	0.0982947	0.973371	0.0254231	1e-200	7213	SeqId_3339_33	rs74507247	A	G	0.107964	0.793072	0.0490027	3.09477e-55	1871	NO	NO
SeqId_3340_53	#N/A	#N/A	rs6889652	C	T	0.516221	-0.270132	0.0163839	5.58388e-60	7213	SeqId_3340_53	rs6889652	C	T	0.421432	-0.148504	0.0324513	5.04644e-06	1871	NO	YES
SeqId_3352_80	rs2274333_G_A	0.38467	rs1832262	T	C	0.472965	-0.481569	0.0154818	1.92824e-199	7213	SeqId_3352_80	rs1832262	T	C	0.121058	-0.223666	0.0496149	6.9487e-06	1871	NO	YES
SeqId_3352_80	#N/A	#N/A	rs2274333	G	A	0.296201	0.431979	0.0174871	2.12129e-129	7213	SeqId_3352_80	rs2274333	G	A	0.148316	0.341735	0.0446183	2.98545e-14	1871	NO	NO
SeqId_3352_80	rs2274333_G_A	0.248686	rs3765963	A	G	0.595522	-0.652615	0.015158	1e-300	7213	SeqId_3352_80	rs3765963	A	G	0.358632	-0.305697	0.033551	2.03461e-19	1871	NO	YES
SeqId_3363_31	#N/A	#N/A	rs1378938	T	C	0.286011	0.404687	0.0178063	1.70659e-110	7213	SeqId_3363_31	rs1378938	T	C	0.460983	0.195654	0.0323031	1.67431e-09	1871	NO	YES
SeqId_3364_76	#N/A	#N/A	rs10981323	C	G	0.446832	-0.193378	0.0165596	3.16172e-31	7213	SeqId_3364_76	rs10981323	C	G	0.17504	-0.14374	0.0426496	0.000766258	1871	NO	NO
SeqId_3366_51	#N/A	#N/A	rs11585977	A	G	0.398863	-0.825766	0.0138157	1e-200	7213	SeqId_3366_51	rs11585977	A	G	0.0807055	-0.791389	0.0560486	4.33653e-43	1871	NO	NO
SeqId_3366_51	#N/A	#N/A	rs1776270	G	A	0.365243	0.529096	0.0160172	1e-200	7213	SeqId_3366_51	rs1776270	G	A	0.347141	0.132937	0.0342783	0.000108895	1871	NO	NO
SeqId_3366_51	#N/A	#N/A	rs34542152	T	C	0.0738944	0.569873	0.0311829	5.68227e-73	7213	SeqId_3366_51	rs34542152	T	C	0.0758952	0.494324	0.060092	3.57935e-16	1871	NO	NO
SeqId_3367_8	#N/A	#N/A	rs3733159	G	T	0.315472	0.119715	0.0178792	2.30623e-11	7213	SeqId_3367_8	rs3733159	G	T	0.415553	0.584447	-0.109458	0.00109199	1871	NO	NO
SeqId_3367_8	#N/A	#N/A	rs74751406	T	C	0.0469292	0.566879	0.0384159	1.4234e-48	7213	SeqId_3367_8	rs74751406	T	C	0.18573	0.162127	0.0424136	0.000136421	1871	NO	NO
SeqId_3376_49	#N/A	#N/A	rs2291462	A	G	0.140995	0.22253	0.0234822	3.49003e-21	7213	SeqId_3376_49	rs2291462	A	G	0.350882	0.3083	0.0331695	3.9781e-20	1871	NO	NO
SeqId_3376_49	#N/A	#N/A	rs78748681	C	T	0.161375	0.764474	0.0207697	1e-200	7213	SeqId_3376_49	rs78748681	C	T	0.10155	0.364913	0.0526817	5.90249e-12	1871	NO	NO
SeqId_3378_49	#N/A	#N/A	rs1654523	C	T	0.0829752	-0.633079	0.0290905	9.37984e-102	7213	SeqId_3378_49	rs1654523	C	T	0.0652058	-0.269577	0.0652864	3.80152e-05	1871	NO	NO
SeqId_3378_49	#N/A	#N/A	rs1654531	G	A	0.218772	-0.254518	0.0199537	7.26367e-37	7213	SeqId_3378_49	rs1654531	G	A	0.243987	-0.240069	0.0378192	2.73401e-10	1871	NO	NO
SeqId_3389_7	#N/A	#N/A	rs6111	T	C	0.103147	0.214713	0.027184	3.24179e-15	7213	SeqId_3389_7	rs6111	T	C	0.463121	0.536879	0.194654	2.41497e-09	1871	NO	NO
SeqId_3403_1	#N/A	#N/A	rs11645484	C	T	0.271593	-0.636036	0.0169673	1e-200	7213	SeqId_3403_1	rs11645484	C	T	0.335649	-0.719587	0.0303176	4.57808e-109	1871	NO	NO
SeqId_3403_1	rs11645484_C_T	0.456115	rs2745084	G	A	0.486829	-0.793913	0.0136572	1e-300	7213	SeqId_3403_1	rs2745084	G	A	0.37333	-0.816467	0.0284621	2.83662e-150	1871	NO	YES
SeqId_3403_1	#N/A	#N/A	rs4984639	G	A	0.280674	0.214943	0.0183788	2.58559e-31	7213	SeqId_3403_1	rs4984639	G	A	0.277659	0.16859	0.0364283	3.94616e-06	1871	NO	NO
SeqId_3403_1	#N/A	#N/A	rs56245767	T	C	0.0750035	0.501144	0.0310973	1.98778e-57	7213	SeqId_3403_1	rs56245767	T	C	0.156066	0.429624	0.0440511	5.92701e-22	1871	NO	NO
SeqId_3403_1	#N/A	#N/A	rs7198879	C	A	0.316789	0.513808	0.0168314	1.36318e-192	7213	SeqId_3403_1	rs7198879	C	A	0.220738	0.394383	0.0377733	7.67078e-25	1871	NO	NO
SeqId_3403_1	#N/A	#N/A	rs72775470	G	T	0.162484	-0.374935	0.0218684	1.28999e-64	7213	SeqId_3403_1	rs72775470	G	T	0.0379476	-0.452316	0.0840451	8.30228e-08	1871	NO	NO
SeqId_3420_21	#N/A	#N/A	rs4740047	G	A	0.360252	-0.629502	0.01588	1e-200	7213	SeqId_3420_21	rs4740047	G	A	0.370657	-0.593865	0.0309112	3.25562e-75	1871	NO	NO
SeqId_3420_21	#N/A	#N/A	rs74367484	T	G	0.0643283	-1.1999	0.0308829	1e-200	7213	SeqId_3420_21	rs74367484	T	G	0.0117584	-0.908184	0.151003	2.16734e-09	1871	NO	NO
SeqId_3420_21	#N/A	#N/A	rs7835882	G	C	0.28712	-0.336426	0.018146	5.33637e-75	7213	SeqId_3420_21	rs7835882	G	C	0.157402	-0.379664	0.0440226	1.35208e-17	1871	NO	NO
SeqId_3421_54	#N/A	#N/A	rs3181354	G	A	0.258977	-0.260747	0.0186534	7.84316e-44	7213	SeqId_3421_54	rs3181354	G	A	0.136558	-0.251588	0.0474246	1.26043e-07	1871	NO	NO
SeqId_3421_54	#N/A	#N/A	rs34187507	T	G	0.229724	0.223462	0.0196489	1.0229e-29	7213	SeqId_3421_54	rs34187507	T	G	0.0625334	0.233946	0.0667407	0.000466856	1871	NO	NO
SeqId_3431_54	#N/A	#N/A	rs41277428	A	G	0.0772217	-1.25882	0.0274341	1e-200	7213	SeqId_3431_54	rs41277428	A	G	0.0499733	-0.641738	0.0737823	7.27865e-18	1871	NO	NO
SeqId_3431_54	#N/A	#N/A	rs7806047	G	C	0.130528	0.181054	0.0246911	2.50024e-13	7213	SeqId_3431_54	rs7806047	G	C	0.14698	0.26712	0.045273	4.30027e-09	1871	NO	NO
SeqId_3431_54	#N/A	#N/A	rs78571833	C	A	0.0942742	0.32475	0.0280689	1.09358e-30	7213	SeqId_3431_54	rs78571833	C	A	0.0163014	0.464347	0.129645	0.000350106	1871	NO	NO
SeqId_3449_58	#N/A	#N/A	rs2069964	A	G	0.145709	-0.431806	0.0231081	3.9325e-76	7213	SeqId_3449_58	rs2069964	A	G	0.115714	-0.421224	0.0492126	2.33052e-17	1871	NO	NO
SeqId_3449_58	rs2069964_A_G	0.387061	rs61978278	A	T	0.273465	-0.356508	0.0181994	2.72636e-83	7213	SeqId_3449_58	rs61978278	A	T	0.241582	-0.362221	0.0369629	3.82017e-22	1871	NO	YES
SeqId_3449_58	#N/A	#N/A	rs882732	A	G	0.235131	0.726609	0.0176801	1e-200	7213	SeqId_3449_58	rs882732	A	G	0.305719	0.571259	0.0331904	9.66895e-62	1871	NO	NO
SeqId_3457_57	#N/A	#N/A	rs7991096	A	C	0.329405	-0.200799	0.0174337	1.9774e-30	7213	SeqId_3457_57	rs7991096	A	C	0.250668	-0.207731	0.0363767	1.30729e-08	1871	NO	NO
SeqId_3459_49	#N/A	#N/A	rs1864974	T	A	0.12935	-0.156838	0.0247459	2.46859e-10	7213	SeqId_3459_49	rs1864974	T	A	0.385088	-0.153546	0.033062	3.65215e-06	1871	NO	NO
SeqId_3459_49	#N/A	#N/A	rs2304058	C	G	0.455913	-1.04317	0.0115563	1e-200	7213	SeqId_3459_49	rs2304058	C	G	0.336184	0.663816	-1.03167	8.14201e-261	1871	NO	NO
SeqId_3459_49	#N/A	#N/A	rs246396	C	T	0.166436	-0.626091	0.0209422	3.06851e-185	7213	SeqId_3459_49	rs246396	C	T	0.0318012	-0.36114	0.0926374	0.000100238	1871	NO	NO
SeqId_3459_49	#N/A	#N/A	rs3756312	G	A	0.309233	-0.776773	0.0156152	1e-200	7213	SeqId_3459_49	rs3756312	G	A	0.367985	0.632015	-0.793538	7.5215e-146	1871	NO	NO
SeqId_3459_49	#N/A	#N/A	rs6894617	T	C	0.24241	-0.376571	0.0188128	8.66724e-87	7213	SeqId_3459_49	rs6894617	T	C	0.364511	-0.217113	0.0338332	1.75523e-10	1871	NO	NO
SeqId_3459_49	#N/A	#N/A	rs74730526	A	G	0.0746569	0.308405	0.0314354	1.40082e-22	7213	SeqId_3459_49	rs74730526	A	G	0.0571887	0.533662	0.0700249	3.97565e-14	1871	NO	NO
SeqId_3459_49	#N/A	#N/A	rs919751	G	A	0.398378	0.675838	0.014996	1e-200	7213	SeqId_3459_49	rs919751	G	A	0.130412	0.7361	0.0465347	5.44434e-53	1871	NO	NO
SeqId_3461_58	#N/A	#N/A	rs1056695	A	G	0.360738	0.0564236	0.0173927	0.00118363	7213	SeqId_3461_58	rs1056695	A	G	0.254677	0.211964	0.0366709	8.72469e-09	1871	NO	NO
SeqId_3461_58	#N/A	#N/A	rs12408758	C	A	0.308748	-0.170005	0.017916	3.10124e-21	7213	SeqId_3461_58	rs12408758	C	A	0.153127	-0.319387	0.0440078	5.75371e-13	1871	NO	NO
SeqId_3461_58	#N/A	#N/A	rs2365715	G	A	0.37779	-0.310833	0.0165426	6.15929e-77	7213	SeqId_3461_58	rs2365715	G	A	0.15767	-0.432967	0.0425795	1.11903e-23	1871	NO	NO
SeqId_3481_87	#N/A	#N/A	rs55717725	C	T	0.151948	0.39643	0.0226444	3.08603e-67	7213	SeqId_3481_87	rs55717725	C	T	0.334313	0.307042	0.0337711	2.41761e-19	1871	NO	NO
SeqId_3481_87	rs55717725_C_T	0.197781	rs588160	T	C	0.60086	-0.182451	0.0169666	9.09823e-27	7213	SeqId_3481_87	rs588160	T	C	0.36264	-0.337735	0.0332346	1.1896e-23	1871	NO	YES
SeqId_3481_87	#N/A	#N/A	rs7834	A	G	0.0138639	0.629083	0.0709445	9.32542e-19	7213	SeqId_3481_87	rs7834	A	G	0.17023	0.205154	0.0434757	2.54829e-06	1871	NO	NO
SeqId_3484_60	#N/A	#N/A	rs2071404	A	C	0.105435	0.473676	0.0264062	1.98562e-70	7213	SeqId_3484_60	rs2071404	A	C	0.208177	0.240794	0.0396589	1.52978e-09	1871	NO	NO
SeqId_3484_60	rs2071404_A_C	0.186645	rs3827747	G	A	0.300499	0.197036	0.0179548	8.44887e-28	7213	SeqId_3484_60	rs3827747	G	A	0.497328	0.132323	0.0321422	4.00928e-05	1871	NO	YES
SeqId_3488_64	#N/A	#N/A	rs4756148	T	C	0.229031	-0.366789	0.0194075	8.56797e-78	7213	SeqId_3488_64	rs4756148	T	C	0.169695	-0.250562	0.0434602	9.51446e-09	1871	NO	NO
SeqId_3488_64	#N/A	#N/A	rs564250	T	C	0.219257	-0.210131	0.0197938	3.91227e-26	7213	SeqId_3488_64	rs564250	T	C	0.199893	-0.147418	0.0411775	0.000352279	1871	NO	NO
SeqId_3495_15	#N/A	#N/A	rs16850073	T	C	0.371621	0.63964	0.0156066	1e-200	7213	SeqId_3495_15	rs16850073	T	C	0.150989	0.597627	0.0439541	3.20987e-40	1871	NO	NO
SeqId_3495_15	rs16850073_T_C	0.0193341	rs9991272	G	A	0.782476	-0.136063	0.0200658	1.28909e-11	7213	SeqId_3495_15	rs9991272	G	A	0.480492	-0.146547	0.0330241	9.62816e-06	1871	NO	YES
SeqId_3508_78	#N/A	#N/A	rs4359426	A	C	0.0517122	-0.383272	0.0369113	4.42114e-25	7213	SeqId_3508_78	rs4359426	A	C	0.0473009	-0.397562	0.0764903	2.24016e-07	1871	NO	NO
SeqId_3508_78	rs4359426_A_C	0.00422781	rs4784800	A	T	0.151671	-0.163528	0.0232133	2.03187e-12	7213	SeqId_3508_78	rs4784800	A	T	0.0716195	-0.382472	0.0623758	1.0579e-09	1871	NO	NO
SeqId_3508_78	rs4784800_A_T	0.0233763	rs72784855	A	G	0.070567	0.344543	0.0321425	1.31074e-26	7213	SeqId_3508_78	rs72784855	A	G	0.142437	0.33727	0.0468253	8.51873e-13	1871	NO	YES
SeqId_3518_54	#N/A	#N/A	rs1087	T	A	0.340982	0.740518	0.0152892	1e-200	7213	SeqId_3518_54	rs1087	T	A	0.313201	0.596527	0.032104	7.44595e-71	1871	NO	NO
SeqId_3518_54	#N/A	#N/A	rs1977395	C	T	0.260918	-0.616403	0.0174083	1e-200	7213	SeqId_3518_54	rs1977395	C	T	0.121325	-0.45896	0.0496208	5.97241e-20	1871	NO	NO
SeqId_3518_54	#N/A	#N/A	rs3742266	A	G	0.125329	-0.327326	0.0248808	4.4351e-39	7213	SeqId_3518_54	rs3742266	A	G	0.216996	-0.148123	0.03949	0.000181571	1871	NO	NO
SeqId_3519_3	rs62037114_A_C	0.0528683	rs223896	A	G	0.604603	-0.247335	0.0169604	1.69941e-47	7213	SeqId_3519_3	rs223896	A	G	0.274185	-0.408608	0.0355154	1.20664e-29	1871	NO	YES
SeqId_3519_3	#N/A	#N/A	rs62037114	A	C	0.0352835	0.623643	0.044146	1.02078e-44	7213	SeqId_3519_3	rs62037114	A	C	0.0905933	0.501842	0.055786	5.60958e-19	1871	NO	NO
SeqId_3535_84	#N/A	#N/A	rs11003047	G	T	0.105435	0.578891	0.0263608	1.60816e-103	7213	SeqId_3535_84	rs11003047	G	T	0.391235	0.279639	0.0320088	5.24706e-18	1871	NO	NO
SeqId_3535_84	#N/A	#N/A	rs1159798	A	C	0.232636	-0.406068	0.0190443	7.05879e-98	7213	SeqId_3535_84	rs1159798	A	C	0.451897	-0.197859	0.0319151	6.95205e-10	1871	NO	NO
SeqId_3535_84	rs1912619_T_C	0.00646644	rs1569198	G	A	0.484057	-0.0773694	0.0166134	3.2653e-06	7213	SeqId_3535_84	rs1569198	G	A	0.312934	0.135233	0.0351904	0.00012565	1871	NO	YES
SeqId_3535_84	#N/A	#N/A	rs1912619	T	C	0.437197	0.0804472	0.0167432	1.58072e-06	7213	SeqId_3535_84	rs1912619	T	C	0.435863	0.125042	0.0321364	0.000103337	1871	NO	NO
SeqId_3554_24	#N/A	#N/A	rs17300539	A	G	0.0813115	0.543228	0.0293153	6.30329e-75	7213	SeqId_3554_24	rs17300539	A	G	0.0125601	0.494253	0.147189	0.00080101	1871	NO	NO
SeqId_3554_24	rs17300539_A_G	0.0451197	rs4632532	T	C	0.664009	0.173383	0.0172575	1.35574e-23	7213	SeqId_3554_24	rs4632532	T	C	0.454303	0.17094	0.0326122	1.77196e-07	1871	NO	YES
SeqId_3580_25	#N/A	#N/A	rs1243162	G	A	0.223069	0.338457	0.0194717	2.50544e-66	7213	SeqId_3580_25	rs1243162	G	A	0.483164	0.368389	0.0314451	1.21833e-30	1871	NO	NO
SeqId_3580_25	rs1243162_G_A	0.0258737	rs965344	A	G	0.207265	-0.396599	0.0198639	2.28018e-86	7213	SeqId_3580_25	rs965344	A	G	0.0430251	-0.582765	0.0801592	5.25611e-13	1871	NO	YES
SeqId_3581_53	#N/A	#N/A	rs10937254	C	G	0.262373	-0.584509	0.0176508	1e-200	7213	SeqId_3581_53	rs10937254	C	G	0.319348	-0.554499	0.0332145	1.97895e-58	1871	NO	NO
SeqId_3581_53	rs10937254_C_G	0.533354	rs1900618	C	T	0.346388	-0.525056	0.0165652	1.5447e-206	7213	SeqId_3581_53	rs1900618	C	T	0.331908	-0.470999	0.0330303	7.16024e-44	1871	NO	YES
SeqId_3581_53	#N/A	#N/A	rs2070633	T	C	0.470955	-0.515213	0.0156786	1e-200	7213	SeqId_3581_53	rs2070633	T	C	0.349813	0.650187	-0.403422	1.39501e-32	1871	NO	NO
SeqId_3581_53	#N/A	#N/A	rs9854792	T	C	0.209344	-0.0977219	0.0204286	1.75628e-06	7213	SeqId_3581_53	rs9854792	T	C	0.467664	0.532336	-0.19016	5.46551e-09	1871	NO	NO
SeqId_3593_72	#N/A	#N/A	rs62339863	C	A	0.268612	-0.50436	0.0178893	5.47103e-166	7213	SeqId_3593_72	rs62339863	C	A	0.180652	-0.232143	0.0430021	7.58167e-08	1871	NO	NO
SeqId_3593_72	#N/A	#N/A	rs72689266	C	T	0.125191	-0.736301	0.0237315	1.68697e-198	7213	SeqId_3593_72	rs72689266	C	T	0.173169	-0.597412	0.0419662	9.76978e-44	1871	NO	NO
SeqId_3600_2	#N/A	#N/A	rs10920587	A	C	0.0266879	-0.451922	0.0516712	2.71515e-18	7213	SeqId_3600_2	rs10920587	A	C	0.128808	0.195755	0.0476538	4.16574e-05	1871	NO	NO
SeqId_3600_2	rs2486954_G_A	0.0480241	rs12726219	G	A	0.147442	0.352013	0.0230802	1.0218e-51	7213	SeqId_3600_2	rs12726219	G	A	0.216462	0.273373	0.0381055	1.04454e-12	1871	NO	YES
SeqId_3600_2	#N/A	#N/A	rs2486925	T	G	0.147096	-0.183178	0.0234286	6.10303e-15	7213	SeqId_3600_2	rs2486925	T	G	0.463121	0.536879	-0.263028	4.26867e-16	1871	NO	NO
SeqId_3600_2	#N/A	#N/A	rs2486954	G	A	0.209483	-0.971138	0.0169443	1e-200	7213	SeqId_3600_2	rs2486954	G	A	0.055318	-0.688612	0.0699383	2.46593e-22	1871	NO	NO
SeqId_3600_2	#N/A	#N/A	rs73068228	G	T	0.0591293	0.828265	0.0341575	6.21067e-125	7213	SeqId_3600_2	rs73068228	G	T	0.138161	0.647299	0.0455644	1.42496e-43	1871	NO	NO
SeqId_3607_71	#N/A	#N/A	rs10160790	T	G	0.132746	-0.350572	0.0239627	8.71731e-48	7213	SeqId_3607_71	rs10160790	T	G	0.0416889	-0.357701	0.0820086	1.36057e-05	1871	NO	NO
SeqId_3607_71	#N/A	#N/A	rs11022114	A	G	0.310481	0.490157	0.01698	1.70795e-173	7213	SeqId_3607_71	rs11022114	A	G	0.0644041	0.308908	0.0660953	3.17017e-06	1871	NO	NO
SeqId_3607_71	#N/A	#N/A	rs6485329	A	T	0.15992	0.150215	0.0227294	4.15008e-11	7213	SeqId_3607_71	rs6485329	A	T	0.485035	0.514965	0.166146	3.22266e-07	1871	NO	NO
SeqId_3607_71	rs10160790_T_G	0.300374	rs72859311	A	G	0.104533	-0.304258	0.0266665	6.7384e-30	7213	SeqId_3607_71	rs72859311	A	G	0.0382149	-0.477846	0.0855952	2.71598e-08	1871	NO	YES
SeqId_3617_80	#N/A	#N/A	rs2344205	T	C	0.105296	-0.988518	0.0248303	1e-200	7213	SeqId_3617_80	rs2344205	T	C	0.102352	-1.06989	0.0488889	1.0633e-94	1871	NO	NO
SeqId_3617_80	#N/A	#N/A	rs2498323	A	G	0.0991266	-1.33126	0.0233122	1e-200	7213	SeqId_3617_80	rs2498323	A	G	0.107162	-1.30349	0.0438121	1.44084e-159	1871	NO	NO
SeqId_3617_80	#N/A	#N/A	rs370151085	A	C	0.0512963	-1.11736	0.0357707	1e-200	7213	SeqId_3617_80	rs370151085	A	C	0.010155	-0.917447	0.158136	7.69637e-09	1871	NO	NO
SeqId_3622_33	#N/A	#N/A	rs7146315	C	T	0.154721	0.0898762	0.0227843	8.06733e-05	7213	SeqId_3622_33	rs7146315	C	T	0.304917	0.150345	0.0353123	2.16882e-05	1871	NO	NO
SeqId_3651_50	#N/A	#N/A	rs12331869	A	G	0.181131	-0.236831	0.0213282	2.03466e-28	7213	SeqId_3651_50	rs12331869	A	G	0.390433	-0.30193	0.0322319	2.06438e-20	1871	NO	NO
SeqId_3651_50	#N/A	#N/A	rs2305948	T	C	0.0990573	0.55553	0.0271918	3.12295e-90	7213	SeqId_3651_50	rs2305948	T	C	0.237841	0.414606	0.0368537	1.85871e-28	1871	NO	NO
SeqId_3651_50	#N/A	#N/A	rs9994560	A	G	0.491474	0.192142	0.0166389	1.40587e-30	7213	SeqId_3651_50	rs9994560	A	G	0.33752	0.131412	0.034842	0.000167216	1871	NO	NO
SeqId_3710_49	#N/A	#N/A	rs1084658	G	A	0.480244	-0.13816	0.0164145	4.61662e-17	7213	SeqId_3710_49	rs1084658	G	A	0.450828	0.549172	-0.164311	3.02296e-07	1871	NO	NO
SeqId_3710_49	#N/A	#N/A	rs11751347	T	C	0.101414	-0.553089	0.0267548	2.78661e-92	7213	SeqId_3710_49	rs11751347	T	C	0.0165687	-0.694089	0.125951	4.06844e-08	1871	NO	NO
SeqId_3710_49	#N/A	#N/A	rs1800769	T	C	0.164564	-0.359752	0.0220501	8.61298e-59	7213	SeqId_3710_49	rs1800769	T	C	0.451897	-0.103456	0.032705	0.0015849	1871	NO	NO
SeqId_3710_49	#N/A	#N/A	rs2465877	T	C	0.15271	0.145903	0.0229441	2.1537e-10	7213	SeqId_3710_49	rs2465877	T	C	0.0897916	0.182724	0.0573817	0.00147459	1871	NO	NO
SeqId_3773_15	#N/A	#N/A	rs4879299	A	C	0.33502	-0.0986451	0.0175567	1.99612e-08	7213	SeqId_3773_15	rs4879299	A	C	0.303581	-0.178256	0.0357702	6.82489e-07	1871	NO	YES
SeqId_3799_11	#N/A	#N/A	rs20571	A	G	0.610772	0.291175	0.0168256	8.99593e-66	7213	SeqId_3799_11	rs20571	A	G	0.334046	0.241625	0.0346019	4.00043e-12	1871	NO	YES
SeqId_3803_10	#N/A	#N/A	rs4239742	G	C	0.269305	0.129243	0.0183868	2.26914e-12	7213	SeqId_3803_10	rs4239742	G	C	0.275788	-0.118872	0.0363676	0.00110037	1871	NO	NO
SeqId_3803_10	#N/A	#N/A	rs4642010	A	C	0.174199	0.735419	0.0199485	1e-200	7213	SeqId_3803_10	rs4642010	A	C	0.39845	0.342763	0.0330842	1.70476e-24	1871	NO	NO
SeqId_3803_10	#N/A	#N/A	rs6049187	A	G	0.221683	-0.36499	0.0195114	2.74064e-76	7213	SeqId_3803_10	rs6049187	A	G	0.0491716	-0.304976	0.0741703	4.09537e-05	1871	NO	NO
SeqId_3806_55	#N/A	#N/A	rs10866158	C	A	0.130528	-0.285662	0.0244467	2.90337e-31	7213	SeqId_3806_55	rs10866158	C	A	0.168626	-0.25614	0.0435837	4.9363e-09	1871	NO	NO
SeqId_3820_68	#N/A	#N/A	rs4256810	C	T	0.317205	0.313618	0.0175345	4.88459e-70	7213	SeqId_3820_68	rs4256810	C	T	0.163816	0.324724	0.0432537	9.28191e-14	1871	NO	NO
SeqId_3844_2	#N/A	#N/A	rs56119332	G	A	0.0725773	-0.415409	0.0319114	2.62088e-38	7213	SeqId_3844_2	rs56119332	G	A	0.0144308	-0.765356	0.136857	2.56996e-08	1871	NO	NO
SeqId_3855_56	#N/A	#N/A	rs11211133	A	G	0.232081	0.362558	0.0194693	1.24022e-75	7213	SeqId_3855_56	rs11211133	A	G	0.0956708	0.201097	0.0551944	0.000276374	1871	NO	NO
SeqId_3855_56	#N/A	#N/A	rs17522918	A	C	0.0959379	-0.445012	0.028016	7.16531e-56	7213	SeqId_3855_56	rs17522918	A	C	0.105559	-0.426334	0.0519166	4.01347e-16	1871	NO	NO
SeqId_3855_56	rs11211133_A_G	0.246462	rs2356551	T	C	0.434563	-0.101041	0.0167509	1.69955e-09	7213	SeqId_3855_56	rs2356551	T	C	0.38295	-0.266994	0.0330878	1.25215e-15	1871	NO	YES
SeqId_3858_5	#N/A	#N/A	rs114769548	A	T	0.060793	-0.427889	0.0344547	4.7034e-35	7213	SeqId_3858_5	rs114769548	A	T	0.13736	-0.285883	0.0463908	8.7481e-10	1871	NO	NO
SeqId_3858_5	#N/A	#N/A	rs4854301	T	C	0.373423	-0.492755	0.0161136	3.22328e-193	7213	SeqId_3858_5	rs4854301	T	C	0.36264	-0.108826	0.0338102	0.00130965	1871	NO	NO
SeqId_3858_5	#N/A	#N/A	rs62114538	T	G	0.364689	0.976621	0.0128823	1e-200	7213	SeqId_3858_5	rs62114538	T	G	0.277125	0.894977	0.0286792	1.92708e-172	1871	NO	NO
SeqId_3866_7	#N/A	#N/A	rs117657007	T	C	0.036046	-1.16567	0.0426222	8.91734e-157	7213	SeqId_3866_7	rs117657007	T	C	0.010155	-1.46836	0.160223	1.2722e-19	1871	NO	YES
SeqId_3872_2	#N/A	#N/A	rs75699665	G	A	0.0219049	-0.182143	0.0569129	0.00137841	7213	SeqId_3872_2	rs75699665	G	A	0.186531	-0.174773	0.0413838	2.52396e-05	1871	NO	YES
SeqId_3894_15	rs13023145_C_T	0.324146	rs11680831	T	C	0.650769	0.544434	0.0161711	6.36568e-231	7213	SeqId_3894_15	rs11680831	T	C	0.377606	0.345279	0.0328878	4.30399e-25	1871	NO	YES
SeqId_3894_15	#N/A	#N/A	rs13023145	C	T	0.158187	-0.616002	0.0217209	7.84564e-168	7213	SeqId_3894_15	rs13023145	C	T	0.123998	-0.455823	0.0477921	4.37144e-21	1871	NO	NO
SeqId_3894_15	#N/A	#N/A	rs2111607	G	T	0.430265	0.260465	0.0164168	9.51829e-56	7213	SeqId_3894_15	rs2111607	G	T	0.30171	0.173245	0.036227	1.86963e-06	1871	NO	NO
SeqId_4126_22	#N/A	#N/A	rs11905484	C	A	0.0121309	-0.368429	0.0759421	1.25135e-06	7213	SeqId_4126_22	rs11905484	C	A	0.164351	-0.182824	0.0443633	3.93618e-05	1871	NO	NO
SeqId_4126_22	#N/A	#N/A	rs201780643	A	T	0.0778456	-0.730224	0.0301937	2.59377e-124	7213	SeqId_4126_22	rs201780643	A	T	0.196419	-0.178724	0.0413508	1.62657e-05	1871	NO	NO
SeqId_4126_22	#N/A	#N/A	rs4287822	G	A	0.351449	0.435846	0.0167348	5.43057e-143	7213	SeqId_4126_22	rs4287822	G	A	0.100481	0.3037	0.0540274	2.18168e-08	1871	NO	NO
SeqId_4126_22	#N/A	#N/A	rs5741798	G	C	0.178359	-0.218523	0.0216691	9.28595e-24	7213	SeqId_4126_22	rs5741798	G	C	0.183057	-0.300824	0.0408995	2.83911e-13	1871	NO	NO
SeqId_4126_22	#N/A	#N/A	rs5741814	T	C	0.103424	-0.686783	0.0262225	1.64771e-144	7213	SeqId_4126_22	rs5741814	T	C	0.222608	-0.175858	0.0394123	8.60279e-06	1871	NO	NO
SeqId_4126_22	#N/A	#N/A	rs5743509	T	C	0.0559407	-0.781294	0.0349636	5.31629e-107	7213	SeqId_4126_22	rs5743509	T	C	0.0224479	-0.656869	0.109151	2.11996e-09	1871	NO	NO
SeqId_4126_22	#N/A	#N/A	rs6024343	T	A	0.104811	-0.198981	0.0267228	1.0729e-13	7213	SeqId_4126_22	rs6024343	T	A	0.351684	-0.17027	0.0335264	4.17933e-07	1871	NO	NO
SeqId_4126_22	#N/A	#N/A	rs6024863	T	A	0.105989	-0.707137	0.0255425	2.06065e-160	7213	SeqId_4126_22	rs6024863	T	A	0.386424	-0.162492	0.0341419	2.09177e-06	1871	NO	NO
SeqId_4127_75	#N/A	#N/A	rs4957379	C	T	0.0938583	0.513886	0.0276946	4.05073e-75	7213	SeqId_4127_75	rs4957379	C	T	0.133351	0.369169	0.0472077	8.75037e-15	1871	NO	NO
SeqId_4129_72	#N/A	#N/A	rs17201602	T	C	0.046236	-0.285253	0.0398396	8.86168e-13	7213	SeqId_4129_72	rs17201602	T	C	0.138963	-0.208182	0.0471016	1.04439e-05	1871	NO	NO
SeqId_4129_72	#N/A	#N/A	rs2072634	T	C	0.0218356	0.967524	0.055513	1.14393e-66	7213	SeqId_4129_72	rs2072634	T	C	0.0149653	1.01338	0.133543	5.07754e-14	1871	NO	NO
SeqId_4129_72	#N/A	#N/A	rs4151667	A	T	0.0448496	-1.12641	0.0381411	4.68487e-181	7213	SeqId_4129_72	rs4151667	A	T	0.0122929	-1.37302	0.145768	1.2912e-20	1871	NO	NO
SeqId_4129_72	#N/A	#N/A	rs564120245	A	C	0.138431	0.481394	0.0236049	6.28745e-90	7213	SeqId_4129_72	rs564120245	A	C	0.350882	0.333406	0.033365	6.10411e-23	1871	NO	NO
SeqId_4129_72	rs564120245_A_C	0.505973	rs641153	A	G	0.0925412	0.842959	0.0268733	1.39672e-202	7213	SeqId_4129_72	rs641153	A	G	0.188669	0.716223	0.037827	2.78262e-73	1871	NO	YES
SeqId_4151_6	#N/A	#N/A	rs11751347	T	C	0.101414	-0.517911	0.0268523	7.26297e-81	7213	SeqId_4151_6	rs11751347	T	C	0.0165687	-0.768417	0.12572	1.1936e-09	1871	NO	NO
SeqId_4151_6	#N/A	#N/A	rs783169	T	C	0.480383	-0.110458	0.0164477	2.01392e-11	7213	SeqId_4151_6	rs783169	T	C	0.439604	0.560396	-0.2503	3.8705e-15	1871	NO	NO
SeqId_4152_58	rs4253304_C_G	0.323723	rs4253267	T	A	0.291418	-0.130325	0.0182818	1.11185e-12	7213	SeqId_4152_58	rs4253267	T	A	0.460182	-0.260114	0.032156	1.07004e-15	1871	NO	YES
SeqId_4152_58	#N/A	#N/A	rs4253304	C	G	0.420006	0.335451	0.0163538	6.35572e-91	7213	SeqId_4152_58	rs4253304	C	G	0.269909	0.197901	0.0356088	3.12731e-08	1871	NO	NO
SeqId_4152_58	rs4253304_C_G	0.442379	rs6835839	G	T	0.396645	-0.310727	0.0164326	7.16905e-78	7213	SeqId_4152_58	rs6835839	G	T	0.232229	-0.268721	0.0377754	1.60313e-12	1871	NO	YES
SeqId_4153_11	rs61976130_A_G	0.00858606	rs2067060	A	G	0.0364619	-0.322035	0.0438645	2.34214e-13	7213	SeqId_4153_11	rs2067060	A	G	0.202031	-0.214008	0.0404777	1.38868e-07	1871	NO	YES
SeqId_4153_11	#N/A	#N/A	rs61976130	A	G	0.14668	-0.504748	0.0227542	1.60618e-105	7213	SeqId_4153_11	rs61976130	A	G	0.0414217	-0.4237	0.0809603	1.85096e-07	1871	NO	NO
SeqId_4154_57	#N/A	#N/A	rs2236868	A	G	0.462498	-0.233694	0.0162349	2.44727e-46	7213	SeqId_4154_57	rs2236868	A	G	0.265099	-0.127115	0.0373346	0.000676249	1871	NO	NO
SeqId_4154_57	#N/A	#N/A	rs6128	T	C	0.155067	-0.215242	0.0229977	1.05153e-20	7213	SeqId_4154_57	rs6128	T	C	0.497595	-0.138469	0.0322132	1.80795e-05	1871	NO	NO
SeqId_4154_57	#N/A	#N/A	rs6136	G	T	0.10793	-0.654826	0.0255544	1.12059e-138	7213	SeqId_4154_57	rs6136	G	T	0.0205772	-0.43337	0.114319	0.000154885	1871	NO	NO
SeqId_4155_3	#N/A	#N/A	rs1138545	T	C	0.148759	1.19467	0.0184599	1e-200	7213	SeqId_4155_3	rs1138545	T	C	0.125601	1.20718	0.0401221	1.60524e-162	1871	NO	NO
SeqId_4155_3	#N/A	#N/A	rs16936516	A	G	0.297449	0.237495	0.0182118	1.9477e-38	7213	SeqId_4155_3	rs16936516	A	G	0.313469	-0.314636	0.034359	1.35552e-19	1871	NO	NO
SeqId_4158_54	#N/A	#N/A	rs1916341	G	T	0.440385	0.326985	0.0161659	1.56753e-88	7213	SeqId_4158_54	rs1916341	G	T	0.462587	0.537413	0.344719	3.64425e-26	1871	NO	NO
SeqId_4158_54	#N/A	#N/A	rs2688624	T	G	0.253293	0.4017	0.0184584	9.35608e-102	7213	SeqId_4158_54	rs2688624	T	G	0.19241	0.206682	0.0414754	6.8293e-07	1871	NO	NO
SeqId_4159_130	#N/A	#N/A	rs1048663	A	G	0.162138	-0.626608	0.0211354	2.26766e-182	7213	SeqId_4159_130	rs1048663	A	G	0.0946018	-0.482527	0.0550048	3.85593e-18	1871	NO	NO
SeqId_4159_130	#N/A	#N/A	rs12134598	G	T	0.184597	0.409424	0.0206748	4.93961e-85	7213	SeqId_4159_130	rs12134598	G	T	0.202833	0.387962	0.0396214	4.11438e-22	1871	NO	NO
SeqId_4159_130	rs1048663_A_G	0.143024	rs1329424	T	G	0.390545	0.0708691	0.0171073	3.47265e-05	7213	SeqId_4159_130	rs1329424	T	G	0.316676	-0.114366	0.0359047	0.00147008	1871	NO	YES
SeqId_4160_49	#N/A	#N/A	rs243867	G	A	0.37266	-0.110564	0.0170735	1.00514e-10	7213	SeqId_4160_49	rs243867	G	A	0.229022	-0.178006	0.0392106	5.99166e-06	1871	NO	YES
SeqId_4187_49	#N/A	#N/A	rs111782199	T	C	0.0198253	-0.961706	0.0590313	1.25347e-58	7213	SeqId_4187_49	rs111782199	T	C	0.0515767	-0.752057	0.0709588	1.57993e-25	1871	NO	NO
SeqId_4188_1	#N/A	#N/A	rs143187056	T	G	0.0881048	-0.525863	0.0285521	4.64043e-74	7213	SeqId_4188_1	rs143187056	T	G	0.0211117	-0.678038	0.110859	1.16405e-09	1871	NO	NO
SeqId_4188_1	#N/A	#N/A	rs2227295	A	G	0.255164	-0.233167	0.0189209	1.50901e-34	7213	SeqId_4188_1	rs2227295	A	G	0.17023	-0.196523	0.0434971	6.63076e-06	1871	NO	NO
SeqId_4188_1	#N/A	#N/A	rs41264065	T	C	0.289061	-0.228079	0.0180818	4.25618e-36	7213	SeqId_4188_1	rs41264065	T	C	0.102352	-0.265651	0.0527117	5.11277e-07	1871	NO	NO
SeqId_4192_10	#N/A	#N/A	rs10890329	G	C	0.500693	0.175003	0.0164656	3.4316e-26	7213	SeqId_4192_10	rs10890329	G	C	0.44201	0.55799	0.130172	9.90072e-05	1871	NO	NO
SeqId_4192_10	rs10890329_G_C	0.337992	rs781226	C	T	0.75156	-0.114367	0.0193851	3.80471e-09	7213	SeqId_4192_10	rs781226	C	T	0.415019	-0.158769	0.0329607	1.57532e-06	1871	NO	YES
SeqId_4220_39	#N/A	#N/A	rs35398495	C	G	0.487037	0.191006	0.0164729	8.17259e-31	7213	SeqId_4220_39	rs35398495	C	G	0.276323	0.723677	0.120584	0.00136329	1871	NO	NO
SeqId_4220_39	#N/A	#N/A	rs376914427	T	A	0.0851934	0.374613	0.0293121	5.3233e-37	7213	SeqId_4220_39	rs376914427	T	A	0.0328701	0.415557	0.0919205	6.54604e-06	1871	NO	NO
SeqId_4232_19	#N/A	#N/A	rs1573891	C	G	0.150492	-0.129999	0.0232346	2.28651e-08	7213	SeqId_4232_19	rs1573891	C	G	0.260021	0.739979	-0.137029	0.000188438	1871	NO	NO
SeqId_4232_19	rs1573891_C_G	0.124302	rs7176647	C	G	0.397823	0.0612053	0.0169796	0.000314686	7213	SeqId_4232_19	rs7176647	C	G	0.154997	0.217706	0.0445783	1.12994e-06	1871	NO	YES
SeqId_4234_8	rs4851563_T_A	0.0984033	rs11676124	T	C	0.385831	0.642659	0.0152825	1e-300	7213	SeqId_4234_8	rs11676124	T	C	0.208177	0.295135	0.0393968	1.0455e-13	1871	NO	YES
SeqId_4234_8	rs1921622_G_A	0.502836	rs1420101	T	C	0.370442	-0.658551	0.0152393	1e-300	7213	SeqId_4234_8	rs1420101	T	C	0.32015	-0.438387	0.0335958	2.61077e-37	1871	NO	YES
SeqId_4234_8	#N/A	#N/A	rs1921622	G	A	0.482046	0.384957	0.0159587	1.05418e-123	7213	SeqId_4234_8	rs1921622	G	A	0.24078	0.75922	0.248029	2.45707e-11	1871	NO	NO
SeqId_4234_8	#N/A	#N/A	rs4851563	T	A	0.0814502	-0.187904	0.0302912	5.83559e-10	7213	SeqId_4234_8	rs4851563	T	A	0.11705	-0.428676	0.0499245	1.8564e-17	1871	NO	NO
SeqId_4249_64	#N/A	#N/A	rs10514982	G	T	0.0808263	0.350117	0.0301771	7.54852e-31	7213	SeqId_4249_64	rs10514982	G	T	0.356227	0.304723	0.033034	7.45385e-20	1871	NO	NO
SeqId_4249_64	#N/A	#N/A	rs145372333	A	G	0.0406211	-1.37413	0.0391746	1e-200	7213	SeqId_4249_64	rs145372333	A	G	0.0154997	-1.38201	0.124765	1.15485e-27	1871	NO	NO
SeqId_4249_64	#N/A	#N/A	rs16949649	C	T	0.386247	-0.508044	0.015952	1e-200	7213	SeqId_4249_64	rs16949649	C	T	0.367718	-0.382839	0.0327017	1.33475e-30	1871	NO	NO
SeqId_4249_64	#N/A	#N/A	rs2318785	A	G	0.4399	0.380468	0.0160812	3.0203e-119	7213	SeqId_4249_64	rs2318785	A	G	0.489578	0.510422	0.296518	3.25732e-20	1871	NO	NO
SeqId_4250_23	#N/A	#N/A	rs4814391	T	C	0.133786	0.193675	0.0243322	1.99063e-15	7213	SeqId_4250_23	rs4814391	T	C	0.0489043	0.261401	0.0761581	0.000611433	1871	NO	NO
SeqId_4250_23	#N/A	#N/A	rs6135033	G	T	0.231526	-0.160237	0.0196797	4.53404e-16	7213	SeqId_4250_23	rs6135033	G	T	0.347408	-0.146284	0.0340538	1.83104e-05	1871	NO	NO
SeqId_4276_10	#N/A	#N/A	rs6490173	T	C	0.159088	0.155645	0.0226201	6.45118e-12	7213	SeqId_4276_10	rs6490173	T	C	0.332977	0.319931	0.0330978	1.33076e-21	1871	NO	YES
SeqId_4294_16	#N/A	#N/A	rs57597066	G	A	0.0173991	0.343908	0.0633228	5.78567e-08	7213	SeqId_4294_16	rs57597066	G	A	0.134687	0.283085	0.0473959	2.78562e-09	1871	NO	NO
SeqId_4297_62	#N/A	#N/A	rs10832164	C	T	0.493623	0.511511	0.0155093	1e-200	7213	SeqId_4297_62	rs10832164	C	T	0.309727	0.690273	0.333336	1.56494e-21	1871	NO	NO
SeqId_4297_62	#N/A	#N/A	rs1950039	T	C	0.389782	0.0829467	0.0172524	1.55659e-06	7213	SeqId_4297_62	rs1950039	T	C	0.377606	0.622394	0.246289	1.1546e-13	1871	NO	NO
SeqId_4309_59	#N/A	#N/A	rs2071066	C	T	0.297033	-0.354441	0.0177841	4.47776e-86	7213	SeqId_4309_59	rs2071066	C	T	0.274452	0.725548	-0.312868	2.6571e-18	1871	NO	NO
SeqId_4324_33	rs13045804_C_T	0.174159	rs113896553	C	G	0.354152	0.146414	0.0173176	3.35433e-17	7213	SeqId_4324_33	rs113896553	C	G	0.297167	0.289069	0.0352662	4.53215e-16	1871	NO	YES
SeqId_4324_33	#N/A	#N/A	rs13045804	C	T	0.376612	0.403141	0.0166118	3.95804e-125	7213	SeqId_4324_33	rs13045804	C	T	0.168894	0.149625	0.04392	0.000671335	1871	NO	NO
SeqId_4324_33	#N/A	#N/A	rs7262370	G	A	0.209206	-0.556849	0.0193652	3.05266e-172	7213	SeqId_4324_33	rs7262370	G	A	0.473544	0.526456	-0.366114	1.13942e-29	1871	NO	NO
SeqId_4324_33	rs7262370_G_A	0.435838	rs8120766	A	G	0.101068	-0.4928	0.0271008	2.80025e-72	7213	SeqId_4324_33	rs8120766	A	G	0.0865847	-0.456756	0.0563433	9.3084e-16	1871	NO	YES
SeqId_4328_2	#N/A	#N/A	rs4682480	G	A	0.171773	0.365723	0.0214907	1.051e-63	7213	SeqId_4328_2	rs4682480	G	A	0.101015	0.32283	0.0535482	1.98586e-09	1871	NO	NO
SeqId_4332_6	#N/A	#N/A	rs3818343	C	T	0.082282	0.463225	0.0298202	1.49674e-53	7213	SeqId_4332_6	rs3818343	C	T	0.0467664	0.345469	0.0784421	1.12223e-05	1871	NO	NO
SeqId_4332_6	#N/A	#N/A	rs521040	C	T	0.259809	0.449258	0.0182643	2.32451e-128	7213	SeqId_4332_6	rs521040	C	T	0.41395	0.387452	0.0319568	1.27282e-32	1871	NO	NO
SeqId_4332_6	#N/A	#N/A	rs531425	G	A	0.369749	-0.372404	0.0167196	2.41287e-106	7213	SeqId_4332_6	rs531425	G	A	0.366114	-0.354928	0.0325763	7.63669e-27	1871	NO	NO
SeqId_4337_49	#N/A	#N/A	rs1205	T	C	0.324137	-0.284044	0.0174033	7.82633e-59	7213	SeqId_4337_49	rs1205	T	C	0.191074	-0.248264	0.0416192	2.91651e-09	1871	NO	NO
SeqId_4337_49	#N/A	#N/A	rs1800947	G	C	0.0639124	-0.396202	0.0337685	1.66992e-31	7213	SeqId_4337_49	rs1800947	G	C	0.0114912	-0.547082	0.153657	0.000379555	1871	NO	NO
SeqId_4342_10	#N/A	#N/A	rs112599736	T	G	0.181824	-0.501028	0.0210303	7.94958e-121	7213	SeqId_4342_10	rs112599736	T	G	0.0566542	-0.713746	0.0694489	3.86312e-24	1871	NO	NO
SeqId_4342_10	#N/A	#N/A	rs114170067	T	C	0.050811	0.662998	0.0369587	1.95779e-70	7213	SeqId_4342_10	rs114170067	T	C	0.0454303	0.304684	0.0775834	8.90694e-05	1871	NO	NO
SeqId_4342_10	#N/A	#N/A	rs11671931	G	A	0.0487315	-0.406147	0.0384888	7.64246e-26	7213	SeqId_4342_10	rs11671931	G	A	0.149653	0.197093	0.0455578	1.59693e-05	1871	NO	NO
SeqId_4342_10	rs5498_G_A	0.288264	rs281437	T	C	0.283031	0.697493	0.0166433	1e-300	7213	SeqId_4342_10	rs281437	T	C	0.348744	0.430122	0.0324524	2.18058e-38	1871	NO	YES
SeqId_4342_10	#N/A	#N/A	rs35929247	A	G	0.356024	-0.808267	0.0149414	1e-200	7213	SeqId_4342_10	rs35929247	A	G	0.0962052	-0.808385	0.0525739	2.49305e-50	1871	NO	NO
SeqId_4342_10	#N/A	#N/A	rs5498	G	A	0.421669	-1.04505	0.0118992	1e-200	7213	SeqId_4342_10	rs5498	G	A	0.183057	-1.06136	0.033355	6.24421e-178	1871	NO	NO
SeqId_4374_45	#N/A	#N/A	rs1054221	C	T	0.129558	0.361674	0.0243428	3.30436e-49	7213	SeqId_4374_45	rs1054221	C	T	0.0368787	0.47454	0.0856859	3.49034e-08	1871	NO	NO
SeqId_4374_45	#N/A	#N/A	rs1055150	G	C	0.48877	0.367823	0.0159707	2.58005e-113	7213	SeqId_4374_45	rs1055150	G	C	0.416889	0.583111	0.196534	1.77602e-09	1871	NO	NO
SeqId_4374_45	#N/A	#N/A	rs1058587	G	C	0.262166	0.680861	0.0169136	1e-200	7213	SeqId_4374_45	rs1058587	G	C	0.161411	0.534377	0.0420873	1.71893e-35	1871	NO	NO
SeqId_4374_45	rs1055150_G_C	0.231223	rs1227732	T	G	0.192846	-0.466693	0.020431	1.4705e-111	7213	SeqId_4374_45	rs1227732	T	G	0.154997	-0.326703	0.0442208	2.23542e-13	1871	NO	YES
SeqId_4407_10	#N/A	#N/A	rs13086611	T	A	0.30549	-0.963382	0.0140224	1e-200	7213	SeqId_4407_10	rs13086611	T	A	0.403795	-0.531016	0.030596	1.12036e-62	1871	NO	NO
SeqId_4407_10	#N/A	#N/A	rs2280405	C	G	0.473243	-0.277157	0.0162807	9.54384e-64	7213	SeqId_4407_10	rs2280405	C	G	0.479957	0.520043	0.216386	5.07275e-11	1871	NO	NO
SeqId_4407_10	#N/A	#N/A	rs9836756	A	G	0.17919	0.241519	0.021462	3.89801e-29	7213	SeqId_4407_10	rs9836756	A	G	0.260556	0.177806	0.0363828	1.11077e-06	1871	NO	NO
SeqId_4430_44	#N/A	#N/A	rs13386282	T	C	0.196728	0.228763	0.0205931	1.93382e-28	7213	SeqId_4430_44	rs13386282	T	C	0.493052	0.506948	0.121941	0.000160071	1871	NO	NO
SeqId_4430_44	#N/A	#N/A	rs6542680	C	T	0.190905	0.649585	0.0196981	1e-200	7213	SeqId_4430_44	rs6542680	C	T	0.0630679	0.461881	0.0674344	1.0033e-11	1871	NO	NO
SeqId_4430_44	rs13386282_T_C	0.0886205	rs7561319	A	G	0.0561486	0.315144	0.0360985	3.12395e-18	7213	SeqId_4430_44	rs7561319	A	G	0.321219	0.251308	0.0348547	8.07966e-13	1871	NO	YES
SeqId_4435_66	#N/A	#N/A	rs111943261	C	T	0.164079	0.668165	0.0213776	1e-200	7213	SeqId_4435_66	rs111943261	C	T	0.0940673	0.273891	0.0555232	8.81917e-07	1871	NO	NO
SeqId_4435_66	#N/A	#N/A	rs113238806	A	G	0.085748	0.587371	0.0287536	3.26532e-90	7213	SeqId_4435_66	rs113238806	A	G	0.202298	0.141067	0.0403724	0.000486645	1871	NO	NO
SeqId_4435_66	#N/A	#N/A	rs11657217	G	C	0.312214	0.681844	0.0162265	1e-200	7213	SeqId_4435_66	rs11657217	G	C	0.464458	0.41022	0.0313369	1.57882e-37	1871	NO	NO
SeqId_4435_66	#N/A	#N/A	rs34106585	T	C	0.107861	0.881277	0.0246398	1e-200	7213	SeqId_4435_66	rs34106585	T	C	0.161144	0.351737	0.0426946	3.24093e-16	1871	NO	NO
SeqId_4435_66	#N/A	#N/A	rs78553282	T	C	0.04582	-0.277367	0.0402014	5.66412e-12	7213	SeqId_4435_66	rs78553282	T	C	0.0347408	-0.398385	0.0889178	7.90222e-06	1871	NO	NO
SeqId_4435_66	rs11657217_G_C	0.557467	rs8074728	T	C	0.624428	-0.885794	0.0139042	1e-300	7213	SeqId_4435_66	rs8074728	T	C	0.336451	-0.67303	0.030228	1.32929e-97	1871	NO	YES
SeqId_4437_56	#N/A	#N/A	rs10459544	C	G	0.120061	0.430767	0.0250335	4.57744e-65	7213	SeqId_4437_56	rs10459544	C	G	0.294228	0.254534	0.035838	1.73649e-12	1871	NO	NO
SeqId_4437_56	#N/A	#N/A	rs73301475	T	C	0.0565645	-1.28374	0.0327127	1e-200	7213	SeqId_4437_56	rs73301475	T	C	0.0652058	-1.07015	0.06013	1.40523e-65	1871	NO	NO
SeqId_4440_15	#N/A	#N/A	rs11264799	T	C	0.25149	0.578434	0.0176554	1e-200	7213	SeqId_4440_15	rs11264799	T	C	0.350882	0.234578	0.0338121	5.47326e-12	1871	NO	NO
SeqId_4440_15	#N/A	#N/A	rs2210913	T	C	0.436989	0.705015	0.0145213	1e-200	7213	SeqId_4440_15	rs2210913	T	C	0.130679	0.869321	0.355824	1.41467e-13	1871	NO	NO
SeqId_4440_15	#N/A	#N/A	rs2225828	A	G	0.184667	0.409274	0.0207629	2.74472e-84	7213	SeqId_4440_15	rs2225828	A	G	0.258418	0.281189	0.0362767	1.48326e-14	1871	NO	NO
SeqId_4455_89	#N/A	#N/A	rs1878327	C	T	0.356925	0.073956	0.0171915	1.7159e-05	7213	SeqId_4455_89	rs1878327	C	T	0.204971	0.157404	0.0396925	7.59754e-05	1871	NO	NO
SeqId_4455_89	#N/A	#N/A	rs34239095	G	C	0.279703	0.458459	0.0177839	2.91882e-140	7213	SeqId_4455_89	rs34239095	G	C	0.125334	0.516968	0.0492073	4.00489e-25	1871	NO	NO
SeqId_4455_89	#N/A	#N/A	rs58316131	C	A	0.0638431	-0.353708	0.0334558	6.19071e-26	7213	SeqId_4455_89	rs58316131	C	A	0.0705505	0.249413	0.0638799	9.78107e-05	1871	NO	NO
SeqId_4459_68	rs2622935_A_G	0.132635	rs111894427	T	C	0.0338971	-0.849324	0.0445313	3.70868e-79	7213	SeqId_4459_68	rs111894427	T	C	0.0195083	-0.792172	0.114595	6.49609e-12	1871	NO	YES
SeqId_4459_68	#N/A	#N/A	rs113069259	A	C	0.141827	0.378121	0.0233182	4.12778e-58	7213	SeqId_4459_68	rs113069259	A	C	0.0245858	0.537047	0.104913	3.38798e-07	1871	NO	NO
SeqId_4459_68	#N/A	#N/A	rs2622935	A	G	0.200055	-0.938216	0.0175758	1e-200	7213	SeqId_4459_68	rs2622935	A	G	0.416355	-0.571965	0.030279	5.63492e-73	1871	NO	NO
SeqId_4459_68	#N/A	#N/A	rs500389	G	A	0.40323	-0.622956	0.0153435	1e-200	7213	SeqId_4459_68	rs500389	G	A	0.217263	0.782737	-0.596012	2.02548e-58	1871	NO	NO
SeqId_4467_49	rs7681694_A_G	0.532062	rs17012816	C	T	0.211008	0.767963	0.0182503	1e-300	7213	SeqId_4467_49	rs17012816	C	T	0.407803	0.495498	0.0312497	3.20518e-53	1871	NO	YES
SeqId_4467_49	#N/A	#N/A	rs7665919	C	T	0.397754	-0.425116	0.0161881	3.04205e-145	7213	SeqId_4467_49	rs7665919	C	T	0.134687	-0.396424	0.0478783	2.31962e-16	1871	NO	NO
SeqId_4467_49	#N/A	#N/A	rs7681694	A	G	0.339526	0.660081	0.0156546	1e-200	7213	SeqId_4467_49	rs7681694	A	G	0.407803	0.592197	0.361235	4.25431e-28	1871	NO	NO
SeqId_4479_14	#N/A	#N/A	rs685149	A	G	0.361985	-0.530915	0.0158544	1e-200	7213	SeqId_4479_14	rs685149	A	G	0.196152	-0.474068	0.039724	1.07988e-31	1871	NO	NO
SeqId_4479_14	#N/A	#N/A	rs78364821	T	C	0.266879	-0.904479	0.0154396	1e-200	7213	SeqId_4479_14	rs78364821	T	C	0.116515	-0.937042	0.0465763	1.20931e-81	1871	NO	NO
SeqId_4479_14	#N/A	#N/A	rs7942266	G	A	0.115555	-0.143683	0.0260593	3.6354e-08	7213	SeqId_4479_14	rs7942266	G	A	0.0678781	-0.704729	0.0619291	4.66405e-29	1871	NO	NO
SeqId_4487_1	#N/A	#N/A	rs12442475	T	C	0.574934	-0.129947	0.0169105	1.74094e-14	7213	SeqId_4487_1	rs12442475	T	C	0.312667	-0.190043	0.034442	3.91265e-08	1871	NO	YES
SeqId_4496_60	#N/A	#N/A	rs10502008	T	C	0.225426	-0.0817404	0.0197603	3.56505e-05	7213	SeqId_4496_60	rs10502008	T	C	0.202298	-0.158564	0.040271	8.53769e-05	1871	NO	NO
SeqId_4496_60	#N/A	#N/A	rs2276109	C	T	0.129696	-0.760865	0.023072	1e-200	7213	SeqId_4496_60	rs2276109	C	T	0.0227151	-0.525761	0.110273	2.0064e-06	1871	NO	NO
SeqId_4496_60	#N/A	#N/A	rs561849	A	G	0.0490781	0.32798	0.038074	8.5513e-18	7213	SeqId_4496_60	rs561849	A	G	0.188669	0.279096	0.0415962	2.57765e-11	1871	NO	NO
SeqId_4498_62	rs17115279_G_T	0.00597384	rs11214326	T	C	0.475669	0.206385	0.016532	2.11588e-35	7213	SeqId_4498_62	rs11214326	T	C	0.161678	0.245018	0.0444494	4.03404e-08	1871	NO	YES
SeqId_4498_62	#N/A	#N/A	rs11214489	T	C	0.190143	-0.356333	0.0208007	1.63238e-64	7213	SeqId_4498_62	rs11214489	T	C	0.25147	-0.280933	0.0364698	2.13836e-14	1871	NO	NO
SeqId_4498_62	#N/A	#N/A	rs17115279	G	T	0.062734	-0.268352	0.0344033	7.05322e-15	7213	SeqId_4498_62	rs17115279	G	T	0.128006	-0.22114	0.0489446	6.6281e-06	1871	NO	NO
SeqId_4498_62	#N/A	#N/A	rs2288158	G	T	0.134063	0.475397	0.0239109	1.11478e-85	7213	SeqId_4498_62	rs2288158	G	T	0.11705	0.386504	0.0503787	2.70808e-14	1871	NO	NO
SeqId_4534_10	#N/A	#N/A	rs75361325	A	G	0.287398	-0.303405	0.0180864	5.47643e-62	7213	SeqId_4534_10	rs75361325	A	G	0.0523784	-0.315519	0.0722327	1.32206e-05	1871	NO	NO
SeqId_4534_10	rs75361325_A_G	0.172197	rs8046218	T	C	0.314086	0.308528	0.0174311	1.17249e-68	7213	SeqId_4534_10	rs8046218	T	C	0.398717	0.270075	0.0336161	1.65326e-15	1871	NO	YES
SeqId_4535_50	#N/A	#N/A	rs12500744	C	T	0.0459587	-0.865439	0.0381812	6.1774e-110	7213	SeqId_4535_50	rs12500744	C	T	0.142972	-0.361418	0.04543	3.06346e-15	1871	NO	NO
SeqId_4535_50	#N/A	#N/A	rs13131606	T	C	0.18231	0.363837	0.0211881	8.29306e-65	7213	SeqId_4535_50	rs13131606	T	C	0.0889898	0.262023	0.056458	3.70768e-06	1871	NO	NO
SeqId_4535_50	#N/A	#N/A	rs4263397	G	T	0.248718	-1.00205	0.0152553	1e-200	7213	SeqId_4535_50	rs4263397	G	T	0.452432	0.547568	-0.662103	4.88159e-102	1871	NO	NO
SeqId_4535_50	rs77968068_T_C	0.545432	rs73224659	A	C	0.15985	-1.20717	0.0176902	1e-300	7213	SeqId_4535_50	rs73224659	A	C	0.123998	-0.89608	0.0466723	3.98597e-75	1871	NO	YES
SeqId_4535_50	#N/A	#N/A	rs76419275	A	C	0.0298766	-1.15709	0.0466474	2.05178e-130	7213	SeqId_4535_50	rs76419275	A	C	0.136825	-0.728569	0.0451556	6.27071e-55	1871	NO	NO
SeqId_4535_50	#N/A	#N/A	rs77968068	T	C	0.0898378	-1.07036	0.0263279	1e-200	7213	SeqId_4535_50	rs77968068	T	C	0.0165687	-0.9502	0.127186	1.21555e-13	1871	NO	NO
SeqId_4541_49	#N/A	#N/A	rs116140670	C	G	0.0290448	-0.256567	0.0491234	1.81057e-07	7213	SeqId_4541_49	rs116140670	C	G	0.0208445	-0.490905	0.115027	2.07355e-05	1871	NO	NO
SeqId_4541_49	#N/A	#N/A	rs1786698	C	G	0.0927492	0.195681	0.0284393	6.45863e-12	7213	SeqId_4541_49	rs1786698	C	G	0.0179049	0.391321	0.120314	0.00116435	1871	NO	NO
SeqId_4541_49	#N/A	#N/A	rs478951	G	A	0.446486	-0.208918	0.0165194	2.82172e-36	7213	SeqId_4541_49	rs478951	G	A	0.451096	0.548904	-0.173462	2.06105e-07	1871	NO	NO
SeqId_4541_49	#N/A	#N/A	rs654112	A	G	0.408776	0.0784966	0.0169083	3.50314e-06	7213	SeqId_4541_49	rs654112	A	G	0.292892	0.208163	0.0359768	8.43132e-09	1871	NO	NO
SeqId_4541_49	#N/A	#N/A	rs7101525	G	C	0.0877582	-1.07656	0.0265067	1e-200	7213	SeqId_4541_49	rs7101525	G	C	0.128006	-0.805027	0.0450434	4.4642e-66	1871	NO	NO
SeqId_4546_27	#N/A	#N/A	rs3786656	T	C	0.282892	0.0777191	0.0183162	2.23131e-05	7213	SeqId_4546_27	rs3786656	T	C	0.135222	-0.216219	0.0475333	5.74211e-06	1871	NO	NO
SeqId_4548_4	#N/A	#N/A	rs12977833	C	T	0.472272	0.110174	0.0165207	2.76927e-11	7213	SeqId_4548_4	rs12977833	C	T	0.389631	0.124872	0.0334898	0.000198231	1871	NO	NO
SeqId_4548_4	rs708686_T_C	0.104723	rs3760775	T	G	0.065576	-0.570098	0.0330677	2.65939e-65	7213	SeqId_4548_4	rs3760775	T	G	0.275521	-0.531472	0.0347536	7.81961e-50	1871	NO	YES
SeqId_4548_4	#N/A	#N/A	rs4807816	G	A	0.251213	0.385904	0.0186191	9.73123e-93	7213	SeqId_4548_4	rs4807816	G	A	0.0892571	0.530772	0.055567	3.83296e-21	1871	NO	NO
SeqId_4548_4	rs708686_T_C	0.220042	rs708685	A	G	0.329752	0.172036	0.017558	1.58431e-22	7213	SeqId_4548_4	rs708685	A	G	0.085783	0.337828	0.0581672	7.4194e-09	1871	NO	YES
SeqId_4548_4	#N/A	#N/A	rs708686	T	C	0.292042	-0.6682	0.0166537	1e-200	7213	SeqId_4548_4	rs708686	T	C	0.205238	0.794762	-0.47495	6.53452e-33	1871	NO	NO
SeqId_4548_4	rs708686_T_C	0.460836	rs778986	A	G	0.184875	-0.64414	0.0202757	2.03495e-207	7213	SeqId_4548_4	rs778986	A	G	0.115981	-0.327646	0.0510225	1.70581e-10	1871	NO	YES
SeqId_4549_78	rs778977_T_C	0.00366163	rs10409772	C	A	0.919243	0.619801	0.0298155	2.9042e-93	7213	SeqId_4549_78	rs10409772	C	A	0.463923	0.283445	0.032156	2.68728e-18	1871	NO	YES
SeqId_4549_78	rs708689_C_A	0.019028	rs10420107	G	A	0.669763	0.506518	0.0166913	1.78705e-190	7213	SeqId_4549_78	rs10420107	G	A	0.384019	0.35353	0.0330947	6.76049e-26	1871	NO	YES
SeqId_4549_78	rs708689_C_A	0.153128	rs12460874	T	C	0.078816	-0.697562	0.0298973	3.87128e-116	7213	SeqId_4549_78	rs12460874	T	C	0.0796366	-0.447915	0.0577055	1.36525e-14	1871	NO	YES
SeqId_4549_78	#N/A	#N/A	rs708689	C	A	0.325315	-0.0893396	0.0178348	5.59291e-07	7213	SeqId_4549_78	rs708689	C	A	0.321753	-0.145169	0.0346674	2.95202e-05	1871	NO	NO
SeqId_4549_78	rs778977_T_C	0.139471	rs778972	G	A	0.235686	0.0987087	0.0193964	3.69024e-07	7213	SeqId_4549_78	rs778972	G	A	0.222341	0.184519	0.0386631	1.96103e-06	1871	NO	YES
SeqId_4549_78	#N/A	#N/A	rs778977	T	C	0.391862	-0.357649	0.0163249	4.70008e-103	7213	SeqId_4549_78	rs778977	T	C	0.242651	-0.271535	0.0383481	2.02081e-12	1871	NO	NO
SeqId_4559_64	#N/A	#N/A	rs199537399	G	A	0.0997505	0.389233	0.0273052	1.72667e-45	7213	SeqId_4559_64	rs199537399	G	A	0.317745	0.303027	0.03407	1.35523e-18	1871	NO	NO
SeqId_4559_64	#N/A	#N/A	rs6742644	G	C	0.181824	-0.815682	0.0192307	1e-200	7213	SeqId_4559_64	rs6742644	G	C	0.374666	-0.164102	0.0337568	1.2635e-06	1871	NO	NO
SeqId_4564_2	#N/A	#N/A	rs17022262	A	G	0.240122	-0.361694	0.0190073	8.15707e-79	7213	SeqId_4564_2	rs17022262	A	G	0.229556	-0.151771	0.0392645	0.000114721	1871	NO	NO
SeqId_4564_2	#N/A	#N/A	rs56725874	G	T	0.114169	0.0994108	0.0260595	0.000137455	7213	SeqId_4564_2	rs56725874	G	T	0.227953	-0.247219	0.0383541	1.46064e-10	1871	NO	NO
SeqId_4564_2	#N/A	#N/A	rs57232970	A	G	0.0227367	-0.544547	0.0549076	4.90429e-23	7213	SeqId_4564_2	rs57232970	A	G	0.0825762	-0.584649	0.0571062	5.68208e-24	1871	NO	NO
SeqId_4564_2	rs17022262_A_G	0.438216	rs59129883	T	A	0.575627	0.543429	0.0154811	2.3607e-249	7213	SeqId_4564_2	rs59129883	T	A	0.277125	0.677669	0.03355	3.18549e-82	1871	NO	YES
SeqId_4564_2	#N/A	#N/A	rs61929077	T	C	0.0544156	-0.593911	0.0358911	2.14262e-60	7213	SeqId_4564_2	rs61929077	T	C	0.151256	-0.234787	0.0450613	2.09249e-07	1871	NO	NO
SeqId_4564_2	rs17022262_A_G	0.251984	rs66824619	C	T	0.224664	-0.156224	0.0196635	2.24011e-15	7213	SeqId_4564_2	rs66824619	C	T	0.265633	0.169678	0.0366784	3.98185e-06	1871	NO	YES
SeqId_4564_2	#N/A	#N/A	rs75674989	T	G	0.0368779	-0.995682	0.0424772	3.6483e-117	7213	SeqId_4564_2	rs75674989	T	G	0.135222	-0.757216	0.0445886	2.90219e-60	1871	NO	NO
SeqId_4568_17	#N/A	#N/A	rs12856670	T	C	0.291141	-0.22169	0.0181076	3.99338e-34	7213	SeqId_4568_17	rs12856670	T	C	0.323624	-0.112253	0.034565	0.00118449	1871	NO	NO
SeqId_4568_17	#N/A	#N/A	rs3015513	T	G	0.212256	0.193469	0.0201442	1.0346e-21	7213	SeqId_4568_17	rs3015513	T	G	0.105826	0.312222	0.0524555	3.15326e-09	1871	NO	NO
SeqId_4568_17	rs3015513_T_G	0.19989	rs3963793	T	C	0.349716	0.0940885	0.0173571	6.12722e-08	7213	SeqId_4568_17	rs3963793	T	C	0.302512	0.252646	0.0347753	5.44835e-13	1871	NO	YES
SeqId_4568_17	#N/A	#N/A	rs61970697	A	C	0.243241	-0.168687	0.0191454	1.53616e-18	7213	SeqId_4568_17	rs61970697	A	C	0.357563	-0.124526	0.0342945	0.000289847	1871	NO	NO
SeqId_4568_17	#N/A	#N/A	rs7325846	A	G	0.0222515	0.303596	0.0564236	7.65433e-08	7213	SeqId_4568_17	rs7325846	A	G	0.24853	0.215095	0.0379489	1.66992e-08	1871	NO	NO
SeqId_4763_31	#N/A	#N/A	rs72856614	G	A	0.0210731	-1.15628	0.0563737	6.50097e-91	7213	SeqId_4763_31	rs72856614	G	A	0.0900588	-0.738123	0.053533	2.92227e-41	1871	NO	NO
SeqId_4775_34	#N/A	#N/A	rs76463933	T	C	0.0304312	-0.497823	0.0480673	5.82966e-25	7213	SeqId_4775_34	rs76463933	T	C	0.132282	-0.367853	0.0478941	2.53779e-14	1871	NO	NO
SeqId_4775_34	rs76463933_T_C	0.00188035	rs78573713	C	T	0.0097047	-1.0679	0.0837755	8.06151e-37	7213	SeqId_4775_34	rs78573713	C	T	0.035008	-0.76558	0.086596	2.14753e-18	1871	NO	NO
SeqId_4811_33	#N/A	#N/A	rs2240920	T	C	0.350409	0.087032	0.0173517	5.40843e-07	7213	SeqId_4811_33	rs2240920	T	C	0.299572	0.283976	0.03591	4.43533e-15	1871	NO	YES
SeqId_4831_4	#N/A	#N/A	rs1997664	T	A	0.453348	-0.335532	0.016154	4.05964e-93	7213	SeqId_4831_4	rs1997664	T	A	0.22822	-0.345763	0.0377639	1.37247e-19	1871	NO	NO
SeqId_4831_4	#N/A	#N/A	rs4987318	G	T	0.254055	0.278655	0.0187778	4.28646e-49	7213	SeqId_4831_4	rs4987318	G	T	0.363442	0.154299	0.0333935	4.08709e-06	1871	NO	NO
SeqId_4831_4	#N/A	#N/A	rs4987353	A	G	0.31062	-0.596344	0.0165984	1e-200	7213	SeqId_4831_4	rs4987353	A	G	0.401122	0.598878	-0.5566	2.10804e-65	1871	NO	NO
SeqId_4831_4	#N/A	#N/A	rs6660124	C	G	0.140995	0.292961	0.0237153	1.04837e-34	7213	SeqId_4831_4	rs6660124	C	G	0.105559	0.204551	0.0533904	0.000131718	1871	NO	NO
SeqId_4834_61	#N/A	#N/A	rs36086195	C	T	0.41959	0.374794	0.0162298	6.81248e-114	7213	SeqId_4834_61	rs36086195	C	T	0.13148	0.86852	0.334761	2.95971e-12	1871	NO	NO
SeqId_4874_3	rs1888562_C_T	0.179759	rs12100929	G	C	0.137114	0.634939	0.0230548	7.60403e-159	7213	SeqId_4874_3	rs12100929	G	C	0.425441	0.472475	0.0308297	5.00046e-50	1871	NO	YES
SeqId_4874_3	#N/A	#N/A	rs17516133	C	G	0.222862	-0.520758	0.0189651	5.81846e-158	7213	SeqId_4874_3	rs17516133	C	G	0.127205	-0.616824	0.045631	8.55159e-40	1871	NO	NO
SeqId_4874_3	#N/A	#N/A	rs1888562	T	C	0.483571	0.151134	0.0165047	6.83186e-20	7213	SeqId_4874_3	rs1888562	T	C	0.266702	0.733298	0.334452	2.14104e-20	1871	NO	NO
SeqId_4874_3	#N/A	#N/A	rs4982325	T	C	0.117219	0.840329	0.0237997	1e-200	7213	SeqId_4874_3	rs4982325	T	C	0.182255	0.398652	0.0414672	2.16779e-21	1871	NO	NO
SeqId_4878_3	#N/A	#N/A	rs3211717	A	C	0.404547	-0.113925	0.0169189	1.78226e-11	7213	SeqId_4878_3	rs3211717	A	C	0.0986104	-0.216147	0.0539469	6.39959e-05	1871	NO	NO
SeqId_4878_3	#N/A	#N/A	rs3211764	C	G	0.483433	0.260787	0.0164699	1.54907e-55	7213	SeqId_4878_3	rs3211764	C	G	0.209246	0.203337	0.0394933	2.89982e-07	1871	NO	NO
SeqId_4878_3	#N/A	#N/A	rs493833	G	T	0.12117	0.157117	0.0253567	6.09954e-10	7213	SeqId_4878_3	rs493833	G	T	0.305986	0.285004	0.0340487	1.10909e-16	1871	NO	NO
SeqId_4878_3	#N/A	#N/A	rs7335409	T	C	0.168931	-0.220369	0.021974	1.62573e-23	7213	SeqId_4878_3	rs7335409	T	C	0.379743	-0.14061	0.0337676	3.26881e-05	1871	NO	NO
SeqId_4886_3	#N/A	#N/A	rs3138037	C	T	0.167267	-0.66537	0.0210957	1e-200	7213	SeqId_4886_3	rs3138037	C	T	0.0587921	-0.748108	0.0667313	2.81941e-28	1871	NO	NO
SeqId_4906_35	#N/A	#N/A	rs2301520	G	A	0.0586441	-0.455059	0.035147	6.42453e-38	7213	SeqId_4906_35	rs2301520	G	A	0.0154997	-0.572837	0.130318	1.16628e-05	1871	NO	NO
SeqId_4908_6	#N/A	#N/A	rs11794565	T	C	0.456329	0.256263	0.0163523	1.86584e-54	7213	SeqId_4908_6	rs11794565	T	C	0.21272	0.198605	0.039442	5.22846e-07	1871	NO	NO
SeqId_4911_49	#N/A	#N/A	rs1254123	C	T	0.488909	0.113369	0.0165072	7.05882e-12	7213	SeqId_4911_49	rs1254123	C	T	0.402726	-0.20803	0.0324285	1.77896e-10	1871	NO	NO
SeqId_4911_49	rs1254123_C_T	0.443338	rs1695	G	A	0.33807	-0.599206	0.0160508	4.85649e-279	7213	SeqId_4911_49	rs1695	G	A	0.444682	-0.639627	0.0286576	5.07625e-98	1871	NO	YES
SeqId_4911_49	#N/A	#N/A	rs604908	T	C	0.0847082	0.487604	0.0289832	2.49961e-62	7213	SeqId_4911_49	rs604908	T	C	0.134153	0.267242	0.0470585	1.56847e-08	1871	NO	NO
SeqId_4911_49	#N/A	#N/A	rs72932599	C	G	0.092264	0.574991	0.0278427	4.2142e-92	7213	SeqId_4911_49	rs72932599	C	G	0.015767	0.594421	0.131485	6.54622e-06	1871	NO	NO
SeqId_4913_78	rs33995560_C_T	0.00186461	rs114853983	T	C	0.0219742	-1.36419	0.0539855	4.53576e-135	7213	SeqId_4913_78	rs114853983	T	C	0.0601283	-0.907754	0.0650151	3.23704e-42	1871	NO	YES
SeqId_4913_78	#N/A	#N/A	rs33995560	C	T	0.0698045	-1.21916	0.0294651	1e-200	7213	SeqId_4913_78	rs33995560	C	T	0.137092	0.753867	0.0434086	9.49237e-63	1871	NO	NO
SeqId_4924_32	#N/A	#N/A	rs471994	A	G	0.354915	-0.314335	0.0168573	7.97087e-76	7213	SeqId_4924_32	rs471994	A	G	0.491716	0.508284	-0.221589	6.3641e-12	1871	NO	NO
SeqId_4924_32	#N/A	#N/A	rs514921	G	A	0.281575	-0.254358	0.0180664	1.97391e-44	7213	SeqId_4924_32	rs514921	G	A	0.171299	-0.290563	0.0427444	1.42518e-11	1871	NO	NO
SeqId_4924_32	rs514921_G_A	0.0120738	rs56960239	T	C	0.323582	-0.145283	0.0176046	1.82733e-16	7213	SeqId_4924_32	rs56960239	T	C	0.406467	-0.139476	0.0323212	1.67719e-05	1871	NO	YES
SeqId_4929_55	rs4968213_C_T	0.00558922	rs1050540	T	C	0.338625	0.101848	0.0176147	7.69105e-09	7213	SeqId_4929_55	rs1050540	T	C	0.309727	0.195161	0.0345394	1.84744e-08	1871	NO	YES
SeqId_4929_55	#N/A	#N/A	rs4968213	C	T	0.0483155	-0.129895	0.0388967	0.000843606	7213	SeqId_4929_55	rs4968213	C	T	0.30171	0.180271	0.0348264	2.50704e-07	1871	NO	NO
SeqId_4960_72	#N/A	#N/A	rs2795112	G	C	0.120408	0.261693	0.0252838	6.23643e-25	7213	SeqId_4960_72	rs2795112	G	C	0.273918	0.12901	0.0356232	0.000300693	1871	NO	NO
SeqId_4960_72	#N/A	#N/A	rs3758354	C	A	0.037987	0.447194	0.0431748	5.77142e-25	7213	SeqId_4960_72	rs3758354	C	A	0.15179	0.367153	0.045328	9.82047e-16	1871	NO	NO
SeqId_4960_72	rs3758354_C_A	0.372368	rs62541550	G	A	0.11403	0.227283	0.0260657	3.42401e-18	7213	SeqId_4960_72	rs62541550	G	A	0.173437	0.364682	0.0434448	9.13645e-17	1871	NO	YES
SeqId_4962_52	#N/A	#N/A	rs11814337	G	A	0.108277	0.337358	0.0265033	1.01262e-36	7213	SeqId_4962_52	rs11814337	G	A	0.435061	0.256968	0.0314065	5.10261e-16	1871	NO	NO
SeqId_4962_52	rs11814337_G_A	0.360588	rs11816698	G	A	0.0331346	0.439163	0.0460081	1.81608e-21	7213	SeqId_4962_52	rs11816698	G	A	0.135489	0.642382	0.0439689	7.40963e-46	1871	NO	YES
SeqId_4962_52	rs11814337_G_A	0.549747	rs17155992	A	G	0.0712602	0.267771	0.0322238	1.13583e-16	7213	SeqId_4962_52	rs17155992	A	G	0.105559	0.592408	0.0510373	3.97353e-30	1871	NO	YES
SeqId_4964_67	#N/A	#N/A	rs12517853	A	G	0.0678636	1.18238	0.0299533	1e-200	7213	SeqId_4964_67	rs12517853	A	G	0.183859	0.358215	0.041293	8.8235e-18	1871	NO	NO
SeqId_4964_67	#N/A	#N/A	rs173491	C	A	0.353251	-0.104866	0.0174087	1.78764e-09	7213	SeqId_4964_67	rs173491	C	A	0.436932	-0.428354	0.0314926	3.01153e-40	1871	NO	NO
SeqId_4964_67	#N/A	#N/A	rs17531248	C	G	0.226189	-0.28788	0.0194166	5.18007e-49	7213	SeqId_4964_67	rs17531248	C	G	0.0625334	-0.346335	0.0670926	2.70242e-07	1871	NO	NO
SeqId_4964_67	#N/A	#N/A	rs2032890	C	A	0.304173	-0.811295	0.0153679	1e-200	7213	SeqId_4964_67	rs2032890	C	A	0.168359	-0.681581	0.0397608	2.72224e-61	1871	NO	NO
SeqId_4964_67	#N/A	#N/A	rs27433	T	G	0.144739	0.748283	0.021901	1e-200	7213	SeqId_4964_67	rs27433	T	G	0.239177	0.520379	0.0356636	9.46588e-46	1871	NO	NO
SeqId_4964_67	#N/A	#N/A	rs27689	G	T	0.0774296	0.573555	0.030504	4.89181e-77	7213	SeqId_4964_67	rs27689	G	T	0.0649385	0.571211	0.0626712	1.98122e-19	1871	NO	NO
SeqId_4964_67	rs27433_T_G	0.555554	rs30186	G	C	0.205393	1.04254	0.0164639	1e-300	7213	SeqId_4964_67	rs30186	G	C	0.382416	0.860073	0.0269375	6.6558e-179	1871	NO	YES
SeqId_4964_67	#N/A	#N/A	rs34755	G	T	0.494108	0.806171	0.0138361	1e-200	7213	SeqId_4964_67	rs34755	G	T	0.4217	0.5783	0.539357	5.53399e-62	1871	NO	NO
SeqId_4964_67	#N/A	#N/A	rs74602852	A	C	0.041037	-0.359095	0.0419828	1.44449e-17	7213	SeqId_4964_67	rs74602852	A	C	0.0272582	-0.599223	0.100812	3.31172e-09	1871	NO	NO
SeqId_4968_50	#N/A	#N/A	rs13031179	A	G	0.0632192	-0.528599	0.0336267	8.94308e-55	7213	SeqId_4968_50	rs13031179	A	G	0.045163	-0.454415	0.0783674	7.83707e-09	1871	NO	NO
SeqId_4968_50	#N/A	#N/A	rs1877954	A	G	0.196243	-0.32119	0.0208994	1.79872e-52	7213	SeqId_4968_50	rs1877954	A	G	0.443079	-0.230129	0.0331339	5.18903e-12	1871	NO	NO
SeqId_4968_50	#N/A	#N/A	rs62162756	T	C	0.318314	0.332195	0.0175057	2.12667e-78	7213	SeqId_4968_50	rs62162756	T	C	0.140299	0.219563	0.0466412	2.69244e-06	1871	NO	NO
SeqId_4968_50	rs1877954_A_G	0.548103	rs9677267	T	C	0.115555	-0.171594	0.0260002	4.41148e-11	7213	SeqId_4968_50	rs9677267	T	C	0.367451	-0.152479	0.0341249	8.35817e-06	1871	NO	YES
SeqId_4976_57	#N/A	#N/A	rs11078444	C	A	0.627963	-0.197349	0.017071	1.2158e-30	7213	SeqId_4976_57	rs11078444	C	A	0.354356	-0.220741	0.0329501	2.76317e-11	1871	NO	YES
SeqId_4979_34	#N/A	#N/A	rs1018454	A	C	0.423125	-0.440177	0.0159779	6.1241e-159	7213	SeqId_4979_34	rs1018454	A	C	0.377071	-0.337502	0.0325963	1.81438e-24	1871	NO	NO
SeqId_4979_34	#N/A	#N/A	rs10918965	C	T	0.369402	-0.172334	0.0171906	1.68791e-23	7213	SeqId_4979_34	rs10918965	C	T	0.386157	0.613843	-0.159046	1.48923e-06	1871	NO	NO
SeqId_4979_34	rs580360_T_C	0.105883	rs34474628	A	G	0.624913	-0.0777681	0.0173435	7.43902e-06	7213	SeqId_4979_34	rs34474628	A	G	0.473009	-0.217041	0.0326796	4.05874e-11	1871	NO	YES
SeqId_4979_34	#N/A	#N/A	rs580360	T	C	0.439831	-0.327852	0.0162202	2.05844e-88	7213	SeqId_4979_34	rs580360	T	C	0.440406	0.559594	-0.215773	6.2783e-11	1871	NO	NO
SeqId_4979_34	rs1018454_A_C	0.465024	rs628718	C	T	0.254332	-0.472029	0.0183216	4.25753e-140	7213	SeqId_4979_34	rs628718	C	T	0.142704	-0.387934	0.0461615	8.43826e-17	1871	NO	YES
SeqId_4984_83	#N/A	#N/A	rs9778	T	C	0.100028	-0.846465	0.026173	1e-200	7213	SeqId_4984_83	rs9778	T	C	0.0726884	-0.983681	0.0586344	5.97116e-59	1871	NO	NO
SeqId_4989_7	#N/A	#N/A	rs2227401	T	C	0.20976	0.220188	0.0202403	2.37322e-27	7213	SeqId_4989_7	rs2227401	T	C	0.105024	0.241557	0.0524862	4.45944e-06	1871	NO	NO
SeqId_4990_87	#N/A	#N/A	rs6065	T	C	0.078816	0.380574	0.0305004	2.28669e-35	7213	SeqId_4990_87	rs6065	T	C	0.249866	0.290061	0.0375105	1.70711e-14	1871	NO	NO
SeqId_4991_12	#N/A	#N/A	rs1330064	A	G	0.345834	-0.31649	0.0171636	3.15501e-74	7213	SeqId_4991_12	rs1330064	A	G	0.0855158	-0.226439	0.0571447	7.69395e-05	1871	NO	NO
SeqId_4991_12	#N/A	#N/A	rs342706	C	T	0.277	-0.680312	0.0168544	1e-200	7213	SeqId_4991_12	rs342706	C	T	0.432656	-0.551181	0.0302245	1.6299e-68	1871	NO	NO
SeqId_4991_12	#N/A	#N/A	rs6492567	A	G	0.488354	0.220906	0.0163794	5.84725e-41	7213	SeqId_4991_12	rs6492567	A	G	0.450294	0.129591	0.0329275	8.60093e-05	1871	NO	NO
SeqId_4991_12	rs1330064_A_G	0.265554	rs68128212	G	T	0.708374	-0.272968	0.0181396	2.05721e-50	7213	SeqId_4991_12	rs68128212	G	T	0.465259	-0.174809	0.032187	6.33505e-08	1871	NO	YES
SeqId_4992_49	#N/A	#N/A	rs5848	T	C	0.281575	-0.254866	0.0182295	7.58782e-44	7213	SeqId_4992_49	rs5848	T	C	0.326831	0.673169	-0.207218	1.43681e-09	1871	NO	NO
SeqId_4996_66	rs9898_T_C	0.096404	rs11708856	C	G	0.0488701	0.197811	0.0381539	2.22412e-07	7213	SeqId_4996_66	rs11708856	C	G	0.225281	0.36129	0.0379549	5.1912e-21	1871	NO	YES
SeqId_4996_66	rs5030102_G_T	0.0744308	rs11924390	C	T	0.315056	-0.111436	0.0178879	4.93599e-10	7213	SeqId_4996_66	rs11924390	C	T	0.470069	0.201379	0.0322722	5.3989e-10	1871	NO	YES
SeqId_4996_66	rs9898_T_C	0.289099	rs16860992	C	G	0.208443	0.246632	0.0201258	3.46985e-34	7213	SeqId_4996_66	rs16860992	C	G	0.144842	0.63573	0.0428301	3.36946e-47	1871	NO	YES
SeqId_4996_66	rs9898_T_C	0.278596	rs35530899	A	G	0.140164	0.322803	0.0235456	2.99899e-42	7213	SeqId_4996_66	rs35530899	A	G	0.0636024	0.888057	0.0626514	2.14265e-43	1871	NO	YES
SeqId_4996_66	#N/A	#N/A	rs5030102	G	T	0.107791	0.141791	0.0267664	1.20965e-07	7213	SeqId_4996_66	rs5030102	G	T	0.014698	-0.535868	0.136212	8.65659e-05	1871	NO	NO
SeqId_4996_66	rs9898_T_C	0.516712	rs6807764	G	A	0.542978	-0.641115	0.014613	1e-300	7213	SeqId_4996_66	rs6807764	G	A	0.337787	-0.316204	0.0338629	2.69876e-20	1871	NO	YES
SeqId_4996_66	#N/A	#N/A	rs9898	T	C	0.340774	0.714718	0.0153933	1e-200	7213	SeqId_4996_66	rs9898	T	C	0.405398	0.594602	0.769623	2.37541e-136	1871	NO	NO
SeqId_5000_52	#N/A	#N/A	rs3826311	C	T	0.178982	0.223746	0.0215754	5.06558e-25	7213	SeqId_5000_52	rs3826311	C	T	0.466061	0.533939	0.161804	7.67192e-07	1871	NO	NO
SeqId_5000_52	#N/A	#N/A	rs60653700	T	C	0.0118536	0.694333	0.0769446	2.29504e-19	7213	SeqId_5000_52	rs60653700	T	C	0.0927312	0.327278	0.0563764	7.53457e-09	1871	NO	NO
SeqId_5000_52	rs60653700_T_C	0.369539	rs76247846	C	A	0.024539	0.395852	0.0539699	2.46503e-13	7213	SeqId_5000_52	rs76247846	C	A	0.0467664	0.450739	0.0781558	9.41153e-09	1871	NO	YES
SeqId_5005_4	#N/A	#N/A	rs3817818	C	G	0.459795	0.208059	0.0165683	8.5304e-36	7213	SeqId_5005_4	rs3817818	C	G	0.5	0.5	0.120446	0.000201311	1871	NO	NO
SeqId_5012_67	#N/A	#N/A	rs11790037	C	T	0.185568	-0.135475	0.0211521	1.59996e-10	7213	SeqId_5012_67	rs11790037	C	T	0.225815	-0.277537	0.0385043	8.207e-13	1871	NO	NO
SeqId_5012_67	#N/A	#N/A	rs78181560	T	G	0.0351449	-0.733119	0.0446475	1.63384e-59	7213	SeqId_5012_67	rs78181560	T	G	0.0229824	0.436337	0.106021	4.03002e-05	1871	NO	NO
SeqId_5015_15	#N/A	#N/A	rs35589446	A	C	0.0473451	0.278101	0.0390074	1.10564e-12	7213	SeqId_5015_15	rs35589446	A	C	0.163816	0.370247	0.0435849	3.98328e-17	1871	NO	NO
SeqId_5018_68	#N/A	#N/A	rs33951697	T	C	0.184112	0.521048	0.0204436	2.83096e-137	7213	SeqId_5018_68	rs33951697	T	C	0.046232	0.385348	0.0772842	6.73041e-07	1871	NO	NO
SeqId_5018_68	rs33951697_T_C	0.0650444	rs7523924	T	C	0.206433	-0.260431	0.0201827	1.11818e-37	7213	SeqId_5018_68	rs7523924	T	C	0.159808	-0.383449	0.0432263	1.66024e-18	1871	NO	YES
SeqId_5034_79	#N/A	#N/A	rs148210623	T	C	0.0196174	-0.540827	0.0589941	6.20962e-20	7213	SeqId_5034_79	rs148210623	T	C	0.0422234	-0.518545	0.0810798	2.01684e-10	1871	NO	NO
SeqId_5034_79	#N/A	#N/A	rs1799886	C	T	0.430265	0.39508	0.0161821	1.47082e-126	7213	SeqId_5034_79	rs1799886	C	T	0.429717	0.180183	0.0322566	2.66561e-08	1871	NO	NO
SeqId_5034_79	rs1799886_C_T	0.231818	rs2734221	A	G	0.471232	-0.275489	0.0163415	1.42499e-62	7213	SeqId_5034_79	rs2734221	A	G	0.22822	-0.485638	0.0365158	1.25251e-38	1871	NO	YES
SeqId_5034_79	#N/A	#N/A	rs2855985	A	C	0.405864	-0.342342	0.0164206	8.82889e-94	7213	SeqId_5034_79	rs2855985	A	C	0.455639	-0.193055	0.0324054	3.05348e-09	1871	NO	NO
SeqId_5034_79	#N/A	#N/A	rs62473563	T	C	0.0876889	-0.632077	0.0281733	8.14667e-108	7213	SeqId_5034_79	rs62473563	T	C	0.0152325	-0.810422	0.133114	1.38243e-09	1871	NO	NO
SeqId_5036_50	#N/A	#N/A	rs2278089	G	T	0.402052	0.460343	0.0159147	3.70172e-174	7213	SeqId_5036_50	rs2278089	G	T	0.13148	0.471683	0.0467902	2.61625e-23	1871	NO	NO
SeqId_5036_50	#N/A	#N/A	rs7560143	T	A	0.152087	-0.529105	0.0225342	1.53341e-117	7213	SeqId_5036_50	rs7560143	T	A	0.168894	-0.276978	0.0442062	4.59816e-10	1871	NO	NO
SeqId_5060_62	#N/A	#N/A	rs1411262	T	C	0.260017	-0.3696	0.0185817	9.48454e-86	7213	SeqId_5060_62	rs1411262	T	C	0.439604	-0.187269	0.0322581	7.53108e-09	1871	NO	NO
SeqId_5066_134	#N/A	#N/A	rs1171207	T	C	0.0924719	0.114024	0.0288627	7.87062e-05	7213	SeqId_5066_134	rs1171207	T	C	0.126136	0.295072	0.0487019	1.65492e-09	1871	NO	NO
SeqId_5066_134	#N/A	#N/A	rs62087200	A	G	0.049286	-0.797043	0.0372631	1.82206e-98	7213	SeqId_5066_134	rs62087200	A	G	0.148049	-0.611052	0.0430723	1.83434e-43	1871	NO	NO
SeqId_5066_134	rs62087200_A_G	0.522154	rs8077785	C	T	0.0293221	-0.675305	0.0488416	6.21305e-43	7213	SeqId_5066_134	rs8077785	C	T	0.399519	-0.14201	0.0339891	3.07488e-05	1871	NO	YES
SeqId_5069_9	#N/A	#N/A	rs1583090	C	T	0.241924	-0.809289	0.0167998	1e-200	7213	SeqId_5069_9	rs1583090	C	T	0.230091	-0.599535	0.0349949	3.15749e-61	1871	NO	NO
SeqId_5069_9	#N/A	#N/A	rs6681853	C	T	0.305698	0.328238	0.017766	1.66656e-74	7213	SeqId_5069_9	rs6681853	C	T	0.321753	0.134843	0.0346051	0.000100977	1871	NO	NO
SeqId_5076_53	#N/A	#N/A	rs900678	T	C	0.114723	0.151948	0.0260928	6.01528e-09	7213	SeqId_5076_53	rs900678	T	C	0.154463	0.220873	0.045257	1.14852e-06	1871	NO	YES
SeqId_5078_82	#N/A	#N/A	rs4252388	T	C	0.0240538	0.369602	0.0538621	7.35427e-12	7213	SeqId_5078_82	rs4252388	T	C	0.107162	0.201869	0.0535945	0.000170611	1871	NO	NO
SeqId_5078_82	rs7789303_G_A	0.0977775	rs73460471	G	A	0.0567032	-0.31579	0.0359024	1.75492e-18	7213	SeqId_5078_82	rs73460471	G	A	0.35783	-0.261803	0.0333996	7.5938e-15	1871	NO	YES
SeqId_5078_82	#N/A	#N/A	rs7789303	G	A	0.280882	-0.596791	0.0171572	1e-200	7213	SeqId_5078_82	rs7789303	G	A	0.1721	0.8279	-0.239333	2.41649e-08	1871	NO	NO
SeqId_5078_82	rs7789303_G_A	0.553347	rs8177105	C	T	0.184875	-0.63031	0.0201227	4.77326e-202	7213	SeqId_5078_82	rs8177105	C	T	0.0929984	-0.282853	0.0546817	2.55444e-07	1871	NO	YES
SeqId_5085_18	#N/A	#N/A	rs1626680	A	G	0.740746	-0.109643	0.018977	7.8905e-09	7213	SeqId_5085_18	rs1626680	A	G	0.343399	-0.200472	0.0341572	5.17206e-09	1871	NO	YES
SeqId_5087_5	#N/A	#N/A	rs2234711	G	A	0.380355	0.134449	0.01696	2.57514e-15	7213	SeqId_5087_5	rs2234711	G	A	0.493586	0.506414	0.182974	1.68177e-08	1871	NO	NO
SeqId_5088_175	rs2064691_T_C	0.224659	rs1884444	T	G	0.539096	-0.0987607	0.0165397	2.46794e-09	7213	SeqId_5088_175	rs1884444	T	G	0.484233	-0.173061	0.0320863	7.78311e-08	1871	NO	YES
SeqId_5088_175	#N/A	#N/A	rs2064691	T	C	0.123111	0.160451	0.0253842	2.7554e-10	7213	SeqId_5088_175	rs2064691	T	C	0.129877	0.152487	0.0478526	0.00146335	1871	NO	NO
SeqId_5090_49	#N/A	#N/A	rs113668345	T	C	0.060793	0.741915	0.0337073	5.70243e-104	7213	SeqId_5090_49	rs113668345	T	C	0.0117584	0.796903	0.151339	1.55763e-07	1871	NO	NO
SeqId_5090_49	#N/A	#N/A	rs2019023	T	A	0.11403	-0.661842	0.0248858	9.57843e-149	7213	SeqId_5090_49	rs2019023	T	A	0.180919	-0.197576	0.0425209	3.61088e-06	1871	NO	NO
SeqId_5090_49	#N/A	#N/A	rs28457586	A	T	0.0639124	-0.163674	0.034235	1.77981e-06	7213	SeqId_5090_49	rs28457586	A	T	0.176376	-0.407205	0.042408	2.41322e-21	1871	NO	NO
SeqId_5090_49	#N/A	#N/A	rs57772408	C	T	0.277	0.23801	0.0184236	9.2372e-38	7213	SeqId_5090_49	rs57772408	C	T	0.21272	0.404636	0.0392504	2.82571e-24	1871	NO	NO
SeqId_5090_49	#N/A	#N/A	rs77963787	T	C	0.0499099	-1.42748	0.0345169	1e-200	7213	SeqId_5090_49	rs77963787	T	C	0.0128274	-0.590721	0.145487	5.10301e-05	1871	NO	NO
SeqId_5090_49	No data	No data	rs8101660	A	G	0.103216	-0.818582	0.0256459	3.10562e-209	7213	SeqId_5090_49	rs8101660	A	G	0.368787	-0.832123	0.0285545	3.13498e-154	1871	NO	YES
SeqId_5091_28	#N/A	#N/A	rs149354341	T	C	0.021489	-0.470382	0.0575843	3.65438e-16	7213	SeqId_5091_28	rs149354341	T	C	0.0211117	-0.637474	0.113934	2.53079e-08	1871	NO	NO
SeqId_5091_28	#N/A	#N/A	rs1889417	T	A	0.403646	-0.565473	0.0157943	1e-200	7213	SeqId_5091_28	rs1889417	T	A	0.469802	0.530198	-0.375558	6.18623e-31	1871	NO	NO
SeqId_5091_28	#N/A	#N/A	rs383925	T	C	0.187023	-1.11039	0.0169392	1e-200	7213	SeqId_5091_28	rs383925	T	C	0.159808	-0.522592	0.0431713	1.58115e-32	1871	NO	NO
SeqId_5091_28	No data	No data	rs452717	T	G	0.140926	-1.06979	0.0203416	1e-300	7213	SeqId_5091_28	rs452717	T	G	0.417424	-0.498664	0.030939	7.98345e-55	1871	NO	YES
SeqId_5091_28	#N/A	#N/A	rs453755	G	T	0.214127	-0.789421	0.0179782	1e-200	7213	SeqId_5091_28	rs453755	G	T	0.478888	0.521112	-0.247975	6.07732e-14	1871	NO	NO
SeqId_5091_28	#N/A	#N/A	rs7260261	T	C	0.208859	0.4991	0.0196668	3.64651e-136	7213	SeqId_5091_28	rs7260261	T	C	0.203902	0.572598	0.0383081	8.36998e-48	1871	NO	NO
SeqId_5095_21	#N/A	#N/A	rs581623	C	T	0.416609	-0.268526	0.0164496	7.48121e-59	7213	SeqId_5095_21	rs581623	C	T	0.429984	0.570016	-0.107725	0.000950842	1871	NO	NO
SeqId_5095_21	#N/A	#N/A	rs629122	T	G	0.181062	0.686494	0.0198382	1e-200	7213	SeqId_5095_21	rs629122	T	G	0.109567	0.534817	0.0508856	3.83757e-25	1871	NO	NO
SeqId_5095_21	No data	No data	rs652188	G	T	0.383544	0.626608	0.0153918	1e-300	7213	SeqId_5095_21	rs652188	G	T	0.219669	0.413542	0.0377388	3.98872e-27	1871	NO	YES
SeqId_5095_21	#N/A	#N/A	rs668655	T	C	0.371066	-0.677222	0.0151604	1e-200	7213	SeqId_5095_21	rs668655	T	C	0.285943	-0.346846	0.0343163	2.02494e-23	1871	NO	NO
SeqId_5102_55	#N/A	#N/A	rs1052416	A	G	0.287744	0.485304	0.0176702	5.03254e-158	7213	SeqId_5102_55	rs1052416	A	G	0.287012	0.287903	0.0357911	1.52904e-15	1871	NO	NO
SeqId_5102_55	rs77803816_A_G	0.398967	rs112723370	G	T	0.057327	0.198307	0.036091	4.04887e-08	7213	SeqId_5102_55	rs112723370	G	T	0.133084	0.313723	0.0464698	1.95179e-11	1871	NO	YES
SeqId_5102_55	#N/A	#N/A	rs2243621	T	C	0.174199	-0.221807	0.0216838	2.15351e-24	7213	SeqId_5102_55	rs2243621	T	C	0.28915	-0.205271	0.0352751	6.94387e-09	1871	NO	NO
SeqId_5102_55	#N/A	#N/A	rs2246871	C	A	0.330514	0.409993	0.0169495	2.34587e-124	7213	SeqId_5102_55	rs2246871	C	A	0.274452	0.401527	0.0358206	2.86036e-28	1871	NO	NO
SeqId_5102_55	rs3094011_C_T	0.235996	rs2253040	T	G	0.336268	-0.51857	0.0166132	9.63741e-201	7213	SeqId_5102_55	rs2253040	T	G	0.393105	-0.412504	0.0327449	5.51097e-35	1871	NO	YES
SeqId_5102_55	#N/A	#N/A	rs2442752	C	T	0.388049	-0.267513	0.0168353	6.5515e-56	7213	SeqId_5102_55	rs2442752	C	T	0.47488	-0.195362	0.0321876	1.55e-09	1871	NO	NO
SeqId_5102_55	#N/A	#N/A	rs3021366	A	C	0.0370165	1.29296	0.0415488	1.32472e-199	7213	SeqId_5102_55	rs3021366	A	C	0.0168359	1.22442	0.124907	3.71387e-22	1871	NO	NO
SeqId_5102_55	#N/A	#N/A	rs3094011	C	T	0.117427	-0.880059	0.0239075	1e-200	7213	SeqId_5102_55	rs3094011	C	T	0.148851	-0.627439	0.0430836	1.36805e-45	1871	NO	NO
SeqId_5102_55	#N/A	#N/A	rs77803816	A	G	0.0160821	0.536368	0.065543	3.23374e-16	7213	SeqId_5102_55	rs77803816	A	G	0.049706	0.543272	0.0726915	1.19143e-13	1871	NO	NO
SeqId_5102_55	#N/A	#N/A	rs9688839	G	A	0.0711909	0.564563	0.0319106	1.33992e-68	7213	SeqId_5102_55	rs9688839	G	A	0.0168359	0.416582	0.123692	0.000772811	1871	NO	NO
SeqId_5105_2	#N/A	#N/A	rs655618	C	T	0.207681	0.284198	0.0201076	9.26455e-45	7213	SeqId_5105_2	rs655618	C	T	0.378675	0.356705	0.0320115	5.76268e-28	1871	NO	NO
SeqId_5105_2	#N/A	#N/A	rs75766	C	A	0.253015	0.402294	0.018485	9.21492e-102	7213	SeqId_5105_2	rs75766	C	A	0.448958	0.551042	0.411199	2.0974e-39	1871	NO	NO
SeqId_5107_7	rs9411207_T_C	0.0443899	rs7034799	G	T	0.0495633	-0.290081	0.0380152	2.6356e-14	7213	SeqId_5107_7	rs7034799	G	T	0.207376	-0.182169	0.0397776	4.96365e-06	1871	NO	NO
SeqId_5107_7	#N/A	#N/A	rs9411207	T	C	0.346458	0.20152	0.0173956	9.23276e-31	7213	SeqId_5107_7	rs9411207	T	C	0.404329	0.595671	0.187222	1.50468e-08	1871	NO	NO
SeqId_5112_73	#N/A	#N/A	rs1879514	G	T	0.23527	-0.215878	0.0194991	2.92274e-28	7213	SeqId_5112_73	rs1879514	G	T	0.371459	-0.126792	0.0336492	0.000169627	1871	NO	NO
SeqId_5124_69	#N/A	#N/A	rs11575074	A	G	0.0503951	0.167827	0.0380172	1.02719e-05	7213	SeqId_5124_69	rs11575074	A	G	0.0799038	0.271887	0.0592589	4.76963e-06	1871	NO	NO
SeqId_5124_69	#N/A	#N/A	rs281440	G	A	0.234161	-0.807535	0.0173829	1e-200	7213	SeqId_5124_69	rs281440	G	A	0.302512	-0.487339	0.0336937	5.03813e-45	1871	NO	NO
SeqId_5124_69	rs281440_G_A	0.211469	rs8099957	T	C	0.0684181	-0.561414	0.0324033	6.40594e-66	7213	SeqId_5124_69	rs8099957	T	C	0.147247	-0.432273	0.0445651	9.73444e-22	1871	NO	YES
SeqId_5124_69	rs281440_G_A	0.293415	rs901886	C	T	0.479828	0.63085	0.0152186	1e-300	7213	SeqId_5124_69	rs901886	C	T	0.155265	0.665154	0.0424137	3.62388e-52	1871	NO	YES
SeqId_5128_53	#N/A	#N/A	rs1041067	T	C	0.201858	-0.38033	0.0203398	3.14403e-76	7213	SeqId_5128_53	rs1041067	T	C	0.204703	-0.299074	0.0408997	3.87349e-13	1871	NO	NO
SeqId_5129_12	#N/A	#N/A	rs13342837	T	C	0.308055	0.74673	0.0156893	1e-200	7213	SeqId_5129_12	rs13342837	T	C	0.14698	0.331025	0.0446637	1.88239e-13	1871	NO	NO
SeqId_5129_12	#N/A	#N/A	rs2272011	G	A	0.407251	0.829005	0.0136193	1e-200	7213	SeqId_5129_12	rs2272011	G	A	0.471673	0.842289	0.0265689	7.15036e-177	1871	NO	NO
SeqId_5132_71	#N/A	#N/A	rs35026308	C	T	0.163386	-1.01945	0.0190812	1e-200	7213	SeqId_5132_71	rs35026308	C	T	0.0398183	-1.07166	0.0797657	2.37208e-39	1871	NO	NO
SeqId_5134_52	#N/A	#N/A	rs2033477	T	C	0.180161	0.981161	0.0182851	1e-200	7213	SeqId_5134_52	rs2033477	T	C	0.15954	0.673698	0.0415788	2.37148e-55	1871	NO	NO
SeqId_5134_52	#N/A	#N/A	rs2116786	G	A	0.198392	0.712089	0.0189077	1e-200	7213	SeqId_5134_52	rs2116786	G	A	0.0315339	0.646771	0.0913457	2.02517e-12	1871	NO	NO
SeqId_5139_32	rs264299_C_T	0.538514	rs113843935	T	C	0.177596	-0.274971	0.0215649	7.68997e-37	7213	SeqId_5139_32	rs113843935	T	C	0.163014	-0.172056	0.0441974	0.000102528	1871	NO	YES
SeqId_5139_32	rs264299_C_T	0.0577849	rs1946738	T	C	0.117427	-0.247581	0.0255615	4.72381e-22	7213	SeqId_5139_32	rs1946738	T	C	0.216195	-0.220965	0.0390706	1.79366e-08	1871	NO	YES
SeqId_5139_32	#N/A	#N/A	rs264299	C	T	0.296964	-0.276846	0.0178507	2.18279e-53	7213	SeqId_5139_32	rs264299	C	T	0.305986	-0.143325	0.0348628	4.10792e-05	1871	NO	NO
SeqId_5139_32	rs264299_C_T	0.000321765	rs3846456	G	A	0.231596	0.0705782	0.019885	0.000388693	7213	SeqId_5139_32	rs3846456	G	A	0.433458	0.175384	0.0324487	7.31296e-08	1871	NO	YES
SeqId_5202_4	#N/A	#N/A	rs2070631	A	G	0.031055	-1.0855	0.0461329	5.1795e-118	7213	SeqId_5202_4	rs2070631	A	G	0.0235168	-1.35891	0.104501	4.48498e-37	1871	NO	NO
SeqId_5202_4	#N/A	#N/A	rs58093123	G	A	0.240122	0.720573	0.0174679	1e-200	7213	SeqId_5202_4	rs58093123	G	A	0.13923	0.559352	0.0458548	5.49294e-33	1871	NO	NO
SeqId_5202_4	#N/A	#N/A	rs6828666	A	G	0.209691	0.699031	0.018663	1e-200	7213	SeqId_5202_4	rs6828666	A	G	0.116782	0.381519	0.0500307	3.83859e-14	1871	NO	NO
SeqId_5202_4	#N/A	#N/A	rs76559855	A	C	0.0411757	0.714676	0.0409066	5.63851e-67	7213	SeqId_5202_4	rs76559855	A	C	0.0569214	0.405591	0.0709916	1.28724e-08	1871	NO	NO
SeqId_5202_4	rs58093123_G_A	0.54401	rs8396	C	T	0.295924	0.670387	0.0165175	1e-300	7213	SeqId_5202_4	rs8396	C	T	0.344201	0.651196	0.0317336	1.47186e-84	1871	NO	YES
SeqId_5238_26	#N/A	#N/A	rs14528	C	T	0.463053	-0.461301	0.0157732	8.78691e-178	7213	SeqId_5238_26	rs14528	C	T	0.38589	-0.343593	0.0320934	5.31763e-26	1871	NO	NO
SeqId_5238_26	rs14528_C_T	0.169981	rs514868	T	G	0.540829	-0.544119	0.0153047	3.07163e-255	7213	SeqId_5238_26	rs514868	T	G	0.382149	-0.482214	0.0314854	5.71809e-50	1871	NO	YES
SeqId_5238_26	#N/A	#N/A	rs804395	C	A	0.480105	-0.21909	0.0163379	1.61369e-40	7213	SeqId_5238_26	rs804395	C	A	0.374131	0.625869	-0.270732	8.15049e-16	1871	NO	NO
SeqId_5256_86	#N/A	#N/A	rs56905341	C	T	0.180161	-0.439655	0.0211165	1.52907e-93	7213	SeqId_5256_86	rs56905341	C	T	0.158204	-0.603465	0.0417787	6.50146e-45	1871	NO	NO
SeqId_5256_86	#N/A	#N/A	rs58583086	A	G	0.37273	0.448993	0.0166017	1.62344e-153	7213	SeqId_5256_86	rs58583086	A	G	0.413683	0.586317	0.556482	3.26088e-69	1871	NO	NO
SeqId_5346_24	#N/A	#N/A	rs11167280	A	G	0.0999584	-1.25208	0.0232626	1e-200	7213	SeqId_5346_24	rs11167280	A	G	0.0796366	-1.19662	0.0548541	3.58007e-94	1871	NO	NO
SeqId_5346_24	#N/A	#N/A	rs2425068	C	T	0.0607237	-0.783494	0.0333758	1.71727e-117	7213	SeqId_5346_24	rs2425068	C	T	0.00962052	-0.786479	0.167193	2.73803e-06	1871	NO	NO
SeqId_5346_24	rs11167280_A_G	0.00712625	rs6058372	A	G	0.0456814	0.155754	0.0398919	9.53219e-05	7213	SeqId_5346_24	rs6058372	A	G	0.163014	0.380224	0.043949	1.07561e-17	1871	NO	YES
SeqId_5349_69	#N/A	#N/A	rs11961095	A	C	0.0282129	0.347583	0.0501994	4.76719e-12	7213	SeqId_5349_69	rs11961095	A	C	0.0970069	0.235523	0.0560798	2.7973e-05	1871	NO	NO
SeqId_5349_69	#N/A	#N/A	rs17860696	A	G	0.272355	-0.126665	0.0186194	1.10779e-11	7213	SeqId_5349_69	rs17860696	A	G	0.180652	-0.206339	0.0420439	1.00148e-06	1871	NO	NO
SeqId_5349_69	rs17860696_A_G	0.268835	rs2344744	T	G	0.572716	-0.172612	0.0166601	5.59244e-25	7213	SeqId_5349_69	rs2344744	T	G	0.45163	-0.261483	0.0316214	2.52863e-16	1871	NO	YES
SeqId_5349_69	#N/A	#N/A	rs6456195	A	C	0.12526	0.215732	0.0253306	1.978e-17	7213	SeqId_5349_69	rs6456195	A	C	0.214858	0.224395	0.0398456	2.05652e-08	1871	NO	NO
SeqId_5353_89	#N/A	#N/A	rs2515397	T	C	0.394427	0.338277	0.0164495	2.28981e-91	7213	SeqId_5353_89	rs2515397	T	C	0.193479	0.33945	0.0409712	2.223e-16	1871	NO	NO
SeqId_5353_89	#N/A	#N/A	rs6734238	G	A	0.405033	-0.375431	0.0164531	2.45802e-111	7213	SeqId_5353_89	rs6734238	G	A	0.451363	-0.38696	0.0314811	1.89003e-33	1871	NO	NO
SeqId_5363_51	#N/A	#N/A	rs109467	C	T	0.376404	0.435546	0.016355	4.04533e-149	7213	SeqId_5363_51	rs109467	C	T	0.14992	0.363165	0.045185	1.61211e-15	1871	NO	NO
SeqId_5363_51	rs109467_C_T	0.292136	rs215271	T	C	0.555386	0.22876	0.016485	3.13457e-43	7213	SeqId_5363_51	rs215271	T	C	0.291555	0.288976	0.0362031	2.48763e-15	1871	NO	YES
SeqId_5363_51	#N/A	#N/A	rs538007	T	C	0.125191	-0.119767	0.0248628	1.48619e-06	7213	SeqId_5363_51	rs538007	T	C	0.340192	-0.153741	0.0339532	6.32903e-06	1871	NO	NO
SeqId_5363_51	rs6948835_G_A	0.0121875	rs61729612	G	C	0.122556	-1.07123	0.0219396	1e-300	7213	SeqId_5363_51	rs61729612	G	C	0.075628	-1.14107	0.0547668	7.3371e-87	1871	NO	YES
SeqId_5363_51	#N/A	#N/A	rs6948835	G	A	0.437127	-0.367855	0.0161747	1.22958e-110	7213	SeqId_5363_51	rs6948835	G	A	0.144041	-0.376627	0.0458899	4.16804e-16	1871	NO	NO
SeqId_5392_73	#N/A	#N/A	rs10887882	T	A	0.410786	0.330969	0.016391	3.05303e-88	7213	SeqId_5392_73	rs10887882	T	A	0.436665	0.236315	0.0321507	2.94373e-13	1871	NO	NO
SeqId_5392_73	#N/A	#N/A	rs11202931	G	T	0.100652	-0.171902	0.0275095	4.37059e-10	7213	SeqId_5392_73	rs11202931	G	T	0.039551	-0.287832	0.0835102	0.000580111	1871	NO	NO
SeqId_5392_73	#N/A	#N/A	rs4934433	C	A	0.280327	-0.215864	0.0184207	1.97094e-31	7213	SeqId_5392_73	rs4934433	C	A	0.480492	0.519508	-0.161358	8.48551e-07	1871	NO	NO
SeqId_5400_52	#N/A	#N/A	rs10399687	T	C	0.175516	-1.25748	0.0162558	1e-200	7213	SeqId_5400_52	rs10399687	T	C	0.181988	-1.14129	0.0333929	2.71034e-199	1871	NO	NO
SeqId_5400_52	rs1751479_G_A	0.117687	rs1171277	A	G	0.173575	0.169072	0.02202	1.82792e-14	7213	SeqId_5400_52	rs1171277	A	G	0.290219	0.34836	0.035013	9.22949e-23	1871	NO	YES
SeqId_5400_52	#N/A	#N/A	rs12402567	A	C	0.340843	-0.525149	0.0165472	1e-200	7213	SeqId_5400_52	rs12402567	A	C	0.0579904	-0.244489	0.0677864	0.000318198	1871	NO	NO
SeqId_5400_52	#N/A	#N/A	rs17416194	A	G	0.310412	0.210709	0.0179265	1.30618e-31	7213	SeqId_5400_52	rs17416194	A	G	0.11117	-0.198596	0.0516431	0.000124315	1871	NO	NO
SeqId_5400_52	#N/A	#N/A	rs1751479	G	A	0.358034	0.227717	0.0170212	2.43995e-40	7213	SeqId_5400_52	rs1751479	G	A	0.323624	0.175845	0.034051	2.67235e-07	1871	NO	NO
SeqId_5400_52	#N/A	#N/A	rs6664374	T	C	0.360668	-0.666096	0.0153613	1e-200	7213	SeqId_5400_52	rs6664374	T	C	0.331374	-0.598103	0.0320805	2.77077e-71	1871	NO	NO
SeqId_5404_53	#N/A	#N/A	rs6458555	A	G	0.319908	0.30638	0.0172392	3.40798e-69	7213	SeqId_5404_53	rs6458555	A	G	0.299305	0.700695	0.157388	9.63618e-06	1871	NO	NO
SeqId_5404_53	#N/A	#N/A	rs9367269	C	G	0.123111	-0.152286	0.0253088	1.86254e-09	7213	SeqId_5404_53	rs9367269	C	G	0.397114	-0.141191	0.0331918	2.2056e-05	1871	NO	NO
SeqId_5430_66	#N/A	#N/A	rs3197744	G	T	0.370858	-0.0967455	0.0170784	1.52882e-08	7213	SeqId_5430_66	rs3197744	G	T	0.296633	0.703367	0.166227	3.71435e-06	1871	NO	NO
SeqId_5430_66	#N/A	#N/A	rs6035018	C	T	0.17919	-0.802595	0.0196716	1e-200	7213	SeqId_5430_66	rs6035018	C	T	0.248263	-0.897339	0.0316951	4.87065e-147	1871	NO	NO
SeqId_5430_66	#N/A	#N/A	rs6136376	G	A	0.376057	-1.04877	0.0118398	1e-200	7213	SeqId_5430_66	rs6136376	G	A	0.304917	-1.02476	0.0267068	4.59263e-238	1871	NO	NO
SeqId_5430_66	#N/A	#N/A	rs7274853	T	G	0.200055	-0.823206	0.0185418	1e-200	7213	SeqId_5430_66	rs7274853	T	G	0.0382149	-0.687826	0.0841789	5.57209e-16	1871	NO	NO
SeqId_5452_71	#N/A	#N/A	rs62061425	G	A	0.193054	-0.237117	0.0209403	1.77919e-29	7213	SeqId_5452_71	rs62061425	G	A	0.0705505	-0.295904	0.0637736	3.72756e-06	1871	NO	NO
SeqId_5452_71	#N/A	#N/A	rs920764	T	C	0.301816	-0.173833	0.0179698	5.30797e-22	7213	SeqId_5452_71	rs920764	T	C	0.323356	-0.109865	0.034689	0.00156426	1871	NO	NO
SeqId_5456_59	#N/A	#N/A	rs4891560	G	A	0.116318	-0.345753	0.0255117	2.44242e-41	7213	SeqId_5456_59	rs4891560	G	A	0.203902	-0.238699	0.0398887	2.60128e-09	1871	NO	NO
SeqId_5459_33	rs4260306_T_C	0.211955	rs113896553	C	G	0.354152	0.165758	0.0172934	1.24314e-21	7213	SeqId_5459_33	rs113896553	C	G	0.297167	0.349854	0.0349704	5.46257e-23	1871	NO	YES
SeqId_5459_33	#N/A	#N/A	rs13045804	C	T	0.376612	0.332891	0.0168262	7.0586e-85	7213	SeqId_5459_33	rs13045804	C	T	0.168894	0.225049	0.0437475	2.96718e-07	1871	NO	NO
SeqId_5459_33	#N/A	#N/A	rs2070855	T	G	0.333634	0.0607338	0.0176223	0.000571306	7213	SeqId_5459_33	rs2070855	T	G	0.14698	0.226148	0.0452012	6.16873e-07	1871	NO	NO
SeqId_5459_33	#N/A	#N/A	rs4260306	T	C	0.282961	-0.498942	0.0176182	2.19382e-167	7213	SeqId_5459_33	rs4260306	T	C	0.47194	-0.263169	0.0316545	1.76083e-16	1871	NO	NO
SeqId_5462_62	#N/A	#N/A	rs114065221	A	C	0.024539	-0.917097	0.0527616	2.50976e-66	7213	SeqId_5462_62	rs114065221	A	C	0.0432924	-0.737643	0.0792471	3.52447e-20	1871	NO	NO
SeqId_5462_62	#N/A	#N/A	rs2474283	C	T	0.096839	-0.533903	0.0273814	1.46403e-82	7213	SeqId_5462_62	rs2474283	C	T	0.359701	-0.134389	0.0336268	6.67856e-05	1871	NO	NO
SeqId_5463_22	#N/A	#N/A	rs2150719	T	C	0.471995	0.161459	0.016551	2.40653e-22	7213	SeqId_5463_22	rs2150719	T	C	0.105826	0.235799	0.0519367	5.98045e-06	1871	NO	NO
SeqId_5463_22	#N/A	#N/A	rs4878043	C	T	0.45418	-0.172148	0.0166133	5.52336e-25	7213	SeqId_5463_22	rs4878043	C	T	0.326296	0.673704	-0.133478	0.000122232	1871	NO	NO
SeqId_5465_32	#N/A	#N/A	rs840873	C	T	0.0416609	-0.300186	0.0416193	6.04621e-13	7213	SeqId_5465_32	rs840873	C	T	0.0833779	-0.234249	0.0584345	6.34427e-05	1871	NO	NO
SeqId_5475_10	#N/A	#N/A	rs2023671	G	T	0.25149	0.316864	0.018671	2.26435e-63	7213	SeqId_5475_10	rs2023671	G	T	0.270711	0.357116	0.0360905	1.54961e-22	1871	NO	NO
SeqId_5475_10	#N/A	#N/A	rs73537082	G	A	0.0318869	0.401808	0.0467524	1.01515e-17	7213	SeqId_5475_10	rs73537082	G	A	0.0785676	0.322451	0.0620352	2.23631e-07	1871	NO	NO
SeqId_5480_49	#N/A	#N/A	rs11654604	A	G	0.140372	-0.411449	0.0234977	2.91281e-67	7213	SeqId_5480_49	rs11654604	A	G	0.107429	-0.355961	0.052962	2.38807e-11	1871	NO	NO
SeqId_5480_49	#N/A	#N/A	rs2107538	T	C	0.178844	-0.643011	0.0204322	1e-200	7213	SeqId_5480_49	rs2107538	T	C	0.444682	-0.656021	0.0292423	6.72234e-99	1871	NO	NO
SeqId_5480_49	rs2107538_T_C	0.264037	rs28914818	T	C	0.051227	-0.454103	0.0377593	5.34287e-33	7213	SeqId_5480_49	rs28914818	T	C	0.230625	-0.429449	0.0373391	1.25699e-29	1871	NO	YES
SeqId_5480_49	rs2107538_T_C	0.564405	rs4251788	G	C	0.101206	-0.668953	0.0264925	7.04147e-135	7213	SeqId_5480_49	rs4251788	G	C	0.222074	-0.628453	0.0366664	2.81634e-61	1871	NO	YES
SeqId_5483_1	#N/A	#N/A	rs10852188	A	G	0.427631	0.248787	0.0166217	6.67883e-50	7213	SeqId_5483_1	rs10852188	A	G	0.379743	0.137421	0.0334647	4.19122e-05	1871	NO	NO
SeqId_5483_1	#N/A	#N/A	rs4299103	C	G	0.440663	0.178636	0.0166609	1.27458e-26	7213	SeqId_5483_1	rs4299103	C	G	0.357563	0.132823	0.0331103	6.27025e-05	1871	NO	NO
SeqId_5487_7	#N/A	#N/A	rs11581248	T	C	0.136975	-1.23909	0.0193604	1e-200	7213	SeqId_5487_7	rs11581248	T	C	0.0216462	-1.3535	0.109118	5.20653e-34	1871	NO	NO
SeqId_5487_7	rs3766370_T_C	0.589082	rs2090756	A	G	0.24137	-0.403496	0.0186555	1.43219e-100	7213	SeqId_5487_7	rs2090756	A	G	0.186264	-0.355097	0.040552	4.41519e-18	1871	NO	YES
SeqId_5487_7	#N/A	#N/A	rs3766370	T	C	0.319007	-0.725263	0.0155497	1e-200	7213	SeqId_5487_7	rs3766370	T	C	0.196152	-0.430532	0.0396317	1.06225e-26	1871	NO	NO
SeqId_5491_12	#N/A	#N/A	rs3312	G	A	0.464162	0.258885	0.0163631	1.88681e-55	7213	SeqId_5491_12	rs3312	G	A	0.382149	0.617851	0.234309	1.65832e-12	1871	NO	NO
SeqId_5509_7	#N/A	#N/A	rs4444903	A	G	0.605643	-0.319605	0.0166254	2.33384e-80	7213	SeqId_5509_7	rs4444903	A	G	0.294228	-0.249898	0.0353789	2.28226e-12	1871	NO	YES
SeqId_5542_22	rs10827207_T_C	0.202699	rs10080	G	A	0.580826	0.356881	0.0163597	3.21503e-102	7213	SeqId_5542_22	rs10080	G	A	0.339391	0.232807	0.0344381	1.83643e-11	1871	NO	YES
SeqId_5542_22	#N/A	#N/A	rs10827207	T	C	0.13337	-0.273461	0.0242316	2.72778e-29	7213	SeqId_5542_22	rs10827207	T	C	0.115446	-0.180418	0.051077	0.000421981	1871	NO	NO
SeqId_5542_22	rs10827207_T_C	0.195886	rs2250706	T	C	0.46132	-0.361692	0.0161362	1.2507e-107	7213	SeqId_5542_22	rs2250706	T	C	0.409674	-0.223355	0.0329276	1.57178e-11	1871	NO	YES
SeqId_5581_28	#N/A	#N/A	rs10093134	G	T	0.414945	-0.59554	0.0154655	1e-200	7213	SeqId_5581_28	rs10093134	G	T	0.181454	0.818546	-0.36366	2.63571e-17	1871	NO	NO
SeqId_5581_28	#N/A	#N/A	rs6586677	A	G	0.282615	-0.676595	0.0166963	1e-200	7213	SeqId_5581_28	rs6586677	A	G	0.439337	-0.206426	0.032977	4.77226e-10	1871	NO	NO
SeqId_5581_28	#N/A	#N/A	rs73573389	A	G	0.0248856	-1.24309	0.0513068	9.71271e-125	7213	SeqId_5581_28	rs73573389	A	G	0.204703	-0.222604	0.0407342	5.25577e-08	1871	NO	NO
SeqId_5581_28	#N/A	#N/A	rs7831510	T	C	0.0769444	-0.556249	0.0304372	5.67344e-73	7213	SeqId_5581_28	rs7831510	T	C	0.312934	-0.147556	0.0351639	2.84113e-05	1871	NO	NO
SeqId_5584_21	#N/A	#N/A	rs115242055	C	T	0.00977402	-0.410092	0.0848946	1.3893e-06	7213	SeqId_5584_21	rs115242055	C	T	0.0561197	-0.285435	0.0713633	6.58795e-05	1871	NO	NO
SeqId_5584_21	#N/A	#N/A	rs12169610	T	C	0.119853	-0.837725	0.0236289	1e-200	7213	SeqId_5584_21	rs12169610	T	C	0.14992	-0.757766	0.0426972	3.00412e-65	1871	NO	NO
SeqId_5584_21	#N/A	#N/A	rs145748903	A	G	0.019548	0.73919	0.0587925	7.06908e-36	7213	SeqId_5584_21	rs145748903	A	G	0.0173704	0.761559	0.122942	7.17522e-10	1871	NO	NO
SeqId_5584_21	#N/A	#N/A	rs2301958	C	G	0.235131	-0.322422	0.0193883	5.73709e-61	7213	SeqId_5584_21	rs2301958	C	G	0.190807	-0.263193	0.0408472	1.48265e-10	1871	NO	NO
SeqId_5584_21	rs145748903_A_G	0.518331	rs4820881	G	A	0.031055	0.902196	0.0465652	1.44916e-81	7213	SeqId_5584_21	rs4820881	G	A	0.0951363	0.426406	0.055502	2.49683e-14	1871	NO	YES
SeqId_5584_21	#N/A	#N/A	rs5994324	T	C	0.0113684	1.18931	0.0777209	4.8229e-52	7213	SeqId_5584_21	rs5994324	T	C	0.0382149	1.08227	0.0825954	1.35618e-37	1871	NO	NO
SeqId_5584_21	#N/A	#N/A	rs74985636	T	C	0.429433	0.49369	0.0159655	2.90539e-197	7213	SeqId_5584_21	rs74985636	T	C	0.150454	0.491812	0.0441915	6.67443e-28	1871	NO	NO
SeqId_5584_21	#N/A	#N/A	rs9609019	A	G	0.0244004	0.811599	0.0533052	1.50788e-51	7213	SeqId_5584_21	rs9609019	A	G	0.29984	0.442426	0.0333379	1.77257e-38	1871	NO	NO
SeqId_5586_66	#N/A	#N/A	rs527871092	C	G	0.0390268	0.336537	0.0430399	6.07328e-15	7213	SeqId_5586_66	rs527871092	C	G	0.284607	0.207255	0.0353487	5.35687e-09	1871	NO	NO
SeqId_5593_11	#N/A	#N/A	rs3106737	C	T	0.20366	0.594429	0.0194122	1.05125e-193	7213	SeqId_5593_11	rs3106737	C	T	0.0753608	0.260887	0.0624747	3.1049e-05	1871	NO	NO
SeqId_5593_11	#N/A	#N/A	rs3792379	A	C	0.496603	0.804203	0.0137082	1e-200	7213	SeqId_5593_11	rs3792379	A	C	0.19829	0.80171	0.867892	6.30075e-123	1871	NO	NO
SeqId_5593_11	#N/A	#N/A	rs3804750	T	C	0.0842923	-0.455735	0.029649	1.7304e-52	7213	SeqId_5593_11	rs3804750	T	C	0.0171032	-0.62814	0.126275	7.14597e-07	1871	NO	NO
SeqId_5593_11	#N/A	#N/A	rs836848	G	T	0.2047	0.830107	0.0180607	1e-200	7213	SeqId_5593_11	rs836848	G	T	0.441475	0.493715	0.0304661	2.28973e-55	1871	NO	NO
SeqId_5601_2	#N/A	#N/A	rs55866012	G	T	0.148551	-0.448899	0.0228955	1.97048e-83	7213	SeqId_5601_2	rs55866012	G	T	0.226617	-0.479417	0.0374186	4.40345e-36	1871	NO	NO
SeqId_5601_2	#N/A	#N/A	rs6512033	A	C	0.191529	0.216628	0.0207148	2.05414e-25	7213	SeqId_5601_2	rs6512033	A	C	0.148049	0.206207	0.0460484	7.9881e-06	1871	NO	NO
SeqId_5601_2	rs6512033_A_C	0.274539	rs8100782	T	C	0.145432	0.174973	0.0232177	5.42931e-14	7213	SeqId_5601_2	rs8100782	T	C	0.108765	-0.199715	0.052432	0.000144022	1871	NO	YES
SeqId_5618_50	#N/A	#N/A	rs57529409	T	C	0.0526133	-0.680664	0.0360439	1.12342e-77	7213	SeqId_5618_50	rs57529409	T	C	0.366649	-0.51834	0.0318573	9.0096e-56	1871	NO	NO
SeqId_5618_50	#N/A	#N/A	rs58981970	A	G	0.118328	0.164029	0.0255454	1.43903e-10	7213	SeqId_5618_50	rs58981970	A	G	0.202298	-0.282919	0.0392495	8.19134e-13	1871	NO	NO
SeqId_5620_13	#N/A	#N/A	rs10060921	G	C	0.307778	0.292861	0.017655	1.12217e-60	7213	SeqId_5620_13	rs10060921	G	C	0.126136	0.190529	0.0494654	0.000121227	1871	NO	NO
SeqId_5620_13	rs72785717_T_C	0.568677	rs17296280	C	A	0.319562	-0.579182	0.0165683	1.83339e-247	7213	SeqId_5620_13	rs17296280	C	A	0.16729	-0.42501	0.0425964	7.05363e-23	1871	NO	YES
SeqId_5620_13	#N/A	#N/A	rs41300805	C	G	0.101899	0.86409	0.0254736	1e-200	7213	SeqId_5620_13	rs41300805	C	G	0.0334046	0.828948	0.0889364	3.14808e-20	1871	NO	NO
SeqId_5620_13	#N/A	#N/A	rs6867062	C	T	0.0541384	-0.381295	0.036668	3.7881e-25	7213	SeqId_5620_13	rs6867062	C	T	0.485836	-0.218248	0.0321748	1.5721e-11	1871	NO	NO
SeqId_5620_13	#N/A	#N/A	rs72785717	T	C	0.29939	-0.525014	0.0172236	4.54309e-192	7213	SeqId_5620_13	rs72785717	T	C	0.0587921	-0.255926	0.0696933	0.000247247	1871	NO	NO
SeqId_5621_64	rs78859932_C_T	0.00108425	rs117184528	T	G	0.0673783	0.534126	0.0326329	3.75507e-59	7213	SeqId_5621_64	rs117184528	T	G	0.0112239	0.988606	0.154274	1.86003e-10	1871	NO	YES
SeqId_5621_64	#N/A	#N/A	rs78859932	C	T	0.0431166	-0.384554	0.0406889	4.43934e-21	7213	SeqId_5621_64	rs78859932	C	T	0.0243185	-0.370638	0.107059	0.000548268	1871	NO	NO
SeqId_5628_21	#N/A	#N/A	rs2016575	T	C	0.166921	0.381549	0.0219792	3.65123e-66	7213	SeqId_5628_21	rs2016575	T	C	0.259487	0.220764	0.0372867	3.80506e-09	1871	NO	NO
SeqId_5630_48	#N/A	#N/A	rs1305878	T	C	0.0926799	0.20208	0.0287729	2.36484e-12	7213	SeqId_5630_48	rs1305878	T	C	0.223677	0.206132	0.0390105	1.41158e-07	1871	NO	NO
SeqId_5630_48	#N/A	#N/A	rs2272111	A	G	0.19652	-0.895737	0.017873	1e-200	7213	SeqId_5630_48	rs2272111	A	G	0.363442	0.636558	-0.78535	5.82415e-145	1871	NO	NO
SeqId_5630_48	#N/A	#N/A	rs2706532	T	C	0.42673	-0.512884	0.0156096	1e-200	7213	SeqId_5630_48	rs2706532	T	C	0.124532	0.875468	-0.724804	1.43864e-53	1871	NO	NO
SeqId_5630_48	#N/A	#N/A	rs62087214	G	A	0.0453348	-0.416028	0.0398292	2.33426e-25	7213	SeqId_5630_48	rs62087214	G	A	0.141903	0.314265	0.0459058	1.02733e-11	1871	NO	NO
SeqId_5631_83	#N/A	#N/A	rs2281819	A	T	0.233953	-0.438456	0.0188692	3.06348e-115	7213	SeqId_5631_83	rs2281819	A	T	0.171299	-0.422283	0.0426607	1.49721e-22	1871	NO	NO
SeqId_5631_83	rs2281819_A_T	0.279289	rs9394169	G	A	0.533343	-0.385498	0.0159969	1.79169e-123	7213	SeqId_5631_83	rs9394169	G	A	0.425174	-0.325197	0.031965	1.06507e-23	1871	NO	YES
SeqId_5632_6	#N/A	#N/A	rs684225	A	C	0.414807	-0.384773	0.0161136	2.36736e-121	7213	SeqId_5632_6	rs684225	A	C	0.219401	-0.228487	0.0389998	5.5008e-09	1871	NO	NO
SeqId_5634_39	#N/A	#N/A	rs76143353	T	C	0.0619021	-1.0655	0.032079	1e-200	7213	SeqId_5634_39	rs76143353	T	C	0.0112239	-1.29867	0.153039	4.29071e-17	1871	NO	NO
SeqId_5637_81	#N/A	#N/A	rs12743478	T	C	0.157355	0.502754	0.0223004	8.14675e-109	7213	SeqId_5637_81	rs12743478	T	C	0.0312667	0.615332	0.0926385	4.03737e-11	1871	NO	YES
SeqId_5638_23	#N/A	#N/A	rs4808666	T	C	0.437335	-0.146271	0.0166944	2.36839e-18	7213	SeqId_5638_23	rs4808666	T	C	0.116515	-0.205808	0.0500941	4.1557e-05	1871	NO	NO
SeqId_5644_60	#N/A	#N/A	rs10149793	C	T	0.334119	-0.494917	0.0165374	1.34608e-185	7213	SeqId_5644_60	rs10149793	C	T	0.381881	-0.471439	0.0321686	4.07347e-46	1871	NO	NO
SeqId_5644_60	rs4470055_A_G	0.0572932	rs17114671	C	T	0.114308	0.198941	0.0260243	2.37026e-14	7213	SeqId_5644_60	rs17114671	C	T	0.109567	0.433255	0.051254	5.62548e-17	1871	NO	YES
SeqId_5644_60	#N/A	#N/A	rs4470055	A	G	0.263344	-0.50737	0.0178112	3.11463e-169	7213	SeqId_5644_60	rs4470055	A	G	0.468733	-0.142246	0.0322604	1.09595e-05	1871	NO	NO
SeqId_5646_20	#N/A	#N/A	rs11156664	T	C	0.449328	-0.408386	0.0160344	4.29295e-137	7213	SeqId_5646_20	rs11156664	T	C	0.489845	-0.267199	0.032747	6.10917e-16	1871	NO	NO
SeqId_5646_20	#N/A	#N/A	rs11623031	G	A	0.410024	0.57404	0.0153776	1e-200	7213	SeqId_5646_20	rs11623031	G	A	0.484768	0.291152	0.0328276	1.68374e-18	1871	NO	NO
SeqId_5646_20	#N/A	#N/A	rs148791991	A	G	0.0944129	-0.354567	0.0282369	8.61614e-36	7213	SeqId_5646_20	rs148791991	A	G	0.0935329	-0.195325	0.0559876	0.000496574	1871	NO	NO
SeqId_5646_20	#N/A	#N/A	rs2319384	C	T	0.286011	0.138007	0.0185334	1.07045e-13	7213	SeqId_5646_20	rs2319384	C	T	0.395778	0.175235	0.0326838	9.27556e-08	1871	NO	NO
SeqId_5646_20	#N/A	#N/A	rs7150888	G	A	0.172952	-0.389757	0.0215664	1.9464e-71	7213	SeqId_5646_20	rs7150888	G	A	0.321219	-0.310337	0.0346445	7.81736e-19	1871	NO	NO
SeqId_5646_20	#N/A	#N/A	rs75897949	T	C	0.217247	0.734496	0.018089	1e-200	7213	SeqId_5646_20	rs75897949	T	C	0.115981	0.990846	0.0453102	1.40676e-94	1871	NO	NO
SeqId_5646_20	rs2319384_C_T	0.456366	rs8003813	C	T	0.516498	-0.210639	0.0164257	3.07633e-37	7213	SeqId_5646_20	rs8003813	C	T	0.424639	-0.285146	0.0322525	2.14325e-18	1871	NO	YES
SeqId_5646_20	#N/A	#N/A	rs986192	A	G	0.2413	1.05523	0.0149015	1e-200	7213	SeqId_5646_20	rs986192	A	G	0.365045	0.470695	0.0325719	5.96081e-45	1871	NO	NO
SeqId_5648_28	#N/A	#N/A	rs12918452	A	G	0.18231	0.944221	0.0186684	1e-200	7213	SeqId_5648_28	rs12918452	A	G	0.386424	0.250948	0.0330201	4.66094e-14	1871	NO	NO
SeqId_5648_28	#N/A	#N/A	rs72802342	A	C	0.0796479	-1.07539	0.0277863	1e-200	7213	SeqId_5648_28	rs72802342	A	C	0.0179049	-1.14561	0.121477	1.16267e-20	1871	NO	NO
SeqId_5648_28	#N/A	#N/A	rs76192532	G	T	0.054485	0.382914	0.0363171	8.37148e-26	7213	SeqId_5648_28	rs76192532	G	T	0.0114912	0.811475	0.142996	1.60595e-08	1871	NO	NO
SeqId_5649_83	#N/A	#N/A	rs2354278	G	C	0.240399	0.590541	0.0181786	1e-200	7213	SeqId_5649_83	rs2354278	G	C	0.0424906	0.50284	0.0798192	3.70809e-10	1871	NO	NO
SeqId_5649_83	#N/A	#N/A	rs4802160	G	C	0.354291	0.711622	0.0150067	1e-200	7213	SeqId_5649_83	rs4802160	G	C	0.203634	0.761837	0.0357845	3.14356e-90	1871	NO	NO
SeqId_5657_28	rs9643300_C_T	0.341947	rs16904931	A	G	0.354499	-0.322378	0.0169092	4.23015e-79	7213	SeqId_5657_28	rs16904931	A	G	0.245323	-0.295058	0.0376644	7.87044e-15	1871	NO	YES
SeqId_5657_28	#N/A	#N/A	rs4736683	A	G	0.0524747	0.519082	0.0369783	3.4945e-44	7213	SeqId_5657_28	rs4736683	A	G	0.0347408	0.324404	0.0883692	0.000248372	1871	NO	NO
SeqId_5657_28	#N/A	#N/A	rs9643300	C	T	0.434147	0.363985	0.0163997	1.25175e-105	7213	SeqId_5657_28	rs9643300	C	T	0.403795	0.123219	0.0334759	0.000239087	1871	NO	NO
SeqId_5658_64	rs1412636_A_G	0.181329	rs12026252	T	G	0.406766	-0.183853	0.0168183	1.33805e-27	7213	SeqId_5658_64	rs12026252	T	G	0.0734901	-0.425088	0.0616074	7.09673e-12	1871	NO	YES
SeqId_5658_64	#N/A	#N/A	rs1412636	A	G	0.153196	-0.58185	0.0219854	2.2203e-147	7213	SeqId_5658_64	rs1412636	A	G	0.0676109	-0.416967	0.0647836	1.55177e-10	1871	NO	NO
SeqId_5658_64	#N/A	#N/A	rs2336596	A	G	0.466727	-0.522112	0.0156178	1e-200	7213	SeqId_5658_64	rs2336596	A	G	0.290486	-0.491578	0.0333245	1.14333e-46	1871	NO	NO
SeqId_5658_64	#N/A	#N/A	rs2990510	G	T	0.318661	-0.253085	0.0176397	4.73468e-46	7213	SeqId_5658_64	rs2990510	G	T	0.158739	-0.316233	0.0434925	5.22285e-13	1871	NO	NO
SeqId_5658_64	#N/A	#N/A	rs5997	T	C	0.0944822	0.564001	0.027801	4.92783e-89	7213	SeqId_5658_64	rs5997	T	C	0.44388	0.55612	0.567232	1.08969e-74	1871	NO	NO
SeqId_5660_51	#N/A	#N/A	rs2536512	G	A	0.337169	-0.335328	0.0171987	1.50253e-82	7213	SeqId_5660_51	rs2536512	G	A	0.194281	0.805719	-0.46736	5.06764e-30	1871	NO	NO
SeqId_5671_1	#N/A	#N/A	rs8057145	A	G	0.192777	-0.618568	0.0199563	3.85524e-198	7213	SeqId_5671_1	rs8057145	A	G	0.035008	-0.642078	0.0850977	7.0115e-14	1871	NO	NO
SeqId_5676_54	#N/A	#N/A	rs6059655	A	G	0.0793706	0.929192	0.0283676	1e-200	7213	SeqId_5676_54	rs6059655	A	G	0.0187066	0.899153	0.119952	1.0104e-13	1871	NO	NO
SeqId_5680_54	#N/A	#N/A	rs6597610	G	A	0.171565	-0.319265	0.0217823	5.91431e-48	7213	SeqId_5680_54	rs6597610	G	A	0.0951363	-0.268937	0.0548045	1.004e-06	1871	NO	NO
SeqId_5688_65	#N/A	#N/A	rs4811612	T	C	0.355608	0.235839	0.0172576	5.40468e-42	7213	SeqId_5688_65	rs4811612	T	C	0.113041	0.282332	0.0513037	4.2455e-08	1871	NO	NO
SeqId_5688_65	rs4811612_T_C	0.582987	rs6069387	A	G	0.29329	0.226467	0.0182284	4.42797e-35	7213	SeqId_5688_65	rs6069387	A	G	0.0825762	0.307029	0.0593008	2.49107e-07	1871	NO	YES
SeqId_5688_65	#N/A	#N/A	rs6098802	G	A	0.305351	-0.205121	0.018011	8.55015e-30	7213	SeqId_5688_65	rs6098802	G	A	0.282202	0.717798	-0.144557	4.61625e-05	1871	NO	NO
SeqId_5688_65	#N/A	#N/A	rs6127432	C	T	0.380286	-0.181126	0.0170243	3.06076e-26	7213	SeqId_5688_65	rs6127432	C	T	0.283004	0.716996	-0.156289	2.06988e-05	1871	NO	NO
SeqId_5688_65	rs6098802_G_A	0.019025	rs7265061	G	A	0.138084	-0.106955	0.0237448	6.76193e-06	7213	SeqId_5688_65	rs7265061	G	A	0.289685	-0.225642	0.0358725	3.94028e-10	1871	NO	YES
SeqId_5698_60	#N/A	#N/A	rs1009382	C	T	0.295162	-0.187718	0.0180568	3.8918e-25	7213	SeqId_5698_60	rs1009382	C	T	0.355959	-0.167259	0.0345609	1.40828e-06	1871	NO	NO
SeqId_5698_60	#N/A	#N/A	rs1150754	T	C	0.144323	-0.38531	0.0233882	6.88028e-60	7213	SeqId_5698_60	rs1150754	T	C	0.0545163	-0.292065	0.07301	6.57157e-05	1871	NO	NO
SeqId_5698_60	rs1150754_T_C	0.243569	rs183369193	T	C	0.0447803	-0.891073	0.0390227	1.73101e-111	7213	SeqId_5698_60	rs183369193	T	C	0.0117584	-0.971757	0.150791	1.47285e-10	1871	NO	YES
SeqId_5698_60	#N/A	#N/A	rs2894232	G	A	0.105088	0.247713	0.0271621	9.60454e-20	7213	SeqId_5698_60	rs2894232	G	A	0.211652	0.17868	0.0398963	7.9673e-06	1871	NO	NO
SeqId_5698_60	#N/A	#N/A	rs9267795	A	C	0.0122695	1.67984	0.0725733	2.1323e-114	7213	SeqId_5698_60	rs9267795	A	C	0.0424906	1.23192	0.0749046	7.20709e-57	1871	NO	NO
SeqId_5701_81	#N/A	#N/A	rs10865936	A	G	0.216484	-0.37011	0.0195855	8.9135e-78	7213	SeqId_5701_81	rs10865936	A	G	0.0670764	-0.386017	0.0639766	1.92704e-09	1871	NO	NO
SeqId_5703_26	#N/A	#N/A	rs57136797	T	A	0.143283	-0.165355	0.023666	3.05926e-12	7213	SeqId_5703_26	rs57136797	T	A	0.153394	-0.149167	0.0445621	0.000831961	1871	NO	NO
SeqId_5722_78	#N/A	#N/A	rs2229437	G	T	0.176487	0.352328	0.0213907	7.26759e-60	7213	SeqId_5722_78	rs2229437	G	T	0.125601	0.333048	0.0486307	1.00903e-11	1871	NO	NO
SeqId_5728_60	#N/A	#N/A	rs4971154	C	T	0.481908	0.442713	0.0157741	1.39516e-164	7213	SeqId_5728_60	rs4971154	C	T	0.113843	0.886157	0.337645	2.58999e-11	1871	NO	NO
SeqId_5728_60	rs4971154_T_C	0.305691	rs721231	G	C	0.244489	0.393903	0.0187829	7.77367e-95	7213	SeqId_5728_60	rs721231	G	C	0.16729	0.291233	0.0420539	5.96375e-12	1871	NO	YES
SeqId_5731_1	#N/A	#N/A	rs11741093	C	T	0.0736171	-1.01423	0.029486	1e-200	7213	SeqId_5731_1	rs11741093	C	T	0.361839	0.638161	-0.905896	9.99991e-207	1871	NO	NO
SeqId_5731_1	#N/A	#N/A	rs6864124	A	C	0.44905	0.40419	0.0159975	4.95603e-135	7213	SeqId_5731_1	rs6864124	A	C	0.327365	0.587396	0.0318936	9.70222e-70	1871	NO	NO
SeqId_5736_1	#N/A	#N/A	rs11759347	A	C	0.231665	0.220742	0.0194056	9.94986e-30	7213	SeqId_5736_1	rs11759347	A	C	0.120524	0.278607	0.0499126	2.72744e-08	1871	NO	NO
[truncated: 695 more rows]
