# Supplementary material for: Proteome-wide Mendelian randomization in global biobank meta-analysis reveals multi-ancestry drug targets for common diseases
Source: Cell Genom. 2022 Oct 12;2(11):100195. doi: 10.1016/j.xgen.2022.100195 (PMC9646482; doi:10.1016/j.xgen.2022.100195)
Supplement: Table S15. European/African-specific pQTLs identified in the shared protein regions, related to STAR Methods [file mmc15.xlsx]

## Sheet: ST15A.EA-specific-pQTLs
Table S15A. European specific pQTLs been identified in the shared protein regions, related to STAR method
SOMAmerID	Conditional independent cis-SNP	UniProtID	VEP_proxy	Effect_allele	Other_allele	Effect_allele_freq	BETA	SE	P	N	F-statistics	N_protein	Tier	Full_summary	Full_sum_gene	PWAS.keep	EA-specific-region	Trans-ancestry
SeqId_10037_98	rs58800302	Q96PQ1	#N/A	G	A	0.270068	0.186959	0.0187125	2.36256e-23	7212	99.795	1	Tier1	SIGLEC12.SeqId_10037_98.txt	SIGLEC12	Keep	NO	NO
SeqId_10088_37	rs474632	P07741	#N/A	T	C	0.335159	-0.109091	0.0176492	6.71258e-10	7212	38.1951	#N/A	Tier1	APRT.SeqId_10088_37.txt	APRT	Keep	NO	NO
SeqId_10088_37	rs12596224	P07741	#N/A	G	A	0.244558	-0.0876685	0.0193123	5.72992e-06	7212	20.6015	#N/A	Tier1	APRT.SeqId_10088_37.txt	APRT	Keep	NO	NO
SeqId_10088_37	rs258341	P07741	#N/A	T	C	0.411618	0.0741555	0.0168584	1.10452e-05	7212	19.3434	1	Tier1	APRT.SeqId_10088_37.txt	APRT	Keep	NO	NO
SeqId_10391_1	rs72649573	Q9Y5C1	missense	T	C	0.0112297	0.738055	0.0789706	1.19094e-20	7212	87.3225	1	Tier1	ANGPTL3.SeqId_10391_1.txt	ANGPTL3	Keep	NO	NO
SeqId_10419_1	rs2085765	Q6ZMJ2	#N/A	A	G	0.116248	0.176675	0.0255669	5.24954e-12	7212	47.739	2	Tier1	SCARA5.SeqId_10419_1.txt	SCARA5	Keep	NO	NO
SeqId_10440_26	rs11607969	Q9H6B4	#N/A	C	G	0.138708	-0.164822	0.0240153	7.29273e-12	7212	47.0906	#N/A	Tier1	CLMP.SeqId_10440_26.txt	CLMP	Keep	NO	NO
SeqId_10440_26	rs11218982	Q9H6B4	#N/A	T	A	0.33093	0.102887	0.0175381	4.64827e-09	7212	34.4061	#N/A	Tier1	CLMP.SeqId_10440_26.txt	CLMP	Keep	NO	NO
SeqId_10442_1	rs4252557	Q8WZ59	#N/A	G	C	0.419936	0.515094	0.0157679	1e-200	7212	1066.85	1	Tier1	TMEM190.SeqId_10442_1.txt	TMEM190	Keep	NO	NO
SeqId_10442_1	rs117811347	Q8WZ59	#N/A	C	G	0.0567725	0.554289	0.0346946	1.7307e-56	7212	255.169	1	Tier1	TMEM190.SeqId_10442_1.txt	TMEM190	Keep	NO	NO
SeqId_10442_1	rs138536217	Q8WZ59	#N/A	T	C	0.011715	0.620886	0.0760956	3.94423e-16	7212	66.5555	1	Tier1	TMEM190.SeqId_10442_1.txt	TMEM190	Keep	NO	NO
SeqId_10451_11	rs739320	Q02818	missense	T	C	0.395536	-0.0701874	0.016764	2.86276e-05	7212	17.5244	14	Tier3	NUCB1.SeqId_10451_11.txt	NUCB1	Keep	NO	NO
SeqId_10558_26	rs1028730	Q9HC56	#N/A	C	T	0.32587	0.161161	0.0175739	6.04004e-20	7212	84.0743	#N/A	Tier1	PCDH9.SeqId_10558_26.txt	PCDH9	Keep	NO	NO
SeqId_10558_26	rs17416460	Q9HC56	#N/A	A	T	0.148551	0.144334	0.02332	6.3756e-10	7212	38.2966	#N/A	Tier1	PCDH9.SeqId_10558_26.txt	PCDH9	Keep	NO	NO
SeqId_10558_26	rs9599127	Q9HC56	#N/A	G	C	0.452308	-0.101691	0.0166516	1.0682e-09	7212	37.2849	#N/A	Tier1	PCDH9.SeqId_10558_26.txt	PCDH9	Keep	NO	NO
SeqId_10558_26	rs7336017	Q9HC56	#N/A	C	T	0.33398	0.104611	0.0175873	2.83945e-09	7212	35.3701	#N/A	Tier1	PCDH9.SeqId_10558_26.txt	PCDH9	Keep	NO	NO
SeqId_10561_5	rs55991125	Q96LB9	missense	T	C	0.0534452	-0.357338	0.036647	2.51295e-22	7212	95.052	1	Tier1	PGLYRP3.SeqId_10561_5.txt	PGLYRP3	Keep	NO	NO
SeqId_10561_5	rs3014863	Q96LB9	#N/A	A	G	0.0893526	0.187555	0.0290128	1.08206e-10	7212	41.779	1	Tier1	PGLYRP3.SeqId_10561_5.txt	PGLYRP3	Keep	NO	NO
SeqId_10561_5	rs141738509	Q96LB9	#N/A	C	A	0.0171912	-0.28478	0.0629569	6.18262e-06	7212	20.4556	#N/A	Tier1	PGLYRP3.SeqId_10561_5.txt	PGLYRP3	Keep	NO	NO
SeqId_10565_19	rs62282371	O94933	#N/A	G	T	0.121517	-0.582705	0.0244076	2.64095e-121	7212	569.806	1	Tier1	SLITRK3.SeqId_10565_19.txt	SLITRK3	Keep	NO	NO
SeqId_10565_19	rs3729576	O94933	#N/A	C	A	0.43789	-0.238692	0.0165796	2.37337e-46	7212	207.208	1	Tier1	SLITRK3.SeqId_10565_19.txt	SLITRK3	Keep	NO	NO
SeqId_10565_19	rs114097740	O94933	#N/A	G	C	0.0158741	0.466614	0.0669165	3.37583e-12	7212	48.6103	#N/A	Tier1	SLITRK3.SeqId_10565_19.txt	SLITRK3	Keep	NO	NO
SeqId_10565_19	rs114438312	O94933	#N/A	C	T	0.0204492	0.360708	0.0588688	9.40702e-10	7212	37.5336	1	Tier1	SLITRK3.SeqId_10565_19.txt	SLITRK3	Keep	NO	NO
SeqId_10565_19	rs74701678	O94933	#N/A	C	A	0.0146957	0.423038	0.0695188	1.22278e-09	7212	37.0198	1	Tier1	SLITRK3.SeqId_10565_19.txt	SLITRK3	Keep	NO	NO
SeqId_10565_19	rs114115200	O94933	missense	T	G	0.204007	0.0818794	0.0205044	6.582e-05	7212	15.9417	32	Tier3	SLITRK3.SeqId_10565_19.txt	SLITRK3	Keep	NO	NO
SeqId_10603_1	rs78169960	P15516	missense	G	A	0.0127547	-0.679011	0.0742338	7.49599e-20	7212	83.643	#N/A	Tier1	HTN3.SeqId_10603_1.txt	HTN3	Keep	NO	NO
SeqId_10612_18	rs56235745	O60568	#N/A	G	A	0.404131	-0.0709275	0.0168214	2.51155e-05	7212	17.774	#N/A	Tier1	PLOD3.SeqId_10612_18.txt	PLOD3	Keep	NO	NO
SeqId_10612_18	rs142914789	O60568	#N/A	T	C	0.014557	-0.237068	0.0692851	0.000625935	7212	11.7043	#N/A	Tier1	PLOD3.SeqId_10612_18.txt	PLOD3	Keep	NO	NO
SeqId_10620_21	rs75650977	P08118	#N/A	A	G	0.380632	0.214587	0.0168505	9.41298e-37	7212	162.129	#N/A	Tier1	MSMB.SeqId_10620_21.txt	MSMB	Keep	NO	NO
SeqId_10620_21	rs146938176	P08118	#N/A	C	G	0.0252322	-0.669275	0.0528846	2.53742e-36	7212	160.114	#N/A	Tier1	MSMB.SeqId_10620_21.txt	MSMB	Keep	NO	NO
SeqId_10620_21	rs187116373	P08118	#N/A	G	A	0.0200333	-0.705966	0.0577708	5.25708e-34	7212	149.29	#N/A	Tier1	MSMB.SeqId_10620_21.txt	MSMB	Keep	NO	NO
SeqId_10620_21	rs10994470	P08118	#N/A	T	C	0.0302925	0.490574	0.0478367	1.65169e-24	7212	105.14	3	Tier1	MSMB.SeqId_10620_21.txt	MSMB	Keep	NO	NO
SeqId_10620_21	rs2258967	P08118	#N/A	T	G	0.0198946	0.531897	0.0596803	6.23692e-19	7212	79.4095	#N/A	Tier1	MSMB.SeqId_10620_21.txt	MSMB	Keep	NO	NO
SeqId_10620_21	rs61855838	P08118	#N/A	A	C	0.0331346	-0.376892	0.0462854	4.51573e-16	7212	66.2865	#N/A	Tier1	MSMB.SeqId_10620_21.txt	MSMB	Keep	NO	NO
SeqId_10620_21	rs2999415	P08118	#N/A	C	G	0.0656454	-0.256003	0.0333642	1.90135e-14	7212	58.8584	1	Tier1	MSMB.SeqId_10620_21.txt	MSMB	Keep	NO	NO
SeqId_10620_21	rs75735517	P08118	#N/A	G	A	0.0746569	-0.23821	0.0312994	3.07305e-14	7212	57.9065	1	Tier2	MSMB.SeqId_10620_21.txt	MSMB	Keep	NO	NO
SeqId_10620_21	rs113105992	P08118	#N/A	T	C	0.0447803	0.281293	0.0397532	1.6237e-12	7212	50.0557	#N/A	Tier1	MSMB.SeqId_10620_21.txt	MSMB	Keep	NO	NO
SeqId_10620_21	rs79679439	P08118	#N/A	T	C	0.0196174	-0.413878	0.0599933	5.69225e-12	7212	47.5794	1	Tier1	MSMB.SeqId_10620_21.txt	MSMB	Keep	NO	NO
SeqId_10620_21	rs6593485	P08118	#N/A	T	C	0.284625	-0.1155	0.0186628	6.39434e-10	7212	38.2904	1	Tier1	MSMB.SeqId_10620_21.txt	MSMB	Keep	NO	NO
SeqId_10620_21	rs181348521	P08118	#N/A	G	T	0.0159434	0.270384	0.0669247	5.39783e-05	7212	16.3181	#N/A	Tier1	MSMB.SeqId_10620_21.txt	MSMB	Keep	NO	NO
SeqId_10620_21	rs117492445	P08118	#N/A	C	T	0.0224594	0.206433	0.055885	0.000222477	7212	13.641	2	Tier1	MSMB.SeqId_10620_21.txt	MSMB	Keep	NO	NO
SeqId_10620_21	rs181085835	P08118	#N/A	A	C	0.0128934	0.255094	0.0742105	0.000590571	7212	11.8127	#N/A	Tier1	MSMB.SeqId_10620_21.txt	MSMB	Keep	NO	NO
SeqId_10666_7	rs4984818	Q9UJJ9	#N/A	C	T	0.109802	0.685148	0.0253324	1.57277e-153	7212	731.3	2	Tier2	GNPTG.SeqId_10666_7.txt	GNPTG	Keep	NO	NO
SeqId_10666_7	rs116345826	Q9UJJ9	#N/A	A	G	0.107791	0.182901	0.0267512	8.74128e-12	7212	46.7332	#N/A	Tier1	GNPTG.SeqId_10666_7.txt	GNPTG	Keep	NO	NO
SeqId_10672_75	rs56040298	P07988	#N/A	T	A	0.0280743	0.491049	0.0500184	1.31297e-22	7212	96.354	1	Tier1	SFTPB.SeqId_10672_75.txt	SFTPB	Keep	NO	NO
SeqId_10672_75	rs4832183	P07988	#N/A	G	A	0.415223	-0.11559	0.016894	8.44695e-12	7212	46.801	#N/A	Tier1	SFTPB.SeqId_10672_75.txt	SFTPB	Keep	NO	NO
SeqId_10714_7	rs3730025	P12821	missense	G	A	0.0146957	-1.48883	0.0667657	1.40753e-106	7212	497.122	#N/A	Tier1	ACE.SeqId_10714_7.txt	ACE	Keep	NO	NO
SeqId_10737_96	rs67554866	P30740	#N/A	A	G	0.229308	0.177103	0.0197398	3.66303e-19	7212	80.4722	#N/A	Tier1	SERPINB1.SeqId_10737_96.txt	SERPINB1	Keep	NO	NO
SeqId_10737_96	rs72846633	P30740	#N/A	C	G	0.0155968	0.465119	0.0668798	3.84697e-12	7212	48.3524	#N/A	Tier1	SERPINB1.SeqId_10737_96.txt	SERPINB1	Keep	NO	NO
SeqId_10754_113	rs13070279	Q9HC23	#N/A	A	G	0.112297	0.809571	0.02454	1e-200	7212	1088.03	#N/A	Tier1	PROK2.SeqId_10754_113.txt	PROK2	Keep	NO	NO
SeqId_10781_19	rs1010046	Q6UXB4	#N/A	T	C	0.0797865	0.554178	0.0298691	4.19055e-75	7212	344.139	1	Tier1	CLEC4G.SeqId_10781_19.txt	CLEC4G	Keep	NO	NO
SeqId_10781_19	rs61217964	Q6UXB4	#N/A	T	C	0.418827	0.147765	0.0169151	2.97574e-18	7212	76.291	1	Tier1	CLEC4G.SeqId_10781_19.txt	CLEC4G	Keep	NO	NO
SeqId_10800_15	rs12797153	P50454	#N/A	T	C	0.232913	0.150072	0.0195319	1.75378e-14	7212	59.0187	#N/A	Tier1	SERPINH1.SeqId_10800_15.txt	SERPINH1	Keep	NO	NO
SeqId_10800_15	rs588491	P50454	#N/A	A	T	0.407597	-0.09709	0.0168349	8.39416e-09	7212	33.2512	#N/A	Tier1	SERPINH1.SeqId_10800_15.txt	SERPINH1	Keep	NO	NO
SeqId_10800_15	rs118132858	P50454	#N/A	A	G	0.0157355	0.310485	0.066425	3.00448e-06	7212	21.8423	#N/A	Tier1	SERPINH1.SeqId_10800_15.txt	SERPINH1	Keep	NO	NO
SeqId_10816_150	rs4308665	Q9UKJ1	#N/A	C	G	0.272286	-0.313582	0.0178918	2.20628e-67	7212	307.096	#N/A	Tier1	PILRA.SeqId_10816_150.txt	PILRA	Keep	NO	NO
SeqId_10818_36	rs11601088	P17405	#N/A	T	C	0.135311	-0.203498	0.0241889	4.77719e-17	7212	70.7567	#N/A	Tier1	SMPD1.SeqId_10818_36.txt	SMPD1	Keep	NO	NO
SeqId_10832_24	rs146604888	Q9UBX8	#N/A	A	C	0.0103286	0.900179	0.0820828	9.14603e-28	7212	120.236	1	Tier2	B4GALT6.SeqId_10832_24.txt	B4GALT6	Keep	NO	NO
SeqId_10832_24	rs1667288	Q9UBX8	#N/A	T	G	0.337724	0.153417	0.0176112	3.68029e-18	7212	75.8663	#N/A	Tier1	B4GALT6.SeqId_10832_24.txt	B4GALT6	Keep	NO	NO
SeqId_10832_24	rs9949056	Q9UBX8	#N/A	T	A	0.0523361	0.310684	0.0373962	1.15328e-16	7212	69.0021	#N/A	Tier1	B4GALT6.SeqId_10832_24.txt	B4GALT6	Keep	NO	NO
SeqId_10832_24	rs17661341	Q9UBX8	#N/A	G	T	0.0890753	-0.113198	0.0296845	0.000138221	7212	14.5378	#N/A	Tier1	B4GALT6.SeqId_10832_24.txt	B4GALT6	Keep	NO	NO
SeqId_10903_50	rs55707366	Q9UNK0	#N/A	A	G	0.221891	0.0753676	0.0199421	0.000158529	7212	14.2793	#N/A	Tier1	STX8.SeqId_10903_50.txt	STX8	Keep	NO	NO
SeqId_10907_116	rs7118465	Q9P121	#N/A	C	T	0.318037	0.19371	0.017611	6.40481e-28	7212	120.953	#N/A	Tier1	NTM.SeqId_10907_116.txt	NTM	Keep	NO	NO
SeqId_10907_116	rs61746413	Q9P121	missense	A	G	0.0186469	0.341579	0.0617578	3.2968e-08	7212	30.5829	#N/A	Tier1	NTM.SeqId_10907_116.txt	NTM	Keep	NO	NO
SeqId_10907_116	rs11825728	Q9P121	#N/A	T	G	0.0153196	0.364817	0.0675417	6.82505e-08	7212	29.1666	#N/A	Tier1	NTM.SeqId_10907_116.txt	NTM	Keep	NO	NO
SeqId_10907_116	rs1320657	Q9P121	#N/A	G	A	0.0257175	0.228091	0.0524846	1.40633e-05	7212	18.8813	#N/A	Tier1	NTM.SeqId_10907_116.txt	NTM	Keep	NO	NO
SeqId_10916_44	rs13414891	Q13018	#N/A	C	T	0.434424	0.490203	0.0156709	1e-200	7212	978.236	1	Tier2	PLA2R1.SeqId_10916_44.txt	PLA2R1	Keep	NO	NO
SeqId_10916_44	rs33985939	Q13018	missense	T	C	0.0869264	-0.478947	0.0290425	5.2739e-60	7212	271.886	1	Tier1	PLA2R1.SeqId_10916_44.txt	PLA2R1	Keep	NO	NO
SeqId_10916_44	rs4426485	Q13018	#N/A	A	T	0.11916	-0.214498	0.0256961	8.28246e-17	7212	69.6613	1	Tier1	PLA2R1.SeqId_10916_44.txt	PLA2R1	Keep	NO	NO
SeqId_10916_44	rs111964402	Q13018	#N/A	C	T	0.0402052	-0.326053	0.0423273	1.50502e-14	7212	59.3219	1	Tier1	PLA2R1.SeqId_10916_44.txt	PLA2R1	Keep	NO	NO
SeqId_10916_44	rs77928410	Q13018	#N/A	A	G	0.0456121	-0.1332	0.0399293	0.000854577	7212	11.1251	#N/A	Tier1	PLA2R1.SeqId_10916_44.txt	PLA2R1	Keep	NO	NO
SeqId_10924_258	rs183282334	Q8WUJ1	missense	A	G	0.0151809	-1.30711	0.0665302	9.25177e-84	7212	385.892	#N/A	Tier1	CYB5D2.SeqId_10924_258.txt	CYB5D2	Keep	NO	NO
SeqId_10924_258	rs17176322	Q8WUJ1	missense	G	A	0.390129	0.248278	0.0167817	8.21004e-49	7212	218.819	#N/A	Tier1	CYB5D2.SeqId_10924_258.txt	CYB5D2	Keep	NO	NO
SeqId_10924_258	rs201331205	Q8WUJ1	#N/A	C	A	0.0436018	0.518433	0.0404205	2.98856e-37	7212	164.46	#N/A	Tier1	CYB5D2.SeqId_10924_258.txt	CYB5D2	Keep	NO	NO
SeqId_10940_25	rs11640587	Q86TD4	#N/A	C	G	0.377651	0.183196	0.0169867	6.52184e-27	7212	116.277	#N/A	Tier1	SRL.SeqId_10940_25.txt	SRL	Keep	NO	NO
SeqId_10974_20	rs11957411	P58062	#N/A	G	T	0.00984334	-0.958202	0.0839833	6.76358e-30	7212	130.139	#N/A	Tier1	SPINK7.SeqId_10974_20.txt	SPINK7	Keep	NO	NO
SeqId_10974_20	rs78467440	P58062	#N/A	A	G	0.0174685	-0.53716	0.062763	1.38181e-17	7212	73.2284	#N/A	Tier1	SPINK7.SeqId_10974_20.txt	SPINK7	Keep	NO	NO
SeqId_10977_55	rs942413	Q8WVF2	#N/A	C	T	0.404547	0.143751	0.0171078	5.20677e-17	7212	70.5851	1	Tier1	UCMA.SeqId_10977_55.txt	UCMA	Keep	NO	NO
SeqId_10977_55	rs559314577	Q8WVF2	#N/A	T	C	0.014973	0.558063	0.0681021	2.953e-16	7212	67.1313	#N/A	Tier1	UCMA.SeqId_10977_55.txt	UCMA	Keep	NO	NO
SeqId_10977_55	rs138834887	Q8WVF2	#N/A	A	C	0.0122695	0.557814	0.0753648	1.49884e-13	7212	54.7673	#N/A	Tier1	UCMA.SeqId_10977_55.txt	UCMA	Keep	NO	NO
SeqId_10977_55	rs11258278	Q8WVF2	#N/A	C	T	0.0296687	-0.155305	0.0488313	0.00147674	7212	10.1124	1	Tier1	UCMA.SeqId_10977_55.txt	UCMA	Keep	NO	NO
SeqId_11098_1	rs74925444	O00764	#N/A	A	G	0.0109524	-0.823309	0.0798374	9.20652e-25	7212	106.315	#N/A	Tier1	PDXK.SeqId_11098_1.txt	PDXK	Keep	NO	NO
SeqId_11098_1	rs4818843	O00764	#N/A	C	T	0.4338	0.117967	0.0167068	1.80703e-12	7212	49.8441	2	Tier1	PDXK.SeqId_11098_1.txt	PDXK	Keep	NO	NO
SeqId_11102_22	rs114711020	Q9BYZ8	#N/A	G	T	0.0119229	0.353609	0.0770456	4.51604e-06	7212	21.0586	6	Tier3	REG4.SeqId_11102_22.txt	REG4	Keep	NO	NO
SeqId_11103_24	rs11765813	P04792	#N/A	T	C	0.0548316	-0.43133	0.0359505	7.47814e-33	7212	143.909	#N/A	Tier1	HSPB1.SeqId_11103_24.txt	HSPB1	Keep	NO	NO
SeqId_11103_24	rs182175154	P04792	#N/A	A	T	0.0186469	0.346665	0.0615175	1.81436e-08	7212	31.747	#N/A	Tier1	HSPB1.SeqId_11103_24.txt	HSPB1	Keep	NO	NO
SeqId_11104_13	rs3766547	P36222	#N/A	G	C	0.352974	0.254654	0.0170868	1.69725e-49	7212	222.054	2	Tier1	CHI3L1.SeqId_11104_13.txt	CHI3L1	Keep	NO	NO
SeqId_11104_13	rs2364571	P36222	#N/A	G	C	0.312699	0.212327	0.0177297	9.71981e-33	7212	143.38	3	Tier1	CHI3L1.SeqId_11104_13.txt	CHI3L1	Keep	NO	NO
SeqId_11104_13	rs1556986	P36222	#N/A	G	A	0.115902	0.115563	0.0260193	9.06848e-06	7212	19.7209	1	Tier1	CHI3L1.SeqId_11104_13.txt	CHI3L1	Keep	NO	NO
SeqId_11109_56	rs61751937	Q4LDE5	#N/A	C	G	0.0300846	1.04957	0.0470797	1.59356e-106	7212	496.861	5	Tier1	SVEP1.SeqId_11109_56.txt	SVEP1	Keep	NO	NO
SeqId_11109_56	rs7861369	Q4LDE5	missense	T	C	0.037987	0.617013	0.0429673	3.97053e-46	7212	206.154	18	Tier3	SVEP1.SeqId_11109_56.txt	SVEP1	Keep	NO	NO
SeqId_11109_56	rs76665138	Q4LDE5	missense	A	G	0.211978	-0.260928	0.0200663	3.14689e-38	7212	169.039	1	Tier1	SVEP1.SeqId_11109_56.txt	SVEP1	Keep	NO	NO
SeqId_11109_56	rs79906197	Q4LDE5	missense	C	T	0.0419382	-0.336473	0.041387	5.01623e-16	7212	66.0773	2	Tier1	SVEP1.SeqId_11109_56.txt	SVEP1	Keep	NO	NO
SeqId_11109_56	rs146258158	Q4LDE5	missense	C	G	0.0102593	-0.53985	0.082794	7.48532e-11	7212	42.5038	#N/A	Tier1	SVEP1.SeqId_11109_56.txt	SVEP1	Keep	NO	NO
SeqId_11109_56	rs12237760	Q4LDE5	#N/A	C	T	0.170872	0.121134	0.0221737	4.83881e-08	7212	29.8356	#N/A	Tier1	SVEP1.SeqId_11109_56.txt	SVEP1	Keep	NO	NO
SeqId_11109_56	rs142604909	Q4LDE5	#N/A	C	T	0.0235686	0.20733	0.05449	0.000143019	7212	14.4734	1	Tier1	SVEP1.SeqId_11109_56.txt	SVEP1	Keep	NO	NO
SeqId_11117_2	rs111678638	Q8TB22	#N/A	A	G	0.116872	-0.665483	0.0247976	2.68531e-151	7212	720.003	1	Tier2	SPATA20.SeqId_11117_2.txt	SPATA20	Keep	NO	NO
SeqId_11142_11	rs143652799	O95841	#N/A	A	G	0.0192014	0.909974	0.0583118	5.08685e-54	7212	243.458	1	Tier1	ANGPTL1.SeqId_11142_11.txt	ANGPTL1	Keep	NO	NO
SeqId_11142_11	rs35810656	O95841	#N/A	G	A	0.34521	0.142563	0.0172603	1.72361e-16	7212	68.2019	#N/A	Tier1	ANGPTL1.SeqId_11142_11.txt	ANGPTL1	Keep	NO	NO
SeqId_11142_11	rs74959086	O95841	#N/A	G	A	0.0594759	0.230149	0.0351566	6.2986e-11	7212	42.8434	#N/A	Tier1	ANGPTL1.SeqId_11142_11.txt	ANGPTL1	Keep	NO	NO
SeqId_11142_11	rs72707229	O95841	#N/A	A	C	0.0939969	-0.12993	0.0287119	6.1273e-06	7212	20.4727	2	Tier1	ANGPTL1.SeqId_11142_11.txt	ANGPTL1	Keep	NO	NO
SeqId_11145_72	rs12274850	Q6ZVL6	#N/A	A	G	0.0596839	0.198492	0.0348307	1.25438e-08	7212	32.4669	#N/A	Tier1	KIAA1549L.SeqId_11145_72.txt	KIAA1549L	Keep	NO	NO
SeqId_11152_46	rs112237160	Q9UKR3	#N/A	T	C	0.0433246	-0.525381	0.0400432	7.00221e-39	7212	172.096	1	Tier1	KLK13.SeqId_11152_46.txt	KLK13	Keep	NO	NO
SeqId_11152_46	rs11084054	Q9UKR3	#N/A	C	A	0.209968	-0.118657	0.0205808	8.48321e-09	7212	33.2309	1	Tier1	KLK13.SeqId_11152_46.txt	KLK13	Keep	NO	NO
SeqId_11178_21	rs61751937	Q4LDE5	#N/A	C	G	0.0300846	1.1194	0.0468561	1.84019e-121	7212	570.582	5	Tier1	SVEP1.SeqId_11178_21.txt	SVEP1	Keep	NO	NO
SeqId_11178_21	rs10817032	Q4LDE5	#N/A	C	T	0.236656	-0.282638	0.0195006	6.03474e-47	7212	210.012	2	Tier1	SVEP1.SeqId_11178_21.txt	SVEP1	Keep	NO	NO
SeqId_11178_21	rs7861369	Q4LDE5	missense	T	C	0.037987	0.53513	0.0431193	5.21405e-35	7212	153.977	18	Tier3	SVEP1.SeqId_11178_21.txt	SVEP1	Keep	NO	NO
SeqId_11178_21	rs76665138	Q4LDE5	missense	A	G	0.211978	-0.233922	0.0201124	5.43168e-31	7212	135.236	1	Tier1	SVEP1.SeqId_11178_21.txt	SVEP1	Keep	NO	NO
SeqId_11187_11	rs4325389	Q5QGZ9	#N/A	T	C	0.445168	0.621126	0.0150802	1e-200	7212	1696	1	Tier2	CLEC12A.SeqId_11187_11.txt	CLEC12A	Keep	NO	NO
SeqId_11187_11	rs139503848	Q5QGZ9	#N/A	C	T	0.0311244	0.67518	0.0473811	1.84966e-45	7212	203.006	1	Tier1	CLEC12A.SeqId_11187_11.txt	CLEC12A	Keep	NO	NO
SeqId_11192_168	rs9425884	Q9GZM7	#N/A	C	T	0.463746	-0.100405	0.0165402	1.34067e-09	7212	36.8391	#N/A	Tier1	TINAGL1.SeqId_11192_168.txt	TINAGL1	Keep	NO	NO
SeqId_11192_168	rs79815286	Q9GZM7	#N/A	T	G	0.0160128	-0.303103	0.0664672	5.19526e-06	7212	20.7896	#N/A	Tier1	TINAGL1.SeqId_11192_168.txt	TINAGL1	Keep	NO	NO
SeqId_11196_31	rs3863910	P12111	#N/A	T	C	0.301054	0.12222	0.0182516	2.29726e-11	7212	44.8293	#N/A	Tier1	COL6A3.SeqId_11196_31.txt	COL6A3	Keep	NO	NO
SeqId_11196_31	rs2645774	P12111	#N/A	A	C	0.22196	0.131138	0.019846	4.17893e-11	7212	43.6506	#N/A	Tier1	COL6A3.SeqId_11196_31.txt	COL6A3	Keep	NO	NO
SeqId_11196_31	rs10193088	P12111	#N/A	G	A	0.0763899	-0.154848	0.0311041	6.56094e-07	7212	24.7774	#N/A	Tier1	COL6A3.SeqId_11196_31.txt	COL6A3	Keep	NO	NO
SeqId_11208_15	rs887855	Q9UK23	#N/A	C	G	0.0255788	-0.82032	0.0517908	1.43508e-55	7212	250.808	1	Tier1	NAGPA.SeqId_11208_15.txt	NAGPA	Keep	NO	NO
SeqId_11208_15	rs140074468	Q9UK23	#N/A	T	C	0.123042	-0.3334	0.025104	8.76045e-40	7212	176.329	1	Tier1	NAGPA.SeqId_11208_15.txt	NAGPA	Keep	NO	NO
SeqId_11208_15	rs62036178	Q9UK23	#N/A	T	C	0.0185082	0.6164	0.0612065	1.06605e-23	7212	101.393	#N/A	Tier1	NAGPA.SeqId_11208_15.txt	NAGPA	Keep	NO	NO
SeqId_11208_15	rs72773709	Q9UK23	#N/A	T	A	0.0224594	-0.435516	0.0555272	5.02179e-15	7212	61.5002	#N/A	Tier1	NAGPA.SeqId_11208_15.txt	NAGPA	Keep	NO	NO
SeqId_11208_15	rs2908671	Q9UK23	#N/A	G	C	0.144323	0.171081	0.023316	2.41404e-13	7212	53.8239	#N/A	Tier1	NAGPA.SeqId_11208_15.txt	NAGPA	Keep	NO	NO
SeqId_11208_15	rs11645285	Q9UK23	#N/A	G	C	0.109317	-0.137999	0.0268425	2.80355e-07	7212	26.4232	#N/A	Tier1	NAGPA.SeqId_11208_15.txt	NAGPA	Keep	NO	NO
SeqId_11208_15	rs15951	Q9UK23	#N/A	G	A	0.470401	0.0747488	0.0167292	8.00949e-06	7212	19.9589	#N/A	Tier1	NAGPA.SeqId_11208_15.txt	NAGPA	Keep	NO	NO
SeqId_11211_7	rs6429293	Q15813	#N/A	C	T	0.218772	-0.351532	0.0196649	5.7625e-70	7212	319.467	#N/A	Tier1	TBCE.SeqId_11211_7.txt	TBCE	Keep	NO	NO
SeqId_11212_7	rs111331197	Q8NBS9	missense	T	C	0.00928878	1.44728	0.0848309	5.17927e-64	7212	290.989	1	Tier1	TXNDC5.SeqId_11212_7.txt	TXNDC5	Keep	NO	NO
SeqId_11212_7	rs56240601	Q8NBS9	#N/A	G	C	0.0912242	-0.332993	0.0286679	6.46705e-31	7212	134.883	1	Tier1	TXNDC5.SeqId_11212_7.txt	TXNDC5	Keep	NO	NO
SeqId_11212_7	rs11760050	Q8NBS9	#N/A	T	C	0.213573	-0.177907	0.0201272	1.19668e-18	7212	78.1086	#N/A	Tier1	TXNDC5.SeqId_11212_7.txt	TXNDC5	Keep	NO	NO
SeqId_11212_7	rs6933741	Q8NBS9	#N/A	A	G	0.186885	-0.11839	0.0213071	2.85279e-08	7212	30.8646	#N/A	Tier1	TXNDC5.SeqId_11212_7.txt	TXNDC5	Keep	NO	NO
SeqId_11219_95	rs10881994	Q8TAT2	missense	T	C	0.069042	-0.234954	0.0325183	5.51352e-13	7212	52.1903	1	Tier1	FGFBP3.SeqId_11219_95.txt	FGFBP3	Keep	NO	NO
SeqId_11219_95	rs7900991	Q8TAT2	#N/A	G	A	0.47047	0.0682808	0.0166278	4.06252e-05	7212	16.858	#N/A	Tier1	FGFBP3.SeqId_11219_95.txt	FGFBP3	Keep	NO	NO
SeqId_11237_49	rs77227535	Q15113	#N/A	T	C	0.0112297	-0.656301	0.0790706	1.22987e-16	7212	68.8741	1	Tier1	PCOLCE.SeqId_11237_49.txt	PCOLCE	Keep	NO	NO
SeqId_11257_1	rs146963227	P09417	#N/A	A	G	0.0106059	-0.782801	0.0806332	3.80083e-22	7212	94.2225	3	Tier1	QDPR.SeqId_11257_1.txt	QDPR	Keep	NO	NO
SeqId_11257_1	rs74568346	P09417	#N/A	G	C	0.0481076	-0.219381	0.0385607	1.32619e-08	7212	32.3585	#N/A	Tier1	QDPR.SeqId_11257_1.txt	QDPR	Keep	NO	NO
SeqId_11257_1	rs113776005	P09417	#N/A	A	G	0.281228	-0.104745	0.0185209	1.61323e-08	7212	31.9758	#N/A	Tier1	QDPR.SeqId_11257_1.txt	QDPR	Keep	NO	NO
SeqId_11266_8	rs8179151	Q14242	missense	A	G	0.174823	-0.305502	0.0219509	1.8035e-43	7212	193.644	1	Tier2	SELPLG.SeqId_11266_8.txt	SELPLG	Keep	NO	NO
SeqId_11266_8	rs765267	Q14242	#N/A	A	G	0.478234	-0.185739	0.0165744	6.56637e-29	7212	125.548	#N/A	Tier1	SELPLG.SeqId_11266_8.txt	SELPLG	Keep	NO	NO
SeqId_11266_8	rs11612673	Q14242	#N/A	C	T	0.447664	-0.121237	0.0167668	5.29671e-13	7212	52.2696	1	Tier1	SELPLG.SeqId_11266_8.txt	SELPLG	Keep	NO	NO
SeqId_11278_4	rs144092339	P13942	#N/A	T	C	0.0346596	0.971452	0.0439162	5.83298e-105	7212	489.185	2	Tier2	COL11A2.SeqId_11278_4.txt	COL11A2	Keep	NO	NO
SeqId_11278_4	rs9469379	P13942	#N/A	T	C	0.0375711	0.843381	0.0425625	3.93834e-85	7212	392.53	1	Tier1	COL11A2.SeqId_11278_4.txt	COL11A2	Keep	NO	NO
SeqId_11278_4	rs3097674	P13942	missense	G	A	0.278317	0.173842	0.0183814	4.17907e-21	7212	89.4194	1	Tier1	COL11A2.SeqId_11278_4.txt	COL11A2	Keep	NO	NO
SeqId_11278_4	rs535584	P13942	#N/A	C	T	0.0097047	-0.766424	0.084232	1.16115e-19	7212	82.7682	1	Tier1	COL11A2.SeqId_11278_4.txt	COL11A2	Keep	NO	NO
SeqId_11278_4	rs3129293	P13942	#N/A	A	G	0.439276	-0.114307	0.0166421	7.02473e-12	7212	47.1638	1	Tier1	COL11A2.SeqId_11278_4.txt	COL11A2	Keep	NO	NO
SeqId_11333_82	rs149583529	P42331	#N/A	T	A	0.0119229	-0.774348	0.0766173	7.43496e-24	7212	102.117	#N/A	Tier1	ARHGAP25.SeqId_11333_82.txt	ARHGAP25	Keep	NO	NO
SeqId_11333_82	rs11685672	P42331	#N/A	G	C	0.311798	-0.0934364	0.0180192	2.2143e-07	7212	26.8807	#N/A	Tier1	ARHGAP25.SeqId_11333_82.txt	ARHGAP25	Keep	NO	NO
SeqId_11333_82	rs6728582	P42331	#N/A	G	A	0.0598225	-0.178939	0.0352903	4.06722e-07	7212	25.7027	#N/A	Tier1	ARHGAP25.SeqId_11333_82.txt	ARHGAP25	Keep	NO	NO
SeqId_11361_73	rs2269379	P19971	#N/A	T	C	0.115971	-0.156065	0.0257232	1.3682e-09	7212	36.7994	#N/A	Tier1	TYMP.SeqId_11361_73.txt	TYMP	Keep	NO	NO
SeqId_11369_23	rs62325239	P11766	#N/A	G	A	0.0381949	-0.980171	0.04217	2.64817e-115	7212	540.102	#N/A	Tier1	ADH5.SeqId_11369_23.txt	ADH5	Keep	NO	NO
SeqId_11377_19	rs2165672	P40394	#N/A	C	A	0.10079	-0.440513	0.0272296	7.49208e-58	7212	261.646	#N/A	Tier1	ADH7.SeqId_11377_19.txt	ADH7	Keep	NO	NO
SeqId_11377_19	rs284783	P40394	#N/A	A	G	0.482462	0.129337	0.0165837	7.11652e-15	7212	60.8082	#N/A	Tier1	ADH7.SeqId_11377_19.txt	ADH7	Keep	NO	NO
SeqId_11382_5	rs1050916	P53004	missense	G	A	0.0114377	-1.14022	0.0766119	2.28236e-49	7212	221.444	1	Tier2	BLVRA.SeqId_11382_5.txt	BLVRA	Keep	NO	NO
SeqId_11382_5	rs10255363	P53004	#N/A	T	G	0.4033	0.104363	0.0169052	7.04488e-10	7212	38.1006	2	Tier1	BLVRA.SeqId_11382_5.txt	BLVRA	Keep	NO	NO
SeqId_11424_4	rs11555096	P16930	#N/A	T	C	0.0213503	-1.65056	0.0542648	2.67113e-191	7212	924.923	2	Tier1	FAH.SeqId_11424_4.txt	FAH	Keep	NO	NO
SeqId_11424_4	rs34053230	P16930	#N/A	C	G	0.143838	-0.238363	0.023503	5.21857e-24	7212	102.828	1	Tier1	FAH.SeqId_11424_4.txt	FAH	Keep	NO	NO
SeqId_11424_4	rs75884791	P16930	#N/A	T	C	0.0461666	-0.156417	0.039837	8.70224e-05	7212	15.4125	#N/A	Tier1	FAH.SeqId_11424_4.txt	FAH	Keep	NO	NO
SeqId_11424_4	rs80195303	P16930	#N/A	T	C	0.0494246	-0.141959	0.0385737	0.000234737	7212	13.5401	#N/A	Tier1	FAH.SeqId_11424_4.txt	FAH	Keep	NO	NO
SeqId_11424_4	rs80119424	P16930	#N/A	G	A	0.0624567	-0.120319	0.0340538	0.000413139	7212	12.4801	#N/A	Tier1	FAH.SeqId_11424_4.txt	FAH	Keep	NO	NO
SeqId_11428_31	rs45498798	O00151	#N/A	G	A	0.0761126	-0.137794	0.0311574	9.8994e-06	7212	19.5532	#N/A	Tier1	PDLIM1.SeqId_11428_31.txt	PDLIM1	Keep	NO	NO
SeqId_11431_235	rs74626198	P46063	#N/A	C	T	0.0273118	-0.386781	0.05052	2.16794e-14	7212	58.598	1	Tier1	RECQL.SeqId_11431_235.txt	RECQL	Keep	NO	NO
SeqId_11431_235	rs147619410	P46063	#N/A	G	A	0.0122002	-0.434694	0.0756844	9.65051e-09	7212	32.9787	#N/A	Tier1	RECQL.SeqId_11431_235.txt	RECQL	Keep	NO	NO
SeqId_11441_11	rs3818871	P06737	#N/A	A	G	0.269583	-0.283236	0.0185014	4.37144e-52	7212	234.297	1	Tier2	PYGL.SeqId_11441_11.txt	PYGL	Keep	NO	NO
SeqId_11441_11	rs144359893	P06737	#N/A	T	C	0.0119229	-0.786993	0.0752467	2.02789e-25	7212	109.357	1	Tier1	PYGL.SeqId_11441_11.txt	PYGL	Keep	NO	NO
SeqId_11441_11	rs17720677	P06737	#N/A	A	G	0.301192	-0.0860842	0.0182385	2.40403e-06	7212	22.2714	#N/A	Tier1	PYGL.SeqId_11441_11.txt	PYGL	Keep	NO	NO
SeqId_11441_11	rs56192413	P06737	#N/A	C	T	0.219118	-0.0946893	0.0200624	2.406e-06	7212	22.2698	#N/A	Tier1	PYGL.SeqId_11441_11.txt	PYGL	Keep	NO	NO
SeqId_11480_1	rs887241	P30838	missense	A	C	0.340496	-0.211498	0.0171798	1.75383e-34	7212	151.515	2	Tier1	ALDH3A1.SeqId_11480_1.txt	ALDH3A1	Keep	NO	NO
SeqId_11493_169	rs8071036	Q96FJ2	#N/A	G	A	0.200471	-0.173427	0.020699	6.38397e-17	7212	70.1801	#N/A	Tier1	DYNLL2.SeqId_11493_169.txt	DYNLL2	Keep	NO	NO
SeqId_11514_196	rs831603	P13987	#N/A	G	A	0.384445	0.274451	0.0166873	1.07162e-59	7212	270.419	1	Tier1	CD59.SeqId_11514_196.txt	CD59	Keep	NO	NO
SeqId_11514_196	rs10768020	P13987	#N/A	C	T	0.138361	-0.100188	0.0240244	3.0783e-05	7212	17.3862	1	Tier1	CD59.SeqId_11514_196.txt	CD59	Keep	NO	NO
SeqId_11531_24	rs10762480	Q9H7M9	#N/A	T	C	0.209344	-0.337917	0.0199749	5.4601e-63	7212	286.108	1	Tier1	C10orf54.SeqId_11531_24.txt	C10orf54	Keep	NO	NO
SeqId_11615_16	rs149406783	Q9UN19	#N/A	T	C	0.011507	-0.579757	0.0777277	9.75072e-14	7212	55.6186	#N/A	Tier1	DAPP1.SeqId_11615_16.txt	DAPP1	Keep	NO	NO
SeqId_11646_4	rs74690422	Q7L1S5	#N/A	C	T	0.0317482	0.239289	0.0475295	4.90618e-07	7212	25.3395	#N/A	Tier1	CHST9.SeqId_11646_4.txt	CHST9	Keep	NO	NO
SeqId_11646_4	rs151194524	Q7L1S5	#N/A	G	A	0.0238458	0.212334	0.0543561	9.45541e-05	7212	15.2553	#N/A	Tier1	CHST9.SeqId_11646_4.txt	CHST9	Keep	NO	NO
SeqId_11656_110	rs34612764	Q9UI08	#N/A	A	G	0.346319	0.164283	0.0173666	4.0925e-21	7212	89.4613	#N/A	Tier1	EVL.SeqId_11656_110.txt	EVL	Keep	NO	NO
SeqId_11656_110	rs61984502	Q9UI08	#N/A	C	T	0.0973936	-0.117195	0.0277661	2.46415e-05	7212	17.8102	#N/A	Tier1	EVL.SeqId_11656_110.txt	EVL	Keep	NO	NO
SeqId_12016_60	rs35929108	P22681	#N/A	A	G	0.0653681	-0.174015	0.0334932	2.09712e-07	7212	26.9861	1	Tier1	CBL.SeqId_12016_60.txt	CBL	Keep	NO	NO
SeqId_12333_87	rs116690611	P49247	#N/A	C	T	0.0340358	-0.463645	0.0454222	2.68437e-24	7212	104.163	#N/A	Tier1	RPIA.SeqId_12333_87.txt	RPIA	Keep	NO	NO
SeqId_12333_87	rs111351323	P49247	#N/A	G	A	0.0939276	0.288643	0.0284157	4.43786e-24	7212	103.154	#N/A	Tier1	RPIA.SeqId_12333_87.txt	RPIA	Keep	NO	NO
SeqId_12333_87	rs12476041	P49247	#N/A	A	C	0.290171	0.0993469	0.0184944	8.04163e-08	7212	28.8475	#N/A	Tier1	RPIA.SeqId_12333_87.txt	RPIA	Keep	NO	NO
SeqId_12334_25	rs71367444	P34896	#N/A	C	T	0.0313323	0.528082	0.0477165	3.05661e-28	7212	122.446	#N/A	Tier1	SHMT1.SeqId_12334_25.txt	SHMT1	Keep	NO	NO
SeqId_12334_25	rs11078415	P34896	missense	T	C	0.255164	0.101922	0.0190954	9.71126e-08	7212	28.4812	#N/A	Tier1	SHMT1.SeqId_12334_25.txt	SHMT1	Keep	NO	NO
SeqId_12334_25	rs528313268	P34896	#N/A	C	T	0.0102593	-0.298935	0.0829631	0.000316404	7212	12.9797	#N/A	Tier1	SHMT1.SeqId_12334_25.txt	SHMT1	Keep	NO	NO
SeqId_12370_30	rs2066818	Q13790	missense	A	C	0.0680715	-0.61877	0.0322143	3.12592e-80	7212	368.842	1	Tier2	APOF.SeqId_12370_30.txt	APOF	Keep	NO	NO
SeqId_12370_30	rs112149630	Q13790	#N/A	T	C	0.018231	-0.254061	0.062243	4.51786e-05	7212	16.6561	#N/A	Tier1	APOF.SeqId_12370_30.txt	APOF	Keep	NO	NO
SeqId_12378_71	rs144706539	O15533	#N/A	A	G	0.0173298	1.5614	0.0613976	1.05361e-136	7212	646.554	2	Tier2	TAPBP.SeqId_12378_71.txt	TAPBP	Keep	NO	NO
SeqId_12378_71	rs145734633	O15533	#N/A	T	C	0.0126854	-0.472375	0.0746547	2.64137e-10	7212	40.0257	#N/A	Tier1	TAPBP.SeqId_12378_71.txt	TAPBP	Keep	NO	NO
SeqId_12381_26	rs7278942	P16152	#N/A	C	T	0.262373	0.140508	0.0187714	7.99269e-14	7212	56.0129	2	Tier1	CBR1.SeqId_12381_26.txt	CBR1	Keep	NO	NO
SeqId_12381_26	rs71330635	P16152	#N/A	G	T	0.0634965	-0.240459	0.0337446	1.13451e-12	7212	50.7637	#N/A	Tier1	CBR1.SeqId_12381_26.txt	CBR1	Keep	NO	NO
SeqId_12386_11	rs7535320	Q9H4A4	#N/A	A	G	0.313808	0.538927	0.0168731	1e-200	7212	1019.88	#N/A	Tier1	RNPEP.SeqId_12386_11.txt	RNPEP	Keep	NO	NO
SeqId_12386_11	rs74710742	Q9H4A4	missense	T	G	0.0155968	-1.39327	0.0653807	9.01887e-98	7212	453.995	#N/A	Tier1	RNPEP.SeqId_12386_11.txt	RNPEP	Keep	NO	NO
SeqId_12386_11	rs4128147	Q9H4A4	#N/A	T	C	0.0856786	-0.243877	0.0296265	2.17195e-16	7212	67.7424	#N/A	Tier1	RNPEP.SeqId_12386_11.txt	RNPEP	Keep	NO	NO
SeqId_12395_86	rs12564699	Q6PI48	#N/A	A	G	0.284625	-0.300785	0.0182027	3.118e-60	7212	272.973	#N/A	Tier1	DARS2.SeqId_12395_86.txt	DARS2	Keep	NO	NO
SeqId_12395_86	rs151169323	Q6PI48	missense	T	C	0.0368779	-0.706206	0.0432739	8.0584e-59	7212	266.25	#N/A	Tier1	DARS2.SeqId_12395_86.txt	DARS2	Keep	NO	NO
SeqId_12396_19	rs2067385	Q6NVY1	#N/A	C	T	0.0427007	-0.448911	0.040631	3.74708e-28	7212	122.035	1	Tier1	HIBCH.SeqId_12396_19.txt	HIBCH	Keep	NO	NO
SeqId_12436_84	rs11192019	P78417	#N/A	T	C	0.290309	-0.668766	0.0164255	1e-200	7212	1657.26	1	Tier1	GSTO1.SeqId_12436_84.txt	GSTO1	Keep	NO	NO
SeqId_12436_84	rs71473516	P78417	missense	C	T	0.0275198	-0.564841	0.0503746	6.11708e-29	7212	125.692	1	Tier1	GSTO1.SeqId_12436_84.txt	GSTO1	Keep	NO	NO
SeqId_12436_84	rs789206	P78417	#N/A	G	C	0.0216969	0.365697	0.0570458	1.54102e-10	7212	41.0842	#N/A	Tier1	GSTO1.SeqId_12436_84.txt	GSTO1	Keep	NO	NO
SeqId_12436_84	rs72825834	P78417	#N/A	G	T	0.0176071	0.33292	0.0622345	9.09371e-08	7212	28.6086	2	Tier1	GSTO1.SeqId_12436_84.txt	GSTO1	Keep	NO	NO
SeqId_12436_84	rs79151117	P78417	#N/A	G	A	0.024539	0.2684	0.0529966	4.19697e-07	7212	25.6418	1	Tier1	GSTO1.SeqId_12436_84.txt	GSTO1	Keep	NO	NO
SeqId_12469_19	rs853848	Q15691	#N/A	T	C	0.0101899	0.825237	0.0827451	2.82304e-23	7212	99.438	#N/A	Tier1	MAPRE1.SeqId_12469_19.txt	MAPRE1	Keep	NO	NO
SeqId_12475_48	rs35822882	Q9NZA1	missense	T	G	0.0234299	-1.33966	0.0528872	1.09934e-135	7212	641.457	2	Tier2	CLIC5.SeqId_12475_48.txt	CLIC5	Keep	NO	NO
SeqId_12475_48	rs2057148	Q9NZA1	#N/A	G	C	0.339942	-0.148269	0.0174181	2.05275e-17	7212	72.44	#N/A	Tier1	CLIC5.SeqId_12475_48.txt	CLIC5	Keep	NO	NO
SeqId_12475_48	rs9472670	Q9NZA1	#N/A	G	T	0.134757	0.150593	0.0244002	7.11842e-10	7212	38.0805	#N/A	Tier1	CLIC5.SeqId_12475_48.txt	CLIC5	Keep	NO	NO
SeqId_12475_48	rs3822889	Q9NZA1	#N/A	A	G	0.0770137	-0.169568	0.0310596	4.93555e-08	7212	29.7972	#N/A	Tier1	CLIC5.SeqId_12475_48.txt	CLIC5	Keep	NO	NO
SeqId_12475_48	rs146991517	Q9NZA1	#N/A	A	G	0.0105365	-0.424584	0.0818084	2.16055e-07	7212	26.9284	#N/A	Tier1	CLIC5.SeqId_12475_48.txt	CLIC5	Keep	NO	NO
SeqId_12475_48	rs4371841	Q9NZA1	#N/A	T	C	0.374671	-0.0779158	0.0169553	4.39324e-06	7212	21.1115	1	Tier1	CLIC5.SeqId_12475_48.txt	CLIC5	Keep	NO	NO
SeqId_12475_48	rs12206495	Q9NZA1	#N/A	A	G	0.224525	-0.0884001	0.0198316	8.4165e-06	7212	19.8641	2	Tier1	CLIC5.SeqId_12475_48.txt	CLIC5	Keep	NO	NO
SeqId_12475_48	rs4714958	Q9NZA1	#N/A	T	C	0.143768	-0.0813945	0.0239099	0.000667147	7212	11.5855	1	Tier1	CLIC5.SeqId_12475_48.txt	CLIC5	Keep	NO	NO
SeqId_12494_99	rs142298325	P60520	missense	A	G	0.0201719	-0.308224	0.0595037	2.28004e-07	7212	26.8241	#N/A	Tier1	GABARAPL2.SeqId_12494_99.txt	GABARAPL2	Keep	NO	NO
SeqId_12498_12	rs160589	O14907	#N/A	A	G	0.024539	0.500298	0.0540102	2.57483e-20	7212	85.7799	1	Tier1	TAX1BP3.SeqId_12498_12.txt	TAX1BP3	Keep	NO	NO
SeqId_12517_52	rs12982146	O14737	#N/A	T	C	0.0316789	0.831883	0.0468654	4.94967e-69	7212	314.992	4	Tier2	PDCD5.SeqId_12517_52.txt	PDCD5	Keep	NO	NO
SeqId_12517_52	rs259274	O14737	#N/A	G	A	0.0240538	-0.557022	0.0542856	1.55708e-24	7212	105.258	#N/A	Tier1	PDCD5.SeqId_12517_52.txt	PDCD5	Keep	NO	NO
SeqId_12534_10	rs318100	Q13137	missense	G	T	0.160543	-0.292984	0.0223155	6.24922e-39	7212	172.327	#N/A	Tier1	CALCOCO2.SeqId_12534_10.txt	CALCOCO2	Keep	NO	NO
SeqId_12534_10	rs8075255	Q13137	#N/A	C	T	0.175031	0.151199	0.0218118	4.50856e-12	7212	48.039	#N/A	Tier1	CALCOCO2.SeqId_12534_10.txt	CALCOCO2	Keep	NO	NO
SeqId_12549_33	rs72665697	O60760	#N/A	G	A	0.0402052	-1.31866	0.0391553	1e-200	7212	1133.87	1	Tier2	HPGDS.SeqId_12549_33.txt	HPGDS	Keep	NO	NO
SeqId_12549_33	rs6830933	O60760	#N/A	T	A	0.189103	0.529264	0.0200651	1.85087e-146	7212	695.571	1	Tier2	HPGDS.SeqId_12549_33.txt	HPGDS	Keep	NO	NO
SeqId_12558_3	rs1894079	Q8TF42	#N/A	T	C	0.420768	0.127942	0.0166841	1.96802e-14	7212	58.7896	1	Tier1	UBASH3B.SeqId_12558_3.txt	UBASH3B	Keep	NO	NO
SeqId_12558_3	rs180758542	Q8TF42	#N/A	G	T	0.0160821	-0.279314	0.0657644	2.1918e-05	7212	18.0336	#N/A	Tier1	UBASH3B.SeqId_12558_3.txt	UBASH3B	Keep	NO	NO
SeqId_12560_9	rs78625720	Q8TCD5	missense	A	G	0.0258561	-1.5355	0.0490533	1e-200	7212	979.586	2	Tier2	NT5C.SeqId_12560_9.txt	NT5C	Keep	NO	NO
SeqId_12560_9	rs112104171	Q8TCD5	#N/A	A	G	0.160336	0.169147	0.0226626	9.39773e-14	7212	55.6915	#N/A	Tier1	NT5C.SeqId_12560_9.txt	NT5C	Keep	NO	NO
SeqId_12560_9	rs191041372	Q8TCD5	#N/A	G	A	0.0103979	0.469351	0.0817514	9.78271e-09	7212	32.9522	1	Tier1	NT5C.SeqId_12560_9.txt	NT5C	Keep	NO	NO
SeqId_12560_9	rs139448719	Q8TCD5	#N/A	A	G	0.0524747	-0.202037	0.0373518	6.54012e-08	7212	29.2495	#N/A	Tier1	NT5C.SeqId_12560_9.txt	NT5C	Keep	NO	NO
SeqId_12560_9	rs539214324	Q8TCD5	#N/A	A	G	0.0175378	-0.22229	0.0631615	0.000435208	7212	12.3827	#N/A	Tier1	NT5C.SeqId_12560_9.txt	NT5C	Keep	NO	NO
SeqId_12563_2	rs6894901	O95379	#N/A	G	T	0.231457	-0.252089	0.0196168	2.18813e-37	7212	165.094	2	Tier1	TNFAIP8.SeqId_12563_2.txt	TNFAIP8	Keep	NO	NO
SeqId_12563_2	rs60756572	O95379	#N/A	G	C	0.0718148	0.261639	0.0323731	7.4156e-16	7212	65.3004	1	Tier1	TNFAIP8.SeqId_12563_2.txt	TNFAIP8	Keep	NO	NO
SeqId_12563_2	rs328684	O95379	#N/A	A	G	0.312838	-0.0671299	0.0181117	0.000211774	7212	13.7339	#N/A	Tier1	TNFAIP8.SeqId_12563_2.txt	TNFAIP8	Keep	NO	NO
SeqId_12571_14	rs117283737	P36405	#N/A	A	G	0.0203106	-0.61079	0.0587732	4.04022e-25	7212	107.97	#N/A	Tier1	ARL3.SeqId_12571_14.txt	ARL3	Keep	NO	NO
SeqId_12571_14	rs112731942	P36405	#N/A	T	C	0.0259254	-0.374847	0.0526104	1.14184e-12	7212	50.751	3	Tier1	ARL3.SeqId_12571_14.txt	ARL3	Keep	NO	NO
SeqId_12575_30	rs2236225	P11586	missense	A	G	0.45723	-0.134499	0.0165454	5.05067e-16	7212	66.0637	1	Tier1	MTHFD1.SeqId_12575_30.txt	MTHFD1	Keep	NO	NO
SeqId_12575_30	rs55739639	P11586	#N/A	C	G	0.253709	-0.113398	0.0191486	3.32726e-09	7212	35.0604	#N/A	Tier1	MTHFD1.SeqId_12575_30.txt	MTHFD1	Keep	NO	NO
SeqId_12619_14	rs118007278	P35813	#N/A	T	A	0.0219742	0.245864	0.0566121	1.42499e-05	7212	18.8561	#N/A	Tier1	PPM1A.SeqId_12619_14.txt	PPM1A	Keep	NO	NO
SeqId_12641_3	rs113541654	P32019	#N/A	C	G	0.0417995	-0.606407	0.0408734	4.49835e-49	7212	220.053	#N/A	Tier1	INPP5B.SeqId_12641_3.txt	INPP5B	Keep	NO	NO
SeqId_12641_3	rs12751325	P32019	#N/A	C	T	0.286843	0.198584	0.018115	9.58399e-28	7212	120.141	#N/A	Tier1	INPP5B.SeqId_12641_3.txt	INPP5B	Keep	NO	NO
SeqId_12643_4	rs543013	P49407	#N/A	A	G	0.282684	0.483286	0.0177378	1.13732e-155	7212	742.145	#N/A	Tier1	ARRB1.SeqId_12643_4.txt	ARRB1	Keep	NO	NO
SeqId_12643_4	rs148999844	P49407	#N/A	C	T	0.0196174	0.629427	0.0597329	8.93783e-26	7212	111.005	#N/A	Tier1	ARRB1.SeqId_12643_4.txt	ARRB1	Keep	NO	NO
SeqId_12643_4	rs144385608	P49407	#N/A	C	G	0.0381256	0.260019	0.0434823	2.33953e-09	7212	35.7491	#N/A	Tier1	ARRB1.SeqId_12643_4.txt	ARRB1	Keep	NO	NO
SeqId_12643_4	rs35786880	P49407	#N/A	T	C	0.0769444	0.163095	0.0313818	2.07953e-07	7212	27.0026	1	Tier1	ARRB1.SeqId_12643_4.txt	ARRB1	Keep	NO	NO
SeqId_12675_14	rs112172786	P14868	#N/A	G	A	0.0355608	0.47071	0.0444337	4.95653e-26	7212	112.192	2	Tier1	DARS.SeqId_12675_14.txt	DARS	Keep	NO	NO
SeqId_12697_30	rs2885991	P48426	#N/A	T	C	0.0630112	0.256905	0.0343949	9.01224e-14	7212	55.7746	#N/A	Tier1	PIP4K2A.SeqId_12697_30.txt	PIP4K2A	Keep	NO	NO
SeqId_12714_38	rs76072590	O75843	#N/A	T	C	0.0230833	-0.23849	0.0558515	1.9791e-05	7212	18.2285	#N/A	Tier1	AP1G2.SeqId_12714_38.txt	AP1G2	Keep	NO	NO
SeqId_12727_7	rs12040028	Q9P2B2	missense	G	A	0.0351449	-0.581913	0.0448603	4.71132e-38	7212	168.218	1	Tier1	PTGFRN.SeqId_12727_7.txt	PTGFRN	Keep	NO	NO
SeqId_12727_7	rs74431436	Q9P2B2	#N/A	A	G	0.0597532	-0.263183	0.035234	8.99092e-14	7212	55.7791	1	Tier1	PTGFRN.SeqId_12727_7.txt	PTGFRN	Keep	NO	NO
SeqId_12727_7	rs10801929	Q9P2B2	#N/A	A	G	0.31568	-0.120947	0.0178572	1.36051e-11	7212	45.8609	1	Tier1	PTGFRN.SeqId_12727_7.txt	PTGFRN	Keep	NO	NO
SeqId_12727_7	rs74756996	Q9P2B2	#N/A	G	A	0.0269652	-0.264275	0.0511917	2.50244e-07	7212	26.6436	10	Tier3	PTGFRN.SeqId_12727_7.txt	PTGFRN	Keep	NO	NO
SeqId_12812_25	rs7562908	P14621	#N/A	G	A	0.02648	-0.435184	0.0510466	1.83867e-17	7212	72.6594	1	Tier1	ACYP2.SeqId_12812_25.txt	ACYP2	Keep	NO	NO
SeqId_12812_25	rs10166844	P14621	#N/A	C	T	0.23832	-0.0891368	0.0196197	5.62988e-06	7212	20.6352	#N/A	Tier1	ACYP2.SeqId_12812_25.txt	ACYP2	Keep	NO	NO
SeqId_12831_21	rs73203865	Q96BS2	#N/A	T	C	0.0497019	-0.431059	0.0381244	2.14829e-29	7212	127.805	#N/A	Tier1	TESC.SeqId_12831_21.txt	TESC	Keep	NO	NO
SeqId_12831_21	rs73203845	Q96BS2	#N/A	T	C	0.0294607	-0.233782	0.0490618	1.92496e-06	7212	22.6994	#N/A	Tier1	TESC.SeqId_12831_21.txt	TESC	Keep	NO	NO
SeqId_12956_40	rs41277952	Q96EK5	#N/A	G	A	0.0860252	0.124125	0.0297654	3.08031e-05	7212	17.385	#N/A	Tier1	KIAA1279.SeqId_12956_40.txt	KIAA1279	Keep	NO	NO
SeqId_13062_4	rs251906	O60234	#N/A	G	C	0.0862332	-0.408703	0.0291457	4.27793e-44	7212	196.583	#N/A	Tier1	GMFG.SeqId_13062_4.txt	GMFG	Keep	NO	NO
SeqId_13082_9	rs867468	Q9H3U1	#N/A	A	G	0.256273	-0.0951923	0.0190456	5.92526e-07	7212	24.9743	#N/A	Tier1	UNC45A.SeqId_13082_9.txt	UNC45A	Keep	NO	NO
SeqId_13090_17	rs73024420	P06703	#N/A	A	G	0.0178151	0.518579	0.0619623	6.89892e-17	7212	70.0252	1	Tier1	S100A6.SeqId_13090_17.txt	S100A6	Keep	NO	NO
SeqId_13090_17	rs2265081	P06703	#N/A	C	A	0.0402745	-0.311254	0.0421574	1.71938e-13	7212	54.4956	2	Tier1	S100A6.SeqId_13090_17.txt	S100A6	Keep	NO	NO
SeqId_13094_75	rs72959041	Q9BXY4	#N/A	A	G	0.0479689	0.420466	0.0385523	1.7598e-27	7212	118.916	1	Tier1	RSPO3.SeqId_13094_75.txt	RSPO3	Keep	NO	NO
SeqId_13094_75	rs4584000	Q9BXY4	#N/A	C	T	0.494801	0.066237	0.0165752	6.50189e-05	7212	15.9648	#N/A	Tier1	RSPO3.SeqId_13094_75.txt	RSPO3	Keep	NO	NO
SeqId_13095_51	rs76841471	P05451	#N/A	G	T	0.0741023	0.516589	0.0310804	6.60038e-61	7212	276.183	#N/A	Tier1	REG1A.SeqId_13095_51.txt	REG1A	Keep	NO	NO
SeqId_13095_51	rs12990312	P05451	#N/A	T	C	0.122279	-0.310491	0.0252751	2.41582e-34	7212	150.866	#N/A	Tier1	REG1A.SeqId_13095_51.txt	REG1A	Keep	NO	NO
SeqId_13095_51	rs283851	P05451	#N/A	T	C	0.084015	-0.345999	0.0297258	4.89975e-31	7212	135.445	#N/A	Tier1	REG1A.SeqId_13095_51.txt	REG1A	Keep	NO	NO
SeqId_13095_51	rs72913277	P05451	#N/A	G	A	0.039512	-0.487246	0.042601	4.92799e-30	7212	130.779	1	Tier1	REG1A.SeqId_13095_51.txt	REG1A	Keep	NO	NO
SeqId_13095_51	rs2033336	P05451	#N/A	G	A	0.289685	0.0781824	0.0185818	2.61374e-05	7212	17.6979	#N/A	Tier1	REG1A.SeqId_13095_51.txt	REG1A	Keep	NO	NO
SeqId_13102_1	rs75517528	Q96BQ1	#N/A	T	C	0.023014	0.373392	0.0549677	1.18624e-11	7212	46.1312	#N/A	Tier1	FAM3D.SeqId_13102_1.txt	FAM3D	Keep	NO	NO
SeqId_13102_1	rs144247224	Q96BQ1	#N/A	A	G	0.0106752	-0.286018	0.0808335	0.000405153	7212	12.5165	#N/A	Tier1	FAM3D.SeqId_13102_1.txt	FAM3D	Keep	NO	NO
SeqId_13109_82	rs1841499	Q7Z3B1	#N/A	A	T	0.385762	0.304306	0.016774	5.85903e-72	7212	329.024	1	Tier2	NEGR1.SeqId_13109_82.txt	NEGR1	Keep	NO	NO
SeqId_13109_82	rs10889935	Q7Z3B1	#N/A	G	C	0.196589	-0.133817	0.0209113	1.65875e-10	7212	40.9393	2	Tier1	NEGR1.SeqId_13109_82.txt	NEGR1	Keep	NO	NO
SeqId_13109_82	rs78738825	Q7Z3B1	#N/A	T	C	0.0435325	-0.244148	0.0406694	2.0282e-09	7212	36.0288	#N/A	Tier1	NEGR1.SeqId_13109_82.txt	NEGR1	Keep	NO	NO
SeqId_13109_82	rs11209868	Q7Z3B1	#N/A	C	T	0.191529	0.103984	0.0213847	1.18351e-06	7212	23.6378	#N/A	Tier1	NEGR1.SeqId_13109_82.txt	NEGR1	Keep	NO	NO
SeqId_13109_82	rs139676625	Q7Z3B1	#N/A	T	A	0.0103979	-0.300476	0.0813162	0.000221381	7212	13.6504	1	Tier1	NEGR1.SeqId_13109_82.txt	NEGR1	Keep	NO	NO
SeqId_13112_179	rs112442791	Q12841	#N/A	T	A	0.0214197	-0.351879	0.0572139	8.14932e-10	7212	37.8149	#N/A	Tier1	FSTL1.SeqId_13112_179.txt	FSTL1	Keep	NO	NO
SeqId_13112_179	rs115265447	Q12841	#N/A	G	A	0.0257868	0.219347	0.0522804	2.75438e-05	7212	17.5981	#N/A	Tier1	FSTL1.SeqId_13112_179.txt	FSTL1	Keep	NO	NO
SeqId_13113_7	rs6532024	P10451	#N/A	C	A	0.358173	-0.103493	0.017394	2.80816e-09	7212	35.3918	#N/A	Tier1	SPP1.SeqId_13113_7.txt	SPP1	Keep	NO	NO
SeqId_13113_7	rs28357094	P10451	#N/A	G	T	0.240053	-0.106274	0.0195734	5.83495e-08	7212	29.4714	#N/A	Tier1	SPP1.SeqId_13113_7.txt	SPP1	Keep	NO	NO
SeqId_13114_50	rs1803343	P51884	#N/A	C	T	0.0221822	-0.606175	0.0558048	2.82898e-27	7212	117.959	2	Tier1	LUM.SeqId_13114_50.txt	LUM	Keep	NO	NO
SeqId_13114_50	rs4360756	P51884	#N/A	A	G	0.102662	0.237741	0.0273657	4.52862e-18	7212	75.4527	1	Tier1	LUM.SeqId_13114_50.txt	LUM	Keep	NO	NO
SeqId_13114_50	rs77651188	P51884	#N/A	T	C	0.0108138	0.483953	0.0807255	2.13231e-09	7212	35.9306	#N/A	Tier1	LUM.SeqId_13114_50.txt	LUM	Keep	NO	NO
SeqId_13114_50	rs79820528	P51884	#N/A	T	C	0.019756	-0.3466	0.0596366	6.4418e-09	7212	33.7684	#N/A	Tier1	LUM.SeqId_13114_50.txt	LUM	Keep	NO	NO
SeqId_13114_50	rs139074723	P51884	#N/A	C	T	0.0113684	-0.374306	0.0788496	2.10349e-06	7212	22.5286	#N/A	Tier1	LUM.SeqId_13114_50.txt	LUM	Keep	NO	NO
SeqId_13114_50	rs61926368	P51884	#N/A	A	C	0.0526827	-0.133466	0.0369215	0.000302547	7212	13.0636	#N/A	Tier1	LUM.SeqId_13114_50.txt	LUM	Keep	NO	NO
SeqId_13116_25	rs45553433	Q8N6Q3	missense	T	A	0.0533065	-0.621227	0.0360931	4.27253e-65	7212	296.164	3	Tier1	CD177.SeqId_13116_25.txt	CD177	Keep	NO	NO
SeqId_13116_25	rs62113693	Q8N6Q3	#N/A	G	A	0.192916	0.335378	0.0207747	1.27804e-57	7212	260.543	5	Tier1	CD177.SeqId_13116_25.txt	CD177	Keep	NO	NO
SeqId_13116_25	rs113094109	Q8N6Q3	#N/A	A	G	0.0325801	0.544249	0.0466198	3.29185e-31	7212	136.249	1	Tier1	CD177.SeqId_13116_25.txt	CD177	Keep	NO	NO
SeqId_13116_25	rs112052262	Q8N6Q3	#N/A	C	T	0.0179537	0.476027	0.062027	1.87901e-14	7212	58.8818	#N/A	Tier1	CD177.SeqId_13116_25.txt	CD177	Keep	NO	NO
SeqId_13116_25	rs144764562	Q8N6Q3	#N/A	A	G	0.0153196	0.508905	0.066798	2.89246e-14	7212	58.0265	1	Tier1	CD177.SeqId_13116_25.txt	CD177	Keep	NO	NO
SeqId_13116_25	rs78667178	Q8N6Q3	#N/A	A	C	0.0102593	0.545672	0.0827887	4.67264e-11	7212	43.4311	1	Tier1	CD177.SeqId_13116_25.txt	CD177	Keep	NO	NO
SeqId_13116_25	rs74557322	Q8N6Q3	#N/A	C	T	0.0254402	-0.333198	0.0523768	2.11925e-10	7212	40.4582	7	Tier3	CD177.SeqId_13116_25.txt	CD177	Keep	NO	NO
SeqId_13116_25	rs118164011	Q8N6Q3	#N/A	G	C	0.0319562	0.276454	0.0471474	4.72887e-09	7212	34.3724	2	Tier1	CD177.SeqId_13116_25.txt	CD177	Keep	NO	NO
SeqId_13116_25	rs11669067	Q8N6Q3	#N/A	A	G	0.180993	0.116573	0.021733	8.3981e-08	7212	28.7631	1	Tier1	CD177.SeqId_13116_25.txt	CD177	Keep	NO	NO
SeqId_13116_25	rs184065947	Q8N6Q3	#N/A	A	G	0.0161514	0.273693	0.0659204	3.33566e-05	7212	17.2333	#N/A	Tier1	CD177.SeqId_13116_25.txt	CD177	Keep	NO	NO
SeqId_13116_25	rs142399727	Q8N6Q3	#N/A	T	C	0.0187162	-0.232389	0.0614838	0.000158296	7212	14.282	#N/A	Tier1	CD177.SeqId_13116_25.txt	CD177	Keep	NO	NO
SeqId_13116_25	rs25476	Q8N6Q3	#N/A	T	G	0.0533758	0.135128	0.0366735	0.000230709	7212	13.5727	#N/A	Tier1	CD177.SeqId_13116_25.txt	CD177	Keep	NO	NO
SeqId_13118_5	rs61977392	Q9H4F8	#N/A	T	C	0.0685568	-0.597099	0.0321775	3.98371e-75	7212	344.245	1	Tier1	SMOC1.SeqId_13118_5.txt	SMOC1	Keep	NO	NO
SeqId_13118_5	rs78571775	Q9H4F8	#N/A	G	A	0.0921946	0.26147	0.0283781	4.05673e-20	7212	84.8705	1	Tier1	SMOC1.SeqId_13118_5.txt	SMOC1	Keep	NO	NO
SeqId_13118_5	rs10130486	Q9H4F8	#N/A	G	A	0.377097	-0.142895	0.0171883	1.10057e-16	7212	69.0952	1	Tier1	SMOC1.SeqId_13118_5.txt	SMOC1	Keep	NO	NO
SeqId_13118_5	rs227399	Q9H4F8	#N/A	C	T	0.237627	0.113065	0.0193507	5.35276e-09	7212	34.1305	1	Tier1	SMOC1.SeqId_13118_5.txt	SMOC1	Keep	NO	NO
SeqId_13118_5	rs76551653	Q9H4F8	#N/A	A	G	0.128033	-0.136581	0.0248489	4.00765e-08	7212	30.2027	#N/A	Tier1	SMOC1.SeqId_13118_5.txt	SMOC1	Keep	NO	NO
SeqId_13118_5	rs1290035	Q9H4F8	#N/A	T	C	0.204838	0.0965613	0.0206437	2.95647e-06	7212	21.8731	#N/A	Tier1	SMOC1.SeqId_13118_5.txt	SMOC1	Keep	NO	NO
SeqId_13118_5	rs148063951	Q9H4F8	#N/A	C	G	0.0101899	0.310927	0.0826602	0.000170226	7212	14.145	2	Tier1	SMOC1.SeqId_13118_5.txt	SMOC1	Keep	NO	NO
SeqId_13118_5	rs74060476	Q9H4F8	#N/A	C	T	0.077083	0.101207	0.0311509	0.00116376	7212	10.5526	#N/A	Tier1	SMOC1.SeqId_13118_5.txt	SMOC1	Keep	NO	NO
SeqId_13119_26	rs117186178	Q9UK55	#N/A	T	C	0.0223208	-0.351794	0.0557685	2.99157e-10	7212	39.7813	2	Tier1	SERPINA10.SeqId_13119_26.txt	SERPINA10	Keep	NO	NO
SeqId_13119_26	rs2402403	Q9UK55	#N/A	C	A	0.0173298	-0.344717	0.0637008	6.45082e-08	7212	29.2762	#N/A	Tier1	SERPINA10.SeqId_13119_26.txt	SERPINA10	Keep	NO	NO
SeqId_13122_19	rs17710381	O43155	#N/A	A	T	0.462706	0.196563	0.0165205	2.42649e-32	7212	141.526	1	Tier1	FLRT2.SeqId_13122_19.txt	FLRT2	Keep	NO	NO
SeqId_13122_19	rs12879269	O43155	#N/A	A	G	0.362886	0.160259	0.0171765	1.38033e-20	7212	87.0272	#N/A	Tier1	FLRT2.SeqId_13122_19.txt	FLRT2	Keep	NO	NO
SeqId_13122_19	rs61979835	O43155	#N/A	T	C	0.0879662	-0.246336	0.0291129	3.16756e-17	7212	71.5755	#N/A	Tier1	FLRT2.SeqId_13122_19.txt	FLRT2	Keep	NO	NO
SeqId_13122_19	rs61981045	O43155	#N/A	A	G	0.156731	0.168281	0.0228734	2.0881e-13	7212	54.1113	#N/A	Tier1	FLRT2.SeqId_13122_19.txt	FLRT2	Keep	NO	NO
SeqId_13122_19	rs1955425	O43155	#N/A	A	G	0.189658	-0.0891086	0.021347	3.0244e-05	7212	17.4199	1	Tier1	FLRT2.SeqId_13122_19.txt	FLRT2	Keep	NO	NO
SeqId_13123_3	rs111237534	Q9NZU0	missense	G	A	0.0308471	-0.603586	0.0472646	6.02089e-37	7212	163.037	#N/A	Tier1	FLRT3.SeqId_13123_3.txt	FLRT3	Keep	NO	NO
SeqId_13123_3	rs3747927	Q9NZU0	#N/A	G	A	0.364273	-0.190586	0.0169973	6.12455e-29	7212	125.69	#N/A	Tier1	FLRT3.SeqId_13123_3.txt	FLRT3	Keep	NO	NO
SeqId_13123_3	rs117079253	Q9NZU0	#N/A	T	C	0.0120616	-0.527398	0.0755814	3.26302e-12	7212	48.6773	#N/A	Tier1	FLRT3.SeqId_13123_3.txt	FLRT3	Keep	NO	NO
SeqId_13123_3	rs77511479	Q9NZU0	#N/A	C	G	0.018023	0.433707	0.0624459	4.10519e-12	7212	48.2241	#N/A	Tier1	FLRT3.SeqId_13123_3.txt	FLRT3	Keep	NO	NO
SeqId_13123_3	rs204105	Q9NZU0	#N/A	G	T	0.0711216	-0.135487	0.0320273	2.36201e-05	7212	17.891	#N/A	Tier1	FLRT3.SeqId_13123_3.txt	FLRT3	Keep	NO	NO
SeqId_13123_3	rs76214505	Q9NZU0	#N/A	G	A	0.0422848	0.165626	0.0410301	5.47722e-05	7212	16.2904	2	Tier1	FLRT3.SeqId_13123_3.txt	FLRT3	Keep	NO	NO
SeqId_13124_20	rs409856	Q6UXK2	#N/A	G	A	0.219673	0.334011	0.019885	3.84256e-62	7212	282.065	1	Tier2	ISLR2.SeqId_13124_20.txt	ISLR2	Keep	NO	NO
SeqId_13124_20	rs4886578	Q6UXK2	#N/A	T	C	0.0564952	-0.24634	0.0362238	1.12583e-11	7212	46.234	1	Tier1	ISLR2.SeqId_13124_20.txt	ISLR2	Keep	NO	NO
SeqId_13124_20	rs28696052	Q6UXK2	missense	C	T	0.0135173	-0.347538	0.0713451	1.13275e-06	7212	23.7222	#N/A	Tier1	ISLR2.SeqId_13124_20.txt	ISLR2	Keep	NO	NO
SeqId_13126_52	rs1790687	Q02487	missense	A	T	0.134479	0.454466	0.0236195	1.70004e-80	7212	370.119	1	Tier2	DSC2.SeqId_13126_52.txt	DSC2	Keep	NO	NO
SeqId_13126_52	rs78064931	Q02487	missense	A	C	0.0628726	-0.431142	0.0341835	4.3201e-36	7212	159.033	#N/A	Tier1	DSC2.SeqId_13126_52.txt	DSC2	Keep	NO	NO
SeqId_13126_52	rs151289743	Q02487	#N/A	T	G	0.0241924	0.615291	0.053249	1.29459e-30	7212	133.48	1	Tier1	DSC2.SeqId_13126_52.txt	DSC2	Keep	NO	NO
SeqId_13126_52	rs9807362	Q02487	#N/A	G	A	0.491959	0.138713	0.0166432	9.23336e-17	7212	69.4449	#N/A	Tier1	DSC2.SeqId_13126_52.txt	DSC2	Keep	NO	NO
SeqId_13126_52	rs12954874	Q02487	#N/A	C	T	0.113892	0.181113	0.0262899	6.08924e-12	7212	47.4461	#N/A	Tier1	DSC2.SeqId_13126_52.txt	DSC2	Keep	NO	NO
SeqId_13126_52	rs17724031	Q02487	#N/A	G	T	0.0929572	-0.120089	0.0287583	3.00436e-05	7212	17.4325	#N/A	Tier1	DSC2.SeqId_13126_52.txt	DSC2	Keep	NO	NO
SeqId_13130_150	rs641180	P52789	#N/A	A	G	0.281575	0.144766	0.0184534	4.9554e-15	7212	61.5262	#N/A	Tier1	HK2.SeqId_13130_150.txt	HK2	Keep	NO	NO
SeqId_13130_150	rs3771754	P52789	#N/A	T	C	0.381811	-0.102953	0.0171387	1.98161e-09	7212	36.0746	#N/A	Tier1	HK2.SeqId_13130_150.txt	HK2	Keep	NO	NO
SeqId_13132_14	rs13175270	Q13591	#N/A	A	C	0.0670317	-0.566779	0.0326251	2.93959e-66	7212	301.719	1	Tier1	SEMA5A.SeqId_13132_14.txt	SEMA5A	Keep	NO	NO
SeqId_13132_14	rs139755478	Q13591	#N/A	A	G	0.0133786	-0.523973	0.0711758	2.01744e-13	7212	54.1792	#N/A	Tier1	SEMA5A.SeqId_13132_14.txt	SEMA5A	Keep	NO	NO
SeqId_13381_49	rs144592178	P15291	#N/A	C	T	0.0115763	-0.61181	0.0769981	2.22356e-15	7212	63.1179	#N/A	Tier1	B4GALT1.SeqId_13381_49.txt	B4GALT1	Keep	NO	NO
SeqId_13381_49	rs3780494	P15291	#N/A	C	T	0.0206571	0.314668	0.0580235	6.0468e-08	7212	29.402	1	Tier1	B4GALT1.SeqId_13381_49.txt	B4GALT1	Keep	NO	NO
SeqId_13381_49	rs13296330	P15291	#N/A	C	A	0.110079	0.110124	0.0264216	3.10929e-05	7212	17.367	6	Tier3	B4GALT1.SeqId_13381_49.txt	B4GALT1	Keep	NO	NO
SeqId_13388_57	rs213508	P29120	#N/A	A	G	0.367323	0.10643	0.0171968	6.38887e-10	7212	38.2924	#N/A	Tier1	PCSK1.SeqId_13388_57.txt	PCSK1	Keep	NO	NO
SeqId_13388_57	rs13176109	P29120	#N/A	T	C	0.0217663	0.278379	0.0564764	8.44461e-07	7212	24.2895	2	Tier1	PCSK1.SeqId_13388_57.txt	PCSK1	Keep	NO	NO
SeqId_13388_57	rs56092644	P29120	#N/A	T	G	0.230556	0.0946609	0.019704	1.58546e-06	7212	23.0734	#N/A	Tier1	PCSK1.SeqId_13388_57.txt	PCSK1	Keep	NO	NO
SeqId_13416_8	rs55851595	Q14C87	#N/A	T	C	0.0586441	0.947493	0.0336157	6.5865e-166	7212	794.232	2	Tier2	TMEM132D.SeqId_13416_8.txt	TMEM132D	Keep	NO	NO
SeqId_13416_8	rs7299188	Q14C87	#N/A	G	C	0.370512	0.18205	0.017129	3.44088e-26	7212	112.927	#N/A	Tier1	TMEM132D.SeqId_13416_8.txt	TMEM132D	Keep	NO	NO
SeqId_13416_8	rs78159213	Q14C87	#N/A	C	T	0.209344	-0.163519	0.0202338	7.44652e-16	7212	65.2922	#N/A	Tier1	TMEM132D.SeqId_13416_8.txt	TMEM132D	Keep	NO	NO
SeqId_13416_8	rs12811849	Q14C87	#N/A	C	T	0.0976016	0.144528	0.027643	1.75804e-07	7212	27.3283	#N/A	Tier1	TMEM132D.SeqId_13416_8.txt	TMEM132D	Keep	NO	NO
SeqId_13416_8	rs76369189	Q14C87	#N/A	A	G	0.0363233	-0.219488	0.04482	9.93826e-07	7212	23.9749	1	Tier1	TMEM132D.SeqId_13416_8.txt	TMEM132D	Keep	NO	NO
SeqId_13416_8	rs146273337	Q14C87	#N/A	C	G	0.0745182	0.139315	0.0317201	1.1391e-05	7212	19.2844	1	Tier1	TMEM132D.SeqId_13416_8.txt	TMEM132D	Keep	NO	NO
SeqId_13427_66	rs11247595	Q9NR34	#N/A	T	C	0.491543	0.296626	0.0161112	5.20311e-74	7212	338.877	#N/A	Tier1	MAN1C1.SeqId_13427_66.txt	MAN1C1	Keep	NO	NO
SeqId_13427_66	rs1890176	Q9NR34	missense	T	C	0.0311937	0.69246	0.0471854	4.55831e-48	7212	215.305	#N/A	Tier1	MAN1C1.SeqId_13427_66.txt	MAN1C1	Keep	NO	NO
SeqId_13427_66	rs3767895	Q9NR34	#N/A	G	A	0.198808	0.0863262	0.0208237	3.42841e-05	7212	17.181	#N/A	Tier1	MAN1C1.SeqId_13427_66.txt	MAN1C1	Keep	NO	NO
SeqId_13460_4	rs184613584	O15335	#N/A	C	A	0.0116456	-0.658234	0.0776631	2.80973e-17	7212	71.8143	1	Tier1	CHAD.SeqId_13460_4.txt	CHAD	Keep	NO	NO
SeqId_13460_4	rs8070068	O15335	#N/A	A	G	0.309303	-0.107549	0.0179826	2.32739e-09	7212	35.7592	#N/A	Tier1	CHAD.SeqId_13460_4.txt	CHAD	Keep	NO	NO
SeqId_13463_1	rs1054241	Q92626	#N/A	T	C	0.403022	0.119191	0.016915	2.00453e-12	7212	49.6389	#N/A	Tier1	PXDN.SeqId_13463_1.txt	PXDN	Keep	NO	NO
SeqId_13472_35	rs75284103	Q9H0R4	#N/A	A	G	0.0257175	-0.993479	0.0510861	3.81009e-82	7212	378.087	#N/A	Tier1	HDHD2.SeqId_13472_35.txt	HDHD2	Keep	NO	NO
SeqId_13615_60	rs1465641	O43639	#N/A	T	C	0.377721	-0.184102	0.0169463	2.78455e-27	7212	117.99	1	Tier1	NCK2.SeqId_13615_60.txt	NCK2	Keep	NO	NO
SeqId_13615_60	rs186074463	O43639	#N/A	G	A	0.0291834	0.299456	0.0493447	1.35513e-09	7212	36.8184	#N/A	Tier1	NCK2.SeqId_13615_60.txt	NCK2	Keep	NO	NO
SeqId_13615_60	rs4851831	O43639	#N/A	A	G	0.442604	0.0991349	0.0168326	4.04836e-09	7212	34.6761	#N/A	Tier1	NCK2.SeqId_13615_60.txt	NCK2	Keep	NO	NO
SeqId_13615_60	rs116428598	O43639	#N/A	G	A	0.0458894	-0.230656	0.0398911	7.68399e-09	7212	33.4239	#N/A	Tier1	NCK2.SeqId_13615_60.txt	NCK2	Keep	NO	NO
SeqId_13622_16	rs12024665	Q15172	#N/A	T	C	0.394635	-0.093647	0.017041	4.032e-08	7212	30.191	#N/A	Tier1	PPP2R5A.SeqId_13622_16.txt	PPP2R5A	Keep	NO	NO
SeqId_13657_2	rs2290773	Q96T60	missense	G	C	0.0093581	-0.576663	0.0865983	2.95849e-11	7212	44.3307	#N/A	Tier1	PNKP.SeqId_13657_2.txt	PNKP	Keep	NO	NO
SeqId_13657_2	rs2290775	Q96T60	missense	T	C	0.406627	-0.0754338	0.0170045	9.29583e-06	7212	19.6736	#N/A	Tier1	PNKP.SeqId_13657_2.txt	PNKP	Keep	NO	NO
SeqId_13666_222	rs117399000	Q9NS85	#N/A	A	G	0.0294607	-0.751077	0.0479782	2.40973e-54	7212	244.997	3	Tier1	CA10.SeqId_13666_222.txt	CA10	Keep	NO	NO
SeqId_13666_222	rs203049	Q9NS85	#N/A	A	G	0.489602	-0.11397	0.0165929	7.02284e-12	7212	47.1646	1	Tier1	CA10.SeqId_13666_222.txt	CA10	Keep	NO	NO
SeqId_13666_222	rs7212492	Q9NS85	#N/A	G	A	0.289339	-0.104353	0.0182285	1.07764e-08	7212	32.7633	#N/A	Tier1	CA10.SeqId_13666_222.txt	CA10	Keep	NO	NO
SeqId_13671_40	rs139394580	P08246	#N/A	T	C	0.0311244	0.431317	0.0475527	1.50668e-19	7212	82.2474	#N/A	Tier1	ELANE.SeqId_13671_40.txt	ELANE	Keep	NO	NO
SeqId_13671_40	rs3180287	P08246	#N/A	T	C	0.149452	-0.154034	0.0230761	2.65529e-11	7212	44.5439	8	Tier3	ELANE.SeqId_13671_40.txt	ELANE	Keep	NO	NO
SeqId_13682_47	rs572474264	P07333	#N/A	A	C	0.0137252	-0.958737	0.0700461	4.05422e-42	7212	187.288	#N/A	Tier1	CSF1R.SeqId_13682_47.txt	CSF1R	Keep	NO	NO
SeqId_13682_47	rs115138219	P07333	#N/A	G	A	0.0223901	-0.668865	0.0558198	8.96414e-33	7212	143.542	1	Tier1	CSF1R.SeqId_13682_47.txt	CSF1R	Keep	NO	NO
SeqId_13686_2	rs6787336	Q01344	#N/A	A	G	0.273395	-0.336557	0.018312	9.16288e-74	7212	337.695	1	Tier2	IL5RA.SeqId_13686_2.txt	IL5RA	Keep	NO	NO
SeqId_13686_2	rs3792421	Q01344	#N/A	G	A	0.237973	0.251468	0.0193176	2.62134e-38	7212	169.41	1	Tier2	IL5RA.SeqId_13686_2.txt	IL5RA	Keep	NO	NO
SeqId_13686_2	rs3804790	Q01344	#N/A	C	A	0.145709	-0.239612	0.0234124	2.04146e-24	7212	104.714	1	Tier1	IL5RA.SeqId_13686_2.txt	IL5RA	Keep	NO	NO
SeqId_13686_2	rs147835956	Q01344	#N/A	A	G	0.0156662	0.400046	0.0670997	2.60971e-09	7212	35.5352	#N/A	Tier1	IL5RA.SeqId_13686_2.txt	IL5RA	Keep	NO	NO
SeqId_13686_2	rs17879465	Q01344	#N/A	A	G	0.0178844	-0.370786	0.0624843	3.09196e-09	7212	35.2034	#N/A	Tier1	IL5RA.SeqId_13686_2.txt	IL5RA	Keep	NO	NO
SeqId_13686_2	rs73005815	Q01344	#N/A	A	G	0.351726	0.101192	0.0172617	4.76917e-09	7212	34.3562	1	Tier1	IL5RA.SeqId_13686_2.txt	IL5RA	Keep	NO	NO
SeqId_13686_2	rs189179	Q01344	#N/A	T	A	0.151047	0.130863	0.023101	1.52867e-08	7212	32.0813	#N/A	Tier1	IL5RA.SeqId_13686_2.txt	IL5RA	Keep	NO	NO
SeqId_13686_2	rs7625369	Q01344	#N/A	A	G	0.171565	-0.104419	0.0218884	1.87367e-06	7212	22.7515	#N/A	Tier1	IL5RA.SeqId_13686_2.txt	IL5RA	Keep	NO	NO
SeqId_13686_2	rs149897508	Q01344	#N/A	T	C	0.0216276	0.263994	0.0566523	3.22049e-06	7212	21.7086	#N/A	Tier1	IL5RA.SeqId_13686_2.txt	IL5RA	Keep	NO	NO
SeqId_13692_154	rs11786982	O95388	#N/A	A	G	0.217247	0.262772	0.0200008	5.57024e-39	7212	172.561	1	Tier2	WISP1.SeqId_13692_154.txt	WISP1	Keep	NO	NO
SeqId_13697_51	rs75732302	P21695	#N/A	T	C	0.0140718	-0.424458	0.0706449	1.96556e-09	7212	36.09	#N/A	Tier1	GPD1.SeqId_13697_51.txt	GPD1	Keep	NO	NO
SeqId_13697_51	rs148606384	P21695	#N/A	A	G	0.0108831	-0.428634	0.0805159	1.04803e-07	7212	28.3328	#N/A	Tier1	GPD1.SeqId_13697_51.txt	GPD1	Keep	NO	NO
SeqId_13697_51	rs117608852	P21695	#N/A	A	G	0.0292527	-0.212417	0.0491138	1.54591e-05	7212	18.7004	#N/A	Tier1	GPD1.SeqId_13697_51.txt	GPD1	Keep	NO	NO
SeqId_13697_51	rs8181651	P21695	#N/A	T	C	0.233953	-0.076098	0.0194382	9.12876e-05	7212	15.3219	#N/A	Tier1	GPD1.SeqId_13697_51.txt	GPD1	Keep	NO	NO
SeqId_13700_10	rs35663835	P07355	#N/A	T	C	0.135311	0.598341	0.0233998	4.02726e-138	7212	653.661	#N/A	Tier1	ANXA2.SeqId_13700_10.txt	ANXA2	Keep	NO	NO
SeqId_13700_10	rs765320	P07355	#N/A	T	C	0.210939	0.234761	0.0202835	1.0413e-30	7212	133.92	4	Tier1	ANXA2.SeqId_13700_10.txt	ANXA2	Keep	NO	NO
SeqId_13700_10	rs181486908	P07355	#N/A	T	C	0.0113684	-0.476536	0.0778031	9.55097e-10	7212	37.504	1	Tier1	ANXA2.SeqId_13700_10.txt	ANXA2	Keep	NO	NO
SeqId_13700_10	rs12904505	P07355	missense	C	A	0.439346	0.0777802	0.0166035	2.85686e-06	7212	21.9391	#N/A	Tier1	ANXA2.SeqId_13700_10.txt	ANXA2	Keep	NO	NO
SeqId_13717_15	rs75261223	Q15485	#N/A	T	C	0.0655067	0.443161	0.0334681	1.4634e-39	7212	175.283	1	Tier2	FCN2.SeqId_13717_15.txt	FCN2	Keep	NO	NO
SeqId_13719_19	rs13228	O96013	#N/A	C	T	0.3493	-0.111505	0.0175186	2.07297e-10	7212	40.5013	1	Tier1	PAK4.SeqId_13719_19.txt	PAK4	Keep	NO	NO
SeqId_13719_19	rs55793296	O96013	#N/A	G	A	0.240469	0.0758252	0.019384	9.24716e-05	7212	15.2975	3	Tier1	PAK4.SeqId_13719_19.txt	PAK4	Keep	NO	NO
SeqId_13720_95	rs2930902	P24158	#N/A	G	A	0.17718	-0.175505	0.0218226	1.02249e-15	7212	64.6615	1	Tier1	PRTN3.SeqId_13720_95.txt	PRTN3	Keep	NO	NO
SeqId_13720_95	rs2930899	P24158	#N/A	G	C	0.325662	0.141361	0.0179728	4.22139e-15	7212	61.8454	1	Tier1	PRTN3.SeqId_13720_95.txt	PRTN3	Keep	NO	NO
SeqId_13720_95	rs10415976	P24158	#N/A	G	A	0.0946901	-0.116766	0.0283665	3.89211e-05	7212	16.9395	2	Tier1	PRTN3.SeqId_13720_95.txt	PRTN3	Keep	NO	NO
SeqId_13733_5	rs3213119	P29460	missense	A	C	0.0302232	-1.15521	0.0472377	5.8634e-127	7212	597.894	#N/A	Tier1	IL12B.SeqId_13733_5.txt	IL12B	Keep	NO	NO
SeqId_13733_5	rs55840985	P29460	#N/A	T	C	0.371759	0.229061	0.0170006	6.96091e-41	7212	181.49	1	Tier1	IL12B.SeqId_13733_5.txt	IL12B	Keep	NO	NO
SeqId_13733_5	rs2161418	P29460	#N/A	C	T	0.410717	0.128038	0.0168126	2.95882e-14	7212	57.9812	1	Tier1	IL12B.SeqId_13733_5.txt	IL12B	Keep	NO	NO
SeqId_13733_5	rs11135056	P29460	#N/A	T	C	0.200194	0.118294	0.0207115	1.16423e-08	7212	32.6123	1	Tier1	IL12B.SeqId_13733_5.txt	IL12B	Keep	NO	NO
SeqId_13740_51	rs114378663	Q92765	missense	T	C	0.0402745	-0.691594	0.0418377	2.81982e-60	7212	273.178	1	Tier1	FRZB.SeqId_13740_51.txt	FRZB	Keep	NO	NO
SeqId_13740_51	rs151314344	Q92765	#N/A	C	T	0.0265493	0.799573	0.051356	8.78794e-54	7212	242.333	1	Tier1	FRZB.SeqId_13740_51.txt	FRZB	Keep	NO	NO
SeqId_13740_51	rs1462527	Q92765	#N/A	T	G	0.0721614	-0.359666	0.0319757	4.13162e-29	7212	126.485	2	Tier1	FRZB.SeqId_13740_51.txt	FRZB	Keep	NO	NO
SeqId_13740_51	rs35100533	Q92765	#N/A	C	G	0.0260641	0.410275	0.0521506	4.15919e-15	7212	61.8744	1	Tier1	FRZB.SeqId_13740_51.txt	FRZB	Keep	NO	NO
SeqId_13740_51	rs73977799	Q92765	missense	A	G	0.0825593	0.18868	0.0302239	4.54394e-10	7212	38.961	#N/A	Tier1	FRZB.SeqId_13740_51.txt	FRZB	Keep	NO	NO
SeqId_13740_51	rs79734073	Q92765	#N/A	C	A	0.01324	-0.401207	0.0720089	2.61463e-08	7212	31.0345	1	Tier1	FRZB.SeqId_13740_51.txt	FRZB	Keep	NO	NO
SeqId_13740_51	rs79173219	Q92765	#N/A	G	C	0.0142798	0.333881	0.070214	2.02103e-06	7212	22.6056	#N/A	Tier1	FRZB.SeqId_13740_51.txt	FRZB	Keep	NO	NO
SeqId_13748_4	rs34202026	P80075	missense	T	A	0.0194787	-0.694283	0.0593971	2.77985e-31	7212	136.591	2	Tier2	CCL8.SeqId_13748_4.txt	CCL8	Keep	NO	NO
SeqId_13748_4	rs77086916	P80075	#N/A	T	C	0.0139332	0.382916	0.0706579	6.17669e-08	7212	29.3606	#N/A	Tier1	CCL8.SeqId_13748_4.txt	CCL8	Keep	NO	NO
SeqId_13748_4	rs12450341	P80075	missense	C	T	0.177249	0.0994507	0.0217827	5.0637e-06	7212	20.8388	#N/A	Tier1	CCL8.SeqId_13748_4.txt	CCL8	Keep	NO	NO
SeqId_13748_4	rs141403170	P80075	#N/A	G	A	0.0127547	0.277079	0.0745919	0.000205065	7212	13.7944	#N/A	Tier1	CCL8.SeqId_13748_4.txt	CCL8	Keep	NO	NO
SeqId_13929_27	rs45549532	Q9UKG9	missense	G	A	0.0701511	-0.208192	0.0323784	1.35769e-10	7212	41.333	#N/A	Tier1	CROT.SeqId_13929_27.txt	CROT	Keep	NO	NO
SeqId_13929_27	rs34110100	Q9UKG9	#N/A	G	A	0.0354915	0.248504	0.0442765	2.06755e-08	7212	31.492	#N/A	Tier1	CROT.SeqId_13929_27.txt	CROT	Keep	NO	NO
SeqId_13929_27	rs45537731	Q9UKG9	#N/A	C	T	0.0364619	0.233499	0.0446429	1.73923e-07	7212	27.3492	#N/A	Tier1	CROT.SeqId_13929_27.txt	CROT	Keep	NO	NO
SeqId_13930_3	rs5757502	Q9HC16	#N/A	A	T	0.29433	-0.147475	0.0183866	1.21729e-15	7212	64.3152	#N/A	Tier1	APOBEC3G.SeqId_13930_3.txt	APOBEC3G	Keep	NO	NO
SeqId_13930_3	rs5757464	Q9HC16	#N/A	G	A	0.425204	0.118871	0.0168471	1.87469e-12	7212	49.7715	#N/A	Tier1	APOBEC3G.SeqId_13930_3.txt	APOBEC3G	Keep	NO	NO
SeqId_13943_38	rs115631838	Q9C005	#N/A	A	G	0.0453348	0.454896	0.0398357	6.04978e-30	7212	130.364	#N/A	Tier1	DPY30.SeqId_13943_38.txt	DPY30	Keep	NO	NO
SeqId_13954_9	rs1952092	Q96EK6	#N/A	G	C	0.478996	-0.252587	0.016461	2.56601e-52	7212	235.391	#N/A	Tier1	GNPNAT1.SeqId_13954_9.txt	GNPNAT1	Keep	NO	NO
SeqId_13954_9	rs7160906	Q96EK6	#N/A	C	T	0.272563	-0.0841777	0.0186864	6.74917e-06	7212	20.2872	#N/A	Tier1	GNPNAT1.SeqId_13954_9.txt	GNPNAT1	Keep	NO	NO
SeqId_13959_7	rs114838597	P28838	#N/A	T	C	0.0259947	0.484503	0.0521271	1.92055e-20	7212	86.3665	#N/A	Tier1	LAP3.SeqId_13959_7.txt	LAP3	Keep	NO	NO
SeqId_13959_7	rs1473352	P28838	#N/A	T	G	0.0165673	0.316299	0.0653804	1.33997e-06	7212	23.3981	#N/A	Tier1	LAP3.SeqId_13959_7.txt	LAP3	Keep	NO	NO
SeqId_13959_7	rs139033854	P28838	#N/A	T	C	0.0219742	0.223925	0.055734	5.93574e-05	7212	16.1378	#N/A	Tier1	LAP3.SeqId_13959_7.txt	LAP3	Keep	NO	NO
SeqId_13983_27	rs60887187	Q08257	#N/A	G	A	0.0517815	-0.596743	0.0367596	3.11468e-58	7212	263.459	#N/A	Tier1	CRYZ.SeqId_13983_27.txt	CRYZ	Keep	NO	NO
SeqId_13983_27	rs17095908	Q08257	#N/A	C	G	0.0149036	1.01374	0.0678523	9.93219e-50	7212	223.153	3	Tier1	CRYZ.SeqId_13983_27.txt	CRYZ	Keep	NO	NO
SeqId_13983_27	rs1345943	Q08257	#N/A	T	A	0.432414	0.0808926	0.0168167	1.5379e-06	7212	23.1321	1	Tier1	CRYZ.SeqId_13983_27.txt	CRYZ	Keep	NO	NO
SeqId_13986_6	rs116491893	O43813	#N/A	A	G	0.0435325	-0.275588	0.0407097	1.39299e-11	7212	45.8146	3	Tier1	LANCL1.SeqId_13986_6.txt	LANCL1	Keep	NO	NO
SeqId_13998_26	rs2494732	Q8N142	#N/A	C	T	0.422986	-0.105917	0.0166819	2.29504e-10	7212	40.3014	#N/A	Tier1	ADSSL1.SeqId_13998_26.txt	ADSSL1	Keep	NO	NO
SeqId_13998_26	rs7148206	Q8N142	#N/A	T	C	0.180299	-0.0856824	0.0217362	8.15994e-05	7212	15.5344	#N/A	Tier1	ADSSL1.SeqId_13998_26.txt	ADSSL1	Keep	NO	NO
SeqId_14048_7	rs13071108	Q9NPH3	#N/A	C	T	0.268058	0.576239	0.0175264	1e-200	7212	1080.69	1	Tier1	IL1RAP.SeqId_14048_7.txt	IL1RAP	Keep	NO	NO
SeqId_14048_7	rs1024949	Q9NPH3	#N/A	C	T	0.118952	-0.401175	0.0251046	1.62814e-56	7212	255.294	1	Tier1	IL1RAP.SeqId_14048_7.txt	IL1RAP	Keep	NO	NO
SeqId_14048_7	rs56282068	Q9NPH3	#N/A	G	T	0.0764592	0.258069	0.0313694	2.26253e-16	7212	67.6611	1	Tier1	IL1RAP.SeqId_14048_7.txt	IL1RAP	Keep	NO	NO
SeqId_14054_17	rs2274035	Q13261	#N/A	A	G	0.0815195	0.556998	0.029819	4.45841e-76	7212	348.819	1	Tier1	IL15RA.SeqId_14054_17.txt	IL15RA	Keep	NO	NO
SeqId_14054_17	rs73606799	Q13261	#N/A	T	C	0.0103286	-0.627837	0.0813175	1.31198e-14	7212	59.5944	#N/A	Tier1	IL15RA.SeqId_14054_17.txt	IL15RA	Keep	NO	NO
SeqId_14054_17	rs8177692	Q13261	#N/A	C	T	0.280674	0.0669811	0.0185356	0.000303969	7212	13.0548	#N/A	Tier1	IL15RA.SeqId_14054_17.txt	IL15RA	Keep	NO	NO
SeqId_14076_74	rs3761285	P01036	#N/A	T	C	0.216969	0.260072	0.0196244	1.26499e-39	7212	175.58	2	Tier1	CST4.SeqId_14076_74.txt	CST4	Keep	NO	NO
SeqId_14076_74	rs4549181	P01036	#N/A	T	C	0.283447	-0.0873188	0.0185789	2.65119e-06	7212	22.0828	#N/A	Tier1	CST4.SeqId_14076_74.txt	CST4	Keep	NO	NO
SeqId_14079_14	rs138245561	Q13478	#N/A	T	C	0.0241231	0.692593	0.0541597	4.82425e-37	7212	163.487	3	Tier1	IL18R1.SeqId_14079_14.txt	IL18R1	Keep	NO	NO
SeqId_14079_14	rs115505899	Q13478	#N/A	A	G	0.0250243	0.344292	0.0535229	1.33445e-10	7212	41.367	#N/A	Tier1	IL18R1.SeqId_14079_14.txt	IL18R1	Keep	NO	NO
SeqId_14079_14	rs62153064	Q13478	#N/A	C	G	0.0198253	0.319547	0.0585216	4.91104e-08	7212	29.8069	1	Tier1	IL18R1.SeqId_14079_14.txt	IL18R1	Keep	NO	NO
SeqId_14090_23	rs1041528	Q9H4E7	#N/A	T	A	0.149383	-0.140759	0.0232032	1.37437e-09	7212	36.7905	#N/A	Tier1	DEF6.SeqId_14090_23.txt	DEF6	Keep	NO	NO
SeqId_14091_42	rs142135178	O75828	#N/A	C	T	0.0105365	-0.50102	0.0817484	9.32026e-10	7212	37.5518	1	Tier1	CBR3.SeqId_14091_42.txt	CBR3	Keep	NO	NO
SeqId_14098_28	rs693687	P49589	#N/A	G	A	0.406003	0.156729	0.017059	5.16842e-20	7212	84.3861	2	Tier1	CARS.SeqId_14098_28.txt	CARS	Keep	NO	NO
SeqId_14100_63	rs75380810	P02747	#N/A	C	T	0.0395813	0.969519	0.0414895	1.7749e-116	7212	545.903	3	Tier1	C1QC.SeqId_14100_63.txt	C1QC	Keep	NO	NO
SeqId_14100_63	rs12073436	P02747	#N/A	T	C	0.0986413	0.485325	0.0271743	7.64087e-70	7212	318.881	1	Tier1	C1QC.SeqId_14100_63.txt	C1QC	Keep	NO	NO
SeqId_14100_63	rs75837320	P02747	#N/A	G	A	0.0119229	0.998471	0.0748979	4.53783e-40	7212	177.669	#N/A	Tier1	C1QC.SeqId_14100_63.txt	C1QC	Keep	NO	NO
SeqId_14100_63	rs7516495	P02747	#N/A	A	C	0.0953833	0.345445	0.0280584	1.73867e-34	7212	151.535	2	Tier1	C1QC.SeqId_14100_63.txt	C1QC	Keep	NO	NO
SeqId_14100_63	rs141997172	P02747	#N/A	G	A	0.0119229	0.830559	0.0751817	3.79381e-28	7212	122.01	1	Tier1	C1QC.SeqId_14100_63.txt	C1QC	Keep	NO	NO
SeqId_14100_63	rs181026444	P02747	#N/A	C	T	0.00991266	0.467863	0.0842672	2.92247e-08	7212	30.8177	2	Tier1	C1QC.SeqId_14100_63.txt	C1QC	Keep	NO	NO
SeqId_14100_63	rs10580	P02747	#N/A	A	G	0.0249549	0.274078	0.0530372	2.43413e-07	7212	26.6973	1	Tier1	C1QC.SeqId_14100_63.txt	C1QC	Keep	NO	NO
SeqId_14101_2	rs72737118	P26992	#N/A	A	G	0.0581589	-0.404555	0.035083	1.69456e-30	7212	132.936	2	Tier1	CNTFR.SeqId_14101_2.txt	CNTFR	Keep	NO	NO
SeqId_14101_2	rs4878577	P26992	#N/A	C	T	0.483987	0.140703	0.0166093	2.91196e-17	7212	71.7437	2	Tier1	CNTFR.SeqId_14101_2.txt	CNTFR	Keep	NO	NO
SeqId_14101_2	rs2183012	P26992	#N/A	A	G	0.0193401	0.386353	0.0606508	2.00485e-10	7212	40.5672	#N/A	Tier1	CNTFR.SeqId_14101_2.txt	CNTFR	Keep	NO	NO
SeqId_14107_1	rs200058464	P49914	#N/A	A	C	0.0194787	-1.41031	0.0580647	2.51944e-125	7212	589.772	1	Tier2	MTHFS.SeqId_14107_1.txt	MTHFS	Keep	NO	NO
SeqId_14107_1	rs2586172	P49914	#N/A	T	C	0.260225	-0.269057	0.0189054	2.3838e-45	7212	202.487	#N/A	Tier1	MTHFS.SeqId_14107_1.txt	MTHFS	Keep	NO	NO
SeqId_14107_1	rs71409259	P49914	#N/A	T	C	0.065992	0.205421	0.0336089	1.03449e-09	7212	37.3474	#N/A	Tier1	MTHFS.SeqId_14107_1.txt	MTHFS	Keep	NO	NO
SeqId_14107_1	rs56374195	P49914	#N/A	T	C	0.0200333	0.262022	0.0588912	8.74633e-06	7212	19.7904	#N/A	Tier1	MTHFS.SeqId_14107_1.txt	MTHFS	Keep	NO	NO
SeqId_14116_129	rs28594230	P26447	missense	C	G	0.0559407	0.247713	0.0359416	5.96204e-12	7212	47.4878	2	Tier1	S100A4.SeqId_14116_129.txt	S100A4	Keep	NO	NO
SeqId_14116_129	rs1005436	P26447	#N/A	A	G	0.114585	0.139079	0.0258125	7.34862e-08	7212	29.023	#N/A	Tier1	S100A4.SeqId_14116_129.txt	S100A4	Keep	NO	NO
SeqId_14123_34	rs9416010	Q9H7M9	#N/A	C	T	0.34119	0.221244	0.0172632	3.39346e-37	7212	164.203	2	Tier2	C10orf54.SeqId_14123_34.txt	C10orf54	Keep	NO	NO
SeqId_14123_34	rs41305045	Q9H7M9	#N/A	A	G	0.242895	-0.223337	0.0191405	3.52639e-31	7212	136.111	2	Tier1	C10orf54.SeqId_14123_34.txt	C10orf54	Keep	NO	NO
SeqId_14123_34	rs2394838	Q9H7M9	#N/A	G	C	0.227575	0.20168	0.0195673	9.72198e-25	7212	106.205	#N/A	Tier1	C10orf54.SeqId_14123_34.txt	C10orf54	Keep	NO	NO
SeqId_14123_34	rs4747196	Q9H7M9	#N/A	T	C	0.281922	-0.0922609	0.0184703	6.01907e-07	7212	24.9441	3	Tier1	C10orf54.SeqId_14123_34.txt	C10orf54	Keep	NO	NO
SeqId_14133_93	rs78423067	P27930	#N/A	A	G	0.0133786	-0.802732	0.0719447	1.12746e-28	7212	124.458	1	Tier1	IL1R2.SeqId_14133_93.txt	IL1R2	Keep	NO	NO
SeqId_14133_93	rs13023233	P27930	#N/A	C	A	0.333148	0.086305	0.0176396	1.0163e-06	7212	23.9317	#N/A	Tier1	IL1R2.SeqId_14133_93.txt	IL1R2	Keep	NO	NO
SeqId_14134_49	rs1101752	Q86SJ2	#N/A	G	A	0.299945	0.148244	0.0180809	2.84709e-16	7212	67.2038	2	Tier1	AMIGO2.SeqId_14134_49.txt	AMIGO2	Keep	NO	NO
SeqId_14134_49	rs7979883	Q86SJ2	#N/A	T	C	0.321156	-0.124031	0.0178879	4.45168e-12	7212	48.0642	#N/A	Tier1	AMIGO2.SeqId_14134_49.txt	AMIGO2	Keep	NO	NO
SeqId_14134_49	rs1554693	Q86SJ2	#N/A	A	G	0.307847	0.101317	0.018255	2.9569e-08	7212	30.795	#N/A	Tier1	AMIGO2.SeqId_14134_49.txt	AMIGO2	Keep	NO	NO
SeqId_14134_49	rs2040643	Q86SJ2	#N/A	A	G	0.434979	0.0928038	0.016768	3.22942e-08	7212	30.6231	#N/A	Tier1	AMIGO2.SeqId_14134_49.txt	AMIGO2	Keep	NO	NO
SeqId_14156_33	rs2868216	P31946	#N/A	A	G	0.0479689	0.297776	0.0387696	1.79173e-14	7212	58.9761	#N/A	Tier1	YWHAB.SeqId_14156_33.txt	YWHAB	Keep	NO	NO
SeqId_14156_33	rs3092248	P31946	#N/A	T	C	0.0296687	0.271958	0.0492353	3.43639e-08	7212	30.5021	#N/A	Tier1	YWHAB.SeqId_14156_33.txt	YWHAB	Keep	NO	NO
SeqId_14208_3	rs72859578	Q96R05	#N/A	C	G	0.0363233	-0.40962	0.044098	2.0265e-20	7212	86.2589	#N/A	Tier1	RBP7.SeqId_14208_3.txt	RBP7	Keep	NO	NO
SeqId_14208_3	rs77407441	Q96R05	#N/A	G	A	0.026272	-0.316929	0.0523357	1.46834e-09	7212	36.6613	#N/A	Tier1	RBP7.SeqId_14208_3.txt	RBP7	Keep	NO	NO
SeqId_14208_3	rs7532547	Q96R05	#N/A	T	C	0.0862332	-0.129675	0.0297626	1.33703e-05	7212	18.978	#N/A	Tier1	RBP7.SeqId_14208_3.txt	RBP7	Keep	NO	NO
SeqId_14271_23	rs2715635	Q9NRW1	#N/A	T	A	0.138569	-0.115535	0.0241602	1.7696e-06	7212	22.8615	#N/A	Tier1	RAB6B.SeqId_14271_23.txt	RAB6B	Keep	NO	NO
SeqId_14271_23	rs76501142	Q9NRW1	#N/A	A	G	0.25052	-0.0839005	0.0193188	1.42511e-05	7212	18.8559	#N/A	Tier1	RAB6B.SeqId_14271_23.txt	RAB6B	Keep	NO	NO
SeqId_14273_19	rs72941804	P48147	#N/A	G	A	0.0474144	-0.416737	0.0388113	1.0788e-26	7212	115.262	1	Tier1	PREP.SeqId_14273_19.txt	PREP	Keep	NO	NO
SeqId_14273_19	rs145187731	P48147	#N/A	C	T	0.0669624	-0.277092	0.0326102	2.33737e-17	7212	72.1806	#N/A	Tier1	PREP.SeqId_14273_19.txt	PREP	Keep	NO	NO
SeqId_14273_19	rs1149316	P48147	#N/A	T	C	0.0625953	-0.273218	0.0342641	1.7751e-15	7212	63.5652	1	Tier1	PREP.SeqId_14273_19.txt	PREP	Keep	NO	NO
SeqId_14273_19	rs75159041	P48147	#N/A	A	C	0.0121309	-0.393398	0.0754874	1.92581e-07	7212	27.1516	#N/A	Tier1	PREP.SeqId_14273_19.txt	PREP	Keep	NO	NO
SeqId_14618_26	rs117042408	Q96AW1	#N/A	A	G	0.0305698	-0.505854	0.0475067	2.7892e-26	7212	113.35	1	Tier1	VOPP1.SeqId_14618_26.txt	VOPP1	Keep	NO	NO
SeqId_14618_26	rs9642585	Q96AW1	#N/A	T	C	0.372522	0.111082	0.017116	9.15776e-11	7212	42.1078	#N/A	Tier1	VOPP1.SeqId_14618_26.txt	VOPP1	Keep	NO	NO
SeqId_14684_17	rs188530181	P17655	#N/A	C	A	0.0108831	-1.48021	0.0787683	5.92226e-77	7212	353.039	2	Tier1	CAPN2.SeqId_14684_17.txt	CAPN2	Keep	NO	NO
SeqId_14684_17	rs17559134	P17655	#N/A	A	G	0.327187	-0.188952	0.0175965	1.07281e-26	7212	115.274	1	Tier1	CAPN2.SeqId_14684_17.txt	CAPN2	Keep	NO	NO
SeqId_14684_17	rs112181631	P17655	#N/A	A	C	0.0107445	0.370089	0.0800129	3.8046e-06	7212	21.3881	#N/A	Tier1	CAPN2.SeqId_14684_17.txt	CAPN2	Keep	NO	NO
SeqId_14684_17	rs61827701	P17655	#N/A	G	A	0.139124	0.0830832	0.0239441	0.000523728	7212	12.0367	#N/A	Tier1	CAPN2.SeqId_14684_17.txt	CAPN2	Keep	NO	NO
SeqId_15304_1	rs114874655	Q06141	#N/A	A	T	0.0587828	0.480648	0.0350196	2.4373e-42	7212	188.327	#N/A	Tier1	REG3A.SeqId_15304_1.txt	REG3A	Keep	NO	NO
SeqId_15304_1	rs13026790	Q06141	#N/A	C	T	0.193539	0.114558	0.0209999	5.0557e-08	7212	29.7506	#N/A	Tier1	REG3A.SeqId_15304_1.txt	REG3A	Keep	NO	NO
SeqId_15304_1	rs142010238	Q06141	#N/A	T	A	0.0773603	0.157579	0.0310162	3.85837e-07	7212	25.8047	#N/A	Tier1	REG3A.SeqId_15304_1.txt	REG3A	Keep	NO	NO
SeqId_15308_108	rs148681119	Q2TAL6	#N/A	A	C	0.0222515	0.840013	0.0556646	1.1032e-50	7212	227.663	1	Tier1	VWC2.SeqId_15308_108.txt	VWC2	Keep	NO	NO
SeqId_15308_108	rs11972629	Q2TAL6	#N/A	T	A	0.362886	0.106758	0.017286	6.93166e-10	7212	38.1322	12	Tier3	VWC2.SeqId_15308_108.txt	VWC2	Keep	NO	NO
SeqId_15308_108	rs38789	Q2TAL6	#N/A	T	C	0.468737	-0.0936199	0.0167703	2.45716e-08	7212	31.1555	1	Tier1	VWC2.SeqId_15308_108.txt	VWC2	Keep	NO	NO
SeqId_15308_108	rs11772277	Q2TAL6	#N/A	T	C	0.0721614	0.116486	0.0318949	0.000261863	7212	13.3347	#N/A	Tier1	VWC2.SeqId_15308_108.txt	VWC2	Keep	NO	NO
SeqId_15314_49	rs4649017	Q9Y696	#N/A	C	T	0.373492	-0.256521	0.0167131	2.42089e-52	7212	235.511	#N/A	Tier1	CLIC4.SeqId_15314_49.txt	CLIC4	Keep	NO	NO
SeqId_15314_49	rs4344265	Q9Y696	#N/A	A	G	0.0250936	-0.196802	0.0530998	0.000211904	7212	13.7326	#N/A	Tier1	CLIC4.SeqId_15314_49.txt	CLIC4	Keep	NO	NO
SeqId_15316_262	rs116891509	Q9NX01	missense	T	C	0.0734091	0.554352	0.031138	2.0163e-69	7212	316.861	3	Tier1	TXNL4B.SeqId_15316_262.txt	TXNL4B	Keep	NO	NO
SeqId_15316_262	rs75092065	Q9NX01	#N/A	C	T	0.14058	0.117681	0.0238878	8.56251e-07	7212	24.2627	#N/A	Tier1	TXNL4B.SeqId_15316_262.txt	TXNL4B	Keep	NO	NO
SeqId_15326_64	rs1048401	P32455	missense	C	T	0.0370858	-0.321212	0.0438792	2.7406e-13	7212	53.573	#N/A	Tier1	GBP1.SeqId_15326_64.txt	GBP1	Keep	NO	NO
SeqId_15326_64	rs1329122	P32455	#N/A	C	T	0.0243311	0.357389	0.0535898	2.76625e-11	7212	44.4629	#N/A	Tier1	GBP1.SeqId_15326_64.txt	GBP1	Keep	NO	NO
SeqId_15326_64	rs115621056	P32455	#N/A	A	G	0.0392347	0.235791	0.0427127	3.49983e-08	7212	30.4663	#N/A	Tier1	GBP1.SeqId_15326_64.txt	GBP1	Keep	NO	NO
SeqId_15326_64	rs2390735	P32455	#N/A	A	T	0.328851	-0.0595917	0.0178057	0.000821771	7212	11.1978	#N/A	Tier1	GBP1.SeqId_15326_64.txt	GBP1	Keep	NO	NO
SeqId_15343_337	rs76438938	P01042	#N/A	T	C	0.0273118	0.791345	0.0499949	1.68803e-55	7212	250.472	3	Tier1	KNG1.SeqId_15343_337.txt	KNG1	Keep	NO	NO
SeqId_15343_337	rs58005713	P01042	#N/A	C	G	0.0948981	-0.317342	0.0279712	1.39271e-29	7212	128.68	9	Tier3	KNG1.SeqId_15343_337.txt	KNG1	Keep	NO	NO
SeqId_15364_101	rs1064725	P02654	#N/A	G	T	0.0417995	-0.237303	0.0415423	1.15889e-08	7212	32.6216	3	Tier1	APOC1.SeqId_15364_101.txt	APOC1	Keep	NO	NO
SeqId_15367_38	rs10875488	Q8TDL5	#N/A	G	A	0.246638	0.156828	0.0191201	2.77011e-16	7212	67.2584	2	Tier1	BPIFB1.SeqId_15367_38.txt	BPIFB1	Keep	NO	NO
SeqId_15367_38	rs116989472	Q8TDL5	#N/A	G	C	0.0133093	0.398038	0.0725935	4.32076e-08	7212	30.0561	#N/A	Tier1	BPIFB1.SeqId_15367_38.txt	BPIFB1	Keep	NO	NO
SeqId_15367_38	rs76549422	Q8TDL5	#N/A	G	T	0.0234992	-0.251518	0.0547019	4.339e-06	7212	21.1355	2	Tier1	BPIFB1.SeqId_15367_38.txt	BPIFB1	Keep	NO	NO
SeqId_15368_3	rs4723328	Q8N8U9	#N/A	T	C	0.475184	0.160005	0.0163678	1.97425e-22	7212	95.5358	#N/A	Tier1	BMPER.SeqId_15368_3.txt	BMPER	Keep	NO	NO
SeqId_15368_3	rs77897447	Q8N8U9	#N/A	G	C	0.120338	0.208308	0.025474	3.40176e-16	7212	66.8493	#N/A	Tier1	BMPER.SeqId_15368_3.txt	BMPER	Keep	NO	NO
SeqId_15368_3	rs2058681	Q8N8U9	#N/A	G	A	0.316512	-0.140206	0.0177664	3.42311e-15	7212	62.2607	#N/A	Tier1	BMPER.SeqId_15368_3.txt	BMPER	Keep	NO	NO
SeqId_15368_3	rs17823568	Q8N8U9	#N/A	G	C	0.23111	-0.135978	0.0197769	6.68948e-12	7212	47.2607	#N/A	Tier1	BMPER.SeqId_15368_3.txt	BMPER	Keep	NO	NO
SeqId_15368_3	rs1545449	Q8N8U9	#N/A	T	C	0.197352	-0.0956637	0.020667	3.74197e-06	7212	21.42	#N/A	Tier1	BMPER.SeqId_15368_3.txt	BMPER	Keep	NO	NO
SeqId_15368_3	rs1050719	Q8N8U9	#N/A	C	T	0.25253	0.0709696	0.019162	0.000214104	7212	13.7133	#N/A	Tier1	BMPER.SeqId_15368_3.txt	BMPER	Keep	NO	NO
SeqId_15376_134	rs78554767	P14091	#N/A	T	C	0.0812422	0.151763	0.0304325	6.28024e-07	7212	24.862	#N/A	Tier1	CTSE.SeqId_15376_134.txt	CTSE	Keep	NO	NO
SeqId_15376_134	rs148097044	P14091	#N/A	T	C	0.0153889	-0.306116	0.0680625	6.98101e-06	7212	20.2225	#N/A	Tier1	CTSE.SeqId_15376_134.txt	CTSE	Keep	NO	NO
SeqId_15384_15	rs73176817	Q9UEF7	#N/A	C	T	0.0886594	0.212283	0.0296601	9.04682e-13	7212	51.2112	#N/A	Tier1	KL.SeqId_15384_15.txt	KL	Keep	NO	NO
SeqId_15384_15	rs2858823	Q9UEF7	#N/A	T	C	0.409746	-0.114359	0.0167759	1.0058e-11	7212	46.4567	1	Tier1	KL.SeqId_15384_15.txt	KL	Keep	NO	NO
SeqId_15385_116	rs181347410	P12104	#N/A	G	T	0.0218356	-0.71309	0.0566049	5.19801e-36	7212	158.657	#N/A	Tier1	FABP2.SeqId_15385_116.txt	FABP2	Keep	NO	NO
SeqId_15385_116	rs17359764	P12104	missense	T	G	0.034313	0.337861	0.045796	1.79287e-13	7212	54.4127	#N/A	Tier1	FABP2.SeqId_15385_116.txt	FABP2	Keep	NO	NO
SeqId_15387_44	rs16837641	O60462	#N/A	A	G	0.325593	0.21381	0.0175937	1.18349e-33	7212	147.646	1	Tier1	NRP2.SeqId_15387_44.txt	NRP2	Keep	NO	NO
SeqId_15387_44	rs3770994	O60462	#N/A	A	G	0.109524	0.242054	0.0265113	8.73095e-20	7212	83.3378	1	Tier1	NRP2.SeqId_15387_44.txt	NRP2	Keep	NO	NO
SeqId_15387_44	rs13428191	O60462	#N/A	G	T	0.20061	0.185793	0.0208195	5.62555e-19	7212	79.6155	1	Tier1	NRP2.SeqId_15387_44.txt	NRP2	Keep	NO	NO
SeqId_15387_44	rs12694032	O60462	#N/A	G	A	0.404825	0.102193	0.0168622	1.42529e-09	7212	36.7192	1	Tier1	NRP2.SeqId_15387_44.txt	NRP2	Keep	NO	NO
SeqId_15387_44	rs113185080	O60462	#N/A	G	A	0.0522667	-0.184471	0.0375863	9.40637e-07	7212	24.0811	1	Tier1	NRP2.SeqId_15387_44.txt	NRP2	Keep	NO	NO
SeqId_15387_44	rs35761263	O60462	#N/A	G	A	0.0373631	-0.153126	0.0440305	0.000508678	7212	12.0912	1	Tier1	NRP2.SeqId_15387_44.txt	NRP2	Keep	NO	NO
SeqId_15388_24	rs35852976	P08637	#N/A	G	A	0.0426314	0.68465	0.0400616	3.20365e-64	7212	291.985	3	Tier1	FCGR3A.SeqId_15388_24.txt	FCGR3A	Keep	NO	NO
SeqId_15388_24	rs143135133	P08637	#N/A	C	A	0.0210731	-0.349965	0.0576536	1.34281e-09	7212	36.8363	2	Tier1	FCGR3A.SeqId_15388_24.txt	FCGR3A	Keep	NO	NO
SeqId_15394_79	rs4747141	Q8IZJ1	#N/A	A	G	0.102315	0.217527	0.0269694	8.4634e-16	7212	65.0374	#N/A	Tier1	UNC5B.SeqId_15394_79.txt	UNC5B	Keep	NO	NO
SeqId_15394_79	rs12414898	Q8IZJ1	#N/A	G	C	0.480036	0.128146	0.016706	1.93639e-14	7212	58.8227	#N/A	Tier1	UNC5B.SeqId_15394_79.txt	UNC5B	Keep	NO	NO
SeqId_15394_79	rs72810346	Q8IZJ1	#N/A	A	G	0.0259254	-0.337103	0.0522083	1.13825e-10	7212	41.6798	1	Tier1	UNC5B.SeqId_15394_79.txt	UNC5B	Keep	NO	NO
SeqId_15395_15	rs116532364	P09488	#N/A	T	C	0.024539	0.795074	0.0528774	2.45171e-50	7212	226.024	#N/A	Tier1	GSTM1.SeqId_15395_15.txt	GSTM1	Keep	NO	NO
SeqId_15395_15	rs58720505	P09488	#N/A	A	G	0.039512	0.538229	0.0421195	5.42854e-37	7212	163.248	#N/A	Tier1	GSTM1.SeqId_15395_15.txt	GSTM1	Keep	NO	NO
SeqId_15395_15	rs35579799	P09488	#N/A	T	C	0.0124775	0.890186	0.0743046	9.21883e-33	7212	143.486	1	Tier1	GSTM1.SeqId_15395_15.txt	GSTM1	Keep	NO	NO
SeqId_15395_15	rs61797155	P09488	#N/A	T	C	0.0189935	0.703099	0.0610207	1.87987e-30	7212	132.727	#N/A	Tier1	GSTM1.SeqId_15395_15.txt	GSTM1	Keep	NO	NO
SeqId_15395_15	rs2073483	P09488	#N/A	T	C	0.396992	-0.190034	0.0168939	4.10676e-29	7212	126.498	#N/A	Tier1	GSTM1.SeqId_15395_15.txt	GSTM1	Keep	NO	NO
SeqId_15395_15	rs72705225	P09488	#N/A	A	G	0.0436018	0.390561	0.0404825	6.81734e-22	7212	93.0513	1	Tier1	GSTM1.SeqId_15395_15.txt	GSTM1	Keep	NO	NO
SeqId_15395_15	rs115394162	P09488	#N/A	C	A	0.029738	0.366587	0.0487402	6.08244e-14	7212	56.5534	#N/A	Tier1	GSTM1.SeqId_15395_15.txt	GSTM1	Keep	NO	NO
SeqId_15395_15	rs116362610	P09488	#N/A	G	C	0.0185082	0.413423	0.0612092	1.54746e-11	7212	45.6074	#N/A	Tier1	GSTM1.SeqId_15395_15.txt	GSTM1	Keep	NO	NO
SeqId_15395_15	rs1332018	P09488	#N/A	G	T	0.421946	-0.097898	0.016874	6.8422e-09	7212	33.6505	#N/A	Tier1	GSTM1.SeqId_15395_15.txt	GSTM1	Keep	NO	NO
SeqId_15395_15	rs148295757	P09488	#N/A	T	A	0.00984334	0.470217	0.0845568	2.77897e-08	7212	30.9157	#N/A	Tier1	GSTM1.SeqId_15395_15.txt	GSTM1	Keep	NO	NO
SeqId_15395_15	rs1149174	P09488	#N/A	A	G	0.136351	0.0837624	0.0242956	0.000568739	7212	11.8829	#N/A	Tier1	GSTM1.SeqId_15395_15.txt	GSTM1	Keep	NO	NO
SeqId_15395_15	rs112987420	P09488	#N/A	C	G	0.0122002	-0.259364	0.0753625	0.000581669	7212	11.841	#N/A	Tier1	GSTM1.SeqId_15395_15.txt	GSTM1	Keep	NO	NO
SeqId_15414_316	rs7951953	P00338	#N/A	C	T	0.174338	0.201607	0.0216975	1.97338e-20	7212	86.312	#N/A	Tier1	LDHA.SeqId_15414_316.txt	LDHA	Keep	NO	NO
SeqId_15435_4	rs28714148	P00491	#N/A	C	G	0.268474	0.164919	0.0187352	1.65222e-18	7212	77.4648	#N/A	Tier1	PNP.SeqId_15435_4.txt	PNP	Keep	NO	NO
SeqId_15435_4	rs72671254	P00491	#N/A	A	G	0.0120616	0.443205	0.0760975	5.98664e-09	7212	33.9116	#N/A	Tier1	PNP.SeqId_15435_4.txt	PNP	Keep	NO	NO
SeqId_15435_4	rs34784031	P00491	#N/A	G	C	0.0567725	0.184005	0.0361532	3.6788e-07	7212	25.8968	1	Tier1	PNP.SeqId_15435_4.txt	PNP	Keep	NO	NO
SeqId_15435_4	rs79943081	P00491	#N/A	C	G	0.0573964	-0.155776	0.0359606	1.4987e-05	7212	18.7597	#N/A	Tier1	PNP.SeqId_15435_4.txt	PNP	Keep	NO	NO
SeqId_15435_4	rs1756364	P00491	#N/A	G	T	0.110495	-0.096866	0.0263793	0.000242357	7212	13.4802	#N/A	Tier1	PNP.SeqId_15435_4.txt	PNP	Keep	NO	NO
SeqId_15435_4	rs72672764	P00491	#N/A	C	T	0.0957299	-0.0984573	0.0283614	0.000520538	7212	12.0481	#N/A	Tier1	PNP.SeqId_15435_4.txt	PNP	Keep	NO	NO
SeqId_15441_6	rs113026124	P17900	#N/A	A	G	0.115902	0.713617	0.0246437	1.62511e-174	7212	838.297	1	Tier1	GM2A.SeqId_15441_6.txt	GM2A	Keep	NO	NO
SeqId_15441_6	rs41290573	P17900	#N/A	A	C	0.0607237	0.44449	0.0342297	3.94802e-38	7212	168.577	#N/A	Tier1	GM2A.SeqId_15441_6.txt	GM2A	Keep	NO	NO
SeqId_15441_6	rs79086049	P17900	#N/A	T	C	0.031055	0.331628	0.0480454	5.54863e-12	7212	47.6298	#N/A	Tier1	GM2A.SeqId_15441_6.txt	GM2A	Keep	NO	NO
SeqId_15441_6	rs17660330	P17900	#N/A	A	G	0.0176071	-0.246936	0.0630315	9.02389e-05	7212	15.3438	#N/A	Tier1	GM2A.SeqId_15441_6.txt	GM2A	Keep	NO	NO
SeqId_15447_45	rs72722045	Q00796	#N/A	T	A	0.119784	0.470238	0.0249355	1.80027e-77	7212	355.532	#N/A	Tier1	SORD.SeqId_15447_45.txt	SORD	Keep	NO	NO
SeqId_15447_45	rs79521435	Q00796	#N/A	G	A	0.0924026	0.417319	0.0284317	4.38669e-48	7212	215.382	#N/A	Tier1	SORD.SeqId_15447_45.txt	SORD	Keep	NO	NO
SeqId_15447_45	rs2437868	Q00796	#N/A	C	T	0.149175	-0.245593	0.0230515	2.61604e-26	7212	113.478	1	Tier1	SORD.SeqId_15447_45.txt	SORD	Keep	NO	NO
SeqId_15447_45	rs111477569	Q00796	missense	A	G	0.0545543	-0.357439	0.0367345	3.0659e-22	7212	94.6532	#N/A	Tier1	SORD.SeqId_15447_45.txt	SORD	Keep	NO	NO
SeqId_15452_5	rs3812139	P21589	#N/A	G	C	0.102315	-0.305995	0.0271147	2.73116e-29	7212	127.321	#N/A	Tier1	NT5E.SeqId_15452_5.txt	NT5E	Keep	NO	NO
SeqId_15452_5	rs72903444	P21589	#N/A	A	C	0.230764	0.16952	0.0196488	7.62938e-18	7212	74.4131	#N/A	Tier1	NT5E.SeqId_15452_5.txt	NT5E	Keep	NO	NO
SeqId_15452_5	rs118034309	P21589	#N/A	A	G	0.0163594	0.389479	0.0654389	2.77642e-09	7212	35.4141	#N/A	Tier1	NT5E.SeqId_15452_5.txt	NT5E	Keep	NO	NO
SeqId_15452_5	rs74381604	P21589	#N/A	T	C	0.0368085	-0.227003	0.0438503	2.3185e-07	7212	26.7915	1	Tier1	NT5E.SeqId_15452_5.txt	NT5E	Keep	NO	NO
SeqId_15452_5	rs9351064	P21589	#N/A	C	T	0.119368	-0.104682	0.0256914	4.65914e-05	7212	16.5977	#N/A	Tier1	NT5E.SeqId_15452_5.txt	NT5E	Keep	NO	NO
SeqId_15462_28	rs114758893	P01732	#N/A	A	G	0.0829752	-0.409963	0.0297782	1.38328e-42	7212	189.484	#N/A	Tier1	CD8A.SeqId_15462_28.txt	CD8A	Keep	NO	NO
SeqId_15462_28	rs62148508	P01732	#N/A	G	T	0.0229447	-0.598571	0.0549384	1.98366e-27	7212	118.675	1	Tier1	CD8A.SeqId_15462_28.txt	CD8A	Keep	NO	NO
SeqId_15468_14	rs146690273	Q03591	#N/A	G	T	0.159781	0.399035	0.0223495	8.37705e-70	7212	318.688	15	Tier3	CFHR1.SeqId_15468_14.txt	CFHR1	Keep	NO	NO
SeqId_15468_14	rs72734340	Q03591	#N/A	T	C	0.0335505	0.536984	0.0460049	3.36477e-31	7212	136.205	7	Tier3	CFHR1.SeqId_15468_14.txt	CFHR1	Keep	NO	NO
SeqId_15468_14	rs140976580	Q03591	#N/A	C	T	0.0103286	-0.379317	0.0815307	3.33877e-06	7212	21.6392	3	Tier1	CFHR1.SeqId_15468_14.txt	CFHR1	Keep	NO	NO
SeqId_15470_11	rs62366372	P07686	#N/A	C	T	0.037987	-0.818006	0.0423305	3.68669e-81	7212	373.324	1	Tier1	HEXB.SeqId_15470_11.txt	HEXB	Keep	NO	NO
SeqId_15470_11	rs183908490	P07686	missense	A	G	0.0157355	0.631297	0.0667097	3.95345e-21	7212	89.5301	#N/A	Tier1	HEXB.SeqId_15470_11.txt	HEXB	Keep	NO	NO
SeqId_15471_29	rs2921965	P54317	#N/A	C	T	0.29225	0.0586986	0.0182411	0.00129689	7212	10.3522	#N/A	Tier1	PNLIPRP2.SeqId_15471_29.txt	PNLIPRP2	Keep	NO	NO
SeqId_15472_16	rs9379346	Q86VZ4	#N/A	A	G	0.0826979	0.580845	0.0292786	2.52915e-85	7212	393.459	1	Tier1	LRP11.SeqId_15472_16.txt	LRP11	Keep	NO	NO
SeqId_15472_16	rs952414	Q86VZ4	#N/A	T	C	0.0585748	0.379628	0.0353338	1.00651e-26	7212	115.403	#N/A	Tier1	LRP11.SeqId_15472_16.txt	LRP11	Keep	NO	NO
SeqId_15472_16	rs55803037	Q86VZ4	#N/A	A	C	0.109871	0.0992454	0.0267262	0.000206023	7212	13.7856	#N/A	Tier1	LRP11.SeqId_15472_16.txt	LRP11	Keep	NO	NO
SeqId_15475_4	rs6032614	P55058	#N/A	G	T	0.0947595	-0.235477	0.028234	8.8042e-17	7212	69.5395	1	Tier1	PLTP.SeqId_15475_4.txt	PLTP	Keep	NO	NO
SeqId_15475_4	rs6032360	P55058	#N/A	T	C	0.0148343	-0.555016	0.0684103	5.7573e-16	7212	65.8033	1	Tier1	PLTP.SeqId_15475_4.txt	PLTP	Keep	NO	NO
SeqId_15476_6	rs5002174	Q6UW15	#N/A	C	T	0.469707	0.110803	0.0165875	2.56859e-11	7212	44.6088	#N/A	Tier1	REG3G.SeqId_15476_6.txt	REG3G	Keep	NO	NO
SeqId_15476_6	rs1666769	Q6UW15	#N/A	C	T	0.316165	-0.0612777	0.0177793	0.000570973	7212	11.8756	#N/A	Tier1	REG3G.SeqId_15476_6.txt	REG3G	Keep	NO	NO
SeqId_15480_2	rs9483499	O95498	#N/A	G	A	0.149868	0.604641	0.0221008	7.07245e-157	7212	748.271	#N/A	Tier1	VNN2.SeqId_15480_2.txt	VNN2	Keep	NO	NO
SeqId_15480_2	rs33980664	O95498	#N/A	T	C	0.0313323	-1.21752	0.0455875	6.2744e-150	7212	713.083	#N/A	Tier1	VNN2.SeqId_15480_2.txt	VNN2	Keep	NO	NO
SeqId_15480_2	rs34625012	O95498	#N/A	T	C	0.047553	0.611546	0.0382215	1.19607e-56	7212	255.931	#N/A	Tier1	VNN2.SeqId_15480_2.txt	VNN2	Keep	NO	NO
SeqId_15480_2	rs146265857	O95498	#N/A	T	G	0.0517122	-0.312459	0.0372649	6.05295e-17	7212	70.2855	#N/A	Tier1	VNN2.SeqId_15480_2.txt	VNN2	Keep	NO	NO
SeqId_15480_2	rs34902339	O95498	#N/A	T	C	0.0173298	0.433451	0.0631098	7.04373e-12	7212	47.1592	#N/A	Tier1	VNN2.SeqId_15480_2.txt	VNN2	Keep	NO	NO
SeqId_15480_2	rs77020716	O95498	#N/A	G	A	0.0793706	0.117419	0.0305437	0.000121936	7212	14.7745	#N/A	Tier1	VNN2.SeqId_15480_2.txt	VNN2	Keep	NO	NO
SeqId_15481_45	rs11716848	P49913	missense	A	G	0.301262	0.0728898	0.0180195	5.28549e-05	7212	16.3579	4	Tier1	CAMP.SeqId_15481_45.txt	CAMP	Keep	NO	NO
SeqId_15483_377	rs4970350	O00468	#N/A	G	A	0.427423	-0.301049	0.0166506	1.6955e-71	7212	326.809	2	Tier1	AGRN.SeqId_15483_377.txt	AGRN	Keep	NO	NO
SeqId_15486_126	rs12671154	P19801	#N/A	T	C	0.161306	-0.287116	0.0221424	5.01261e-38	7212	168.091	2	Tier1	AOC1.SeqId_15486_126.txt	AOC1	Keep	NO	NO
SeqId_15486_126	rs79043825	P19801	#N/A	A	C	0.0436018	-0.381494	0.0405628	6.84963e-21	7212	88.4299	#N/A	Tier1	AOC1.SeqId_15486_126.txt	AOC1	Keep	NO	NO
SeqId_15486_126	rs9691673	P19801	#N/A	C	G	0.299182	0.0629337	0.0182096	0.00055127	7212	11.9411	#N/A	Tier1	AOC1.SeqId_15486_126.txt	AOC1	Keep	NO	NO
SeqId_15491_20	rs565972	Q9HCU0	#N/A	A	G	0.476778	0.103092	0.0167089	7.2037e-10	7212	38.0569	#N/A	Tier1	CD248.SeqId_15491_20.txt	CD248	Keep	NO	NO
SeqId_15495_9	rs151030145	P41439	#N/A	C	T	0.0133093	-0.262072	0.0726791	0.000313196	7212	12.9988	#N/A	Tier1	FOLR3.SeqId_15495_9.txt	FOLR3	Keep	NO	NO
SeqId_15499_11	rs118065662	O75882	missense	G	A	0.0127547	-1.9277	0.070695	6.66354e-156	7212	743.329	#N/A	Tier1	ATRN.SeqId_15499_11.txt	ATRN	Keep	NO	NO
SeqId_15503_15	rs75263226	O00292	#N/A	C	T	0.105227	0.213969	0.0270278	2.80631e-15	7212	62.6556	12	Tier3	LEFTY2.SeqId_15503_15.txt	LEFTY2	Keep	NO	NO
SeqId_15503_20	rs77324456	O00292	#N/A	A	G	0.0317482	-0.501411	0.0470292	2.41446e-26	7212	113.64	#N/A	Tier1	LEFTY2.SeqId_15503_20.txt	LEFTY2	Keep	NO	NO
SeqId_15503_20	rs77739325	O00292	missense	A	T	0.0336892	0.276904	0.0459394	1.74626e-09	7212	36.3218	#N/A	Tier1	LEFTY2.SeqId_15503_20.txt	LEFTY2	Keep	NO	NO
SeqId_15503_20	rs2292560	O00292	missense	T	C	0.0456121	0.187353	0.0397087	2.42444e-06	7212	22.2551	#N/A	Tier1	LEFTY2.SeqId_15503_20.txt	LEFTY2	Keep	NO	NO
SeqId_15509_2	rs375061876	P54802	#N/A	A	T	0.042562	1.09823	0.0391592	2.34854e-164	7212	786.319	#N/A	Tier1	NAGLU.SeqId_15509_2.txt	NAGLU	Keep	NO	NO
SeqId_15509_2	rs72826906	P54802	#N/A	T	C	0.381187	0.0952074	0.0171279	2.81618e-08	7212	30.8896	#N/A	Tier1	NAGLU.SeqId_15509_2.txt	NAGLU	Keep	NO	NO
SeqId_15511_37	rs760485	O95502	#N/A	C	A	0.188548	0.198494	0.0211272	7.5114e-21	7212	88.2451	1	Tier1	NPTXR.SeqId_15511_37.txt	NPTXR	Keep	NO	NO
SeqId_15511_37	rs74277676	O95502	#N/A	A	G	0.0131707	-0.28816	0.0722629	6.73858e-05	7212	15.897	#N/A	Tier1	NPTXR.SeqId_15511_37.txt	NPTXR	Keep	NO	NO
SeqId_15514_26	rs7630032	P06276	#N/A	T	C	0.236933	-0.0904602	0.0196378	4.16679e-06	7212	21.2133	#N/A	Tier1	BCHE.SeqId_15514_26.txt	BCHE	Keep	NO	NO
SeqId_15514_26	rs535243429	P06276	#N/A	T	G	0.0202412	-0.205185	0.0592581	0.000538163	7212	11.986	#N/A	Tier1	BCHE.SeqId_15514_26.txt	BCHE	Keep	NO	NO
SeqId_15515_2	rs2896522	P0DJI8	#N/A	T	G	0.20671	-0.0657591	0.0202953	0.00120025	7212	10.4954	1	Tier2	SAA1.SeqId_15515_2.txt	SAA1	Keep	NO	NO
SeqId_15516_12	rs4757645	P35542	#N/A	C	G	0.368917	0.0795081	0.0173386	4.60302e-06	7212	21.022	1	Tier1	SAA4.SeqId_15516_12.txt	SAA4	Keep	NO	NO
SeqId_15521_4	rs35331030	O94985	missense	T	C	0.0167059	1.80636	0.0605129	1.02491e-184	7212	890.825	#N/A	Tier1	CLSTN1.SeqId_15521_4.txt	CLSTN1	Keep	NO	NO
SeqId_15521_4	rs114513597	O94985	#N/A	A	G	0.0158048	-0.711845	0.0664547	1.41976e-26	7212	114.709	#N/A	Tier1	CLSTN1.SeqId_15521_4.txt	CLSTN1	Keep	NO	NO
SeqId_15522_2	rs112776904	Q9H4G4	#N/A	G	A	0.0397893	0.335049	0.0428295	5.90035e-15	7212	61.1801	1	Tier1	GLIPR2.SeqId_15522_2.txt	GLIPR2	Keep	NO	NO
SeqId_15523_9	rs10817483	P13716	#N/A	A	C	0.353875	0.187937	0.0172257	1.68785e-27	7212	119.001	#N/A	Tier1	ALAD.SeqId_15523_9.txt	ALAD	Keep	NO	NO
SeqId_15523_9	rs8177813	P13716	#N/A	C	T	0.0497019	-0.391612	0.0383565	2.62168e-24	7212	104.211	#N/A	Tier1	ALAD.SeqId_15523_9.txt	ALAD	Keep	NO	NO
SeqId_15523_9	rs7041947	P13716	#N/A	A	G	0.0869264	-0.157142	0.0298437	1.43843e-07	7212	27.7178	#N/A	Tier1	ALAD.SeqId_15523_9.txt	ALAD	Keep	NO	NO
SeqId_15523_9	rs11788923	P13716	#N/A	C	T	0.233329	0.0890754	0.0195746	5.43779e-06	7212	20.7019	1	Tier1	ALAD.SeqId_15523_9.txt	ALAD	Keep	NO	NO
SeqId_15525_294	rs4148886	P00326	#N/A	C	T	0.242756	0.372742	0.0188154	4.29687e-85	7212	392.346	#N/A	Tier1	ADH1C.SeqId_15525_294.txt	ADH1C	Keep	NO	NO
SeqId_15525_294	rs1229984	P00326	missense	T	C	0.0325107	-0.421999	0.0464257	1.26238e-19	7212	82.601	#N/A	Tier1	ADH1C.SeqId_15525_294.txt	ADH1C	Keep	NO	NO
SeqId_15525_294	rs13132430	P00326	#N/A	A	G	0.00984334	-0.63045	0.0826359	2.66455e-14	7212	58.1893	1	Tier1	ADH1C.SeqId_15525_294.txt	ADH1C	Keep	NO	NO
SeqId_15526_33	rs6058139	P48637	#N/A	T	C	0.37377	-0.453111	0.0161497	1.74739e-164	7212	786.973	3	Tier1	GSS.SeqId_15526_33.txt	GSS	Keep	NO	NO
SeqId_15526_33	rs150385410	P48637	#N/A	G	C	0.0126854	-0.598821	0.0725052	1.73228e-16	7212	68.1923	#N/A	Tier1	GSS.SeqId_15526_33.txt	GSS	Keep	NO	NO
SeqId_15526_33	rs2424996	P48637	#N/A	T	C	0.0161514	0.423342	0.0652411	9.22015e-11	7212	42.094	1	Tier1	GSS.SeqId_15526_33.txt	GSS	Keep	NO	NO
SeqId_15530_33	rs314345	P54760	missense	G	C	0.472064	-0.263423	0.0165088	2.34646e-56	7212	254.54	#N/A	Tier1	EPHB4.SeqId_15530_33.txt	EPHB4	Keep	NO	NO
SeqId_15533_97	rs41341748	P21757	missense,stop_gained	A	G	0.0102593	-1.49481	0.078361	3.48207e-79	7212	363.791	1	Tier1	MSR1.SeqId_15533_97.txt	MSR1	Keep	NO	NO
SeqId_15533_97	rs1949919	P21757	#N/A	C	A	0.407389	-0.135292	0.0167076	6.52864e-16	7212	65.5535	#N/A	Tier1	MSR1.SeqId_15533_97.txt	MSR1	Keep	NO	NO
SeqId_15534_26	rs10256	P40926	missense	G	A	0.0491474	0.351845	0.0380782	3.18434e-20	7212	85.3551	#N/A	Tier1	MDH2.SeqId_15534_26.txt	MDH2	Keep	NO	NO
SeqId_15534_26	rs59882870	P40926	#N/A	A	G	0.156246	0.076644	0.0227064	0.000740898	7212	11.3904	#N/A	Tier1	MDH2.SeqId_15534_26.txt	MDH2	Keep	NO	NO
SeqId_15544_25	rs11666870	Q9P0G3	#N/A	A	G	0.477956	-0.251544	0.0161447	7.39087e-54	7212	242.688	2	Tier1	KLK14.SeqId_15544_25.txt	KLK14	Keep	NO	NO
SeqId_15544_25	rs7259389	Q9P0G3	#N/A	T	C	0.155206	0.250565	0.0227826	6.50158e-28	7212	120.924	1	Tier2	KLK14.SeqId_15544_25.txt	KLK14	Keep	NO	NO
SeqId_15544_25	rs117229324	Q9P0G3	#N/A	T	C	0.0152502	-0.683849	0.0679819	1.1967e-23	7212	101.161	2	Tier1	KLK14.SeqId_15544_25.txt	KLK14	Keep	NO	NO
SeqId_15544_25	rs952108	Q9P0G3	#N/A	A	G	0.442742	-0.137138	0.0167225	2.80281e-16	7212	67.2346	2	Tier1	KLK14.SeqId_15544_25.txt	KLK14	Keep	NO	NO
SeqId_15544_25	rs2691270	Q9P0G3	#N/A	G	A	0.43276	0.13029	0.0167728	9.08087e-15	7212	60.3241	3	Tier1	KLK14.SeqId_15544_25.txt	KLK14	Keep	NO	NO
SeqId_15544_25	rs8103083	Q9P0G3	#N/A	G	A	0.263067	0.103652	0.0190527	5.49418e-08	7212	29.5884	2	Tier1	KLK14.SeqId_15544_25.txt	KLK14	Keep	NO	NO
SeqId_15544_25	rs1001538	Q9P0G3	#N/A	C	T	0.272355	-0.076606	0.0187229	4.33133e-05	7212	16.7363	#N/A	Tier1	KLK14.SeqId_15544_25.txt	KLK14	Keep	NO	NO
SeqId_15556_49	rs4244372	P19961	#N/A	A	T	0.358589	-0.333167	0.0170129	3.0412e-83	7212	383.395	1	Tier1	AMY2B.SeqId_15556_49.txt	AMY2B	Keep	NO	NO
SeqId_15556_49	rs78245241	P19961	#N/A	G	T	0.031471	-0.785133	0.0469001	9.61714e-62	7212	280.168	#N/A	Tier1	AMY2B.SeqId_15556_49.txt	AMY2B	Keep	NO	NO
SeqId_15556_49	rs964237526	P19961	#N/A	C	T	0.0108831	-0.949242	0.0788551	4.65851e-33	7212	144.868	#N/A	Tier1	AMY2B.SeqId_15556_49.txt	AMY2B	Keep	NO	NO
SeqId_15556_49	rs12119211	P19961	#N/A	T	C	0.0266186	0.560891	0.0503538	1.38512e-28	7212	124.043	2	Tier1	AMY2B.SeqId_15556_49.txt	AMY2B	Keep	NO	NO
SeqId_15556_49	rs77395797	P19961	#N/A	T	C	0.011715	-0.595449	0.0770375	1.22771e-14	7212	59.7261	1	Tier1	AMY2B.SeqId_15556_49.txt	AMY2B	Keep	NO	NO
SeqId_15556_49	rs145052912	P19961	#N/A	T	A	0.0118536	-0.579314	0.0766153	4.48313e-14	7212	57.1579	#N/A	Tier1	AMY2B.SeqId_15556_49.txt	AMY2B	Keep	NO	NO
SeqId_15556_49	rs114479022	P19961	#N/A	T	G	0.0127547	0.513722	0.0740034	4.20649e-12	7212	48.1762	#N/A	Tier1	AMY2B.SeqId_15556_49.txt	AMY2B	Keep	NO	NO
SeqId_15556_49	rs114922930	P19961	#N/A	T	C	0.0107445	-0.435687	0.0799671	5.25237e-08	7212	29.676	1	Tier1	AMY2B.SeqId_15556_49.txt	AMY2B	Keep	NO	NO
SeqId_15556_49	rs186699271	P19961	#N/A	G	A	0.01324	-0.386562	0.0723997	9.61625e-08	7212	28.5	1	Tier1	AMY2B.SeqId_15556_49.txt	AMY2B	Keep	NO	NO
SeqId_15556_49	rs74486377	P19961	#N/A	C	A	0.0122695	0.376024	0.0755208	6.53696e-07	7212	24.7843	1	Tier1	AMY2B.SeqId_15556_49.txt	AMY2B	Keep	NO	NO
SeqId_15556_49	rs1566154	P19961	#N/A	G	A	0.196589	0.103614	0.0209443	7.70297e-07	7212	24.4672	1	Tier1	AMY2B.SeqId_15556_49.txt	AMY2B	Keep	NO	NO
SeqId_15558_63	rs33966350	Q07075	stop_gained	A	G	0.0133093	-1.84101	0.0686442	4.06611e-151	7212	719.092	#N/A	Tier1	ENPEP.SeqId_15558_63.txt	ENPEP	Keep	NO	NO
SeqId_15558_63	rs71603066	Q07075	#N/A	A	T	0.019756	-1.11901	0.0585258	1.5637e-79	7212	365.471	#N/A	Tier1	ENPEP.SeqId_15558_63.txt	ENPEP	Keep	NO	NO
SeqId_15558_63	rs1056355	Q07075	#N/A	G	A	0.0850548	0.261968	0.0297376	1.55751e-18	7212	77.5826	2	Tier1	ENPEP.SeqId_15558_63.txt	ENPEP	Keep	NO	NO
SeqId_15558_63	rs13123641	Q07075	#N/A	C	T	0.350825	-0.139072	0.0173801	1.4185e-15	7212	64.011	#N/A	Tier1	ENPEP.SeqId_15558_63.txt	ENPEP	Keep	NO	NO
SeqId_15558_63	rs151300518	Q07075	#N/A	T	C	0.028005	-0.313578	0.0505319	5.75216e-10	7212	38.4981	2	Tier1	ENPEP.SeqId_15558_63.txt	ENPEP	Keep	NO	NO
SeqId_15558_63	rs10002354	Q07075	#N/A	T	A	0.0122002	-0.295924	0.0762182	0.000104276	7212	15.0703	#N/A	Tier1	ENPEP.SeqId_15558_63.txt	ENPEP	Keep	NO	NO
SeqId_15559_5	rs79678097	P58335	#N/A	A	G	0.0176071	0.590724	0.0622141	2.92994e-21	7212	90.1304	#N/A	Tier1	ANTXR2.SeqId_15559_5.txt	ANTXR2	Keep	NO	NO
SeqId_15559_5	rs12711160	P58335	#N/A	A	T	0.377721	0.134289	0.0171788	6.17262e-15	7212	61.0907	#N/A	Tier1	ANTXR2.SeqId_15559_5.txt	ANTXR2	Keep	NO	NO
SeqId_15559_5	rs7439876	P58335	#N/A	G	A	0.433315	0.0637779	0.0167497	0.00014142	7212	14.4946	1	Tier1	ANTXR2.SeqId_15559_5.txt	ANTXR2	Keep	NO	NO
SeqId_15560_52	rs74426444	P20062	#N/A	T	G	0.0680715	-0.420467	0.0326549	1.58661e-37	7212	165.747	1	Tier2	TCN2.SeqId_15560_52.txt	TCN2	Keep	NO	NO
SeqId_15560_52	rs112902831	P20062	#N/A	T	A	0.0215583	-0.484986	0.057095	2.39288e-17	7212	72.1343	1	Tier1	TCN2.SeqId_15560_52.txt	TCN2	Keep	NO	NO
SeqId_15562_24	rs150448696	P08236	#N/A	T	C	0.0231526	-0.383901	0.0551424	3.65055e-12	7212	48.4559	#N/A	Tier1	GUSB.SeqId_15562_24.txt	GUSB	Keep	NO	NO
SeqId_15562_24	rs141206764	P08236	#N/A	A	G	0.0196174	0.317563	0.0600747	1.28596e-07	7212	27.9355	#N/A	Tier1	GUSB.SeqId_15562_24.txt	GUSB	Keep	NO	NO
SeqId_15576_158	rs56314600	P12724	#N/A	T	C	0.0485235	-0.352912	0.0381688	3.01198e-20	7212	85.4664	#N/A	Tier1	RNASE3.SeqId_15576_158.txt	RNASE3	Keep	NO	NO
SeqId_15576_158	rs150623448	P12724	#N/A	G	A	0.0150423	-0.61004	0.0682117	4.73201e-19	7212	79.961	#N/A	Tier1	RNASE3.SeqId_15576_158.txt	RNASE3	Keep	NO	NO
SeqId_15576_158	rs181499725	P12724	#N/A	G	T	0.0131707	0.623084	0.0723531	8.74322e-18	7212	74.141	#N/A	Tier1	RNASE3.SeqId_15576_158.txt	RNASE3	Keep	NO	NO
SeqId_15576_158	rs150971918	P12724	#N/A	C	G	0.0134479	-0.485291	0.0717793	1.47876e-11	7212	45.6968	#N/A	Tier1	RNASE3.SeqId_15576_158.txt	RNASE3	Keep	NO	NO
SeqId_15576_158	rs76976724	P12724	#N/A	A	C	0.0114377	0.390585	0.0781194	5.87293e-07	7212	24.9915	#N/A	Tier1	RNASE3.SeqId_15576_158.txt	RNASE3	Keep	NO	NO
SeqId_15582_25	rs77316336	O00602	#N/A	T	C	0.0140718	-0.400722	0.0696191	8.9708e-09	7212	33.1214	1	Tier1	FCN1.SeqId_15582_25.txt	FCN1	Keep	NO	NO
SeqId_15582_25	rs57136797	O00602	#N/A	T	A	0.143283	-0.133617	0.0236938	1.77199e-08	7212	31.7932	2	Tier1	FCN1.SeqId_15582_25.txt	FCN1	Keep	NO	NO
SeqId_15583_18	rs61801180	Q6BAA4	#N/A	C	G	0.0538611	0.674391	0.0361594	7.4614e-76	7212	347.745	2	Tier1	FCRLB.SeqId_15583_18.txt	FCRLB	Keep	NO	NO
SeqId_15583_18	rs7520519	Q6BAA4	#N/A	G	T	0.132331	0.260509	0.0243628	1.73444e-26	7212	114.306	2	Tier1	FCRLB.SeqId_15583_18.txt	FCRLB	Keep	NO	NO
SeqId_15583_18	rs35002732	Q6BAA4	missense	T	C	0.0354222	-0.367843	0.044376	1.34755e-16	7212	68.6923	1	Tier1	FCRLB.SeqId_15583_18.txt	FCRLB	Keep	NO	NO
SeqId_15583_18	rs146653557	Q6BAA4	missense	T	C	0.345279	0.127512	0.0174585	3.0994e-13	7212	53.3295	3	Tier1	FCRLB.SeqId_15583_18.txt	FCRLB	Keep	NO	NO
SeqId_15584_9	rs41310132	P36980	missense	G	A	0.0152502	-1.37846	0.0655337	2.22786e-95	7212	442.322	4	Tier1	CFHR2.SeqId_15584_9.txt	CFHR2	Keep	NO	NO
SeqId_15584_9	rs79351096	P36980	#N/A	A	G	0.0232913	-1.09685	0.0541667	1.01583e-88	7212	409.93	4	Tier1	CFHR2.SeqId_15584_9.txt	CFHR2	Keep	NO	NO
SeqId_15584_9	rs72734340	P36980	#N/A	T	C	0.0335505	0.841529	0.0453678	4.538e-75	7212	343.971	7	Tier3	CFHR2.SeqId_15584_9.txt	CFHR2	Keep	NO	NO
SeqId_15584_9	rs116224050	P36980	#N/A	G	A	0.023222	0.752968	0.0547063	1.44736e-42	7212	189.39	3	Tier1	CFHR2.SeqId_15584_9.txt	CFHR2	Keep	NO	NO
SeqId_15584_9	rs184080912	P36980	#N/A	A	C	0.0299459	-0.356762	0.0488304	3.04436e-13	7212	53.365	6	Tier3	CFHR2.SeqId_15584_9.txt	CFHR2	Keep	NO	NO
SeqId_15587_20	rs118166879	P14207	#N/A	G	C	0.0307084	-0.224245	0.0478193	2.79009e-06	7212	21.9846	1	Tier1	FOLR2.SeqId_15587_20.txt	FOLR2	Keep	NO	NO
SeqId_15587_20	rs73542596	P14207	#N/A	C	A	0.0129627	-0.345977	0.0739656	2.95621e-06	7212	21.8733	#N/A	Tier1	FOLR2.SeqId_15587_20.txt	FOLR2	Keep	NO	NO
SeqId_15589_1	rs2139646	P02774	#N/A	A	G	0.35034	0.131452	0.017296	3.33229e-14	7212	57.7461	#N/A	Tier1	GC.SeqId_15589_1.txt	GC	Keep	NO	NO
SeqId_15589_1	rs113292111	P02774	#N/A	T	C	0.0187162	0.43295	0.0611004	1.51245e-12	7212	50.1957	#N/A	Tier1	GC.SeqId_15589_1.txt	GC	Keep	NO	NO
SeqId_15594_47	rs61871680	Q92743	#N/A	A	G	0.169	0.214426	0.0220902	3.85056e-22	7212	94.1966	#N/A	Tier1	HTRA1.SeqId_15594_47.txt	HTRA1	Keep	NO	NO
SeqId_15594_47	rs79043147	Q92743	#N/A	T	C	0.0652294	-0.310677	0.0334988	2.32072e-20	7212	85.9883	#N/A	Tier1	HTRA1.SeqId_15594_47.txt	HTRA1	Keep	NO	NO
SeqId_15594_47	rs12250214	Q92743	#N/A	T	A	0.219465	-0.159767	0.0202094	3.0643e-15	7212	62.4808	#N/A	Tier1	HTRA1.SeqId_15594_47.txt	HTRA1	Keep	NO	NO
SeqId_15594_47	rs75913859	Q92743	#N/A	T	C	0.0846388	-0.141115	0.0295083	1.76816e-06	7212	22.8632	#N/A	Tier1	HTRA1.SeqId_15594_47.txt	HTRA1	Keep	NO	NO
SeqId_15602_43	rs4329505	P08887	#N/A	C	T	0.171565	-0.198832	0.0216298	4.93504e-20	7212	84.4787	2	Tier1	IL6R.SeqId_15602_43.txt	IL6R	Keep	NO	NO
SeqId_15602_43	rs3738029	P08887	missense	A	G	0.301885	-0.0716511	0.0180021	6.95474e-05	7212	15.8372	1	Tier1	IL6R.SeqId_15602_43.txt	IL6R	Keep	NO	NO
SeqId_15610_72	rs114838597	P28838	#N/A	T	C	0.0259947	0.550046	0.0520369	6.32816e-26	7212	111.7	#N/A	Tier1	LAP3.SeqId_15610_72.txt	LAP3	Keep	NO	NO
SeqId_15610_72	rs13147018	P28838	#N/A	G	A	0.211077	-0.120914	0.0203177	2.7872e-09	7212	35.4066	#N/A	Tier1	LAP3.SeqId_15610_72.txt	LAP3	Keep	NO	NO
SeqId_15610_72	rs77726502	P28838	#N/A	T	C	0.0599612	-0.149422	0.0351005	2.09828e-05	7212	18.1168	#N/A	Tier1	LAP3.SeqId_15610_72.txt	LAP3	Keep	NO	NO
SeqId_15614_168	rs139992908	Q8N149	#N/A	G	T	0.0103286	-0.609484	0.0818891	1.09997e-13	7212	55.3799	1	Tier1	LILRA2.SeqId_15614_168.txt	LILRA2	Keep	NO	NO
SeqId_15614_168	rs111235784	Q8N149	#N/A	A	G	0.0534452	-0.258512	0.037068	3.35393e-12	7212	48.6231	1	Tier1	LILRA2.SeqId_15614_168.txt	LILRA2	Keep	NO	NO
SeqId_15614_168	rs79346487	Q8N149	#N/A	A	G	0.0137252	0.408695	0.0711476	9.6044e-09	7212	32.9881	#N/A	Tier1	LILRA2.SeqId_15614_168.txt	LILRA2	Keep	NO	NO
SeqId_15615_8	rs74387320	O75022	#N/A	A	T	0.0637737	-0.434451	0.0335339	5.78341e-38	7212	167.8	4	Tier1	LILRB3.SeqId_15615_8.txt	LILRB3	Keep	NO	NO
SeqId_15615_8	rs145888232	O75022	#N/A	T	C	0.0223208	-0.491386	0.056339	3.35484e-18	7212	76.0513	2	Tier1	LILRB3.SeqId_15615_8.txt	LILRB3	Keep	NO	NO
SeqId_15615_8	rs1802057	O75022	missense	C	T	0.0219742	-0.422043	0.0566516	1.04357e-13	7212	55.4841	1	Tier1	LILRB3.SeqId_15615_8.txt	LILRB3	Keep	NO	NO
SeqId_15615_8	rs61742142	O75022	missense	T	C	0.0405518	0.310639	0.041881	1.33296e-13	7212	54.9993	1	Tier1	LILRB3.SeqId_15615_8.txt	LILRB3	Keep	NO	NO
SeqId_15615_8	rs45598535	O75022	#N/A	G	A	0.0155968	0.462489	0.0668823	5.08044e-12	7212	47.8035	#N/A	Tier1	LILRB3.SeqId_15615_8.txt	LILRB3	Keep	NO	NO
SeqId_15615_8	rs116878368	O75022	#N/A	T	A	0.0363233	0.278375	0.0448657	5.78602e-10	7212	38.4867	4	Tier1	LILRB3.SeqId_15615_8.txt	LILRB3	Keep	NO	NO
SeqId_15615_8	rs148534450	O75022	#N/A	A	G	0.109039	0.0838763	0.0264761	0.0015413	7212	10.0334	2	Tier1	LILRB3.SeqId_15615_8.txt	LILRB3	Keep	NO	NO
SeqId_15620_4	rs76623340	Q8N2Q7	#N/A	T	C	0.0849161	-0.303845	0.0295927	1.45566e-24	7212	105.394	1	Tier1	NLGN1.SeqId_15620_4.txt	NLGN1	Keep	NO	NO
SeqId_15620_4	rs78399800	Q8N2Q7	#N/A	A	G	0.0148343	-0.307222	0.0686265	7.69617e-06	7212	20.0355	#N/A	Tier1	NLGN1.SeqId_15620_4.txt	NLGN1	Keep	NO	NO
SeqId_15626_223	rs7529220	P98160	#N/A	T	C	0.141481	-0.160087	0.0235457	1.13773e-11	7212	46.2135	#N/A	Tier1	HSPG2.SeqId_15626_223.txt	HSPG2	Keep	NO	NO
SeqId_15626_223	rs79928839	P98160	#N/A	T	C	0.014973	-0.345445	0.0679787	3.83557e-07	7212	25.8162	#N/A	Tier1	HSPG2.SeqId_15626_223.txt	HSPG2	Keep	NO	NO
SeqId_15626_223	rs193120655	P98160	#N/A	T	G	0.0105365	0.325705	0.0813253	6.26505e-05	7212	16.0353	1	Tier1	HSPG2.SeqId_15626_223.txt	HSPG2	Keep	NO	NO
SeqId_15635_4	rs4708735	Q9H3U7	#N/A	T	G	0.31055	0.357691	0.0175593	9.87186e-90	7212	414.841	#N/A	Tier1	SMOC2.SeqId_15635_4.txt	SMOC2	Keep	NO	NO
SeqId_15635_4	rs9456193	Q9H3U7	#N/A	C	T	0.0131707	-0.537278	0.0724485	1.34491e-13	7212	54.9818	#N/A	Tier1	SMOC2.SeqId_15635_4.txt	SMOC2	Keep	NO	NO
SeqId_15635_4	rs6902857	Q9H3U7	#N/A	T	G	0.281436	-0.106251	0.0185145	9.91984e-09	7212	32.9247	#N/A	Tier1	SMOC2.SeqId_15635_4.txt	SMOC2	Keep	NO	NO
SeqId_15635_4	rs140864916	Q9H3U7	#N/A	G	A	0.011715	-0.315087	0.0772669	4.59326e-05	7212	16.6247	#N/A	Tier1	SMOC2.SeqId_15635_4.txt	SMOC2	Keep	NO	NO
SeqId_15641_20	rs10989102	Q8IYR6	#N/A	C	T	0.12221	-0.246107	0.0253607	3.94747e-22	7212	94.1467	1	Tier1	TMEFF1.SeqId_15641_20.txt	TMEFF1	Keep	NO	NO
SeqId_15644_1	rs13078881	P43251	#N/A	C	G	0.0399972	-1.46899	0.038843	1e-200	7212	1429.85	#N/A	Tier1	BTD.SeqId_15644_1.txt	BTD	Keep	NO	NO
SeqId_15644_1	rs35034250	P43251	missense	T	C	0.0241231	-0.924796	0.0535097	1.31343e-65	7212	298.611	#N/A	Tier1	BTD.SeqId_15644_1.txt	BTD	Keep	NO	NO
SeqId_15644_1	rs145388314	P43251	#N/A	T	C	0.00998198	-0.604397	0.0838578	6.28166e-13	7212	51.9323	#N/A	Tier1	BTD.SeqId_15644_1.txt	BTD	Keep	NO	NO
SeqId_15644_1	rs78741464	P43251	#N/A	C	T	0.0126854	-0.27535	0.0743748	0.00021534	7212	13.7024	1	Tier1	BTD.SeqId_15644_1.txt	BTD	Keep	NO	NO
SeqId_15644_1	rs34885143	P43251	missense	A	G	0.0167753	-0.229068	0.0647662	0.000407478	7212	12.5058	1	Tier1	BTD.SeqId_15644_1.txt	BTD	Keep	NO	NO
SeqId_16055_3	rs35662416	Q9BXR6	missense	A	G	0.0239152	-1.16135	0.0521005	1.69246e-106	7212	496.732	8	Tier3	CFHR5.SeqId_16055_3.txt	CFHR5	Keep	NO	NO
SeqId_16055_3	rs72732234	Q9BXR6	#N/A	C	T	0.0183696	-1.27461	0.0604984	1.13038e-95	7212	443.758	5	Tier1	CFHR5.SeqId_16055_3.txt	CFHR5	Keep	NO	NO
SeqId_16055_3	rs1332664	Q9BXR6	#N/A	T	G	0.153473	-0.207557	0.0228765	1.47149e-19	7212	82.2953	12	Tier3	CFHR5.SeqId_16055_3.txt	CFHR5	Keep	NO	NO
SeqId_16055_3	rs10922152	Q9BXR6	#N/A	T	A	0.479481	-0.0695846	0.0165059	2.5199e-05	7212	17.7675	33	Tier3	CFHR5.SeqId_16055_3.txt	CFHR5	Keep	NO	NO
SeqId_16057_6	rs73025559	P11717	#N/A	A	G	0.04277	0.648108	0.0401576	1.37161e-57	7212	260.399	2	Tier1	IGF2R.SeqId_16057_6.txt	IGF2R	Keep	NO	NO
SeqId_16057_6	rs9346805	P11717	#N/A	T	C	0.130875	0.361538	0.0242433	1.47956e-49	7212	222.333	1	Tier2	IGF2R.SeqId_16057_6.txt	IGF2R	Keep	NO	NO
SeqId_16057_6	rs3798186	P11717	#N/A	G	A	0.325801	-0.138097	0.0177123	7.24856e-15	7212	60.7712	3	Tier1	IGF2R.SeqId_16057_6.txt	IGF2R	Keep	NO	NO
SeqId_16057_6	rs11758483	P11717	#N/A	A	G	0.143352	0.119994	0.0236343	3.92816e-07	7212	25.7699	1	Tier1	IGF2R.SeqId_16057_6.txt	IGF2R	Keep	NO	NO
SeqId_16060_99	rs117761748	Q14112	#N/A	G	A	0.0324414	0.48883	0.0466912	1.81647e-25	7212	109.578	1	Tier1	NID2.SeqId_16060_99.txt	NID2	Keep	NO	NO
SeqId_16288_17	rs10432542	P54764	#N/A	T	C	0.429918	0.17592	0.0166295	5.78547e-26	7212	111.88	#N/A	Tier1	EPHA4.SeqId_16288_17.txt	EPHA4	Keep	NO	NO
SeqId_16288_17	rs17436067	P54764	#N/A	A	G	0.0332039	0.421825	0.0458881	4.93668e-20	7212	84.4781	#N/A	Tier1	EPHA4.SeqId_16288_17.txt	EPHA4	Keep	NO	NO
SeqId_16288_17	rs62180590	P54764	#N/A	A	G	0.1629	0.161964	0.0222498	3.70943e-13	7212	52.9742	#N/A	Tier1	EPHA4.SeqId_16288_17.txt	EPHA4	Keep	NO	NO
SeqId_16288_17	rs1368072	P54764	#N/A	G	A	0.229932	0.126234	0.0196744	1.48594e-10	7212	41.1556	1	Tier1	EPHA4.SeqId_16288_17.txt	EPHA4	Keep	NO	NO
SeqId_16288_17	rs824938	P54764	#N/A	G	A	0.360252	-0.10584	0.0172895	9.74724e-10	7212	37.464	#N/A	Tier1	EPHA4.SeqId_16288_17.txt	EPHA4	Keep	NO	NO
SeqId_16288_17	rs12991435	P54764	#N/A	C	T	0.322265	-0.0748913	0.0178583	2.77808e-05	7212	17.5817	#N/A	Tier1	EPHA4.SeqId_16288_17.txt	EPHA4	Keep	NO	NO
SeqId_16288_17	rs4674599	P54764	#N/A	A	G	0.488285	-0.0570767	0.0166609	0.000616464	7212	11.7328	#N/A	Tier1	EPHA4.SeqId_16288_17.txt	EPHA4	Keep	NO	NO
SeqId_16300_4	rs143332484	Q9NZC2	missense	T	C	0.0104672	-1.54172	0.0796321	1.88815e-81	7212	374.726	#N/A	Tier1	TREM2.SeqId_16300_4.txt	TREM2	Keep	NO	NO
SeqId_16300_4	rs114812713	Q9NZC2	#N/A	C	G	0.0236379	-0.227097	0.0542444	2.86585e-05	7212	17.5224	#N/A	Tier1	TREM2.SeqId_16300_4.txt	TREM2	Keep	NO	NO
SeqId_16307_22	rs12543146	Q6UXZ4	#N/A	T	C	0.445238	0.217231	0.0165707	8.06991e-39	7212	171.807	#N/A	Tier1	UNC5D.SeqId_16307_22.txt	UNC5D	Keep	NO	NO
SeqId_16318_12	rs12578436	P37023	#N/A	A	G	0.111535	-0.215093	0.0263347	3.68161e-16	7212	66.6922	#N/A	Tier1	ACVRL1.SeqId_16318_12.txt	ACVRL1	Keep	NO	NO
SeqId_16318_12	rs77808410	P37023	#N/A	A	G	0.123042	0.152935	0.0253453	1.67782e-09	7212	36.3998	1	Tier1	ACVRL1.SeqId_16318_12.txt	ACVRL1	Keep	NO	NO
SeqId_16318_12	rs112567112	P37023	#N/A	T	C	0.041037	-0.21933	0.042041	1.8687e-07	7212	27.2101	#N/A	Tier1	ACVRL1.SeqId_16318_12.txt	ACVRL1	Keep	NO	NO
SeqId_16558_2	rs10913389	Q99972	#N/A	C	T	0.390753	-0.414647	0.0163846	1.8952e-135	7212	640.273	#N/A	Tier1	MYOC.SeqId_16558_2.txt	MYOC	Keep	NO	NO
SeqId_16558_2	rs7535044	Q99972	#N/A	A	G	0.014973	0.630981	0.0683384	3.39273e-20	7212	85.228	#N/A	Tier1	MYOC.SeqId_16558_2.txt	MYOC	Keep	NO	NO
SeqId_16558_2	rs140243743	Q99972	#N/A	A	G	0.0229447	-0.258048	0.0551359	2.9179e-06	7212	21.8984	#N/A	Tier1	MYOC.SeqId_16558_2.txt	MYOC	Keep	NO	NO
SeqId_16558_2	rs28745585	Q99972	missense	T	C	0.19555	-0.0909174	0.0208298	1.29024e-05	7212	19.046	2	Tier1	MYOC.SeqId_16558_2.txt	MYOC	Keep	NO	NO
SeqId_16561_9	rs45601339	P04217	#N/A	C	T	0.0560793	-0.22409	0.0360208	5.21154e-10	7212	38.6917	1	Tier1	A1BG.SeqId_16561_9.txt	A1BG	Keep	NO	NO
SeqId_16583_8	rs10972078	P50583	#N/A	A	G	0.436989	0.259834	0.0164783	4.25628e-55	7212	248.569	1	Tier1	NUDT2.SeqId_16583_8.txt	NUDT2	Keep	NO	NO
SeqId_16583_8	rs4878555	P50583	#N/A	T	C	0.185637	-0.230123	0.0212818	4.80761e-27	7212	116.891	13	Tier3	NUDT2.SeqId_16583_8.txt	NUDT2	Keep	NO	NO
SeqId_16605_2	rs28539604	P0C862	#N/A	A	G	0.247193	-0.256173	0.0190862	1.37866e-40	7212	180.097	#N/A	Tier1	C1QTNF9.SeqId_16605_2.txt	C1QTNF9	Keep	NO	NO
SeqId_16606_85	rs2229542	P15121	missense	C	T	0.0122695	-0.957959	0.0739433	5.80178e-38	7212	167.794	1	Tier1	AKR1B1.SeqId_16606_85.txt	AKR1B1	Keep	NO	NO
SeqId_16606_85	rs997316	P15121	#N/A	A	T	0.414252	0.0702683	0.0169207	3.32208e-05	7212	17.241	#N/A	Tier1	AKR1B1.SeqId_16606_85.txt	AKR1B1	Keep	NO	NO
SeqId_16609_106	rs35854130	Q6UWL6	#N/A	T	G	0.208096	-0.166568	0.0203969	3.7223e-16	7212	66.6706	1	Tier1	KIRREL2.SeqId_16609_106.txt	KIRREL2	Keep	NO	NO
SeqId_16609_106	rs1005194	Q6UWL6	#N/A	T	C	0.329683	-0.119437	0.0175023	9.56865e-12	7212	46.5551	1	Tier1	KIRREL2.SeqId_16609_106.txt	KIRREL2	Keep	NO	NO
SeqId_16613_3	rs2448913	Q12864	#N/A	C	T	0.319354	0.200768	0.0177292	1.76608e-29	7212	128.201	#N/A	Tier1	CDH17.SeqId_16613_3.txt	CDH17	Keep	NO	NO
SeqId_16613_3	rs2623151	Q12864	#N/A	A	G	0.011299	0.747633	0.0787181	2.85893e-21	7212	90.1794	#N/A	Tier1	CDH17.SeqId_16613_3.txt	CDH17	Keep	NO	NO
SeqId_16613_3	rs80283660	Q12864	#N/A	C	T	0.0446416	-0.359074	0.0397831	2.25417e-19	7212	81.4423	#N/A	Tier1	CDH17.SeqId_16613_3.txt	CDH17	Keep	NO	NO
SeqId_16614_27	rs113998067	Q2MKA7	#N/A	C	T	0.046028	-0.360131	0.0399642	2.56865e-19	7212	81.1817	#N/A	Tier1	RSPO1.SeqId_16614_27.txt	RSPO1	Keep	NO	NO
SeqId_16616_137	rs238238	P13929	#N/A	A	G	0.292597	0.37124	0.0176756	4.15326e-95	7212	441.002	#N/A	Tier1	ENO3.SeqId_16616_137.txt	ENO3	Keep	NO	NO
SeqId_16616_137	rs62073642	P13929	#N/A	G	A	0.379592	-0.24628	0.0168564	1.15101e-47	7212	213.407	#N/A	Tier1	ENO3.SeqId_16616_137.txt	ENO3	Keep	NO	NO
SeqId_16620_26	rs12185534	O60449	#N/A	C	T	0.165465	-0.583822	0.0214082	6.15157e-156	7212	743.499	1	Tier1	LY75.SeqId_16620_26.txt	LY75	Keep	NO	NO
SeqId_16620_26	rs78446341	O60449	missense	A	G	0.019756	-1.20509	0.0576318	2.60333e-94	7212	437.113	4	Tier1	LY75.SeqId_16620_26.txt	LY75	Keep	NO	NO
SeqId_16620_26	rs113652195	O60449	#N/A	T	C	0.0122002	-0.580347	0.0759912	2.50966e-14	7212	58.308	#N/A	Tier1	LY75.SeqId_16620_26.txt	LY75	Keep	NO	NO
SeqId_16620_26	rs113700000	O60449	#N/A	G	C	0.0351449	-0.296157	0.0450601	5.29333e-11	7212	43.1856	1	Tier1	LY75.SeqId_16620_26.txt	LY75	Keep	NO	NO
SeqId_16620_26	rs4432403	O60449	#N/A	T	G	0.0455428	0.20392	0.0398501	3.18153e-07	7212	26.1782	#N/A	Tier1	LY75.SeqId_16620_26.txt	LY75	Keep	NO	NO
SeqId_16620_26	rs146781089	O60449	#N/A	C	T	0.0108831	0.309253	0.080071	0.000113336	7212	14.9127	1	Tier1	LY75.SeqId_16620_26.txt	LY75	Keep	NO	NO
SeqId_16621_77	rs55756370	Q8NCW5	#N/A	G	A	0.239914	-0.184364	0.0195389	5.12949e-21	7212	89.0085	1	Tier1	APOA1BP.SeqId_16621_77.txt	APOA1BP	Keep	NO	NO
SeqId_16753_46	rs148337125	P12110	#N/A	G	T	0.0250936	0.500308	0.051795	6.08926e-22	7212	93.2779	1	Tier1	COL6A2.SeqId_16753_46.txt	COL6A2	Keep	NO	NO
SeqId_16753_46	rs62213997	P12110	#N/A	C	A	0.118605	0.160357	0.0257009	4.64238e-10	7212	38.9187	#N/A	Tier1	COL6A2.SeqId_16753_46.txt	COL6A2	Keep	NO	NO
SeqId_16753_46	rs4305353	P12110	#N/A	A	C	0.413282	-0.0968813	0.0167886	8.22362e-09	7212	33.2913	#N/A	Tier1	COL6A2.SeqId_16753_46.txt	COL6A2	Keep	NO	NO
SeqId_16753_46	rs117330552	P12110	#N/A	T	C	0.037987	-0.141074	0.042977	0.00103361	7212	10.7721	#N/A	Tier1	COL6A2.SeqId_16753_46.txt	COL6A2	Keep	NO	NO
SeqId_16763_11	rs62623707	O14960	missense	G	A	0.0481076	-1.46927	0.0344291	1e-200	7212	1820.67	#N/A	Tier1	LECT2.SeqId_16763_11.txt	LECT2	Keep	NO	NO
SeqId_16763_11	rs31540	O14960	#N/A	C	G	0.187647	0.177082	0.0213553	1.31504e-16	7212	68.7412	1	Tier1	LECT2.SeqId_16763_11.txt	LECT2	Keep	NO	NO
SeqId_16763_11	rs149560293	O14960	missense	T	C	0.0179537	-0.482461	0.0617788	6.55493e-15	7212	60.9712	#N/A	Tier1	LECT2.SeqId_16763_11.txt	LECT2	Keep	NO	NO
SeqId_16763_11	rs76277581	O14960	#N/A	G	A	0.0325801	0.320492	0.0471173	1.11438e-11	7212	46.2544	#N/A	Tier1	LECT2.SeqId_16763_11.txt	LECT2	Keep	NO	NO
SeqId_16763_11	rs76939116	O14960	#N/A	G	C	0.0308471	0.22005	0.0479461	4.51785e-06	7212	21.0579	#N/A	Tier1	LECT2.SeqId_16763_11.txt	LECT2	Keep	NO	NO
SeqId_16770_3	rs76841471	P48304	#N/A	G	T	0.0741023	0.480948	0.0311597	6.63876e-53	7212	238.171	#N/A	Tier1	REG1B.SeqId_16770_3.txt	REG1B	Keep	NO	NO
SeqId_16770_3	rs72913277	P48304	#N/A	G	A	0.039512	-0.546693	0.0425008	1.86991e-37	7212	165.414	1	Tier1	REG1B.SeqId_16770_3.txt	REG1B	Keep	NO	NO
SeqId_16781_2	rs117502073	Q8NFI3	missense	A	G	0.0271732	-1.00376	0.0495842	1.13805e-88	7212	409.687	#N/A	Tier1	ENGASE.SeqId_16781_2.txt	ENGASE	Keep	NO	NO
SeqId_16781_2	rs117014247	Q8NFI3	missense	T	C	0.0225288	-0.830681	0.0555339	7.66938e-50	7212	223.682	#N/A	Tier1	ENGASE.SeqId_16781_2.txt	ENGASE	Keep	NO	NO
SeqId_16781_2	rs57039616	Q8NFI3	#N/A	A	G	0.0184389	-0.496128	0.0614672	8.0786e-16	7212	65.1299	#N/A	Tier1	ENGASE.SeqId_16781_2.txt	ENGASE	Keep	NO	NO
SeqId_16781_2	rs62063815	Q8NFI3	#N/A	C	G	0.314294	0.0577233	0.0178346	0.00121515	7212	10.4726	#N/A	Tier1	ENGASE.SeqId_16781_2.txt	ENGASE	Keep	NO	NO
SeqId_16792_4	rs140056884	O15389	#N/A	T	C	0.0262027	1.09599	0.0507743	3.45055e-100	7212	465.806	2	Tier1	SIGLEC5.SeqId_16792_4.txt	SIGLEC5	Keep	NO	NO
SeqId_16792_4	rs61736483	O15389	#N/A	A	G	0.0151116	-0.992269	0.0677606	7.15628e-48	7212	214.38	2	Tier1	SIGLEC5.SeqId_16792_4.txt	SIGLEC5	Keep	NO	NO
SeqId_16792_4	rs138943378	O15389	#N/A	A	G	0.0189935	0.880604	0.0604648	2.23211e-47	7212	212.049	1	Tier1	SIGLEC5.SeqId_16792_4.txt	SIGLEC5	Keep	NO	NO
SeqId_16792_4	rs140760605	O15389	#N/A	A	C	0.0101206	1.12013	0.0813859	1.45877e-42	7212	189.373	1	Tier1	SIGLEC5.SeqId_16792_4.txt	SIGLEC5	Keep	NO	NO
SeqId_16792_4	rs181481353	O15389	#N/A	A	G	0.0131707	-0.737874	0.0725939	4.15345e-24	7212	103.287	3	Tier1	SIGLEC5.SeqId_16792_4.txt	SIGLEC5	Keep	NO	NO
SeqId_16792_4	rs79864857	O15389	#N/A	T	C	0.0956606	-0.262995	0.0279056	5.70476e-21	7212	88.7957	3	Tier1	SIGLEC5.SeqId_16792_4.txt	SIGLEC5	Keep	NO	NO
SeqId_16792_4	rs55825878	O15389	#N/A	C	T	0.0501872	0.268446	0.0376739	1.13737e-12	7212	50.7589	2	Tier1	SIGLEC5.SeqId_16792_4.txt	SIGLEC5	Keep	NO	NO
SeqId_16792_4	rs115378814	O15389	#N/A	C	G	0.0595453	0.246055	0.0349937	2.23203e-12	7212	49.427	#N/A	Tier1	SIGLEC5.SeqId_16792_4.txt	SIGLEC5	Keep	NO	NO
SeqId_16805_5	rs111626425	O76074	#N/A	A	G	0.0107445	0.289082	0.0795488	0.000280986	7212	13.2024	#N/A	Tier1	PDE5A.SeqId_16805_5.txt	PDE5A	Keep	NO	NO
SeqId_16809_1	rs11248932	O00746	#N/A	T	A	0.280674	0.146983	0.018257	9.54986e-16	7212	64.797	2	Tier1	NME4.SeqId_16809_1.txt	NME4	Keep	NO	NO
SeqId_16818_200	rs9829744	Q9H5V8	#N/A	T	C	0.136074	0.170892	0.0242165	1.8619e-12	7212	49.7852	#N/A	Tier1	CDCP1.SeqId_16818_200.txt	CDCP1	Keep	NO	NO
SeqId_16818_200	rs2037358	Q9H5V8	#N/A	G	T	0.479759	0.111515	0.0165691	1.82352e-11	7212	45.2844	#N/A	Tier1	CDCP1.SeqId_16818_200.txt	CDCP1	Keep	NO	NO
SeqId_16818_200	rs7428429	Q9H5V8	#N/A	C	T	0.0916401	-0.137761	0.028771	1.71642e-06	7212	22.9204	#N/A	Tier1	CDCP1.SeqId_16818_200.txt	CDCP1	Keep	NO	NO
SeqId_16823_75	rs28390318	O95236	#N/A	T	C	0.487938	0.434564	0.0156245	8.21934e-162	7212	773.348	#N/A	Tier1	APOL3.SeqId_16823_75.txt	APOL3	Keep	NO	NO
SeqId_16823_75	rs183950155	O95236	#N/A	G	A	0.0105365	-0.654921	0.079986	3.11648e-16	7212	67.0239	#N/A	Tier1	APOL3.SeqId_16823_75.txt	APOL3	Keep	NO	NO
SeqId_16825_20	rs118055901	P54252	#N/A	T	A	0.0379176	0.415462	0.0435052	1.74179e-21	7212	91.1717	1	Tier1	ATXN3.SeqId_16825_20.txt	ATXN3	Keep	NO	NO
SeqId_16825_20	rs17127898	P54252	missense	A	T	0.0867184	-0.182587	0.0296899	8.1724e-10	7212	37.8096	#N/A	Tier1	ATXN3.SeqId_16825_20.txt	ATXN3	Keep	NO	NO
SeqId_16828_8	rs11089045	P12109	#N/A	C	T	0.412172	-0.309096	0.0166215	1.96331e-75	7212	345.721	1	Tier1	COL6A1.SeqId_16828_8.txt	COL6A1	Keep	NO	NO
SeqId_16828_8	rs75500723	P12109	#N/A	G	T	0.0209344	-0.760957	0.0570854	4.59294e-40	7212	177.644	1	Tier1	COL6A1.SeqId_16828_8.txt	COL6A1	Keep	NO	NO
SeqId_16828_8	rs117250045	P12109	#N/A	A	G	0.0126854	-0.389415	0.0738939	1.40442e-07	7212	27.7644	1	Tier1	COL6A1.SeqId_16828_8.txt	COL6A1	Keep	NO	NO
SeqId_16828_8	rs76087328	P12109	#N/A	A	G	0.0333426	0.176046	0.0461227	0.000136265	7212	14.5647	#N/A	Tier1	COL6A1.SeqId_16828_8.txt	COL6A1	Keep	NO	NO
SeqId_16872_248	rs117910150	O43708	#N/A	G	C	0.0651601	0.686021	0.0324182	1.76584e-96	7212	447.689	#N/A	Tier1	GSTZ1.SeqId_16872_248.txt	GSTZ1	Keep	NO	NO
SeqId_16872_248	rs11629257	O43708	#N/A	T	G	0.0598919	0.592803	0.0345056	7.24893e-65	7212	295.067	#N/A	Tier1	GSTZ1.SeqId_16872_248.txt	GSTZ1	Keep	NO	NO
SeqId_16872_248	rs1544708	O43708	#N/A	C	T	0.187786	0.332873	0.0208366	1.7512e-56	7212	255.143	#N/A	Tier1	GSTZ1.SeqId_16872_248.txt	GSTZ1	Keep	NO	NO
SeqId_16872_248	rs8177560	O43708	#N/A	T	C	0.0215583	0.888947	0.0570023	5.952e-54	7212	243.134	1	Tier1	GSTZ1.SeqId_16872_248.txt	GSTZ1	Keep	NO	NO
SeqId_16872_248	rs117741019	O43708	#N/A	A	G	0.0260641	0.793265	0.0518287	4.59493e-52	7212	234.194	3	Tier1	GSTZ1.SeqId_16872_248.txt	GSTZ1	Keep	NO	NO
SeqId_16872_248	rs149929369	O43708	#N/A	C	G	0.0281436	0.640751	0.0502486	7.61885e-37	7212	162.559	#N/A	Tier1	GSTZ1.SeqId_16872_248.txt	GSTZ1	Keep	NO	NO
SeqId_16872_248	rs7972	O43708	#N/A	A	G	0.0872037	0.242174	0.0292081	1.32416e-16	7212	68.7271	#N/A	Tier1	GSTZ1.SeqId_16872_248.txt	GSTZ1	Keep	NO	NO
SeqId_16872_248	rs10147322	O43708	#N/A	C	A	0.374116	-0.118342	0.0171791	6.10617e-12	7212	47.4413	#N/A	Tier1	GSTZ1.SeqId_16872_248.txt	GSTZ1	Keep	NO	NO
SeqId_16872_248	rs139094061	O43708	#N/A	T	G	0.0284902	-0.288809	0.0497745	6.81568e-09	7212	33.6579	#N/A	Tier1	GSTZ1.SeqId_16872_248.txt	GSTZ1	Keep	NO	NO
SeqId_16882_27	rs117002910	Q9NRX4	#N/A	G	A	0.0110218	-0.70895	0.079227	4.52431e-19	7212	80.0506	#N/A	Tier1	PHPT1.SeqId_16882_27.txt	PHPT1	Keep	NO	NO
SeqId_16900_29	rs3846884	Q8NFP4	#N/A	A	G	0.372591	-0.353585	0.0167333	3.27972e-96	7212	446.379	#N/A	Tier1	MDGA1.SeqId_16900_29.txt	MDGA1	Keep	NO	NO
SeqId_16900_29	rs12212170	Q8NFP4	#N/A	C	T	0.200541	0.367299	0.0203716	4.06526e-71	7212	324.989	#N/A	Tier1	MDGA1.SeqId_16900_29.txt	MDGA1	Keep	NO	NO
SeqId_16900_29	rs17578333	Q8NFP4	#N/A	C	A	0.0646056	0.526774	0.0332921	1.84342e-55	7212	250.291	2	Tier1	MDGA1.SeqId_16900_29.txt	MDGA1	Keep	NO	NO
SeqId_16900_29	rs10755699	Q8NFP4	#N/A	C	T	0.138847	0.329466	0.023787	4.47524e-43	7212	191.788	#N/A	Tier1	MDGA1.SeqId_16900_29.txt	MDGA1	Keep	NO	NO
SeqId_16900_29	rs62398397	Q8NFP4	#N/A	A	G	0.153334	-0.311794	0.0227414	2.96896e-42	7212	187.923	#N/A	Tier1	MDGA1.SeqId_16900_29.txt	MDGA1	Keep	NO	NO
SeqId_16900_29	rs7751060	Q8NFP4	#N/A	T	C	0.230209	0.206422	0.0197993	2.8605e-25	7212	108.666	#N/A	Tier1	MDGA1.SeqId_16900_29.txt	MDGA1	Keep	NO	NO
SeqId_16900_29	rs146923291	Q8NFP4	#N/A	C	T	0.0125468	0.595618	0.0740933	1.05276e-15	7212	64.6037	#N/A	Tier1	MDGA1.SeqId_16900_29.txt	MDGA1	Keep	NO	NO
SeqId_16900_29	rs193162704	Q8NFP4	#N/A	T	A	0.0119922	-0.530872	0.0753497	2.01958e-12	7212	49.6245	1	Tier1	MDGA1.SeqId_16900_29.txt	MDGA1	Keep	NO	NO
SeqId_16900_29	rs73415404	Q8NFP4	#N/A	C	T	0.0236379	-0.360478	0.0547988	5.09427e-11	7212	43.2608	#N/A	Tier1	MDGA1.SeqId_16900_29.txt	MDGA1	Keep	NO	NO
SeqId_16900_29	rs76557063	Q8NFP4	#N/A	C	T	0.0512963	0.237442	0.0374146	2.33983e-10	7212	40.2636	#N/A	Tier1	MDGA1.SeqId_16900_29.txt	MDGA1	Keep	NO	NO
SeqId_16900_29	rs79126972	Q8NFP4	#N/A	A	G	0.0123388	-0.417194	0.0748584	2.5928e-08	7212	31.0509	#N/A	Tier1	MDGA1.SeqId_16900_29.txt	MDGA1	Keep	NO	NO
SeqId_16900_29	rs737170	Q8NFP4	#N/A	T	C	0.416678	-0.0746363	0.0166917	7.88802e-06	7212	19.9884	2	Tier1	MDGA1.SeqId_16900_29.txt	MDGA1	Keep	NO	NO
SeqId_16907_3	rs1375547	Q8N3J6	#N/A	A	G	0.211077	0.170015	0.0204061	9.46192e-17	7212	69.3959	#N/A	Tier1	CADM2.SeqId_16907_3.txt	CADM2	Keep	NO	NO
SeqId_16907_3	rs2029053	Q8N3J6	#N/A	T	A	0.296409	0.0635881	0.0181681	0.000468087	7212	12.2465	#N/A	Tier1	CADM2.SeqId_16907_3.txt	CADM2	Keep	NO	NO
SeqId_16913_8	rs62438869	O00584	#N/A	A	G	0.129211	0.22355	0.0245751	1.1862e-19	7212	82.7253	#N/A	Tier1	RNASET2.SeqId_16913_8.txt	RNASET2	Keep	NO	NO
SeqId_16913_8	rs1736598	O00584	#N/A	C	T	0.169347	0.105611	0.0222124	2.02712e-06	7212	22.5999	#N/A	Tier1	RNASET2.SeqId_16913_8.txt	RNASET2	Keep	NO	NO
SeqId_16914_104	rs5744441	P08571	missense	A	G	0.237627	-0.333725	0.0188394	9.18731e-69	7212	313.706	#N/A	Tier1	CD14.SeqId_16914_104.txt	CD14	Keep	NO	NO
SeqId_16914_104	rs31872	P08571	#N/A	G	A	0.396645	-0.0630979	0.017018	0.000210712	7212	13.7433	#N/A	Tier1	CD14.SeqId_16914_104.txt	CD14	Keep	NO	NO
SeqId_16915_153	rs140959946	Q9H3S1	missense	T	C	0.0189935	0.216486	0.0603902	0.000339589	7212	12.8471	#N/A	Tier1	SEMA4A.SeqId_16915_153.txt	SEMA4A	Keep	NO	NO
SeqId_16916_19	rs9547187	Q9H5Y7	#N/A	A	C	0.221475	-0.344428	0.0193558	2.33164e-69	7212	316.559	#N/A	Tier1	SLITRK6.SeqId_16916_19.txt	SLITRK6	Keep	NO	NO
SeqId_16916_19	rs7985381	Q9H5Y7	#N/A	C	T	0.36961	0.189873	0.0172108	4.47713e-28	7212	121.676	1	Tier1	SLITRK6.SeqId_16916_19.txt	SLITRK6	Keep	NO	NO
SeqId_16916_19	rs674392	Q9H5Y7	#N/A	T	G	0.448218	0.108424	0.0166335	7.58452e-11	7212	42.4779	#N/A	Tier1	SLITRK6.SeqId_16916_19.txt	SLITRK6	Keep	NO	NO
SeqId_16916_19	rs7999002	Q9H5Y7	#N/A	G	T	0.339526	0.0881366	0.0174688	4.63724e-07	7212	25.4487	#N/A	Tier1	SLITRK6.SeqId_16916_19.txt	SLITRK6	Keep	NO	NO
SeqId_16916_19	rs28581290	Q9H5Y7	#N/A	T	A	0.474491	0.0770706	0.0166633	3.80823e-06	7212	21.3863	#N/A	Tier1	SLITRK6.SeqId_16916_19.txt	SLITRK6	Keep	NO	NO
SeqId_16918_198	rs11935991	O15455	#N/A	A	G	0.0162207	0.280857	0.0649397	1.54659e-05	7212	18.6995	#N/A	Tier1	TLR3.SeqId_16918_198.txt	TLR3	Keep	NO	NO
SeqId_16918_198	rs143666186	O15455	#N/A	C	T	0.0106752	0.320709	0.081351	8.14712e-05	7212	15.5373	#N/A	Tier1	TLR3.SeqId_16918_198.txt	TLR3	Keep	NO	NO
SeqId_16919_1	rs61313894	P07108	#N/A	A	G	0.193678	0.2108	0.0208288	6.46393e-24	7212	102.398	#N/A	Tier1	DBI.SeqId_16919_1.txt	DBI	Keep	NO	NO
SeqId_16919_1	rs10194772	P07108	#N/A	A	G	0.0426314	0.258714	0.04131	3.99961e-10	7212	39.2111	#N/A	Tier1	DBI.SeqId_16919_1.txt	DBI	Keep	NO	NO
SeqId_16919_1	rs7578870	P07108	#N/A	C	G	0.0455428	0.245476	0.0400104	8.94901e-10	7212	37.6315	#N/A	Tier1	DBI.SeqId_16919_1.txt	DBI	Keep	NO	NO
SeqId_16919_1	rs8192506	P07108	missense	G	A	0.0387495	-0.157954	0.0429963	0.000240838	7212	13.4921	2	Tier1	DBI.SeqId_16919_1.txt	DBI	Keep	NO	NO
SeqId_17140_57	rs11225991	Q9GZP0	#N/A	T	G	0.11098	-0.287273	0.0263182	1.59709e-27	7212	119.112	1	Tier1	PDGFD.SeqId_17140_57.txt	PDGFD	Keep	NO	NO
SeqId_17140_57	rs12363355	Q9GZP0	#N/A	C	G	0.293914	0.12806	0.0181861	2.07493e-12	7212	49.571	#N/A	Tier1	PDGFD.SeqId_17140_57.txt	PDGFD	Keep	NO	NO
SeqId_17140_57	rs361291	Q9GZP0	#N/A	T	C	0.468806	-0.0887167	0.016598	9.31788e-08	7212	28.5614	#N/A	Tier1	PDGFD.SeqId_17140_57.txt	PDGFD	Keep	NO	NO
SeqId_17153_46	rs4806594	P43628	missense	G	A	0.187439	0.245483	0.0207919	7.07982e-32	7212	139.359	2	Tier1	KIR2DL3.SeqId_17153_46.txt	KIR2DL3	Keep	NO	NO
SeqId_17153_46	rs138269920	P43628	#N/A	T	G	0.0201026	0.437738	0.0588578	1.14707e-13	7212	55.2968	#N/A	Tier1	KIR2DL3.SeqId_17153_46.txt	KIR2DL3	Keep	NO	NO
SeqId_17153_46	rs117351201	P43628	#N/A	A	G	0.0238458	-0.388582	0.0542208	8.44726e-13	7212	51.3468	1	Tier1	KIR2DL3.SeqId_17153_46.txt	KIR2DL3	Keep	NO	NO
SeqId_17153_46	rs892191	P43628	#N/A	C	T	0.181409	0.142957	0.0215998	3.89029e-11	7212	43.7916	#N/A	Tier1	KIR2DL3.SeqId_17153_46.txt	KIR2DL3	Keep	NO	NO
SeqId_17153_46	rs1654665	P43628	#N/A	C	G	0.0495633	0.252013	0.0382779	4.90908e-11	7212	43.334	3	Tier1	KIR2DL3.SeqId_17153_46.txt	KIR2DL3	Keep	NO	NO
SeqId_17153_46	rs11672845	P43628	#N/A	T	C	0.0725773	0.203667	0.0320942	2.34507e-10	7212	40.2594	3	Tier1	KIR2DL3.SeqId_17153_46.txt	KIR2DL3	Keep	NO	NO
SeqId_17153_46	rs780298081	P43628	#N/A	T	A	0.0257868	0.268694	0.0525383	3.23121e-07	7212	26.1483	#N/A	Tier1	KIR2DL3.SeqId_17153_46.txt	KIR2DL3	Keep	NO	NO
SeqId_17153_46	rs56380562	P43628	#N/A	C	G	0.143976	0.0956218	0.0236641	5.38254e-05	7212	16.3235	1	Tier1	KIR2DL3.SeqId_17153_46.txt	KIR2DL3	Keep	NO	NO
SeqId_17153_46	rs138893041	P43628	#N/A	T	C	0.0101899	-0.272885	0.0821174	0.000894648	7212	11.04	#N/A	Tier1	KIR2DL3.SeqId_17153_46.txt	KIR2DL3	Keep	NO	NO
SeqId_17320_19	rs11211833	Q9NRN7	#N/A	C	T	0.163801	0.151145	0.0224729	1.88166e-11	7212	45.2219	#N/A	Tier1	AASDHPPT.SeqId_17320_19.txt	AASDHPPT	Keep	NO	NO
SeqId_17320_19	rs79654689	Q9NRN7	#N/A	T	C	0.0408291	-0.173247	0.0417201	3.32498e-05	7212	17.2393	#N/A	Tier1	AASDHPPT.SeqId_17320_19.txt	AASDHPPT	Keep	NO	NO
SeqId_17329_2	rs55784701	Q9BUT1	#N/A	T	C	0.225704	0.0943975	0.0197278	1.74382e-06	7212	22.8899	7	Tier3	BDH2.SeqId_17329_2.txt	BDH2	Keep	NO	NO
SeqId_17331_138	rs713527	Q96MU8	#N/A	G	A	0.178497	0.271024	0.0215627	7.40294e-36	7212	157.939	#N/A	Tier1	KREMEN1.SeqId_17331_138.txt	KREMEN1	Keep	NO	NO
SeqId_17331_138	rs5762985	Q96MU8	#N/A	C	G	0.113753	0.281919	0.0261396	6.4875e-27	7212	116.287	#N/A	Tier1	KREMEN1.SeqId_17331_138.txt	KREMEN1	Keep	NO	NO
SeqId_17331_138	rs12485095	Q96MU8	#N/A	G	T	0.0373631	-0.278453	0.043439	1.54478e-10	7212	41.0794	1	Tier1	KREMEN1.SeqId_17331_138.txt	KREMEN1	Keep	NO	NO
SeqId_17331_138	rs5762546	Q96MU8	#N/A	A	G	0.0124082	-0.426388	0.0755052	1.69349e-08	7212	31.8813	#N/A	Tier1	KREMEN1.SeqId_17331_138.txt	KREMEN1	Keep	NO	NO
SeqId_17347_80	rs1961255	Q96BJ3	#N/A	T	A	0.221891	-0.117194	0.0201661	6.45776e-09	7212	33.7634	#N/A	Tier1	AIDA.SeqId_17347_80.txt	AIDA	Keep	NO	NO
SeqId_17383_4	rs3726	Q9NSY2	#N/A	C	T	0.380355	-0.202854	0.0169106	7.67561e-33	7212	143.856	1	Tier1	STARD5.SeqId_17383_4.txt	STARD5	Keep	NO	NO
SeqId_17383_4	rs12902145	Q9NSY2	missense	A	G	0.127894	-0.129791	0.0250654	2.30213e-07	7212	26.8052	#N/A	Tier1	STARD5.SeqId_17383_4.txt	STARD5	Keep	NO	NO
SeqId_17396_23	rs28364331	P07327	#N/A	G	A	0.0144184	-1.45796	0.06786	2.65896e-99	7212	461.47	#N/A	Tier1	ADH1A.SeqId_17396_23.txt	ADH1A	Keep	NO	NO
SeqId_17396_23	rs1154445	P07327	missense	G	T	0.407459	0.139315	0.0168004	1.31281e-16	7212	68.7442	#N/A	Tier1	ADH1A.SeqId_17396_23.txt	ADH1A	Keep	NO	NO
SeqId_17396_23	rs9307238	P07327	#N/A	A	G	0.492514	-0.100685	0.0166431	1.52406e-09	7212	36.5882	#N/A	Tier1	ADH1A.SeqId_17396_23.txt	ADH1A	Keep	NO	NO
SeqId_17447_52	rs1717731	Q6FHJ7	#N/A	C	T	0.184112	0.224801	0.0213685	1.06959e-25	7212	110.644	#N/A	Tier1	SFRP4.SeqId_17447_52.txt	SFRP4	Keep	NO	NO
SeqId_17447_52	rs28677956	Q6FHJ7	#N/A	G	A	0.211147	-0.198211	0.0201565	1.11997e-22	7212	96.6729	#N/A	Tier1	SFRP4.SeqId_17447_52.txt	SFRP4	Keep	NO	NO
SeqId_17447_52	rs62444617	Q6FHJ7	#N/A	A	C	0.237072	-0.0831165	0.0196267	2.31523e-05	7212	17.9291	1	Tier1	SFRP4.SeqId_17447_52.txt	SFRP4	Keep	NO	NO
SeqId_17450_51	rs112352450	P12081	#N/A	A	G	0.0196867	0.501103	0.0600196	8.17833e-17	7212	69.6863	#N/A	Tier1	HARS.SeqId_17450_51.txt	HARS	Keep	NO	NO
SeqId_17450_51	rs115351269	P12081	#N/A	A	T	0.0139332	-0.331133	0.0710525	3.2127e-06	7212	21.7133	1	Tier1	HARS.SeqId_17450_51.txt	HARS	Keep	NO	NO
SeqId_17450_51	rs17523262	P12081	#N/A	C	G	0.103008	-0.107393	0.0272433	8.15687e-05	7212	15.535	2	Tier1	HARS.SeqId_17450_51.txt	HARS	Keep	NO	NO
SeqId_17456_53	rs700759	Q8NBJ4	#N/A	A	G	0.284278	-0.116201	0.0185106	3.63971e-10	7212	39.3966	1	Tier1	GOLM1.SeqId_17456_53.txt	GOLM1	Keep	NO	NO
SeqId_17456_53	rs7046093	Q8NBJ4	#N/A	T	C	0.243311	-0.114052	0.0195087	5.24877e-09	7212	34.1687	#N/A	Tier1	GOLM1.SeqId_17456_53.txt	GOLM1	Keep	NO	NO
SeqId_17460_51	rs401498	P20591	#N/A	A	C	0.432622	-0.336305	0.0163034	6.66855e-92	7212	425.393	#N/A	Tier1	MX1.SeqId_17460_51.txt	MX1	Keep	NO	NO
SeqId_17490_4	rs11582416	Q9H299	missense	T	C	0.296201	0.283795	0.0179089	1.2782e-55	7212	251.045	#N/A	Tier1	SH3BGRL3.SeqId_17490_4.txt	SH3BGRL3	Keep	NO	NO
SeqId_17490_4	rs11247893	Q9H299	missense	A	C	0.17212	-0.232194	0.0218668	3.80935e-26	7212	112.723	#N/A	Tier1	SH3BGRL3.SeqId_17490_4.txt	SH3BGRL3	Keep	NO	NO
SeqId_17513_11	rs61860863	P50995	#N/A	G	A	0.110634	0.352149	0.0260659	4.30546e-41	7212	182.468	#N/A	Tier1	ANXA11.SeqId_17513_11.txt	ANXA11	Keep	NO	NO
SeqId_17513_11	rs72819575	P50995	#N/A	T	C	0.0330653	-0.407366	0.0461925	1.43126e-18	7212	77.751	#N/A	Tier1	ANXA11.SeqId_17513_11.txt	ANXA11	Keep	NO	NO
SeqId_17513_11	rs2789686	P50995	#N/A	T	C	0.110911	0.132794	0.0264751	5.4071e-07	7212	25.1513	#N/A	Tier1	ANXA11.SeqId_17513_11.txt	ANXA11	Keep	NO	NO
SeqId_17513_11	rs146911410	P50995	#N/A	T	C	0.0234299	-0.178237	0.0551501	0.00123545	7212	10.442	#N/A	Tier1	ANXA11.SeqId_17513_11.txt	ANXA11	Keep	NO	NO
SeqId_17514_48	rs2864808	Q9UL25	#N/A	G	A	0.1507	0.219616	0.0231588	3.28024e-21	7212	89.9033	#N/A	Tier1	RAB21.SeqId_17514_48.txt	RAB21	Keep	NO	NO
SeqId_17514_48	rs12821592	Q9UL25	#N/A	T	C	0.0429086	-0.239378	0.0412085	6.55393e-09	7212	33.7345	#N/A	Tier1	RAB21.SeqId_17514_48.txt	RAB21	Keep	NO	NO
SeqId_17675_17	rs17243143	Q9NPJ3	#N/A	G	A	0.00991266	1.22309	0.0832097	3.24883e-48	7212	215.997	#N/A	Tier1	ACOT13.SeqId_17675_17.txt	ACOT13	Keep	NO	NO
SeqId_17675_17	rs62400790	Q9NPJ3	#N/A	A	G	0.0424927	-0.318578	0.0412398	1.26959e-14	7212	59.6593	#N/A	Tier1	ACOT13.SeqId_17675_17.txt	ACOT13	Keep	NO	NO
SeqId_17675_17	rs2754773	Q9NPJ3	#N/A	C	T	0.14869	-0.116293	0.0233879	6.76722e-07	7212	24.7175	#N/A	Tier1	ACOT13.SeqId_17675_17.txt	ACOT13	Keep	NO	NO
SeqId_17675_17	rs9358850	Q9NPJ3	#N/A	T	C	0.485027	0.0723179	0.0166192	1.37093e-05	7212	18.93	#N/A	Tier1	ACOT13.SeqId_17675_17.txt	ACOT13	Keep	NO	NO
SeqId_17676_13	rs111975218	Q15642	#N/A	T	G	0.0648135	-0.254053	0.0342061	1.23737e-13	7212	55.1469	#N/A	Tier1	TRIP10.SeqId_17676_13.txt	TRIP10	Keep	NO	NO
SeqId_17676_13	rs1054060	Q15642	#N/A	C	T	0.18945	-0.154984	0.0211623	2.67621e-13	7212	53.6201	1	Tier1	TRIP10.SeqId_17676_13.txt	TRIP10	Keep	NO	NO
SeqId_17676_13	rs8107977	Q15642	#N/A	T	G	0.349369	-0.110105	0.0174399	2.89148e-10	7212	39.8479	#N/A	Tier1	TRIP10.SeqId_17676_13.txt	TRIP10	Keep	NO	NO
SeqId_17676_13	rs62125134	Q15642	#N/A	A	G	0.224387	0.12323	0.0198067	5.19478e-10	7212	38.698	#N/A	Tier1	TRIP10.SeqId_17676_13.txt	TRIP10	Keep	NO	NO
SeqId_17676_13	rs149865022	Q15642	#N/A	C	T	0.0246083	-0.264528	0.0536949	8.55832e-07	7212	24.2637	#N/A	Tier1	TRIP10.SeqId_17676_13.txt	TRIP10	Keep	NO	NO
SeqId_17680_12	rs73227034	P54762	#N/A	C	A	0.122764	0.37596	0.0249049	1.02173e-50	7212	227.821	#N/A	Tier1	EPHB1.SeqId_17680_12.txt	EPHB1	Keep	NO	NO
SeqId_17680_12	rs11720684	P54762	#N/A	A	G	0.342091	0.249331	0.017105	1.86668e-47	7212	212.415	#N/A	Tier1	EPHB1.SeqId_17680_12.txt	EPHB1	Keep	NO	NO
SeqId_17680_12	rs73229150	P54762	#N/A	C	T	0.0975322	0.280477	0.0275687	3.77819e-24	7212	103.476	2	Tier1	EPHB1.SeqId_17680_12.txt	EPHB1	Keep	NO	NO
SeqId_17680_12	rs147574152	P54762	#N/A	G	C	0.0146264	-0.472615	0.0689606	7.80677e-12	7212	46.9562	#N/A	Tier1	EPHB1.SeqId_17680_12.txt	EPHB1	Keep	NO	NO
SeqId_17680_12	rs67070409	P54762	#N/A	A	G	0.320879	-0.0743069	0.0177685	2.9246e-05	7212	17.4838	#N/A	Tier1	EPHB1.SeqId_17680_12.txt	EPHB1	Keep	NO	NO
SeqId_17682_1	rs71635159	P15529	#N/A	A	G	0.0908083	0.132329	0.0291862	5.88301e-06	7212	20.5511	#N/A	Tier1	CD46.SeqId_17682_1.txt	CD46	Keep	NO	NO
SeqId_17682_1	rs35029161	P15529	#N/A	C	T	0.115486	0.103707	0.0258788	6.20068e-05	7212	16.0549	#N/A	Tier1	CD46.SeqId_17682_1.txt	CD46	Keep	NO	NO
SeqId_17685_9	rs12721043	P06727	missense	A	C	0.0113684	-1.23719	0.0776171	3.04605e-56	7212	254.002	1	Tier1	APOA4.SeqId_17685_9.txt	APOA4	Keep	NO	NO
SeqId_17685_9	rs1729405	P06727	#N/A	C	T	0.466242	-0.136903	0.0166453	2.30165e-16	7212	67.6273	3	Tier1	APOA4.SeqId_17685_9.txt	APOA4	Keep	NO	NO
SeqId_17686_27	rs2231569	Q99426	#N/A	T	G	0.0415223	0.836331	0.0405043	4.50512e-92	7212	426.22	#N/A	Tier1	TBCB.SeqId_17686_27.txt	TBCB	Keep	NO	NO
SeqId_17686_27	rs62111376	Q99426	#N/A	C	T	0.114862	-0.282458	0.0255614	3.67746e-28	7212	122.073	#N/A	Tier1	TBCB.SeqId_17686_27.txt	TBCB	Keep	NO	NO
SeqId_17686_27	rs45471297	Q99426	#N/A	G	C	0.0133786	-0.689458	0.0724951	2.53172e-21	7212	90.4228	1	Tier1	TBCB.SeqId_17686_27.txt	TBCB	Keep	NO	NO
SeqId_17691_1	rs35706972	O14773	#N/A	A	G	0.0133093	-0.85635	0.0720422	2.7726e-32	7212	141.256	#N/A	Tier1	TPP1.SeqId_17691_1.txt	TPP1	Keep	NO	NO
SeqId_17691_1	rs1128396	O14773	#N/A	A	T	0.166366	0.241409	0.0221213	1.63848e-27	7212	119.06	#N/A	Tier1	TPP1.SeqId_17691_1.txt	TPP1	Keep	NO	NO
SeqId_17692_2	rs9379861	O00478	missense	C	G	0.0143491	-1.07722	0.0690042	4.67402e-54	7212	243.634	#N/A	Tier1	BTN3A3.SeqId_17692_2.txt	BTN3A3	Keep	NO	NO
SeqId_17692_2	rs6456772	O00478	#N/A	A	G	0.425967	-0.194533	0.0166231	2.37384e-31	7212	136.912	4	Tier1	BTN3A3.SeqId_17692_2.txt	BTN3A3	Keep	NO	NO
SeqId_17692_2	rs115467673	O00478	missense	C	G	0.0128934	0.412035	0.0733045	1.97099e-08	7212	31.5854	#N/A	Tier1	BTN3A3.SeqId_17692_2.txt	BTN3A3	Keep	NO	NO
SeqId_17692_2	rs113223941	O00478	#N/A	A	C	0.0820047	0.117132	0.0300449	9.76461e-05	7212	15.1946	#N/A	Tier1	BTN3A3.SeqId_17692_2.txt	BTN3A3	Keep	NO	NO
SeqId_17694_32	rs7146672	Q9UL46	missense	T	G	0.0128934	-0.616803	0.0723203	1.78371e-17	7212	72.7197	#N/A	Tier1	PSME2.SeqId_17694_32.txt	PSME2	Keep	NO	NO
SeqId_17739_1	rs62311428	Q16836	#N/A	T	G	0.0598919	-0.256736	0.0352068	3.37365e-13	7212	53.1618	#N/A	Tier1	HADH.SeqId_17739_1.txt	HADH	Keep	NO	NO
SeqId_17739_1	rs221334	Q16836	#N/A	A	G	0.137945	0.100846	0.0241695	3.04866e-05	7212	17.4045	1	Tier1	HADH.SeqId_17739_1.txt	HADH	Keep	NO	NO
SeqId_17748_21	rs187927684	Q53FA7	#N/A	A	G	0.0160128	0.612286	0.0661713	2.82416e-20	7212	85.5951	#N/A	Tier1	TP53I3.SeqId_17748_21.txt	TP53I3	Keep	NO	NO
SeqId_17748_21	rs113352997	Q53FA7	#N/A	G	A	0.0156662	-0.32388	0.0662599	1.04052e-06	7212	23.8862	#N/A	Tier1	TP53I3.SeqId_17748_21.txt	TP53I3	Keep	NO	NO
SeqId_17748_21	rs138504331	Q53FA7	#N/A	T	C	0.0110218	-0.325807	0.0795732	4.27823e-05	7212	16.7597	#N/A	Tier1	TP53I3.SeqId_17748_21.txt	TP53I3	Keep	NO	NO
SeqId_17764_108	rs148864610	P08134	#N/A	G	A	0.0122695	-0.52987	0.0753928	2.28495e-12	7212	49.3808	#N/A	Tier1	RHOC.SeqId_17764_108.txt	RHOC	Keep	NO	NO
SeqId_17764_108	rs75472514	P08134	#N/A	C	A	0.0443643	0.133887	0.0403429	0.000908769	7212	11.0109	1	Tier1	RHOC.SeqId_17764_108.txt	RHOC	Keep	NO	NO
SeqId_17766_5	rs12154789	P14598	#N/A	T	C	0.0840843	0.876308	0.028135	6.22299e-200	7212	969.838	3	Tier1	NCF1.SeqId_17766_5.txt	NCF1	Keep	NO	NO
SeqId_17766_5	rs1384976112	P14598	#N/A	A	G	0.0396506	1.11361	0.0398225	1.81868e-163	7212	781.788	#N/A	Tier1	NCF1.SeqId_17766_5.txt	NCF1	Keep	NO	NO
SeqId_17766_5	rs146542449	P14598	#N/A	T	G	0.0186469	0.933809	0.060193	2.03534e-53	7212	240.604	#N/A	Tier1	NCF1.SeqId_17766_5.txt	NCF1	Keep	NO	NO
SeqId_17766_5	rs587701944	P14598	#N/A	C	A	0.0140718	-0.848113	0.0687195	1.20663e-34	7212	152.274	#N/A	Tier1	NCF1.SeqId_17766_5.txt	NCF1	Keep	NO	NO
SeqId_17766_5	rs587674247	P14598	#N/A	C	G	0.0108831	0.933119	0.079397	1.32862e-31	7212	138.085	#N/A	Tier1	NCF1.SeqId_17766_5.txt	NCF1	Keep	NO	NO
SeqId_17766_5	rs190553538	P14598	#N/A	G	A	0.0257175	-0.500298	0.0523687	1.68204e-21	7212	91.2417	#N/A	Tier1	NCF1.SeqId_17766_5.txt	NCF1	Keep	NO	NO
SeqId_17766_5	rs59129513	P14598	#N/A	C	T	0.120962	-0.148223	0.0253275	5.06228e-09	7212	34.2394	#N/A	Tier1	NCF1.SeqId_17766_5.txt	NCF1	Keep	NO	NO
SeqId_17766_5	rs116657731	P14598	#N/A	A	G	0.0364619	-0.236335	0.0445515	1.16179e-07	7212	28.1327	#N/A	Tier1	NCF1.SeqId_17766_5.txt	NCF1	Keep	NO	NO
SeqId_17766_5	rs1010246706	P14598	#N/A	G	T	0.0118536	0.367691	0.0772566	1.98005e-06	7212	22.6451	#N/A	Tier1	NCF1.SeqId_17766_5.txt	NCF1	Keep	NO	NO
SeqId_17766_5	rs137889878	P14598	#N/A	A	C	0.0225981	-0.260702	0.0560457	3.35251e-06	7212	21.6314	#N/A	Tier1	NCF1.SeqId_17766_5.txt	NCF1	Keep	NO	NO
SeqId_17766_5	rs2528481	P14598	#N/A	A	G	0.216276	-0.0751203	0.0202604	0.000210691	7212	13.7435	#N/A	Tier1	NCF1.SeqId_17766_5.txt	NCF1	Keep	NO	NO
SeqId_17773_26	rs518978	Q99747	#N/A	G	A	0.446139	-0.0851301	0.0167374	3.74507e-07	7212	25.8625	#N/A	Tier1	NAPG.SeqId_17773_26.txt	NAPG	Keep	NO	NO
SeqId_17783_9	rs116869611	Q96EY8	#N/A	T	C	0.0836684	0.367584	0.029572	4.09922e-35	7212	154.465	#N/A	Tier1	MMAB.SeqId_17783_9.txt	MMAB	Keep	NO	NO
SeqId_17794_6	rs34258285	O15305	missense	C	A	0.028005	-0.672761	0.0495244	1.60129e-41	7212	184.486	3	Tier1	PMM2.SeqId_17794_6.txt	PMM2	Keep	NO	NO
SeqId_17794_6	rs3826198	O15305	#N/A	C	A	0.204007	0.217651	0.020561	5.38795e-26	7212	112.024	1	Tier1	PMM2.SeqId_17794_6.txt	PMM2	Keep	NO	NO
SeqId_17799_9	rs10401315	O95336	#N/A	A	G	0.333564	-0.217539	0.0175495	6.24337e-35	7212	153.612	2	Tier1	PGLS.SeqId_17799_9.txt	PGLS	Keep	NO	NO
SeqId_17799_9	rs45607437	O95336	#N/A	T	C	0.0222515	0.572303	0.0559524	2.16971e-24	7212	104.591	#N/A	Tier1	PGLS.SeqId_17799_9.txt	PGLS	Keep	NO	NO
SeqId_17802_4	rs2282434	Q9NR45	#N/A	G	A	0.481838	0.146057	0.0165404	1.29396e-18	7212	77.9529	#N/A	Tier1	NANS.SeqId_17802_4.txt	NANS	Keep	NO	NO
SeqId_17802_4	rs187837139	Q9NR45	#N/A	G	T	0.0108831	-0.657555	0.0797789	1.99091e-16	7212	67.9153	#N/A	Tier1	NANS.SeqId_17802_4.txt	NANS	Keep	NO	NO
SeqId_17802_4	rs116955542	Q9NR45	#N/A	A	G	0.011715	-0.440087	0.0776505	1.50453e-08	7212	32.1121	17	Tier3	NANS.SeqId_17802_4.txt	NANS	Keep	NO	NO
SeqId_17802_4	rs10984988	Q9NR45	#N/A	G	T	0.194025	-0.0672822	0.0210303	0.00138359	7212	10.2327	#N/A	Tier1	NANS.SeqId_17802_4.txt	NANS	Keep	NO	NO
SeqId_17808_37	rs138618061	Q9NQR4	#N/A	T	C	0.0241924	-0.288889	0.054427	1.14254e-07	7212	28.1652	2	Tier1	NIT2.SeqId_17808_37.txt	NIT2	Keep	NO	NO
SeqId_17808_37	rs62274141	Q9NQR4	#N/A	C	T	0.430681	0.0856024	0.0167654	3.37645e-07	7212	26.063	#N/A	Tier1	NIT2.SeqId_17808_37.txt	NIT2	Keep	NO	NO
SeqId_17814_8	rs7530481	O95861	#N/A	T	C	0.29225	0.23767	0.0181879	1.38297e-38	7212	170.712	#N/A	Tier1	BPNT1.SeqId_17814_8.txt	BPNT1	Keep	NO	NO
SeqId_17819_30	rs71385720	Q6P587	#N/A	A	G	0.0215583	0.293314	0.0570875	2.84994e-07	7212	26.3914	#N/A	Tier1	FAHD1.SeqId_17819_30.txt	FAHD1	Keep	NO	NO
SeqId_17832_12	rs10795304	Q9BXS1	#N/A	T	C	0.191806	0.225918	0.0212394	3.1438e-26	7212	113.109	#N/A	Tier1	IDI2.SeqId_17832_12.txt	IDI2	Keep	NO	NO
SeqId_17832_12	rs35405102	Q9BXS1	#N/A	T	C	0.425274	-0.0980049	0.0168966	6.90073e-09	7212	33.6338	#N/A	Tier1	IDI2.SeqId_17832_12.txt	IDI2	Keep	NO	NO
SeqId_17843_30	rs12403920	Q9HAB8	#N/A	G	A	0.161999	-0.105572	0.0225265	2.82917e-06	7212	21.9578	#N/A	Tier1	PPCS.SeqId_17843_30.txt	PPCS	Keep	NO	NO
SeqId_17852_5	rs76970567	Q9Y570	#N/A	G	C	0.0535838	-0.291229	0.0366885	2.36836e-15	7212	62.9925	#N/A	Tier1	PPME1.SeqId_17852_5.txt	PPME1	Keep	NO	NO
SeqId_17852_5	rs621976	Q9Y570	#N/A	A	G	0.42971	-0.0922394	0.0167841	4.02574e-08	7212	30.1937	#N/A	Tier1	PPME1.SeqId_17852_5.txt	PPME1	Keep	NO	NO
SeqId_18173_11	rs61764922	O95154	#N/A	A	T	0.0928878	-0.640948	0.027622	6.16783e-115	7212	538.288	1	Tier1	AKR7A3.SeqId_18173_11.txt	AKR7A3	Keep	NO	NO
SeqId_18173_11	rs12123383	O95154	#N/A	C	A	0.260433	0.360559	0.0185716	6.97451e-82	7212	376.82	1	Tier1	AKR7A3.SeqId_18173_11.txt	AKR7A3	Keep	NO	NO
SeqId_18173_11	rs76799277	O95154	#N/A	C	G	0.019548	-0.233751	0.0602289	0.000104939	7212	15.0583	#N/A	Tier1	AKR7A3.SeqId_18173_11.txt	AKR7A3	Keep	NO	NO
SeqId_18173_11	rs4912064	O95154	#N/A	T	G	0.0823513	-0.112636	0.030221	0.000195196	7212	13.8873	#N/A	Tier1	AKR7A3.SeqId_18173_11.txt	AKR7A3	Keep	NO	NO
SeqId_18174_79	rs147757902	Q8WUM4	#N/A	C	T	0.0124082	-0.796837	0.0746547	2.12732e-26	7212	113.895	#N/A	Tier1	PDCD6IP.SeqId_18174_79.txt	PDCD6IP	Keep	NO	NO
SeqId_18174_79	rs111609354	Q8WUM4	#N/A	T	C	0.0144877	-0.675184	0.0697286	4.84711e-22	7212	93.735	#N/A	Tier1	PDCD6IP.SeqId_18174_79.txt	PDCD6IP	Keep	NO	NO
SeqId_18174_79	rs76608858	Q8WUM4	missense	A	G	0.016498	-0.41988	0.0651498	1.23175e-10	7212	41.5244	#N/A	Tier1	PDCD6IP.SeqId_18174_79.txt	PDCD6IP	Keep	NO	NO
SeqId_18183_3	rs75446219	Q5SW96	#N/A	T	C	0.0309164	0.763151	0.0471183	5.58187e-58	7212	262.253	1	Tier1	LDLRAP1.SeqId_18183_3.txt	LDLRAP1	Keep	NO	NO
SeqId_18183_3	rs41291058	Q5SW96	missense	T	C	0.0499792	0.345436	0.0373818	3.16383e-20	7212	85.3678	#N/A	Tier1	LDLRAP1.SeqId_18183_3.txt	LDLRAP1	Keep	NO	NO
SeqId_18186_15	rs72737345	P26639	#N/A	C	A	0.0210037	-0.502472	0.0577822	4.20927e-18	7212	75.5988	#N/A	Tier1	TARS.SeqId_18186_15.txt	TARS	Keep	NO	NO
SeqId_18204_1	rs7815216	P23193	#N/A	G	A	0.146472	0.114807	0.0232682	8.23285e-07	7212	24.3383	#N/A	Tier1	TCEA1.SeqId_18204_1.txt	TCEA1	Keep	NO	NO
SeqId_18206_18	rs62325239	P28332	#N/A	G	A	0.0381949	-1.18351	0.0414402	4.72349e-170	7212	815.417	#N/A	Tier1	ADH6.SeqId_18206_18.txt	ADH6	Keep	NO	NO
SeqId_18214_2	rs2273167	P48507	#N/A	C	G	0.0874809	-0.30774	0.0291147	6.35359e-26	7212	111.692	#N/A	Tier1	GCLM.SeqId_18214_2.txt	GCLM	Keep	NO	NO
SeqId_18214_2	rs3818778	P48507	#N/A	A	C	0.484542	-0.163684	0.0164814	4.2732e-23	7212	98.6061	#N/A	Tier1	GCLM.SeqId_18214_2.txt	GCLM	Keep	NO	NO
SeqId_18214_2	rs12401916	P48507	#N/A	A	G	0.0152502	0.483152	0.0682204	1.55268e-12	7212	50.144	#N/A	Tier1	GCLM.SeqId_18214_2.txt	GCLM	Keep	NO	NO
SeqId_18215_5	rs115831153	Q9NWX6	#N/A	T	C	0.0126161	0.721487	0.0729312	6.26399e-23	7212	97.8385	#N/A	Tier1	THG1L.SeqId_18215_5.txt	THG1L	Keep	NO	NO
SeqId_18216_22	rs11575580	Q14626	missense	T	C	0.0164287	-0.337921	0.0656299	2.68965e-07	7212	26.5037	#N/A	Tier1	IL11RA.SeqId_18216_22.txt	IL11RA	Keep	NO	NO
SeqId_18216_22	rs151151467	Q14626	#N/A	G	A	0.0293914	0.188762	0.0495028	0.000138346	7212	14.5361	1	Tier1	IL11RA.SeqId_18216_22.txt	IL11RA	Keep	NO	NO
SeqId_18218_48	rs185949133	Q96F85	#N/A	A	C	0.0246083	-0.440644	0.0535343	2.18372e-16	7212	67.7316	1	Tier1	CNRIP1.SeqId_18218_48.txt	CNRIP1	Keep	NO	NO
SeqId_18218_48	rs137972397	Q96F85	#N/A	A	G	0.0126161	-0.297641	0.0749798	7.26883e-05	7212	15.7535	#N/A	Tier1	CNRIP1.SeqId_18218_48.txt	CNRIP1	Keep	NO	NO
SeqId_18220_141	rs2563312	Q9HD15	missense	T	C	0.113198	-0.369889	0.0256624	1.87048e-46	7212	207.696	#N/A	Tier1	SRA1.SeqId_18220_141.txt	SRA1	Keep	NO	NO
SeqId_18220_141	rs75436533	Q9HD15	#N/A	A	C	0.0771524	-0.338966	0.0311849	2.6195e-27	7212	118.114	1	Tier1	SRA1.SeqId_18220_141.txt	SRA1	Keep	NO	NO
SeqId_18220_141	rs112381767	Q9HD15	#N/A	A	G	0.0259947	0.375144	0.0523974	8.89052e-13	7212	51.2455	#N/A	Tier1	SRA1.SeqId_18220_141.txt	SRA1	Keep	NO	NO
SeqId_18220_141	rs72798874	Q9HD15	#N/A	T	C	0.231457	-0.121131	0.0194305	4.80083e-10	7212	38.8528	#N/A	Tier1	SRA1.SeqId_18220_141.txt	SRA1	Keep	NO	NO
SeqId_18222_34	rs10988141	Q9NR46	#N/A	T	G	0.0886594	-0.198929	0.0292077	1.04842e-11	7212	46.3747	#N/A	Tier1	SH3GLB2.SeqId_18222_34.txt	SH3GLB2	Keep	NO	NO
SeqId_18225_13	rs149895214	Q9NRV9	#N/A	A	G	0.018231	-0.460808	0.0623225	1.58635e-13	7212	54.655	1	Tier1	HEBP1.SeqId_18225_13.txt	HEBP1	Keep	NO	NO
SeqId_18225_13	rs146602572	Q9NRV9	#N/A	G	C	0.0167753	-0.357153	0.0652389	4.53423e-08	7212	29.9623	#N/A	Tier1	HEBP1.SeqId_18225_13.txt	HEBP1	Keep	NO	NO
SeqId_18236_3	rs76392037	Q3ZCW2	#N/A	C	A	0.0528906	0.608682	0.036556	4.10039e-61	7212	277.168	1	Tier1	HSPC159.SeqId_18236_3.txt	HSPC159	Keep	NO	NO
SeqId_18236_3	rs4671086	Q3ZCW2	#N/A	T	C	0.13746	-0.141329	0.0240224	4.20387e-09	7212	34.6026	#N/A	Tier1	HSPC159.SeqId_18236_3.txt	HSPC159	Keep	NO	NO
SeqId_18236_3	rs6546068	Q3ZCW2	#N/A	A	T	0.0752114	-0.175181	0.0317436	3.53536e-08	7212	30.4468	#N/A	Tier1	HSPC159.SeqId_18236_3.txt	HSPC159	Keep	NO	NO
SeqId_18241_18	rs1131857	P36551	missense	G	T	0.14259	-0.218731	0.0235809	2.2885e-20	7212	86.016	1	Tier1	CPOX.SeqId_18241_18.txt	CPOX	Keep	NO	NO
SeqId_18241_18	rs9853063	P36551	#N/A	G	A	0.135727	0.207233	0.0240645	8.75279e-18	7212	74.1385	2	Tier1	CPOX.SeqId_18241_18.txt	CPOX	Keep	NO	NO
SeqId_18241_18	rs7103	P36551	#N/A	T	C	0.363718	-0.102288	0.0172987	3.51224e-09	7212	34.9544	2	Tier1	CPOX.SeqId_18241_18.txt	CPOX	Keep	NO	NO
SeqId_18243_9	rs35687416	P30085	#N/A	T	G	0.0466519	-0.649097	0.038767	9.1639e-62	7212	280.269	#N/A	Tier1	CMPK1.SeqId_18243_9.txt	CMPK1	Keep	NO	NO
SeqId_18243_9	rs1543502	P30085	#N/A	C	T	0.404547	-0.195581	0.0168397	6.56436e-31	7212	134.854	#N/A	Tier1	CMPK1.SeqId_18243_9.txt	CMPK1	Keep	NO	NO
SeqId_18243_9	rs7533562	P30085	missense	C	T	0.475253	-0.0873636	0.0166281	1.53122e-07	7212	27.5966	#N/A	Tier1	CMPK1.SeqId_18243_9.txt	CMPK1	Keep	NO	NO
SeqId_18280_29	rs10137900	Q96FN9	#N/A	T	A	0.0114377	-1.02533	0.0773176	1.12848e-39	7212	175.813	#N/A	Tier1	DTD2.SeqId_18280_29.txt	DTD2	Keep	NO	NO
SeqId_18280_29	rs142508129	Q96FN9	#N/A	A	G	0.0389574	0.465635	0.0430714	4.92921e-27	7212	116.84	#N/A	Tier1	DTD2.SeqId_18280_29.txt	DTD2	Keep	NO	NO
SeqId_18280_29	rs12897517	Q96FN9	#N/A	A	G	0.0808263	0.209411	0.0304429	6.54083e-12	7212	47.3049	2	Tier1	DTD2.SeqId_18280_29.txt	DTD2	Keep	NO	NO
SeqId_18289_16	rs117111076	Q16663	#N/A	A	G	0.0332733	1.23027	0.0438823	2.99224e-164	7212	785.781	6	Tier3	CCL15.SeqId_18289_16.txt	CCL15	Keep	NO	NO
SeqId_18289_16	rs8072327	Q16663	#N/A	T	C	0.013032	1.24069	0.0708315	2.63289e-67	7212	306.728	2	Tier1	CCL15.SeqId_18289_16.txt	CCL15	Keep	NO	NO
SeqId_18289_16	rs1635273	Q16663	#N/A	T	C	0.228268	0.220241	0.019513	2.68027e-29	7212	127.358	4	Tier2	CCL15.SeqId_18289_16.txt	CCL15	Keep	NO	NO
SeqId_18295_102	rs2148872	Q9UBQ7	#N/A	A	G	0.118467	0.254222	0.0253833	1.85684e-23	7212	100.279	#N/A	Tier1	GRHPR.SeqId_18295_102.txt	GRHPR	Keep	NO	NO
SeqId_18295_102	rs35666289	Q9UBQ7	#N/A	A	T	0.210869	-0.154015	0.0204692	5.94521e-14	7212	56.5984	#N/A	Tier1	GRHPR.SeqId_18295_102.txt	GRHPR	Keep	NO	NO
SeqId_18310_26	rs16972389	P63302	#N/A	C	T	0.133717	-0.314192	0.0240724	1.6873e-38	7212	170.306	8	Tier3	SEPW1.SeqId_18310_26.txt	SEPW1	Keep	NO	NO
SeqId_18310_26	rs889145	P63302	#N/A	C	T	0.381949	-0.18703	0.017151	1.78881e-27	7212	118.884	#N/A	Tier1	SEPW1.SeqId_18310_26.txt	SEPW1	Keep	NO	NO
SeqId_18319_7	rs77698352	O00330	#N/A	A	G	0.014765	-0.885575	0.0677526	1.32614e-38	7212	170.796	#N/A	Tier1	PDHX.SeqId_18319_7.txt	PDHX	Keep	NO	NO
SeqId_18319_7	rs2956086	O00330	#N/A	A	C	0.229031	0.195933	0.0196537	2.93613e-23	7212	99.3587	#N/A	Tier1	PDHX.SeqId_18319_7.txt	PDHX	Keep	NO	NO
SeqId_18319_7	rs10836375	O00330	#N/A	C	T	0.379523	-0.117826	0.0171734	7.40789e-12	7212	47.0597	#N/A	Tier1	PDHX.SeqId_18319_7.txt	PDHX	Keep	NO	NO
SeqId_18319_7	rs76961310	O00330	#N/A	T	C	0.0272425	0.321386	0.0509068	2.89485e-10	7212	39.8457	#N/A	Tier1	PDHX.SeqId_18319_7.txt	PDHX	Keep	NO	NO
SeqId_18319_7	rs61882196	O00330	#N/A	T	C	0.0135866	0.398267	0.071502	2.63909e-08	7212	31.0164	#N/A	Tier1	PDHX.SeqId_18319_7.txt	PDHX	Keep	NO	NO
SeqId_18338_26	rs34599179	O75874	missense	C	T	0.0108831	-1.84518	0.0771523	1.03692e-121	7212	571.82	1	Tier1	IDH1.SeqId_18338_26.txt	IDH1	Keep	NO	NO
SeqId_18373_13	rs76666451	P35241	#N/A	G	A	0.355955	-0.0923454	0.0172462	8.8417e-08	7212	28.6631	#N/A	Tier1	RDX.SeqId_18373_13.txt	RDX	Keep	NO	NO
SeqId_18373_13	rs11213349	P35241	#N/A	T	C	0.0138639	-0.328008	0.0708647	3.74481e-06	7212	21.4185	#N/A	Tier1	RDX.SeqId_18373_13.txt	RDX	Keep	NO	NO
SeqId_18397_5	rs61830243	P17516	#N/A	G	T	0.115833	0.116847	0.0259175	6.63401e-06	7212	20.3202	#N/A	Tier1	AKR1C4.SeqId_18397_5.txt	AKR1C4	Keep	NO	NO
SeqId_18813_15	rs138325325	Q9NUU7	#N/A	A	G	0.0135173	-1.04062	0.0715417	2.89545e-47	7212	211.517	1	Tier1	DDX19A.SeqId_18813_15.txt	DDX19A	Keep	NO	NO
SeqId_18813_15	rs35949039	Q9NUU7	#N/A	T	G	0.107791	0.138713	0.0269443	2.70025e-07	7212	26.496	1	Tier1	DDX19A.SeqId_18813_15.txt	DDX19A	Keep	NO	NO
SeqId_18819_21	rs140737467	P45877	#N/A	C	T	0.00984334	-1.4733	0.0811344	4.34173e-72	7212	329.649	3	Tier1	PPIC.SeqId_18819_21.txt	PPIC	Keep	NO	NO
SeqId_18819_21	rs2112682	P45877	#N/A	G	A	0.340912	0.295704	0.0171804	4.27977e-65	7212	296.161	1	Tier1	PPIC.SeqId_18819_21.txt	PPIC	Keep	NO	NO
SeqId_18819_21	rs148163697	P45877	#N/A	G	C	0.0114377	-1.15062	0.0775639	4.61029e-49	7212	220.001	#N/A	Tier1	PPIC.SeqId_18819_21.txt	PPIC	Keep	NO	NO
SeqId_18819_21	rs141627506	P45877	#N/A	T	C	0.0162207	0.511585	0.0653038	5.40657e-15	7212	61.3533	#N/A	Tier1	PPIC.SeqId_18819_21.txt	PPIC	Keep	NO	NO
SeqId_18819_21	rs167349	P45877	#N/A	T	C	0.39713	0.0661368	0.0169088	9.2614e-05	7212	15.2947	2	Tier1	PPIC.SeqId_18819_21.txt	PPIC	Keep	NO	NO
SeqId_18819_21	rs115456212	P45877	#N/A	A	G	0.0323721	-0.175333	0.0472554	0.000208541	7212	13.7627	#N/A	Tier1	PPIC.SeqId_18819_21.txt	PPIC	Keep	NO	NO
SeqId_18830_1	rs79017888	Q8WWA0	#N/A	C	G	0.0235686	0.227685	0.054973	3.48578e-05	7212	17.1494	#N/A	Tier1	ITLN1.SeqId_18830_1.txt	ITLN1	Keep	NO	NO
SeqId_18831_6	rs4856828	Q96JA1	#N/A	T	A	0.17108	0.126642	0.0220443	9.57197e-09	7212	32.9946	#N/A	Tier1	LRIG1.SeqId_18831_6.txt	LRIG1	Keep	NO	NO
SeqId_18831_6	rs75381933	Q96JA1	#N/A	T	G	0.0608623	0.145285	0.0344712	2.53191e-05	7212	17.7586	4	Tier1	LRIG1.SeqId_18831_6.txt	LRIG1	Keep	NO	NO
SeqId_18841_1	rs77157727	Q9UIV8	#N/A	A	G	0.0305005	-0.498714	0.0481304	5.54011e-25	7212	107.336	#N/A	Tier1	SERPINB13.SeqId_18841_1.txt	SERPINB13	Keep	NO	NO
SeqId_18841_1	rs6567380	Q9UIV8	#N/A	T	C	0.0253015	-0.23631	0.0528757	7.97233e-06	7212	19.9679	1	Tier1	SERPINB13.SeqId_18841_1.txt	SERPINB13	Keep	NO	NO
SeqId_18871_24	rs4740407	Q9BQI0	#N/A	A	G	0.405934	-0.201264	0.0166845	3.45382e-33	7212	145.474	#N/A	Tier1	AIF1L.SeqId_18871_24.txt	AIF1L	Keep	NO	NO
SeqId_18871_24	rs191137586	Q9BQI0	missense	G	T	0.0311244	0.563645	0.0479224	1.1961e-31	7212	138.297	#N/A	Tier1	AIF1L.SeqId_18871_24.txt	AIF1L	Keep	NO	NO
SeqId_18871_24	rs79713253	Q9BQI0	#N/A	A	T	0.0122002	-0.838168	0.0756567	2.69438e-28	7212	122.701	#N/A	Tier1	AIF1L.SeqId_18871_24.txt	AIF1L	Keep	NO	NO
SeqId_18876_77	rs7200431	Q8NCG5	#N/A	A	T	0.297934	0.208075	0.0179577	8.97785e-31	7212	134.22	3	Tier1	CHST4.SeqId_18876_77.txt	CHST4	Keep	NO	NO
SeqId_18876_77	rs540647185	Q8NCG5	#N/A	T	C	0.0161514	-0.42213	0.0663962	2.17225e-10	7212	40.4097	2	Tier1	CHST4.SeqId_18876_77.txt	CHST4	Keep	NO	NO
SeqId_18876_77	rs76632112	Q8NCG5	missense	T	G	0.0123388	-0.386671	0.0753079	2.90253e-07	7212	26.3561	2	Tier1	CHST4.SeqId_18876_77.txt	CHST4	Keep	NO	NO
SeqId_18881_7	rs10416187	P48960	#N/A	G	T	0.447387	0.11097	0.0166885	3.15613e-11	7212	44.2034	#N/A	Tier1	CD97.SeqId_18881_7.txt	CD97	Keep	NO	NO
SeqId_18881_7	rs4926112	P48960	#N/A	A	G	0.0455428	-0.248575	0.0398789	4.82577e-10	7212	38.8426	#N/A	Tier1	CD97.SeqId_18881_7.txt	CD97	Keep	NO	NO
SeqId_18881_7	rs12609652	P48960	#N/A	C	T	0.0924719	-0.177518	0.0286503	6.10912e-10	7212	38.3801	#N/A	Tier1	CD97.SeqId_18881_7.txt	CD97	Keep	NO	NO
SeqId_18881_7	rs61310069	P48960	#N/A	A	G	0.0702204	-0.174847	0.0326361	8.69957e-08	7212	28.6946	#N/A	Tier1	CD97.SeqId_18881_7.txt	CD97	Keep	NO	NO
SeqId_18881_7	rs187737536	P48960	#N/A	T	G	0.0406211	-0.201873	0.0417209	1.33433e-06	7212	23.4061	#N/A	Tier1	CD97.SeqId_18881_7.txt	CD97	Keep	NO	NO
SeqId_18882_7	rs10460846	Q9H4D0	#N/A	G	T	0.235408	-0.191315	0.0192936	4.97842e-23	7212	98.2994	#N/A	Tier1	CLSTN2.SeqId_18882_7.txt	CLSTN2	Keep	NO	NO
SeqId_18882_7	rs9830995	Q9H4D0	#N/A	T	G	0.3075	0.16853	0.0178821	5.70083e-21	7212	88.7967	#N/A	Tier1	CLSTN2.SeqId_18882_7.txt	CLSTN2	Keep	NO	NO
SeqId_18882_7	rs4352347	Q9H4D0	#N/A	T	C	0.259393	-0.168651	0.0189798	7.90591e-19	7212	78.9358	#N/A	Tier1	CLSTN2.SeqId_18882_7.txt	CLSTN2	Keep	NO	NO
SeqId_18882_7	rs72979050	Q9H4D0	#N/A	G	A	0.111673	-0.217622	0.0261375	9.9108e-17	7212	69.3038	#N/A	Tier1	CLSTN2.SeqId_18882_7.txt	CLSTN2	Keep	NO	NO
SeqId_18882_7	rs35487059	Q9H4D0	#N/A	G	A	0.204145	0.11854	0.0206804	1.03266e-08	7212	32.8467	1	Tier1	CLSTN2.SeqId_18882_7.txt	CLSTN2	Keep	NO	NO
SeqId_18882_7	rs4683491	Q9H4D0	#N/A	G	A	0.324276	0.0821653	0.017787	3.91518e-06	7212	21.333	#N/A	Tier1	CLSTN2.SeqId_18882_7.txt	CLSTN2	Keep	NO	NO
SeqId_18882_7	rs11706003	Q9H4D0	#N/A	A	G	0.262997	-0.0832141	0.0186679	8.41356e-06	7212	19.8647	#N/A	Tier1	CLSTN2.SeqId_18882_7.txt	CLSTN2	Keep	NO	NO
SeqId_18895_54	rs402505	Q03013	#N/A	T	C	0.485582	0.335117	0.0163679	1.3322e-90	7212	419.07	#N/A	Tier1	GSTM4.SeqId_18895_54.txt	GSTM4	Keep	NO	NO
SeqId_18895_54	rs115929572	Q03013	#N/A	A	G	0.0751421	0.581829	0.0307823	8.25123e-78	7212	357.164	1	Tier1	GSTM4.SeqId_18895_54.txt	GSTM4	Keep	NO	NO
SeqId_18895_54	rs72705222	Q03013	#N/A	T	C	0.0472064	0.505309	0.0384975	6.52989e-39	7212	172.238	3	Tier1	GSTM4.SeqId_18895_54.txt	GSTM4	Keep	NO	NO
SeqId_18895_54	rs58720505	Q03013	#N/A	A	G	0.039512	0.508764	0.0421703	3.39089e-33	7212	145.512	#N/A	Tier1	GSTM4.SeqId_18895_54.txt	GSTM4	Keep	NO	NO
SeqId_18895_54	rs35579799	Q03013	#N/A	T	C	0.0124775	0.755471	0.0745112	5.36816e-24	7212	102.771	1	Tier1	GSTM4.SeqId_18895_54.txt	GSTM4	Keep	NO	NO
SeqId_18895_54	rs58126698	Q03013	#N/A	G	A	0.131707	0.214296	0.0243234	1.54447e-18	7212	77.5995	1	Tier1	GSTM4.SeqId_18895_54.txt	GSTM4	Keep	NO	NO
SeqId_18895_54	rs115394162	Q03013	#N/A	C	A	0.029738	0.414344	0.0486871	2.08791e-17	7212	72.4059	#N/A	Tier1	GSTM4.SeqId_18895_54.txt	GSTM4	Keep	NO	NO
SeqId_18895_54	rs112697537	Q03013	#N/A	A	G	0.0230833	0.392389	0.0548731	9.47166e-13	7212	51.1204	#N/A	Tier1	GSTM4.SeqId_18895_54.txt	GSTM4	Keep	NO	NO
SeqId_18895_54	rs11101993	Q03013	#N/A	T	C	0.0743796	-0.214234	0.0316205	1.3405e-11	7212	45.8901	#N/A	Tier1	GSTM4.SeqId_18895_54.txt	GSTM4	Keep	NO	NO
SeqId_18895_54	rs4370783	Q03013	#N/A	C	A	0.114723	-0.133701	0.0261968	3.41571e-07	7212	26.0407	#N/A	Tier1	GSTM4.SeqId_18895_54.txt	GSTM4	Keep	NO	NO
SeqId_18916_25	rs7265778	Q9BY32	#N/A	G	C	0.0281436	0.315348	0.0501577	3.42252e-10	7212	39.517	#N/A	Tier1	ITPA.SeqId_18916_25.txt	ITPA	Keep	NO	NO
SeqId_18917_53	rs142370265	P04746	#N/A	T	C	0.0370165	-1.00384	0.0427328	1.20639e-117	7212	551.678	#N/A	Tier1	AMY2A.SeqId_18917_53.txt	AMY2A	Keep	NO	NO
SeqId_18917_53	rs964237526	P04746	#N/A	C	T	0.0108831	-1.19357	0.0783934	1.51064e-51	7212	231.748	#N/A	Tier1	AMY2A.SeqId_18917_53.txt	AMY2A	Keep	NO	NO
SeqId_18917_53	rs145052912	P04746	#N/A	T	A	0.0118536	-0.790322	0.0763533	6.19683e-25	7212	107.111	#N/A	Tier1	AMY2A.SeqId_18917_53.txt	AMY2A	Keep	NO	NO
SeqId_18917_53	rs1975917	P04746	#N/A	G	A	0.105157	0.198842	0.0271101	2.46597e-13	7212	53.7816	#N/A	Tier1	AMY2A.SeqId_18917_53.txt	AMY2A	Keep	NO	NO
SeqId_18917_53	rs78811372	P04746	#N/A	A	G	0.0396506	-0.21488	0.0429237	5.68631e-07	7212	25.054	1	Tier1	AMY2A.SeqId_18917_53.txt	AMY2A	Keep	NO	NO
SeqId_18917_53	rs36158766	P04746	#N/A	G	A	0.0918481	-0.132048	0.0289697	5.24599e-06	7212	20.7709	#N/A	Tier1	AMY2A.SeqId_18917_53.txt	AMY2A	Keep	NO	NO
SeqId_18917_53	rs7548866	P04746	#N/A	T	C	0.023014	0.229752	0.0554158	3.42273e-05	7212	17.1843	#N/A	Tier1	AMY2A.SeqId_18917_53.txt	AMY2A	Keep	NO	NO
SeqId_18917_53	rs12142261	P04746	#N/A	A	G	0.0470678	-0.15126	0.0391415	0.000112319	7212	14.9298	#N/A	Tier1	AMY2A.SeqId_18917_53.txt	AMY2A	Keep	NO	NO
SeqId_18922_27	rs858521	P34810	#N/A	C	G	0.394219	-0.255172	0.0167863	2.16158e-51	7212	231.013	1	Tier1	CD68.SeqId_18922_27.txt	CD68	Keep	NO	NO
SeqId_18930_28	rs13124218	O94813	#N/A	T	G	0.299529	-0.116516	0.0180855	1.25079e-10	7212	41.4944	#N/A	Tier1	SLIT2.SeqId_18930_28.txt	SLIT2	Keep	NO	NO
SeqId_18930_28	rs17544103	O94813	#N/A	T	C	0.0745876	0.154955	0.031603	9.6358e-07	7212	24.0344	#N/A	Tier1	SLIT2.SeqId_18930_28.txt	SLIT2	Keep	NO	NO
SeqId_18930_28	rs116003576	O94813	#N/A	T	C	0.0225981	0.257568	0.0555236	3.56464e-06	7212	21.5134	1	Tier1	SLIT2.SeqId_18930_28.txt	SLIT2	Keep	NO	NO
SeqId_19113_66	rs2812706	Q9UJC5	#N/A	G	A	0.227506	-0.118053	0.0197472	2.36355e-09	7212	35.7291	2	Tier1	SH3BGRL2.SeqId_19113_66.txt	SH3BGRL2	Keep	NO	NO
SeqId_19129_15	rs56017283	Q2M296	#N/A	G	C	0.155206	-0.461748	0.0223954	8.08162e-92	7212	424.983	1	Tier1	MTHFSD.SeqId_19129_15.txt	MTHFSD	Keep	NO	NO
SeqId_19130_81	rs72945615	P50452	#N/A	C	A	0.0729932	-0.200853	0.0321932	4.65327e-10	7212	38.9142	#N/A	Tier1	SERPINB8.SeqId_19130_81.txt	SERPINB8	Keep	NO	NO
SeqId_19143_38	rs10839663	Q6BCY4	missense	T	C	0.338486	0.120959	0.0175465	5.89754e-12	7212	47.5089	#N/A	Tier1	CYB5R2.SeqId_19143_38.txt	CYB5R2	Keep	NO	NO
SeqId_19143_38	rs4076808	Q6BCY4	#N/A	A	G	0.476085	-0.101714	0.0166653	1.09257e-09	7212	37.2404	#N/A	Tier1	CYB5R2.SeqId_19143_38.txt	CYB5R2	Keep	NO	NO
SeqId_19154_41	rs34439826	P07093	#N/A	A	C	0.121586	0.18932	0.0252843	7.84461e-14	7212	56.0494	1	Tier1	SERPINE2.SeqId_19154_41.txt	SERPINE2	Keep	NO	NO
SeqId_19154_41	rs145886212	P07093	#N/A	T	C	0.0110911	0.413947	0.0792753	1.82305e-07	7212	27.258	#N/A	Tier1	SERPINE2.SeqId_19154_41.txt	SERPINE2	Keep	NO	NO
SeqId_19154_41	rs7591352	P07093	#N/A	A	G	0.40226	0.0772036	0.0168885	4.92638e-06	7212	20.8916	#N/A	Tier1	SERPINE2.SeqId_19154_41.txt	SERPINE2	Keep	NO	NO
SeqId_19173_5	rs79867057	Q8TCF1	#N/A	G	A	0.0407597	-0.506383	0.0415214	7.05263e-34	7212	148.694	#N/A	Tier1	ZFAND1.SeqId_19173_5.txt	ZFAND1	Keep	NO	NO
SeqId_19173_5	rs7016327	Q8TCF1	#N/A	G	A	0.130112	-0.2539	0.024517	5.87162e-25	7212	107.219	#N/A	Tier1	ZFAND1.SeqId_19173_5.txt	ZFAND1	Keep	NO	NO
SeqId_19173_5	rs139555290	Q8TCF1	#N/A	C	T	0.00977402	-0.722346	0.0839938	9.67305e-18	7212	73.9394	#N/A	Tier1	ZFAND1.SeqId_19173_5.txt	ZFAND1	Keep	NO	NO
SeqId_19173_5	rs3889832	Q8TCF1	#N/A	G	A	0.460141	0.0550927	0.0168026	0.00104736	7212	10.7477	#N/A	Tier1	ZFAND1.SeqId_19173_5.txt	ZFAND1	Keep	NO	NO
SeqId_19188_21	rs147917100	Q99733	#N/A	G	A	0.019756	-0.894786	0.0588401	1.98082e-51	7212	231.191	#N/A	Tier1	NAP1L4.SeqId_19188_21.txt	NAP1L4	Keep	NO	NO
SeqId_19188_21	rs61871236	Q99733	#N/A	T	C	0.165465	0.268676	0.0220909	1.05385e-33	7212	147.88	1	Tier1	NAP1L4.SeqId_19188_21.txt	NAP1L4	Keep	NO	NO
SeqId_19188_21	rs138365035	Q99733	#N/A	A	G	0.0212117	-0.610389	0.0571745	2.07731e-26	7212	113.943	#N/A	Tier1	NAP1L4.SeqId_19188_21.txt	NAP1L4	Keep	NO	NO
SeqId_19188_21	rs138260317	Q99733	#N/A	A	G	0.0171912	-0.348248	0.0639422	5.31242e-08	7212	29.6539	2	Tier1	NAP1L4.SeqId_19188_21.txt	NAP1L4	Keep	NO	NO
SeqId_19213_1	rs7019355	O60575	#N/A	A	G	0.0669624	0.230581	0.033353	5.13851e-12	7212	47.7812	#N/A	Tier1	SPINK4.SeqId_19213_1.txt	SPINK4	Keep	NO	NO
SeqId_19213_1	rs78206732	O60575	#N/A	A	G	0.00984334	-0.344696	0.0834474	3.6576e-05	7212	17.0579	#N/A	Tier1	SPINK4.SeqId_19213_1.txt	SPINK4	Keep	NO	NO
SeqId_19251_56	rs67852477	P10124	missense	G	C	0.0140025	-1.27293	0.0690257	3.05554e-74	7212	339.991	#N/A	Tier1	SRGN.SeqId_19251_56.txt	SRGN	Keep	NO	NO
SeqId_19254_125	rs114862361	P36959	#N/A	C	T	0.0295993	-0.338572	0.048991	5.22742e-12	7212	47.7473	#N/A	Tier1	GMPR.SeqId_19254_125.txt	GMPR	Keep	NO	NO
SeqId_19254_125	rs10807587	P36959	#N/A	T	A	0.313462	-0.0917129	0.0177834	2.57324e-07	7212	26.5895	#N/A	Tier1	GMPR.SeqId_19254_125.txt	GMPR	Keep	NO	NO
SeqId_19267_14	rs114352351	Q16775	missense	T	C	0.0171912	-0.58556	0.0639678	7.0272e-20	7212	83.7721	#N/A	Tier1	HAGH.SeqId_19267_14.txt	HAGH	Keep	NO	NO
SeqId_19267_14	rs142371734	Q16775	#N/A	C	G	0.0110911	-0.328067	0.0788338	3.19838e-05	7212	17.3133	#N/A	Tier1	HAGH.SeqId_19267_14.txt	HAGH	Keep	NO	NO
SeqId_19334_62	rs115788353	O95881	#N/A	G	A	0.0654374	-0.701433	0.0330671	6.40073e-97	7212	449.842	#N/A	Tier1	TXNDC12.SeqId_19334_62.txt	TXNDC12	Keep	NO	NO
SeqId_19361_78	rs52826764	O15232	missense	T	C	0.0280743	-1.4839	0.0470864	1e-200	7212	992.883	#N/A	Tier1	MATN3.SeqId_19361_78.txt	MATN3	Keep	NO	NO
SeqId_19361_78	rs143407873	O15232	#N/A	A	C	0.0451962	0.602515	0.0389701	4.49389e-53	7212	238.975	#N/A	Tier1	MATN3.SeqId_19361_78.txt	MATN3	Keep	NO	NO
SeqId_19361_78	rs141588204	O15232	#N/A	C	G	0.0367392	0.585407	0.0439498	5.25272e-40	7212	177.371	#N/A	Tier1	MATN3.SeqId_19361_78.txt	MATN3	Keep	NO	NO
SeqId_19361_78	rs77245812	O15232	missense	A	G	0.0138639	-0.648268	0.0705581	5.15718e-20	7212	84.3908	#N/A	Tier1	MATN3.SeqId_19361_78.txt	MATN3	Keep	NO	NO
SeqId_19361_78	rs12475218	O15232	#N/A	C	G	0.0669624	-0.149291	0.0331574	6.82121e-06	7212	20.2668	#N/A	Tier1	MATN3.SeqId_19361_78.txt	MATN3	Keep	NO	NO
SeqId_19361_78	rs13006748	O15232	#N/A	C	G	0.302925	-0.080596	0.0179885	7.56474e-06	7212	20.0686	#N/A	Tier1	MATN3.SeqId_19361_78.txt	MATN3	Keep	NO	NO
SeqId_19372_7	rs117071810	Q7Z553	#N/A	A	C	0.0533065	0.884818	0.035692	2.86555e-130	7212	614.392	#N/A	Tier1	MDGA2.SeqId_19372_7.txt	MDGA2	Keep	NO	NO
SeqId_19372_7	rs117062797	Q7Z553	#N/A	C	G	0.062734	0.663125	0.0333199	7.67179e-86	7212	395.971	#N/A	Tier1	MDGA2.SeqId_19372_7.txt	MDGA2	Keep	NO	NO
SeqId_19372_7	rs413407	Q7Z553	#N/A	C	T	0.412935	-0.305476	0.0166135	7.94384e-74	7212	337.996	#N/A	Tier1	MDGA2.SeqId_19372_7.txt	MDGA2	Keep	NO	NO
SeqId_19372_7	rs1555234	Q7Z553	#N/A	T	A	0.361916	0.266365	0.017222	4.13186e-53	7212	239.148	#N/A	Tier1	MDGA2.SeqId_19372_7.txt	MDGA2	Keep	NO	NO
SeqId_19372_7	rs189378484	Q7Z553	#N/A	C	T	0.011507	0.661175	0.0776375	1.98647e-17	7212	72.5052	#N/A	Tier1	MDGA2.SeqId_19372_7.txt	MDGA2	Keep	NO	NO
SeqId_19372_7	rs61994479	Q7Z553	#N/A	C	T	0.0684181	0.171632	0.0327581	1.65674e-07	7212	27.4434	#N/A	Tier1	MDGA2.SeqId_19372_7.txt	MDGA2	Keep	NO	NO
SeqId_19372_7	rs113726636	Q7Z553	#N/A	C	T	0.0126161	0.352298	0.0741135	2.03813e-06	7212	22.5894	#N/A	Tier1	MDGA2.SeqId_19372_7.txt	MDGA2	Keep	NO	NO
SeqId_19377_14	rs10425175	O95897	#N/A	T	C	0.247539	-0.490019	0.018411	5.8489e-149	7212	708.191	#N/A	Tier1	OLFM2.SeqId_19377_14.txt	OLFM2	Keep	NO	NO
SeqId_19377_14	rs2287818	O95897	#N/A	T	C	0.130251	-0.254984	0.0245997	5.3377e-25	7212	107.41	#N/A	Tier1	OLFM2.SeqId_19377_14.txt	OLFM2	Keep	NO	NO
SeqId_19377_14	rs10425181	O95897	#N/A	T	C	0.161237	-0.148779	0.022492	3.98755e-11	7212	43.7428	1	Tier1	OLFM2.SeqId_19377_14.txt	OLFM2	Keep	NO	NO
SeqId_19377_14	rs116158389	O95897	missense	T	C	0.113129	-0.134288	0.0265147	4.19257e-07	7212	25.6437	1	Tier1	OLFM2.SeqId_19377_14.txt	OLFM2	Keep	NO	NO
SeqId_19377_14	rs11556087	O95897	missense	A	G	0.230279	-0.0823521	0.0196744	2.87614e-05	7212	17.5156	2	Tier1	OLFM2.SeqId_19377_14.txt	OLFM2	Keep	NO	NO
SeqId_19377_14	rs56201147	O95897	#N/A	A	G	0.0795785	-0.10582	0.0306063	0.000548444	7212	11.9507	1	Tier1	OLFM2.SeqId_19377_14.txt	OLFM2	Keep	NO	NO
SeqId_19446_1	rs34354104	Q9P2T1	missense	A	G	0.0439484	-0.972745	0.0387469	2.05457e-133	7212	630.092	4	Tier1	GMPR2.SeqId_19446_1.txt	GMPR2	Keep	NO	NO
SeqId_19446_1	rs34215274	Q9P2T1	#N/A	T	C	0.0160821	-0.356801	0.0660005	6.65011e-08	7212	29.2171	#N/A	Tier1	GMPR2.SeqId_19446_1.txt	GMPR2	Keep	NO	NO
SeqId_19488_1	rs34511054	O75340	#N/A	C	A	0.0542077	-0.206185	0.0370972	2.82698e-08	7212	30.8824	#N/A	Tier1	PDCD6.SeqId_19488_1.txt	PDCD6	Keep	NO	NO
SeqId_19488_1	rs34750238	O75340	#N/A	C	T	0.117566	-0.141272	0.0259416	5.32834e-08	7212	29.6482	#N/A	Tier1	PDCD6.SeqId_19488_1.txt	PDCD6	Keep	NO	NO
SeqId_19488_1	rs151191270	O75340	#N/A	T	C	0.0271038	0.247449	0.051218	1.38457e-06	7212	23.3349	#N/A	Tier1	PDCD6.SeqId_19488_1.txt	PDCD6	Keep	NO	NO
SeqId_19488_1	rs145029284	O75340	#N/A	A	G	0.0451269	0.154847	0.0399098	0.000105418	7212	15.0496	1	Tier1	PDCD6.SeqId_19488_1.txt	PDCD6	Keep	NO	NO
SeqId_19496_1	rs12074806	Q9BXD5	#N/A	T	C	0.0110218	-0.352844	0.0800686	1.06443e-05	7212	19.4142	#N/A	Tier1	NPL.SeqId_19496_1.txt	NPL	Keep	NO	NO
SeqId_19504_22	rs142497237	P23919	#N/A	T	C	0.0431859	0.591279	0.0399039	5.88931e-49	7212	219.5	1	Tier1	DTYMK.SeqId_19504_22.txt	DTYMK	Keep	NO	NO
SeqId_19504_22	rs112538064	P23919	#N/A	C	T	0.0449189	-0.502491	0.0396554	2.07678e-36	7212	160.521	#N/A	Tier1	DTYMK.SeqId_19504_22.txt	DTYMK	Keep	NO	NO
SeqId_19504_22	rs144383845	P23919	#N/A	A	G	0.0238458	-0.479699	0.0541195	9.6239e-19	7212	78.5434	#N/A	Tier1	DTYMK.SeqId_19504_22.txt	DTYMK	Keep	NO	NO
SeqId_19504_22	rs138807997	P23919	#N/A	G	A	0.0411757	-0.336638	0.041722	8.26607e-16	7212	65.0842	#N/A	Tier1	DTYMK.SeqId_19504_22.txt	DTYMK	Keep	NO	NO
SeqId_19504_22	rs77632301	P23919	#N/A	G	A	0.0283516	-0.252867	0.0501647	4.75058e-07	7212	25.402	#N/A	Tier1	DTYMK.SeqId_19504_22.txt	DTYMK	Keep	NO	NO
SeqId_19523_215	rs225131	Q99497	#N/A	C	T	0.181894	0.720062	0.0196335	1e-200	7212	1344.7	#N/A	Tier1	PARK7.SeqId_19523_215.txt	PARK7	Keep	NO	NO
SeqId_19556_12	rs6663887	P17927	#N/A	A	G	0.265493	-0.185303	0.0185857	2.91007e-23	7212	99.3772	2	Tier1	CR1.SeqId_19556_12.txt	CR1	Keep	NO	NO
SeqId_19556_12	rs72757638	P17927	#N/A	T	C	0.0126161	0.709533	0.0745952	2.49906e-21	7212	90.4488	#N/A	Tier1	CR1.SeqId_19556_12.txt	CR1	Keep	NO	NO
SeqId_19556_12	rs183975875	P17927	#N/A	G	A	0.0106059	-0.727434	0.0807051	2.51905e-19	7212	81.2203	#N/A	Tier1	CR1.SeqId_19556_12.txt	CR1	Keep	NO	NO
SeqId_19556_12	rs148268888	P17927	#N/A	T	A	0.0142105	-0.599233	0.0701345	1.56473e-17	7212	72.9806	#N/A	Tier1	CR1.SeqId_19556_12.txt	CR1	Keep	NO	NO
SeqId_19556_12	rs12117916	P17927	#N/A	C	T	0.202828	-0.130904	0.0203965	1.46866e-10	7212	41.1788	1	Tier1	CR1.SeqId_19556_12.txt	CR1	Keep	NO	NO
SeqId_19556_12	rs926628	P17927	#N/A	C	T	0.354568	-0.0972436	0.017195	1.61478e-08	7212	31.974	1	Tier1	CR1.SeqId_19556_12.txt	CR1	Keep	NO	NO
SeqId_19556_12	rs145222622	P17927	#N/A	A	G	0.0340358	-0.179019	0.0454155	8.16394e-05	7212	15.5335	#N/A	Tier1	CR1.SeqId_19556_12.txt	CR1	Keep	NO	NO
SeqId_19557_3	rs35372803	Q86Z14	missense	T	C	0.0528213	-0.677321	0.0365692	7.3813e-75	7212	342.955	6	Tier3	KLB.SeqId_19557_3.txt	KLB	Keep	NO	NO
SeqId_19557_3	rs2046330	Q86Z14	#N/A	C	A	0.246846	0.180251	0.0192648	1.0791e-20	7212	87.5197	#N/A	Tier1	KLB.SeqId_19557_3.txt	KLB	Keep	NO	NO
SeqId_19557_3	rs185073607	Q86Z14	#N/A	A	G	0.0123388	0.499745	0.0747883	2.53045e-11	7212	44.6385	1	Tier1	KLB.SeqId_19557_3.txt	KLB	Keep	NO	NO
SeqId_19557_3	rs141269692	Q86Z14	#N/A	A	G	0.014973	-0.455304	0.0682081	2.65193e-11	7212	44.5462	#N/A	Tier1	KLB.SeqId_19557_3.txt	KLB	Keep	NO	NO
SeqId_19557_3	rs16995293	Q86Z14	#N/A	G	A	0.147927	-0.118835	0.0234021	3.91109e-07	7212	25.7786	#N/A	Tier1	KLB.SeqId_19557_3.txt	KLB	Keep	NO	NO
SeqId_19557_3	rs12640651	Q86Z14	#N/A	A	T	0.0358381	0.167072	0.0447606	0.000190995	7212	13.9282	#N/A	Tier1	KLB.SeqId_19557_3.txt	KLB	Keep	NO	NO
SeqId_19557_3	rs79236630	Q86Z14	#N/A	G	A	0.0331346	0.162388	0.0462584	0.000450064	7212	12.3199	#N/A	Tier1	KLB.SeqId_19557_3.txt	KLB	Keep	NO	NO
SeqId_19558_10	rs187323586	O75096	missense	C	T	0.0114377	-0.505593	0.0775514	7.53279e-11	7212	42.4915	#N/A	Tier1	LRP4.SeqId_19558_10.txt	LRP4	Keep	NO	NO
SeqId_19558_10	rs79187134	O75096	missense	T	C	0.0238458	-0.30449	0.0542953	2.12214e-08	7212	31.4413	#N/A	Tier1	LRP4.SeqId_19558_10.txt	LRP4	Keep	NO	NO
SeqId_19560_23	rs62622406	Q9HCM2	#N/A	T	C	0.0165673	-0.696059	0.06469	8.49586e-27	7212	115.744	#N/A	Tier1	PLXNA4.SeqId_19560_23.txt	PLXNA4	Keep	NO	NO
SeqId_19560_23	rs10280085	Q9HCM2	#N/A	C	A	0.408152	-0.101889	0.0169063	1.75584e-09	7212	36.3109	1	Tier1	PLXNA4.SeqId_19560_23.txt	PLXNA4	Keep	NO	NO
SeqId_19560_23	rs117744271	Q9HCM2	#N/A	A	G	0.0415916	-0.242251	0.0411283	4.03238e-09	7212	34.684	#N/A	Tier1	PLXNA4.SeqId_19560_23.txt	PLXNA4	Keep	NO	NO
SeqId_19560_23	rs17224513	Q9HCM2	#N/A	A	G	0.0921946	-0.133089	0.0285952	3.31004e-06	7212	21.656	1	Tier1	PLXNA4.SeqId_19560_23.txt	PLXNA4	Keep	NO	NO
SeqId_19560_23	rs10240434	Q9HCM2	#N/A	G	A	0.306253	-0.080055	0.0180373	9.20197e-06	7212	19.6931	#N/A	Tier1	PLXNA4.SeqId_19560_23.txt	PLXNA4	Keep	NO	NO
SeqId_19560_23	rs113740784	Q9HCM2	#N/A	G	A	0.0171912	0.28102	0.0634674	9.66138e-06	7212	19.5998	#N/A	Tier1	PLXNA4.SeqId_19560_23.txt	PLXNA4	Keep	NO	NO
SeqId_19561_216	rs72628504	Q9Y4D7	#N/A	G	A	0.0662692	0.383282	0.0332972	2.13907e-30	7212	132.465	1	Tier1	PLXND1.SeqId_19561_216.txt	PLXND1	Keep	NO	NO
SeqId_19561_216	rs144843366	Q9Y4D7	#N/A	A	G	0.0126161	-0.737997	0.073719	1.93985e-23	7212	100.191	#N/A	Tier1	PLXND1.SeqId_19561_216.txt	PLXND1	Keep	NO	NO
SeqId_19563_3	rs654245	Q9BYH1	#N/A	G	A	0.163108	-0.259283	0.0224021	1.04102e-30	7212	133.921	#N/A	Tier1	SEZ6L.SeqId_19563_3.txt	SEZ6L	Keep	NO	NO
SeqId_19563_3	rs985832	Q9BYH1	#N/A	A	C	0.110911	-0.245136	0.0260501	6.52701e-21	7212	88.5268	#N/A	Tier1	SEZ6L.SeqId_19563_3.txt	SEZ6L	Keep	NO	NO
SeqId_19563_3	rs117966464	Q9BYH1	#N/A	T	G	0.029738	-0.384374	0.0491989	6.39363e-15	7212	61.0206	#N/A	Tier1	SEZ6L.SeqId_19563_3.txt	SEZ6L	Keep	NO	NO
SeqId_19563_3	rs149638248	Q9BYH1	#N/A	G	T	0.0105365	0.620524	0.0805504	1.50033e-14	7212	59.3282	2	Tier1	SEZ6L.SeqId_19563_3.txt	SEZ6L	Keep	NO	NO
SeqId_19563_3	rs7290215	Q9BYH1	#N/A	A	G	0.250312	0.136393	0.0190769	9.55732e-13	7212	51.1032	#N/A	Tier1	SEZ6L.SeqId_19563_3.txt	SEZ6L	Keep	NO	NO
SeqId_19563_3	rs188357839	Q9BYH1	#N/A	G	C	0.0173991	-0.358006	0.0635696	1.85144e-08	7212	31.7074	#N/A	Tier1	SEZ6L.SeqId_19563_3.txt	SEZ6L	Keep	NO	NO
SeqId_19563_3	rs2105945	Q9BYH1	#N/A	C	T	0.267018	-0.10641	0.0189174	1.92454e-08	7212	31.6316	#N/A	Tier1	SEZ6L.SeqId_19563_3.txt	SEZ6L	Keep	NO	NO
SeqId_19563_3	rs9624915	Q9BYH1	#N/A	C	A	0.295785	-0.0922206	0.0181883	4.0706e-07	7212	25.7011	#N/A	Tier1	SEZ6L.SeqId_19563_3.txt	SEZ6L	Keep	NO	NO
SeqId_19563_3	rs8137957	Q9BYH1	#N/A	T	C	0.0844309	0.105393	0.0301971	0.000485609	7212	12.1779	#N/A	Tier1	SEZ6L.SeqId_19563_3.txt	SEZ6L	Keep	NO	NO
SeqId_19578_19	rs34215892	O60496	missense	A	G	0.0289755	-0.503658	0.0479736	1.3396e-25	7212	110.191	#N/A	Tier1	DOK2.SeqId_19578_19.txt	DOK2	Keep	NO	NO
SeqId_19578_19	rs56094005	O60496	#N/A	G	A	0.0399279	0.424165	0.0417259	4.10728e-24	7212	103.309	#N/A	Tier1	DOK2.SeqId_19578_19.txt	DOK2	Keep	NO	NO
SeqId_19578_19	rs7461577	O60496	#N/A	C	T	0.438444	-0.10744	0.0168021	1.71183e-10	7212	40.8775	3	Tier1	DOK2.SeqId_19578_19.txt	DOK2	Keep	NO	NO
SeqId_19578_19	rs144859226	O60496	#N/A	G	A	0.0337585	-0.258473	0.0454313	1.32537e-08	7212	32.3593	#N/A	Tier1	DOK2.SeqId_19578_19.txt	DOK2	Keep	NO	NO
SeqId_19578_19	rs111528013	O60496	#N/A	G	A	0.0241924	0.2804	0.0527284	1.0817e-07	7212	28.2713	1	Tier1	DOK2.SeqId_19578_19.txt	DOK2	Keep	NO	NO
SeqId_19578_19	rs144457914	O60496	#N/A	T	C	0.215514	0.0845519	0.0203288	3.23038e-05	7212	17.2943	1	Tier1	DOK2.SeqId_19578_19.txt	DOK2	Keep	NO	NO
SeqId_19590_46	rs11817001	P35247	missense	T	C	0.064051	-0.366062	0.0333943	9.6455e-28	7212	120.128	#N/A	Tier1	SFTPD.SeqId_19590_46.txt	SFTPD	Keep	NO	NO
SeqId_19590_46	rs17878336	P35247	missense	C	G	0.037779	0.248273	0.0435851	1.27263e-08	7212	32.4386	2	Tier1	SFTPD.SeqId_19590_46.txt	SFTPD	Keep	NO	NO
SeqId_19614_8	rs34528912	P20061	missense	T	C	0.0404131	-0.713501	0.0411044	3.72706e-66	7212	301.226	1	Tier1	TCN1.SeqId_19614_8.txt	TCN1	Keep	NO	NO
SeqId_19614_8	rs150884181	P20061	missense	G	A	0.0106059	-0.52036	0.0814684	1.79378e-10	7212	40.7858	#N/A	Tier1	TCN1.SeqId_19614_8.txt	TCN1	Keep	NO	NO
SeqId_19615_213	rs72555707	Q9H0P0	#N/A	G	A	0.0225288	-0.497428	0.0557265	5.51397e-19	7212	79.6556	#N/A	Tier1	NT5C3A.SeqId_19615_213.txt	NT5C3A	Keep	NO	NO
SeqId_19617_5	rs144875739	Q14914	#N/A	A	G	0.0201719	-1.42637	0.0555017	1.92342e-139	7212	660.285	1	Tier2	PTGR1.SeqId_19617_5.txt	PTGR1	Keep	NO	NO
SeqId_19617_5	rs10739317	Q14914	missense	C	T	0.390129	0.16137	0.0167181	6.51154e-22	7212	93.1432	1	Tier1	PTGR1.SeqId_19617_5.txt	PTGR1	Keep	NO	NO
SeqId_19617_5	rs140693644	Q14914	#N/A	T	G	0.0321641	0.290335	0.046998	6.86128e-10	7212	38.1522	#N/A	Tier1	PTGR1.SeqId_19617_5.txt	PTGR1	Keep	NO	NO
SeqId_2190_55	rs4253253	P03951	#N/A	G	A	0.382573	0.161718	0.016969	2.09749e-21	7212	90.7996	61	Tier3	F11.SeqId_2190_55.txt	F11	Keep	NO	NO
SeqId_2190_55	rs4253276	P03951	#N/A	C	G	0.0468598	-0.334577	0.039365	2.29292e-17	7212	72.219	1	Tier1	F11.SeqId_2190_55.txt	F11	Keep	NO	NO
SeqId_2201_17	rs144147445	P39060	#N/A	A	G	0.0148343	-1.23557	0.0671638	6.75979e-74	7212	338.333	2	Tier1	COL18A1.SeqId_2201_17.txt	COL18A1	Keep	NO	NO
SeqId_2201_17	rs11909692	P39060	#N/A	G	C	0.203591	-0.318839	0.0204185	4.37553e-54	7212	243.767	#N/A	Tier1	COL18A1.SeqId_2201_17.txt	COL18A1	Keep	NO	NO
SeqId_2201_17	rs17004785	P39060	#N/A	C	G	0.102315	-0.275975	0.0273679	9.35068e-24	7212	101.657	2	Tier1	COL18A1.SeqId_2201_17.txt	COL18A1	Keep	NO	NO
SeqId_2201_17	rs34513968	P39060	#N/A	C	G	0.0964924	0.210621	0.0282218	9.44411e-14	7212	55.6818	#N/A	Tier1	COL18A1.SeqId_2201_17.txt	COL18A1	Keep	NO	NO
SeqId_2201_17	rs112870937	P39060	#N/A	A	T	0.029738	-0.351106	0.048993	8.45919e-13	7212	51.3438	#N/A	Tier1	COL18A1.SeqId_2201_17.txt	COL18A1	Keep	NO	NO
SeqId_2201_17	rs200571781	P39060	#N/A	G	T	0.0144877	-0.382453	0.0696918	4.20861e-08	7212	30.1073	2	Tier1	COL18A1.SeqId_2201_17.txt	COL18A1	Keep	NO	NO
SeqId_2381_52	rs3764912	P01031	#N/A	A	G	0.492652	-0.208967	0.0164699	1.69279e-36	7212	160.936	#N/A	Tier1	C5.SeqId_2381_52.txt	C5	Keep	NO	NO
SeqId_2381_52	rs193183272	P01031	#N/A	T	C	0.0223901	0.685895	0.0557911	2.15302e-34	7212	151.1	#N/A	Tier1	C5.SeqId_2381_52.txt	C5	Keep	NO	NO
SeqId_2381_52	rs17220750	P01031	#N/A	A	G	0.0991266	0.243945	0.0277256	1.71249e-18	7212	77.393	#N/A	Tier1	C5.SeqId_2381_52.txt	C5	Keep	NO	NO
SeqId_2436_49	rs35592645	Q9H2A7	#N/A	A	C	0.253293	-0.22612	0.0190451	3.26331e-32	7212	140.926	2	Tier1	CXCL16.SeqId_2436_49.txt	CXCL16	Keep	NO	NO
SeqId_2480_58	rs17774399	P35625	#N/A	A	G	0.219673	0.0978889	0.0200239	1.03746e-06	7212	23.8918	1	Tier1	TIMP3.SeqId_2480_58.txt	TIMP3	Keep	NO	NO
SeqId_2515_14	rs77316272	O00451	#N/A	A	G	0.0762512	-0.505323	0.030761	1.45616e-59	7212	269.784	#N/A	Tier1	GFRA2.SeqId_2515_14.txt	GFRA2	Keep	NO	NO
SeqId_2515_14	rs35982266	O00451	#N/A	G	A	0.211354	-0.274066	0.0200904	7.46403e-42	7212	186.043	#N/A	Tier1	GFRA2.SeqId_2515_14.txt	GFRA2	Keep	NO	NO
SeqId_2515_14	rs80327219	O00451	#N/A	T	C	0.0227367	-0.383434	0.0556119	5.8501e-12	7212	47.5254	#N/A	Tier1	GFRA2.SeqId_2515_14.txt	GFRA2	Keep	NO	NO
SeqId_2515_14	rs73217483	O00451	#N/A	G	A	0.0398586	-0.211827	0.0422823	5.57786e-07	7212	25.0914	#N/A	Tier1	GFRA2.SeqId_2515_14.txt	GFRA2	Keep	NO	NO
SeqId_2515_14	rs28482430	O00451	#N/A	C	A	0.317205	0.0744351	0.0177554	2.79504e-05	7212	17.5701	#N/A	Tier1	GFRA2.SeqId_2515_14.txt	GFRA2	Keep	NO	NO
SeqId_2515_14	rs6985774	O00451	#N/A	A	G	0.132538	-0.0919816	0.0244913	0.000174227	7212	14.1013	1	Tier1	GFRA2.SeqId_2515_14.txt	GFRA2	Keep	NO	NO
SeqId_2516_57	rs10814138	O00585	#N/A	A	C	0.31665	-0.124193	0.0176602	2.21751e-12	7212	49.4405	#N/A	Tier1	CCL21.SeqId_2516_57.txt	CCL21	Keep	NO	NO
SeqId_2516_57	rs13283363	O00585	#N/A	G	A	0.0917787	-0.145679	0.0289439	4.94191e-07	7212	25.3256	#N/A	Tier1	CCL21.SeqId_2516_57.txt	CCL21	Keep	NO	NO
SeqId_2567_5	rs114013791	P05156	#N/A	A	C	0.0158741	0.318872	0.0655696	1.18009e-06	7212	23.6433	#N/A	Tier1	CFI.SeqId_2567_5.txt	CFI	Keep	NO	NO
SeqId_2571_12	rs148562589	P17936	missense	C	T	0.0159434	1.25161	0.0644517	6.36908e-82	7212	377.007	2	Tier1	IGFBP3.SeqId_2571_12.txt	IGFBP3	Keep	NO	NO
SeqId_2580_83	rs75394768	P05164	#N/A	A	C	0.0628726	-0.50623	0.0335077	8.56147e-51	7212	228.184	5	Tier1	MPO.SeqId_2580_83.txt	MPO	Keep	NO	NO
SeqId_2580_83	rs56378716	P05164	missense	G	A	0.0111604	-0.790493	0.078142	6.76239e-24	7212	102.307	3	Tier1	MPO.SeqId_2580_83.txt	MPO	Keep	NO	NO
SeqId_2580_83	rs2243827	P05164	#N/A	T	G	0.169624	0.223621	0.0221616	8.75297e-24	7212	101.789	4	Tier1	MPO.SeqId_2580_83.txt	MPO	Keep	NO	NO
SeqId_2580_83	rs2072146	P05164	missense	C	T	0.0713295	-0.297036	0.032176	3.44291e-20	7212	85.1988	2	Tier1	MPO.SeqId_2580_83.txt	MPO	Keep	NO	NO
SeqId_2580_83	rs28396732	P05164	#N/A	T	A	0.065784	-0.147609	0.0336167	1.14472e-05	7212	19.275	#N/A	Tier1	MPO.SeqId_2580_83.txt	MPO	Keep	NO	NO
SeqId_2580_83	rs74906753	P05164	#N/A	C	T	0.032788	-0.195449	0.0464579	2.61891e-05	7212	17.6941	1	Tier1	MPO.SeqId_2580_83.txt	MPO	Keep	NO	NO
SeqId_2580_83	rs557976083	P05164	#N/A	G	A	0.0169139	-0.235365	0.0642423	0.000250367	7212	13.419	1	Tier1	MPO.SeqId_2580_83.txt	MPO	Keep	NO	NO
SeqId_2590_69	rs2224876	Q01973	#N/A	G	A	0.17205	-0.671094	0.0205731	1e-200	7212	1063.77	1	Tier2	ROR1.SeqId_2590_69.txt	ROR1	Keep	NO	NO
SeqId_2590_69	rs2806542	Q01973	#N/A	G	A	0.314571	0.394372	0.0172181	3.9017e-112	7212	524.471	1	Tier2	ROR1.SeqId_2590_69.txt	ROR1	Keep	NO	NO
SeqId_2590_69	rs3767263	Q01973	#N/A	C	G	0.377028	-0.380582	0.0166297	5.82109e-112	7212	523.609	1	Tier2	ROR1.SeqId_2590_69.txt	ROR1	Keep	NO	NO
SeqId_2590_69	rs592298	Q01973	#N/A	G	A	0.200402	0.156381	0.0209298	8.84829e-14	7212	55.8107	#N/A	Tier1	ROR1.SeqId_2590_69.txt	ROR1	Keep	NO	NO
SeqId_2590_69	rs2658439	Q01973	#N/A	A	G	0.168515	0.124841	0.0222534	2.09824e-08	7212	31.4631	#N/A	Tier1	ROR1.SeqId_2590_69.txt	ROR1	Keep	NO	NO
SeqId_2590_69	rs1740401	Q01973	#N/A	A	G	0.124497	0.140327	0.0254496	3.63095e-08	7212	30.3949	#N/A	Tier1	ROR1.SeqId_2590_69.txt	ROR1	Keep	NO	NO
SeqId_2609_59	rs117567509	P01034	#N/A	C	T	0.0385415	-0.640289	0.0425557	2.12569e-50	7212	226.316	1	Tier1	CST3.SeqId_2609_59.txt	CST3	Keep	NO	NO
SeqId_2609_59	rs73102315	P01034	#N/A	T	C	0.0449882	-0.33705	0.039871	3.3863e-17	7212	71.4421	1	Tier1	CST3.SeqId_2609_59.txt	CST3	Keep	NO	NO
SeqId_2609_59	rs55837531	P01034	#N/A	T	C	0.0156662	0.549934	0.0669524	2.51814e-16	7212	67.4479	1	Tier1	CST3.SeqId_2609_59.txt	CST3	Keep	NO	NO
SeqId_2615_60	rs7717640	P52803	#N/A	A	G	0.202274	-0.331904	0.0201634	8.5765e-60	7212	270.88	2	Tier1	EFNA5.SeqId_2615_60.txt	EFNA5	Keep	NO	NO
SeqId_2615_60	rs10052932	P52803	#N/A	A	T	0.315611	0.24716	0.0177102	1.06981e-43	7212	194.71	#N/A	Tier1	EFNA5.SeqId_2615_60.txt	EFNA5	Keep	NO	NO
SeqId_2615_60	rs11948614	P52803	#N/A	T	C	0.0299459	-0.3267	0.0481656	1.27159e-11	7212	45.9943	#N/A	Tier1	EFNA5.SeqId_2615_60.txt	EFNA5	Keep	NO	NO
SeqId_2615_60	rs25996	P52803	#N/A	C	G	0.480244	0.111098	0.016589	2.28573e-11	7212	44.8386	#N/A	Tier1	EFNA5.SeqId_2615_60.txt	EFNA5	Keep	NO	NO
SeqId_2615_60	rs2410941	P52803	#N/A	C	A	0.488285	0.08512	0.0165385	2.7199e-07	7212	26.482	#N/A	Tier1	EFNA5.SeqId_2615_60.txt	EFNA5	Keep	NO	NO
SeqId_2615_60	rs6884705	P52803	#N/A	T	C	0.128726	0.112641	0.0246906	5.14865e-06	7212	20.807	1	Tier1	EFNA5.SeqId_2615_60.txt	EFNA5	Keep	NO	NO
SeqId_2615_60	rs6596747	P52803	#N/A	C	A	0.126924	0.0944266	0.0248749	0.000148218	7212	14.4061	#N/A	Tier1	EFNA5.SeqId_2615_60.txt	EFNA5	Keep	NO	NO
SeqId_2620_4	rs115702763	P40189	#N/A	G	A	0.0458894	-0.321161	0.0395497	5.42041e-16	7212	65.9233	#N/A	Tier1	IL6ST.SeqId_2620_4.txt	IL6ST	Keep	NO	NO
SeqId_2620_4	rs159574	P40189	#N/A	G	A	0.394496	0.0708068	0.0170935	3.47721e-05	7212	17.1541	#N/A	Tier1	IL6ST.SeqId_2620_4.txt	IL6ST	Keep	NO	NO
SeqId_2635_61	rs4938792	Q6UX15	#N/A	C	T	0.391515	-0.242966	0.0166666	1.82618e-47	7212	212.46	#N/A	Tier1	LAYN.SeqId_2635_61.txt	LAYN	Keep	NO	NO
SeqId_2637_77	rs35736649	P22897	#N/A	G	A	0.168515	0.613376	0.0211115	1.3104e-175	7212	843.908	1	Tier1	MRC1.SeqId_2637_77.txt	MRC1	Keep	NO	NO
SeqId_2637_77	rs2477652	P22897	#N/A	T	C	0.315056	-0.243737	0.0176931	1.23178e-42	7212	189.721	#N/A	Tier1	MRC1.SeqId_2637_77.txt	MRC1	Keep	NO	NO
SeqId_2637_77	rs374607429	P22897	#N/A	A	T	0.155137	0.244669	0.0228183	1.26631e-26	7212	114.94	#N/A	Tier1	MRC1.SeqId_2637_77.txt	MRC1	Keep	NO	NO
SeqId_2637_77	rs1277765	P22897	#N/A	C	T	0.157216	0.0960431	0.0229519	2.89128e-05	7212	17.5055	7	Tier3	MRC1.SeqId_2637_77.txt	MRC1	Keep	NO	NO
SeqId_2644_11	rs879225	P17252	#N/A	A	G	0.0198253	-0.451235	0.0600918	6.67014e-14	7212	56.3709	#N/A	Tier1	PRKCA.SeqId_2644_11.txt	PRKCA	Keep	NO	NO
SeqId_2644_11	rs16959265	P17252	#N/A	C	G	0.0474837	0.202654	0.039265	2.5194e-07	7212	26.6305	#N/A	Tier1	PRKCA.SeqId_2644_11.txt	PRKCA	Keep	NO	NO
SeqId_2647_66	rs11593876	P50395	#N/A	T	C	0.114931	-0.210779	0.0260215	6.39341e-16	7212	65.5948	1	Tier1	GDI2.SeqId_2647_66.txt	GDI2	Keep	NO	NO
SeqId_2647_66	rs4293039	P50395	#N/A	G	A	0.383405	0.133192	0.0170243	5.86567e-15	7212	61.1924	#N/A	Tier1	GDI2.SeqId_2647_66.txt	GDI2	Keep	NO	NO
SeqId_2652_15	rs36229204	Q03405	#N/A	T	C	0.0387495	-0.491091	0.042808	3.33343e-30	7212	131.569	3	Tier1	PLAUR.SeqId_2652_15.txt	PLAUR	Keep	NO	NO
SeqId_2652_15	rs4251904	Q03405	#N/A	A	C	0.0528906	0.269526	0.0371167	4.22622e-13	7212	52.716	1	Tier1	PLAUR.SeqId_2652_15.txt	PLAUR	Keep	NO	NO
SeqId_2652_15	rs56344893	Q03405	#N/A	A	C	0.352003	0.097517	0.0172741	1.71188e-08	7212	31.8603	1	Tier1	PLAUR.SeqId_2652_15.txt	PLAUR	Keep	NO	NO
SeqId_2652_15	rs4760	Q03405	#N/A	G	A	0.155206	-0.108198	0.0230108	2.62339e-06	7212	22.1032	4	Tier1	PLAUR.SeqId_2652_15.txt	PLAUR	Keep	NO	NO
SeqId_2658_27	rs28373393	Q16288	#N/A	G	C	0.340011	-0.141881	0.0176294	9.76935e-16	7212	64.752	9	Tier3	NTRK3.SeqId_2658_27.txt	NTRK3	Keep	NO	NO
SeqId_2658_27	rs55690592	Q16288	#N/A	C	T	0.0637737	-0.21373	0.0340658	3.72143e-10	7212	39.3526	#N/A	Tier1	NTRK3.SeqId_2658_27.txt	NTRK3	Keep	NO	NO
SeqId_2658_27	rs1435394	Q16288	#N/A	A	G	0.201303	-0.116356	0.0205309	1.50601e-08	7212	32.1101	#N/A	Tier1	NTRK3.SeqId_2658_27.txt	NTRK3	Keep	NO	NO
SeqId_2658_27	rs11073727	Q16288	#N/A	G	C	0.442534	0.0733251	0.0166274	1.04919e-05	7212	19.4418	#N/A	Tier1	NTRK3.SeqId_2658_27.txt	NTRK3	Keep	NO	NO
SeqId_2665_26	rs387871	Q02223	#N/A	A	G	0.494039	-0.167501	0.016442	3.292e-24	7212	103.754	1	Tier1	TNFRSF17.SeqId_2665_26.txt	TNFRSF17	Keep	NO	NO
SeqId_2666_53	rs3138190	P07585	#N/A	G	T	0.0655067	-0.240523	0.0337149	1.06971e-12	7212	50.8802	#N/A	Tier1	DCN.SeqId_2666_53.txt	DCN	Keep	NO	NO
SeqId_2677_1	rs12669749	P00533	#N/A	A	C	0.110564	0.283491	0.026508	1.70442e-26	7212	114.342	#N/A	Tier1	EGFR.SeqId_2677_1.txt	EGFR	Keep	NO	NO
SeqId_2677_1	rs10235245	P00533	#N/A	T	C	0.241786	0.184637	0.0193463	1.84335e-21	7212	91.0586	#N/A	Tier1	EGFR.SeqId_2677_1.txt	EGFR	Keep	NO	NO
SeqId_2677_1	rs11983324	P00533	#N/A	C	T	0.0104672	0.698664	0.0818135	1.62414e-17	7212	72.9065	#N/A	Tier1	EGFR.SeqId_2677_1.txt	EGFR	Keep	NO	NO
SeqId_2677_1	rs143261448	P00533	#N/A	T	G	0.0732012	0.217777	0.0319752	1.04859e-11	7212	46.3743	#N/A	Tier1	EGFR.SeqId_2677_1.txt	EGFR	Keep	NO	NO
SeqId_2677_1	rs17290301	P00533	#N/A	A	G	0.0293914	0.319404	0.049288	9.75298e-11	7212	41.9834	#N/A	Tier1	EGFR.SeqId_2677_1.txt	EGFR	Keep	NO	NO
SeqId_2677_1	rs2227983	P00533	missense	A	G	0.24844	-0.082622	0.0191977	1.70156e-05	7212	18.5171	#N/A	Tier1	EGFR.SeqId_2677_1.txt	EGFR	Keep	NO	NO
SeqId_2687_2	rs116972110	Q16674	#N/A	T	G	0.0244004	1.72816	0.0500152	1e-200	7212	1193.56	1	Tier1	MIA.SeqId_2687_2.txt	MIA	Keep	NO	NO
SeqId_2687_2	rs17726276	Q16674	#N/A	G	A	0.488493	0.387111	0.016051	1.16368e-123	7212	581.496	1	Tier1	MIA.SeqId_2687_2.txt	MIA	Keep	NO	NO
SeqId_2687_2	rs112937354	Q16674	#N/A	A	G	0.0478303	-0.174606	0.0391006	8.10771e-06	7212	19.9357	#N/A	Tier1	MIA.SeqId_2687_2.txt	MIA	Keep	NO	NO
SeqId_2692_74	rs2050781	P14555	#N/A	G	A	0.0221129	-0.506187	0.0562055	2.69464e-19	7212	81.0856	1	Tier1	PLA2G2A.SeqId_2692_74.txt	PLA2G2A	Keep	NO	NO
SeqId_2692_74	rs11573238	P14555	#N/A	A	G	0.275475	-0.129128	0.018495	3.17452e-12	7212	48.7317	1	Tier1	PLA2G2A.SeqId_2692_74.txt	PLA2G2A	Keep	NO	NO
SeqId_2692_74	rs192147842	P14555	#N/A	A	G	0.0108138	0.326725	0.0803092	4.78545e-05	7212	16.5468	#N/A	Tier1	PLA2G2A.SeqId_2692_74.txt	PLA2G2A	Keep	NO	NO
SeqId_2697_7	rs872914	P02776	#N/A	G	A	0.290101	-0.112531	0.0182824	7.9019e-10	7212	37.8754	15	Tier3	PF4.SeqId_2697_7.txt	PF4	Keep	NO	NO
SeqId_2697_7	rs1398015	P02776	#N/A	T	C	0.0501872	-0.181844	0.0379091	1.6443e-06	7212	23.0033	2	Tier1	PF4.SeqId_2697_7.txt	PF4	Keep	NO	NO
SeqId_2700_56	rs1210944097	P07225	#N/A	A	C	0.120546	0.143508	0.0255565	2.03514e-08	7212	31.5231	#N/A	Tier1	PROS1.SeqId_2700_56.txt	PROS1	Keep	NO	NO
SeqId_2700_56	rs79285157	P07225	#N/A	A	C	0.0440177	0.21121	0.0407027	2.17079e-07	7212	26.9192	#N/A	Tier1	PROS1.SeqId_2700_56.txt	PROS1	Keep	NO	NO
SeqId_2705_5	rs7259568	O15444	#N/A	T	C	0.164217	0.394895	0.022105	7.03412e-70	7212	319.052	1	Tier1	CCL25.SeqId_2705_5.txt	CCL25	Keep	NO	NO
SeqId_2730_58	rs17200067	Q29983	#N/A	T	C	0.0293914	1.03479	0.0474141	2.62259e-102	7212	476.178	#N/A	Tier1	MICA.SeqId_2730_58.txt	MICA	Keep	NO	NO
SeqId_2730_58	rs114029601	Q29983	missense	T	C	0.0252322	-0.545493	0.0516038	6.29501e-26	7212	111.711	8	Tier3	MICA.SeqId_2730_58.txt	MICA	Keep	NO	NO
SeqId_2730_58	rs13212200	Q29983	#N/A	G	C	0.0244697	0.371287	0.0535919	4.63554e-12	7212	47.9845	3	Tier1	MICA.SeqId_2730_58.txt	MICA	Keep	NO	NO
SeqId_2730_58	rs138047327	Q29983	missense	A	G	0.0144184	-0.339579	0.0692065	9.4627e-07	7212	24.0695	1	Tier1	MICA.SeqId_2730_58.txt	MICA	Keep	NO	NO
SeqId_2730_58	rs80308263	Q29983	#N/A	A	G	0.067309	0.124135	0.0328528	0.000159023	7212	14.2733	3	Tier1	MICA.SeqId_2730_58.txt	MICA	Keep	NO	NO
SeqId_2741_22	rs62617068	O43699	missense	A	C	0.00956606	-1.11656	0.084921	4.88725e-39	7212	172.828	#N/A	Tier1	SIGLEC6.SeqId_2741_22.txt	SIGLEC6	Keep	NO	NO
SeqId_2741_22	rs142109578	O43699	#N/A	C	T	0.0101206	-0.701524	0.0826023	2.42528e-17	7212	72.1075	1	Tier1	SIGLEC6.SeqId_2741_22.txt	SIGLEC6	Keep	NO	NO
SeqId_2741_22	rs75666287	O43699	missense	C	T	0.0300153	0.318288	0.048351	4.93847e-11	7212	43.3221	#N/A	Tier1	SIGLEC6.SeqId_2741_22.txt	SIGLEC6	Keep	NO	NO
SeqId_2741_22	rs76980071	O43699	#N/A	A	G	0.0113684	-0.311104	0.0783989	7.31148e-05	7212	15.7424	#N/A	Tier1	SIGLEC6.SeqId_2741_22.txt	SIGLEC6	Keep	NO	NO
SeqId_2742_68	rs12983058	Q9Y286	#N/A	T	G	0.311798	0.335203	0.0174787	5.4226e-80	7212	367.686	2	Tier1	SIGLEC7.SeqId_2742_68.txt	SIGLEC7	Keep	NO	NO
SeqId_2742_68	rs117658654	Q9Y286	#N/A	T	C	0.0126854	0.569832	0.073327	8.8586e-15	7212	60.3734	2	Tier1	SIGLEC7.SeqId_2742_68.txt	SIGLEC7	Keep	NO	NO
SeqId_2743_5	rs11773097	Q15465	#N/A	T	C	0.154651	-0.18923	0.022774	1.14237e-16	7212	69.0209	1	Tier1	SHH.SeqId_2743_5.txt	SHH	Keep	NO	NO
SeqId_2743_5	rs2239966	Q15465	#N/A	C	T	0.349716	-0.0870095	0.0173097	5.11222e-07	7212	25.26	#N/A	Tier1	SHH.SeqId_2743_5.txt	SHH	Keep	NO	NO
SeqId_2743_5	rs11767234	Q15465	#N/A	A	T	0.441633	-0.0782587	0.0168604	3.51901e-06	7212	21.5382	1	Tier1	SHH.SeqId_2743_5.txt	SHH	Keep	NO	NO
SeqId_2774_10	rs17875585	Q14005	#N/A	T	G	0.0171219	0.49824	0.0641952	9.56408e-15	7212	60.2215	2	Tier1	IL16.SeqId_2774_10.txt	IL16	Keep	NO	NO
SeqId_2774_10	rs72748437	Q14005	#N/A	T	G	0.023014	-0.240848	0.0557547	1.58282e-05	7212	18.6553	1	Tier1	IL16.SeqId_2774_10.txt	IL16	Keep	NO	NO
SeqId_2783_18	rs60479964	P16619	#N/A	A	G	0.0956606	0.378971	0.0281558	8.36161e-41	7212	181.116	4	Tier1	CCL3L1.SeqId_2783_18.txt	CCL3L1	Keep	NO	NO
SeqId_2789_26	rs17878383	P09237	#N/A	G	C	0.097047	0.226038	0.027598	3.05468e-16	7212	67.0637	1	Tier1	MMP7.SeqId_2789_26.txt	MMP7	Keep	NO	NO
SeqId_2789_26	rs142103320	P09237	#N/A	T	G	0.0107445	0.274069	0.0811171	0.000732188	7212	11.4123	1	Tier1	MMP7.SeqId_2789_26.txt	MMP7	Keep	NO	NO
SeqId_2813_11	rs149542851	O00253	#N/A	T	C	0.0112297	-0.597839	0.0776654	1.57091e-14	7212	59.237	#N/A	Tier1	AGRP.SeqId_2813_11.txt	AGRP	Keep	NO	NO
SeqId_2813_11	rs74900413	O00253	#N/A	A	G	0.0129627	-0.506355	0.0738373	7.57688e-12	7212	47.0152	#N/A	Tier1	AGRP.SeqId_2813_11.txt	AGRP	Keep	NO	NO
SeqId_2813_11	rs77833090	O00253	missense	A	G	0.031471	0.183564	0.0477539	0.000122107	7212	14.7719	#N/A	Tier1	AGRP.SeqId_2813_11.txt	AGRP	Keep	NO	NO
SeqId_2828_82	rs17658212	O43278	#N/A	T	C	0.0620408	-0.513775	0.033633	7.13447e-52	7212	233.289	1	Tier1	SPINT1.SeqId_2828_82.txt	SPINT1	Keep	NO	NO
SeqId_2831_29	rs77303625	Q9UBX7	#N/A	A	G	0.223971	-0.501784	0.0190871	1.54412e-145	7212	690.929	1	Tier2	KLK11.SeqId_2831_29.txt	KLK11	Keep	NO	NO
SeqId_2831_29	rs117268623	Q9UBX7	missense	T	C	0.026272	-0.313529	0.0519093	1.61838e-09	7212	36.4707	1	Tier2	KLK11.SeqId_2831_29.txt	KLK11	Keep	NO	NO
SeqId_2834_54	rs78979648	O60259	#N/A	T	C	0.0103286	0.823991	0.0816284	8.41161e-24	7212	101.869	1	Tier1	KLK8.SeqId_2834_54.txt	KLK8	Keep	NO	NO
SeqId_2834_54	rs2659090	O60259	#N/A	T	C	0.294676	0.111715	0.0182376	9.51282e-10	7212	37.5117	#N/A	Tier1	KLK8.SeqId_2834_54.txt	KLK8	Keep	NO	NO
SeqId_2834_54	rs57392237	O60259	#N/A	C	T	0.0612782	0.172773	0.0347344	6.7066e-07	7212	24.735	1	Tier1	KLK8.SeqId_2834_54.txt	KLK8	Keep	NO	NO
SeqId_2837_3	rs187437	P08581	#N/A	A	G	0.445515	-0.207966	0.0165566	8.1929e-36	7212	157.733	#N/A	Tier1	MET.SeqId_2837_3.txt	MET	Keep	NO	NO
SeqId_2837_3	rs1858830	P08581	#N/A	G	C	0.439692	-0.183497	0.0165667	2.76279e-28	7212	122.649	1	Tier1	MET.SeqId_2837_3.txt	MET	Keep	NO	NO
SeqId_2837_3	rs111914725	P08581	#N/A	C	T	0.0185082	0.490264	0.0618404	2.56508e-15	7212	62.834	#N/A	Tier1	MET.SeqId_2837_3.txt	MET	Keep	NO	NO
SeqId_2837_3	rs144286944	P08581	#N/A	T	A	0.0221822	-0.353019	0.0564664	4.28797e-10	7212	39.0747	#N/A	Tier1	MET.SeqId_2837_3.txt	MET	Keep	NO	NO
SeqId_2837_3	rs76729878	P08581	#N/A	A	C	0.0110218	-0.417431	0.0790118	1.307e-07	7212	27.9039	1	Tier1	MET.SeqId_2837_3.txt	MET	Keep	NO	NO
SeqId_2837_3	rs62470762	P08581	#N/A	A	G	0.0292527	-0.188389	0.0493674	0.000136729	7212	14.5583	#N/A	Tier1	MET.SeqId_2837_3.txt	MET	Keep	NO	NO
SeqId_2843_13	rs11548457	O43291	missense	C	G	0.0342437	-1.08533	0.0437989	3.64297e-130	7212	613.871	1	Tier1	SPINT2.SeqId_2843_13.txt	SPINT2	Keep	NO	NO
SeqId_2843_13	rs117897871	O43291	#N/A	A	G	0.031055	0.320714	0.0479437	2.40898e-11	7212	44.7355	2	Tier1	SPINT2.SeqId_2843_13.txt	SPINT2	Keep	NO	NO
SeqId_2849_49	rs45593732	P55008	#N/A	T	C	0.0203799	-0.570815	0.0575227	4.63133e-23	7212	98.4446	2	Tier1	AIF1.SeqId_2849_49.txt	AIF1	Keep	NO	NO
SeqId_2849_49	rs35502919	P55008	#N/A	A	C	0.0436711	-0.327203	0.0405323	7.99962e-16	7212	65.1496	20	Tier3	AIF1.SeqId_2849_49.txt	AIF1	Keep	NO	NO
SeqId_2849_49	rs9267542	P55008	#N/A	T	C	0.207195	-0.0797689	0.0205309	0.000103113	7212	15.0914	2	Tier1	AIF1.SeqId_2849_49.txt	AIF1	Keep	NO	NO
SeqId_2851_63	rs17220750	P01031	#N/A	A	G	0.0991266	0.314353	0.0276271	9.59717e-30	7212	129.433	#N/A	Tier1	C5.SeqId_2851_63.txt	C5	Keep	NO	NO
SeqId_2851_63	rs115066380	P01031	#N/A	G	A	0.0106752	-0.446449	0.0807326	3.31491e-08	7212	30.5721	#N/A	Tier1	C5.SeqId_2851_63.txt	C5	Keep	NO	NO
SeqId_2855_49	rs8054179	P27361	#N/A	T	G	0.471371	-0.455865	0.0157371	1.24974e-174	7212	838.885	#N/A	Tier1	MAPK3.SeqId_2855_49.txt	MAPK3	Keep	NO	NO
SeqId_2855_49	rs12922100	P27361	#N/A	T	C	0.0420075	0.137122	0.0415869	0.000981126	7212	10.8688	#N/A	Tier1	MAPK3.SeqId_2855_49.txt	MAPK3	Keep	NO	NO
SeqId_2870_29	rs9648590	P63000	#N/A	G	T	0.38694	0.14907	0.0167784	7.98981e-19	7212	78.9149	#N/A	Tier1	RAC1.SeqId_2870_29.txt	RAC1	Keep	NO	NO
SeqId_2870_29	rs55962331	P63000	#N/A	T	C	0.0493553	0.173184	0.0384641	6.82194e-06	7212	20.2667	3	Tier1	RAC1.SeqId_2870_29.txt	RAC1	Keep	NO	NO
SeqId_2888_49	rs74480769	P10643	#N/A	G	A	0.0340358	-1.50946	0.0422589	1e-200	7212	1275.52	286	Tier3	C7.SeqId_2888_49.txt	C7	Keep	NO	NO
SeqId_2888_49	rs11750411	P10643	#N/A	G	A	0.0937197	-0.257935	0.0281992	7.49939e-20	7212	83.6424	1	Tier1	C7.SeqId_2888_49.txt	C7	Keep	NO	NO
SeqId_2888_49	rs77942236	P10643	missense	A	G	0.011299	-0.686483	0.0783002	2.25413e-18	7212	76.8446	#N/A	Tier1	C7.SeqId_2888_49.txt	C7	Keep	NO	NO
SeqId_2888_49	rs324059	P10643	#N/A	G	A	0.260848	0.155532	0.0189774	2.92495e-16	7212	67.1499	#N/A	Tier1	C7.SeqId_2888_49.txt	C7	Keep	NO	NO
SeqId_2888_49	rs111440388	P10643	#N/A	A	G	0.0289061	0.345856	0.0490335	1.90749e-12	7212	49.7376	#N/A	Tier1	C7.SeqId_2888_49.txt	C7	Keep	NO	NO
SeqId_2888_49	rs150940760	P10643	#N/A	G	T	0.0150423	-0.441692	0.0687175	1.37853e-10	7212	41.3032	#N/A	Tier1	C7.SeqId_2888_49.txt	C7	Keep	NO	NO
SeqId_2888_49	rs381471	P10643	#N/A	A	C	0.286358	-0.0881905	0.0184185	1.71694e-06	7212	22.92	#N/A	Tier1	C7.SeqId_2888_49.txt	C7	Keep	NO	NO
SeqId_2900_53	rs41495150	Q16627	missense	G	C	0.0327187	0.721597	0.0457766	4.57908e-55	7212	248.417	6	Tier3	CCL14.SeqId_2900_53.txt	CCL14	Keep	NO	NO
SeqId_2900_53	rs1635280	Q16627	#N/A	C	G	0.22813	0.107447	0.0196675	4.83345e-08	7212	29.838	5	Tier1	CCL14.SeqId_2900_53.txt	CCL14	Keep	NO	NO
SeqId_2913_1	rs80219613	P55773	#N/A	T	C	0.0135173	-1.50947	0.0699818	4.78742e-100	7212	465.113	1	Tier1	CCL23.SeqId_2913_1.txt	CCL23	Keep	NO	NO
SeqId_2913_1	rs1734956	P55773	#N/A	T	G	0.0637737	-0.57249	0.0331658	1.873e-65	7212	297.875	7	Tier3	CCL23.SeqId_2913_1.txt	CCL23	Keep	NO	NO
SeqId_2913_1	rs111879665	P55773	#N/A	T	C	0.0325801	0.331539	0.046896	1.69866e-12	7212	49.9663	#N/A	Tier1	CCL23.SeqId_2913_1.txt	CCL23	Keep	NO	NO
SeqId_2913_1	rs117230744	P55773	#N/A	G	A	0.0189242	0.382486	0.0606025	2.92904e-10	7212	39.8226	3	Tier1	CCL23.SeqId_2913_1.txt	CCL23	Keep	NO	NO
SeqId_2913_1	rs149197550	P55773	#N/A	T	C	0.0528213	0.166368	0.0373252	8.42751e-06	7212	19.8616	5	Tier1	CCL23.SeqId_2913_1.txt	CCL23	Keep	NO	NO
SeqId_2913_1	rs862819	P55773	#N/A	C	T	0.171149	0.0963126	0.0218614	1.07015e-05	7212	19.4039	6	Tier3	CCL23.SeqId_2913_1.txt	CCL23	Keep	NO	NO
SeqId_2925_9	rs34659360	P05121	#N/A	A	G	0.164425	-0.151338	0.0222848	1.20168e-11	7212	46.1061	#N/A	Tier1	SERPINE1.SeqId_2925_9.txt	SERPINE1	Keep	NO	NO
SeqId_2925_9	rs28852509	P05121	#N/A	T	C	0.462429	-0.0528599	0.0166949	0.00155073	7212	10.0222	2	Tier1	SERPINE1.SeqId_2925_9.txt	SERPINE1	Keep	NO	NO
SeqId_2944_66	rs12408663	P41271	#N/A	C	T	0.243172	-0.231931	0.0190391	8.33308e-34	7212	148.356	#N/A	Tier1	NBL1.SeqId_2944_66.txt	NBL1	Keep	NO	NO
SeqId_2944_66	rs9651017	P41271	#N/A	T	G	0.394704	-0.169656	0.0168172	8.94682e-24	7212	101.744	#N/A	Tier1	NBL1.SeqId_2944_66.txt	NBL1	Keep	NO	NO
SeqId_2944_66	rs571437992	P41271	#N/A	G	C	0.0101899	-0.319606	0.0826556	0.000111278	7212	14.9474	#N/A	Tier1	NBL1.SeqId_2944_66.txt	NBL1	Keep	NO	NO
SeqId_2946_52	rs72984031	P00746	#N/A	G	A	0.252946	-0.19518	0.0187708	3.80673e-25	7212	108.09	#N/A	Tier1	CFD.SeqId_2946_52.txt	CFD	Keep	NO	NO
SeqId_2946_52	rs117376574	P00746	#N/A	T	G	0.0845002	0.275337	0.0297922	3.1299e-20	7212	85.3893	#N/A	Tier1	CFD.SeqId_2946_52.txt	CFD	Keep	NO	NO
SeqId_2946_52	rs2930900	P00746	#N/A	G	A	0.18841	-0.188791	0.0212982	9.58097e-19	7212	78.5518	2	Tier1	CFD.SeqId_2946_52.txt	CFD	Keep	NO	NO
SeqId_2946_52	rs111607343	P00746	#N/A	A	G	0.0265493	0.294122	0.0512612	9.98577e-09	7212	32.9122	#N/A	Tier1	CFD.SeqId_2946_52.txt	CFD	Keep	NO	NO
SeqId_2946_52	rs67476743	P00746	#N/A	T	G	0.284556	0.100991	0.0185634	5.49297e-08	7212	29.589	2	Tier1	CFD.SeqId_2946_52.txt	CFD	Keep	NO	NO
SeqId_2948_58	rs6451628	P10912	#N/A	C	A	0.0936504	-0.373886	0.0283311	2.59949e-39	7212	174.113	2	Tier2	GHR.SeqId_2948_58.txt	GHR	Keep	NO	NO
SeqId_2961_1	rs74392719	P04070	#N/A	C	G	0.0103286	-0.391992	0.0826357	2.13967e-06	7212	22.4957	#N/A	Tier1	PROC.SeqId_2961_1.txt	PROC	Keep	NO	NO
SeqId_2966_65	rs116924815	Q9Y240	#N/A	T	C	0.028005	1.27521	0.0483901	3.36209e-146	7212	694.272	1	Tier1	CLEC11A.SeqId_2966_65.txt	CLEC11A	Keep	NO	NO
SeqId_2968_61	rs56339337	O95150	#N/A	G	A	0.145155	-0.145974	0.0234624	5.19543e-10	7212	38.6977	1	Tier1	TNFSF15.SeqId_2968_61.txt	TNFSF15	Keep	NO	NO
SeqId_2973_15	rs73134054	P16671	#N/A	A	G	0.322057	0.0898059	0.0178865	5.26737e-07	7212	25.2022	#N/A	Tier1	CD36.SeqId_2973_15.txt	CD36	Keep	NO	NO
SeqId_2973_15	rs11760281	P16671	#N/A	A	G	0.273673	0.0862905	0.018401	2.78993e-06	7212	21.9848	#N/A	Tier1	CD36.SeqId_2973_15.txt	CD36	Keep	NO	NO
SeqId_2974_61	rs11177623	Q12860	#N/A	C	T	0.387356	0.299602	0.0167153	2.54075e-70	7212	321.174	2	Tier1	CNTN1.SeqId_2974_61.txt	CNTN1	Keep	NO	NO
SeqId_2974_61	rs10784866	Q12860	#N/A	C	T	0.362886	0.192661	0.0171094	3.59651e-29	7212	126.764	#N/A	Tier1	CNTN1.SeqId_2974_61.txt	CNTN1	Keep	NO	NO
SeqId_2974_61	rs34673083	Q12860	#N/A	A	T	0.0473451	-0.420329	0.03871	2.9535e-27	7212	117.872	1	Tier1	CNTN1.SeqId_2974_61.txt	CNTN1	Keep	NO	NO
SeqId_2974_61	rs7137846	Q12860	#N/A	C	A	0.434355	0.118071	0.01665	1.45431e-12	7212	50.2733	1	Tier1	CNTN1.SeqId_2974_61.txt	CNTN1	Keep	NO	NO
SeqId_2974_61	rs76910779	Q12860	#N/A	C	G	0.049494	0.242419	0.0379725	1.83133e-10	7212	40.745	3	Tier1	CNTN1.SeqId_2974_61.txt	CNTN1	Keep	NO	NO
SeqId_2977_7	rs75147553	Q9UNE0	#N/A	A	G	0.0126854	1.55476	0.0713208	4.38345e-102	7212	475.088	1	Tier1	EDAR.SeqId_2977_7.txt	EDAR	Keep	NO	NO
SeqId_2977_7	rs77387639	Q9UNE0	#N/A	A	G	0.0107445	-0.663853	0.080804	2.48124e-16	7212	67.4773	#N/A	Tier1	EDAR.SeqId_2977_7.txt	EDAR	Keep	NO	NO
SeqId_2982_82	rs9304578	P56470	#N/A	A	G	0.471995	-0.27225	0.0161858	2.63948e-62	7212	282.844	1	Tier2	LGALS4.SeqId_2982_82.txt	LGALS4	Keep	NO	NO
SeqId_2982_82	rs35648526	P56470	#N/A	G	A	0.0459587	0.215466	0.0394984	5.05822e-08	7212	29.7494	1	Tier1	LGALS4.SeqId_2982_82.txt	LGALS4	Keep	NO	NO
SeqId_2985_35	rs74451052	P09341	#N/A	G	A	0.0695966	-0.233986	0.0322133	4.16333e-13	7212	52.7459	1	Tier1	CXCL1.SeqId_2985_35.txt	CXCL1	Keep	NO	NO
SeqId_2985_35	rs192225276	P09341	#N/A	C	T	0.0114377	0.417999	0.0771563	6.23674e-08	7212	29.3418	#N/A	Tier1	CXCL1.SeqId_2985_35.txt	CXCL1	Keep	NO	NO
SeqId_2985_35	rs77675911	P09341	#N/A	A	G	0.0178844	-0.290153	0.0630418	4.24485e-06	7212	21.1776	#N/A	Tier1	CXCL1.SeqId_2985_35.txt	CXCL1	Keep	NO	NO
SeqId_2991_9	rs2287047	P14778	#N/A	A	G	0.299875	-0.230266	0.0179306	2.43897e-37	7212	164.873	1	Tier1	IL1R1.SeqId_2991_9.txt	IL1R1	Keep	NO	NO
SeqId_2991_9	rs4851534	P14778	#N/A	T	A	0.46742	-0.16879	0.0165362	2.68849e-24	7212	104.16	2	Tier1	IL1R1.SeqId_2991_9.txt	IL1R1	Keep	NO	NO
SeqId_2991_9	rs6752589	P14778	#N/A	A	G	0.26577	-0.0919655	0.0187026	8.97068e-07	7212	24.1727	1	Tier1	IL1R1.SeqId_2991_9.txt	IL1R1	Keep	NO	NO
SeqId_2991_9	rs149955890	P14778	#N/A	T	C	0.0112297	0.378232	0.0793224	1.89444e-06	7212	22.7303	#N/A	Tier1	IL1R1.SeqId_2991_9.txt	IL1R1	Keep	NO	NO
SeqId_2992_59	rs5994175	Q96F46	#N/A	T	G	0.348884	-0.198313	0.0173131	4.06195e-30	7212	131.169	1	Tier2	IL17RA.SeqId_2992_59.txt	IL17RA	Keep	NO	NO
SeqId_2992_59	rs9606620	Q96F46	#N/A	T	C	0.319215	-0.11934	0.0179804	3.42826e-11	7212	44.0406	1	Tier1	IL17RA.SeqId_2992_59.txt	IL17RA	Keep	NO	NO
SeqId_2992_59	rs4819971	Q96F46	#N/A	T	A	0.466727	0.101869	0.0166897	1.09007e-09	7212	37.2449	3	Tier2	IL17RA.SeqId_2992_59.txt	IL17RA	Keep	NO	NO
SeqId_2992_59	rs28494566	Q96F46	#N/A	A	C	0.18127	-0.103904	0.0215625	1.47433e-06	7212	23.2138	#N/A	Tier1	IL17RA.SeqId_2992_59.txt	IL17RA	Keep	NO	NO
SeqId_2992_59	rs11913443	Q96F46	#N/A	G	A	0.0571191	0.139116	0.0359021	0.00010762	7212	15.0105	#N/A	Tier1	IL17RA.SeqId_2992_59.txt	IL17RA	Keep	NO	NO
SeqId_2992_59	rs4819964	Q96F46	#N/A	G	A	0.145778	-0.0813409	0.0235465	0.000554536	7212	11.9301	#N/A	Tier1	IL17RA.SeqId_2992_59.txt	IL17RA	Keep	NO	NO
SeqId_2994_71	rs3821205	Q9HB29	#N/A	T	C	0.384722	-0.227342	0.0169933	2.44315e-40	7212	178.93	3	Tier2	IL1RL2.SeqId_2994_71.txt	IL1RL2	Keep	NO	NO
SeqId_2994_71	rs2236921	Q9HB29	#N/A	A	T	0.100582	0.147087	0.0275991	1.01514e-07	7212	28.3948	#N/A	Tier1	IL1RL2.SeqId_2994_71.txt	IL1RL2	Keep	NO	NO
SeqId_2999_6	rs73140996	Q13449	#N/A	G	A	0.0201719	-0.83613	0.0581609	3.1679e-46	7212	206.616	#N/A	Tier1	LSAMP.SeqId_2999_6.txt	LSAMP	Keep	NO	NO
SeqId_2999_6	rs77689723	Q13449	#N/A	G	A	0.0269652	0.330135	0.0516887	1.79708e-10	7212	40.7823	4	Tier1	LSAMP.SeqId_2999_6.txt	LSAMP	Keep	NO	NO
SeqId_2999_6	rs7647681	Q13449	#N/A	C	G	0.396784	0.0637687	0.0169175	0.000164957	7212	14.2044	2	Tier1	LSAMP.SeqId_2999_6.txt	LSAMP	Keep	NO	NO
SeqId_2999_6	rs13078076	Q13449	#N/A	C	T	0.202274	-0.0679136	0.0207704	0.00108157	7212	10.6882	#N/A	Tier1	LSAMP.SeqId_2999_6.txt	LSAMP	Keep	NO	NO
SeqId_3000_66	rs5030737	P11226	missense	A	G	0.0723	-0.325926	0.0322751	8.08573e-24	7212	101.949	1	Tier1	MBL2.SeqId_3000_66.txt	MBL2	Keep	NO	NO
SeqId_3000_66	rs35260458	P11226	#N/A	T	C	0.0135173	-0.44906	0.0720101	4.74048e-10	7212	38.8778	1	Tier1	MBL2.SeqId_3000_66.txt	MBL2	Keep	NO	NO
SeqId_3003_29	rs3869145	O14931	missense	A	G	0.0422154	-0.474061	0.0410078	1.21864e-30	7212	133.603	7	Tier3	NCR3.SeqId_3003_29.txt	NCR3	Keep	NO	NO
SeqId_3003_29	rs2844495	O14931	#N/A	G	A	0.330306	-0.152685	0.0175788	4.60178e-18	7212	75.4213	15	Tier3	NCR3.SeqId_3003_29.txt	NCR3	Keep	NO	NO
SeqId_3003_29	rs1051993	O14931	#N/A	A	C	0.0108138	-0.471278	0.0807359	5.53623e-09	7212	34.0644	6	Tier3	NCR3.SeqId_3003_29.txt	NCR3	Keep	NO	NO
SeqId_3003_29	rs11575840	O14931	missense	T	C	0.0192014	-0.275767	0.0604931	5.23329e-06	7212	20.7755	1	Tier1	NCR3.SeqId_3003_29.txt	NCR3	Keep	NO	NO
SeqId_3009_3	rs79859654	Q03167	#N/A	G	A	0.214405	0.181826	0.0201402	2.20896e-19	7212	81.4824	#N/A	Tier1	TGFBR3.SeqId_3009_3.txt	TGFBR3	Keep	NO	NO
SeqId_3009_3	rs79431786	Q03167	#N/A	G	C	0.0731318	0.243917	0.0319608	2.61335e-14	7212	58.2275	#N/A	Tier1	TGFBR3.SeqId_3009_3.txt	TGFBR3	Keep	NO	NO
SeqId_3024_18	rs62090048	P08697	missense	C	T	0.298558	-0.074575	0.018253	4.4432e-05	7212	16.6877	#N/A	Tier1	SERPINF2.SeqId_3024_18.txt	SERPINF2	Keep	NO	NO
SeqId_3028_36	rs80219613	P55773	#N/A	T	C	0.0135173	-1.20709	0.070791	6.03061e-64	7212	290.672	1	Tier1	CCL23.SeqId_3028_36.txt	CCL23	Keep	NO	NO
SeqId_3028_36	rs854664	P55773	#N/A	A	G	0.0971856	-0.323046	0.0275805	2.1072e-31	7212	137.153	1	Tier2	CCL23.SeqId_3028_36.txt	CCL23	Keep	NO	NO
SeqId_3029_52	rs17159862	Q9NNX6	#N/A	C	T	0.148621	-0.287583	0.0233422	1.56431e-34	7212	151.748	1	Tier1	CD209.SeqId_3029_52.txt	CD209	Keep	NO	NO
SeqId_3029_52	rs15282	Q9NNX6	#N/A	T	C	0.321156	-0.0787671	0.017935	1.14022e-05	7212	19.2826	#N/A	Tier1	CD209.SeqId_3029_52.txt	CD209	Keep	NO	NO
SeqId_3033_57	rs55880772	P05162	#N/A	T	C	0.315819	0.135051	0.0176964	2.61725e-14	7212	58.2244	#N/A	Tier1	LGALS2.SeqId_3033_57.txt	LGALS2	Keep	NO	NO
SeqId_3038_9	rs6827617	O14625	missense	G	A	0.390683	0.197347	0.0169316	4.08374e-31	7212	135.814	2	Tier1	CXCL11.SeqId_3038_9.txt	CXCL11	Keep	NO	NO
SeqId_3038_9	rs28411168	O14625	#N/A	C	T	0.011299	0.408344	0.0785694	2.07823e-07	7212	27.0038	#N/A	Tier1	CXCL11.SeqId_3038_9.txt	CXCL11	Keep	NO	NO
SeqId_3040_59	rs1719130	P10147	missense	C	T	0.241092	0.0874757	0.0193686	6.39112e-06	7212	20.3919	3	Tier1	CCL3.SeqId_3040_59.txt	CCL3	Keep	NO	NO
SeqId_3040_59	rs862807	P10147	#N/A	A	G	0.317066	-0.0761204	0.017855	2.04052e-05	7212	18.1703	3	Tier1	CCL3.SeqId_3040_59.txt	CCL3	Keep	NO	NO
SeqId_3041_55	rs111736142	Q9UBG0	#N/A	G	A	0.0255095	0.285533	0.0529393	7.12539e-08	7212	29.0828	#N/A	Tier1	MRC2.SeqId_3041_55.txt	MRC2	Keep	NO	NO
SeqId_3043_49	rs59311424	P09486	#N/A	A	G	0.0311244	-0.39391	0.047708	1.76598e-16	7212	68.154	1	Tier1	SPARC.SeqId_3043_49.txt	SPARC	Keep	NO	NO
SeqId_3043_49	rs13182103	P09486	#N/A	G	A	0.380563	-0.111854	0.0170265	5.40271e-11	7212	43.1451	#N/A	Tier1	SPARC.SeqId_3043_49.txt	SPARC	Keep	NO	NO
SeqId_3043_49	rs28480497	P09486	#N/A	T	C	0.0153196	0.325654	0.0681993	1.8323e-06	7212	22.7946	#N/A	Tier1	SPARC.SeqId_3043_49.txt	SPARC	Keep	NO	NO
SeqId_3044_3	rs2526333	P55774	#N/A	T	C	0.169902	0.148299	0.021947	1.51701e-11	7212	45.6463	10	Tier3	CCL18.SeqId_3044_3.txt	CCL18	Keep	NO	NO
SeqId_3044_3	rs862807	P55774	#N/A	A	G	0.317066	-0.0785424	0.0178536	1.10187e-05	7212	19.348	3	Tier1	CCL18.SeqId_3044_3.txt	CCL18	Keep	NO	NO
SeqId_3045_72	rs10247519	P21246	#N/A	T	G	0.444683	0.170732	0.0167172	2.53855e-24	7212	104.276	1	Tier1	PTN.SeqId_3045_72.txt	PTN	Keep	NO	NO
SeqId_3045_72	rs78999345	P21246	#N/A	G	A	0.0268959	-0.387595	0.0512798	4.58308e-14	7212	57.1141	1	Tier1	PTN.SeqId_3045_72.txt	PTN	Keep	NO	NO
SeqId_3045_72	rs1618183	P21246	#N/A	C	A	0.369402	0.0960144	0.0172523	2.71081e-08	7212	30.9641	#N/A	Tier1	PTN.SeqId_3045_72.txt	PTN	Keep	NO	NO
SeqId_3046_31	rs34124816	Q9HD89	#N/A	C	A	0.0286289	-0.747875	0.049376	4.8435e-51	7212	229.354	1	Tier1	RETN.SeqId_3046_31.txt	RETN	Keep	NO	NO
SeqId_3046_31	rs117761837	Q9HD89	missense	T	C	0.014973	-0.458506	0.0685288	2.38743e-11	7212	44.7531	2	Tier1	RETN.SeqId_3046_31.txt	RETN	Keep	NO	NO
SeqId_3046_31	rs4804315	Q9HD89	#N/A	A	C	0.443851	-0.0826507	0.0168111	9.00794e-07	7212	24.1646	1	Tier1	RETN.SeqId_3046_31.txt	RETN	Keep	NO	NO
SeqId_3060_43	rs696766	P02748	#N/A	A	G	0.0549009	0.467559	0.0360147	4.10493e-38	7212	168.497	1	Tier2	C9.SeqId_3060_43.txt	C9	Keep	NO	NO
SeqId_3060_43	rs56370824	P02748	#N/A	A	G	0.0332733	0.410284	0.0456637	3.25891e-19	7212	80.7061	#N/A	Tier1	C9.SeqId_3060_43.txt	C9	Keep	NO	NO
SeqId_3060_43	rs62359722	P02748	#N/A	T	C	0.0125468	-0.579254	0.0737006	4.41528e-15	7212	61.7555	2	Tier1	C9.SeqId_3060_43.txt	C9	Keep	NO	NO
SeqId_3060_43	rs75490118	P02748	#N/A	G	A	0.00949674	-0.647775	0.0859019	5.23973e-14	7212	56.8489	#N/A	Tier1	C9.SeqId_3060_43.txt	C9	Keep	NO	NO
SeqId_3060_43	rs59107949	P02748	#N/A	T	C	0.0611396	-0.252744	0.0344883	2.58216e-13	7212	53.6905	#N/A	Tier1	C9.SeqId_3060_43.txt	C9	Keep	NO	NO
SeqId_3060_43	rs141315508	P02748	#N/A	C	G	0.109109	0.172211	0.0266381	1.08032e-10	7212	41.7825	#N/A	Tier1	C9.SeqId_3060_43.txt	C9	Keep	NO	NO
SeqId_3060_43	rs550297172	P02748	#N/A	A	G	0.00977402	-0.501448	0.0848266	3.5459e-09	7212	34.9355	#N/A	Tier1	C9.SeqId_3060_43.txt	C9	Keep	NO	NO
SeqId_3066_12	rs75464260	P17931	#N/A	T	C	0.0111604	-0.488127	0.0794805	8.61049e-10	7212	37.7072	#N/A	Tier1	LGALS3.SeqId_3066_12.txt	LGALS3	Keep	NO	NO
SeqId_3074_6	rs11698149	P18428	missense	C	T	0.0845695	0.544098	0.0291564	6.14715e-76	7212	348.15	1	Tier1	LBP.SeqId_3074_6.txt	LBP	Keep	NO	NO
SeqId_3074_6	rs11086565	P18428	missense	G	A	0.0808956	0.177785	0.0305759	6.33988e-09	7212	33.7996	3	Tier1	LBP.SeqId_3074_6.txt	LBP	Keep	NO	NO
SeqId_3074_6	rs36015492	P18428	missense	A	G	0.0142105	-0.244813	0.0694005	0.000422053	7212	12.4401	#N/A	Tier1	LBP.SeqId_3074_6.txt	LBP	Keep	NO	NO
SeqId_3077_66	rs2480948	P00742	#N/A	C	T	0.18737	-0.210371	0.0210641	2.45765e-23	7212	99.7161	4	Tier1	F10.SeqId_3077_66.txt	F10	Keep	NO	NO
SeqId_3079_62	rs7789389	Q99969	#N/A	G	C	0.37273	-0.10243	0.0171629	2.51377e-09	7212	35.6084	#N/A	Tier1	RARRES2.SeqId_3079_62.txt	RARRES2	Keep	NO	NO
SeqId_3152_57	rs519064	P20333	missense	T	C	0.0334812	-0.778428	0.0451633	2.86621e-65	7212	296.992	2	Tier2	TNFRSF1B.SeqId_3152_57.txt	TNFRSF1B	Keep	NO	NO
SeqId_3152_57	rs17883122	P20333	#N/A	G	C	0.0530293	0.321235	0.0368131	3.23509e-18	7212	76.1238	#N/A	Tier1	TNFRSF1B.SeqId_3152_57.txt	TNFRSF1B	Keep	NO	NO
SeqId_3152_57	rs976881	P20333	#N/A	T	C	0.316789	0.141281	0.0178661	3.01132e-15	7212	62.5155	#N/A	Tier1	TNFRSF1B.SeqId_3152_57.txt	TNFRSF1B	Keep	NO	NO
SeqId_3166_92	rs62115997	P20138	#N/A	C	G	0.026272	-0.951344	0.0506764	8.34427e-77	7212	352.325	1	Tier1	CD33.SeqId_3166_92.txt	CD33	Keep	NO	NO
SeqId_3166_92	rs116953977	P20138	#N/A	T	C	0.0308471	0.686489	0.046997	1.20765e-47	7212	213.308	1	Tier1	CD33.SeqId_3166_92.txt	CD33	Keep	NO	NO
SeqId_3166_92	rs10409348	P20138	#N/A	A	G	0.385623	0.236832	0.0168908	4.36255e-44	7212	196.544	1	Tier2	CD33.SeqId_3166_92.txt	CD33	Keep	NO	NO
SeqId_3166_92	rs113464261	P20138	#N/A	C	A	0.0219742	-0.728455	0.0558498	1.8901e-38	7212	170.076	2	Tier1	CD33.SeqId_3166_92.txt	CD33	Keep	NO	NO
SeqId_3166_92	rs35498777	P20138	#N/A	T	C	0.194649	0.243127	0.0206546	1.07144e-31	7212	138.52	1	Tier1	CD33.SeqId_3166_92.txt	CD33	Keep	NO	NO
SeqId_3166_92	rs142760794	P20138	#N/A	A	G	0.011507	-0.837534	0.0778846	9.09646e-27	7212	115.606	#N/A	Tier1	CD33.SeqId_3166_92.txt	CD33	Keep	NO	NO
SeqId_3166_92	rs118164713	P20138	#N/A	A	C	0.0315403	0.396782	0.0474168	6.97535e-17	7212	70.0034	4	Tier1	CD33.SeqId_3166_92.txt	CD33	Keep	NO	NO
SeqId_3168_8	rs76818884	Q9UNA0	#N/A	T	A	0.0173298	-0.38739	0.0634075	1.05122e-09	7212	37.316	#N/A	Tier1	ADAMTS5.SeqId_3168_8.txt	ADAMTS5	Keep	NO	NO
SeqId_3168_8	rs8129706	Q9UNA0	#N/A	T	C	0.0896298	0.175928	0.0292659	1.92932e-09	7212	36.1265	#N/A	Tier1	ADAMTS5.SeqId_3168_8.txt	ADAMTS5	Keep	NO	NO
SeqId_3168_8	rs59533344	Q9UNA0	#N/A	G	A	0.0246777	0.303776	0.0534412	1.36473e-08	7212	32.3023	#N/A	Tier1	ADAMTS5.SeqId_3168_8.txt	ADAMTS5	Keep	NO	NO
SeqId_3168_8	rs146717299	Q9UNA0	missense	T	C	0.0120616	0.380179	0.0757039	5.23849e-07	7212	25.2127	#N/A	Tier1	ADAMTS5.SeqId_3168_8.txt	ADAMTS5	Keep	NO	NO
SeqId_3168_8	rs117439088	Q9UNA0	#N/A	A	G	0.0103979	-0.3794	0.0823729	4.17757e-06	7212	21.2083	#N/A	Tier1	ADAMTS5.SeqId_3168_8.txt	ADAMTS5	Keep	NO	NO
SeqId_3168_8	rs4817177	Q9UNA0	#N/A	G	T	0.401567	-0.0622885	0.016796	0.000210041	7212	13.7494	#N/A	Tier1	ADAMTS5.SeqId_3168_8.txt	ADAMTS5	Keep	NO	NO
SeqId_3169_70	rs34869253	P35475	#N/A	C	T	0.421184	0.411734	0.0159184	3.82286e-141	7212	668.828	3	Tier1	IDUA.SeqId_3169_70.txt	IDUA	Keep	NO	NO
SeqId_3169_70	rs10794537	P35475	missense	T	G	0.208096	-0.448208	0.0199253	2.35087e-108	7212	505.858	1	Tier1	IDUA.SeqId_3169_70.txt	IDUA	Keep	NO	NO
SeqId_3169_70	rs17165089	P35475	#N/A	A	G	0.0343824	0.896395	0.0447969	9.82033e-87	7212	400.297	1	Tier1	IDUA.SeqId_3169_70.txt	IDUA	Keep	NO	NO
SeqId_3169_70	rs76638961	P35475	#N/A	C	A	0.052752	0.672961	0.0356684	1.53178e-77	7212	355.871	1	Tier1	IDUA.SeqId_3169_70.txt	IDUA	Keep	NO	NO
SeqId_3169_70	rs6599388	P35475	#N/A	T	C	0.280604	-0.297144	0.018052	8.6177e-60	7212	270.871	1	Tier1	IDUA.SeqId_3169_70.txt	IDUA	Keep	NO	NO
SeqId_3169_70	rs2279178	P35475	#N/A	A	G	0.181409	-0.294989	0.0213132	5.12314e-43	7212	191.511	2	Tier1	IDUA.SeqId_3169_70.txt	IDUA	Keep	NO	NO
SeqId_3169_70	rs144086020	P35475	#N/A	T	C	0.0271732	0.382851	0.0507739	5.26153e-14	7212	56.8405	1	Tier1	IDUA.SeqId_3169_70.txt	IDUA	Keep	NO	NO
SeqId_3169_70	rs935974	P35475	#N/A	A	T	0.187786	0.142632	0.0213985	2.83223e-11	7212	44.4168	1	Tier1	IDUA.SeqId_3169_70.txt	IDUA	Keep	NO	NO
SeqId_3169_70	rs55686002	P35475	#N/A	T	A	0.011507	0.460348	0.0773663	2.80296e-09	7212	35.3955	1	Tier1	IDUA.SeqId_3169_70.txt	IDUA	Keep	NO	NO
SeqId_3169_70	rs140920376	P35475	#N/A	T	C	0.039304	0.249354	0.0426689	5.32088e-09	7212	34.142	1	Tier1	IDUA.SeqId_3169_70.txt	IDUA	Keep	NO	NO
SeqId_3169_70	rs36069160	P35475	#N/A	C	G	0.0143491	-0.269706	0.0690734	9.52332e-05	7212	15.2419	#N/A	Tier1	IDUA.SeqId_3169_70.txt	IDUA	Keep	NO	NO
SeqId_3171_57	rs455047	P05067	#N/A	C	G	0.441772	0.169683	0.0166269	2.74363e-24	7212	104.12	1	Tier1	APP.SeqId_3171_57.txt	APP	Keep	NO	NO
SeqId_3171_57	rs1625289	P05067	#N/A	C	G	0.0386108	0.307671	0.0427123	6.47035e-13	7212	51.8736	1	Tier1	APP.SeqId_3171_57.txt	APP	Keep	NO	NO
SeqId_3173_49	rs9307071	Q02083	#N/A	A	G	0.263691	0.122484	0.0189971	1.21053e-10	7212	41.5589	2	Tier1	NAAA.SeqId_3173_49.txt	NAAA	Keep	NO	NO
SeqId_3173_49	rs187751643	Q02083	#N/A	A	C	0.0493553	0.175272	0.0379027	3.8248e-06	7212	21.3779	#N/A	Tier1	NAAA.SeqId_3173_49.txt	NAAA	Keep	NO	NO
SeqId_3173_49	rs56296558	Q02083	missense	T	C	0.102246	0.112829	0.0276611	4.57198e-05	7212	16.6334	2	Tier1	NAAA.SeqId_3173_49.txt	NAAA	Keep	NO	NO
SeqId_3175_51	rs74715985	Q76LX8	missense	G	A	0.0144184	-1.38083	0.0673878	9.61849e-91	7212	419.757	2	Tier1	ADAMTS13.SeqId_3175_51.txt	ADAMTS13	Keep	NO	NO
SeqId_3175_51	rs72779210	Q76LX8	missense	T	C	0.0350062	0.80723	0.0447474	3.43192e-71	7212	325.341	5	Tier1	ADAMTS13.SeqId_3175_51.txt	ADAMTS13	Keep	NO	NO
SeqId_3184_25	rs73578937	P08709	#N/A	A	G	0.0427007	-0.165308	0.0412761	6.26577e-05	7212	16.035	#N/A	Tier1	F7.SeqId_3184_25.txt	F7	Keep	NO	NO
SeqId_3186_2	rs115204832	P06681	#N/A	G	A	0.0116456	-1.29383	0.0765474	6.93914e-63	7212	285.61	6	Tier3	C2.SeqId_3186_2.txt	C2	Keep	NO	NO
SeqId_3186_2	rs2242656	P06681	#N/A	C	T	0.192708	-0.285771	0.0206913	7.63667e-43	7212	190.695	10	Tier3	C2.SeqId_3186_2.txt	C2	Keep	NO	NO
SeqId_3186_2	rs1802127	P06681	missense	T	C	0.0196867	-0.539613	0.0591093	8.82431e-20	7212	83.3168	8	Tier3	C2.SeqId_3186_2.txt	C2	Keep	NO	NO
SeqId_3186_2	rs12524441	P06681	#N/A	A	G	0.0176764	0.388834	0.0633227	8.66172e-10	7212	37.6955	8	Tier3	C2.SeqId_3186_2.txt	C2	Keep	NO	NO
SeqId_3186_2	rs190263387	P06681	#N/A	T	G	0.0187162	0.337006	0.0611842	3.75332e-08	7212	30.3303	6	Tier3	C2.SeqId_3186_2.txt	C2	Keep	NO	NO
SeqId_3186_2	rs75509151	P06681	#N/A	T	C	0.00894219	-0.433422	0.0879828	8.57056e-07	7212	24.2608	#N/A	Tier1	C2.SeqId_3186_2.txt	C2	Keep	NO	NO
SeqId_3186_2	rs9267484	P06681	#N/A	T	A	0.0169139	0.287083	0.0636869	6.65639e-06	7212	20.3139	#N/A	Tier1	C2.SeqId_3186_2.txt	C2	Keep	NO	NO
SeqId_3186_2	rs9296004	P06681	#N/A	C	A	0.0786774	-0.138955	0.0309527	7.25781e-06	7212	20.1479	8	Tier3	C2.SeqId_3186_2.txt	C2	Keep	NO	NO
SeqId_3186_2	rs146280229	P06681	#N/A	C	G	0.0140025	0.311569	0.0698435	8.28314e-06	7212	19.8946	5	Tier1	C2.SeqId_3186_2.txt	C2	Keep	NO	NO
SeqId_3194_36	rs117723386	Q9HCN6	#N/A	G	C	0.011715	-0.871252	0.0762095	5.22148e-30	7212	130.662	#N/A	Tier1	GP6.SeqId_3194_36.txt	GP6	Keep	NO	NO
SeqId_3194_36	rs189534942	Q9HCN6	#N/A	A	G	0.0106752	0.701135	0.0804812	3.66647e-18	7212	75.8742	#N/A	Tier1	GP6.SeqId_3194_36.txt	GP6	Keep	NO	NO
SeqId_3195_50	rs17430897	P22749	#N/A	T	C	0.042978	0.460847	0.0408465	2.81787e-29	7212	127.258	1	Tier1	GNLY.SeqId_3195_50.txt	GNLY	Keep	NO	NO
SeqId_3195_50	rs41290033	P22749	#N/A	A	G	0.0258561	0.496942	0.0518081	1.16351e-21	7212	91.9805	3	Tier1	GNLY.SeqId_3195_50.txt	GNLY	Keep	NO	NO
SeqId_3212_30	rs575244023	Q9NR71	#N/A	A	G	0.0251629	-1.18325	0.0512214	5.77471e-114	7212	533.494	#N/A	Tier1	ASAH2.SeqId_3212_30.txt	ASAH2	Keep	NO	NO
SeqId_3212_30	rs1049240936	Q9NR71	#N/A	G	A	0.0137252	0.920504	0.0697583	2.64817e-39	7212	174.076	#N/A	Tier1	ASAH2.SeqId_3212_30.txt	ASAH2	Keep	NO	NO
SeqId_3213_65	rs4659630	P14543	#N/A	C	T	0.459725	-0.0590171	0.0167133	0.000416337	7212	12.4655	#N/A	Tier1	NID1.SeqId_3213_65.txt	NID1	Keep	NO	NO
SeqId_3220_40	rs7095204	P07949	#N/A	C	A	0.191599	0.162213	0.0210812	1.60704e-14	7212	59.1916	1	Tier1	RET.SeqId_3220_40.txt	RET	Keep	NO	NO
SeqId_3220_40	rs11239845	P07949	#N/A	C	T	0.138569	0.123685	0.0242116	3.33059e-07	7212	26.0896	#N/A	Tier1	RET.SeqId_3220_40.txt	RET	Keep	NO	NO
SeqId_3221_54	rs2977849	Q8N474	#N/A	T	A	0.394219	0.112758	0.0168347	2.27247e-11	7212	44.8501	#N/A	Tier1	SFRP1.SeqId_3221_54.txt	SFRP1	Keep	NO	NO
SeqId_3221_54	rs6995645	Q8N474	#N/A	A	G	0.398655	-0.0697331	0.0169925	4.10984e-05	7212	16.8362	#N/A	Tier1	SFRP1.SeqId_3221_54.txt	SFRP1	Keep	NO	NO
SeqId_3232_28	rs111922227	P13686	#N/A	A	G	0.144531	0.101099	0.0237186	2.04784e-05	7212	18.1633	3	Tier1	ACP5.SeqId_3232_28.txt	ACP5	Keep	NO	NO
SeqId_3235_50	rs117626541	Q8TEU8	#N/A	G	A	0.0198946	0.885155	0.0584477	4.99882e-51	7212	229.289	1	Tier1	WFIKKN2.SeqId_3235_50.txt	WFIKKN2	Keep	NO	NO
SeqId_3283_21	rs41298960	Q15582	#N/A	T	C	0.0745876	0.585484	0.0309282	4.88454e-78	7212	358.262	3	Tier2	TGFBI.SeqId_3283_21.txt	TGFBI	Keep	NO	NO
SeqId_3283_21	rs12654032	Q15582	#N/A	G	A	0.0747955	0.298237	0.0318819	1.1002e-20	7212	87.4811	1	Tier1	TGFBI.SeqId_3283_21.txt	TGFBI	Keep	NO	NO
SeqId_3283_21	rs10060526	Q15582	#N/A	A	C	0.116595	0.176062	0.025872	1.09085e-11	7212	46.2968	#N/A	Tier1	TGFBI.SeqId_3283_21.txt	TGFBI	Keep	NO	NO
SeqId_3283_21	rs55715211	Q15582	#N/A	T	C	0.0294607	-0.289364	0.0489021	3.42427e-09	7212	35.0037	#N/A	Tier1	TGFBI.SeqId_3283_21.txt	TGFBI	Keep	NO	NO
SeqId_3283_21	rs79576749	Q15582	#N/A	T	A	0.0122695	0.440074	0.0759108	7.02526e-09	7212	33.5988	#N/A	Tier1	TGFBI.SeqId_3283_21.txt	TGFBI	Keep	NO	NO
SeqId_3283_21	rs17211955	Q15582	#N/A	G	C	0.0436018	0.171239	0.040693	2.60695e-05	7212	17.7029	1	Tier1	TGFBI.SeqId_3283_21.txt	TGFBI	Keep	NO	NO
SeqId_3290_50	rs72953374	Q6YHK3	#N/A	T	G	0.0393734	0.763348	0.0420224	3.8773e-72	7212	329.885	1	Tier2	CD109.SeqId_3290_50.txt	CD109	Keep	NO	NO
SeqId_3290_50	rs13195592	Q6YHK3	#N/A	C	G	0.01629	1.13656	0.0643548	2.27323e-68	7212	311.819	1	Tier2	CD109.SeqId_3290_50.txt	CD109	Keep	NO	NO
SeqId_3290_50	rs72957333	Q6YHK3	#N/A	G	A	0.153265	0.237086	0.0231572	1.96545e-24	7212	104.79	2	Tier1	CD109.SeqId_3290_50.txt	CD109	Keep	NO	NO
SeqId_3290_50	rs148761577	Q6YHK3	#N/A	G	A	0.060793	-0.275598	0.0346273	2.00064e-15	7212	63.3278	1	Tier1	CD109.SeqId_3290_50.txt	CD109	Keep	NO	NO
SeqId_3290_50	rs2501179	Q6YHK3	#N/A	C	T	0.01324	-0.528331	0.0722754	2.9596e-13	7212	53.4208	#N/A	Tier1	CD109.SeqId_3290_50.txt	CD109	Keep	NO	NO
SeqId_3290_50	rs147243126	Q6YHK3	#N/A	C	T	0.011299	-0.480445	0.0785128	9.88953e-10	7212	37.4357	#N/A	Tier1	CD109.SeqId_3290_50.txt	CD109	Keep	NO	NO
SeqId_3290_50	rs9360706	Q6YHK3	#N/A	G	A	0.0178151	-0.283974	0.062911	6.46555e-06	7212	20.3696	3	Tier1	CD109.SeqId_3290_50.txt	CD109	Keep	NO	NO
SeqId_3290_50	rs7772556	Q6YHK3	#N/A	A	T	0.023222	0.18278	0.0552088	0.000935166	7212	10.9577	#N/A	Tier1	CD109.SeqId_3290_50.txt	CD109	Keep	NO	NO
SeqId_3291_30	rs72558007	P06734	missense	T	C	0.0205878	-0.506518	0.0573389	1.25493e-18	7212	78.0137	3	Tier1	FCER2.SeqId_3291_30.txt	FCER2	Keep	NO	NO
SeqId_3291_30	rs35921610	P06734	#N/A	T	C	0.0817968	-0.257438	0.0303425	2.60496e-17	7212	71.9651	1	Tier1	FCER2.SeqId_3291_30.txt	FCER2	Keep	NO	NO
SeqId_3292_75	rs480104	P09326	#N/A	G	C	0.208374	0.176004	0.0205404	1.26661e-17	7212	73.4018	1	Tier1	CD48.SeqId_3292_75.txt	CD48	Keep	NO	NO
SeqId_3293_2	rs80042872	O43866	#N/A	C	A	0.0479689	-0.347752	0.039012	6.1513e-19	7212	79.4369	2	Tier1	CD5L.SeqId_3293_2.txt	CD5L	Keep	NO	NO
SeqId_3293_2	rs114568699	O43866	#N/A	T	C	0.0291834	0.378622	0.0493913	2.0106e-14	7212	58.7476	#N/A	Tier1	CD5L.SeqId_3293_2.txt	CD5L	Keep	NO	NO
SeqId_3296_92	rs4951159	Q02246	#N/A	G	C	0.0927492	0.8328	0.0269186	1.90604e-197	7212	956.877	4	Tier2	CNTN2.SeqId_3296_92.txt	CNTN2	Keep	NO	NO
SeqId_3296_92	rs6675633	Q02246	#N/A	G	A	0.360876	0.173172	0.0172403	1.3859e-23	7212	100.866	1	Tier1	CNTN2.SeqId_3296_92.txt	CNTN2	Keep	NO	NO
SeqId_3296_92	rs35378667	Q02246	#N/A	C	T	0.0135866	0.693085	0.0711893	2.90785e-22	7212	94.7596	#N/A	Tier1	CNTN2.SeqId_3296_92.txt	CNTN2	Keep	NO	NO
SeqId_3298_52	rs62244577	Q8IWV2	#N/A	G	A	0.116803	0.32759	0.0256349	5.39642e-37	7212	163.259	1	Tier2	CNTN4.SeqId_3298_52.txt	CNTN4	Keep	NO	NO
SeqId_3298_52	rs553507748	Q8IWV2	#N/A	G	C	0.0219049	0.619856	0.0566709	1.25173e-27	7212	119.603	#N/A	Tier1	CNTN4.SeqId_3298_52.txt	CNTN4	Keep	NO	NO
SeqId_3298_52	rs17194238	Q8IWV2	#N/A	C	T	0.143976	-0.227473	0.0235256	5.54092e-22	7212	93.4669	1	Tier1	CNTN4.SeqId_3298_52.txt	CNTN4	Keep	NO	NO
SeqId_3298_52	rs1666345	Q8IWV2	#N/A	A	T	0.198253	0.192208	0.0208154	3.36966e-20	7212	85.2419	2	Tier1	CNTN4.SeqId_3298_52.txt	CNTN4	Keep	NO	NO
SeqId_3298_52	rs12490123	Q8IWV2	#N/A	C	T	0.0356301	0.404349	0.0449429	2.92372e-19	7212	80.9227	3	Tier1	CNTN4.SeqId_3298_52.txt	CNTN4	Keep	NO	NO
SeqId_3298_52	rs2729290	Q8IWV2	#N/A	T	C	0.282823	0.147633	0.0184769	1.55832e-15	7212	63.8246	#N/A	Tier1	CNTN4.SeqId_3298_52.txt	CNTN4	Keep	NO	NO
SeqId_3298_52	rs10510251	Q8IWV2	#N/A	C	G	0.0764592	-0.204926	0.0314237	7.43597e-11	7212	42.5167	#N/A	Tier1	CNTN4.SeqId_3298_52.txt	CNTN4	Keep	NO	NO
SeqId_3298_52	rs540255783	Q8IWV2	#N/A	C	A	0.11202	-0.153091	0.0262122	5.43239e-09	7212	34.1014	#N/A	Tier1	CNTN4.SeqId_3298_52.txt	CNTN4	Keep	NO	NO
SeqId_3298_52	rs1039252	Q8IWV2	#N/A	C	T	0.437405	-0.0882946	0.016696	1.27027e-07	7212	27.9591	1	Tier1	CNTN4.SeqId_3298_52.txt	CNTN4	Keep	NO	NO
SeqId_3299_29	rs72983743	O94779	#N/A	A	G	0.0480383	-0.398712	0.0385605	6.93468e-25	7212	106.884	1	Tier1	CNTN5.SeqId_3299_29.txt	CNTN5	Keep	NO	NO
SeqId_3299_29	rs12804936	O94779	#N/A	C	A	0.0795785	0.294906	0.0302905	2.90451e-22	7212	94.7619	2	Tier1	CNTN5.SeqId_3299_29.txt	CNTN5	Keep	NO	NO
SeqId_3299_29	rs145145801	O94779	#N/A	T	C	0.0109524	0.502633	0.0802059	3.89779e-10	7212	39.2617	#N/A	Tier1	CNTN5.SeqId_3299_29.txt	CNTN5	Keep	NO	NO
SeqId_3299_29	rs4754658	O94779	#N/A	A	T	0.345071	0.0789737	0.0174737	6.29504e-06	7212	20.4209	#N/A	Tier1	CNTN5.SeqId_3299_29.txt	CNTN5	Keep	NO	NO
SeqId_3299_29	rs2852039	O94779	#N/A	A	G	0.481769	-0.056988	0.016637	0.000617357	7212	11.73	#N/A	Tier1	CNTN5.SeqId_3299_29.txt	CNTN5	Keep	NO	NO
SeqId_3302_58	rs140988383	O76096	#N/A	G	A	0.0206571	0.962513	0.0576367	1.86198e-61	7212	278.801	3	Tier2	CST7.SeqId_3302_58.txt	CST7	Keep	NO	NO
SeqId_3302_58	rs73108147	O76096	#N/A	G	A	0.0334812	0.544517	0.0458349	3.00348e-32	7212	141.094	1	Tier1	CST7.SeqId_3302_58.txt	CST7	Keep	NO	NO
SeqId_3302_58	rs73095987	O76096	missense	A	T	0.0645363	-0.261766	0.0335453	6.87864e-15	7212	60.8755	3	Tier1	CST7.SeqId_3302_58.txt	CST7	Keep	NO	NO
SeqId_3310_62	rs6665610	P31994	#N/A	A	G	0.190628	1.13509	0.0167312	1e-200	7212	4601.36	3	Tier2	FCGR2B.SeqId_3310_62.txt	FCGR2B	Keep	NO	NO
SeqId_3310_62	rs71632960	P31994	#N/A	A	G	0.0424234	-0.441801	0.0405491	1.98083e-27	7212	118.678	3	Tier1	FCGR2B.SeqId_3310_62.txt	FCGR2B	Keep	NO	NO
SeqId_3310_62	rs182782047	P31994	#N/A	G	A	0.0190628	0.598831	0.0597086	1.61634e-23	7212	100.557	1	Tier1	FCGR2B.SeqId_3310_62.txt	FCGR2B	Keep	NO	NO
SeqId_3310_62	rs149686267	P31994	#N/A	T	C	0.127755	-0.213761	0.0248824	1.04673e-17	7212	73.7823	5	Tier1	FCGR2B.SeqId_3310_62.txt	FCGR2B	Keep	NO	NO
SeqId_3311_27	rs3557	O75015	#N/A	G	T	0.0890753	-0.176999	0.0294587	1.96495e-09	7212	36.0906	1	Tier1	FCGR3B.SeqId_3311_27.txt	FCGR3B	Keep	NO	NO
SeqId_3311_27	rs554057	O75015	#N/A	T	A	0.338486	0.0725321	0.0174752	3.35458e-05	7212	17.2225	1	Tier1	FCGR3B.SeqId_3311_27.txt	FCGR3B	Keep	NO	NO
SeqId_3314_74	rs76797422	P56159	missense	G	C	0.0329267	-0.42459	0.0465657	9.75448e-20	7212	83.1164	1	Tier1	GFRA1.SeqId_3314_74.txt	GFRA1	Keep	NO	NO
SeqId_3314_74	rs9787429	P56159	#N/A	T	C	0.401636	0.0778581	0.016798	3.63289e-06	7212	21.4769	#N/A	Tier1	GFRA1.SeqId_3314_74.txt	GFRA1	Keep	NO	NO
SeqId_3320_49	rs4561981	Q16270	#N/A	C	T	0.384722	0.282524	0.0167752	1.86145e-62	7212	283.566	2	Tier1	IGFBP7.SeqId_3320_49.txt	IGFBP7	Keep	NO	NO
SeqId_3320_49	rs10024901	Q16270	#N/A	A	G	0.0471371	0.205416	0.0392037	1.65388e-07	7212	27.4469	#N/A	Tier1	IGFBP7.SeqId_3320_49.txt	IGFBP7	Keep	NO	NO
SeqId_3322_52	rs11172791	Q6UXM1	#N/A	C	T	0.0444337	-0.871386	0.0388847	1.40166e-107	7212	502.046	1	Tier2	LRIG3.SeqId_3322_52.txt	LRIG3	Keep	NO	NO
SeqId_3322_52	rs61919549	Q6UXM1	#N/A	C	A	0.057535	0.655523	0.0347115	1.11189e-77	7212	356.54	1	Tier2	LRIG3.SeqId_3322_52.txt	LRIG3	Keep	NO	NO
SeqId_3322_52	rs10877183	Q6UXM1	#N/A	T	C	0.0489394	-0.650924	0.0379482	1.13164e-64	7212	294.142	1	Tier1	LRIG3.SeqId_3322_52.txt	LRIG3	Keep	NO	NO
SeqId_3322_52	rs12308377	Q6UXM1	#N/A	A	G	0.396229	0.16443	0.0168312	2.09831e-22	7212	95.4139	#N/A	Tier1	LRIG3.SeqId_3322_52.txt	LRIG3	Keep	NO	NO
SeqId_3322_52	rs76867419	Q6UXM1	#N/A	T	A	0.0255788	0.235734	0.052465	7.12635e-06	7212	20.183	1	Tier1	LRIG3.SeqId_3322_52.txt	LRIG3	Keep	NO	NO
SeqId_3322_52	rs12301978	Q6UXM1	#N/A	C	A	0.0278664	0.1947	0.0502142	0.000106526	7212	15.03	#N/A	Tier1	LRIG3.SeqId_3322_52.txt	LRIG3	Keep	NO	NO
SeqId_3322_52	rs7302361	Q6UXM1	#N/A	C	T	0.345071	-0.0648674	0.0177115	0.00025161	7212	13.4098	#N/A	Tier1	LRIG3.SeqId_3322_52.txt	LRIG3	Keep	NO	NO
SeqId_3323_37	rs1288516	Q14114	#N/A	A	G	0.296201	-0.222723	0.018065	1.40798e-34	7212	151.962	1	Tier1	LRP8.SeqId_3323_37.txt	LRP8	Keep	NO	NO
SeqId_3323_37	rs72895329	Q14114	#N/A	A	G	0.147442	-0.272116	0.0233476	4.10882e-31	7212	135.801	1	Tier1	LRP8.SeqId_3323_37.txt	LRP8	Keep	NO	NO
SeqId_3323_37	rs1889541	Q14114	#N/A	C	G	0.308332	-0.168565	0.0179373	7.35606e-21	7212	88.2877	#N/A	Tier1	LRP8.SeqId_3323_37.txt	LRP8	Keep	NO	NO
SeqId_3323_37	rs737464	Q14114	missense	A	G	0.445515	-0.105362	0.0168143	3.91241e-10	7212	39.2545	#N/A	Tier1	LRP8.SeqId_3323_37.txt	LRP8	Keep	NO	NO
SeqId_3323_37	rs2185077	Q14114	#N/A	T	C	0.120546	0.0925415	0.0255891	0.000300726	7212	13.075	#N/A	Tier1	LRP8.SeqId_3323_37.txt	LRP8	Keep	NO	NO
SeqId_3324_51	rs509219	Q9HBG7	#N/A	G	A	0.297102	-0.441299	0.0176093	5.74934e-133	7212	627.858	3	Tier2	LY9.SeqId_3324_51.txt	LY9	Keep	NO	NO
SeqId_3325_2	rs17831160	O00339	missense	A	G	0.0344517	0.581042	0.044609	2.37644e-38	7212	169.609	2	Tier1	MATN2.SeqId_3325_2.txt	MATN2	Keep	NO	NO
SeqId_3325_2	rs28522929	O00339	#N/A	T	C	0.22099	0.24646	0.0199933	1.44013e-34	7212	151.916	#N/A	Tier1	MATN2.SeqId_3325_2.txt	MATN2	Keep	NO	NO
SeqId_3325_2	rs34302865	O00339	#N/A	C	G	0.027797	0.510775	0.0498344	1.75123e-24	7212	105.022	1	Tier1	MATN2.SeqId_3325_2.txt	MATN2	Keep	NO	NO
SeqId_3325_2	rs1872012	O00339	#N/A	C	T	0.489879	-0.133671	0.0164529	5.24351e-16	7212	65.9886	1	Tier1	MATN2.SeqId_3325_2.txt	MATN2	Keep	NO	NO
SeqId_3325_2	rs1809173	O00339	#N/A	G	T	0.114515	-0.110793	0.0262445	2.45599e-05	7212	17.8167	#N/A	Tier1	MATN2.SeqId_3325_2.txt	MATN2	Keep	NO	NO
SeqId_3326_58	rs11215400	Q9BY67	#N/A	C	A	0.254263	0.287632	0.0187241	1.9909e-52	7212	235.913	1	Tier2	CADM1.SeqId_3326_58.txt	CADM1	Keep	NO	NO
SeqId_3326_58	rs2509354	Q9BY67	#N/A	C	T	0.427145	-0.11897	0.0166276	9.19408e-13	7212	51.1794	#N/A	Tier1	CADM1.SeqId_3326_58.txt	CADM1	Keep	NO	NO
SeqId_3326_58	rs58031725	Q9BY67	missense	G	T	0.0551782	0.161403	0.0364535	9.66687e-06	7212	19.5986	#N/A	Tier1	CADM1.SeqId_3326_58.txt	CADM1	Keep	NO	NO
SeqId_3327_27	rs1362970	Q9HB63	#N/A	A	C	0.436157	0.128923	0.0168035	1.90966e-14	7212	58.8492	3	Tier1	NTN4.SeqId_3327_27.txt	NTN4	Keep	NO	NO
SeqId_3327_27	rs10859915	Q9HB63	#N/A	T	C	0.411202	0.113139	0.0166809	1.27427e-11	7212	45.9902	2	Tier1	NTN4.SeqId_3327_27.txt	NTN4	Keep	NO	NO
SeqId_3327_27	rs75162346	Q9HB63	#N/A	T	C	0.0329267	0.231837	0.046857	7.67736e-07	7212	24.4735	#N/A	Tier1	NTN4.SeqId_3327_27.txt	NTN4	Keep	NO	NO
SeqId_3329_14	rs2072562	O75594	#N/A	G	T	0.3371	-0.203521	0.0174984	5.42341e-31	7212	135.239	1	Tier1	PGLYRP1.SeqId_3329_14.txt	PGLYRP1	Keep	NO	NO
SeqId_3331_8	rs62369950	Q6NW40	#N/A	C	T	0.0167753	0.491956	0.0640226	1.74458e-14	7212	59.029	#N/A	Tier1	RGMB.SeqId_3331_8.txt	RGMB	Keep	NO	NO
SeqId_3331_8	rs149508	Q6NW40	#N/A	T	C	0.224387	0.127111	0.0200108	2.25295e-10	7212	40.3382	#N/A	Tier1	RGMB.SeqId_3331_8.txt	RGMB	Keep	NO	NO
SeqId_3331_8	rs72779656	Q6NW40	#N/A	A	T	0.0954527	0.146013	0.0283843	2.75813e-07	7212	26.4549	2	Tier1	RGMB.SeqId_3331_8.txt	RGMB	Keep	NO	NO
SeqId_3331_8	rs6860932	Q6NW40	#N/A	C	T	0.291765	0.0929899	0.0182605	3.62516e-07	7212	25.9254	#N/A	Tier1	RGMB.SeqId_3331_8.txt	RGMB	Keep	NO	NO
SeqId_3339_33	rs3252	P35442	#N/A	C	T	0.0645363	0.221576	0.0337789	5.76878e-11	7212	43.0164	#N/A	Tier1	THBS2.SeqId_3339_33.txt	THBS2	Keep	NO	NO
SeqId_3339_33	rs7383406	P35442	#N/A	T	C	0.416054	0.101351	0.0168483	1.88092e-09	7212	36.1762	#N/A	Tier1	THBS2.SeqId_3339_33.txt	THBS2	Keep	NO	NO
SeqId_3339_33	rs78362595	P35442	#N/A	G	A	0.11403	0.106459	0.0263181	5.28514e-05	7212	16.3582	#N/A	Tier1	THBS2.SeqId_3339_33.txt	THBS2	Keep	NO	NO
SeqId_3340_53	rs13167730	P35443	#N/A	T	G	0.0934424	0.676572	0.0276391	3.43923e-127	7212	599.045	#N/A	Tier1	THBS4.SeqId_3340_53.txt	THBS4	Keep	NO	NO
SeqId_3340_53	rs4576130	P35443	#N/A	A	C	0.471926	0.247303	0.0163918	1.16423e-50	7212	227.554	#N/A	Tier1	THBS4.SeqId_3340_53.txt	THBS4	Keep	NO	NO
SeqId_3340_53	rs182042	P35443	#N/A	G	A	0.329128	0.223516	0.0174806	4.91186e-37	7212	163.45	#N/A	Tier1	THBS4.SeqId_3340_53.txt	THBS4	Keep	NO	NO
SeqId_3340_53	rs62363982	P35443	#N/A	T	C	0.144531	-0.292677	0.0234835	2.73559e-35	7212	155.286	1	Tier1	THBS4.SeqId_3340_53.txt	THBS4	Keep	NO	NO
SeqId_3340_53	rs11749588	P35443	#N/A	G	A	0.45924	0.119431	0.0165021	5.04876e-13	7212	52.3643	1	Tier1	THBS4.SeqId_3340_53.txt	THBS4	Keep	NO	NO
SeqId_3340_53	rs115017662	P35443	#N/A	G	T	0.0135173	-0.482856	0.0719798	2.11945e-11	7212	44.9877	#N/A	Tier1	THBS4.SeqId_3340_53.txt	THBS4	Keep	NO	NO
SeqId_3343_1	rs149906693	Q03154	#N/A	C	T	0.013032	-0.643597	0.0726976	1.05757e-18	7212	78.3551	#N/A	Tier1	ACY1.SeqId_3343_1.txt	ACY1	Keep	NO	NO
SeqId_3348_49	rs1126931	P13497	#N/A	T	C	0.16907	-0.219251	0.0220267	3.42245e-23	7212	99.0521	#N/A	Tier1	BMP1.SeqId_3348_49.txt	BMP1	Keep	NO	NO
SeqId_3348_49	rs116891912	P13497	#N/A	T	C	0.0323028	-0.421419	0.0470858	4.45633e-19	7212	80.0807	#N/A	Tier1	BMP1.SeqId_3348_49.txt	BMP1	Keep	NO	NO
SeqId_3348_49	rs6983152	P13497	#N/A	C	T	0.339387	0.0627605	0.0174607	0.000327325	7212	12.916	#N/A	Tier1	BMP1.SeqId_3348_49.txt	BMP1	Keep	NO	NO
SeqId_3352_80	rs3765964	P23280	#N/A	A	G	0.382296	0.533849	0.0159567	1e-200	7212	1119	1	Tier1	CA6.SeqId_3352_80.txt	CA6	Keep	NO	NO
SeqId_3352_80	rs11576766	P23280	missense	C	A	0.477818	-0.474482	0.0157928	5.91503e-187	7212	902.404	1	Tier1	CA6.SeqId_3352_80.txt	CA6	Keep	NO	NO
SeqId_3352_80	rs3737666	P23280	#N/A	T	C	0.0139332	-1.1865	0.0697742	1.29936e-63	7212	289.085	1	Tier1	CA6.SeqId_3352_80.txt	CA6	Keep	NO	NO
SeqId_3352_80	rs2274329	P23280	missense	C	G	0.095314	-0.456147	0.0279389	7.19699e-59	7212	266.484	1	Tier1	CA6.SeqId_3352_80.txt	CA6	Keep	NO	NO
SeqId_3352_80	rs12127547	P23280	#N/A	G	A	0.0397893	0.17313	0.0426473	4.96799e-05	7212	16.4756	#N/A	Tier1	CA6.SeqId_3352_80.txt	CA6	Keep	NO	NO
SeqId_3363_31	rs34933034	P41240	#N/A	A	G	0.164564	0.511447	0.0215138	2.46439e-120	7212	564.998	#N/A	Tier1	CSK.SeqId_3363_31.txt	CSK	Keep	NO	NO
SeqId_3363_31	rs34282744	P41240	#N/A	G	C	0.0578816	0.257842	0.035388	3.52807e-13	7212	53.0731	#N/A	Tier1	CSK.SeqId_3363_31.txt	CSK	Keep	NO	NO
SeqId_3364_76	rs12686656	O60911	#N/A	T	C	0.0745876	0.410322	0.0314139	1.48726e-38	7212	170.563	2	Tier1	CTSV.SeqId_3364_76.txt	CTSV	Keep	NO	NO
SeqId_3364_76	rs10991019	O60911	#N/A	A	G	0.0142105	-0.382297	0.0696528	4.18865e-08	7212	30.1165	#N/A	Tier1	CTSV.SeqId_3364_76.txt	CTSV	Keep	NO	NO
SeqId_3366_51	rs35519844	Q16610	#N/A	C	T	0.0348676	0.69871	0.0450839	2.57372e-53	7212	240.121	#N/A	Tier1	ECM1.SeqId_3366_51.txt	ECM1	Keep	NO	NO
SeqId_3366_51	rs35987520	Q16610	#N/A	A	G	0.0469292	-0.542773	0.0388917	1.06692e-43	7212	194.716	#N/A	Tier1	ECM1.SeqId_3366_51.txt	ECM1	Keep	NO	NO
SeqId_3366_51	rs145971597	Q16610	missense	A	G	0.0111604	0.63745	0.07883	7.15344e-16	7212	65.3715	#N/A	Tier1	ECM1.SeqId_3366_51.txt	ECM1	Keep	NO	NO
SeqId_3367_8	rs114780909	Q9UGM5	#N/A	A	T	0.0112297	-1.92813	0.0761336	1.23172e-135	7212	641.209	3	Tier1	FETUB.SeqId_3367_8.txt	FETUB	Keep	NO	NO
SeqId_3367_8	rs186482877	Q9UGM5	#N/A	C	T	0.0120616	1.32867	0.0751119	1.40679e-68	7212	312.821	#N/A	Tier1	FETUB.SeqId_3367_8.txt	FETUB	Keep	NO	NO
SeqId_3367_8	rs17297584	Q9UGM5	#N/A	A	T	0.117843	0.13991	0.0255459	4.47691e-08	7212	29.9871	5	Tier1	FETUB.SeqId_3367_8.txt	FETUB	Keep	NO	NO
SeqId_3378_49	rs268898	P49862	#N/A	G	A	0.438722	0.0952312	0.0167527	1.36299e-08	7212	32.3049	2	Tier1	KLK7.SeqId_3378_49.txt	KLK7	Keep	NO	NO
SeqId_3389_7	rs10133793	P05154	#N/A	C	A	0.331	0.153459	0.0175591	2.87624e-18	7212	76.3589	7	Tier3	SERPINA5.SeqId_3389_7.txt	SERPINA5	Keep	NO	NO
SeqId_3389_7	rs7156347	P05154	#N/A	C	T	0.232012	-0.0811013	0.019714	3.93368e-05	7212	16.9194	#N/A	Tier1	SERPINA5.SeqId_3389_7.txt	SERPINA5	Keep	NO	NO
SeqId_3403_1	rs2738896	P20231	#N/A	C	T	0.214197	0.556442	0.0192903	2.94477e-173	7212	831.843	1	Tier2	TPSB2.SeqId_3403_1.txt	TPSB2	Keep	NO	NO
SeqId_3403_1	rs143273904	P20231	#N/A	G	A	0.0476917	0.766157	0.0379054	2.06989e-88	7212	408.426	1	Tier1	TPSB2.SeqId_3403_1.txt	TPSB2	Keep	NO	NO
SeqId_3403_1	rs117492134	P20231	#N/A	A	G	0.0364619	0.557564	0.0437095	7.19928e-37	7212	162.674	1	Tier1	TPSB2.SeqId_3403_1.txt	TPSB2	Keep	NO	NO
SeqId_3403_1	rs62012860	P20231	#N/A	A	C	0.0332039	0.321731	0.0461991	3.59891e-12	7212	48.484	1	Tier1	TPSB2.SeqId_3403_1.txt	TPSB2	Keep	NO	NO
SeqId_3403_1	rs8048096	P20231	#N/A	G	A	0.0332039	0.291418	0.0459301	2.36166e-10	7212	40.2455	#N/A	Tier1	TPSB2.SeqId_3403_1.txt	TPSB2	Keep	NO	NO
SeqId_3431_54	rs117651735	P21709	#N/A	T	C	0.0323721	0.658695	0.0460287	7.94587e-46	7212	204.734	#N/A	Tier1	EPHA1.SeqId_3431_54.txt	EPHA1	Keep	NO	NO
SeqId_3431_54	rs10258313	P21709	#N/A	C	T	0.500624	0.110847	0.0166749	3.19758e-11	7212	44.1775	#N/A	Tier1	EPHA1.SeqId_3431_54.txt	EPHA1	Keep	NO	NO
SeqId_3431_54	rs34372369	P21709	missense	A	G	0.0503258	-0.216538	0.0379499	1.20315e-08	7212	32.5482	#N/A	Tier1	EPHA1.SeqId_3431_54.txt	EPHA1	Keep	NO	NO
SeqId_3431_54	rs12539323	P21709	#N/A	T	C	0.130944	0.111212	0.0247876	7.34914e-06	7212	20.124	#N/A	Tier1	EPHA1.SeqId_3431_54.txt	EPHA1	Keep	NO	NO
SeqId_3435_53	rs1250258	P02751	missense	C	T	0.266602	-0.301222	0.0185536	3.03895e-58	7212	263.51	#N/A	Tier1	FN1.SeqId_3435_53.txt	FN1	Keep	NO	NO
SeqId_3449_58	rs10135681	P29622	#N/A	C	T	0.377513	0.280842	0.0169484	1.48734e-60	7212	274.502	2	Tier2	SERPINA4.SeqId_3449_58.txt	SERPINA4	Keep	NO	NO
SeqId_3449_58	rs1956714	P29622	missense	T	C	0.419867	-0.179519	0.0166588	7.13817e-27	7212	116.095	2	Tier1	SERPINA4.SeqId_3449_58.txt	SERPINA4	Keep	NO	NO
SeqId_3449_58	rs113208736	P29622	#N/A	C	T	0.0110218	-0.680578	0.0797748	1.74622e-17	7212	72.7619	3	Tier1	SERPINA4.SeqId_3449_58.txt	SERPINA4	Keep	NO	NO
SeqId_3449_58	rs7152810	P29622	#N/A	A	G	0.412658	-0.101304	0.0168285	1.83216e-09	7212	36.2278	1	Tier1	SERPINA4.SeqId_3449_58.txt	SERPINA4	Keep	NO	NO
SeqId_3449_58	rs148288623	P29622	#N/A	T	C	0.023222	-0.309992	0.0546295	1.44538e-08	7212	32.1904	#N/A	Tier1	SERPINA4.SeqId_3449_58.txt	SERPINA4	Keep	NO	NO
SeqId_3449_58	rs72702323	P29622	#N/A	G	A	0.0105365	-0.355341	0.0818542	1.43676e-05	7212	18.8403	1	Tier1	SERPINA4.SeqId_3449_58.txt	SERPINA4	Keep	NO	NO
SeqId_3449_58	rs910349	P29622	#N/A	A	G	0.233398	0.0813236	0.0195189	3.13066e-05	7212	17.3541	2	Tier1	SERPINA4.SeqId_3449_58.txt	SERPINA4	Keep	NO	NO
SeqId_3449_58	rs2069981	P29622	#N/A	T	A	0.0364619	-0.170075	0.0439826	0.000111213	7212	14.9485	2	Tier1	SERPINA4.SeqId_3449_58.txt	SERPINA4	Keep	NO	NO
SeqId_3457_57	rs78082123	Q15063	#N/A	A	G	0.0179537	-0.596929	0.0621265	9.95102e-22	7212	92.2935	1	Tier1	POSTN.SeqId_3457_57.txt	POSTN	Keep	NO	NO
SeqId_3457_57	rs17199750	Q15063	#N/A	A	G	0.118467	-0.219357	0.025462	8.49119e-18	7212	74.1989	#N/A	Tier1	POSTN.SeqId_3457_57.txt	POSTN	Keep	NO	NO
SeqId_3457_57	rs715739	Q15063	#N/A	G	A	0.376265	0.122246	0.0172517	1.51089e-12	7212	50.1978	1	Tier1	POSTN.SeqId_3457_57.txt	POSTN	Keep	NO	NO
SeqId_3457_57	rs12871092	Q15063	#N/A	G	A	0.085748	-0.184703	0.0295198	4.15115e-10	7212	39.1382	2	Tier1	POSTN.SeqId_3457_57.txt	POSTN	Keep	NO	NO
SeqId_3457_57	rs1923724	Q15063	#N/A	G	T	0.442604	0.065145	0.0168124	0.000107652	7212	15.0101	#N/A	Tier1	POSTN.SeqId_3457_57.txt	POSTN	Keep	NO	NO
SeqId_3459_49	rs55981837	P09619	#N/A	T	G	0.0570498	-0.813205	0.0346587	2.21672e-117	7212	550.37	1	Tier1	PDGFRB.SeqId_3459_49.txt	PDGFRB	Keep	NO	NO
SeqId_3459_49	rs112374268	P09619	#N/A	C	T	0.0282823	-0.593288	0.0496938	1.5019e-32	7212	142.497	1	Tier1	PDGFRB.SeqId_3459_49.txt	PDGFRB	Keep	NO	NO
SeqId_3459_49	rs56388645	P09619	#N/A	C	G	0.0236379	-0.546707	0.0539274	5.43217e-24	7212	102.747	2	Tier1	PDGFRB.SeqId_3459_49.txt	PDGFRB	Keep	NO	NO
SeqId_3459_49	rs41287110	P09619	missense	T	C	0.0277277	-0.404405	0.0506762	1.68796e-15	7212	63.6656	#N/A	Tier1	PDGFRB.SeqId_3459_49.txt	PDGFRB	Keep	NO	NO
SeqId_3459_49	rs60986261	P09619	#N/A	C	T	0.0646749	0.176277	0.0337095	1.74933e-07	7212	27.338	#N/A	Tier1	PDGFRB.SeqId_3459_49.txt	PDGFRB	Keep	NO	NO
SeqId_3459_49	rs6579788	P09619	#N/A	C	T	0.173991	-0.0859545	0.0218742	8.59222e-05	7212	15.4366	#N/A	Tier1	PDGFRB.SeqId_3459_49.txt	PDGFRB	Keep	NO	NO
SeqId_3484_60	rs12409662	P01019	#N/A	G	C	0.0741023	0.26584	0.0317085	6.10068e-17	7212	70.2698	#N/A	Tier1	AGT.SeqId_3484_60.txt	AGT	Keep	NO	NO
SeqId_3484_60	rs11568055	P01019	#N/A	T	C	0.0237765	0.283114	0.0543845	1.98514e-07	7212	27.0927	#N/A	Tier1	AGT.SeqId_3484_60.txt	AGT	Keep	NO	NO
SeqId_3484_60	rs1977412	P01019	#N/A	C	T	0.134271	0.0818121	0.0243671	0.000790616	7212	11.2696	1	Tier1	AGT.SeqId_3484_60.txt	AGT	Keep	NO	NO
SeqId_3488_64	rs1001179	P04040	#N/A	T	C	0.226535	-0.208469	0.0195705	2.66905e-26	7212	113.438	1	Tier1	CAT.SeqId_3488_64.txt	CAT	Keep	NO	NO
SeqId_3495_15	rs191180456	P80162	#N/A	T	C	0.0108138	-0.759148	0.0804311	4.99917e-21	7212	89.0604	#N/A	Tier1	CXCL6.SeqId_3495_15.txt	CXCL6	Keep	NO	NO
SeqId_3508_78	rs4783982	O00626	#N/A	A	G	0.0656454	0.364479	0.0331485	6.69513e-28	7212	120.864	2	Tier1	CCL22.SeqId_3508_78.txt	CCL22	Keep	NO	NO
SeqId_3508_78	rs62037104	O00626	#N/A	A	C	0.0201719	-0.49694	0.0584922	2.3629e-17	7212	72.1592	2	Tier1	CCL22.SeqId_3508_78.txt	CCL22	Keep	NO	NO
SeqId_3516_60	rs1023264	P48061	#N/A	C	T	0.325939	0.180631	0.0178568	6.80506e-24	7212	102.296	#N/A	Tier1	CXCL12.SeqId_3516_60.txt	CXCL12	Keep	NO	NO
SeqId_3516_60	rs17883339	P48061	#N/A	A	G	0.0987107	0.245572	0.0276113	7.35795e-19	7212	79.0794	1	Tier1	CXCL12.SeqId_3516_60.txt	CXCL12	Keep	NO	NO
SeqId_3516_60	rs2818912	P48061	#N/A	T	C	0.341397	-0.105471	0.0177582	2.9953e-09	7212	35.2653	#N/A	Tier1	CXCL12.SeqId_3516_60.txt	CXCL12	Keep	NO	NO
SeqId_3518_54	rs7322891	Q96IY4	#N/A	C	G	0.469084	0.130491	0.0165586	3.73834e-15	7212	62.086	1	Tier1	CPB2.SeqId_3518_54.txt	CPB2	Keep	NO	NO
SeqId_3518_54	rs4129502	Q96IY4	#N/A	G	T	0.0374324	0.26314	0.0440942	2.5204e-09	7212	35.6033	5	Tier1	CPB2.SeqId_3518_54.txt	CPB2	Keep	NO	NO
SeqId_3518_54	rs7323698	Q96IY4	#N/A	G	A	0.073825	-0.151089	0.0317292	1.95591e-06	7212	22.6687	2	Tier1	CPB2.SeqId_3518_54.txt	CPB2	Keep	NO	NO
SeqId_3518_54	rs17844078	Q96IY4	#N/A	G	A	0.0389574	-0.162468	0.0428932	0.000153265	7212	14.3429	#N/A	Tier1	CPB2.SeqId_3518_54.txt	CPB2	Keep	NO	NO
SeqId_3519_3	rs72792967	Q92583	#N/A	T	A	0.0469292	0.382464	0.0392171	2.47212e-22	7212	95.0845	1	Tier1	CCL17.SeqId_3519_3.txt	CCL17	Keep	NO	NO
SeqId_3519_3	rs223898	Q92583	#N/A	G	T	0.252322	0.157717	0.0191113	1.82762e-16	7212	68.0857	2	Tier1	CCL17.SeqId_3519_3.txt	CCL17	Keep	NO	NO
SeqId_3535_84	rs10824739	O94907	#N/A	T	A	0.466242	0.25728	0.0164655	3.75498e-54	7212	244.085	1	Tier1	DKK1.SeqId_3535_84.txt	DKK1	Keep	NO	NO
SeqId_3535_84	rs11002936	O94907	#N/A	G	A	0.314224	0.237876	0.0176719	8.25821e-41	7212	181.14	#N/A	Tier1	DKK1.SeqId_3535_84.txt	DKK1	Keep	NO	NO
SeqId_3535_84	rs73331836	O94907	#N/A	C	T	0.0946901	-0.176984	0.0283462	4.51686e-10	7212	38.9725	#N/A	Tier1	DKK1.SeqId_3535_84.txt	DKK1	Keep	NO	NO
SeqId_3535_84	rs11814440	O94907	#N/A	C	A	0.452586	0.100709	0.0164491	9.69633e-10	7212	37.4742	1	Tier1	DKK1.SeqId_3535_84.txt	DKK1	Keep	NO	NO
SeqId_3554_24	rs143257534	Q15848	#N/A	T	C	0.0277277	-0.923812	0.0495888	1.08545e-75	7212	346.96	1	Tier1	ADIPOQ.SeqId_3554_24.txt	ADIPOQ	Keep	NO	NO
SeqId_3554_24	rs17366653	Q15848	#N/A	C	T	0.0125468	-0.859324	0.0741532	8.82142e-31	7212	134.256	#N/A	Tier1	ADIPOQ.SeqId_3554_24.txt	ADIPOQ	Keep	NO	NO
SeqId_3554_24	rs7613326	Q15848	#N/A	T	C	0.33405	-0.176171	0.017308	3.59823e-24	7212	103.575	#N/A	Tier1	ADIPOQ.SeqId_3554_24.txt	ADIPOQ	Keep	NO	NO
SeqId_3580_25	rs28929474	P01009	missense	T	C	0.0187855	-1.78813	0.0577158	5.72875e-198	7212	959.596	39	Tier3	SERPINA1.SeqId_3580_25.txt	SERPINA1	Keep	NO	NO
SeqId_3580_25	rs17580	P01009	missense	A	T	0.0402745	-0.711908	0.0414777	9.48905e-65	7212	294.509	18	Tier3	SERPINA1.SeqId_3580_25.txt	SERPINA1	Keep	NO	NO
SeqId_3580_25	rs112209366	P01009	#N/A	G	A	0.0557327	0.540655	0.0356933	4.79531e-51	7212	229.375	#N/A	Tier1	SERPINA1.SeqId_3580_25.txt	SERPINA1	Keep	NO	NO
SeqId_3580_25	rs7158855	P01009	#N/A	G	A	0.255303	-0.161057	0.0190743	3.68154e-17	7212	71.2757	4	Tier1	SERPINA1.SeqId_3580_25.txt	SERPINA1	Keep	NO	NO
SeqId_3580_25	rs709932	P01009	missense	T	C	0.154929	0.138324	0.0227916	1.35147e-09	7212	36.8235	7	Tier3	SERPINA1.SeqId_3580_25.txt	SERPINA1	Keep	NO	NO
SeqId_3580_25	rs146066805	P01009	#N/A	T	C	0.0250936	0.261393	0.0526154	6.92067e-07	7212	24.6741	#N/A	Tier1	SERPINA1.SeqId_3580_25.txt	SERPINA1	Keep	NO	NO
SeqId_3580_25	rs7157268	P01009	#N/A	C	T	0.224317	-0.0687834	0.0199543	0.000570001	7212	11.8788	1	Tier1	SERPINA1.SeqId_3580_25.txt	SERPINA1	Keep	NO	NO
SeqId_3581_53	rs6802305	P02765	#N/A	C	T	0.0858173	0.245979	0.0296597	1.30191e-16	7212	68.761	3	Tier1	AHSG.SeqId_3581_53.txt	AHSG	Keep	NO	NO
SeqId_3581_53	rs35457250	P02765	missense	T	C	0.00928878	-0.703164	0.0867873	6.29246e-16	7212	65.6267	5	Tier1	AHSG.SeqId_3581_53.txt	AHSG	Keep	NO	NO
SeqId_3581_53	rs186703728	P02765	#N/A	A	C	0.0120616	0.502157	0.0760468	4.30783e-11	7212	43.591	1	Tier1	AHSG.SeqId_3581_53.txt	AHSG	Keep	NO	NO
SeqId_3581_53	rs73887965	P02765	#N/A	G	A	0.080549	-0.110636	0.0304113	0.00027671	7212	13.2313	1	Tier1	AHSG.SeqId_3581_53.txt	AHSG	Keep	NO	NO
SeqId_3581_53	rs146247183	P02765	#N/A	G	A	0.0119229	-0.27662	0.0761854	0.00028442	7212	13.1796	2	Tier1	AHSG.SeqId_3581_53.txt	AHSG	Keep	NO	NO
SeqId_3581_53	rs56112115	P02765	#N/A	A	C	0.215652	-0.0666364	0.0200477	0.000892148	7212	11.0452	15	Tier3	AHSG.SeqId_3581_53.txt	AHSG	Keep	NO	NO
SeqId_3593_72	rs188787052	P42574	#N/A	A	G	0.0121309	0.798649	0.0754823	5.67798e-26	7212	111.918	#N/A	Tier1	CASP3.SeqId_3593_72.txt	CASP3	Keep	NO	NO
SeqId_3593_72	rs1049216	P42574	#N/A	G	A	0.255234	-0.143258	0.0190166	5.54967e-14	7212	56.7351	1	Tier1	CASP3.SeqId_3593_72.txt	CASP3	Keep	NO	NO
SeqId_3600_2	rs12140418	Q13231	#N/A	T	C	0.0290448	-0.822076	0.0478937	9.33712e-65	7212	294.542	1	Tier1	CHIT1.SeqId_3600_2.txt	CHIT1	Keep	NO	NO
SeqId_3600_2	rs80241012	Q13231	#N/A	A	G	0.132885	0.354368	0.0240804	2.54119e-48	7212	216.502	3	Tier1	CHIT1.SeqId_3600_2.txt	CHIT1	Keep	NO	NO
SeqId_3600_2	rs77706048	Q13231	#N/A	T	C	0.0158741	-0.8288	0.0664286	2.31883e-35	7212	155.621	3	Tier1	CHIT1.SeqId_3600_2.txt	CHIT1	Keep	NO	NO
SeqId_3600_2	rs7555556	Q13231	#N/A	T	C	0.324899	0.109049	0.0176844	7.36316e-10	7212	38.0139	3	Tier1	CHIT1.SeqId_3600_2.txt	CHIT1	Keep	NO	NO
SeqId_3607_71	rs12295349	Q9UBP4	#N/A	C	T	0.290586	0.0728177	0.0182708	6.80091e-05	7212	15.8796	#N/A	Tier1	DKK3.SeqId_3607_71.txt	DKK3	Keep	NO	NO
SeqId_3607_71	rs139167810	Q9UBP4	#N/A	T	G	0.0131013	0.276296	0.0732258	0.000162458	7212	14.2331	#N/A	Tier1	DKK3.SeqId_3607_71.txt	DKK3	Keep	NO	NO
SeqId_3607_71	rs12791723	Q9UBP4	#N/A	G	A	0.131568	0.0893363	0.0245119	0.000269679	7212	13.2795	#N/A	Tier1	DKK3.SeqId_3607_71.txt	DKK3	Keep	NO	NO
SeqId_3617_80	rs3752440	Q04756	#N/A	A	G	0.0914321	-0.611379	0.0279264	6.49556e-103	7212	479.149	#N/A	Tier1	HGFAC.SeqId_3617_80.txt	HGFAC	Keep	NO	NO
SeqId_3617_80	rs4690098	Q04756	#N/A	T	C	0.229585	0.411653	0.0191432	1.81074e-99	7212	462.288	11	Tier3	HGFAC.SeqId_3617_80.txt	HGFAC	Keep	NO	NO
SeqId_3617_80	rs62275879	Q04756	#N/A	T	C	0.0403438	-0.878067	0.0410791	2.44336e-98	7212	456.765	1	Tier1	HGFAC.SeqId_3617_80.txt	HGFAC	Keep	NO	NO
SeqId_3617_80	rs150990486	Q04756	#N/A	T	A	0.014557	-1.0511	0.0682276	1.02874e-52	7212	237.273	#N/A	Tier1	HGFAC.SeqId_3617_80.txt	HGFAC	Keep	NO	NO
SeqId_3617_80	rs73193400	Q04756	#N/A	A	G	0.183142	0.299811	0.0211885	7.44035e-45	7212	200.159	#N/A	Tier1	HGFAC.SeqId_3617_80.txt	HGFAC	Keep	NO	NO
SeqId_3617_80	rs41264743	Q04756	missense	T	G	0.0174685	-0.534459	0.063277	3.59967e-17	7212	71.3209	1	Tier1	HGFAC.SeqId_3617_80.txt	HGFAC	Keep	NO	NO
SeqId_3617_80	rs114303452	Q04756	missense	G	A	0.0120616	0.630669	0.0750369	5.11549e-17	7212	70.6208	#N/A	Tier1	HGFAC.SeqId_3617_80.txt	HGFAC	Keep	NO	NO
SeqId_3617_80	rs16844249	Q04756	#N/A	T	C	0.128379	-0.150305	0.0247729	1.36633e-09	7212	36.8021	#N/A	Tier1	HGFAC.SeqId_3617_80.txt	HGFAC	Keep	NO	NO
SeqId_3622_33	rs148659834	Q99538	missense	A	G	0.0135866	-0.938516	0.0700643	1.96151e-40	7212	179.378	#N/A	Tier1	LGMN.SeqId_3622_33.txt	LGMN	Keep	NO	NO
SeqId_3622_33	rs2236264	Q99538	missense	T	C	0.169278	-0.20781	0.0220258	5.17469e-21	7212	88.9916	#N/A	Tier1	LGMN.SeqId_3622_33.txt	LGMN	Keep	NO	NO
SeqId_3622_33	rs8177528	Q99538	#N/A	T	C	0.359975	0.154489	0.0174691	1.15059e-18	7212	78.1868	#N/A	Tier1	LGMN.SeqId_3622_33.txt	LGMN	Keep	NO	NO
SeqId_3622_33	rs35130455	Q99538	missense	T	A	0.269929	-0.163248	0.0185116	1.43321e-18	7212	77.7477	1	Tier1	LGMN.SeqId_3622_33.txt	LGMN	Keep	NO	NO
SeqId_3622_33	rs28419697	Q99538	#N/A	A	G	0.194649	-0.159999	0.0208216	1.74222e-14	7212	59.0318	#N/A	Tier1	LGMN.SeqId_3622_33.txt	LGMN	Keep	NO	NO
SeqId_3622_33	rs1242112	Q99538	#N/A	A	G	0.440247	0.109088	0.0167331	7.53967e-11	7212	42.4894	#N/A	Tier1	LGMN.SeqId_3622_33.txt	LGMN	Keep	NO	NO
SeqId_3622_33	rs72701845	Q99538	#N/A	A	G	0.0353528	0.149481	0.0450419	0.000908867	7212	11.0108	1	Tier1	LGMN.SeqId_3622_33.txt	LGMN	Keep	NO	NO
SeqId_3651_50	rs34231037	P35968	missense	G	A	0.0307778	-1.15981	0.0464345	3.93104e-132	7212	623.694	2	Tier1	KDR.SeqId_3651_50.txt	KDR	Keep	NO	NO
SeqId_3651_50	rs78498771	P35968	#N/A	A	G	0.0200333	-0.378348	0.0590102	1.53125e-10	7212	41.0968	#N/A	Tier1	KDR.SeqId_3651_50.txt	KDR	Keep	NO	NO
SeqId_3651_50	rs13136409	P35968	#N/A	C	T	0.410717	0.0557955	0.016786	0.000892016	7212	11.0455	#N/A	Tier1	KDR.SeqId_3651_50.txt	KDR	Keep	NO	NO
SeqId_3710_49	rs537579467	P00747	missense	C	T	0.0135173	1.76503	0.0691477	1.15389e-137	7212	651.371	1	Tier2	PLG.SeqId_3710_49.txt	PLG	Keep	NO	NO
SeqId_3710_49	rs4252129	P00747	missense	T	C	0.0160128	-1.24008	0.0652457	1.23475e-78	7212	361.14	2	Tier1	PLG.SeqId_3710_49.txt	PLG	Keep	NO	NO
SeqId_3710_49	rs113832094	P00747	#N/A	C	G	0.0257868	-0.499062	0.0518694	8.76565e-22	7212	92.5478	2	Tier1	PLG.SeqId_3710_49.txt	PLG	Keep	NO	NO
SeqId_3710_49	rs117109638	P00747	#N/A	A	G	0.0140025	-0.625503	0.0706066	1.00352e-18	7212	78.4599	2	Tier1	PLG.SeqId_3710_49.txt	PLG	Keep	NO	NO
SeqId_3710_49	rs35465479	P00747	#N/A	T	C	0.0435325	-0.295872	0.0402857	2.29435e-13	7212	53.9244	#N/A	Tier1	PLG.SeqId_3710_49.txt	PLG	Keep	NO	NO
SeqId_3710_49	rs4252185	P00747	#N/A	C	T	0.0901844	-0.207579	0.0286812	5.04382e-13	7212	52.3663	#N/A	Tier1	PLG.SeqId_3710_49.txt	PLG	Keep	NO	NO
SeqId_3710_49	rs117648937	P00747	#N/A	T	C	0.0139332	0.320882	0.0714228	7.14199e-06	7212	20.1789	#N/A	Tier1	PLG.SeqId_3710_49.txt	PLG	Keep	NO	NO
SeqId_3710_49	rs182688736	P00747	#N/A	T	C	0.0194094	-0.225736	0.060216	0.000179098	7212	14.0494	#N/A	Tier1	PLG.SeqId_3710_49.txt	PLG	Keep	NO	NO
SeqId_3710_49	rs74410386	P00747	#N/A	A	T	0.0122695	0.257221	0.0760271	0.000720059	7212	11.4434	#N/A	Tier1	PLG.SeqId_3710_49.txt	PLG	Keep	NO	NO
SeqId_3773_15	rs35030851	Q02763	missense	T	G	0.0438098	0.901181	0.0393901	6.81369e-112	7212	523.274	1	Tier2	TEK.SeqId_3773_15.txt	TEK	Keep	NO	NO
SeqId_3773_15	rs682632	Q02763	missense	A	C	0.0386802	0.706467	0.0422591	1.39586e-61	7212	279.398	5	Tier2	TEK.SeqId_3773_15.txt	TEK	Keep	NO	NO
SeqId_3773_15	rs113865415	Q02763	#N/A	C	T	0.014765	0.255632	0.0691388	0.000219454	7212	13.6668	1	Tier1	TEK.SeqId_3773_15.txt	TEK	Keep	NO	NO
SeqId_3773_15	rs112107763	Q02763	#N/A	A	G	0.0171219	0.230495	0.0633588	0.00027675	7212	13.2309	#N/A	Tier1	TEK.SeqId_3773_15.txt	TEK	Keep	NO	NO
SeqId_3799_11	rs10504813	P07451	#N/A	T	C	0.232428	-0.323428	0.0194512	5.93535e-61	7212	276.403	1	Tier1	CA3.SeqId_3799_11.txt	CA3	Keep	NO	NO
SeqId_3799_11	rs4150897	P07451	#N/A	G	C	0.315056	-0.218889	0.0177966	2.01378e-34	7212	151.235	#N/A	Tier1	CA3.SeqId_3799_11.txt	CA3	Keep	NO	NO
SeqId_3803_10	rs117720287	P28325	#N/A	T	G	0.0206571	0.88712	0.0571954	2.13741e-53	7212	240.504	1	Tier1	CST5.SeqId_3803_10.txt	CST5	Keep	NO	NO
SeqId_3803_10	rs8119679	P28325	#N/A	G	A	0.144461	0.295483	0.0234141	3.94692e-36	7212	159.217	7	Tier3	CST5.SeqId_3803_10.txt	CST5	Keep	NO	NO
SeqId_3806_55	rs28542715	P54756	#N/A	A	G	0.0743103	0.387418	0.0313703	1.09245e-34	7212	152.476	1	Tier1	EPHA5.SeqId_3806_55.txt	EPHA5	Keep	NO	NO
SeqId_3806_55	rs7676955	P54756	#N/A	T	C	0.310481	0.11854	0.0180027	4.88267e-11	7212	43.3445	#N/A	Tier1	EPHA5.SeqId_3806_55.txt	EPHA5	Keep	NO	NO
SeqId_3806_55	rs17710128	P54756	#N/A	A	T	0.219326	0.10021	0.0202384	7.5324e-07	7212	24.5103	2	Tier1	EPHA5.SeqId_3806_55.txt	EPHA5	Keep	NO	NO
SeqId_3806_55	rs9999608	P54756	#N/A	T	C	0.18231	-0.0706694	0.0215405	0.00104015	7212	10.7605	#N/A	Tier1	EPHA5.SeqId_3806_55.txt	EPHA5	Keep	NO	NO
SeqId_3855_56	rs12123350	Q06830	#N/A	G	C	0.102454	-0.218757	0.0268373	4.21273e-16	7212	66.4241	1	Tier1	PRDX1.SeqId_3855_56.txt	PRDX1	Keep	NO	NO
SeqId_3855_56	rs12035107	Q06830	missense	C	T	0.024539	0.315745	0.0535711	3.94079e-09	7212	34.7289	#N/A	Tier1	PRDX1.SeqId_3855_56.txt	PRDX1	Keep	NO	NO
SeqId_3855_56	rs7532762	Q06830	missense	A	C	0.249965	-0.0635543	0.0194098	0.00106406	7212	10.7183	#N/A	Tier1	PRDX1.SeqId_3855_56.txt	PRDX1	Keep	NO	NO
SeqId_3858_5	rs11891259	P24666	#N/A	C	T	0.164009	-0.234231	0.0223679	1.77274e-25	7212	109.627	1	Tier1	ACP1.SeqId_3858_5.txt	ACP1	Keep	NO	NO
SeqId_3858_5	rs150785831	P24666	#N/A	A	T	0.0271038	-0.499601	0.0509623	1.50605e-22	7212	96.0789	6	Tier3	ACP1.SeqId_3858_5.txt	ACP1	Keep	NO	NO
SeqId_3858_5	rs11679280	P24666	#N/A	C	T	0.0664772	-0.224003	0.0330831	1.38011e-11	7212	45.8326	1	Tier1	ACP1.SeqId_3858_5.txt	ACP1	Keep	NO	NO
SeqId_3858_5	rs189970671	P24666	#N/A	C	T	0.0103286	-0.352337	0.0826604	2.04767e-05	7212	18.1636	#N/A	Tier1	ACP1.SeqId_3858_5.txt	ACP1	Keep	NO	NO
SeqId_3866_7	rs79344818	Q9Y3A5	missense	G	A	0.0356994	-1.19048	0.0427308	2.51937e-162	7212	775.964	#N/A	Tier1	SBDS.SeqId_3866_7.txt	SBDS	Keep	NO	NO
SeqId_3872_2	rs2234222	P13693	#N/A	C	G	0.0489394	0.283164	0.0377797	7.41308e-14	7212	56.1615	#N/A	Tier1	TPT1.SeqId_3872_2.txt	TPT1	Keep	NO	NO
SeqId_3894_15	rs35577564	Q9UJ70	#N/A	C	T	0.0709136	-0.307162	0.0321338	1.59658e-21	7212	91.3462	#N/A	Tier1	NAGK.SeqId_3894_15.txt	NAGK	Keep	NO	NO
SeqId_3894_15	rs72903510	Q9UJ70	#N/A	T	C	0.114515	-0.196229	0.0258883	3.89183e-14	7212	57.4379	1	Tier1	NAGK.SeqId_3894_15.txt	NAGK	Keep	NO	NO
SeqId_4126_22	rs6064367	P17213	#N/A	G	C	0.469707	0.242443	0.0164342	1.50795e-48	7212	217.571	5	Tier2	BPI.SeqId_4126_22.txt	BPI	Keep	NO	NO
SeqId_4126_22	rs1739655	P17213	#N/A	A	G	0.0389574	-0.438289	0.0427045	1.52035e-24	7212	105.306	1	Tier2	BPI.SeqId_4126_22.txt	BPI	Keep	NO	NO
SeqId_4126_22	rs117814429	P17213	#N/A	A	C	0.0198253	-0.525661	0.0593561	1.02992e-18	7212	78.408	#N/A	Tier1	BPI.SeqId_4126_22.txt	BPI	Keep	NO	NO
SeqId_4126_22	rs542101374	P17213	#N/A	G	C	0.0128241	-0.477273	0.0738432	1.09101e-10	7212	41.7631	#N/A	Tier1	BPI.SeqId_4126_22.txt	BPI	Keep	NO	NO
SeqId_4127_75	rs191791682	P13671	missense	C	T	0.0120616	-1.52613	0.0741289	1.46413e-91	7212	423.728	4	Tier1	C6.SeqId_4127_75.txt	C6	Keep	NO	NO
SeqId_4127_75	rs138054038	P13671	missense	C	T	0.0218356	-0.468668	0.0567702	1.78298e-16	7212	68.1349	#N/A	Tier1	C6.SeqId_4127_75.txt	C6	Keep	NO	NO
SeqId_4127_75	rs72753985	P13671	#N/A	C	T	0.0363233	0.267167	0.0438179	1.13493e-09	7212	37.1657	3	Tier1	C6.SeqId_4127_75.txt	C6	Keep	NO	NO
SeqId_4127_75	rs10512781	P13671	#N/A	C	T	0.468113	0.0827554	0.0167076	7.46802e-07	7212	24.527	#N/A	Tier1	C6.SeqId_4127_75.txt	C6	Keep	NO	NO
SeqId_4127_75	rs201535832	P13671	#N/A	T	C	0.0851934	-0.134591	0.0298643	6.6862e-06	7212	20.3052	#N/A	Tier1	C6.SeqId_4127_75.txt	C6	Keep	NO	NO
SeqId_4129_72	rs1048709	P00751	#N/A	A	G	0.190281	-0.240907	0.0209027	1.81964e-30	7212	132.793	7	Tier3	CFB.SeqId_4129_72.txt	CFB	Keep	NO	NO
SeqId_4129_72	rs9267547	P00751	missense	A	G	0.0919867	0.182849	0.0289404	2.80522e-10	7212	39.9076	5	Tier1	CFB.SeqId_4129_72.txt	CFB	Keep	NO	NO
SeqId_4129_72	rs17201466	P00751	#N/A	T	C	0.0370165	-0.179579	0.0438571	4.27451e-05	7212	16.7614	11	Tier3	CFB.SeqId_4129_72.txt	CFB	Keep	NO	NO
SeqId_4151_6	rs4252129	P00747	missense	T	C	0.0160128	-1.59697	0.0641607	2.90968e-131	7212	619.348	2	Tier1	PLG.SeqId_4151_6.txt	PLG	Keep	NO	NO
SeqId_4151_6	rs1800769	P00747	#N/A	T	C	0.164564	-0.33043	0.0221136	9.64459e-50	7212	223.213	2	Tier1	PLG.SeqId_4151_6.txt	PLG	Keep	NO	NO
SeqId_4151_6	rs148471665	P00747	#N/A	A	G	0.0282129	-0.308143	0.0501074	8.18022e-10	7212	37.8077	1	Tier1	PLG.SeqId_4151_6.txt	PLG	Keep	NO	NO
SeqId_4151_6	rs117109638	P00747	#N/A	A	G	0.0140025	-0.422049	0.0708156	2.6439e-09	7212	35.5097	2	Tier1	PLG.SeqId_4151_6.txt	PLG	Keep	NO	NO
SeqId_4151_6	rs373305	P00747	#N/A	T	C	0.208512	-0.0852941	0.0205574	3.37672e-05	7212	17.21	#N/A	Tier1	PLG.SeqId_4151_6.txt	PLG	Keep	NO	NO
SeqId_4151_6	rs12524288	P00747	#N/A	A	C	0.077291	-0.124462	0.0313837	7.38542e-05	7212	15.7233	1	Tier1	PLG.SeqId_4151_6.txt	PLG	Keep	NO	NO
SeqId_4151_6	rs4252185	P00747	#N/A	C	T	0.0901844	-0.110104	0.028756	0.000129813	7212	14.6565	#N/A	Tier1	PLG.SeqId_4151_6.txt	PLG	Keep	NO	NO
SeqId_4151_6	rs182688736	P00747	#N/A	T	C	0.0194094	-0.195702	0.0602306	0.00116258	7212	10.5545	#N/A	Tier1	PLG.SeqId_4151_6.txt	PLG	Keep	NO	NO
SeqId_4152_58	rs4253331	P03952	#N/A	C	T	0.0824899	-0.474129	0.0296275	1.14188e-56	7212	256.025	7	Tier3	KLKB1.SeqId_4152_58.txt	KLKB1	Keep	NO	NO
SeqId_4152_58	rs4862665	P03952	#N/A	A	G	0.115417	0.130097	0.0261506	6.67872e-07	7212	24.7429	1	Tier1	KLKB1.SeqId_4152_58.txt	KLKB1	Keep	NO	NO
SeqId_4153_11	rs10149025	P01011	missense	G	A	0.105157	-0.236166	0.0268286	1.64986e-18	7212	77.4673	3	Tier1	SERPINA3.SeqId_4153_11.txt	SERPINA3	Keep	NO	NO
SeqId_4153_11	rs111397271	P01011	#N/A	A	G	0.0119229	-0.579303	0.0759493	2.70068e-14	7212	58.1626	2	Tier1	SERPINA3.SeqId_4153_11.txt	SERPINA3	Keep	NO	NO
SeqId_4153_11	rs8008044	P01011	#N/A	C	G	0.0348676	-0.328524	0.0454729	5.54031e-13	7212	52.1805	#N/A	Tier1	SERPINA3.SeqId_4153_11.txt	SERPINA3	Keep	NO	NO
SeqId_4153_11	rs72696838	P01011	#N/A	G	A	0.0106059	-0.471677	0.0809681	5.94019e-09	7212	33.9267	#N/A	Tier1	SERPINA3.SeqId_4153_11.txt	SERPINA3	Keep	NO	NO
SeqId_4153_11	rs1884083	P01011	#N/A	C	T	0.0918481	-0.149912	0.0286683	1.75034e-07	7212	27.3369	#N/A	Tier1	SERPINA3.SeqId_4153_11.txt	SERPINA3	Keep	NO	NO
SeqId_4153_11	rs4905225	P01011	#N/A	T	C	0.398239	0.0589911	0.0169845	0.000517242	7212	12.06	3	Tier1	SERPINA3.SeqId_4153_11.txt	SERPINA3	Keep	NO	NO
SeqId_4155_3	rs10739440	P24821	missense	T	C	0.35741	0.0568813	0.01739	0.00107703	7212	10.696	#N/A	Tier1	TNC.SeqId_4155_3.txt	TNC	Keep	NO	NO
SeqId_4158_54	rs112950248	P00749	#N/A	G	A	0.0420075	-0.274044	0.0408567	2.13054e-11	7212	44.9773	1	Tier1	PLAU.SeqId_4158_54.txt	PLAU	Keep	NO	NO
SeqId_4158_54	rs71473745	P00749	#N/A	G	A	0.0426314	-0.219955	0.0407144	6.78571e-08	7212	29.1777	#N/A	Tier1	PLAU.SeqId_4158_54.txt	PLAU	Keep	NO	NO
SeqId_4158_54	rs77468362	P00749	#N/A	T	C	0.0867184	0.102504	0.0295082	0.0005163	7212	12.0636	#N/A	Tier1	PLAU.SeqId_4158_54.txt	PLAU	Keep	NO	NO
SeqId_4159_130	rs79524406	P08603	#N/A	C	T	0.0239845	-0.27434	0.0548244	5.74878e-07	7212	25.0328	7	Tier3	CFH.SeqId_4159_130.txt	CFH	Keep	NO	NO
SeqId_4160_49	rs243837	P08253	#N/A	T	A	0.38902	-0.120334	0.0169781	1.49395e-12	7212	50.2202	#N/A	Tier1	MMP2.SeqId_4160_49.txt	MMP2	Keep	NO	NO
SeqId_4188_1	rs4911983	O43488	#N/A	C	G	0.194441	0.28197	0.0205799	3.35948e-42	7212	187.672	2	Tier1	AKR7A2.SeqId_4188_1.txt	AKR7A2	Keep	NO	NO
SeqId_4188_1	rs114928095	O43488	#N/A	A	G	0.0205878	-0.720527	0.0578113	2.72446e-35	7212	155.294	#N/A	Tier1	AKR7A2.SeqId_4188_1.txt	AKR7A2	Keep	NO	NO
SeqId_4188_1	rs72653922	O43488	#N/A	C	T	0.0365313	-0.532462	0.043803	1.1384e-33	7212	147.723	#N/A	Tier1	AKR7A2.SeqId_4188_1.txt	AKR7A2	Keep	NO	NO
SeqId_4188_1	rs61764953	O43488	missense	G	A	0.0579509	-0.367315	0.0352815	3.33183e-25	7212	108.358	#N/A	Tier1	AKR7A2.SeqId_4188_1.txt	AKR7A2	Keep	NO	NO
SeqId_4188_1	rs41264079	O43488	missense	A	G	0.113337	0.241246	0.0261161	3.26201e-20	7212	85.3067	#N/A	Tier1	AKR7A2.SeqId_4188_1.txt	AKR7A2	Keep	NO	NO
SeqId_4188_1	rs142197616	O43488	#N/A	G	A	0.0189935	-0.525991	0.0605749	4.69895e-18	7212	75.3791	#N/A	Tier1	AKR7A2.SeqId_4188_1.txt	AKR7A2	Keep	NO	NO
SeqId_4188_1	rs116005791	O43488	#N/A	A	G	0.0124775	0.59344	0.0751425	3.26714e-15	7212	62.3537	#N/A	Tier1	AKR7A2.SeqId_4188_1.txt	AKR7A2	Keep	NO	NO
SeqId_4188_1	rs214334	O43488	#N/A	G	A	0.288438	0.143548	0.018378	6.48648e-15	7212	60.9926	#N/A	Tier1	AKR7A2.SeqId_4188_1.txt	AKR7A2	Keep	NO	NO
SeqId_4192_10	rs7520156	P14550	missense	T	A	0.0607237	-1.38301	0.0307004	1e-200	7212	2028.81	1	Tier2	AKR1A1.SeqId_4192_10.txt	AKR1A1	Keep	NO	NO
SeqId_4192_10	rs75598025	P14550	missense	G	A	0.0104672	-0.993757	0.0808329	2.15346e-34	7212	151.1	#N/A	Tier1	AKR1A1.SeqId_4192_10.txt	AKR1A1	Keep	NO	NO
SeqId_4192_10	rs28364741	P14550	#N/A	G	A	0.167961	0.142818	0.0222977	1.59743e-10	7212	41.0134	#N/A	Tier1	AKR1A1.SeqId_4192_10.txt	AKR1A1	Keep	NO	NO
SeqId_4192_10	rs144985935	P14550	missense	A	G	0.0107445	0.357687	0.0800207	7.94419e-06	7212	19.9747	#N/A	Tier1	AKR1A1.SeqId_4192_10.txt	AKR1A1	Keep	NO	NO
SeqId_4220_39	rs12153549	P16591	#N/A	G	A	0.209344	0.0836674	0.0204459	4.32068e-05	7212	16.7409	1	Tier1	FER.SeqId_4220_39.txt	FER	Keep	NO	NO
SeqId_4220_39	rs141543178	P16591	#N/A	T	A	0.0243311	-0.202676	0.0540156	0.000176683	7212	14.0749	#N/A	Tier1	FER.SeqId_4220_39.txt	FER	Keep	NO	NO
SeqId_4232_19	rs35115159	P08069	#N/A	G	A	0.197837	0.249295	0.0206266	2.62173e-33	7212	146.033	#N/A	Tier1	IGF1R.SeqId_4232_19.txt	IGF1R	Keep	NO	NO
SeqId_4232_19	rs3825955	P08069	#N/A	G	A	0.356301	0.0939233	0.0173339	6.20548e-08	7212	29.3517	#N/A	Tier1	IGF1R.SeqId_4232_19.txt	IGF1R	Keep	NO	NO
SeqId_4232_19	rs76022031	P08069	#N/A	G	A	0.0285595	-0.259292	0.0498665	2.0506e-07	7212	27.0296	8	Tier3	IGF1R.SeqId_4232_19.txt	IGF1R	Keep	NO	NO
SeqId_4232_19	rs4965431	P08069	#N/A	G	A	0.419936	-0.0761877	0.0168417	6.17219e-06	7212	20.4587	1	Tier1	IGF1R.SeqId_4232_19.txt	IGF1R	Keep	NO	NO
SeqId_4234_8	rs13029918	Q01638	#N/A	G	A	0.0248856	-1.32016	0.0513594	1.72088e-139	7212	660.53	4	Tier1	IL1RL1.SeqId_4234_8.txt	IL1RL1	Keep	NO	NO
SeqId_4234_8	rs76565432	Q01638	#N/A	G	A	0.074241	0.548366	0.0312775	2.00663e-67	7212	307.296	3	Tier1	IL1RL1.SeqId_4234_8.txt	IL1RL1	Keep	NO	NO
SeqId_4249_64	rs111481382	P22392	#N/A	C	T	0.213781	-0.193335	0.0200145	6.06965e-22	7212	93.2848	#N/A	Tier1	NME2.SeqId_4249_64.txt	NME2	Keep	NO	NO
SeqId_4250_23	rs71328071	Q9UNZ2	#N/A	T	C	0.136698	-0.120687	0.0242865	6.87404e-07	7212	24.6871	1	Tier1	NSFL1C.SeqId_4250_23.txt	NSFL1C	Keep	NO	NO
SeqId_4276_10	rs1050625	P30086	missense	T	C	0.0120616	-1.8945	0.0724803	5.76666e-144	7212	683.013	#N/A	Tier1	PEBP1.SeqId_4276_10.txt	PEBP1	Keep	NO	NO
SeqId_4276_10	rs139982410	P30086	#N/A	T	C	0.0591293	0.545831	0.0342711	3.71324e-56	7212	253.595	#N/A	Tier1	PEBP1.SeqId_4276_10.txt	PEBP1	Keep	NO	NO
SeqId_4276_10	rs118008017	P30086	#N/A	C	T	0.0122002	-0.465514	0.0761007	1.00288e-09	7212	37.4083	#N/A	Tier1	PEBP1.SeqId_4276_10.txt	PEBP1	Keep	NO	NO
SeqId_4276_10	rs1050547	P30086	#N/A	T	C	0.0151809	0.331412	0.0675466	9.47881e-07	7212	24.0663	#N/A	Tier1	PEBP1.SeqId_4276_10.txt	PEBP1	Keep	NO	NO
SeqId_4292_5	rs71363738	P54920	missense	T	G	0.0347983	0.57345	0.0453702	3.09736e-36	7212	159.709	#N/A	Tier1	NAPA.SeqId_4292_5.txt	NAPA	Keep	NO	NO
SeqId_4292_5	rs12977634	P54920	#N/A	C	T	0.310273	0.196846	0.0178343	4.22731e-28	7212	121.793	#N/A	Tier1	NAPA.SeqId_4292_5.txt	NAPA	Keep	NO	NO
SeqId_4294_16	rs12941069	Q9NYA1	#N/A	T	C	0.344586	-0.156717	0.0172658	1.42126e-19	7212	82.3642	1	Tier1	SPHK1.SeqId_4294_16.txt	SPHK1	Keep	NO	NO
SeqId_4294_16	rs145998624	Q9NYA1	#N/A	C	G	0.0115763	-0.479043	0.0775965	7.04123e-10	7212	38.1017	#N/A	Tier1	SPHK1.SeqId_4294_16.txt	SPHK1	Keep	NO	NO
SeqId_4297_62	rs2697854	Q9HCB6	#N/A	C	T	0.398309	0.417818	0.0163918	2.68253e-137	7212	649.532	1	Tier2	SPON1.SeqId_4297_62.txt	SPON1	Keep	NO	NO
SeqId_4297_62	rs4757242	Q9HCB6	#N/A	A	T	0.199293	0.197228	0.0206849	2.00654e-21	7212	90.8887	1	Tier1	SPON1.SeqId_4297_62.txt	SPON1	Keep	NO	NO
SeqId_4297_62	rs10832237	Q9HCB6	#N/A	T	C	0.190212	-0.145814	0.0212164	6.82581e-12	7212	47.2209	1	Tier1	SPON1.SeqId_4297_62.txt	SPON1	Keep	NO	NO
SeqId_4297_62	rs10832239	Q9HCB6	#N/A	T	A	0.168654	-0.136662	0.0220751	6.31618e-10	7212	38.3151	#N/A	Tier1	SPON1.SeqId_4297_62.txt	SPON1	Keep	NO	NO
SeqId_4309_59	rs112218165	P60174	#N/A	T	C	0.0335505	-0.16337	0.0461984	0.00040838	7212	12.5017	#N/A	Tier1	TPI1.SeqId_4309_59.txt	TPI1	Keep	NO	NO
SeqId_4324_33	rs150615439	P09228	#N/A	T	C	0.0114377	-0.369638	0.0781336	2.27836e-06	7212	22.3747	#N/A	Tier1	CST2.SeqId_4324_33.txt	CST2	Keep	NO	NO
SeqId_4324_33	rs142210259	P09228	#N/A	A	G	0.0747955	-0.144468	0.0315765	4.83781e-06	7212	20.9264	#N/A	Tier1	CST2.SeqId_4324_33.txt	CST2	Keep	NO	NO
SeqId_4324_33	rs140696817	P09228	#N/A	A	C	0.0144877	-0.234662	0.0701261	0.000823214	7212	11.1945	1	Tier1	CST2.SeqId_4324_33.txt	CST2	Keep	NO	NO
SeqId_4328_2	rs116765948	Q9BWV1	#N/A	A	T	0.0390268	-0.397191	0.0428872	2.61629e-20	7212	85.7478	#N/A	Tier1	BOC.SeqId_4328_2.txt	BOC	Keep	NO	NO
SeqId_4328_2	rs141220795	Q9BWV1	#N/A	T	G	0.0193401	-0.333294	0.0602483	3.277e-08	7212	30.5946	#N/A	Tier1	BOC.SeqId_4328_2.txt	BOC	Keep	NO	NO
SeqId_4328_2	rs11713978	Q9BWV1	#N/A	A	G	0.151809	-0.0853677	0.0230789	0.000218104	7212	13.6784	#N/A	Tier1	BOC.SeqId_4328_2.txt	BOC	Keep	NO	NO
SeqId_4332_6	rs76016091	Q9P126	#N/A	A	G	0.0386802	-0.500674	0.0423456	5.81368e-32	7212	139.757	1	Tier1	CLEC1B.SeqId_4332_6.txt	CLEC1B	Keep	NO	NO
SeqId_4332_6	rs724666	Q9P126	#N/A	C	T	0.281436	-0.0585463	0.0184424	0.00150699	7212	10.075	1	Tier1	CLEC1B.SeqId_4332_6.txt	CLEC1B	Keep	NO	NO
SeqId_4337_49	rs12081264	P02741	#N/A	C	T	0.0624567	0.375369	0.0343267	1.28817e-27	7212	119.545	1	Tier1	CRP.SeqId_4337_49.txt	CRP	Keep	NO	NO
SeqId_4337_49	rs149999877	P02741	#N/A	T	G	0.0123388	-0.362939	0.0748976	1.2874e-06	7212	23.4753	#N/A	Tier1	CRP.SeqId_4337_49.txt	CRP	Keep	NO	NO
SeqId_4342_10	rs3093032	P05362	#N/A	T	C	0.130459	0.500025	0.023999	1.14204e-93	7212	433.987	1	Tier1	ICAM1.SeqId_4342_10.txt	ICAM1	Keep	NO	NO
SeqId_4342_10	rs1801714	P05362	missense	T	C	0.0281436	-0.616158	0.0500281	1.64346e-34	7212	151.648	1	Tier1	ICAM1.SeqId_4342_10.txt	ICAM1	Keep	NO	NO
SeqId_4342_10	rs148215750	P05362	#N/A	T	G	0.0539997	0.253912	0.0369113	6.53375e-12	7212	47.3072	3	Tier1	ICAM1.SeqId_4342_10.txt	ICAM1	Keep	NO	NO
SeqId_4374_45	rs11671526	Q99988	#N/A	G	A	0.346181	-0.0861418	0.0173734	7.2755e-07	7212	24.5775	#N/A	Tier1	GDF15.SeqId_4374_45.txt	GDF15	Keep	NO	NO
SeqId_4407_10	rs34071734	P26927	missense	A	G	0.0632885	-1.04164	0.0321222	1e-200	7212	1051.25	12	Tier3	MST1.SeqId_4407_10.txt	MST1	Keep	NO	NO
SeqId_4407_10	rs74433784	P26927	missense	G	T	0.0657147	0.613249	0.0330102	2.73416e-75	7212	345.03	2	Tier1	MST1.SeqId_4407_10.txt	MST1	Keep	NO	NO
SeqId_4407_10	rs11716895	P26927	stop_gained	A	C	0.0121309	-0.970727	0.0747605	4.00013e-38	7212	168.55	5	Tier1	MST1.SeqId_4407_10.txt	MST1	Keep	NO	NO
SeqId_4407_10	rs62262721	P26927	#N/A	C	T	0.0332733	0.375162	0.0460999	4.69475e-16	7212	66.209	#N/A	Tier1	MST1.SeqId_4407_10.txt	MST1	Keep	NO	NO
SeqId_4407_10	rs201393564	P26927	#N/A	T	C	0.0364619	0.233295	0.0441145	1.27006e-07	7212	27.9594	2	Tier1	MST1.SeqId_4407_10.txt	MST1	Keep	NO	NO
SeqId_4413_3	rs6104034	P03973	#N/A	G	C	0.47858	-0.23085	0.0164591	4.10872e-44	7212	196.665	1	Tier1	SLPI.SeqId_4413_3.txt	SLPI	Keep	NO	NO
SeqId_4413_3	rs77541618	P03973	#N/A	G	A	0.166228	-0.26872	0.0219699	4.59575e-34	7212	149.563	1	Tier1	SLPI.SeqId_4413_3.txt	SLPI	Keep	NO	NO
SeqId_4413_3	rs73617495	P03973	#N/A	A	C	0.106682	0.205671	0.026837	2.04298e-14	7212	58.7162	#N/A	Tier1	SLPI.SeqId_4413_3.txt	SLPI	Keep	NO	NO
SeqId_4413_3	rs117959006	P03973	missense	A	G	0.0265493	0.24899	0.0518467	1.59917e-06	7212	23.0569	#N/A	Tier1	SLPI.SeqId_4413_3.txt	SLPI	Keep	NO	NO
SeqId_4413_3	rs78722832	P03973	#N/A	T	C	0.0135866	-0.252474	0.0723423	0.000485926	7212	12.1767	#N/A	Tier1	SLPI.SeqId_4413_3.txt	SLPI	Keep	NO	NO
SeqId_4430_44	rs147831154	Q9BWP8	#N/A	C	T	0.011715	-0.985128	0.0769538	4.06653e-37	7212	163.834	5	Tier1	COLEC11.SeqId_4430_44.txt	COLEC11	Keep	NO	NO
SeqId_4430_44	rs9808287	Q9BWP8	#N/A	A	G	0.11916	-0.248153	0.0253811	1.94624e-22	7212	95.5648	3	Tier1	COLEC11.SeqId_4430_44.txt	COLEC11	Keep	NO	NO
SeqId_4430_44	rs72769303	Q9BWP8	#N/A	A	G	0.0151809	0.538394	0.0683149	3.72371e-15	7212	62.0939	1	Tier1	COLEC11.SeqId_4430_44.txt	COLEC11	Keep	NO	NO
SeqId_4435_66	rs138330215	Q6UWV6	#N/A	A	G	0.0158048	0.84984	0.0659274	1.32123e-37	7212	166.12	1	Tier1	ENPP7.SeqId_4435_66.txt	ENPP7	Keep	NO	NO
SeqId_4435_66	rs77246697	Q6UWV6	#N/A	A	T	0.0209344	0.548205	0.0574227	1.79026e-21	7212	91.1168	1	Tier1	ENPP7.SeqId_4435_66.txt	ENPP7	Keep	NO	NO
SeqId_4435_66	rs58457081	Q6UWV6	#N/A	T	G	0.0227367	0.423953	0.0555711	2.66941e-14	7212	58.1858	1	Tier1	ENPP7.SeqId_4435_66.txt	ENPP7	Keep	NO	NO
SeqId_4435_66	rs141415334	Q6UWV6	#N/A	C	T	0.0117843	0.478803	0.0773944	6.48674e-10	7212	38.2626	1	Tier1	ENPP7.SeqId_4435_66.txt	ENPP7	Keep	NO	NO
SeqId_4437_56	rs12893501	O75356	#N/A	T	C	0.358173	-0.103466	0.017394	2.83523e-09	7212	35.3733	#N/A	Tier1	ENTPD5.SeqId_4437_56.txt	ENTPD5	Keep	NO	NO
SeqId_4437_56	rs72728157	O75356	#N/A	A	C	0.0143491	-0.232134	0.069764	0.000880916	7212	11.0686	1	Tier1	ENTPD5.SeqId_4437_56.txt	ENTPD5	Keep	NO	NO
SeqId_4440_15	rs145803975	Q96P31	#N/A	T	A	0.0194094	0.474599	0.060015	3.0058e-15	7212	62.5192	#N/A	Tier1	FCRL3.SeqId_4440_15.txt	FCRL3	Keep	NO	NO
SeqId_4440_15	rs75638380	Q96P31	#N/A	T	C	0.0371551	0.32571	0.0434164	7.0376e-14	7212	56.2645	2	Tier1	FCRL3.SeqId_4440_15.txt	FCRL3	Keep	NO	NO
SeqId_4459_68	rs75858236	Q16549	#N/A	G	A	0.139054	-0.199023	0.0240768	1.6323e-16	7212	68.3107	1	Tier1	PCSK7.SeqId_4459_68.txt	PCSK7	Keep	NO	NO
SeqId_4467_49	rs143408798	Q14515	#N/A	C	G	0.0797865	0.16537	0.0305116	6.15575e-08	7212	29.3672	2	Tier1	SPARCL1.SeqId_4467_49.txt	SPARCL1	Keep	NO	NO
SeqId_4479_14	rs72928030	P05155	#N/A	C	G	0.0482462	0.534464	0.0385591	3.89365e-43	7212	192.071	2	Tier2	SERPING1.SeqId_4479_14.txt	SERPING1	Keep	NO	NO
SeqId_4479_14	rs146457656	P05155	#N/A	G	A	0.0207958	-0.759071	0.0574669	2.2307e-39	7212	174.425	1	Tier1	SERPING1.SeqId_4479_14.txt	SERPING1	Keep	NO	NO
SeqId_4479_14	rs28362944	P05155	#N/A	C	T	0.0459587	-0.175157	0.0399041	1.15262e-05	7212	19.2619	#N/A	Tier1	SERPING1.SeqId_4479_14.txt	SERPING1	Keep	NO	NO
SeqId_4487_1	rs11632201	P21781	#N/A	C	T	0.479204	-0.188888	0.0165384	5.92285e-30	7212	130.407	1	Tier1	FGF7.SeqId_4487_1.txt	FGF7	Keep	NO	NO
SeqId_4487_1	rs6493398	P21781	#N/A	G	T	0.172258	0.182128	0.0219831	1.39672e-16	7212	68.6207	1	Tier1	FGF7.SeqId_4487_1.txt	FGF7	Keep	NO	NO
SeqId_4487_1	rs17478047	P21781	#N/A	T	C	0.0493553	-0.290559	0.0384234	4.45934e-14	7212	57.1685	2	Tier1	FGF7.SeqId_4487_1.txt	FGF7	Keep	NO	NO
SeqId_4487_1	rs150380361	P21781	#N/A	C	A	0.0167059	0.449034	0.0647343	4.36585e-12	7212	48.1027	1	Tier1	FGF7.SeqId_4487_1.txt	FGF7	Keep	NO	NO
SeqId_4487_1	rs937171	P21781	#N/A	C	G	0.320324	0.108361	0.0177661	1.12038e-09	7212	37.1913	#N/A	Tier1	FGF7.SeqId_4487_1.txt	FGF7	Keep	NO	NO
SeqId_4487_1	rs12904211	P21781	#N/A	G	T	0.348745	0.106218	0.0174176	1.12736e-09	7212	37.1791	#N/A	Tier1	FGF7.SeqId_4487_1.txt	FGF7	Keep	NO	NO
SeqId_4487_1	rs34845057	P21781	#N/A	C	T	0.275821	-0.0920423	0.0186372	8.04422e-07	7212	24.3833	2	Tier1	FGF7.SeqId_4487_1.txt	FGF7	Keep	NO	NO
SeqId_4487_1	rs76677119	P21781	#N/A	C	T	0.0586441	-0.145831	0.0354667	3.96978e-05	7212	16.902	1	Tier1	FGF7.SeqId_4487_1.txt	FGF7	Keep	NO	NO
SeqId_4496_60	rs12786502	P39900	#N/A	T	G	0.133301	0.292681	0.0242039	2.43451e-33	7212	146.183	3	Tier1	MMP12.SeqId_4496_60.txt	MMP12	Keep	NO	NO
SeqId_4498_62	rs7951615	P13591	#N/A	G	A	0.484057	-0.231855	0.0164315	1.28128e-44	7212	199.048	1	Tier1	NCAM1.SeqId_4498_62.txt	NCAM1	Keep	NO	NO
SeqId_4498_62	rs17115160	P13591	missense	A	G	0.0137252	0.654262	0.0705306	2.27743e-20	7212	86.0256	1	Tier1	NCAM1.SeqId_4498_62.txt	NCAM1	Keep	NO	NO
SeqId_4498_62	rs685065	P13591	#N/A	C	T	0.434077	-0.133417	0.0166551	1.32157e-15	7212	64.1516	1	Tier1	NCAM1.SeqId_4498_62.txt	NCAM1	Keep	NO	NO
SeqId_4500_50	rs116924815	Q9Y240	#N/A	T	C	0.028005	1.31128	0.0482562	6.87669e-155	7212	738.183	1	Tier1	CLEC11A.SeqId_4500_50.txt	CLEC11A	Keep	NO	NO
SeqId_4500_50	rs788886	Q9Y240	#N/A	C	T	0.463885	0.0762156	0.0167622	5.5335e-06	7212	20.6683	#N/A	Tier1	CLEC11A.SeqId_4500_50.txt	CLEC11A	Keep	NO	NO
SeqId_4534_10	rs4786367	Q9GZN4	#N/A	A	G	0.0189935	0.45918	0.061342	7.9689e-14	7212	56.0183	1	Tier1	PRSS22.SeqId_4534_10.txt	PRSS22	Keep	NO	NO
SeqId_4534_10	rs12596281	Q9GZN4	#N/A	T	C	0.0784694	0.127482	0.0311106	4.21844e-05	7212	16.7865	#N/A	Tier1	PRSS22.SeqId_4534_10.txt	PRSS22	Keep	NO	NO
SeqId_4534_10	rs181926082	Q9GZN4	#N/A	G	A	0.0131013	0.275119	0.073624	0.000187811	7212	13.9599	#N/A	Tier1	PRSS22.SeqId_4534_10.txt	PRSS22	Keep	NO	NO
SeqId_4534_10	rs9939464	Q9GZN4	#N/A	C	T	0.345765	-0.0599082	0.0177358	0.000734503	7212	11.4065	#N/A	Tier1	PRSS22.SeqId_4534_10.txt	PRSS22	Keep	NO	NO
SeqId_4535_50	rs10000290	Q10588	#N/A	G	A	0.147373	-0.682188	0.0221857	3.27929e-195	7212	945.239	2	Tier1	BST1.SeqId_4535_50.txt	BST1	Keep	NO	NO
SeqId_4535_50	rs764006155	Q10588	#N/A	C	G	0.0285595	-1.05954	0.0488997	6.50529e-101	7212	469.355	#N/A	Tier1	BST1.SeqId_4535_50.txt	BST1	Keep	NO	NO
SeqId_4535_50	rs9291638	Q10588	#N/A	A	G	0.321018	0.254624	0.0175087	3.01588e-47	7212	211.432	2	Tier1	BST1.SeqId_4535_50.txt	BST1	Keep	NO	NO
SeqId_4535_50	rs562301411	Q10588	#N/A	A	G	0.0106059	0.57724	0.0803418	7.40475e-13	7212	51.6071	1	Tier1	BST1.SeqId_4535_50.txt	BST1	Keep	NO	NO
SeqId_4541_49	rs3824922	Q4KMG0	#N/A	A	C	0.0454735	-0.273525	0.0400117	8.80154e-12	7212	46.7197	2	Tier1	CDON.SeqId_4541_49.txt	CDON	Keep	NO	NO
SeqId_4541_49	rs556645	Q4KMG0	#N/A	T	C	0.166921	0.132391	0.0221236	2.27894e-09	7212	35.8002	#N/A	Tier1	CDON.SeqId_4541_49.txt	CDON	Keep	NO	NO
SeqId_4541_49	rs61029109	Q4KMG0	#N/A	C	G	0.323513	-0.0916139	0.0177657	2.57921e-07	7212	26.5851	#N/A	Tier1	CDON.SeqId_4541_49.txt	CDON	Keep	NO	NO
SeqId_4546_27	rs67023356	Q9UHX3	#N/A	G	A	0.232081	0.496265	0.0188116	1.70797e-146	7212	695.753	#N/A	Tier1	ADGRE2.SeqId_4546_27.txt	ADGRE2	Keep	NO	NO
SeqId_4546_27	rs9305048	Q9UHX3	#N/A	G	A	0.440871	0.277053	0.0166107	2.59195e-61	7212	278.118	#N/A	Tier1	ADGRE2.SeqId_4546_27.txt	ADGRE2	Keep	NO	NO
SeqId_4546_27	rs114973975	Q9UHX3	#N/A	G	T	0.0790933	0.332464	0.03045	1.54563e-27	7212	119.177	#N/A	Tier1	ADGRE2.SeqId_4546_27.txt	ADGRE2	Keep	NO	NO
SeqId_4546_27	rs557240144	Q9UHX3	#N/A	A	G	0.0113684	-0.730105	0.0785033	1.82205e-20	7212	86.4718	#N/A	Tier1	ADGRE2.SeqId_4546_27.txt	ADGRE2	Keep	NO	NO
SeqId_4546_27	rs2420543	Q9UHX3	#N/A	T	C	0.062734	-0.261741	0.0339238	1.36663e-14	7212	59.5133	2	Tier1	ADGRE2.SeqId_4546_27.txt	ADGRE2	Keep	NO	NO
SeqId_4546_27	rs12609652	Q9UHX3	#N/A	C	T	0.0924719	-0.0925129	0.0287057	0.00127508	7212	10.3836	#N/A	Tier1	ADGRE2.SeqId_4546_27.txt	ADGRE2	Keep	NO	NO
SeqId_4549_78	rs3760775	Q11128	#N/A	T	G	0.065576	-0.828345	0.0323015	7.09839e-139	7212	657.441	4	Tier1	FUT5.SeqId_4549_78.txt	FUT5	Keep	NO	NO
SeqId_4549_78	rs11666151	Q11128	#N/A	G	A	0.412866	-0.338471	0.0162658	1.92771e-93	7212	432.884	1	Tier1	FUT5.SeqId_4549_78.txt	FUT5	Keep	NO	NO
SeqId_4549_78	rs73920065	Q11128	#N/A	C	T	0.0598919	-0.636504	0.0342201	1.82455e-75	7212	345.875	1	Tier1	FUT5.SeqId_4549_78.txt	FUT5	Keep	NO	NO
SeqId_4549_78	rs113243450	Q11128	#N/A	A	G	0.0120616	0.709782	0.0762676	1.72061e-20	7212	86.5863	2	Tier1	FUT5.SeqId_4549_78.txt	FUT5	Keep	NO	NO
SeqId_4549_78	rs1379868	Q11128	#N/A	G	A	0.197907	-0.168657	0.0209321	9.05483e-16	7212	64.9027	3	Tier2	FUT5.SeqId_4549_78.txt	FUT5	Keep	NO	NO
SeqId_4549_78	rs778984	Q11128	#N/A	T	C	0.220643	-0.0987738	0.0198569	6.70037e-07	7212	24.7366	#N/A	Tier1	FUT5.SeqId_4549_78.txt	FUT5	Keep	NO	NO
SeqId_4549_78	rs730291	Q11128	#N/A	T	C	0.244836	-0.0884458	0.0193917	5.17513e-06	7212	20.7971	#N/A	Tier1	FUT5.SeqId_4549_78.txt	FUT5	Keep	NO	NO
SeqId_4559_64	rs184914117	Q16719	#N/A	A	C	0.0124775	-0.58862	0.0738846	1.87986e-15	7212	63.4515	#N/A	Tier1	KYNU.SeqId_4559_64.txt	KYNU	Keep	NO	NO
SeqId_4564_2	rs115651556	O60486	missense	A	G	0.0128934	-1.79956	0.0707596	1.02886e-136	7212	646.609	1	Tier1	PLXNC1.SeqId_4564_2.txt	PLXNC1	Keep	NO	NO
SeqId_4564_2	rs78277263	O60486	#N/A	T	C	0.0816581	0.283581	0.0301032	5.93336e-21	7212	88.7173	#N/A	Tier1	PLXNC1.SeqId_4564_2.txt	PLXNC1	Keep	NO	NO
SeqId_4564_2	rs34565975	O60486	missense	C	G	0.011715	0.46577	0.0776297	2.07004e-09	7212	35.9888	3	Tier1	PLXNC1.SeqId_4564_2.txt	PLXNC1	Keep	NO	NO
SeqId_4564_2	rs74645880	O60486	#N/A	A	G	0.0166366	-0.332845	0.0655196	3.8675e-07	7212	25.8001	#N/A	Tier1	PLXNC1.SeqId_4564_2.txt	PLXNC1	Keep	NO	NO
SeqId_4568_17	rs2124259	O94991	#N/A	G	T	0.48475	-0.140145	0.0166577	4.76204e-17	7212	70.7628	1	Tier1	SLITRK5.SeqId_4568_17.txt	SLITRK5	Keep	NO	NO
SeqId_4568_17	rs149713938	O94991	#N/A	T	C	0.0171219	-0.339024	0.0643391	1.40884e-07	7212	27.7581	#N/A	Tier1	SLITRK5.SeqId_4568_17.txt	SLITRK5	Keep	NO	NO
SeqId_4568_17	rs61959133	O94991	#N/A	A	G	0.120546	-0.133769	0.0256485	1.88448e-07	7212	27.1936	#N/A	Tier1	SLITRK5.SeqId_4568_17.txt	SLITRK5	Keep	NO	NO
SeqId_4568_17	rs80341419	O94991	#N/A	A	G	0.0544156	-0.117736	0.0367372	0.00135743	7212	10.268	2	Tier1	SLITRK5.SeqId_4568_17.txt	SLITRK5	Keep	NO	NO
SeqId_4763_31	rs2091583	P43652	#N/A	C	T	0.0262027	0.443833	0.0518408	1.34768e-17	7212	73.2783	1	Tier1	AFM.SeqId_4763_31.txt	AFM	Keep	NO	NO
SeqId_4763_31	rs10518116	P43652	#N/A	G	C	0.176418	-0.123955	0.0217523	1.25643e-08	7212	32.4636	#N/A	Tier1	AFM.SeqId_4763_31.txt	AFM	Keep	NO	NO
SeqId_4775_34	rs306784	P06396	#N/A	T	G	0.373978	-0.148487	0.0171802	6.67471e-18	7212	74.6793	#N/A	Tier1	GSN.SeqId_4775_34.txt	GSN	Keep	NO	NO
SeqId_4775_34	rs113334376	P06396	#N/A	A	T	0.0119922	-0.396742	0.0767982	2.45525e-07	7212	26.6805	#N/A	Tier1	GSN.SeqId_4775_34.txt	GSN	Keep	NO	NO
SeqId_4775_34	rs141954652	P06396	#N/A	T	C	0.0203106	-0.22262	0.0585396	0.000144193	7212	14.458	#N/A	Tier1	GSN.SeqId_4775_34.txt	GSN	Keep	NO	NO
SeqId_4811_33	rs77347777	Q14624	#N/A	T	C	0.118328	-0.230121	0.0255425	2.61539e-19	7212	81.1457	4	Tier1	ITIH4.SeqId_4811_33.txt	ITIH4	Keep	NO	NO
SeqId_4811_33	rs2952830	Q14624	#N/A	A	G	0.280674	-0.09516	0.0184675	2.63373e-07	7212	26.5444	6	Tier3	ITIH4.SeqId_4811_33.txt	ITIH4	Keep	NO	NO
SeqId_4811_33	rs73091104	Q14624	#N/A	G	C	0.0144877	0.263042	0.0690961	0.000141886	7212	14.4885	#N/A	Tier1	ITIH4.SeqId_4811_33.txt	ITIH4	Keep	NO	NO
SeqId_4831_4	rs3917412	P14151	#N/A	T	C	0.286427	0.0873012	0.0182276	1.70528e-06	7212	22.933	#N/A	Tier1	SELL.SeqId_4831_4.txt	SELL	Keep	NO	NO
SeqId_4831_4	rs140323067	P14151	#N/A	G	A	0.0242617	0.180126	0.0542578	0.000905249	7212	11.0181	1	Tier1	SELL.SeqId_4831_4.txt	SELL	Keep	NO	NO
SeqId_4834_61	rs34192549	P29317	missense	T	C	0.0191321	0.916358	0.0590454	1.86036e-53	7212	240.79	1	Tier2	EPHA2.SeqId_4834_61.txt	EPHA2	Keep	NO	NO
SeqId_4834_61	rs221035	P29317	#N/A	G	A	0.256412	0.136707	0.0190597	8.09262e-13	7212	51.4315	#N/A	Tier1	EPHA2.SeqId_4834_61.txt	EPHA2	Keep	NO	NO
SeqId_4834_61	rs544756207	P29317	#N/A	A	G	0.0176071	-0.287355	0.0630078	5.18421e-06	7212	20.7935	#N/A	Tier1	EPHA2.SeqId_4834_61.txt	EPHA2	Keep	NO	NO
SeqId_4834_61	rs190306313	P29317	#N/A	A	C	0.0102593	0.328434	0.0823801	6.76266e-05	7212	15.8903	#N/A	Tier1	EPHA2.SeqId_4834_61.txt	EPHA2	Keep	NO	NO
SeqId_4866_59	rs11140774	Q16620	#N/A	A	G	0.222584	-0.148016	0.0201333	2.17087e-13	7212	54.034	#N/A	Tier1	NTRK2.SeqId_4866_59.txt	NTRK2	Keep	NO	NO
SeqId_4866_59	rs9969765	Q16620	#N/A	C	G	0.340774	-0.10386	0.0173306	2.16081e-09	7212	35.9045	#N/A	Tier1	NTRK2.SeqId_4866_59.txt	NTRK2	Keep	NO	NO
SeqId_4866_59	rs4877942	Q16620	#N/A	T	C	0.13947	-0.11145	0.0238854	3.1258e-06	7212	21.7658	#N/A	Tier1	NTRK2.SeqId_4866_59.txt	NTRK2	Keep	NO	NO
SeqId_4874_3	rs17242776	P03950	#N/A	G	C	0.0483155	0.805478	0.0376927	2.72599e-98	7212	456.533	2	Tier1	ANG.SeqId_4874_3.txt	ANG	Keep	NO	NO
SeqId_4874_3	rs56094440	P03950	#N/A	T	C	0.0537918	0.54087	0.0363356	2.20701e-49	7212	221.514	#N/A	Tier1	ANG.SeqId_4874_3.txt	ANG	Keep	NO	NO
SeqId_4874_3	rs117730041	P03950	#N/A	C	T	0.029738	0.172819	0.0488887	0.000410422	7212	12.4924	#N/A	Tier1	ANG.SeqId_4874_3.txt	ANG	Keep	NO	NO
SeqId_4886_3	rs34202026	P80098	missense	T	A	0.0194787	1.32946	0.057877	9.50205e-113	7212	527.495	2	Tier1	CCL7.SeqId_4886_3.txt	CCL7	Keep	NO	NO
SeqId_4886_3	rs9899795	P80098	#N/A	T	C	0.436781	-0.172437	0.0167996	1.50435e-24	7212	105.328	#N/A	Tier1	CCL7.SeqId_4886_3.txt	CCL7	Keep	NO	NO
SeqId_4906_35	rs9332701	P12259	missense	G	A	0.0490781	-0.851129	0.0369918	4.18464e-113	7212	529.248	10	Tier3	F5.SeqId_4906_35.txt	F5	Keep	NO	NO
SeqId_4906_35	rs6427197	P12259	#N/A	C	A	0.068834	0.268559	0.032697	2.52344e-16	7212	67.444	2	Tier1	F5.SeqId_4906_35.txt	F5	Keep	NO	NO
SeqId_4908_6	rs10987756	P17813	#N/A	G	C	0.105851	-0.344564	0.0267274	1.30045e-37	7212	166.152	#N/A	Tier1	ENG.SeqId_4908_6.txt	ENG	Keep	NO	NO
SeqId_4908_6	rs35357299	P17813	#N/A	A	G	0.0601691	0.248412	0.0348436	1.10627e-12	7212	50.8134	#N/A	Tier1	ENG.SeqId_4908_6.txt	ENG	Keep	NO	NO
SeqId_4911_49	rs1138272	P09211	missense	T	C	0.0838763	-0.505446	0.0293706	4.4584e-65	7212	296.076	2	Tier1	GSTP1.SeqId_4911_49.txt	GSTP1	Keep	NO	NO
SeqId_4913_78	rs1635272	O15467	#N/A	A	G	0.157632	0.316579	0.022396	9.05401e-45	7212	199.757	9	Tier3	CCL16.SeqId_4913_78.txt	CCL16	Keep	NO	NO
SeqId_4924_32	rs144897250	P03956	#N/A	A	C	0.0158048	-0.901166	0.0655343	1.71948e-42	7212	189.039	#N/A	Tier1	MMP1.SeqId_4924_32.txt	MMP1	Keep	NO	NO
SeqId_4924_32	rs146135014	P03956	#N/A	A	G	0.0213503	-0.679019	0.057278	4.03372e-32	7212	140.497	#N/A	Tier1	MMP1.SeqId_4924_32.txt	MMP1	Keep	NO	NO
SeqId_4924_32	rs3213460	P03956	missense	A	G	0.149175	-0.191797	0.02296	7.87314e-17	7212	69.7621	1	Tier1	MMP1.SeqId_4924_32.txt	MMP1	Keep	NO	NO
SeqId_4924_32	rs111559668	P03956	#N/A	A	G	0.039304	-0.302862	0.0426996	1.43876e-12	7212	50.2946	2	Tier1	MMP1.SeqId_4924_32.txt	MMP1	Keep	NO	NO
SeqId_4924_32	rs17860942	P03956	#N/A	C	T	0.0421461	0.274248	0.0415049	4.18452e-11	7212	43.6483	5	Tier1	MMP1.SeqId_4924_32.txt	MMP1	Keep	NO	NO
SeqId_4929_55	rs11078694	P04278	#N/A	T	C	0.214682	-0.308261	0.020077	2.23386e-52	7212	235.678	2	Tier1	SHBG.SeqId_4929_55.txt	SHBG	Keep	NO	NO
SeqId_4929_55	rs1042522	P04278	missense	G	C	0.255095	-0.257867	0.0186536	6.4229e-43	7212	191.049	#N/A	Tier1	SHBG.SeqId_4929_55.txt	SHBG	Keep	NO	NO
SeqId_4929_55	rs4796432	P04278	#N/A	A	G	0.0334812	-0.572434	0.0455885	8.65118e-36	7212	157.623	1	Tier1	SHBG.SeqId_4929_55.txt	SHBG	Keep	NO	NO
SeqId_4929_55	rs12942088	P04278	#N/A	C	T	0.417441	-0.114191	0.0168498	1.3241e-11	7212	45.9149	1	Tier1	SHBG.SeqId_4929_55.txt	SHBG	Keep	NO	NO
SeqId_4960_72	rs10781140	P04083	#N/A	G	A	0.368432	-0.0688374	0.0172479	6.64316e-05	7212	15.9241	4	Tier1	ANXA1.SeqId_4960_72.txt	ANXA1	Keep	NO	NO
SeqId_4962_52	rs61738953	Q49AH0	missense,stop_gained	G	C	0.0352835	-1.11816	0.0431514	1.24871e-141	7212	671.271	2	Tier2	CDNF.SeqId_4962_52.txt	CDNF	Keep	NO	NO
SeqId_4962_52	rs117450944	Q49AH0	#N/A	G	C	0.0429086	-0.18721	0.0411054	5.3402e-06	7212	20.7367	#N/A	Tier1	CDNF.SeqId_4962_52.txt	CDNF	Keep	NO	NO
SeqId_4964_67	rs62377827	Q9NZ08	#N/A	A	G	0.283377	0.233165	0.0182423	5.23188e-37	7212	163.323	3	Tier1	ERAP1.SeqId_4964_67.txt	ERAP1	Keep	NO	NO
SeqId_4964_67	rs78649652	Q9NZ08	missense	T	C	0.0101899	0.717774	0.0828839	5.75543e-18	7212	74.9747	2	Tier1	ERAP1.SeqId_4964_67.txt	ERAP1	Keep	NO	NO
SeqId_4964_67	rs72773912	Q9NZ08	missense	G	A	0.14557	0.180942	0.0233213	9.76734e-15	7212	60.1801	2	Tier1	ERAP1.SeqId_4964_67.txt	ERAP1	Keep	NO	NO
SeqId_4964_67	rs26513	Q9NZ08	#N/A	A	G	0.0727159	0.223115	0.0318869	2.84855e-12	7212	48.9455	1	Tier1	ERAP1.SeqId_4964_67.txt	ERAP1	Keep	NO	NO
SeqId_4968_50	rs62623452	P40121	missense	T	C	0.0128934	-1.79408	0.0699505	6.50734e-139	7212	657.63	1	Tier1	CAPG.SeqId_4968_50.txt	CAPG	Keep	NO	NO
SeqId_4968_50	rs72843836	P40121	#N/A	T	C	0.0408291	0.235375	0.0418988	2.00725e-08	7212	31.5498	#N/A	Tier1	CAPG.SeqId_4968_50.txt	CAPG	Keep	NO	NO
SeqId_4968_50	rs74418956	P40121	#N/A	A	C	0.0487315	0.192218	0.038487	6.04155e-07	7212	24.9367	#N/A	Tier1	CAPG.SeqId_4968_50.txt	CAPG	Keep	NO	NO
SeqId_4969_2	rs116866430	P00915	missense	G	T	0.00915015	-1.60425	0.0850849	1.91725e-77	7212	355.401	#N/A	Tier1	CA1.SeqId_4969_2.txt	CA1	Keep	NO	NO
SeqId_4969_2	rs6997458	P00915	#N/A	T	G	0.408221	0.231389	0.0167795	1.0169e-42	7212	190.111	1	Tier1	CA1.SeqId_4969_2.txt	CA1	Keep	NO	NO
SeqId_4969_2	rs981495	P00915	#N/A	T	C	0.141273	0.250575	0.0236741	5.45912e-26	7212	111.997	#N/A	Tier1	CA1.SeqId_4969_2.txt	CA1	Keep	NO	NO
SeqId_4971_1	rs75940688	Q9UBR2	#N/A	A	G	0.0119229	-0.908098	0.0755015	5.26108e-33	7212	144.622	1	Tier1	CTSZ.SeqId_4971_1.txt	CTSZ	Keep	NO	NO
SeqId_4971_1	rs13037079	Q9UBR2	#N/A	A	G	0.142798	0.127867	0.0236781	6.86839e-08	7212	29.1543	#N/A	Tier1	CTSZ.SeqId_4971_1.txt	CTSZ	Keep	NO	NO
SeqId_4971_1	rs189356	Q9UBR2	#N/A	A	G	0.493969	-0.0714415	0.0166187	1.73944e-05	7212	18.4751	2	Tier1	CTSZ.SeqId_4971_1.txt	CTSZ	Keep	NO	NO
SeqId_4976_57	rs12936625	P46108	#N/A	T	C	0.367808	0.204089	0.0170878	1.42221e-32	7212	142.609	#N/A	Tier1	CRK.SeqId_4976_57.txt	CRK	Keep	NO	NO
SeqId_4976_57	rs76153232	P46108	#N/A	C	G	0.103078	-0.220699	0.0275807	1.41668e-15	7212	64.0132	1	Tier1	CRK.SeqId_4976_57.txt	CRK	Keep	NO	NO
SeqId_4979_34	rs139039879	Q07507	#N/A	T	G	0.023222	-0.851238	0.0536596	9.8364e-56	7212	251.586	1	Tier1	DPT.SeqId_4979_34.txt	DPT	Keep	NO	NO
SeqId_4979_34	rs76577381	Q07507	#N/A	C	A	0.092264	-0.307327	0.0286407	1.16376e-26	7212	115.11	#N/A	Tier1	DPT.SeqId_4979_34.txt	DPT	Keep	NO	NO
SeqId_4979_34	rs115331135	Q07507	#N/A	A	C	0.0226674	0.469375	0.0561336	7.34844e-17	7212	69.8994	2	Tier1	DPT.SeqId_4979_34.txt	DPT	Keep	NO	NO
SeqId_4979_34	rs77143649	Q07507	#N/A	T	C	0.0443643	0.315884	0.0404018	6.1026e-15	7212	61.113	1	Tier1	DPT.SeqId_4979_34.txt	DPT	Keep	NO	NO
SeqId_4984_83	rs15303	P10768	missense	T	C	0.0167753	-1.43945	0.0625668	4.36707e-113	7212	529.157	1	Tier1	ESD.SeqId_4984_83.txt	ESD	Keep	NO	NO
SeqId_4984_83	rs4942577	P10768	#N/A	C	T	0.332317	0.192047	0.0175014	8.52262e-28	7212	120.379	1	Tier1	ESD.SeqId_4984_83.txt	ESD	Keep	NO	NO
SeqId_4989_7	rs78318334	P02679	#N/A	A	G	0.0173298	-0.474036	0.0625655	3.98901e-14	7212	57.3895	#N/A	Tier1	FGG.SeqId_4989_7.txt	FGG	Keep	NO	NO
SeqId_4989_7	rs139132688	P02679	#N/A	T	C	0.0156662	-0.380264	0.0659271	8.35642e-09	7212	33.26	#N/A	Tier1	FGG.SeqId_4989_7.txt	FGG	Keep	NO	NO
SeqId_4990_87	rs59419995	P07359	#N/A	A	C	0.0856786	-0.205885	0.0295089	3.28183e-12	7212	48.6657	1	Tier1	GP1BA.SeqId_4990_87.txt	GP1BA	Keep	NO	NO
SeqId_4991_12	rs8001781	P78333	#N/A	A	G	0.350894	0.260108	0.0172362	1.09947e-50	7212	227.669	1	Tier1	GPC5.SeqId_4991_12.txt	GPC5	Keep	NO	NO
SeqId_4991_12	rs117209161	P78333	#N/A	G	A	0.0138639	0.654907	0.0705496	2.14117e-20	7212	86.1489	2	Tier1	GPC5.SeqId_4991_12.txt	GPC5	Keep	NO	NO
SeqId_4996_66	rs7614709	P04196	missense	A	G	0.227159	0.734515	0.0177139	1e-200	7212	1718.91	22	Tier3	HRG.SeqId_4996_66.txt	HRG	Keep	NO	NO
SeqId_4996_66	rs5029980	P04196	#N/A	C	T	0.114446	-0.194971	0.0261087	9.12274e-14	7212	55.7505	2	Tier1	HRG.SeqId_4996_66.txt	HRG	Keep	NO	NO
SeqId_4996_66	rs150042143	P04196	#N/A	T	C	0.0321641	0.161958	0.0468754	0.000553294	7212	11.9342	4	Tier1	HRG.SeqId_4996_66.txt	HRG	Keep	NO	NO
SeqId_5000_52	rs111526614	Q08380	#N/A	T	C	0.0196867	-0.590451	0.0594697	4.39484e-23	7212	98.5498	#N/A	Tier1	LGALS3BP.SeqId_5000_52.txt	LGALS3BP	Keep	NO	NO
SeqId_5000_52	rs9894212	Q08380	#N/A	G	C	0.224456	-0.0962126	0.0199139	1.38357e-06	7212	23.3362	#N/A	Tier1	LGALS3BP.SeqId_5000_52.txt	LGALS3BP	Keep	NO	NO
SeqId_5005_4	rs742186	P53778	#N/A	A	G	0.424997	0.111065	0.0166918	3.06433e-11	7212	44.2617	2	Tier1	MAPK12.SeqId_5005_4.txt	MAPK12	Keep	NO	NO
SeqId_5012_67	rs76072684	P00568	#N/A	A	G	0.0133093	0.273236	0.0726734	0.000171408	7212	14.132	#N/A	Tier1	AK1.SeqId_5012_67.txt	AK1	Keep	NO	NO
SeqId_5015_15	rs1805017	Q13093	missense	T	C	0.256273	0.124955	0.0191555	7.34814e-11	7212	42.5402	1	Tier1	PLA2G7.SeqId_5015_15.txt	PLA2G7	Keep	NO	NO
SeqId_5018_68	rs75302560	P30041	#N/A	C	T	0.0520588	-0.490288	0.0370526	1.64724e-39	7212	175.043	#N/A	Tier1	PRDX6.SeqId_5018_68.txt	PRDX6	Keep	NO	NO
SeqId_5034_79	rs56349639	P07478	#N/A	A	G	0.109386	0.30609	0.0262405	3.66855e-31	7212	136.03	#N/A	Tier1	PRSS2.SeqId_5034_79.txt	PRSS2	Keep	NO	NO
SeqId_5034_79	rs117195160	P07478	#N/A	T	C	0.0739637	-0.369639	0.0318185	6.35459e-31	7212	134.92	#N/A	Tier1	PRSS2.SeqId_5034_79.txt	PRSS2	Keep	NO	NO
SeqId_5034_79	rs447635	P07478	#N/A	G	A	0.175239	-0.165464	0.0216057	2.12919e-14	7212	58.6341	#N/A	Tier1	PRSS2.SeqId_5034_79.txt	PRSS2	Keep	NO	NO
SeqId_5034_79	rs2960744	P07478	#N/A	T	A	0.389158	0.0710213	0.0171294	3.41967e-05	7212	17.1859	#N/A	Tier1	PRSS2.SeqId_5034_79.txt	PRSS2	Keep	NO	NO
SeqId_5036_50	rs75961064	P98066	missense	G	A	0.0167753	-0.784056	0.0644385	9.89824e-34	7212	148.007	1	Tier2	TNFAIP6.SeqId_5036_50.txt	TNFAIP6	Keep	NO	NO
SeqId_5036_50	rs7424176	P98066	#N/A	C	A	0.385692	-0.138045	0.0170385	6.30415e-16	7212	65.6233	1	Tier1	TNFAIP6.SeqId_5036_50.txt	TNFAIP6	Keep	NO	NO
SeqId_5060_62	rs2890658	Q9NZQ7	#N/A	A	C	0.0799945	0.315419	0.0306684	1.22051e-24	7212	105.748	#N/A	Tier1	CD274.SeqId_5060_62.txt	CD274	Keep	NO	NO
SeqId_5061_27	rs2838537	O75144	#N/A	G	T	0.351033	0.162647	0.0173228	7.948e-21	7212	88.1324	1	Tier2	ICOSLG.SeqId_5061_27.txt	ICOSLG	Keep	NO	NO
SeqId_5061_27	rs58911644	O75144	#N/A	T	A	0.175863	-0.195901	0.0217121	2.31852e-19	7212	81.3859	1	Tier2	ICOSLG.SeqId_5061_27.txt	ICOSLG	Keep	NO	NO
SeqId_5061_27	rs17004584	O75144	#N/A	T	C	0.196312	-0.0940347	0.0209545	7.31617e-06	7212	20.1327	#N/A	Tier1	ICOSLG.SeqId_5061_27.txt	ICOSLG	Keep	NO	NO
SeqId_5061_27	rs182319153	O75144	#N/A	T	C	0.0110218	-0.323384	0.0795746	4.87707e-05	7212	16.5108	#N/A	Tier1	ICOSLG.SeqId_5061_27.txt	ICOSLG	Keep	NO	NO
SeqId_5066_134	rs9896870	Q08708	#N/A	A	G	0.269167	-0.126747	0.0186791	1.24852e-11	7212	46.0302	1	Tier1	CD300C.SeqId_5066_134.txt	CD300C	Keep	NO	NO
SeqId_5066_134	rs145767181	Q08708	#N/A	G	A	0.0131013	-0.425296	0.0731267	6.28971e-09	7212	33.8151	3	Tier1	CD300C.SeqId_5066_134.txt	CD300C	Keep	NO	NO
SeqId_5069_9	rs11118157	P08174	missense	A	C	0.21489	-0.174766	0.0201364	4.87349e-18	7212	75.306	1	Tier1	CD55.SeqId_5069_9.txt	CD55	Keep	NO	NO
SeqId_5076_53	rs12074120	Q5JZY3	#N/A	G	T	0.309719	0.152895	0.0180723	3.20069e-17	7212	71.5549	#N/A	Tier1	EPHA10.SeqId_5076_53.txt	EPHA10	Keep	NO	NO
SeqId_5076_53	rs4308943	Q5JZY3	#N/A	A	G	0.428047	0.140048	0.0166641	5.14049e-17	7212	70.6106	#N/A	Tier1	EPHA10.SeqId_5076_53.txt	EPHA10	Keep	NO	NO
SeqId_5078_82	rs3114479	O15197	#N/A	C	T	0.414391	-0.302796	0.0163833	1.49019e-74	7212	341.489	2	Tier2	EPHB6.SeqId_5078_82.txt	EPHB6	Keep	NO	NO
SeqId_5085_18	rs1775296	Q9UHF4	missense	T	G	0.282545	0.124687	0.0184476	1.49792e-11	7212	45.6712	#N/A	Tier1	IL20RA.SeqId_5085_18.txt	IL20RA	Keep	NO	NO
SeqId_5087_5	rs116978287	Q969J5	#N/A	T	G	0.0203799	-0.47403	0.0590611	1.166e-15	7212	64.4003	3	Tier1	IL22RA2.SeqId_5087_5.txt	IL22RA2	Keep	NO	NO
SeqId_5087_5	rs41288975	Q969J5	#N/A	A	G	0.0169139	-0.428069	0.0635771	1.7889e-11	7212	45.3216	1	Tier1	IL22RA2.SeqId_5087_5.txt	IL22RA2	Keep	NO	NO
SeqId_5087_5	rs74654606	Q969J5	#N/A	G	A	0.0153196	0.376037	0.0675331	2.66669e-08	7212	30.9961	#N/A	Tier1	IL22RA2.SeqId_5087_5.txt	IL22RA2	Keep	NO	NO
SeqId_5087_5	rs6570146	Q969J5	#N/A	C	T	0.413697	0.0811946	0.0168817	1.54287e-06	7212	23.1261	#N/A	Tier1	IL22RA2.SeqId_5087_5.txt	IL22RA2	Keep	NO	NO
SeqId_5088_175	rs11581607	Q5VWK5	missense	A	G	0.0683488	-0.191448	0.0327913	5.50013e-09	7212	34.0772	1	Tier2	IL23R.SeqId_5088_175.txt	IL23R	Keep	NO	NO
SeqId_5090_49	rs377556	Q8NHL6	missense	T	C	0.188271	0.0791821	0.0212886	0.00020117	7212	13.8305	6	Tier3	LILRB1.SeqId_5090_49.txt	LILRB1	Keep	NO	NO
SeqId_5091_28	rs393665	Q8N423	#N/A	A	T	0.282476	0.220617	0.0182269	2.11939e-33	7212	146.464	3	Tier2	LILRB2.SeqId_5091_28.txt	LILRB2	Keep	NO	NO
SeqId_5091_28	rs919805	Q8N423	#N/A	T	C	0.488424	0.0758465	0.0165719	4.80039e-06	7212	20.9414	#N/A	Tier1	LILRB2.SeqId_5091_28.txt	LILRB2	Keep	NO	NO
SeqId_5095_21	rs111803848	Q99706	#N/A	T	G	0.162068	0.338564	0.0220649	2.58776e-52	7212	235.373	#N/A	Tier1	KIR2DL4.SeqId_5095_21.txt	KIR2DL4	Keep	NO	NO
SeqId_5095_21	rs77611365	Q99706	#N/A	C	G	0.286635	0.0602313	0.0183859	0.00105805	7212	10.7289	#N/A	Tier1	KIR2DL4.SeqId_5095_21.txt	KIR2DL4	Keep	NO	NO
SeqId_5102_55	rs2523484	Q29980	#N/A	T	C	0.394149	0.223074	0.016724	4.11634e-40	7212	177.868	14	Tier3	MICB.SeqId_5102_55.txt	MICB	Keep	NO	NO
SeqId_5102_55	rs41273040	Q29980	missense	A	G	0.0333426	0.591694	0.0456405	5.17775e-38	7212	168.025	9	Tier3	MICB.SeqId_5102_55.txt	MICB	Keep	NO	NO
SeqId_5102_55	rs9264069	Q29980	#N/A	T	C	0.0691806	0.260129	0.0325716	1.60583e-15	7212	63.7645	3	Tier1	MICB.SeqId_5102_55.txt	MICB	Keep	NO	NO
SeqId_5102_55	rs77805999	Q29980	#N/A	G	C	0.0281436	0.350985	0.0498714	2.13262e-12	7212	49.5169	#N/A	Tier1	MICB.SeqId_5102_55.txt	MICB	Keep	NO	NO
SeqId_5102_55	rs146794654	Q29980	#N/A	T	C	0.0454735	-0.155023	0.0400996	0.000111635	7212	14.9414	1	Tier1	MICB.SeqId_5102_55.txt	MICB	Keep	NO	NO
SeqId_5105_2	rs9606293	Q9BZR6	#N/A	A	G	0.0415916	0.487225	0.0409682	2.58442e-32	7212	141.399	1	Tier1	RTN4R.SeqId_5105_2.txt	RTN4R	Keep	NO	NO
SeqId_5105_2	rs4389405	Q9BZR6	#N/A	A	G	0.138223	-0.199313	0.0241576	1.85822e-16	7212	68.0524	1	Tier1	RTN4R.SeqId_5105_2.txt	RTN4R	Keep	NO	NO
SeqId_5105_2	rs111065097	Q9BZR6	#N/A	A	G	0.163247	-0.162941	0.0225236	5.16478e-13	7212	52.3196	1	Tier1	RTN4R.SeqId_5105_2.txt	RTN4R	Keep	NO	NO
SeqId_5105_2	rs17746140	Q9BZR6	#N/A	A	G	0.243449	-0.0783907	0.0193265	5.04195e-05	7212	16.4476	2	Tier1	RTN4R.SeqId_5105_2.txt	RTN4R	Keep	NO	NO
SeqId_5107_7	rs11145770	P46531	#N/A	T	C	0.381741	0.152035	0.0169357	3.49198e-19	7212	80.5676	#N/A	Tier1	NOTCH1.SeqId_5107_7.txt	NOTCH1	Keep	NO	NO
SeqId_5107_7	rs4880107	P46531	#N/A	G	A	0.265631	-0.0924571	0.0188216	9.20007e-07	7212	24.1239	#N/A	Tier1	NOTCH1.SeqId_5107_7.txt	NOTCH1	Keep	NO	NO
SeqId_5107_7	rs11574902	P46531	#N/A	C	T	0.0996811	0.0952942	0.0276073	0.000560104	7212	11.9114	#N/A	Tier1	NOTCH1.SeqId_5107_7.txt	NOTCH1	Keep	NO	NO
SeqId_5108_72	rs4808238	Q9UM47	#N/A	A	G	0.14973	0.225182	0.0231998	3.87424e-22	7212	94.1843	#N/A	Tier1	NOTCH3.SeqId_5108_72.txt	NOTCH3	Keep	NO	NO
SeqId_5108_72	rs113033778	Q9UM47	#N/A	C	A	0.0605851	-0.15681	0.0349485	7.33865e-06	7212	20.1266	#N/A	Tier1	NOTCH3.SeqId_5108_72.txt	NOTCH3	Keep	NO	NO
SeqId_5109_24	rs150329883	Q92823	#N/A	T	A	0.0526827	-0.197185	0.0368819	9.24798e-08	7212	28.576	2	Tier1	NRCAM.SeqId_5109_24.txt	NRCAM	Keep	NO	NO
SeqId_5112_73	rs146515723	P41217	#N/A	T	C	0.0485235	-0.246423	0.0382279	1.2212e-10	7212	41.5414	#N/A	Tier1	CD200.SeqId_5112_73.txt	CD200	Keep	NO	NO
SeqId_5112_73	rs1050572	P41217	#N/A	A	G	0.0765978	0.179782	0.0311451	8.13867e-09	7212	33.3114	#N/A	Tier1	CD200.SeqId_5112_73.txt	CD200	Keep	NO	NO
SeqId_5121_3	rs7508183	Q9H3T3	#N/A	C	G	0.490988	-0.132822	0.0164208	7.02229e-16	7212	65.408	#N/A	Tier1	SEMA6B.SeqId_5121_3.txt	SEMA6B	Keep	NO	NO
SeqId_5121_3	rs11670485	Q9H3T3	#N/A	A	G	0.0711216	-0.180233	0.0323666	2.6623e-08	7212	30.9995	#N/A	Tier1	SEMA6B.SeqId_5121_3.txt	SEMA6B	Keep	NO	NO
SeqId_5124_69	rs75407602	Q9UMF0	#N/A	T	C	0.0487315	-0.94766	0.0372671	1.10667e-136	7212	646.448	2	Tier1	ICAM5.SeqId_5124_69.txt	ICAM5	Keep	NO	NO
SeqId_5124_69	rs75617577	Q9UMF0	missense	T	C	0.0424927	0.311737	0.0411759	4.16906e-14	7212	57.302	2	Tier1	ICAM5.SeqId_5124_69.txt	ICAM5	Keep	NO	NO
SeqId_5124_69	rs3093029	Q9UMF0	#N/A	G	C	0.0852627	-0.12799	0.0298595	1.83938e-05	7212	18.3682	1	Tier1	ICAM5.SeqId_5124_69.txt	ICAM5	Keep	NO	NO
SeqId_5128_53	rs3733265	Q96DU3	#N/A	G	C	0.294052	0.127395	0.0182	2.79626e-12	7212	48.9826	1	Tier1	SLAMF6.SeqId_5128_53.txt	SLAMF6	Keep	NO	NO
SeqId_5129_12	rs62088045	Q14162	missense	T	C	0.0361153	0.604923	0.0434599	1.76484e-43	7212	193.688	#N/A	Tier1	SCARF1.SeqId_5129_12.txt	SCARF1	Keep	NO	NO
SeqId_5129_12	rs9900764	Q14162	#N/A	T	C	0.0680715	-0.121127	0.0330334	0.000247368	7212	13.4417	#N/A	Tier1	SCARF1.SeqId_5129_12.txt	SCARF1	Keep	NO	NO
SeqId_5132_71	rs2306191	Q6UWB1	#N/A	C	G	0.113268	0.381217	0.0253874	3.29312e-50	7212	225.418	3	Tier1	IL27RA.SeqId_5132_71.txt	IL27RA	Keep	NO	NO
SeqId_5132_71	rs55808806	Q6UWB1	#N/A	G	T	0.167475	0.232429	0.0220163	7.26784e-26	7212	111.422	1	Tier1	IL27RA.SeqId_5132_71.txt	IL27RA	Keep	NO	NO
SeqId_5132_71	rs8111764	Q6UWB1	#N/A	C	T	0.205948	-0.0691083	0.0205498	0.000775137	7212	11.3064	1	Tier1	IL27RA.SeqId_5132_71.txt	IL27RA	Keep	NO	NO
SeqId_5134_52	rs115961055	Q8TDQ0	#N/A	C	G	0.0431859	-0.337268	0.0407875	1.59577e-16	7212	68.3558	3	Tier1	HAVCR2.SeqId_5134_52.txt	HAVCR2	Keep	NO	NO
SeqId_5139_32	rs1994292	O95185	#N/A	T	C	0.349369	0.318344	0.0170215	2.94523e-76	7212	349.685	1	Tier1	UNC5C.SeqId_5139_32.txt	UNC5C	Keep	NO	NO
SeqId_5139_32	rs12643258	O95185	#N/A	A	G	0.158741	-0.266624	0.0224279	2.73099e-32	7212	141.287	3	Tier1	UNC5C.SeqId_5139_32.txt	UNC5C	Keep	NO	NO
SeqId_5139_32	rs72659973	O95185	#N/A	A	T	0.113822	0.099829	0.0262092	0.00014073	7212	14.5039	#N/A	Tier1	UNC5C.SeqId_5139_32.txt	UNC5C	Keep	NO	NO
SeqId_5139_32	rs3775041	O95185	#N/A	G	A	0.412103	0.057233	0.0168833	0.000702881	7212	11.4884	#N/A	Tier1	UNC5C.SeqId_5139_32.txt	UNC5C	Keep	NO	NO
SeqId_5202_4	rs6836027	Q08752	#N/A	T	A	0.0135173	0.459489	0.0716263	1.49639e-10	7212	41.1419	#N/A	Tier1	PPID.SeqId_5202_4.txt	PPID	Keep	NO	NO
SeqId_5231_79	rs11591147	Q8NBP7	missense	T	G	0.0144877	-1.06065	0.0687112	6.49868e-53	7212	238.215	1	Tier1	PCSK9.SeqId_5231_79.txt	PCSK9	Keep	NO	NO
SeqId_5231_79	rs693668	Q8NBP7	#N/A	G	A	0.356994	-0.160679	0.0172349	1.47699e-20	7212	86.8921	#N/A	Tier1	PCSK9.SeqId_5231_79.txt	PCSK9	Keep	NO	NO
SeqId_5231_79	rs115465289	Q8NBP7	#N/A	A	G	0.0345903	-0.162915	0.0455704	0.000352497	7212	12.7772	1	Tier1	PCSK9.SeqId_5231_79.txt	PCSK9	Keep	NO	NO
SeqId_5238_26	rs6658277	Q9UNP9	#N/A	A	C	0.0985027	0.24321	0.0282349	8.5867e-18	7212	74.1771	1	Tier1	PPIE.SeqId_5238_26.txt	PPIE	Keep	NO	NO
SeqId_5238_26	rs56097441	Q9UNP9	#N/A	C	T	0.0136559	-0.375305	0.0713455	1.47891e-07	7212	27.664	1	Tier1	PPIE.SeqId_5238_26.txt	PPIE	Keep	NO	NO
SeqId_5256_86	rs77801305	O76074	#N/A	T	C	0.0404131	0.234638	0.0421626	2.71435e-08	7212	30.9615	#N/A	Tier1	PDE5A.SeqId_5256_86.txt	PDE5A	Keep	NO	NO
SeqId_5256_86	rs76352192	O76074	#N/A	G	C	0.123042	0.128226	0.0253315	4.2528e-07	7212	25.6159	#N/A	Tier1	PDE5A.SeqId_5256_86.txt	PDE5A	Keep	NO	NO
SeqId_5256_86	rs113890665	O76074	#N/A	A	G	0.0504644	0.146593	0.0380074	0.00011581	7212	14.872	5	Tier1	PDE5A.SeqId_5256_86.txt	PDE5A	Keep	NO	NO
SeqId_5346_24	rs79032128	Q99829	#N/A	A	G	0.0417302	-1.24211	0.0384081	1e-200	7212	1045.57	2	Tier2	CPNE1.SeqId_5346_24.txt	CPNE1	Keep	NO	NO
SeqId_5346_24	rs75562997	Q99829	#N/A	T	C	0.0413836	-1.19194	0.0393919	1.88736e-189	7212	915.323	1	Tier2	CPNE1.SeqId_5346_24.txt	CPNE1	Keep	NO	NO
SeqId_5346_24	rs76990836	Q99829	#N/A	C	T	0.0175378	-1.28094	0.0619163	2.04661e-92	7212	427.885	1	Tier1	CPNE1.SeqId_5346_24.txt	CPNE1	Keep	NO	NO
SeqId_5346_24	rs79242605	Q99829	#N/A	C	T	0.0299459	0.398052	0.0483195	2.06319e-16	7212	67.8444	#N/A	Tier1	CPNE1.SeqId_5346_24.txt	CPNE1	Keep	NO	NO
SeqId_5349_69	rs1884190	O00548	#N/A	C	T	0.0497712	-0.22382	0.0381218	4.51894e-09	7212	34.4612	#N/A	Tier1	DLL1.SeqId_5349_69.txt	DLL1	Keep	NO	NO
SeqId_5349_69	rs3012384	O00548	#N/A	T	C	0.38694	0.0961509	0.0171538	2.15674e-08	7212	31.4098	#N/A	Tier1	DLL1.SeqId_5349_69.txt	DLL1	Keep	NO	NO
SeqId_5349_69	rs9356651	O00548	#N/A	T	G	0.352073	-0.0557854	0.0174269	0.00137491	7212	10.2443	1	Tier1	DLL1.SeqId_5349_69.txt	DLL1	Keep	NO	NO
SeqId_5353_89	rs3762497	P18510	#N/A	A	G	0.289131	0.10621	0.0183803	7.85263e-09	7212	33.3814	#N/A	Tier1	IL1RN.SeqId_5353_89.txt	IL1RN	Keep	NO	NO
SeqId_5363_51	rs3109785	O15041	#N/A	A	G	0.306253	-0.559381	0.0168623	1e-200	7212	1100.17	1	Tier1	SEMA3E.SeqId_5363_51.txt	SEMA3E	Keep	NO	NO
SeqId_5363_51	rs117247407	O15041	#N/A	G	A	0.0284209	-0.935968	0.0489718	1.79273e-79	7212	365.182	1	Tier1	SEMA3E.SeqId_5363_51.txt	SEMA3E	Keep	NO	NO
SeqId_5363_51	rs565565114	O15041	#N/A	C	T	0.0131013	-0.517827	0.073044	1.4762e-12	7212	50.2435	2	Tier2	SEMA3E.SeqId_5363_51.txt	SEMA3E	Keep	NO	NO
SeqId_5363_51	rs78891687	O15041	#N/A	T	C	0.0803411	0.12707	0.0304312	3.00621e-05	7212	17.4312	#N/A	Tier1	SEMA3E.SeqId_5363_51.txt	SEMA3E	Keep	NO	NO
SeqId_5363_51	rs62458480	O15041	#N/A	C	T	0.0212117	0.222195	0.0577578	0.000120594	7212	14.7954	#N/A	Tier1	SEMA3E.SeqId_5363_51.txt	SEMA3E	Keep	NO	NO
SeqId_5392_73	rs142426450	P25445	#N/A	T	G	0.0108138	-0.556781	0.0801335	4.02412e-12	7212	48.2636	1	Tier1	FAS.SeqId_5392_73.txt	FAS	Keep	NO	NO
SeqId_5392_73	rs148583058	P25445	#N/A	G	A	0.029738	-0.333316	0.0483096	5.65886e-12	7212	47.591	2	Tier1	FAS.SeqId_5392_73.txt	FAS	Keep	NO	NO
SeqId_5392_73	rs1561742	P25445	#N/A	G	A	0.462221	-0.101135	0.0167952	1.8108e-09	7212	36.2503	#N/A	Tier1	FAS.SeqId_5392_73.txt	FAS	Keep	NO	NO
SeqId_5392_73	rs73365626	P25445	#N/A	T	C	0.216831	0.0869608	0.0200277	1.43099e-05	7212	18.848	#N/A	Tier1	FAS.SeqId_5392_73.txt	FAS	Keep	NO	NO
SeqId_5392_73	rs1051070	P25445	#N/A	T	A	0.113753	0.112976	0.0260453	1.45969e-05	7212	18.8102	#N/A	Tier1	FAS.SeqId_5392_73.txt	FAS	Keep	NO	NO
SeqId_5392_73	rs7094919	P25445	#N/A	T	G	0.082074	0.120541	0.0301159	6.32861e-05	7212	16.0161	#N/A	Tier1	FAS.SeqId_5392_73.txt	FAS	Keep	NO	NO
SeqId_5404_53	rs60241816	O75509	#N/A	A	G	0.0641203	0.324977	0.0335546	4.75496e-22	7212	93.7736	#N/A	Tier1	TNFRSF21.SeqId_5404_53.txt	TNFRSF21	Keep	NO	NO
SeqId_5404_53	rs9473022	O75509	#N/A	T	C	0.357064	-0.159205	0.0172432	3.40093e-20	7212	85.2231	1	Tier1	TNFRSF21.SeqId_5404_53.txt	TNFRSF21	Keep	NO	NO
SeqId_5404_53	rs1738830	O75509	#N/A	T	C	0.231388	0.127162	0.0195151	7.70296e-11	7212	42.4476	9	Tier3	TNFRSF21.SeqId_5404_53.txt	TNFRSF21	Keep	NO	NO
SeqId_5404_53	rs77675605	O75509	#N/A	C	T	0.0306391	0.289394	0.0478192	1.50366e-09	7212	36.6146	#N/A	Tier1	TNFRSF21.SeqId_5404_53.txt	TNFRSF21	Keep	NO	NO
SeqId_5404_53	rs2281444	O75509	#N/A	G	C	0.167406	0.118388	0.022111	8.85649e-08	7212	28.6601	#N/A	Tier1	TNFRSF21.SeqId_5404_53.txt	TNFRSF21	Keep	NO	NO
SeqId_5404_53	rs1884046	O75509	#N/A	G	A	0.232497	0.104574	0.0196354	1.03551e-07	7212	28.3562	1	Tier1	TNFRSF21.SeqId_5404_53.txt	TNFRSF21	Keep	NO	NO
SeqId_5404_53	rs190502679	O75509	#N/A	G	A	0.0112297	-0.371964	0.0793266	2.79559e-06	7212	21.9808	1	Tier1	TNFRSF21.SeqId_5404_53.txt	TNFRSF21	Keep	NO	NO
SeqId_5451_1	rs17181561	Q13740	missense	T	A	0.116734	-0.358558	0.0257606	1.77095e-43	7212	193.681	1	Tier1	ALCAM.SeqId_5451_1.txt	ALCAM	Keep	NO	NO
SeqId_5451_1	rs62263014	Q13740	#N/A	C	T	0.21891	-0.190241	0.0199046	1.61452e-21	7212	91.3232	1	Tier1	ALCAM.SeqId_5451_1.txt	ALCAM	Keep	NO	NO
SeqId_5451_1	rs7648171	Q13740	#N/A	C	T	0.20976	-0.166123	0.0202016	2.32844e-16	7212	67.6032	#N/A	Tier1	ALCAM.SeqId_5451_1.txt	ALCAM	Keep	NO	NO
SeqId_5451_1	rs78470897	Q13740	#N/A	A	G	0.0210037	0.469116	0.0578211	5.7484e-16	7212	65.8063	1	Tier1	ALCAM.SeqId_5451_1.txt	ALCAM	Keep	NO	NO
SeqId_5451_1	rs115765327	Q13740	#N/A	A	G	0.0246777	0.248415	0.0537914	3.93967e-06	7212	21.3211	2	Tier1	ALCAM.SeqId_5451_1.txt	ALCAM	Keep	NO	NO
SeqId_5452_71	rs9652835	P07306	#N/A	T	C	0.494177	-0.0843083	0.0167292	4.77906e-07	7212	25.3904	#N/A	Tier1	ASGR1.SeqId_5452_71.txt	ASGR1	Keep	NO	NO
SeqId_5456_59	rs4329999	Q96KN2	#N/A	A	G	0.258838	-0.173873	0.0188134	3.12931e-20	7212	85.3904	#N/A	Tier1	CNDP1.SeqId_5456_59.txt	CNDP1	Keep	NO	NO
SeqId_5456_59	rs139622949	Q96KN2	#N/A	T	C	0.01324	-0.501338	0.0726883	5.75753e-12	7212	47.5567	#N/A	Tier1	CNDP1.SeqId_5456_59.txt	CNDP1	Keep	NO	NO
SeqId_5456_59	rs12964208	Q96KN2	#N/A	A	G	0.494385	0.113991	0.0165994	7.092e-12	7212	47.145	1	Tier1	CNDP1.SeqId_5456_59.txt	CNDP1	Keep	NO	NO
SeqId_5456_59	rs12967549	Q96KN2	#N/A	A	T	0.366907	0.10087	0.0171431	4.18436e-09	7212	34.6119	#N/A	Tier1	CNDP1.SeqId_5456_59.txt	CNDP1	Keep	NO	NO
SeqId_5457_5	rs2846666	Q5KU26	#N/A	C	A	0.276099	-0.230298	0.0185582	5.27414e-35	7212	153.953	1	Tier1	COLEC12.SeqId_5457_5.txt	COLEC12	Keep	NO	NO
SeqId_5457_5	rs7243583	Q5KU26	#N/A	T	C	0.271038	-0.216015	0.0188095	2.89494e-30	7212	131.854	2	Tier1	COLEC12.SeqId_5457_5.txt	COLEC12	Keep	NO	NO
SeqId_5457_5	rs9635817	Q5KU26	#N/A	T	A	0.317482	0.128828	0.0178638	6.08959e-13	7212	51.9939	1	Tier1	COLEC12.SeqId_5457_5.txt	COLEC12	Keep	NO	NO
SeqId_5457_5	rs77778150	Q5KU26	#N/A	C	T	0.0118536	0.481484	0.0767092	3.65751e-10	7212	39.3866	#N/A	Tier1	COLEC12.SeqId_5457_5.txt	COLEC12	Keep	NO	NO
SeqId_5457_5	rs9964194	Q5KU26	#N/A	T	C	0.413351	-0.0966193	0.0168577	1.03581e-08	7212	32.8406	#N/A	Tier1	COLEC12.SeqId_5457_5.txt	COLEC12	Keep	NO	NO
SeqId_5457_5	rs675712	Q5KU26	#N/A	A	G	0.448912	-0.0938843	0.0167537	2.17443e-08	7212	31.3938	#N/A	Tier1	COLEC12.SeqId_5457_5.txt	COLEC12	Keep	NO	NO
SeqId_5457_5	rs592826	Q5KU26	#N/A	A	G	0.316235	-0.0626343	0.0179337	0.000481298	7212	12.1945	#N/A	Tier1	COLEC12.SeqId_5457_5.txt	COLEC12	Keep	NO	NO
SeqId_5460_60	rs138325325	Q9UMR2	#N/A	A	G	0.0135173	-0.712574	0.0720969	6.85563e-23	7212	97.6577	1	Tier1	DDX19B.SeqId_5460_60.txt	DDX19B	Keep	NO	NO
SeqId_5460_60	rs113953362	Q9UMR2	#N/A	T	C	0.01324	0.296947	0.0732354	5.07296e-05	7212	16.436	#N/A	Tier1	DDX19B.SeqId_5460_60.txt	DDX19B	Keep	NO	NO
SeqId_5462_62	rs112102359	O75636	#N/A	A	C	0.0661999	-0.262479	0.0332092	3.10809e-15	7212	62.4528	#N/A	Tier1	FCN3.SeqId_5462_62.txt	FCN3	Keep	NO	NO
SeqId_5463_22	rs1331432	P54826	#N/A	C	T	0.25863	-0.157593	0.0191902	2.55277e-16	7212	67.4209	1	Tier1	GAS1.SeqId_5463_22.txt	GAS1	Keep	NO	NO
SeqId_5463_22	rs12337389	P54826	#N/A	A	C	0.28719	-0.128008	0.0183665	3.458e-12	7212	48.5625	1	Tier1	GAS1.SeqId_5463_22.txt	GAS1	Keep	NO	NO
[truncated: 821 more rows]

## Sheet: ST15B.AA-specific-pQTLs
Table S15B. African specific pQTLs been identified in the shared protein regions, related to STAR method
SOMAmerID	Conditional independent cis-SNP	UniProtID	VEP_proxy	Effect_allele	Other_allele	Effect_allele_freq	BETA	SE	P	N	F-statistics	Full_summary	Full_sum_gene	PWAS.keep	AA-specific-region	Trans-ancestry
SeqId_10088_37	rs8191470	P07741	#N/A	A	C	0.0732229	-1.0839	0.0566943	1.46626e-74	1871	365.12	APRT.SeqId_10088_37.txt	APRT	Keep	NO	NO
SeqId_10339_48	rs138820615	P09104	#N/A	A	G	0.0240513	1.39176	0.101757	1.17468e-40	1871	186.868	ENO2.SeqId_10339_48.txt	ENO2	Keep	NO	NO
SeqId_10339_48	rs190229761	P09104	#N/A	G	A	0.035008	1.14809	0.085788	4.50868e-39	1871	178.91	ENO2.SeqId_10339_48.txt	ENO2	Keep	NO	NO
SeqId_10419_1	rs61737292	Q6ZMJ2	missense	A	G	0.0839123	-1.14742	0.0515229	1.21914e-97	1871	495.427	SCARA5.SeqId_10419_1.txt	SCARA5	Keep	NO	NO
SeqId_10419_1	rs61737287	Q6ZMJ2	missense	T	C	0.0772314	-0.257641	0.0607107	2.3059e-05	1871	17.9902	SCARA5.SeqId_10419_1.txt	SCARA5	Keep	NO	NO
SeqId_10440_26	rs117854606	Q9H6B4	#N/A	A	G	0.0275254	-0.503389	0.0985894	3.62692e-07	1871	26.0425	CLMP.SeqId_10440_26.txt	CLMP	Keep	NO	NO
SeqId_10440_26	rs115716852	Q9H6B4	#N/A	A	C	0.0331374	-0.441703	0.0899774	9.9473e-07	1871	24.073	CLMP.SeqId_10440_26.txt	CLMP	Keep	NO	NO
SeqId_10440_26	rs58383961	Q9H6B4	#N/A	G	C	0.0978087	-0.560443	0.0529202	1.71569e-25	1871	112.035	CLMP.SeqId_10440_26.txt	CLMP	Keep	NO	NO
SeqId_10440_26	rs7109159	Q9H6B4	#N/A	G	A	0.108231	0.235458	0.053189	1.01155e-05	1871	19.5758	CLMP.SeqId_10440_26.txt	CLMP	Keep	NO	NO
SeqId_10558_26	rs114804116	Q9HC56	missense	A	C	0.0221807	1.66322	0.103927	4.00452e-54	1871	255.846	PCDH9.SeqId_10558_26.txt	PCDH9	Keep	NO	NO
SeqId_10558_26	rs79588321	Q9HC56	#N/A	T	C	0.0144308	-0.7015	0.13704	3.3882e-07	1871	26.1756	PCDH9.SeqId_10558_26.txt	PCDH9	Keep	NO	NO
SeqId_10565_19	rs116088769	O94933	#N/A	A	C	0.0464992	-0.800324	0.0763461	5.0447e-25	1871	109.772	SLITRK3.SeqId_10565_19.txt	SLITRK3	Keep	NO	NO
SeqId_10565_19	rs142546651	O94933	#N/A	G	C	0.0638696	0.68465	0.0654129	5.93281e-25	1871	109.432	SLITRK3.SeqId_10565_19.txt	SLITRK3	Keep	NO	NO
SeqId_10565_19	rs79072750	O94933	#N/A	T	C	0.0954035	0.396144	0.0557478	1.69211e-12	1871	50.4413	SLITRK3.SeqId_10565_19.txt	SLITRK3	Keep	NO	NO
SeqId_10565_19	rs374492563	O94933	#N/A	T	C	0.0117584	-0.806117	0.151313	1.11616e-07	1871	28.3517	SLITRK3.SeqId_10565_19.txt	SLITRK3	Keep	NO	NO
SeqId_10603_1	rs28707703	P15516	#N/A	G	A	0.188936	-0.231629	0.0410094	1.87053e-08	1871	31.868	HTN3.SeqId_10603_1.txt	HTN3	Keep	NO	NO
SeqId_10612_18	rs139578913	O60568	#N/A	G	A	0.0114912	-0.721876	0.153271	2.66224e-06	1871	22.1585	PLOD3.SeqId_10612_18.txt	PLOD3	Keep	NO	NO
SeqId_10612_18	rs73712100	O60568	#N/A	G	A	0.06093	-0.302852	0.0679177	8.71943e-06	1871	19.8623	PLOD3.SeqId_10612_18.txt	PLOD3	Keep	NO	NO
SeqId_10620_21	rs6481462	P08118	#N/A	C	T	0.456975	-0.406578	0.0312236	3.62868e-37	1871	169.378	MSMB.SeqId_10620_21.txt	MSMB	Keep	NO	NO
SeqId_10620_21	rs10993994	P08118	#N/A	G	A	0.380545	0.657006	0.03054	6.70572e-92	1871	462.313	MSMB.SeqId_10620_21.txt	MSMB	Keep	NO	NO
SeqId_10620_21	rs4630241	P08118	#N/A	T	C	0.206841	0.31743	0.0391373	9.01539e-16	1871	65.7128	MSMB.SeqId_10620_21.txt	MSMB	Keep	NO	NO
SeqId_10627_87	rs11822318	Q06481	missense	G	A	0.0136291	-0.843516	0.140533	2.33141e-09	1871	35.9886	APLP2.SeqId_10627_87.txt	APLP2	Keep	NO	NO
SeqId_10630_5	rs78454482	Q9BUP3	#N/A	G	T	0.105826	0.552524	0.0521669	1.69595e-25	1871	112.059	HTATIP2.SeqId_10630_5.txt	HTATIP2	Keep	NO	NO
SeqId_10666_7	rs138029449	Q9UJJ9	#N/A	A	G	0.0245858	-0.758475	0.104179	4.87677e-13	1871	52.949	GNPTG.SeqId_10666_7.txt	GNPTG	Keep	NO	NO
SeqId_10666_7	rs56879537	Q9UJJ9	#N/A	A	G	0.0422234	0.495068	0.0785064	3.56249e-10	1871	39.7242	GNPTG.SeqId_10666_7.txt	GNPTG	Keep	NO	NO
SeqId_10666_7	rs138266370	Q9UJJ9	#N/A	C	A	0.0566542	0.655259	0.0690222	6.55629e-21	1871	90.0293	GNPTG.SeqId_10666_7.txt	GNPTG	Keep	NO	NO
SeqId_10666_7	rs148849441	Q9UJJ9	#N/A	T	C	0.0117584	-0.742457	0.151487	1.03516e-06	1871	23.9954	GNPTG.SeqId_10666_7.txt	GNPTG	Keep	NO	NO
SeqId_10672_75	rs558680849	P07988	#N/A	A	T	0.0154997	-0.67453	0.127847	1.47319e-07	1871	27.8072	SFTPB.SeqId_10672_75.txt	SFTPB	Keep	NO	NO
SeqId_10672_75	rs114410227	P07988	#N/A	C	T	0.0235168	-0.385988	0.106238	0.000287451	1871	13.1863	SFTPB.SeqId_10672_75.txt	SFTPB	Keep	NO	NO
SeqId_10714_7	rs4294	P12821	#N/A	C	A	0.176376	0.616192	0.0398644	8.18822e-51	1871	238.67	ACE.SeqId_10714_7.txt	ACE	Keep	NO	NO
SeqId_10714_7	rs7214530	P12821	#N/A	G	T	0.222875	-0.629415	0.0366466	1.66123e-61	1871	294.674	ACE.SeqId_10714_7.txt	ACE	Keep	NO	NO
SeqId_10714_7	rs146971975	P12821	#N/A	T	C	0.0154997	0.704909	0.132299	1.11225e-07	1871	28.3588	ACE.SeqId_10714_7.txt	ACE	Keep	NO	NO
SeqId_10737_96	rs115979952	P30740	missense	A	G	0.0219134	-0.49648	0.109484	6.13397e-06	1871	20.5418	SERPINB1.SeqId_10737_96.txt	SERPINB1	Keep	NO	NO
SeqId_10737_96	rs114597282	P30740	missense	C	T	0.0117584	1.34189	0.149264	5.90206e-19	1871	80.7345	SERPINB1.SeqId_10737_96.txt	SERPINB1	Keep	NO	NO
SeqId_10754_113	rs11708084	Q9HC23	#N/A	C	T	0.144575	0.507296	0.045167	2.26166e-28	1871	126.013	PROK2.SeqId_10754_113.txt	PROK2	Keep	NO	NO
SeqId_10800_15	rs73505003	P50454	#N/A	T	C	0.0897916	0.557462	0.0558788	7.14433e-23	1871	99.4196	SERPINH1.SeqId_10800_15.txt	SERPINH1	Keep	NO	NO
SeqId_10818_36	rs59102147	P17405	#N/A	A	G	0.0729556	-0.27026	0.0627453	1.73874e-05	1871	18.5326	SMPD1.SeqId_10818_36.txt	SMPD1	Keep	NO	NO
SeqId_10818_36	rs35785620	P17405	missense	T	C	0.0427579	-1.0179	0.0769223	2.81831e-38	1871	174.921	SMPD1.SeqId_10818_36.txt	SMPD1	Keep	NO	NO
SeqId_10832_24	rs60019368	Q9UBX8	#N/A	C	T	0.0275254	0.555718	0.100475	3.63484e-08	1871	30.5582	B4GALT6.SeqId_10832_24.txt	B4GALT6	Keep	NO	NO
SeqId_10832_24	rs115634101	Q9UBX8	#N/A	T	G	0.029396	0.429748	0.0977084	1.15258e-05	1871	19.3241	B4GALT6.SeqId_10832_24.txt	B4GALT6	Keep	NO	NO
SeqId_10847_1	rs139253512	Q6ZMC9	#N/A	A	G	0.0758952	-0.4259	0.0596864	1.37256e-12	1871	50.8628	SIGLEC15.SeqId_10847_1.txt	SIGLEC15	Keep	NO	NO
SeqId_10847_1	rs9948715	Q6ZMC9	#N/A	T	A	0.212453	-0.406113	0.0383941	1.95252e-25	1871	111.764	SIGLEC15.SeqId_10847_1.txt	SIGLEC15	Keep	NO	NO
SeqId_10903_50	rs113687006	Q9UNK0	#N/A	A	G	0.0427579	0.294514	0.0801561	0.000245267	1871	13.4857	STX8.SeqId_10903_50.txt	STX8	Keep	NO	NO
SeqId_10903_50	rs113933026	Q9UNK0	#N/A	C	G	0.0889898	-0.582935	0.0549703	1.48648e-25	1871	112.336	STX8.SeqId_10903_50.txt	STX8	Keep	NO	NO
SeqId_10907_116	rs11820672	Q9P121	#N/A	T	G	0.0905933	-0.50965	0.0548235	3.92399e-20	1871	86.3269	NTM.SeqId_10907_116.txt	NTM	Keep	NO	NO
SeqId_10907_116	rs73595467	Q9P121	#N/A	T	C	0.111705	0.311045	0.0507151	1.04859e-09	1871	37.5757	NTM.SeqId_10907_116.txt	NTM	Keep	NO	NO
SeqId_10907_116	rs73581500	Q9P121	#N/A	T	A	0.0603955	-0.290184	0.0675527	1.83109e-05	1871	18.433	NTM.SeqId_10907_116.txt	NTM	Keep	NO	NO
SeqId_10907_116	rs56100942	Q9P121	#N/A	T	C	0.0499733	0.318252	0.0748999	2.25255e-05	1871	18.035	NTM.SeqId_10907_116.txt	NTM	Keep	NO	NO
SeqId_10916_44	rs13394676	Q13018	missense	A	G	0.0211117	-0.905873	0.111443	7.81755e-16	1871	66.0031	PLA2R1.SeqId_10916_44.txt	PLA2R1	Keep	NO	NO
SeqId_10916_44	rs114280866	Q13018	missense	G	T	0.0905933	-1.00191	0.0512585	1.46126e-77	1871	381.646	PLA2R1.SeqId_10916_44.txt	PLA2R1	Keep	NO	NO
SeqId_10916_44	rs113524145	Q13018	#N/A	T	C	0.0168359	-0.902719	0.124283	5.5142e-13	1871	52.7008	PLA2R1.SeqId_10916_44.txt	PLA2R1	Keep	NO	NO
SeqId_10924_258	rs28714181	Q8WUJ1	#N/A	A	G	0.128541	-0.291075	0.0476432	1.21325e-09	1871	37.2858	CYB5D2.SeqId_10924_258.txt	CYB5D2	Keep	NO	NO
SeqId_10940_25	rs114107844	Q86TD4	#N/A	G	A	0.151256	0.235316	0.0450598	1.964e-07	1871	27.2433	SRL.SeqId_10940_25.txt	SRL	Keep	NO	NO
SeqId_10974_20	rs59179092	P58062	missense	C	G	0.0398183	-1.5339	0.0756185	7.6275e-83	1871	411.03	SPINK7.SeqId_10974_20.txt	SPINK7	Keep	NO	NO
SeqId_10974_20	rs76645088	P58062	#N/A	T	C	0.14698	0.402149	0.0445419	4.21494e-19	1871	81.4277	SPINK7.SeqId_10974_20.txt	SPINK7	Keep	NO	NO
SeqId_11098_1	rs76139610	O00764	#N/A	A	G	0.132549	0.289173	0.0471412	1.042e-09	1871	37.588	PDXK.SeqId_11098_1.txt	PDXK	Keep	NO	NO
SeqId_11102_22	rs6673881	Q9BYZ8	missense	T	C	0.0865847	0.559334	0.0578819	1.367e-21	1871	93.2808	REG4.SeqId_11102_22.txt	REG4	Keep	NO	NO
SeqId_11102_22	rs181012949	Q9BYZ8	#N/A	T	C	0.0163014	-0.479516	0.127457	0.000173631	1871	14.1389	REG4.SeqId_11102_22.txt	REG4	Keep	NO	NO
SeqId_11103_24	rs28708645	P04792	#N/A	A	C	0.18573	0.386495	0.041317	2.32287e-20	1871	87.4109	HSPB1.SeqId_11103_24.txt	HSPB1	Keep	NO	NO
SeqId_11103_24	rs112258813	P04792	#N/A	G	A	0.0171032	-0.954257	0.125177	3.91002e-14	1871	58.052	HSPB1.SeqId_11103_24.txt	HSPB1	Keep	NO	NO
SeqId_11103_24	rs147116886	P04792	#N/A	G	T	0.0168359	-0.959344	0.126141	4.47273e-14	1871	57.7792	HSPB1.SeqId_11103_24.txt	HSPB1	Keep	NO	NO
SeqId_11103_24	rs188554151	P04792	#N/A	T	C	0.00988776	-1.10736	0.163948	1.90986e-11	1871	45.5723	HSPB1.SeqId_11103_24.txt	HSPB1	Keep	NO	NO
SeqId_11104_13	rs114288224	P36222	#N/A	A	G	0.0371459	1.65025	0.0764836	2.23182e-92	1871	465.049	CHI3L1.SeqId_11104_13.txt	CHI3L1	Keep	NO	NO
SeqId_11109_56	rs180788878	Q4LDE5	#N/A	T	C	0.019241	-0.630142	0.119218	1.39919e-07	1871	27.908	SVEP1.SeqId_11109_56.txt	SVEP1	Keep	NO	NO
SeqId_11142_11	rs77587040	O95841	#N/A	G	A	0.0595938	-0.401846	0.0672903	2.80131e-09	1871	35.6246	ANGPTL1.SeqId_11142_11.txt	ANGPTL1	Keep	NO	NO
SeqId_11142_11	rs563566664	O95841	#N/A	G	C	0.0272582	0.5275	0.0979787	8.21199e-08	1871	28.9546	ANGPTL1.SeqId_11142_11.txt	ANGPTL1	Keep	NO	NO
SeqId_11178_21	rs180788878	Q4LDE5	#N/A	T	C	0.019241	-0.551349	0.119426	4.16541e-06	1871	21.2907	SVEP1.SeqId_11178_21.txt	SVEP1	Keep	NO	NO
SeqId_11187_11	rs79770692	Q5QGZ9	#N/A	G	A	0.0515767	0.643891	0.0723364	1.27475e-18	1871	79.1492	CLEC12A.SeqId_11187_11.txt	CLEC12A	Keep	NO	NO
SeqId_11192_168	rs76005196	Q9GZM7	#N/A	G	A	0.0750935	0.286932	0.0610519	2.79431e-06	1871	22.0646	TINAGL1.SeqId_11192_168.txt	TINAGL1	Keep	NO	NO
SeqId_11196_31	rs28709058	P12111	#N/A	G	A	0.191342	0.256193	0.0420417	1.33583e-09	1871	37.0945	COL6A3.SeqId_11196_31.txt	COL6A3	Keep	NO	NO
SeqId_11208_15	rs13338866	Q9UK23	#N/A	A	G	0.0464992	-0.80821	0.0753198	4.14879e-26	1871	115.018	NAGPA.SeqId_11208_15.txt	NAGPA	Keep	NO	NO
SeqId_11208_15	rs184575618	Q9UK23	#N/A	G	T	0.0128274	-0.626786	0.145406	1.71287e-05	1871	18.5613	NAGPA.SeqId_11208_15.txt	NAGPA	Keep	NO	NO
SeqId_11208_15	rs28495318	Q9UK23	#N/A	T	C	0.0881881	-0.619538	0.056927	8.66999e-27	1871	118.314	NAGPA.SeqId_11208_15.txt	NAGPA	Keep	NO	NO
SeqId_11211_7	rs74151508	Q15813	missense	A	G	0.0734901	-1.0308	0.0581831	4.80862e-65	1871	313.538	TBCE.SeqId_11211_7.txt	TBCE	Keep	NO	NO
SeqId_11211_7	rs113710902	Q15813	#N/A	A	G	0.0432924	-0.375514	0.0800651	2.9286e-06	1871	21.9736	TBCE.SeqId_11211_7.txt	TBCE	Keep	NO	NO
SeqId_11211_7	rs114193373	Q15813	#N/A	A	T	0.0213789	0.521667	0.112086	3.48153e-06	1871	21.6381	TBCE.SeqId_11211_7.txt	TBCE	Keep	NO	NO
SeqId_11211_7	rs35579976	Q15813	missense	C	G	0.0307322	-0.609715	0.0925552	5.79443e-11	1871	43.3499	TBCE.SeqId_11211_7.txt	TBCE	Keep	NO	NO
SeqId_11211_7	rs116165637	Q15813	#N/A	T	C	0.0229824	0.411845	0.109913	0.000184396	1871	14.0251	TBCE.SeqId_11211_7.txt	TBCE	Keep	NO	NO
SeqId_11212_7	rs187879976	Q8NBS9	#N/A	C	G	0.0617317	-0.583994	0.0644239	3.06551e-19	1871	82.084	TXNDC5.SeqId_11212_7.txt	TXNDC5	Keep	NO	NO
SeqId_11212_7	rs76475872	Q8NBS9	#N/A	T	C	0.0120257	-1.06137	0.145417	4.27241e-13	1871	53.2156	TXNDC5.SeqId_11212_7.txt	TXNDC5	Keep	NO	NO
SeqId_11219_95	rs7086031	Q8TAT2	missense	G	T	0.056387	0.591978	0.0698322	4.61143e-17	1871	71.7852	FGFBP3.SeqId_11219_95.txt	FGFBP3	Keep	NO	NO
SeqId_11237_49	rs147612265	Q15113	missense	G	C	0.0328701	-1.12318	0.0870874	1.60526e-36	1871	166.159	PCOLCE.SeqId_11237_49.txt	PCOLCE	Keep	NO	NO
SeqId_11257_1	rs7670743	P09417	#N/A	C	T	0.17023	-0.154459	0.0432554	0.000364813	1871	12.7374	QDPR.SeqId_11257_1.txt	QDPR	Keep	NO	NO
SeqId_11257_1	rs75985061	P09417	#N/A	T	C	0.0636024	-0.904987	0.0631347	2.72366e-44	1871	205.25	QDPR.SeqId_11257_1.txt	QDPR	Keep	NO	NO
SeqId_11266_8	rs74649151	Q14242	#N/A	A	G	0.107429	-0.22025	0.0530484	3.44601e-05	1871	17.2196	SELPLG.SeqId_11266_8.txt	SELPLG	Keep	NO	NO
SeqId_11377_19	rs59534319	P40394	missense	C	T	0.0929984	-0.454614	0.0545766	1.54544e-16	1871	69.312	ADH7.SeqId_11377_19.txt	ADH7	Keep	NO	NO
SeqId_11377_19	rs7654265	P40394	#N/A	G	A	0.0114912	-0.663267	0.153412	1.61712e-05	1871	18.6721	ADH7.SeqId_11377_19.txt	ADH7	Keep	NO	NO
SeqId_11382_5	rs3807517	P53004	#N/A	C	T	0.108765	0.270288	0.052559	2.99419e-07	1871	26.4177	BLVRA.SeqId_11382_5.txt	BLVRA	Keep	NO	NO
SeqId_11382_5	rs180993983	P53004	#N/A	C	T	0.0136291	-0.639642	0.138315	4.01205e-06	1871	21.3634	BLVRA.SeqId_11382_5.txt	BLVRA	Keep	NO	NO
SeqId_11424_4	rs34749737	P16930	missense	G	A	0.0173704	-0.994005	0.124049	1.95181e-15	1871	64.1396	FAH.SeqId_11424_4.txt	FAH	Keep	NO	NO
SeqId_11431_235	rs1065751	P46063	missense	T	C	0.12186	-1.00954	0.0452716	7.22933e-98	1871	496.742	RECQL.SeqId_11431_235.txt	RECQL	Keep	NO	NO
SeqId_11441_11	rs61141828	P06737	missense	C	T	0.0590593	0.356429	0.0689845	2.63552e-07	1871	26.6673	PYGL.SeqId_11441_11.txt	PYGL	Keep	NO	NO
SeqId_11480_1	rs78584109	P30838	#N/A	A	G	0.0464992	0.447428	0.0759842	4.6116e-09	1871	34.6366	ALDH3A1.SeqId_11480_1.txt	ALDH3A1	Keep	NO	NO
SeqId_11480_1	rs73310749	P30838	#N/A	A	C	0.0285943	0.409038	0.0971198	2.65526e-05	1871	17.7193	ALDH3A1.SeqId_11480_1.txt	ALDH3A1	Keep	NO	NO
SeqId_11510_31	rs6000222	O14791	#N/A	T	C	0.154997	-0.60894	0.0422167	8.45683e-45	1871	207.834	APOL1.SeqId_11510_31.txt	APOL1	Keep	NO	NO
SeqId_11531_24	rs114863613	Q9H7M9	#N/A	A	C	0.0227151	0.467951	0.109063	1.87261e-05	1871	18.39	C10orf54.SeqId_11531_24.txt	C10orf54	Keep	NO	NO
SeqId_11615_16	rs139586587	Q9UN19	#N/A	C	G	0.0384821	0.886536	0.0810377	4.81895e-27	1871	119.551	DAPP1.SeqId_11615_16.txt	DAPP1	Keep	NO	NO
SeqId_11656_110	rs145437217	Q9UI08	#N/A	G	A	0.110102	0.275005	0.0524854	1.79058e-07	1871	27.4246	EVL.SeqId_11656_110.txt	EVL	Keep	NO	NO
SeqId_11696_7	rs559788349	P29373	#N/A	A	G	0.0104222	-0.812498	0.160619	4.63849e-07	1871	25.5615	CRABP2.SeqId_11696_7.txt	CRABP2	Keep	NO	NO
SeqId_11696_7	rs59477757	P29373	#N/A	C	T	0.126136	-0.271897	0.0492615	3.87542e-08	1871	30.4319	CRABP2.SeqId_11696_7.txt	CRABP2	Keep	NO	NO
SeqId_11696_7	rs74118740	P29373	#N/A	T	G	0.0702833	0.229764	0.0632303	0.000286859	1871	13.1901	CRABP2.SeqId_11696_7.txt	CRABP2	Keep	NO	NO
SeqId_12016_60	rs115559688	P22681	#N/A	A	T	0.0301978	0.545228	0.0943671	8.84977e-09	1871	33.3465	CBL.SeqId_12016_60.txt	CBL	Keep	NO	NO
SeqId_12334_25	rs78659863	P34896	#N/A	A	G	0.0694816	0.512721	0.0639786	1.9374e-15	1871	64.1547	SHMT1.SeqId_12334_25.txt	SHMT1	Keep	NO	NO
SeqId_12334_25	rs546044063	P34896	#N/A	T	C	0.0446285	-0.485519	0.078681	8.31324e-10	1871	38.0372	SHMT1.SeqId_12334_25.txt	SHMT1	Keep	NO	NO
SeqId_12370_30	rs78243013	Q13790	#N/A	A	G	0.0673437	0.598847	0.0624498	2.71684e-21	1871	91.8555	APOF.SeqId_12370_30.txt	APOF	Keep	NO	NO
SeqId_12370_30	rs11575216	Q13790	missense	C	G	0.0141635	-0.88182	0.137752	1.94076e-10	1871	40.9355	APOF.SeqId_12370_30.txt	APOF	Keep	NO	NO
SeqId_12370_30	rs141360050	Q13790	#N/A	C	T	0.0438268	0.38914	0.0801222	1.29213e-06	1871	23.5636	APOF.SeqId_12370_30.txt	APOF	Keep	NO	NO
SeqId_12378_71	rs34132052	O15533	#N/A	A	G	0.110369	1.4268	0.04144	1e-200	1871	1184.19	TAPBP.SeqId_12378_71.txt	TAPBP	Keep	NO	NO
SeqId_12378_71	rs73741554	O15533	#N/A	C	T	0.0245858	0.516452	0.1038	7.10558e-07	1871	24.7287	TAPBP.SeqId_12378_71.txt	TAPBP	Keep	NO	NO
SeqId_12378_71	rs61739590	O15533	#N/A	T	C	0.10155	0.467824	0.0522447	8.04291e-19	1871	80.097	TAPBP.SeqId_12378_71.txt	TAPBP	Keep	NO	NO
SeqId_12386_11	rs12087100	Q9H4A4	#N/A	A	G	0.131213	0.238822	0.0487936	1.07004e-06	1871	23.9309	RNPEP.SeqId_12386_11.txt	RNPEP	Keep	NO	NO
SeqId_12386_11	rs79980228	Q9H4A4	missense	T	C	0.0614645	-1.09368	0.062161	3.07555e-64	1871	309.229	RNPEP.SeqId_12386_11.txt	RNPEP	Keep	NO	NO
SeqId_12396_19	rs78352538	Q6NVY1	#N/A	C	T	0.0374131	0.288049	0.0849543	0.000711817	1871	11.4841	HIBCH.SeqId_12396_19.txt	HIBCH	Keep	NO	NO
SeqId_12396_19	rs13004110	Q6NVY1	#N/A	G	C	0.0815072	-0.471407	0.0583644	1.17825e-15	1871	65.1676	HIBCH.SeqId_12396_19.txt	HIBCH	Keep	NO	NO
SeqId_12436_84	rs74154770	P78417	#N/A	A	G	0.255746	0.392682	0.0356594	2.27484e-27	1871	121.135	GSTO1.SeqId_12436_84.txt	GSTO1	Keep	NO	NO
SeqId_12436_84	rs576769	P78417	#N/A	G	C	0.0414217	-1.19502	0.0767238	1.59868e-51	1871	242.34	GSTO1.SeqId_12436_84.txt	GSTO1	Keep	NO	NO
SeqId_12498_12	rs10438733	O14907	#N/A	A	G	0.395778	-0.393172	0.0318411	9.93075e-34	1871	152.309	TAX1BP3.SeqId_12498_12.txt	TAX1BP3	Keep	NO	NO
SeqId_12498_12	rs76878368	O14907	#N/A	C	T	0.128541	0.583296	0.0473892	1.55938e-33	1871	151.34	TAX1BP3.SeqId_12498_12.txt	TAX1BP3	Keep	NO	NO
SeqId_12517_52	rs75015964	O14737	missense	A	G	0.0138963	-1.48549	0.136283	7.27267e-27	1871	118.684	PDCD5.SeqId_12517_52.txt	PDCD5	Keep	NO	NO
SeqId_12517_52	rs16967248	O14737	#N/A	A	G	0.046232	-0.261498	0.0785243	0.000884878	1871	11.0781	PDCD5.SeqId_12517_52.txt	PDCD5	Keep	NO	NO
SeqId_12517_52	rs7255522	O14737	missense	C	A	0.0863175	0.341652	0.0578199	4.08298e-09	1871	34.8778	PDCD5.SeqId_12517_52.txt	PDCD5	Keep	NO	NO
SeqId_12549_33	rs115133634	O60760	#N/A	C	A	0.0414217	1.72632	0.0698822	7.8658e-117	1871	609.6	HPGDS.SeqId_12549_33.txt	HPGDS	Keep	NO	NO
SeqId_12560_9	rs11868451	Q8TCD5	#N/A	T	C	0.0729556	0.686558	0.0612844	3.06589e-28	1871	125.369	NT5C.SeqId_12560_9.txt	NT5C	Keep	NO	NO
SeqId_12560_9	rs12453655	Q8TCD5	#N/A	T	A	0.129343	0.174404	0.0482038	0.000304705	1871	13.0763	NT5C.SeqId_12560_9.txt	NT5C	Keep	NO	NO
SeqId_12563_2	rs73791001	O95379	#N/A	G	C	0.19241	0.222974	0.0408547	5.46586e-08	1871	29.755	TNFAIP8.SeqId_12563_2.txt	TNFAIP8	Keep	NO	NO
SeqId_12571_14	rs116250606	P36405	missense	T	C	0.0692143	0.25599	0.0651789	8.8953e-05	1871	15.4088	ARL3.SeqId_12571_14.txt	ARL3	Keep	NO	NO
SeqId_12575_30	rs61740636	P11586	missense	A	G	0.105559	-0.315861	0.0534133	3.97176e-09	1871	34.9324	MTHFD1.SeqId_12575_30.txt	MTHFD1	Keep	NO	NO
SeqId_12575_30	rs10813	P11586	missense	T	C	0.0889898	-0.472762	0.0560967	6.93979e-17	1871	70.949	MTHFD1.SeqId_12575_30.txt	MTHFD1	Keep	NO	NO
SeqId_12594_5	rs148290930	P28676	#N/A	A	G	0.0149653	-0.557623	0.13497	3.76377e-05	1871	17.0507	GCA.SeqId_12594_5.txt	GCA	Keep	NO	NO
SeqId_12643_4	rs35273882	P49407	#N/A	C	A	0.0104222	-1.08011	0.159773	1.83439e-11	1871	45.6525	ARRB1.SeqId_12643_4.txt	ARRB1	Keep	NO	NO
SeqId_12643_4	rs114740619	P49407	#N/A	C	T	0.014698	-0.65023	0.128805	4.89457e-07	1871	25.4568	ARRB1.SeqId_12643_4.txt	ARRB1	Keep	NO	NO
SeqId_12643_4	rs373692760	P49407	#N/A	C	G	0.0187066	0.524313	0.121136	1.582e-05	1871	18.7142	ARRB1.SeqId_12643_4.txt	ARRB1	Keep	NO	NO
SeqId_12643_4	rs112699618	P49407	#N/A	G	A	0.0200428	1.24888	0.114179	4.91618e-27	1871	119.51	ARRB1.SeqId_12643_4.txt	ARRB1	Keep	NO	NO
SeqId_12675_14	rs16832274	P14868	#N/A	T	C	0.0657402	1.10488	0.0611024	1.76267e-67	1871	326.625	DARS.SeqId_12675_14.txt	DARS	Keep	NO	NO
SeqId_12697_30	rs76424321	P48426	#N/A	C	T	0.0844468	0.205178	0.059043	0.000522395	1871	12.0631	PIP4K2A.SeqId_12697_30.txt	PIP4K2A	Keep	NO	NO
SeqId_12714_38	rs115840637	O75843	#N/A	A	G	0.178514	0.33056	0.0404424	5.45713e-16	1871	66.7363	AP1G2.SeqId_12714_38.txt	AP1G2	Keep	NO	NO
SeqId_12714_38	rs10152092	O75843	#N/A	C	G	0.059861	-0.523293	0.067693	1.73857e-14	1871	59.695	AP1G2.SeqId_12714_38.txt	AP1G2	Keep	NO	NO
SeqId_12727_7	rs79552405	Q9P2B2	#N/A	G	A	0.0144308	0.493801	0.134956	0.00026024	1871	13.3738	PTGFRN.SeqId_12727_7.txt	PTGFRN	Keep	NO	NO
SeqId_12812_25	rs112749914	P14621	#N/A	T	C	0.030465	-0.530121	0.0949054	2.66797e-08	1871	31.1676	ACYP2.SeqId_12812_25.txt	ACYP2	Keep	NO	NO
SeqId_12859_33	rs77525298	O75521	#N/A	A	G	0.0558525	-0.30029	0.0714748	2.77842e-05	1871	17.6324	ECI2.SeqId_12859_33.txt	ECI2	Keep	NO	NO
SeqId_12956_40	rs148768851	Q96EK5	missense	G	A	0.0211117	1.18909	0.111543	8.45102e-26	1871	113.522	KIAA1279.SeqId_12956_40.txt	KIAA1279	Keep	NO	NO
SeqId_13062_4	rs13344909	O60234	#N/A	A	G	0.110903	-0.238056	0.0518765	4.75235e-06	1871	21.0355	GMFG.SeqId_13062_4.txt	GMFG	Keep	NO	NO
SeqId_13062_4	rs1801733	O60234	#N/A	T	G	0.0505077	-1.59628	0.0661744	3.74935e-112	1871	581.264	GMFG.SeqId_13062_4.txt	GMFG	Keep	NO	NO
SeqId_13090_17	rs149057029	P06703	#N/A	A	G	0.02031	-0.760419	0.115703	6.41207e-11	1871	43.1472	S100A6.SeqId_13090_17.txt	S100A6	Keep	NO	NO
SeqId_13090_17	rs76038413	P06703	#N/A	A	G	0.169963	0.242108	0.0436432	3.31262e-08	1871	30.7412	S100A6.SeqId_13090_17.txt	S100A6	Keep	NO	NO
SeqId_13090_17	rs34599045	P06703	#N/A	C	G	0.212988	0.199428	0.0402145	7.72295e-07	1871	24.5665	S100A6.SeqId_13090_17.txt	S100A6	Keep	NO	NO
SeqId_13090_17	rs28784102	P06703	#N/A	G	A	0.0817745	0.452435	0.058802	2.28829e-14	1871	59.1376	S100A6.SeqId_13090_17.txt	S100A6	Keep	NO	NO
SeqId_13090_17	rs2228293	P06703	missense	T	C	0.0267237	-1.27064	0.0951717	6.65887e-39	1871	178.059	S100A6.SeqId_13090_17.txt	S100A6	Keep	NO	NO
SeqId_13090_17	rs3762269	P06703	#N/A	T	C	0.0716195	-0.426707	0.0627352	1.38681e-11	1871	46.2139	S100A6.SeqId_13090_17.txt	S100A6	Keep	NO	NO
SeqId_13093_6	rs113432525	Q8WVN6	missense	T	C	0.0558525	-0.448468	0.0703201	2.26249e-10	1871	40.6293	SECTM1.SeqId_13093_6.txt	SECTM1	Keep	NO	NO
SeqId_13093_6	rs148475596	Q8WVN6	#N/A	T	C	0.0245858	0.559938	0.104849	1.04051e-07	1871	28.4896	SECTM1.SeqId_13093_6.txt	SECTM1	Keep	NO	NO
SeqId_13095_51	rs146392860	P05451	#N/A	A	G	0.019241	-0.730893	0.118909	9.64997e-10	1871	37.741	REG1A.SeqId_13095_51.txt	REG1A	Keep	NO	NO
SeqId_13095_51	rs73940123	P05451	#N/A	C	T	0.0376804	0.310252	0.0852724	0.000281819	1871	13.2235	REG1A.SeqId_13095_51.txt	REG1A	Keep	NO	NO
SeqId_13102_1	rs113990097	Q96BQ1	#N/A	A	G	0.0168359	0.771732	0.126828	1.41074e-09	1871	36.9861	FAM3D.SeqId_13102_1.txt	FAM3D	Keep	NO	NO
SeqId_13109_82	rs7533150	Q7Z3B1	#N/A	A	G	0.135756	-0.212509	0.047492	8.1154e-06	1871	20.0009	NEGR1.SeqId_13109_82.txt	NEGR1	Keep	NO	NO
SeqId_13109_82	rs2821238	Q7Z3B1	#N/A	C	A	0.160342	0.26202	0.0442968	3.9352e-09	1871	34.951	NEGR1.SeqId_13109_82.txt	NEGR1	Keep	NO	NO
SeqId_13109_82	rs357220	Q7Z3B1	#N/A	C	G	0.260289	-0.150884	0.0369506	4.62533e-05	1871	16.6563	NEGR1.SeqId_13109_82.txt	NEGR1	Keep	NO	NO
SeqId_13112_179	rs1733302	Q12841	#N/A	T	C	0.286211	0.248667	0.0357434	4.7897e-12	1871	48.3482	FSTL1.SeqId_13112_179.txt	FSTL1	Keep	NO	NO
SeqId_13114_50	rs116209074	P51884	#N/A	A	G	0.02031	0.429234	0.11661	0.000238973	1871	13.5348	LUM.SeqId_13114_50.txt	LUM	Keep	NO	NO
SeqId_13114_50	rs826762	P51884	#N/A	C	T	0.375735	0.12932	0.0329294	8.90684e-05	1871	15.4063	LUM.SeqId_13114_50.txt	LUM	Keep	NO	NO
SeqId_13114_50	rs12300311	P51884	#N/A	G	A	0.221272	0.54	0.0374239	7.9067e-45	1871	207.982	LUM.SeqId_13114_50.txt	LUM	Keep	NO	NO
SeqId_13116_25	rs7246785	Q8N6Q3	#N/A	A	G	0.271245	0.176645	0.0363499	1.27457e-06	1871	23.5902	CD177.SeqId_13116_25.txt	CD177	Keep	NO	NO
SeqId_13116_25	rs192724966	Q8N6Q3	#N/A	A	G	0.0114912	0.641237	0.153463	3.07024e-05	1871	17.4408	CD177.SeqId_13116_25.txt	CD177	Keep	NO	NO
SeqId_13116_25	rs75290194	Q8N6Q3	#N/A	C	T	0.115981	-0.295376	0.0499229	3.89852e-09	1871	34.9692	CD177.SeqId_13116_25.txt	CD177	Keep	NO	NO
SeqId_13116_25	rs189065509	Q8N6Q3	#N/A	G	C	0.0149653	0.902588	0.133968	2.14095e-11	1871	45.3432	CD177.SeqId_13116_25.txt	CD177	Keep	NO	NO
SeqId_13116_25	rs144699564	Q8N6Q3	#N/A	T	C	0.0232496	0.852589	0.106612	2.21158e-15	1871	63.8856	CD177.SeqId_13116_25.txt	CD177	Keep	NO	NO
SeqId_13116_25	rs146092852	Q8N6Q3	#N/A	T	C	0.0235168	0.799204	0.106251	8.34007e-14	1871	56.5177	CD177.SeqId_13116_25.txt	CD177	Keep	NO	NO
SeqId_13116_25	rs114770739	Q8N6Q3	#N/A	T	C	0.0173704	0.69913	0.125121	2.64035e-08	1871	31.1882	CD177.SeqId_13116_25.txt	CD177	Keep	NO	NO
SeqId_13116_25	rs868866198	Q8N6Q3	#N/A	T	C	0.0176376	0.677067	0.122317	3.54518e-08	1871	30.6073	CD177.SeqId_13116_25.txt	CD177	Keep	NO	NO
SeqId_13118_5	rs116769459	Q9H4F8	#N/A	A	G	0.0277926	0.602424	0.0978547	9.08956e-10	1871	37.8597	SMOC1.SeqId_13118_5.txt	SMOC1	Keep	NO	NO
SeqId_13118_5	rs7158188	Q9H4F8	#N/A	C	T	0.119188	-0.221858	0.0514403	1.69513e-05	1871	18.5814	SMOC1.SeqId_13118_5.txt	SMOC1	Keep	NO	NO
SeqId_13118_5	rs115161667	Q9H4F8	#N/A	T	G	0.0141635	-0.810837	0.137986	4.95761e-09	1871	34.4931	SMOC1.SeqId_13118_5.txt	SMOC1	Keep	NO	NO
SeqId_13119_26	rs80136818	Q9UK55	missense	A	T	0.0994121	-0.594755	0.0522537	4.54281e-29	1871	129.413	SERPINA10.SeqId_13119_26.txt	SERPINA10	Keep	NO	NO
SeqId_13119_26	rs10151795	Q9UK55	#N/A	A	G	0.0411545	0.290498	0.0815024	0.000373999	1871	12.6906	SERPINA10.SeqId_13119_26.txt	SERPINA10	Keep	NO	NO
SeqId_13119_26	rs188996857	Q9UK55	#N/A	T	C	0.0205772	-0.691349	0.11214	8.60983e-10	1871	37.9672	SERPINA10.SeqId_13119_26.txt	SERPINA10	Keep	NO	NO
SeqId_13119_26	rs150141637	Q9UK55	#N/A	T	A	0.0106895	-0.952302	0.158198	2.09807e-09	1871	36.1979	SERPINA10.SeqId_13119_26.txt	SERPINA10	Keep	NO	NO
SeqId_13122_19	rs9972156	O43155	#N/A	G	C	0.187066	0.198575	0.0412358	1.58583e-06	1871	23.1652	FLRT2.SeqId_13122_19.txt	FLRT2	Keep	NO	NO
SeqId_13126_52	rs116563508	Q02487	#N/A	C	T	0.0440941	-0.424827	0.0792886	9.45696e-08	1871	28.6773	DSC2.SeqId_13126_52.txt	DSC2	Keep	NO	NO
SeqId_13130_150	rs2229629	P52789	missense	G	A	0.45938	-0.2904	0.0318302	1.82986e-19	1871	83.1477	HK2.SeqId_13130_150.txt	HK2	Keep	NO	NO
SeqId_13132_14	rs16882680	Q13591	#N/A	A	G	0.0943346	-0.542669	0.0542217	5.2541e-23	1871	100.06	SEMA5A.SeqId_13132_14.txt	SEMA5A	Keep	NO	NO
SeqId_13132_14	rs77625450	Q13591	#N/A	C	T	0.0964725	-0.62036	0.053163	2.02502e-30	1871	136.02	SEMA5A.SeqId_13132_14.txt	SEMA5A	Keep	NO	NO
SeqId_13132_14	rs144840373	Q13591	#N/A	T	C	0.0152325	-0.503343	0.131545	0.000134305	1871	14.6256	SEMA5A.SeqId_13132_14.txt	SEMA5A	Keep	NO	NO
SeqId_13132_14	rs80352815	Q13591	#N/A	T	C	0.0128274	-0.490425	0.145686	0.000777218	1871	11.32	SEMA5A.SeqId_13132_14.txt	SEMA5A	Keep	NO	NO
SeqId_13242_134	rs73429486	Q9BYB0	#N/A	G	C	0.0336718	0.354646	0.0895432	7.75619e-05	1871	15.6697	SHANK3.SeqId_13242_134.txt	SHANK3	Keep	NO	NO
SeqId_13405_61	rs79972285	P20155	#N/A	C	T	0.0227151	-0.743199	0.106931	5.01812e-12	1871	48.2546	SPINK2.SeqId_13405_61.txt	SPINK2	Keep	NO	NO
SeqId_13405_61	rs11934996	P20155	#N/A	T	C	0.0676109	0.870725	0.06174	5.36271e-43	1871	198.685	SPINK2.SeqId_13405_61.txt	SPINK2	Keep	NO	NO
SeqId_13405_61	rs6848948	P20155	#N/A	T	C	0.066542	0.66674	0.0643805	1.77477e-24	1871	107.137	SPINK2.SeqId_13405_61.txt	SPINK2	Keep	NO	NO
SeqId_13416_8	rs73439521	Q14C87	#N/A	C	A	0.0189738	-0.625309	0.118301	1.39858e-07	1871	27.9092	TMEM132D.SeqId_13416_8.txt	TMEM132D	Keep	NO	NO
SeqId_13416_8	rs116393159	Q14C87	#N/A	G	A	0.0574559	0.328356	0.0705587	3.49025e-06	1871	21.6334	TMEM132D.SeqId_13416_8.txt	TMEM132D	Keep	NO	NO
SeqId_13416_8	rs7311162	Q14C87	#N/A	T	G	0.326296	-0.262804	0.0344472	3.73908e-14	1871	58.1422	TMEM132D.SeqId_13416_8.txt	TMEM132D	Keep	NO	NO
SeqId_13427_66	rs9438537	Q9NR34	missense	A	G	0.0499733	-0.489226	0.0739769	4.89331e-11	1871	43.688	MAN1C1.SeqId_13427_66.txt	MAN1C1	Keep	NO	NO
SeqId_13427_66	rs368168732	Q9NR34	#N/A	C	T	0.0227151	0.552853	0.10885	4.17175e-07	1871	25.769	MAN1C1.SeqId_13427_66.txt	MAN1C1	Keep	NO	NO
SeqId_13427_66	rs7552655	Q9NR34	#N/A	T	A	0.119455	-0.313975	0.0496768	3.25459e-10	1871	39.9042	MAN1C1.SeqId_13427_66.txt	MAN1C1	Keep	NO	NO
SeqId_13460_4	rs2231510	O15335	missense	A	G	0.0828434	0.404991	0.0582775	5.05042e-12	1871	48.2419	CHAD.SeqId_13460_4.txt	CHAD	Keep	NO	NO
SeqId_13460_4	rs35417848	O15335	missense	T	G	0.0641368	-0.993301	0.0625006	1.91768e-53	1871	252.307	CHAD.SeqId_13460_4.txt	CHAD	Keep	NO	NO
SeqId_13460_4	rs112866059	O15335	#N/A	T	C	0.0251203	0.635446	0.103561	1.03057e-09	1871	37.6097	CHAD.SeqId_13460_4.txt	CHAD	Keep	NO	NO
SeqId_13472_35	rs16952905	Q9H0R4	#N/A	A	T	0.106627	-0.56907	0.0524168	1.138e-26	1871	117.741	HDHD2.SeqId_13472_35.txt	HDHD2	Keep	NO	NO
SeqId_13472_35	rs114276869	Q9H0R4	#N/A	A	C	0.0593266	0.488332	0.0691083	2.2389e-12	1871	49.8776	HDHD2.SeqId_13472_35.txt	HDHD2	Keep	NO	NO
SeqId_13472_35	rs142359314	Q9H0R4	#N/A	C	T	0.0224479	-0.843716	0.107124	5.68144e-15	1871	61.9662	HDHD2.SeqId_13472_35.txt	HDHD2	Keep	NO	NO
SeqId_13472_35	rs115186999	Q9H0R4	#N/A	C	A	0.0197755	-0.579819	0.117776	9.26833e-07	1871	24.2107	HDHD2.SeqId_13472_35.txt	HDHD2	Keep	NO	NO
SeqId_13472_35	rs149937168	Q9H0R4	#N/A	G	A	0.0232496	0.690329	0.107239	1.54167e-10	1871	41.3945	HDHD2.SeqId_13472_35.txt	HDHD2	Keep	NO	NO
SeqId_13472_35	rs115862835	Q9H0R4	#N/A	T	G	0.0106895	-1.05527	0.157848	3.03194e-11	1871	44.6462	HDHD2.SeqId_13472_35.txt	HDHD2	Keep	NO	NO
SeqId_13544_9	rs75236288	Q92619	missense	T	C	0.0403528	-1.43441	0.0767583	1.39542e-71	1871	348.844	HMHA1.SeqId_13544_9.txt	HMHA1	Keep	NO	NO
SeqId_13552_7	rs116435174	Q9UH65	#N/A	G	A	0.0136291	1.31082	0.138603	9.11653e-21	1871	89.3463	SWAP70.SeqId_13552_7.txt	SWAP70	Keep	NO	NO
SeqId_13615_60	rs79083751	O43639	#N/A	A	G	0.0267237	-0.53184	0.0998564	1.12491e-07	1871	28.3365	NCK2.SeqId_13615_60.txt	NCK2	Keep	NO	NO
SeqId_13615_60	rs79757165	O43639	#N/A	T	A	0.109033	0.29173	0.0518679	2.14167e-08	1871	31.601	NCK2.SeqId_13615_60.txt	NCK2	Keep	NO	NO
SeqId_13622_16	rs114280216	Q15172	#N/A	A	G	0.0342063	1.32539	0.0854217	3.64938e-51	1871	240.484	PPP2R5A.SeqId_13622_16.txt	PPP2R5A	Keep	NO	NO
SeqId_13622_16	rs56810476	Q15172	#N/A	A	G	0.200695	0.377595	0.0397973	6.89578e-21	1871	89.9251	PPP2R5A.SeqId_13622_16.txt	PPP2R5A	Keep	NO	NO
SeqId_13622_16	rs146674371	Q15172	#N/A	A	G	0.0253875	0.535035	0.100094	1.01321e-07	1871	28.542	PPP2R5A.SeqId_13622_16.txt	PPP2R5A	Keep	NO	NO
SeqId_13657_2	rs166894	Q96T60	#N/A	A	G	0.0205772	-0.539962	0.115629	3.23031e-06	1871	21.7835	PNKP.SeqId_13657_2.txt	PNKP	Keep	NO	NO
SeqId_13657_2	rs3739186	Q96T60	missense	T	A	0.0312667	-1.21402	0.0911936	1.06677e-38	1871	177.035	PNKP.SeqId_13657_2.txt	PNKP	Keep	NO	NO
SeqId_13671_40	rs2007647	P08246	#N/A	A	G	0.111972	-0.404849	0.0501858	1.2747e-15	1871	65.007	ELANE.SeqId_13671_40.txt	ELANE	Keep	NO	NO
SeqId_13671_40	rs10409474	P08246	#N/A	G	C	0.20016	0.385694	0.0388289	1.07804e-22	1871	98.5624	ELANE.SeqId_13671_40.txt	ELANE	Keep	NO	NO
SeqId_13682_47	rs1009424	P07333	#N/A	C	T	0.274185	0.231178	0.0357239	1.23833e-10	1871	41.8322	CSF1R.SeqId_13682_47.txt	CSF1R	Keep	NO	NO
SeqId_13682_47	rs11949972	P07333	#N/A	T	C	0.323089	0.263765	0.0344523	3.05591e-14	1871	58.5509	CSF1R.SeqId_13682_47.txt	CSF1R	Keep	NO	NO
SeqId_13686_2	rs17882392	Q01344	#N/A	C	T	0.0494388	0.41595	0.0737141	1.92978e-08	1871	31.8066	IL5RA.SeqId_13686_2.txt	IL5RA	Keep	NO	NO
SeqId_13692_154	rs16904827	O95388	#N/A	A	G	0.241849	0.320362	0.0375632	3.00906e-17	1871	72.6595	WISP1.SeqId_13692_154.txt	WISP1	Keep	NO	NO
SeqId_13692_154	rs10096779	O95388	#N/A	A	G	0.0644041	0.51484	0.0645252	2.55074e-15	1871	63.5948	WISP1.SeqId_13692_154.txt	WISP1	Keep	NO	NO
SeqId_13697_51	rs76895947	P21695	missense	C	T	0.0473009	-1.50508	0.0682172	4.64096e-96	1871	486.258	GPD1.SeqId_13697_51.txt	GPD1	Keep	NO	NO
SeqId_13700_10	rs7173884	P07355	#N/A	T	C	0.0253875	0.54511	0.103321	1.47449e-07	1871	27.8052	ANXA2.SeqId_13700_10.txt	ANXA2	Keep	NO	NO
SeqId_13717_15	rs114805111	Q15485	missense	A	G	0.0168359	-1.25639	0.124737	2.83921e-23	1871	101.343	FCN2.SeqId_13717_15.txt	FCN2	Keep	NO	NO
SeqId_13717_15	rs7048435	Q15485	#N/A	C	T	0.0435596	-0.41798	0.079218	1.47116e-07	1871	27.8099	FCN2.SeqId_13717_15.txt	FCN2	Keep	NO	NO
SeqId_13719_19	rs471217	O96013	#N/A	T	C	0.0831106	-0.629828	0.0567094	8.48671e-28	1871	123.217	PAK4.SeqId_13719_19.txt	PAK4	Keep	NO	NO
SeqId_13720_95	rs10421786	P24158	#N/A	G	C	0.226884	0.408154	0.0372654	4.21822e-27	1871	119.832	PRTN3.SeqId_13720_95.txt	PRTN3	Keep	NO	NO
SeqId_13720_95	rs2301878	P24158	#N/A	G	C	0.13923	-0.408581	0.0460485	1.63041e-18	1871	78.6431	PRTN3.SeqId_13720_95.txt	PRTN3	Keep	NO	NO
SeqId_13733_5	rs141191359	P29460	#N/A	T	C	0.0213789	0.566632	0.111969	4.58927e-07	1871	25.5824	IL12B.SeqId_13733_5.txt	IL12B	Keep	NO	NO
SeqId_13740_51	rs73040084	Q92765	#N/A	T	C	0.12961	-0.255131	0.048213	1.35401e-07	1871	27.9727	FRZB.SeqId_13740_51.txt	FRZB	Keep	NO	NO
SeqId_13748_4	rs34918489	P80075	missense	T	C	0.024853	-0.720399	0.103789	5.34989e-12	1871	48.1259	CCL8.SeqId_13748_4.txt	CCL8	Keep	NO	NO
SeqId_13929_27	rs112900959	Q9UKG9	#N/A	G	A	0.0138963	-0.595106	0.139873	2.19757e-05	1871	18.0824	CROT.SeqId_13929_27.txt	CROT	Keep	NO	NO
SeqId_13930_3	rs111515119	Q9HC16	#N/A	G	C	0.112507	0.23005	0.0515198	8.47401e-06	1871	19.9174	APOBEC3G.SeqId_13930_3.txt	APOBEC3G	Keep	NO	NO
SeqId_13943_38	rs6758719	Q9C005	#N/A	T	C	0.0521112	-0.293005	0.0724361	5.4448e-05	1871	16.3446	DPY30.SeqId_13943_38.txt	DPY30	Keep	NO	NO
SeqId_13954_9	rs142032935	Q96EK6	#N/A	T	C	0.0163014	0.678302	0.129139	1.67175e-07	1871	27.5592	GNPNAT1.SeqId_13954_9.txt	GNPNAT1	Keep	NO	NO
SeqId_13959_7	rs6812675	P28838	#N/A	A	G	0.34821	-0.206646	0.0345784	2.72913e-09	1871	35.6763	LAP3.SeqId_13959_7.txt	LAP3	Keep	NO	NO
SeqId_13959_7	rs16894013	P28838	#N/A	G	C	0.30465	-0.193975	0.0355131	5.33593e-08	1871	29.8023	LAP3.SeqId_13959_7.txt	LAP3	Keep	NO	NO
SeqId_13983_27	rs150147184	Q08257	missense	G	A	0.0694816	-0.906106	0.0604627	4.95839e-48	1871	224.346	CRYZ.SeqId_13983_27.txt	CRYZ	Keep	NO	NO
SeqId_13983_27	rs140730124	Q08257	#N/A	G	A	0.0195083	0.943821	0.117299	1.50127e-15	1871	64.6735	CRYZ.SeqId_13983_27.txt	CRYZ	Keep	NO	NO
SeqId_13983_27	rs72973628	Q08257	#N/A	G	A	0.113308	0.166455	0.0515362	0.00126	1871	10.4209	CRYZ.SeqId_13983_27.txt	CRYZ	Keep	NO	NO
SeqId_13986_6	rs73984630	O43813	#N/A	A	G	0.264564	-0.316836	0.0362491	5.06165e-18	1871	76.315	LANCL1.SeqId_13986_6.txt	LANCL1	Keep	NO	NO
SeqId_13986_6	rs113096434	O43813	#N/A	C	T	0.00962052	-1.25774	0.165645	4.9069e-14	1871	57.5918	LANCL1.SeqId_13986_6.txt	LANCL1	Keep	NO	NO
SeqId_13986_6	rs186360016	O43813	missense	C	A	0.014698	-0.906501	0.132635	1.10955e-11	1871	46.6612	LANCL1.SeqId_13986_6.txt	LANCL1	Keep	NO	NO
SeqId_13998_26	rs74089211	Q8N142	missense	A	G	0.0326029	-1.01126	0.0897696	1.58522e-28	1871	126.766	ADSSL1.SeqId_13998_26.txt	ADSSL1	Keep	NO	NO
SeqId_13998_26	rs10146459	Q8N142	#N/A	A	G	0.302512	0.225189	0.0350101	1.59414e-10	1871	41.3279	ADSSL1.SeqId_13998_26.txt	ADSSL1	Keep	NO	NO
SeqId_13998_26	rs146926204	Q8N142	#N/A	A	C	0.0112239	-0.68328	0.155157	1.12386e-05	1871	19.3727	ADSSL1.SeqId_13998_26.txt	ADSSL1	Keep	NO	NO
SeqId_13998_26	rs111887340	Q8N142	#N/A	T	C	0.025922	-0.487463	0.10247	2.11412e-06	1871	22.6061	ADSSL1.SeqId_13998_26.txt	ADSSL1	Keep	NO	NO
SeqId_14048_7	rs11925902	Q9NPH3	#N/A	A	G	0.0721539	-0.646132	0.0617992	6.63754e-25	1871	109.197	IL1RAP.SeqId_14048_7.txt	IL1RAP	Keep	NO	NO
SeqId_14048_7	rs145548942	Q9NPH3	#N/A	C	G	0.0240513	-0.458592	0.1062	1.65551e-05	1871	18.6269	IL1RAP.SeqId_14048_7.txt	IL1RAP	Keep	NO	NO
SeqId_14048_7	rs56823006	Q9NPH3	#N/A	G	A	0.353287	0.111706	0.032919	0.000704858	1871	11.5026	IL1RAP.SeqId_14048_7.txt	IL1RAP	Keep	NO	NO
SeqId_14048_7	rs79371011	Q9NPH3	#N/A	T	C	0.0550508	-0.949007	0.0684394	1.09011e-41	1871	192.071	IL1RAP.SeqId_14048_7.txt	IL1RAP	Keep	NO	NO
SeqId_14048_7	rs2161058	Q9NPH3	#N/A	T	C	0.177178	0.158411	0.0426863	0.000212439	1871	13.7572	IL1RAP.SeqId_14048_7.txt	IL1RAP	Keep	NO	NO
SeqId_14054_17	rs8177630	Q13261	#N/A	G	C	0.0873864	-0.562634	0.0558327	2.71035e-23	1871	101.44	IL15RA.SeqId_14054_17.txt	IL15RA	Keep	NO	NO
SeqId_14076_74	rs149497753	P01036	#N/A	A	G	0.0799038	-0.50446	0.0582231	9.65804e-18	1871	74.9891	CST4.SeqId_14076_74.txt	CST4	Keep	NO	NO
SeqId_14076_74	rs113325852	P01036	#N/A	A	G	0.0256547	-0.564115	0.0995468	1.68124e-08	1871	32.0787	CST4.SeqId_14076_74.txt	CST4	Keep	NO	NO
SeqId_14079_14	rs114189317	Q13478	#N/A	A	G	0.0267237	-0.527762	0.099868	1.40718e-07	1871	27.8971	IL18R1.SeqId_14079_14.txt	IL18R1	Keep	NO	NO
SeqId_14079_14	rs76918121	Q13478	#N/A	T	C	0.154997	0.221259	0.0436854	4.49011e-07	1871	25.6251	IL18R1.SeqId_14079_14.txt	IL18R1	Keep	NO	NO
SeqId_14091_42	rs45510501	O75828	missense	C	T	0.0962052	-0.311776	0.0548131	1.48894e-08	1871	32.3186	CBR3.SeqId_14091_42.txt	CBR3	Keep	NO	NO
SeqId_14091_42	rs114470409	O75828	#N/A	G	C	0.0171032	0.88928	0.123398	8.28701e-13	1871	51.8796	CBR3.SeqId_14091_42.txt	CBR3	Keep	NO	NO
SeqId_14091_42	rs16993929	O75828	missense	T	C	0.143773	-0.622514	0.0441381	5.31748e-43	1871	198.704	CBR3.SeqId_14091_42.txt	CBR3	Keep	NO	NO
SeqId_14098_28	rs190684233	P49589	missense	G	A	0.0232496	-1.21655	0.104706	3.50771e-30	1871	134.85	CARS.SeqId_14098_28.txt	CARS	Keep	NO	NO
SeqId_14100_63	rs6700590	P02747	#N/A	C	G	0.14698	-0.556179	0.0438442	1.96822e-35	1871	160.746	C1QC.SeqId_14100_63.txt	C1QC	Keep	NO	NO
SeqId_14100_63	rs294188	P02747	#N/A	C	T	0.156066	-0.50507	0.0436207	5.42939e-30	1871	133.922	C1QC.SeqId_14100_63.txt	C1QC	Keep	NO	NO
SeqId_14100_63	rs142905213	P02747	#N/A	G	A	0.0213789	0.977827	0.110441	1.92035e-18	1871	78.3067	C1QC.SeqId_14100_63.txt	C1QC	Keep	NO	NO
SeqId_14100_63	rs150510143	P02747	#N/A	G	A	0.0318012	-0.706271	0.0915674	1.98235e-14	1871	59.4287	C1QC.SeqId_14100_63.txt	C1QC	Keep	NO	NO
SeqId_14100_63	rs72877194	P02747	#N/A	G	A	0.22341	0.277593	0.0388377	1.26191e-12	1871	51.0323	C1QC.SeqId_14100_63.txt	C1QC	Keep	NO	NO
SeqId_14100_63	rs581452	P02747	#N/A	G	A	0.192945	0.159893	0.0407877	9.16942e-05	1871	15.351	C1QC.SeqId_14100_63.txt	C1QC	Keep	NO	NO
SeqId_14100_63	rs79253736	P02747	#N/A	T	C	0.0924639	0.220553	0.0551106	6.52597e-05	1871	15.9989	C1QC.SeqId_14100_63.txt	C1QC	Keep	NO	NO
SeqId_14107_1	rs140535229	P49914	#N/A	C	T	0.0173704	0.622737	0.12336	4.89501e-07	1871	25.4563	MTHFS.SeqId_14107_1.txt	MTHFS	Keep	NO	NO
SeqId_14107_1	rs79459215	P49914	#N/A	G	A	0.0368787	0.511638	0.0855716	2.68188e-09	1871	35.711	MTHFS.SeqId_14107_1.txt	MTHFS	Keep	NO	NO
SeqId_14107_1	rs111875738	P49914	#N/A	T	C	0.190807	0.313608	0.0409458	2.98481e-14	1871	58.5991	MTHFS.SeqId_14107_1.txt	MTHFS	Keep	NO	NO
SeqId_14116_129	rs78829304	P26447	#N/A	T	C	0.0705505	-0.583759	0.0627024	3.46596e-20	1871	86.5833	S100A4.SeqId_14116_129.txt	S100A4	Keep	NO	NO
SeqId_14133_93	rs372976371	P27930	#N/A	A	G	0.0138963	-0.715833	0.13685	1.87729e-07	1871	27.3319	IL1R2.SeqId_14133_93.txt	IL1R2	Keep	NO	NO
SeqId_14133_93	rs151307899	P27930	#N/A	T	C	0.0197755	-1.54508	0.113021	1.27372e-40	1871	186.689	IL1R2.SeqId_14133_93.txt	IL1R2	Keep	NO	NO
SeqId_14134_49	rs832731	Q86SJ2	#N/A	C	T	0.432122	0.179891	0.0326556	4.11522e-08	1871	30.3137	AMIGO2.SeqId_14134_49.txt	AMIGO2	Keep	NO	NO
SeqId_14134_49	rs78132511	Q86SJ2	#N/A	T	C	0.0328701	0.45915	0.0910236	4.99309e-07	1871	25.4177	AMIGO2.SeqId_14134_49.txt	AMIGO2	Keep	NO	NO
SeqId_14151_4	rs1921	P05161	missense	A	G	0.402993	0.458332	0.0318837	1.60077e-44	1871	206.423	ISG15.SeqId_14151_4.txt	ISG15	Keep	NO	NO
SeqId_14151_4	rs4615788	P05161	#N/A	C	G	0.25334	-0.617763	0.0354477	3.81614e-63	1871	303.391	ISG15.SeqId_14151_4.txt	ISG15	Keep	NO	NO
SeqId_14151_4	rs189179306	P05161	#N/A	T	C	0.0494388	-0.42333	0.0754085	2.27554e-08	1871	31.4813	ISG15.SeqId_14151_4.txt	ISG15	Keep	NO	NO
SeqId_14208_3	rs115064057	Q96R05	#N/A	T	C	0.0136291	-1.40259	0.138121	1.2782e-23	1871	103.01	RBP7.SeqId_14208_3.txt	RBP7	Keep	NO	NO
SeqId_14271_23	rs7634038	Q9NRW1	#N/A	T	C	0.246927	-0.189999	0.0369908	3.09274e-07	1871	26.3543	RAB6B.SeqId_14271_23.txt	RAB6B	Keep	NO	NO
SeqId_14618_26	rs7807334	Q96AW1	#N/A	C	T	0.238375	-0.300157	0.0380738	5.36096e-15	1871	62.084	VOPP1.SeqId_14618_26.txt	VOPP1	Keep	NO	NO
SeqId_14684_17	rs2230082	P17655	missense	C	A	0.0750935	-0.979924	0.0583577	4.78104e-59	1871	281.659	CAPN2.SeqId_14684_17.txt	CAPN2	Keep	NO	NO
SeqId_14684_17	rs111319940	P17655	#N/A	C	T	0.173704	-0.579257	0.0411091	6.28452e-43	1871	198.336	CAPN2.SeqId_14684_17.txt	CAPN2	Keep	NO	NO
SeqId_14684_17	rs6704537	P17655	#N/A	C	T	0.148584	-0.350968	0.0451388	1.23409e-14	1871	60.3908	CAPN2.SeqId_14684_17.txt	CAPN2	Keep	NO	NO
SeqId_15299_102	rs79160160	Q14696	#N/A	T	C	0.0243185	-0.423396	0.104546	5.33449e-05	1871	16.3838	MESDC2.SeqId_15299_102.txt	MESDC2	Keep	NO	NO
SeqId_15314_49	rs57063413	Q9Y696	#N/A	A	C	0.0390166	-0.492734	0.0835016	4.28257e-09	1871	34.7833	CLIC4.SeqId_15314_49.txt	CLIC4	Keep	NO	NO
SeqId_15314_49	rs78195946	Q9Y696	#N/A	A	G	0.0261892	-0.589721	0.10169	7.80532e-09	1871	33.5948	CLIC4.SeqId_15314_49.txt	CLIC4	Keep	NO	NO
SeqId_15314_49	rs12031273	Q9Y696	#N/A	C	G	0.0301978	0.655977	0.0931255	2.61528e-12	1871	49.565	CLIC4.SeqId_15314_49.txt	CLIC4	Keep	NO	NO
SeqId_15316_262	rs28557204	Q9NX01	#N/A	A	G	0.145644	1.32587	0.0343962	1e-200	1871	1484.28	TXNL4B.SeqId_15316_262.txt	TXNL4B	Keep	NO	NO
SeqId_15326_64	rs192745189	P32455	#N/A	A	T	0.0149653	-0.932602	0.126844	2.89879e-13	1871	53.9993	GBP1.SeqId_15326_64.txt	GBP1	Keep	NO	NO
SeqId_15364_101	rs12721054	P02654	#N/A	G	A	0.121325	-1.13643	0.0423583	2.10462e-134	1871	719.025	APOC1.SeqId_15364_101.txt	APOC1	Keep	NO	NO
SeqId_15367_38	rs6120155	Q8TDL5	#N/A	C	T	0.273918	0.258817	0.0357644	6.67994e-13	1871	52.3142	BPIFB1.SeqId_15367_38.txt	BPIFB1	Keep	NO	NO
SeqId_15367_38	rs184540405	Q8TDL5	#N/A	G	A	0.014698	0.7678	0.135616	1.73286e-08	1871	32.0192	BPIFB1.SeqId_15367_38.txt	BPIFB1	Keep	NO	NO
SeqId_15370_5	rs115671497	Q9Y3E2	missense	A	C	0.0176376	-1.50876	0.120276	1.02717e-34	1871	157.187	BOLA1.SeqId_15370_5.txt	BOLA1	Keep	NO	NO
SeqId_15370_5	rs141511794	Q9Y3E2	#N/A	T	C	0.0120257	-0.689024	0.146611	2.79609e-06	1871	22.0633	BOLA1.SeqId_15370_5.txt	BOLA1	Keep	NO	NO
SeqId_15376_134	rs28616647	P14091	#N/A	C	T	0.323089	0.246863	0.0342612	8.36371e-13	1871	51.8612	CTSE.SeqId_15376_134.txt	CTSE	Keep	NO	NO
SeqId_15376_134	rs142007706	P14091	#N/A	C	T	0.0181721	0.789469	0.118447	3.46839e-11	1871	44.377	CTSE.SeqId_15376_134.txt	CTSE	Keep	NO	NO
SeqId_15376_134	rs41302235	P14091	#N/A	G	A	0.365045	-0.261017	0.0326338	2.1895e-15	1871	63.9054	CTSE.SeqId_15376_134.txt	CTSE	Keep	NO	NO
SeqId_15384_15	rs116810451	Q9UEF7	#N/A	C	G	0.0130946	-0.994836	0.139847	1.60243e-12	1871	50.5513	KL.SeqId_15384_15.txt	KL	Keep	NO	NO
SeqId_15384_15	rs3752472	Q9UEF7	missense	T	C	0.0114912	-0.954664	0.152588	4.86951e-10	1871	39.1017	KL.SeqId_15384_15.txt	KL	Keep	NO	NO
SeqId_15384_15	rs731089	Q9UEF7	#N/A	T	C	0.289952	0.191419	0.0356506	8.89089e-08	1871	28.7986	KL.SeqId_15384_15.txt	KL	Keep	NO	NO
SeqId_15387_44	rs142745184	O60462	missense	G	T	0.00988776	-0.868954	0.160287	6.68756e-08	1871	29.3584	NRP2.SeqId_15387_44.txt	NRP2	Keep	NO	NO
SeqId_15391_114	rs59615051	Q14393	#N/A	C	T	0.1876	0.314704	0.0409018	2.29002e-14	1871	59.1364	GAS6.SeqId_15391_114.txt	GAS6	Keep	NO	NO
SeqId_15394_79	rs34447655	Q8IZJ1	missense	A	G	0.0946018	-0.766607	0.0525179	8.77321e-46	1871	212.846	UNC5B.SeqId_15394_79.txt	UNC5B	Keep	NO	NO
SeqId_15394_79	rs7893534	Q8IZJ1	#N/A	G	A	0.460182	0.283957	0.032523	5.49023e-18	1871	76.1482	UNC5B.SeqId_15394_79.txt	UNC5B	Keep	NO	NO
SeqId_15395_15	rs72989280	P09488	#N/A	A	G	0.147247	-0.562755	0.0437788	2.66668e-36	1871	165.062	GSTM1.SeqId_15395_15.txt	GSTM1	Keep	NO	NO
SeqId_15395_15	rs3861917	P09488	#N/A	A	T	0.143773	-0.298228	0.0466379	2.02918e-10	1871	40.8465	GSTM1.SeqId_15395_15.txt	GSTM1	Keep	NO	NO
SeqId_15395_15	rs11101988	P09488	#N/A	C	A	0.0505077	0.359142	0.0728199	8.86326e-07	1871	24.2978	GSTM1.SeqId_15395_15.txt	GSTM1	Keep	NO	NO
SeqId_15395_15	rs79049345	P09488	#N/A	G	A	0.0117584	-0.629462	0.15176	3.50828e-05	1871	17.1854	GSTM1.SeqId_15395_15.txt	GSTM1	Keep	NO	NO
SeqId_15414_316	rs192014970	P00338	#N/A	T	C	0.0138963	-1.35946	0.136985	1.17479e-22	1871	98.3835	LDHA.SeqId_15414_316.txt	LDHA	Keep	NO	NO
SeqId_15435_4	rs138702206	P00491	missense	A	G	0.0141635	-1.62691	0.134073	1.13384e-32	1871	147.089	PNP.SeqId_15435_4.txt	PNP	Keep	NO	NO
SeqId_15435_4	rs112601976	P00491	#N/A	C	G	0.0237841	0.689144	0.106092	1.05659e-10	1871	42.1493	PNP.SeqId_15435_4.txt	PNP	Keep	NO	NO
SeqId_15435_4	rs149015347	P00491	#N/A	T	C	0.0144308	0.819478	0.136689	2.43314e-09	1871	35.904	PNP.SeqId_15435_4.txt	PNP	Keep	NO	NO
SeqId_15435_4	rs112512050	P00491	#N/A	T	C	0.045163	0.386801	0.0775832	6.747e-07	1871	24.8299	PNP.SeqId_15435_4.txt	PNP	Keep	NO	NO
SeqId_15441_6	rs183825211	P17900	#N/A	A	G	0.0205772	0.661308	0.113734	7.13556e-09	1871	33.7724	GM2A.SeqId_15441_6.txt	GM2A	Keep	NO	NO
SeqId_15447_45	rs10152499	Q00796	#N/A	C	T	0.464458	-0.371417	0.0315947	7.81237e-31	1871	138.048	SORD.SeqId_15447_45.txt	SORD	Keep	NO	NO
SeqId_15452_5	rs7763372	P21589	#N/A	G	A	0.104757	0.456865	0.0533296	2.18825e-17	1871	73.3119	NT5E.SeqId_15452_5.txt	NT5E	Keep	NO	NO
SeqId_15468_14	rs142532716	Q03591	missense	C	T	0.0171032	-0.742117	0.123917	2.52896e-09	1871	35.8277	CFHR1.SeqId_15468_14.txt	CFHR1	Keep	NO	NO
SeqId_15468_14	rs35331736	Q03591	missense	G	A	0.0467664	-0.436602	0.0772268	1.81468e-08	1871	31.9279	CFHR1.SeqId_15468_14.txt	CFHR1	Keep	NO	NO
SeqId_15468_14	rs192415443	Q03591	#N/A	T	G	0.0211117	-0.953509	0.112747	5.44584e-17	1871	71.4455	CFHR1.SeqId_15468_14.txt	CFHR1	Keep	NO	NO
SeqId_15468_14	rs147174011	Q03591	#N/A	T	C	0.0342063	-0.45664	0.090903	5.56094e-07	1871	25.2073	CFHR1.SeqId_15468_14.txt	CFHR1	Keep	NO	NO
SeqId_15472_16	rs9478983	Q86VZ4	#N/A	A	G	0.351149	0.484396	0.0320738	1.03315e-48	1871	227.843	LRP11.SeqId_15472_16.txt	LRP11	Keep	NO	NO
SeqId_15472_16	rs78471572	Q86VZ4	#N/A	C	T	0.139498	0.266131	0.0472217	2.00803e-08	1871	31.728	LRP11.SeqId_15472_16.txt	LRP11	Keep	NO	NO
SeqId_15472_16	rs74548183	Q86VZ4	#N/A	C	A	0.0467664	-0.329443	0.0779904	2.51376e-05	1871	17.8244	LRP11.SeqId_15472_16.txt	LRP11	Keep	NO	NO
SeqId_15472_16	rs59026959	Q86VZ4	missense	G	T	0.133351	0.620964	0.0450915	3.6181e-41	1871	189.443	LRP11.SeqId_15472_16.txt	LRP11	Keep	NO	NO
SeqId_15472_16	rs182926120	Q86VZ4	#N/A	G	A	0.0184393	-0.778319	0.119433	9.2118e-11	1871	42.4231	LRP11.SeqId_15472_16.txt	LRP11	Keep	NO	NO
SeqId_15472_16	rs192815318	Q86VZ4	#N/A	T	C	0.0221807	-0.697073	0.111043	4.26609e-10	1871	39.3649	LRP11.SeqId_15472_16.txt	LRP11	Keep	NO	NO
SeqId_15476_6	rs77167115	Q6UW15	missense	C	G	0.111705	1.14143	0.0443703	3.42806e-125	1871	661.073	REG3G.SeqId_15476_6.txt	REG3G	Keep	NO	NO
SeqId_15476_6	rs17016202	Q6UW15	#N/A	C	A	0.0342063	0.478135	0.0893352	9.76211e-08	1871	28.6148	REG3G.SeqId_15476_6.txt	REG3G	Keep	NO	NO
SeqId_15476_6	rs114134354	Q6UW15	#N/A	G	A	0.02031	-0.605188	0.116192	2.11334e-07	1871	27.0996	REG3G.SeqId_15476_6.txt	REG3G	Keep	NO	NO
SeqId_15480_2	rs146317115	O95498	#N/A	A	G	0.0422234	-0.873601	0.0788688	1.15781e-27	1871	122.561	VNN2.SeqId_15480_2.txt	VNN2	Keep	NO	NO
SeqId_15480_2	rs45599135	O95498	#N/A	G	T	0.124265	0.24496	0.0487008	5.37754e-07	1871	25.2728	VNN2.SeqId_15480_2.txt	VNN2	Keep	NO	NO
SeqId_15481_45	rs75971764	P49913	#N/A	A	G	0.0686799	0.551022	0.0635522	9.17082e-18	1871	75.0952	CAMP.SeqId_15481_45.txt	CAMP	Keep	NO	NO
SeqId_15483_377	rs4503294	O00468	#N/A	T	C	0.24372	0.170671	0.0382479	8.59428e-06	1871	19.8902	AGRN.SeqId_15483_377.txt	AGRN	Keep	NO	NO
SeqId_15486_126	rs2071515	P19801	missense	C	G	0.480759	0.411282	0.0315953	3.82236e-37	1871	169.266	AOC1.SeqId_15486_126.txt	AOC1	Keep	NO	NO
SeqId_15486_126	rs75927951	P19801	#N/A	G	A	0.0285943	0.773818	0.0968839	2.3926e-15	1871	63.725	AOC1.SeqId_15486_126.txt	AOC1	Keep	NO	NO
SeqId_15486_126	rs115797601	P19801	#N/A	T	C	0.0382149	1.30451	0.0795135	1.28955e-56	1871	268.874	AOC1.SeqId_15486_126.txt	AOC1	Keep	NO	NO
SeqId_15491_20	rs75789995	Q9HCU0	missense	C	T	0.0283271	-0.37783	0.0966713	9.6222e-05	1871	15.2593	CD248.SeqId_15491_20.txt	CD248	Keep	NO	NO
SeqId_15491_20	rs199630152	Q9HCU0	missense	T	C	0.0160342	-1.89992	0.123549	2.43265e-50	1871	236.226	CD248.SeqId_15491_20.txt	CD248	Keep	NO	NO
SeqId_15495_9	rs77416959	P41439	#N/A	A	G	0.010155	0.891718	0.16248	4.61525e-08	1871	30.0878	FOLR3.SeqId_15495_9.txt	FOLR3	Keep	NO	NO
SeqId_15495_9	rs144154583	P41439	#N/A	A	C	0.0376804	0.411771	0.0844175	1.16372e-06	1871	23.7674	FOLR3.SeqId_15495_9.txt	FOLR3	Keep	NO	NO
SeqId_15495_9	rs433837	P41439	#N/A	C	G	0.367183	-0.147121	0.0333814	1.10616e-05	1871	19.4033	FOLR3.SeqId_15495_9.txt	FOLR3	Keep	NO	NO
SeqId_15495_9	rs139255655	P41439	#N/A	T	G	0.0125601	1.03691	0.145671	1.55288e-12	1871	50.6141	FOLR3.SeqId_15495_9.txt	FOLR3	Keep	NO	NO
SeqId_15499_11	rs7265421	O75882	#N/A	A	G	0.12186	0.614361	0.047977	4.7795e-36	1871	163.801	ATRN.SeqId_15499_11.txt	ATRN	Keep	NO	NO
SeqId_15499_11	rs115549166	O75882	missense	A	G	0.0208445	0.98208	0.111786	3.45268e-18	1871	77.1	ATRN.SeqId_15499_11.txt	ATRN	Keep	NO	NO
SeqId_15499_11	rs140253651	O75882	#N/A	C	T	0.0163014	-0.55649	0.125232	9.36213e-06	1871	19.7251	ATRN.SeqId_15499_11.txt	ATRN	Keep	NO	NO
SeqId_15499_11	rs151511	O75882	#N/A	G	A	0.482897	0.19995	0.032624	1.07634e-09	1871	37.5235	ATRN.SeqId_15499_11.txt	ATRN	Keep	NO	NO
SeqId_15499_11	rs73893047	O75882	#N/A	G	C	0.030465	-0.574538	0.094767	1.61602e-09	1871	36.7163	ATRN.SeqId_15499_11.txt	ATRN	Keep	NO	NO
SeqId_15503_15	rs142566914	O00292	#N/A	A	G	0.0160342	0.558552	0.130494	1.96102e-05	1871	18.3013	LEFTY2.SeqId_15503_15.txt	LEFTY2	Keep	NO	NO
SeqId_15503_15	rs114988030	O00292	#N/A	G	A	0.0464992	0.475559	0.076353	5.80533e-10	1871	38.7518	LEFTY2.SeqId_15503_15.txt	LEFTY2	Keep	NO	NO
SeqId_15503_20	rs10915894	O00292	#N/A	A	C	0.0986104	-0.284601	0.0541003	1.60059e-07	1871	27.6445	LEFTY2.SeqId_15503_20.txt	LEFTY2	Keep	NO	NO
SeqId_15503_20	rs530228362	O00292	#N/A	T	C	0.00828434	1.49424	0.177659	7.97496e-17	1871	70.6646	LEFTY2.SeqId_15503_20.txt	LEFTY2	Keep	NO	NO
SeqId_15503_20	rs146485828	O00292	missense	T	C	0.0456975	-0.631789	0.0768062	3.59009e-16	1871	67.5907	LEFTY2.SeqId_15503_20.txt	LEFTY2	Keep	NO	NO
SeqId_15509_2	rs7216927	P54802	#N/A	A	T	0.250134	-0.293949	0.0368892	2.76866e-15	1871	63.428	NAGLU.SeqId_15509_2.txt	NAGLU	Keep	NO	NO
SeqId_15509_2	rs74875201	P54802	#N/A	A	G	0.080171	-0.389413	0.059266	6.47902e-11	1871	43.1266	NAGLU.SeqId_15509_2.txt	NAGLU	Keep	NO	NO
SeqId_15509_2	rs116355933	P54802	missense	C	T	0.0724212	0.473063	0.060084	5.80203e-15	1871	61.9235	NAGLU.SeqId_15509_2.txt	NAGLU	Keep	NO	NO
SeqId_15514_26	rs149309252	P06276	#N/A	T	G	0.0692143	0.223875	0.0641439	0.000493847	1871	12.1685	BCHE.SeqId_15514_26.txt	BCHE	Keep	NO	NO
SeqId_15515_2	rs7942753	P0DJI8	#N/A	G	A	0.467932	0.36213	0.0324273	4.45727e-28	1871	124.578	SAA1.SeqId_15515_2.txt	SAA1	Keep	NO	NO
SeqId_15516_12	rs79121278	P35542	#N/A	T	C	0.109033	-0.399192	0.051052	8.80347e-15	1871	61.0764	SAA4.SeqId_15516_12.txt	SAA4	Keep	NO	NO
SeqId_15521_4	rs78126506	O94985	#N/A	C	T	0.0163014	-0.72947	0.12899	1.79659e-08	1871	31.9476	CLSTN1.SeqId_15521_4.txt	CLSTN1	Keep	NO	NO
SeqId_15522_2	rs78958527	Q9H4G4	#N/A	A	G	0.0521112	0.383659	0.0729987	1.64334e-07	1871	27.5928	GLIPR2.SeqId_15522_2.txt	GLIPR2	Keep	NO	NO
SeqId_15523_9	rs73655861	P13716	#N/A	G	C	0.019241	0.535631	0.113038	2.31536e-06	1871	22.4294	ALAD.SeqId_15523_9.txt	ALAD	Keep	NO	NO
SeqId_15526_33	rs8122691	P48637	#N/A	C	T	0.201229	-0.365212	0.0403382	3.3798e-19	1871	81.8828	GSS.SeqId_15526_33.txt	GSS	Keep	NO	NO
SeqId_15530_33	rs4727495	P54760	#N/A	G	A	0.467397	-0.142407	0.0316858	7.40613e-06	1871	20.1776	EPHB4.SeqId_15530_33.txt	EPHB4	Keep	NO	NO
SeqId_15533_97	rs2410374	P21757	#N/A	A	G	0.0376804	-0.460547	0.0842826	5.26981e-08	1871	29.8269	MSR1.SeqId_15533_97.txt	MSR1	Keep	NO	NO
SeqId_15533_97	rs35119193	P21757	#N/A	G	A	0.0291288	-0.457237	0.0980655	3.34398e-06	1871	21.7163	MSR1.SeqId_15533_97.txt	MSR1	Keep	NO	NO
SeqId_15534_26	rs73373446	P40926	#N/A	C	G	0.290219	-0.2405	0.0352162	1.1504e-11	1871	46.5887	MDH2.SeqId_15534_26.txt	MDH2	Keep	NO	NO
SeqId_15534_26	rs140080804	P40926	#N/A	G	C	0.0630679	0.41225	0.0660509	5.35253e-10	1871	38.9134	MDH2.SeqId_15534_26.txt	MDH2	Keep	NO	NO
SeqId_15544_25	rs61998181	Q9P0G3	missense	T	C	0.0152325	1.40479	0.125679	4.00355e-28	1871	124.805	KLK14.SeqId_15544_25.txt	KLK14	Keep	NO	NO
SeqId_15544_25	rs569593036	Q9P0G3	missense	T	C	0.0125601	-0.657135	0.146848	8.10406e-06	1871	20.0036	KLK14.SeqId_15544_25.txt	KLK14	Keep	NO	NO
SeqId_15556_49	rs114004613	P19961	#N/A	A	G	0.0483699	-0.515635	0.0744875	6.08055e-12	1871	47.8689	AMY2B.SeqId_15556_49.txt	AMY2B	Keep	NO	NO
SeqId_15558_63	rs35812243	Q07075	missense	A	C	0.0309995	0.716968	0.094356	4.70659e-14	1871	57.6761	ENPEP.SeqId_15558_63.txt	ENPEP	Keep	NO	NO
SeqId_15558_63	rs143212590	Q07075	missense	T	A	0.0307322	1.45075	0.0892087	1.01358e-55	1871	264.184	ENPEP.SeqId_15558_63.txt	ENPEP	Keep	NO	NO
SeqId_15559_5	rs61741646	P58335	missense	A	G	0.0352753	-0.922609	0.0869127	1.33275e-25	1871	112.565	ANTXR2.SeqId_15559_5.txt	ANTXR2	Keep	NO	NO
SeqId_15562_24	rs147816610	P08236	#N/A	A	G	0.0144308	-0.965408	0.136178	1.90342e-12	1871	50.2046	GUSB.SeqId_15562_24.txt	GUSB	Keep	NO	NO
SeqId_15562_24	rs115795791	P08236	#N/A	T	C	0.024853	-0.332335	0.103689	0.00137291	1871	10.2618	GUSB.SeqId_15562_24.txt	GUSB	Keep	NO	NO
SeqId_15576_158	rs7140397	P12724	#N/A	C	T	0.0301978	-0.778546	0.0952963	5.62852e-16	1871	66.6733	RNASE3.SeqId_15576_158.txt	RNASE3	Keep	NO	NO
SeqId_15576_158	rs141454695	P12724	#N/A	G	A	0.014698	-0.992413	0.134834	2.73665e-13	1871	54.1155	RNASE3.SeqId_15576_158.txt	RNASE3	Keep	NO	NO
SeqId_15576_158	rs116043169	P12724	#N/A	T	C	0.0603955	-1.23681	0.0626195	5.1353e-79	1871	389.693	RNASE3.SeqId_15576_158.txt	RNASE3	Keep	NO	NO
SeqId_15582_25	rs55895215	O00602	missense	T	C	0.0171032	-0.644811	0.12623	3.58387e-07	1871	26.0661	FCN1.SeqId_15582_25.txt	FCN1	Keep	NO	NO
SeqId_15582_25	rs552263480	O00602	#N/A	T	C	0.0112239	-0.734148	0.155032	2.35027e-06	1871	22.4006	FCN1.SeqId_15582_25.txt	FCN1	Keep	NO	NO
SeqId_15583_18	rs140645223	Q6BAA4	#N/A	T	C	0.0392838	-0.355208	0.0854711	3.38657e-05	1871	17.2529	FCRLB.SeqId_15583_18.txt	FCRLB	Keep	NO	NO
SeqId_15584_9	rs576137622	P36980	#N/A	A	G	0.0315339	0.590844	0.0907554	9.60954e-11	1871	42.3386	CFHR2.SeqId_15584_9.txt	CFHR2	Keep	NO	NO
SeqId_15584_9	rs9427640	P36980	missense	A	G	0.0219134	-0.496993	0.108163	4.62036e-06	1871	21.0901	CFHR2.SeqId_15584_9.txt	CFHR2	Keep	NO	NO
SeqId_15584_9	rs138266577	P36980	missense	C	G	0.0181721	0.521731	0.121008	1.70563e-05	1871	18.5695	CFHR2.SeqId_15584_9.txt	CFHR2	Keep	NO	NO
SeqId_15584_9	rs35207123	P36980	#N/A	C	A	0.0382149	-0.34797	0.0852903	4.69631e-05	1871	16.6272	CFHR2.SeqId_15584_9.txt	CFHR2	Keep	NO	NO
SeqId_15584_9	rs113158301	P36980	#N/A	G	C	0.0264564	-1.13334	0.0998184	6.13714e-29	1871	128.776	CFHR2.SeqId_15584_9.txt	CFHR2	Keep	NO	NO
SeqId_15584_9	rs115847082	P36980	#N/A	G	C	0.0734901	-0.543437	0.0608608	1.00188e-18	1871	79.645	CFHR2.SeqId_15584_9.txt	CFHR2	Keep	NO	NO
SeqId_15584_9	rs1365360796	P36980	#N/A	G	A	0.0165687	0.728735	0.125846	8.20578e-09	1871	33.4962	CFHR2.SeqId_15584_9.txt	CFHR2	Keep	NO	NO
SeqId_15584_9	rs138302787	P36980	#N/A	T	A	0.0211117	0.544085	0.112695	1.4917e-06	1871	23.2841	CFHR2.SeqId_15584_9.txt	CFHR2	Keep	NO	NO
SeqId_15587_20	rs74853303	P14207	missense	A	G	0.0122929	-0.834006	0.147935	1.98686e-08	1871	31.7491	FOLR2.SeqId_15587_20.txt	FOLR2	Keep	NO	NO
SeqId_15589_1	rs2070743	P02774	#N/A	A	G	0.18279	-0.423367	0.0410802	2.91691e-24	1871	106.097	GC.SeqId_15589_1.txt	GC	Keep	NO	NO
SeqId_15589_1	rs146879053	P02774	#N/A	G	A	0.0211117	-1.56691	0.105934	6.71528e-47	1871	218.551	GC.SeqId_15589_1.txt	GC	Keep	NO	NO
SeqId_15589_1	rs9016	P02774	missense	T	C	0.0213789	-1.28304	0.108757	4.93488e-31	1871	139.028	GC.SeqId_15589_1.txt	GC	Keep	NO	NO
SeqId_15589_1	rs16847024	P02774	#N/A	T	C	0.0847141	-0.288334	0.0583745	8.53499e-07	1871	24.3714	GC.SeqId_15589_1.txt	GC	Keep	NO	NO
SeqId_15589_1	rs114252197	P02774	#N/A	T	G	0.0724212	-0.236607	0.0610569	0.000110215	1871	15.001	GC.SeqId_15589_1.txt	GC	Keep	NO	NO
SeqId_15594_47	rs76137685	Q92743	#N/A	C	T	0.0408872	-0.531855	0.0828088	1.69376e-10	1871	41.2068	HTRA1.SeqId_15594_47.txt	HTRA1	Keep	NO	NO
SeqId_15602_43	rs115095040	P08887	#N/A	A	C	0.035008	-0.609569	0.0872563	3.91921e-12	1871	48.7515	IL6R.SeqId_15602_43.txt	IL6R	Keep	NO	NO
SeqId_15602_43	rs78030614	P08887	#N/A	G	T	0.0208445	1.06932	0.109863	7.12154e-22	1871	94.6342	IL6R.SeqId_15602_43.txt	IL6R	Keep	NO	NO
SeqId_15602_43	rs12083537	P08887	#N/A	G	A	0.290486	-0.113545	0.0353342	0.00133383	1871	10.3153	IL6R.SeqId_15602_43.txt	IL6R	Keep	NO	NO
SeqId_15614_168	rs9789340	Q8N149	#N/A	T	G	0.0315339	-0.78537	0.0915828	2.035e-17	1871	73.4609	LILRA2.SeqId_15614_168.txt	LILRA2	Keep	NO	NO
SeqId_15615_8	rs62133095	O75022	#N/A	A	G	0.0136291	0.479074	0.136034	0.000439061	1871	12.3893	LILRB3.SeqId_15615_8.txt	LILRB3	Keep	NO	NO
SeqId_15615_8	rs138789907	O75022	missense	A	G	0.0392838	0.289388	0.0849748	0.000674217	1871	11.5855	LILRB3.SeqId_15615_8.txt	LILRB3	Keep	NO	NO
SeqId_15615_8	rs57206966	O75022	#N/A	C	T	0.0280599	0.499422	0.0967874	2.73183e-07	1871	26.597	LILRB3.SeqId_15615_8.txt	LILRB3	Keep	NO	NO
SeqId_15615_8	rs3745410	O75022	#N/A	G	A	0.0104222	1.62101	0.157307	2.94905e-24	1871	106.074	LILRB3.SeqId_15615_8.txt	LILRB3	Keep	NO	NO
SeqId_15615_8	rs635711	O75022	#N/A	G	T	0.382416	-0.169852	0.0327745	2.42647e-07	1871	26.829	LILRB3.SeqId_15615_8.txt	LILRB3	Keep	NO	NO
SeqId_15615_8	rs9973269	O75022	missense	T	C	0.0988776	0.190477	0.0544348	0.000477612	1871	12.2312	LILRB3.SeqId_15615_8.txt	LILRB3	Keep	NO	NO
SeqId_15615_8	rs115852588	O75022	#N/A	T	C	0.0168359	0.430138	0.127691	0.000770879	1871	11.3352	LILRB3.SeqId_15615_8.txt	LILRB3	Keep	NO	NO
SeqId_15620_4	rs78032477	Q8N2Q7	#N/A	C	G	0.0865847	0.356247	0.0583174	1.21853e-09	1871	37.2771	NLGN1.SeqId_15620_4.txt	NLGN1	Keep	NO	NO
SeqId_15620_4	rs9836312	Q8N2Q7	#N/A	C	A	0.0561197	0.371175	0.0715261	2.3394e-07	1871	26.9007	NLGN1.SeqId_15620_4.txt	NLGN1	Keep	NO	NO
SeqId_15626_223	rs114078206	P98160	#N/A	A	G	0.0171032	0.563243	0.122494	4.54901e-06	1871	21.1202	HSPG2.SeqId_15626_223.txt	HSPG2	Keep	NO	NO
SeqId_15626_223	rs140403186	P98160	missense	C	G	0.0154997	-1.07273	0.128618	1.41754e-16	1871	69.4885	HSPG2.SeqId_15626_223.txt	HSPG2	Keep	NO	NO
SeqId_15626_223	rs142447076	P98160	missense	T	C	0.0125601	-0.899025	0.143008	4.03088e-10	1871	39.4783	HSPG2.SeqId_15626_223.txt	HSPG2	Keep	NO	NO
SeqId_15641_20	rs141205353	Q8IYR6	#N/A	G	A	0.0109567	-0.692126	0.156993	1.0993e-05	1871	19.4154	TMEFF1.SeqId_15641_20.txt	TMEFF1	Keep	NO	NO
SeqId_15641_20	rs79060221	Q8IYR6	#N/A	T	C	0.0748263	-0.584102	0.060473	1.42512e-21	1871	93.1944	TMEFF1.SeqId_15641_20.txt	TMEFF1	Keep	NO	NO
SeqId_15644_1	rs73145546	P43251	#N/A	T	C	0.0892571	0.784257	0.0551403	1.14959e-43	1871	202.076	BTD.SeqId_15644_1.txt	BTD	Keep	NO	NO
SeqId_16055_3	rs148777801	Q9BXR6	missense	G	C	0.0328701	-1.40119	0.0865522	2.89237e-55	1871	261.802	CFHR5.SeqId_16055_3.txt	CFHR5	Keep	NO	NO
SeqId_16300_4	rs2234253	Q9NZC2	missense	T	G	0.123998	-1.1412	0.0412122	1.03001e-141	1871	765.962	TREM2.SeqId_16300_4.txt	TREM2	Keep	NO	NO
SeqId_16307_22	rs140515057	Q6UXZ4	#N/A	A	C	0.113308	0.823209	0.0484951	3.22541e-60	1871	287.846	UNC5D.SeqId_16307_22.txt	UNC5D	Keep	NO	NO
SeqId_16307_22	rs56131202	Q6UXZ4	#N/A	C	G	0.106093	-0.319158	0.0533117	2.56212e-09	1871	35.8016	UNC5D.SeqId_16307_22.txt	UNC5D	Keep	NO	NO
SeqId_16558_2	rs6698607	Q99972	#N/A	A	G	0.0865847	0.897768	0.0530307	6.34665e-60	1871	286.292	MYOC.SeqId_16558_2.txt	MYOC	Keep	NO	NO
SeqId_16558_2	rs73041963	Q99972	#N/A	T	C	0.152325	0.222608	0.04465	6.74716e-07	1871	24.8299	MYOC.SeqId_16558_2.txt	MYOC	Keep	NO	NO
SeqId_16561_9	rs2375470	P04217	#N/A	A	G	0.178247	-0.846621	0.0372775	4.86591e-101	1871	515.252	A1BG.SeqId_16561_9.txt	A1BG	Keep	NO	NO
SeqId_16561_9	rs893184	P04217	missense	T	C	0.238642	-0.77821	0.0340636	4.40073e-102	1871	521.372	A1BG.SeqId_16561_9.txt	A1BG	Keep	NO	NO
SeqId_16605_2	rs4769342	P0C862	#N/A	T	G	0.091395	0.331567	0.0561005	4.05057e-09	1871	34.8935	C1QTNF9.SeqId_16605_2.txt	C1QTNF9	Keep	NO	NO
SeqId_16606_85	rs6943280	P15121	#N/A	A	G	0.0831106	0.244135	0.0597443	4.56784e-05	1871	16.6803	AKR1B1.SeqId_16606_85.txt	AKR1B1	Keep	NO	NO
SeqId_16609_106	rs34494265	Q6UWL6	missense	A	G	0.0534474	-0.693417	0.0701946	1.81265e-22	1871	97.4803	KIRREL2.SeqId_16609_106.txt	KIRREL2	Keep	NO	NO
SeqId_16620_26	rs116206878	O60449	missense	C	T	0.0326029	-0.556078	0.091074	1.2411e-09	1871	37.2407	LY75.SeqId_16620_26.txt	LY75	Keep	NO	NO
SeqId_16620_26	rs540632100	O60449	#N/A	C	T	0.0125601	-0.776816	0.146535	1.28655e-07	1871	28.073	LY75.SeqId_16620_26.txt	LY75	Keep	NO	NO
SeqId_16620_26	rs114577162	O60449	#N/A	C	T	0.0120257	-0.651562	0.15004	1.48358e-05	1871	18.8379	LY75.SeqId_16620_26.txt	LY75	Keep	NO	NO
SeqId_16620_26	rs3815875	O60449	missense	G	T	0.0852485	-0.717045	0.0548028	1.70896e-37	1871	171.011	LY75.SeqId_16620_26.txt	LY75	Keep	NO	NO
SeqId_16620_26	rs74853042	O60449	#N/A	T	C	0.0481026	-0.650652	0.0740974	3.58373e-18	1871	77.0242	LY75.SeqId_16620_26.txt	LY75	Keep	NO	NO
SeqId_16620_26	rs116763601	O60449	#N/A	T	C	0.0339391	-0.618976	0.0884538	3.61147e-12	1871	48.9159	LY75.SeqId_16620_26.txt	LY75	Keep	NO	NO
SeqId_16621_77	rs140628282	Q8NCW5	#N/A	C	T	0.0334046	1.06039	0.0884039	5.46944e-32	1871	143.722	APOA1BP.SeqId_16621_77.txt	APOA1BP	Keep	NO	NO
SeqId_16621_77	rs141587052	Q8NCW5	missense	G	T	0.0344735	0.90645	0.087219	1.23586e-24	1871	107.895	APOA1BP.SeqId_16621_77.txt	APOA1BP	Keep	NO	NO
SeqId_16753_46	rs2839108	P12110	#N/A	T	C	0.389631	-0.144992	0.0330705	1.2281e-05	1871	19.2018	COL6A2.SeqId_16753_46.txt	COL6A2	Keep	NO	NO
SeqId_16763_11	rs75937403	O14960	#N/A	C	T	0.105559	0.687262	0.0497871	2.39445e-41	1871	190.347	LECT2.SeqId_16763_11.txt	LECT2	Keep	NO	NO
SeqId_16770_3	rs75410845	P48304	#N/A	T	C	0.010155	-0.880169	0.162513	6.8836e-08	1871	29.3016	REG1B.SeqId_16770_3.txt	REG1B	Keep	NO	NO
SeqId_16781_2	rs61729126	Q8NFI3	missense	A	G	0.0905933	-0.263275	0.0562855	3.11234e-06	1871	21.8555	ENGASE.SeqId_16781_2.txt	ENGASE	Keep	NO	NO
SeqId_16792_4	rs113277778	O15389	#N/A	G	C	0.0112239	1.97873	0.145254	2.32507e-40	1871	185.376	SIGLEC5.SeqId_16792_4.txt	SIGLEC5	Keep	NO	NO
SeqId_16792_4	rs77375890	O15389	#N/A	T	C	0.0601283	-0.730551	0.0658716	1.00085e-27	1871	122.868	SIGLEC5.SeqId_16792_4.txt	SIGLEC5	Keep	NO	NO
SeqId_16792_4	rs2305372	O15389	#N/A	T	A	0.030465	-0.539084	0.0940053	1.13734e-08	1871	32.8506	SIGLEC5.SeqId_16792_4.txt	SIGLEC5	Keep	NO	NO
SeqId_16805_5	rs185560304	O76074	#N/A	A	G	0.0547835	0.384168	0.0722346	1.1729e-07	1871	28.2545	PDE5A.SeqId_16805_5.txt	PDE5A	Keep	NO	NO
SeqId_16805_5	rs6817738	O76074	#N/A	T	A	0.0876537	0.837298	0.054502	2.99798e-50	1871	235.76	PDE5A.SeqId_16805_5.txt	PDE5A	Keep	NO	NO
SeqId_16809_1	rs2071914	O00746	#N/A	C	G	0.105291	-0.399863	0.0519228	2.17179e-14	1871	59.2436	NME4.SeqId_16809_1.txt	NME4	Keep	NO	NO
SeqId_16809_1	rs5841	O00746	#N/A	T	C	0.466595	-0.223091	0.0324922	8.95622e-12	1871	47.0914	NME4.SeqId_16809_1.txt	NME4	Keep	NO	NO
SeqId_16823_75	rs116147257	O95236	missense	A	G	0.0443613	-0.551606	0.0786577	3.25343e-12	1871	49.126	APOL3.SeqId_16823_75.txt	APOL3	Keep	NO	NO
SeqId_16882_27	rs75735760	Q9NRX4	missense	C	T	0.0555852	0.915938	0.0683788	3.87943e-39	1871	179.236	PHPT1.SeqId_16882_27.txt	PHPT1	Keep	NO	NO
SeqId_16882_27	rs373365182	Q9NRX4	missense	G	C	0.0163014	1.22842	0.126948	1.20906e-21	1871	93.5357	PHPT1.SeqId_16882_27.txt	PHPT1	Keep	NO	NO
SeqId_16907_3	rs11926317	Q8N3J6	#N/A	C	T	0.191074	-0.199538	0.0400723	6.96332e-07	1871	24.7684	CADM2.SeqId_16907_3.txt	CADM2	Keep	NO	NO
SeqId_16907_3	rs188017908	Q8N3J6	#N/A	C	G	0.0229824	-0.42755	0.107276	6.99186e-05	1871	15.8673	CADM2.SeqId_16907_3.txt	CADM2	Keep	NO	NO
SeqId_16914_104	rs146544652	P08571	#N/A	A	C	0.025922	0.516208	0.101307	3.82981e-07	1871	25.9362	CD14.SeqId_16914_104.txt	CD14	Keep	NO	NO
SeqId_16914_104	rs143336897	P08571	missense	A	G	0.0229824	-0.453631	0.104787	1.57649e-05	1871	18.7209	CD14.SeqId_16914_104.txt	CD14	Keep	NO	NO
SeqId_16914_104	rs5744451	P08571	#N/A	C	A	0.0809727	-0.902499	0.0559616	6.97902e-55	1871	259.806	CD14.SeqId_16914_104.txt	CD14	Keep	NO	NO
SeqId_16915_153	rs112479217	Q9H3S1	#N/A	A	G	0.169695	-0.226299	0.0432785	1.89624e-07	1871	27.3122	SEMA4A.SeqId_16915_153.txt	SEMA4A	Keep	NO	NO
SeqId_16915_153	rs16837187	Q9H3S1	#N/A	G	A	0.128006	-0.187264	0.0489008	0.000132653	1871	14.6491	SEMA4A.SeqId_16915_153.txt	SEMA4A	Keep	NO	NO
SeqId_16916_19	rs7998922	Q9H5Y7	missense	C	T	0.310262	0.219813	0.0352215	5.36989e-10	1871	38.9069	SLITRK6.SeqId_16916_19.txt	SLITRK6	Keep	NO	NO
SeqId_16918_198	rs11930050	O15455	#N/A	A	G	0.070016	-0.22959	0.0630669	0.000279595	1871	13.2385	TLR3.SeqId_16918_198.txt	TLR3	Keep	NO	NO
SeqId_16919_1	rs10200633	P07108	#N/A	A	G	0.262694	0.241505	0.0370711	9.34088e-11	1871	42.3952	DBI.SeqId_16919_1.txt	DBI	Keep	NO	NO
SeqId_16919_1	rs56352241	P07108	#N/A	A	G	0.0149653	-0.774959	0.134395	9.46095e-09	1871	33.2144	DBI.SeqId_16919_1.txt	DBI	Keep	NO	NO
SeqId_17138_8	rs73740639	P08263	#N/A	T	C	0.117317	0.292318	0.0512299	1.34207e-08	1871	32.5237	GSTA1.SeqId_17138_8.txt	GSTA1	Keep	NO	NO
SeqId_17140_57	rs142165435	Q9GZP0	#N/A	C	T	0.0160342	1.11604	0.12632	2.25656e-18	1871	77.9742	PDGFD.SeqId_17140_57.txt	PDGFD	Keep	NO	NO
SeqId_17140_57	rs114063235	Q9GZP0	#N/A	C	A	0.0403528	-0.54767	0.0820709	3.28923e-11	1871	44.4831	PDGFD.SeqId_17140_57.txt	PDGFD	Keep	NO	NO
SeqId_17140_57	rs10895571	Q9GZP0	#N/A	C	T	0.333511	-0.153745	0.0349419	1.14342e-05	1871	19.3395	PDGFD.SeqId_17140_57.txt	PDGFD	Keep	NO	NO
SeqId_17151_84	rs968457	Q14653	missense	T	C	0.059861	-1.25946	0.0605504	1.32473e-86	1871	432.186	IRF3.SeqId_17151_84.txt	IRF3	Keep	NO	NO
SeqId_17151_84	rs111586636	Q14653	#N/A	T	G	0.0464992	0.707337	0.07492	1.05637e-20	1871	89.0416	IRF3.SeqId_17151_84.txt	IRF3	Keep	NO	NO
SeqId_17151_84	rs77126515	Q14653	#N/A	T	C	0.0448958	0.640156	0.0763956	1.03031e-16	1871	70.1408	IRF3.SeqId_17151_84.txt	IRF3	Keep	NO	NO
SeqId_17153_46	rs113217221	P43628	#N/A	A	G	0.11117	-0.567874	0.0501555	8.61478e-29	1871	128.057	KIR2DL3.SeqId_17153_46.txt	KIR2DL3	Keep	NO	NO
SeqId_17153_46	rs659699	P43628	#N/A	T	C	0.302512	-0.307179	0.0339278	3.37567e-19	1871	81.8855	KIR2DL3.SeqId_17153_46.txt	KIR2DL3	Keep	NO	NO
SeqId_17153_46	rs35861855	P43628	missense	T	C	0.0430251	0.621761	0.0778988	2.49653e-15	1871	63.6386	KIR2DL3.SeqId_17153_46.txt	KIR2DL3	Keep	NO	NO
SeqId_17164_15	rs13429773	P09525	#N/A	A	G	0.107964	1.09404	0.0473233	3.29196e-104	1871	533.89	ANXA4.SeqId_17164_15.txt	ANXA4	Keep	NO	NO
SeqId_17164_15	rs12470908	P09525	missense	C	A	0.163282	-0.255085	0.0446895	1.32718e-08	1871	32.5458	ANXA4.SeqId_17164_15.txt	ANXA4	Keep	NO	NO
SeqId_17325_10	rs186397829	Q16774	#N/A	A	G	0.00962052	-1.10828	0.166215	3.40934e-11	1871	44.4114	GUK1.SeqId_17325_10.txt	GUK1	Keep	NO	NO
SeqId_17325_10	rs822741	Q16774	missense	T	C	0.169161	0.288104	0.0438854	6.72461e-11	1871	43.0521	GUK1.SeqId_17325_10.txt	GUK1	Keep	NO	NO
SeqId_17329_2	rs76142480	Q9BUT1	missense	G	T	0.0328701	-1.07294	0.0882166	8.25049e-33	1871	147.77	BDH2.SeqId_17329_2.txt	BDH2	Keep	NO	NO
SeqId_17331_138	rs61752343	Q96MU8	missense	T	C	0.0133618	-1.79466	0.137106	1.60038e-37	1871	171.154	KREMEN1.SeqId_17331_138.txt	KREMEN1	Keep	NO	NO
SeqId_17331_138	rs77026582	Q96MU8	#N/A	T	C	0.0264564	-0.5874	0.101212	7.60528e-09	1871	33.6465	KREMEN1.SeqId_17331_138.txt	KREMEN1	Keep	NO	NO
SeqId_17331_138	rs545354615	Q96MU8	#N/A	T	C	0.0125601	0.730079	0.146664	7.01795e-07	1871	24.753	KREMEN1.SeqId_17331_138.txt	KREMEN1	Keep	NO	NO
SeqId_17332_3	rs2236387	Q9NX46	missense	A	G	0.255478	1.06605	0.0288427	1e-200	1871	1364.64	ADPRHL2.SeqId_17332_3.txt	ADPRHL2	Keep	NO	NO
SeqId_17332_3	rs183240136	Q9NX46	missense	C	G	0.0526456	-0.52403	0.0734385	1.37256e-12	1871	50.8628	ADPRHL2.SeqId_17332_3.txt	ADPRHL2	Keep	NO	NO
SeqId_17383_4	rs4277306	Q9NSY2	#N/A	A	G	0.249332	0.4987	0.0351486	1.79522e-43	1871	201.094	STARD5.SeqId_17383_4.txt	STARD5	Keep	NO	NO
SeqId_17383_4	rs61740947	Q9NSY2	missense	A	C	0.0112239	-1.78456	0.150398	2.31475e-31	1871	140.642	STARD5.SeqId_17383_4.txt	STARD5	Keep	NO	NO
SeqId_17383_4	rs145471294	Q9NSY2	#N/A	A	G	0.0595938	0.647695	0.0672422	1.82459e-21	1871	92.6814	STARD5.SeqId_17383_4.txt	STARD5	Keep	NO	NO
SeqId_17383_4	rs4384572	Q9NSY2	missense	T	C	0.0208445	-0.407683	0.115201	0.000411637	1871	12.5103	STARD5.SeqId_17383_4.txt	STARD5	Keep	NO	NO
SeqId_17396_23	rs6828526	P07327	#N/A	A	G	0.0154997	-1.04676	0.128733	7.65239e-16	1871	66.0465	ADH1A.SeqId_17396_23.txt	ADH1A	Keep	NO	NO
SeqId_17450_51	rs73791738	P12081	#N/A	T	C	0.04062	-0.543164	0.0818449	4.19515e-11	1871	43.9961	HARS.SeqId_17450_51.txt	HARS	Keep	NO	NO
SeqId_17460_51	rs142667356	P20591	#N/A	A	G	0.0513095	-0.313554	0.0744879	2.6813e-05	1871	17.7006	MX1.SeqId_17460_51.txt	MX1	Keep	NO	NO
SeqId_17514_48	rs114999159	Q9UL25	#N/A	T	C	0.0219134	-0.529544	0.11077	1.88469e-06	1871	22.8294	RAB21.SeqId_17514_48.txt	RAB21	Keep	NO	NO
SeqId_17675_17	rs76659610	Q9NPJ3	missense	G	A	0.0136291	-0.60397	0.141191	1.98394e-05	1871	18.279	ACOT13.SeqId_17675_17.txt	ACOT13	Keep	NO	NO
SeqId_17675_17	rs116411180	Q9NPJ3	#N/A	T	C	0.0269909	-1.5335	0.0936678	2.11729e-56	1871	267.746	ACOT13.SeqId_17675_17.txt	ACOT13	Keep	NO	NO
SeqId_17675_17	rs115365615	Q9NPJ3	#N/A	T	A	0.0197755	-1.52273	0.111471	1.451e-40	1871	186.405	ACOT13.SeqId_17675_17.txt	ACOT13	Keep	NO	NO
SeqId_17676_13	rs58276003	Q15642	#N/A	C	G	0.398183	0.232208	0.0326629	1.65426e-12	1871	50.4871	TRIP10.SeqId_17676_13.txt	TRIP10	Keep	NO	NO
SeqId_17676_13	rs113120264	Q15642	#N/A	T	C	0.0179049	1.24821	0.120935	2.50362e-24	1871	106.416	TRIP10.SeqId_17676_13.txt	TRIP10	Keep	NO	NO
SeqId_17680_12	rs78950984	P54762	#N/A	A	G	0.0245858	0.460363	0.105108	1.25307e-05	1871	19.1631	EPHB1.SeqId_17680_12.txt	EPHB1	Keep	NO	NO
SeqId_17682_1	rs116010642	P15529	#N/A	T	A	0.0104222	1.41764	0.158355	8.19879e-19	1871	80.0578	CD46.SeqId_17682_1.txt	CD46	Keep	NO	NO
SeqId_17682_1	rs41266395	P15529	missense	T	C	0.0122929	0.847761	0.147893	1.15311e-08	1871	32.8237	CD46.SeqId_17682_1.txt	CD46	Keep	NO	NO
SeqId_17685_9	rs3016797	P06727	#N/A	C	G	0.0387493	-0.401551	0.0846333	2.2477e-06	1871	22.4871	APOA4.SeqId_17685_9.txt	APOA4	Keep	NO	NO
SeqId_17686_27	rs114198513	Q99426	#N/A	A	G	0.095938	-0.380091	0.0546348	4.79225e-12	1871	48.3473	TBCB.SeqId_17686_27.txt	TBCB	Keep	NO	NO
SeqId_17686_27	rs59105883	Q99426	#N/A	A	G	0.0288616	0.501285	0.0983808	3.83218e-07	1871	25.9349	TBCB.SeqId_17686_27.txt	TBCB	Keep	NO	NO
SeqId_17691_1	rs145170817	O14773	#N/A	A	G	0.105291	0.34969	0.0533464	7.17233e-11	1871	42.9232	TPP1.SeqId_17691_1.txt	TPP1	Keep	NO	NO
SeqId_17692_2	rs77237223	O00478	missense	C	T	0.0189738	0.478528	0.120407	7.32815e-05	1871	15.7778	BTN3A3.SeqId_17692_2.txt	BTN3A3	Keep	NO	NO
SeqId_17692_2	rs1796518	O00478	#N/A	T	C	0.244789	0.419481	0.0360223	2.6335e-30	1871	135.462	BTN3A3.SeqId_17692_2.txt	BTN3A3	Keep	NO	NO
SeqId_17694_32	rs532866530	Q9UL46	#N/A	G	A	0.0173704	0.523297	0.123607	2.41179e-05	1871	17.9038	PSME2.SeqId_17694_32.txt	PSME2	Keep	NO	NO
SeqId_17739_1	rs36030668	Q16836	missense	G	A	0.0275254	-0.684192	0.0980051	4.05117e-12	1871	48.6849	HADH.SeqId_17739_1.txt	HADH	Keep	NO	NO
SeqId_17748_21	rs147132977	Q53FA7	#N/A	G	T	0.0136291	-0.997178	0.139993	1.50028e-12	1871	50.6837	TP53I3.SeqId_17748_21.txt	TP53I3	Keep	NO	NO
SeqId_17748_21	rs191595968	Q53FA7	#N/A	G	C	0.0299305	-0.380353	0.0943163	5.73458e-05	1871	16.2456	TP53I3.SeqId_17748_21.txt	TP53I3	Keep	NO	NO
SeqId_17755_5	rs114442539	O60701	#N/A	T	C	0.0179049	-1.18408	0.121279	5.37619e-22	1871	95.2196	UGDH.SeqId_17755_5.txt	UGDH	Keep	NO	NO
SeqId_17765_3	rs116793386	O95149	missense	T	C	0.0109567	-1.81541	0.152117	1.07687e-31	1871	142.275	SNUPN.SeqId_17765_3.txt	SNUPN	Keep	NO	NO
SeqId_17766_5	rs112099284	P14598	#N/A	A	G	0.0112239	-0.901839	0.154558	6.3279e-09	1871	34.0103	NCF1.SeqId_17766_5.txt	NCF1	Keep	NO	NO
SeqId_17766_5	rs1033517798	P14598	#N/A	T	A	0.030465	-0.656137	0.0936063	3.32661e-12	1871	49.0811	NCF1.SeqId_17766_5.txt	NCF1	Keep	NO	NO
SeqId_17766_5	rs1345339459	P14598	#N/A	T	C	0.0114912	0.844551	0.149362	1.80536e-08	1871	31.9379	NCF1.SeqId_17766_5.txt	NCF1	Keep	NO	NO
SeqId_17773_26	rs369158752	Q99747	#N/A	C	T	0.0285943	-0.48753	0.097876	6.9047e-07	1871	24.7848	NAPG.SeqId_17773_26.txt	NAPG	Keep	NO	NO
SeqId_17773_26	rs76842305	Q99747	#N/A	T	C	0.146179	0.575232	0.0441804	3.69172e-37	1871	169.341	NAPG.SeqId_17773_26.txt	NAPG	Keep	NO	NO
SeqId_17783_9	rs78831476	Q96EY8	#N/A	A	G	0.0416889	-0.302226	0.0810248	0.000197158	1871	13.8983	MMAB.SeqId_17783_9.txt	MMAB	Keep	NO	NO
SeqId_17799_9	rs73922227	O95336	missense,stop_gained	G	C	0.0181721	-1.10796	0.118877	3.16195e-20	1871	86.7737	PGLS.SeqId_17799_9.txt	PGLS	Keep	NO	NO
SeqId_17799_9	rs186027359	O95336	#N/A	G	T	0.0483699	0.55473	0.0739045	9.37731e-14	1871	56.2804	PGLS.SeqId_17799_9.txt	PGLS	Keep	NO	NO
SeqId_17799_9	rs142347330	O95336	missense	T	C	0.0130946	-1.42272	0.135008	2.90217e-25	1871	110.932	PGLS.SeqId_17799_9.txt	PGLS	Keep	NO	NO
SeqId_17802_4	rs116822047	Q9NR45	#N/A	A	C	0.050775	-0.849189	0.0721278	6.4251e-31	1871	138.465	NANS.SeqId_17802_4.txt	NANS	Keep	NO	NO
SeqId_17802_4	rs183572826	Q9NR45	#N/A	T	C	0.0112239	-0.749009	0.154994	1.45839e-06	1871	23.3281	NANS.SeqId_17802_4.txt	NANS	Keep	NO	NO
SeqId_17808_37	rs73862451	Q9NQR4	#N/A	C	T	0.065473	0.449088	0.0658191	1.19979e-11	1871	46.5045	NIT2.SeqId_17808_37.txt	NIT2	Keep	NO	NO
SeqId_17814_8	rs904327	O95861	missense	T	G	0.119989	-0.32358	0.0491985	6.21035e-11	1871	43.2111	BPNT1.SeqId_17814_8.txt	BPNT1	Keep	NO	NO
SeqId_17819_30	rs73490123	Q6P587	missense	T	C	0.149385	0.417833	0.0440988	7.76733e-21	1871	89.6783	FAHD1.SeqId_17819_30.txt	FAHD1	Keep	NO	NO
SeqId_17852_5	rs146468820	Q9Y570	#N/A	A	G	0.0443613	0.419076	0.079094	1.30593e-07	1871	28.0436	PPME1.SeqId_17852_5.txt	PPME1	Keep	NO	NO
SeqId_17852_5	rs78292063	Q9Y570	#N/A	T	G	0.0946018	0.230314	0.05552	3.49963e-05	1871	17.1901	PPME1.SeqId_17852_5.txt	PPME1	Keep	NO	NO
SeqId_18173_11	rs78758832	O95154	missense	A	C	0.0502405	-0.882263	0.0727086	1.13677e-32	1871	147.082	AKR7A3.SeqId_18173_11.txt	AKR7A3	Keep	NO	NO
SeqId_18173_11	rs114831001	O95154	#N/A	A	G	0.0285943	0.376909	0.0971893	0.000108922	1871	15.0235	AKR7A3.SeqId_18173_11.txt	AKR7A3	Keep	NO	NO
SeqId_18173_11	rs79253438	O95154	missense	C	G	0.0382149	-1.01772	0.0830333	2.82157e-33	1871	150.068	AKR7A3.SeqId_18173_11.txt	AKR7A3	Keep	NO	NO
SeqId_18173_11	rs116003415	O95154	#N/A	C	T	0.0352753	-0.782085	0.0883886	2.01451e-18	1871	78.208	AKR7A3.SeqId_18173_11.txt	AKR7A3	Keep	NO	NO
SeqId_18173_11	rs114032559	O95154	missense	G	A	0.0277926	-0.870632	0.0977707	1.23682e-18	1871	79.2113	AKR7A3.SeqId_18173_11.txt	AKR7A3	Keep	NO	NO
SeqId_18173_11	rs145115818	O95154	missense	T	G	0.0213789	-1.15155	0.111046	1.54897e-24	1871	107.423	AKR7A3.SeqId_18173_11.txt	AKR7A3	Keep	NO	NO
SeqId_18173_11	rs541267260	O95154	#N/A	T	C	0.0136291	-0.794862	0.137884	9.54801e-09	1871	33.1964	AKR7A3.SeqId_18173_11.txt	AKR7A3	Keep	NO	NO
SeqId_18183_3	rs74060917	Q5SW96	#N/A	A	G	0.409139	0.220529	0.0319117	6.59696e-12	1871	47.7053	LDLRAP1.SeqId_18183_3.txt	LDLRAP1	Keep	NO	NO
SeqId_18186_15	rs79384125	P26639	missense	A	G	0.0823089	-0.931172	0.055104	9.98134e-60	1871	285.252	TARS.SeqId_18186_15.txt	TARS	Keep	NO	NO
SeqId_18186_15	rs16891129	P26639	missense	G	A	0.0320684	-0.963102	0.0907774	1.41416e-25	1871	112.441	TARS.SeqId_18186_15.txt	TARS	Keep	NO	NO
SeqId_18204_1	rs78780737	P23193	#N/A	A	C	0.0211117	0.446504	0.111486	6.44359e-05	1871	16.0231	TCEA1.SeqId_18204_1.txt	TCEA1	Keep	NO	NO
SeqId_18204_1	rs73680391	P23193	#N/A	C	T	0.0825762	-0.464351	0.0594119	9.04597e-15	1871	61.0213	TCEA1.SeqId_18204_1.txt	TCEA1	Keep	NO	NO
SeqId_18214_2	rs7539210	P48507	#N/A	G	A	0.456708	0.217219	0.031792	1.12526e-11	1871	46.6332	GCLM.SeqId_18214_2.txt	GCLM	Keep	NO	NO
SeqId_18216_22	rs11575589	Q14626	missense	A	C	0.0269909	0.627957	0.0980985	1.94317e-10	1871	40.9327	IL11RA.SeqId_18216_22.txt	IL11RA	Keep	NO	NO
SeqId_18216_22	rs28590491	Q14626	#N/A	A	G	0.0213789	0.49705	0.112146	9.86941e-06	1871	19.6231	IL11RA.SeqId_18216_22.txt	IL11RA	Keep	NO	NO
SeqId_18216_22	rs76429508	Q14626	missense	T	C	0.0149653	-1.14644	0.130489	3.44225e-18	1871	77.1064	IL11RA.SeqId_18216_22.txt	IL11RA	Keep	NO	NO
SeqId_18218_48	rs59003389	Q96F85	#N/A	T	C	0.0932656	0.246727	0.0559349	1.08771e-05	1871	19.4358	CNRIP1.SeqId_18218_48.txt	CNRIP1	Keep	NO	NO
SeqId_18222_34	rs17485674	Q9NR46	#N/A	A	G	0.0430251	0.509463	0.0793598	1.72708e-10	1871	41.168	SH3GLB2.SeqId_18222_34.txt	SH3GLB2	Keep	NO	NO
SeqId_18222_34	rs17508209	Q9NR46	#N/A	C	G	0.125869	-0.196796	0.0491167	6.39864e-05	1871	16.0365	SH3GLB2.SeqId_18222_34.txt	SH3GLB2	Keep	NO	NO
SeqId_18225_13	rs114593878	Q9NRV9	#N/A	A	G	0.025922	-1.12934	0.0997237	8.39513e-29	1871	128.112	HEBP1.SeqId_18225_13.txt	HEBP1	Keep	NO	NO
SeqId_18225_13	rs79661474	Q9NRV9	#N/A	T	A	0.039551	0.56209	0.0821703	1.06523e-11	1871	46.7431	HEBP1.SeqId_18225_13.txt	HEBP1	Keep	NO	NO
SeqId_18236_3	rs115238627	Q3ZCW2	#N/A	C	T	0.0163014	-0.791003	0.126624	5.17161e-10	1871	38.9816	HSPC159.SeqId_18236_3.txt	HSPC159	Keep	NO	NO
SeqId_18236_3	rs75166166	Q3ZCW2	#N/A	G	T	0.0796366	0.292047	0.0599329	1.19253e-06	1871	23.7198	HSPC159.SeqId_18236_3.txt	HSPC159	Keep	NO	NO
SeqId_18241_18	rs147527861	P36551	#N/A	C	A	0.0582576	0.525823	0.0677791	1.40967e-14	1871	60.1206	CPOX.SeqId_18241_18.txt	CPOX	Keep	NO	NO
SeqId_18243_9	rs1440491	P30085	#N/A	A	C	0.186531	0.184199	0.0418778	1.15146e-05	1871	19.326	CMPK1.SeqId_18243_9.txt	CMPK1	Keep	NO	NO
SeqId_18243_9	rs74077238	P30085	#N/A	G	C	0.283805	-0.224662	0.0362866	7.3165e-10	1871	38.2915	CMPK1.SeqId_18243_9.txt	CMPK1	Keep	NO	NO
SeqId_18280_29	rs6571421	Q96FN9	#N/A	C	G	0.132015	0.179635	0.0481496	0.000196596	1871	13.9038	DTD2.SeqId_18280_29.txt	DTD2	Keep	NO	NO
SeqId_18280_29	rs116280132	Q96FN9	#N/A	G	T	0.0269909	-0.59529	0.0992082	2.35794e-09	1871	35.9664	DTD2.SeqId_18280_29.txt	DTD2	Keep	NO	NO
SeqId_18280_29	rs2182255	Q96FN9	#N/A	T	C	0.0363442	1.51741	0.0802697	4.50849e-73	1871	356.975	DTD2.SeqId_18280_29.txt	DTD2	Keep	NO	NO
SeqId_18289_16	rs116343273	Q16663	#N/A	G	A	0.0152325	0.921589	0.130327	2.1593e-12	1871	49.9507	CCL15.SeqId_18289_16.txt	CCL15	Keep	NO	NO
SeqId_18289_16	rs76870803	Q16663	#N/A	G	A	0.0400855	-0.377862	0.0822489	4.63581e-06	1871	21.0835	CCL15.SeqId_18289_16.txt	CCL15	Keep	NO	NO
SeqId_18289_16	rs116720726	Q16663	#N/A	T	C	0.0363442	-0.484053	0.0875764	3.71101e-08	1871	30.5174	CCL15.SeqId_18289_16.txt	CCL15	Keep	NO	NO
SeqId_18295_102	rs12002324	Q9UBQ7	missense	A	G	0.0392838	-1.1822	0.0776209	1.82342e-49	1871	231.718	GRHPR.SeqId_18295_102.txt	GRHPR	Keep	NO	NO
SeqId_18295_102	rs149695669	Q9UBQ7	#N/A	C	T	0.0344735	-0.390976	0.0899821	1.46722e-05	1871	18.8592	GRHPR.SeqId_18295_102.txt	GRHPR	Keep	NO	NO
SeqId_18295_102	rs115705766	Q9UBQ7	#N/A	T	C	0.0256547	-0.354496	0.103259	0.000609775	1871	11.7734	GRHPR.SeqId_18295_102.txt	GRHPR	Keep	NO	NO
SeqId_18319_7	rs61752925	O00330	missense	A	G	0.0189738	-1.43517	0.114466	1.10307e-34	1871	157.032	PDHX.SeqId_18319_7.txt	PDHX	Keep	NO	NO
SeqId_18338_26	rs78539882	O75874	#N/A	G	A	0.0224479	-0.453279	0.111075	4.67607e-05	1871	16.6354	IDH1.SeqId_18338_26.txt	IDH1	Keep	NO	NO
SeqId_18342_2	rs147995151	Q9Y617	#N/A	A	C	0.0122929	-0.554812	0.148635	0.000195091	1871	13.9183	PSAT1.SeqId_18342_2.txt	PSAT1	Keep	NO	NO
SeqId_18342_2	rs10123413	Q9Y617	#N/A	G	A	0.248797	-0.167239	0.0375253	8.81587e-06	1871	19.8409	PSAT1.SeqId_18342_2.txt	PSAT1	Keep	NO	NO
SeqId_18373_13	rs11827710	P35241	#N/A	T	C	0.0251203	0.396553	0.103064	0.000123259	1871	14.7885	RDX.SeqId_18373_13.txt	RDX	Keep	NO	NO
SeqId_18397_5	rs74112670	P17516	missense	G	A	0.0921967	-0.915108	0.0517566	8.25702e-65	1871	312.283	AKR1C4.SeqId_18397_5.txt	AKR1C4	Keep	NO	NO
SeqId_18813_15	rs79724048	Q9NUU7	#N/A	C	A	0.309995	-0.240434	0.035562	1.82608e-11	1871	45.662	DDX19A.SeqId_18813_15.txt	DDX19A	Keep	NO	NO
SeqId_18830_1	rs28794254	Q8WWA0	#N/A	A	G	0.104222	0.962311	0.0497038	2.94822e-76	1871	374.444	ITLN1.SeqId_18830_1.txt	ITLN1	Keep	NO	NO
SeqId_18830_1	rs113734825	Q8WWA0	#N/A	A	G	0.0833779	0.269461	0.0589735	5.21625e-06	1871	20.8552	ITLN1.SeqId_18830_1.txt	ITLN1	Keep	NO	NO
SeqId_18831_6	rs77570322	Q96JA1	#N/A	A	G	0.0537146	-0.29339	0.0719123	4.69636e-05	1871	16.6272	LRIG1.SeqId_18831_6.txt	LRIG1	Keep	NO	NO
SeqId_18831_6	rs9832741	Q96JA1	missense	C	A	0.14698	0.585773	0.0434387	1.27969e-39	1871	181.652	LRIG1.SeqId_18831_6.txt	LRIG1	Keep	NO	NO
SeqId_18831_6	rs116783569	Q96JA1	#N/A	G	A	0.02031	-0.437143	0.115016	0.000148893	1871	14.43	LRIG1.SeqId_18831_6.txt	LRIG1	Keep	NO	NO
SeqId_18832_65	rs10832912	P0DJI9	#N/A	C	G	0.135756	-0.157601	0.047716	0.00097495	1871	10.8975	SAA2.SeqId_18832_65.txt	SAA2	Keep	NO	NO
SeqId_18832_65	rs7942753	P0DJI9	#N/A	G	A	0.467932	0.324011	0.0326424	1.15349e-22	1871	98.4217	SAA2.SeqId_18832_65.txt	SAA2	Keep	NO	NO
SeqId_18841_1	rs7242836	Q9UIV8	#N/A	G	A	0.183592	0.458382	0.0402382	4.09595e-29	1871	129.632	SERPINB13.SeqId_18841_1.txt	SERPINB13	Keep	NO	NO
SeqId_18841_1	rs73468602	Q9UIV8	#N/A	T	C	0.0793693	-0.464927	0.0577035	1.37795e-15	1871	64.8486	SERPINB13.SeqId_18841_1.txt	SERPINB13	Keep	NO	NO
SeqId_18871_24	rs11244297	Q9BQI0	#N/A	T	C	0.13442	0.287321	0.0479722	2.52091e-09	1871	35.8336	AIF1L.SeqId_18871_24.txt	AIF1L	Keep	NO	NO
SeqId_18876_77	rs183179858	Q8NCG5	#N/A	A	C	0.0104222	-0.799745	0.160653	7.01147e-07	1871	24.7549	CHST4.SeqId_18876_77.txt	CHST4	Keep	NO	NO
SeqId_18876_77	rs73579085	Q8NCG5	#N/A	T	C	0.316943	-0.155058	0.0353231	1.19846e-05	1871	19.2489	CHST4.SeqId_18876_77.txt	CHST4	Keep	NO	NO
SeqId_18881_7	rs61733714	P48960	missense	T	C	0.0347408	0.77083	0.0875979	3.05687e-18	1871	77.3509	CD97.SeqId_18881_7.txt	CD97	Keep	NO	NO
SeqId_18882_7	rs78772897	Q9H4D0	#N/A	C	A	0.0692143	-0.253705	0.0630384	5.93449e-05	1871	16.1802	CLSTN2.SeqId_18882_7.txt	CLSTN2	Keep	NO	NO
SeqId_18882_7	rs145065006	Q9H4D0	missense	T	C	0.015767	0.739224	0.131092	1.97167e-08	1871	31.764	CLSTN2.SeqId_18882_7.txt	CLSTN2	Keep	NO	NO
SeqId_18895_54	rs58206785	Q03013	#N/A	A	G	0.14511	-0.659752	0.0437361	1.31304e-48	1871	227.309	GSTM4.SeqId_18895_54.txt	GSTM4	Keep	NO	NO
SeqId_18895_54	rs3861917	Q03013	#N/A	A	T	0.143773	-0.157846	0.0470038	0.000800418	1871	11.2651	GSTM4.SeqId_18895_54.txt	GSTM4	Keep	NO	NO
SeqId_18895_54	rs11101990	Q03013	#N/A	T	C	0.0339391	-0.448657	0.0890021	5.07939e-07	1871	25.3842	GSTM4.SeqId_18895_54.txt	GSTM4	Keep	NO	NO
SeqId_18916_25	rs8362	Q9BY32	#N/A	A	G	0.449492	0.284606	0.0321027	1.73693e-18	1871	78.5128	ITPA.SeqId_18916_25.txt	ITPA	Keep	NO	NO
SeqId_18916_25	rs34982958	Q9BY32	missense	G	A	0.0211117	-1.01556	0.112457	4.13807e-19	1871	81.4655	ITPA.SeqId_18916_25.txt	ITPA	Keep	NO	NO
SeqId_18917_53	rs115186091	P04746	#N/A	G	C	0.0368787	-0.975881	0.0840609	3.8935e-30	1871	134.63	AMY2A.SeqId_18917_53.txt	AMY2A	Keep	NO	NO
SeqId_19113_66	rs79547560	Q9UJC5	#N/A	C	T	0.0603955	0.614055	0.0680414	4.35829e-19	1871	81.3586	SH3BGRL2.SeqId_19113_66.txt	SH3BGRL2	Keep	NO	NO
SeqId_19113_66	rs7761089	Q9UJC5	#N/A	G	A	0.0342063	-0.458501	0.0886635	2.5744e-07	1871	26.7132	SH3BGRL2.SeqId_19113_66.txt	SH3BGRL2	Keep	NO	NO
SeqId_19143_38	rs141082489	Q6BCY4	#N/A	G	A	0.0261892	0.55114	0.100732	5.06855e-08	1871	29.9037	CYB5R2.SeqId_19143_38.txt	CYB5R2	Keep	NO	NO
SeqId_19143_38	rs185918001	Q6BCY4	#N/A	G	C	0.0120257	-0.72751	0.146511	7.4737e-07	1871	24.6305	CYB5R2.SeqId_19143_38.txt	CYB5R2	Keep	NO	NO
SeqId_19143_38	rs61733056	Q6BCY4	missense	T	C	0.194014	-1.01783	0.0344185	5.42409e-158	1871	873.579	CYB5R2.SeqId_19143_38.txt	CYB5R2	Keep	NO	NO
SeqId_19154_41	rs12138	P07093	#N/A	A	G	0.213789	-0.219832	0.039113	2.19149e-08	1871	31.5555	SERPINE2.SeqId_19154_41.txt	SERPINE2	Keep	NO	NO
SeqId_19154_41	rs75160057	P07093	#N/A	C	T	0.0574559	-0.419358	0.0695884	2.01623e-09	1871	36.277	SERPINE2.SeqId_19154_41.txt	SERPINE2	Keep	NO	NO
SeqId_19154_41	rs115325404	P07093	#N/A	C	T	0.0133618	-0.692695	0.142354	1.23437e-06	1871	23.6527	SERPINE2.SeqId_19154_41.txt	SERPINE2	Keep	NO	NO
SeqId_19154_41	rs7602990	P07093	#N/A	G	T	0.191609	-0.202479	0.0415857	1.21625e-06	1871	23.6814	SERPINE2.SeqId_19154_41.txt	SERPINE2	Keep	NO	NO
SeqId_19154_41	rs76601738	P07093	#N/A	T	G	0.0443613	-0.886549	0.0775313	2.57958e-29	1871	130.613	SERPINE2.SeqId_19154_41.txt	SERPINE2	Keep	NO	NO
SeqId_19173_5	rs550531578	Q8TCF1	#N/A	A	G	0.0264564	-0.832627	0.100288	1.93164e-16	1871	68.8555	ZFAND1.SeqId_19173_5.txt	ZFAND1	Keep	NO	NO
SeqId_19194_9	rs73270367	Q8TEA8	#N/A	G	A	0.157937	-0.360817	0.0440734	4.912e-16	1871	66.9509	DTD1.SeqId_19194_9.txt	DTD1	Keep	NO	NO
SeqId_19267_14	rs146473165	Q16775	#N/A	C	T	0.0117584	-0.823946	0.151261	5.7953e-08	1871	29.6401	HAGH.SeqId_19267_14.txt	HAGH	Keep	NO	NO
SeqId_19267_14	rs6600158	Q16775	#N/A	T	G	0.434527	0.166892	0.0323142	2.66535e-07	1871	26.6452	HAGH.SeqId_19267_14.txt	HAGH	Keep	NO	NO
SeqId_19273_3	rs8190955	P00390	missense	A	G	0.100748	-1.48571	0.0418003	1e-200	1871	1261.96	GSR.SeqId_19273_3.txt	GSR	Keep	NO	NO
SeqId_19273_3	rs7016457	P00390	#N/A	A	G	0.301978	0.368288	0.0346696	1.23641e-25	1871	112.723	GSR.SeqId_19273_3.txt	GSR	Keep	NO	NO
SeqId_19277_4	rs12070248	Q8NFU3	#N/A	G	T	0.0285943	0.518203	0.0977916	1.30169e-07	1871	28.05	TSTD1.SeqId_19277_4.txt	TSTD1	Keep	NO	NO
SeqId_19334_62	rs149001650	O95881	#N/A	G	A	0.010155	-0.86325	0.162562	1.22514e-07	1871	28.1689	TXNDC12.SeqId_19334_62.txt	TXNDC12	Keep	NO	NO
SeqId_19334_62	rs558601491	O95881	#N/A	G	C	0.0291288	-0.37798	0.0954726	7.80711e-05	1871	15.6573	TXNDC12.SeqId_19334_62.txt	TXNDC12	Keep	NO	NO
SeqId_19361_78	rs137886895	O15232	#N/A	C	T	0.0154997	-1.51729	0.128597	4.8549e-31	1871	139.063	MATN3.SeqId_19361_78.txt	MATN3	Keep	NO	NO
SeqId_19372_7	rs151172869	Q7Z553	#N/A	C	T	0.0251203	1.04883	0.101746	2.84799e-24	1871	106.148	MDGA2.SeqId_19372_7.txt	MDGA2	Keep	NO	NO
SeqId_19372_7	rs575162998	Q7Z553	#N/A	C	G	0.0130946	1.20288	0.13897	1.03836e-17	1871	74.8407	MDGA2.SeqId_19372_7.txt	MDGA2	Keep	NO	NO
SeqId_19372_7	rs2933205	Q7Z553	#N/A	C	T	0.323089	0.148815	0.0351685	2.43393e-05	1871	17.8863	MDGA2.SeqId_19372_7.txt	MDGA2	Keep	NO	NO
SeqId_19372_7	rs61995227	Q7Z553	#N/A	G	A	0.0195083	1.16505	0.11623	4.53449e-23	1871	100.366	MDGA2.SeqId_19372_7.txt	MDGA2	Keep	NO	NO
SeqId_19372_7	rs72670743	Q7Z553	#N/A	T	A	0.024853	0.50445	0.102202	8.69135e-07	1871	24.3362	MDGA2.SeqId_19372_7.txt	MDGA2	Keep	NO	NO
SeqId_19446_1	rs17102191	Q9P2T1	#N/A	T	C	0.299572	0.227934	0.0345544	5.46807e-11	1871	43.4657	GMPR2.SeqId_19446_1.txt	GMPR2	Keep	NO	NO
SeqId_19448_104	rs116787156	Q16831	#N/A	A	G	0.090326	0.358309	0.0560627	2.07267e-10	1871	40.804	UPP1.SeqId_19448_104.txt	UPP1	Keep	NO	NO
SeqId_19488_1	rs116806193	O75340	missense	T	C	0.0590593	-0.539932	0.0676706	2.5521e-15	1871	63.5936	PDCD6.SeqId_19488_1.txt	PDCD6	Keep	NO	NO
SeqId_19496_1	rs73065359	Q9BXD5	#N/A	T	C	0.0724212	-0.423919	0.0617145	8.77129e-12	1871	47.1332	NPL.SeqId_19496_1.txt	NPL	Keep	NO	NO
SeqId_19523_215	rs116392139	Q99497	#N/A	A	G	0.0109567	0.576336	0.153435	0.000177783	1871	14.0941	PARK7.SeqId_19523_215.txt	PARK7	Keep	NO	NO
SeqId_19523_215	rs76961471	Q99497	#N/A	C	G	0.16542	0.807283	0.0391766	3.49434e-85	1871	424.164	PARK7.SeqId_19523_215.txt	PARK7	Keep	NO	NO
SeqId_19523_215	rs12079783	Q99497	#N/A	G	C	0.216996	-0.271209	0.0393938	7.88655e-12	1871	47.3465	PARK7.SeqId_19523_215.txt	PARK7	Keep	NO	NO
SeqId_19556_12	rs114372207	P17927	missense	A	G	0.0521112	0.897541	0.0705446	1.26349e-35	1871	161.702	CR1.SeqId_19556_12.txt	CR1	Keep	NO	NO
SeqId_19556_12	rs115554854	P17927	missense	A	C	0.0154997	1.29158	0.129909	9.89176e-23	1871	98.7415	CR1.SeqId_19556_12.txt	CR1	Keep	NO	NO
SeqId_19556_12	rs77869629	P17927	#N/A	C	T	0.23597	0.365867	0.0371393	2.34695e-22	1871	96.9426	CR1.SeqId_19556_12.txt	CR1	Keep	NO	NO
SeqId_19556_12	rs17047564	P17927	#N/A	C	A	0.113576	-0.319047	0.0511121	5.32888e-10	1871	38.9222	CR1.SeqId_19556_12.txt	CR1	Keep	NO	NO
SeqId_19556_12	rs111338276	P17927	#N/A	C	T	0.0219134	0.438603	0.108299	5.3323e-05	1871	16.3844	CR1.SeqId_19556_12.txt	CR1	Keep	NO	NO
SeqId_19556_12	rs61034679	P17927	#N/A	T	C	0.0296633	-1.54413	0.0881409	9.6266e-64	1871	306.583	CR1.SeqId_19556_12.txt	CR1	Keep	NO	NO
SeqId_19556_12	rs188894255	P17927	#N/A	T	G	0.0120257	0.704556	0.149912	2.79448e-06	1871	22.0645	CR1.SeqId_19556_12.txt	CR1	Keep	NO	NO
SeqId_19557_3	rs61620232	Q86Z14	missense	C	T	0.02031	1.12277	0.1125	6.88168e-23	1871	99.4975	KLB.SeqId_19557_3.txt	KLB	Keep	NO	NO
SeqId_19557_3	rs138793877	Q86Z14	#N/A	G	T	0.0456975	-0.554449	0.0766444	6.80977e-13	1871	52.2755	KLB.SeqId_19557_3.txt	KLB	Keep	NO	NO
SeqId_19558_10	rs144533041	O75096	#N/A	G	A	0.0668092	0.422732	0.0645081	7.2637e-11	1871	42.898	LRP4.SeqId_19558_10.txt	LRP4	Keep	NO	NO
SeqId_19560_23	rs7802114	Q9HCM2	#N/A	G	A	0.308926	0.159179	0.0345382	4.32435e-06	1871	21.2182	PLXNA4.SeqId_19560_23.txt	PLXNA4	Keep	NO	NO
SeqId_19561_216	rs72990033	Q9Y4D7	missense	C	G	0.0122929	0.801023	0.148033	7.07004e-08	1871	29.2488	PLXND1.SeqId_19561_216.txt	PLXND1	Keep	NO	NO
SeqId_19561_216	rs80349132	Q9Y4D7	missense	G	C	0.0227151	1.83746	0.0996157	6.2446e-70	1871	339.872	PLXND1.SeqId_19561_216.txt	PLXND1	Keep	NO	NO
SeqId_19563_3	rs9613162	Q9BYH1	#N/A	G	C	0.389097	0.164928	0.0332994	7.97065e-07	1871	24.5048	SEZ6L.SeqId_19563_3.txt	SEZ6L	Keep	NO	NO
SeqId_19578_19	rs192238659	O60496	#N/A	A	C	0.00935329	-1.09733	0.16862	9.77075e-11	1871	42.305	DOK2.SeqId_19578_19.txt	DOK2	Keep	NO	NO
SeqId_19614_8	rs146722986	P20061	#N/A	A	G	0.0363442	-1.51781	0.0802657	4.10086e-73	1871	357.199	TCN1.SeqId_19614_8.txt	TCN1	Keep	NO	NO
SeqId_19614_8	rs75230972	P20061	#N/A	G	A	0.0267237	0.434447	0.100108	1.50249e-05	1871	18.8136	TCN1.SeqId_19614_8.txt	TCN1	Keep	NO	NO
SeqId_19614_8	rs4620739	P20061	#N/A	T	C	0.101015	0.35377	0.0542619	9.04005e-11	1871	42.4607	TCN1.SeqId_19614_8.txt	TCN1	Keep	NO	NO
SeqId_19617_5	rs12002452	Q14914	#N/A	T	C	0.0577231	0.294565	0.0694517	2.3309e-05	1871	17.9693	PTGR1.SeqId_19617_5.txt	PTGR1	Keep	NO	NO
SeqId_2190_55	rs4253814	P03951	#N/A	A	G	0.0427579	-0.590262	0.0777354	4.89791e-14	1871	57.5954	F11.SeqId_2190_55.txt	F11	Keep	NO	NO
SeqId_2190_55	rs182268875	P03951	#N/A	A	T	0.0154997	0.460928	0.132873	0.000534382	1871	12.0207	F11.SeqId_2190_55.txt	F11	Keep	NO	NO
SeqId_2190_55	rs4253410	P03951	#N/A	C	T	0.144842	0.334477	0.0444308	7.96481e-14	1871	56.6109	F11.SeqId_2190_55.txt	F11	Keep	NO	NO
SeqId_2190_55	rs5967	P03951	missense	T	G	0.0171032	1.93423	0.116827	1.4728e-57	1871	273.82	F11.SeqId_2190_55.txt	F11	Keep	NO	NO
SeqId_2190_55	rs144918963	P03951	#N/A	T	A	0.0130946	-0.683684	0.143801	2.14276e-06	1871	22.5799	F11.SeqId_2190_55.txt	F11	Keep	NO	NO
SeqId_2201_17	rs148775994	P39060	#N/A	A	G	0.0109567	-1.46004	0.154151	8.01244e-21	1871	89.6133	COL18A1.SeqId_2201_17.txt	COL18A1	Keep	NO	NO
SeqId_2201_17	rs77326997	P39060	#N/A	A	G	0.0232496	-0.856866	0.106594	1.59542e-15	1871	64.5499	COL18A1.SeqId_2201_17.txt	COL18A1	Keep	NO	NO
SeqId_2201_17	rs116453398	P39060	missense	A	C	0.0796366	-0.264788	0.059781	1.00011e-05	1871	19.5977	COL18A1.SeqId_2201_17.txt	COL18A1	Keep	NO	NO
SeqId_2201_17	rs115364093	P39060	#N/A	G	A	0.0363442	-0.33958	0.0859335	8.04978e-05	1871	15.5989	COL18A1.SeqId_2201_17.txt	COL18A1	Keep	NO	NO
SeqId_2201_17	rs115241414	P39060	#N/A	T	C	0.0141635	-1.47557	0.135007	5.35614e-27	1871	119.328	COL18A1.SeqId_2201_17.txt	COL18A1	Keep	NO	NO
SeqId_2381_52	rs76781222	P01031	#N/A	G	A	0.0267237	-0.575091	0.10185	1.88948e-08	1871	31.8483	C5.SeqId_2381_52.txt	C5	Keep	NO	NO
SeqId_2436_49	rs77928114	Q9H2A7	#N/A	A	G	0.0133618	0.546934	0.139826	9.49917e-05	1871	15.2837	CXCL16.SeqId_2436_49.txt	CXCL16	Keep	NO	NO
SeqId_2480_58	rs9621555	P35625	#N/A	C	T	0.122662	-0.427415	0.0489532	5.48323e-18	1871	76.1505	TIMP3.SeqId_2480_58.txt	TIMP3	Keep	NO	NO
SeqId_2480_58	rs58022867	P35625	#N/A	T	C	0.0358097	0.568007	0.0865192	6.71686e-11	1871	43.0544	TIMP3.SeqId_2480_58.txt	TIMP3	Keep	NO	NO
SeqId_2480_58	rs116346029	P35625	#N/A	T	C	0.0323356	-0.475144	0.0908787	1.902e-07	1871	27.3062	TIMP3.SeqId_2480_58.txt	TIMP3	Keep	NO	NO
SeqId_2480_58	rs5998625	P35625	#N/A	T	C	0.103955	0.194376	0.0529137	0.000246031	1871	13.4798	TIMP3.SeqId_2480_58.txt	TIMP3	Keep	NO	NO
SeqId_2515_14	rs58024465	O00451	#N/A	A	G	0.108231	-0.35173	0.0523858	2.49998e-11	1871	45.0326	GFRA2.SeqId_2515_14.txt	GFRA2	Keep	NO	NO
SeqId_2515_14	rs142084514	O00451	#N/A	T	G	0.0865847	-0.329318	0.0579937	1.57213e-08	1871	32.211	GFRA2.SeqId_2515_14.txt	GFRA2	Keep	NO	NO
SeqId_2567_5	rs61733901	P05156	missense	G	T	0.0117584	-1.74559	0.147013	2.11457e-31	1871	140.834	CFI.SeqId_2567_5.txt	CFI	Keep	NO	NO
SeqId_2567_5	rs11946491	P05156	#N/A	G	T	0.340994	-0.124858	0.034446	0.000296986	1871	13.1247	CFI.SeqId_2567_5.txt	CFI	Keep	NO	NO
SeqId_2567_5	rs6821803	P05156	#N/A	T	C	0.0529129	-1.06662	0.06796	3.05163e-52	1871	246.064	CFI.SeqId_2567_5.txt	CFI	Keep	NO	NO
SeqId_2590_69	rs7531092	Q01973	#N/A	A	G	0.0489043	-0.74964	0.0744039	2.75976e-23	1871	101.403	ROR1.SeqId_2590_69.txt	ROR1	Keep	NO	NO
SeqId_2590_69	rs187535672	Q01973	#N/A	C	A	0.179049	0.20904	0.0421012	7.48829e-07	1871	24.6267	ROR1.SeqId_2590_69.txt	ROR1	Keep	NO	NO
SeqId_2590_69	rs2806536	Q01973	#N/A	G	A	0.432122	-0.209743	0.0324882	1.3666e-10	1871	41.6351	ROR1.SeqId_2590_69.txt	ROR1	Keep	NO	NO
SeqId_2590_69	rs74077463	Q01973	#N/A	G	A	0.142704	0.224539	0.0463242	1.35615e-06	1871	23.4695	ROR1.SeqId_2590_69.txt	ROR1	Keep	NO	NO
SeqId_2590_69	rs34772283	Q01973	#N/A	T	C	0.102084	0.840339	0.050251	1.30858e-58	1871	279.354	ROR1.SeqId_2590_69.txt	ROR1	Keep	NO	NO
SeqId_2590_69	rs112740127	Q01973	#N/A	T	A	0.0275254	-0.515498	0.098556	1.88004e-07	1871	27.329	ROR1.SeqId_2590_69.txt	ROR1	Keep	NO	NO
SeqId_2609_59	rs192681888	P01034	#N/A	G	T	0.00855158	0.677043	0.172068	8.63318e-05	1871	15.4656	CST3.SeqId_2609_59.txt	CST3	Keep	NO	NO
SeqId_2609_59	rs11905347	P01034	#N/A	T	C	0.0171032	-1.2245	0.123913	1.75364e-22	1871	97.5482	CST3.SeqId_2609_59.txt	CST3	Keep	NO	NO
SeqId_2615_60	rs148958077	P52803	#N/A	G	A	0.0109567	-0.894727	0.156444	1.24387e-08	1871	32.6737	EFNA5.SeqId_2615_60.txt	EFNA5	Keep	NO	NO
SeqId_2620_4	rs2228046	P40189	#N/A	G	A	0.290754	-0.748592	0.0309164	6.98905e-113	1871	585.663	IL6ST.SeqId_2620_4.txt	IL6ST	Keep	NO	NO
SeqId_2635_61	rs11827718	Q6UX15	missense	A	G	0.0424906	0.779761	0.0791641	2.37581e-22	1871	96.9174	LAYN.SeqId_2635_61.txt	LAYN	Keep	NO	NO
SeqId_2635_61	rs114220458	Q6UX15	missense	T	C	0.0187066	-0.830154	0.120217	6.83441e-12	1871	47.6344	LAYN.SeqId_2635_61.txt	LAYN	Keep	NO	NO
SeqId_2637_77	rs691613	P22897	#N/A	A	G	0.204169	0.23679	0.0405648	6.24023e-09	1871	34.038	MRC1.SeqId_2637_77.txt	MRC1	Keep	NO	NO
SeqId_2644_11	rs8074329	P17252	#N/A	C	T	0.225013	-0.430213	0.0373902	1.19476e-29	1871	132.247	PRKCA.SeqId_2644_11.txt	PRKCA	Keep	NO	NO
SeqId_2644_11	rs11079657	P17252	#N/A	G	A	0.404329	-0.155554	0.0320941	1.35818e-06	1871	23.4665	PRKCA.SeqId_2644_11.txt	PRKCA	Keep	NO	NO
SeqId_2644_11	rs74329859	P17252	#N/A	T	C	0.121058	0.40462	0.0489981	2.7707e-16	1871	68.1195	PRKCA.SeqId_2644_11.txt	PRKCA	Keep	NO	NO
SeqId_2647_66	rs138118973	P50395	missense	A	G	0.0120257	-0.700452	0.146582	1.90322e-06	1871	22.8103	GDI2.SeqId_2647_66.txt	GDI2	Keep	NO	NO
SeqId_2647_66	rs147239687	P50395	#N/A	T	C	0.0256547	1.02496	0.101996	3.5546e-23	1871	100.875	GDI2.SeqId_2647_66.txt	GDI2	Keep	NO	NO
SeqId_2652_15	rs4251807	Q03405	#N/A	A	G	0.0414217	-0.339189	0.0806328	2.71526e-05	1871	17.6765	PLAUR.SeqId_2652_15.txt	PLAUR	Keep	NO	NO
SeqId_2652_15	rs399145	Q03405	missense	C	T	0.116515	-1.32467	0.0410658	7.31117e-182	1871	1039.42	PLAUR.SeqId_2652_15.txt	PLAUR	Keep	NO	NO
SeqId_2654_19	rs4149637	P19438	missense	A	G	0.0799038	-0.654686	0.0572017	2.30424e-29	1871	130.853	TNFRSF1A.SeqId_2654_19.txt	TNFRSF1A	Keep	NO	NO
SeqId_2654_19	rs115164694	P19438	#N/A	A	G	0.0144308	-1.34327	0.134453	6.22836e-23	1871	99.706	TNFRSF1A.SeqId_2654_19.txt	TNFRSF1A	Keep	NO	NO
SeqId_2654_19	rs11064143	P19438	#N/A	G	A	0.374399	-0.32669	0.0320697	9.35339e-24	1871	103.661	TNFRSF1A.SeqId_2654_19.txt	TNFRSF1A	Keep	NO	NO
SeqId_2658_27	rs28573366	Q16288	#N/A	A	G	0.0721539	-0.380064	0.0632315	2.21608e-09	1871	36.0896	NTRK3.SeqId_2658_27.txt	NTRK3	Keep	NO	NO
SeqId_2665_26	rs61299642	Q02223	#N/A	C	A	0.0208445	-0.566256	0.113316	6.36132e-07	1871	24.9447	TNFRSF17.SeqId_2665_26.txt	TNFRSF17	Keep	NO	NO
SeqId_2666_53	rs73360037	P07585	#N/A	G	T	0.019241	0.67319	0.115736	7.04914e-09	1871	33.7967	DCN.SeqId_2666_53.txt	DCN	Keep	NO	NO
SeqId_2666_53	rs12313614	P07585	missense	T	C	0.0641368	-0.469712	0.0656976	1.24319e-12	1871	51.0622	DCN.SeqId_2666_53.txt	DCN	Keep	NO	NO
SeqId_2677_1	rs116021710	P00533	#N/A	T	C	0.0288616	0.54069	0.09456	1.25249e-08	1871	32.6601	EGFR.SeqId_2677_1.txt	EGFR	Keep	NO	NO
SeqId_2687_2	rs114721117	Q16674	missense	G	A	0.010155	-1.82718	0.153854	2.06109e-31	1871	140.89	MIA.SeqId_2687_2.txt	MIA	Keep	NO	NO
SeqId_2687_2	rs116382476	Q16674	#N/A	T	A	0.0216462	0.482165	0.112971	2.07087e-05	1871	18.1967	MIA.SeqId_2687_2.txt	MIA	Keep	NO	NO
SeqId_2692_74	rs2307245	P14555	#N/A	A	T	0.0318012	-0.99931	0.090938	2.89331e-27	1871	120.627	PLA2G2A.SeqId_2692_74.txt	PLA2G2A	Keep	NO	NO
SeqId_2692_74	rs6675678	P14555	#N/A	A	G	0.0189738	-0.633107	0.115001	4.19698e-08	1871	30.2752	PLA2G2A.SeqId_2692_74.txt	PLA2G2A	Keep	NO	NO
SeqId_2697_7	rs112860339	P02776	#N/A	T	C	0.0120257	0.739789	0.149821	8.60278e-07	1871	24.356	PF4.SeqId_2697_7.txt	PF4	Keep	NO	NO
SeqId_2700_56	rs182634126	P07225	missense	A	G	0.0264564	-0.877239	0.0990122	1.82253e-18	1871	78.4141	PROS1.SeqId_2700_56.txt	PROS1	Keep	NO	NO
SeqId_2700_56	rs1457768775	P07225	#N/A	G	C	0.0117584	-0.656875	0.148252	9.93179e-06	1871	19.611	PROS1.SeqId_2700_56.txt	PROS1	Keep	NO	NO
SeqId_2705_5	rs113412891	O15444	#N/A	C	T	0.0109567	0.777888	0.156778	7.62068e-07	1871	24.5923	CCL25.SeqId_2705_5.txt	CCL25	Keep	NO	NO
SeqId_2705_5	rs3136648	O15444	#N/A	T	C	0.0328701	-0.842911	0.0880037	3.01064e-21	1871	91.6425	CCL25.SeqId_2705_5.txt	CCL25	Keep	NO	NO
SeqId_2730_58	rs146913789	Q29983	#N/A	C	T	0.0133618	-0.520239	0.142747	0.000275237	1871	13.2681	MICA.SeqId_2730_58.txt	MICA	Keep	NO	NO
SeqId_2741_22	rs76755967	O43699	#N/A	A	G	0.0195083	-0.385751	0.117309	0.00102653	1871	10.8016	SIGLEC6.SeqId_2741_22.txt	SIGLEC6	Keep	NO	NO
SeqId_2742_68	rs114758695	Q9Y286	#N/A	A	C	0.065473	0.3108	0.0653683	2.14058e-06	1871	22.582	SIGLEC7.SeqId_2742_68.txt	SIGLEC7	Keep	NO	NO
SeqId_2742_68	rs114209391	Q9Y286	#N/A	G	A	0.0475681	1.26908	0.0710293	4.8445e-66	1871	318.888	SIGLEC7.SeqId_2742_68.txt	SIGLEC7	Keep	NO	NO
SeqId_2742_68	rs2001174	Q9Y286	missense	T	C	0.317477	-0.37835	0.0340119	7.03715e-28	1871	123.612	SIGLEC7.SeqId_2742_68.txt	SIGLEC7	Keep	NO	NO
SeqId_2774_10	rs17875534	Q14005	#N/A	A	G	0.0253875	-0.939224	0.102968	1.86111e-19	1871	83.1131	IL16.SeqId_2774_10.txt	IL16	Keep	NO	NO
SeqId_2783_18	rs9900984	P16619	#N/A	A	G	0.0392838	0.509897	0.0831923	1.07501e-09	1871	37.5262	CCL3L1.SeqId_2783_18.txt	CCL3L1	Keep	NO	NO
SeqId_2789_26	rs17886546	P09237	#N/A	A	G	0.0269909	-0.897489	0.0990282	3.11686e-19	1871	82.0495	MMP7.SeqId_2789_26.txt	MMP7	Keep	NO	NO
SeqId_2828_82	rs12323939	O43278	missense	G	C	0.114377	-1.15773	0.0423255	7.76859e-139	1871	747.388	SPINT1.SeqId_2828_82.txt	SPINT1	Keep	NO	NO
SeqId_2831_29	rs867190	Q9UBX7	#N/A	A	G	0.0908605	-0.284965	0.0565391	5.1012e-07	1871	25.3759	KLK11.SeqId_2831_29.txt	KLK11	Keep	NO	NO
SeqId_2834_54	rs73936109	O60259	#N/A	A	G	0.0165687	-1.01674	0.12691	1.9753e-15	1871	64.1156	KLK8.SeqId_2834_54.txt	KLK8	Keep	NO	NO
SeqId_2834_54	rs1865068	O60259	#N/A	A	G	0.267504	0.177767	0.0368738	1.54415e-06	1871	23.2168	KLK8.SeqId_2834_54.txt	KLK8	Keep	NO	NO
SeqId_2837_3	rs116458171	P08581	#N/A	A	G	0.0614645	-0.245094	0.0687717	0.000374588	1871	12.6877	MET.SeqId_2837_3.txt	MET	Keep	NO	NO
SeqId_2837_3	rs77907624	P08581	missense	T	G	0.0229824	-1.83264	0.0990398	2.49369e-70	1871	342.035	MET.SeqId_2837_3.txt	MET	Keep	NO	NO
SeqId_2843_13	rs116589760	O43291	#N/A	G	C	0.0179049	0.822357	0.12287	2.88289e-11	1871	44.7471	SPINT2.SeqId_2843_13.txt	SPINT2	Keep	NO	NO
SeqId_2843_13	rs115372363	O43291	missense	T	G	0.0106895	-0.715468	0.158864	7.09232e-06	1871	20.2612	SPINT2.SeqId_2843_13.txt	SPINT2	Keep	NO	NO
SeqId_2851_63	rs41308008	P01031	missense	A	G	0.0972742	0.67497	0.0514717	1.19942e-37	1871	171.778	C5.SeqId_2851_63.txt	C5	Keep	NO	NO
SeqId_2851_63	rs74547529	P01031	#N/A	A	G	0.0130946	-0.69875	0.140803	7.58707e-07	1871	24.6011	C5.SeqId_2851_63.txt	C5	Keep	NO	NO
SeqId_2851_63	rs2110236	P01031	#N/A	A	G	0.205505	0.160684	0.040871	8.75009e-05	1871	15.4401	C5.SeqId_2851_63.txt	C5	Keep	NO	NO
SeqId_2851_63	rs76781222	P01031	#N/A	G	A	0.0267237	-0.657676	0.101582	1.21384e-10	1871	41.8722	C5.SeqId_2851_63.txt	C5	Keep	NO	NO
SeqId_2851_63	rs114265322	P01031	#N/A	G	A	0.0459647	0.381189	0.0774895	9.44926e-07	1871	24.173	C5.SeqId_2851_63.txt	C5	Keep	NO	NO
SeqId_2855_49	rs377050998	P27361	#N/A	T	G	0.0510422	-0.30428	0.0746767	4.80148e-05	1871	16.5849	MAPK3.SeqId_2855_49.txt	MAPK3	Keep	NO	NO
SeqId_2870_29	rs60985460	P63000	#N/A	C	T	0.0831106	0.261959	0.0603672	1.50482e-05	1871	18.8105	RAC1.SeqId_2870_29.txt	RAC1	Keep	NO	NO
SeqId_2888_49	rs115369597	P10643	#N/A	C	A	0.0112239	-0.810492	0.154829	1.83787e-07	1871	27.3734	C7.SeqId_2888_49.txt	C7	Keep	NO	NO
SeqId_2888_49	rs323561	P10643	#N/A	T	G	0.240513	-0.147821	0.0387163	0.000138896	1871	14.562	C7.SeqId_2888_49.txt	C7	Keep	NO	NO
SeqId_2925_9	rs58170575	P05121	#N/A	C	T	0.159273	-0.253343	0.0448493	1.86455e-08	1871	31.8744	SERPINE1.SeqId_2925_9.txt	SERPINE1	Keep	NO	NO
SeqId_2944_66	rs72962216	P41271	#N/A	A	G	0.0494388	0.396515	0.0754864	1.66905e-07	1871	27.5624	NBL1.SeqId_2944_66.txt	NBL1	Keep	NO	NO
SeqId_2946_52	rs115260417	P00746	#N/A	A	G	0.0521112	-0.400853	0.0725511	3.75463e-08	1871	30.4942	CFD.SeqId_2946_52.txt	CFD	Keep	NO	NO
SeqId_2946_52	rs115236462	P00746	#N/A	C	T	0.0141635	0.564206	0.138642	4.907e-05	1871	16.5433	CFD.SeqId_2946_52.txt	CFD	Keep	NO	NO
SeqId_2946_52	rs71335276	P00746	#N/A	T	G	0.237039	-0.306138	0.03687	1.91965e-16	1871	68.869	CFD.SeqId_2946_52.txt	CFD	Keep	NO	NO
SeqId_2948_58	rs189412526	P10912	#N/A	C	T	0.0138963	-0.992029	0.138663	1.20274e-12	1871	51.1285	GHR.SeqId_2948_58.txt	GHR	Keep	NO	NO
SeqId_2961_1	rs112185202	P04070	#N/A	A	C	0.055318	-0.325604	0.0713327	5.33081e-06	1871	20.8131	PROC.SeqId_2961_1.txt	PROC	Keep	NO	NO
SeqId_2961_1	rs200045749	P04070	#N/A	T	C	0.014698	-1.36705	0.130506	5.45296e-25	1871	109.608	PROC.SeqId_2961_1.txt	PROC	Keep	NO	NO
SeqId_2966_65	rs115707451	Q9Y240	#N/A	A	G	0.0109567	1.65142	0.149201	1.26183e-27	1871	122.379	CLEC11A.SeqId_2966_65.txt	CLEC11A	Keep	NO	NO
SeqId_2966_65	rs1975032	Q9Y240	#N/A	G	A	0.328434	0.279386	0.0343441	7.43415e-16	1871	66.1059	CLEC11A.SeqId_2966_65.txt	CLEC11A	Keep	NO	NO
SeqId_2973_15	rs111813625	P16671	#N/A	C	T	0.0176376	0.434733	0.122905	0.000414332	1871	12.498	CD36.SeqId_2973_15.txt	CD36	Keep	NO	NO
SeqId_2973_15	rs3211938	P16671	stop_gained	G	T	0.0879209	-1.18554	0.0504209	2.6244e-107	1871	552.264	CD36.SeqId_2973_15.txt	CD36	Keep	NO	NO
SeqId_2973_15	rs144571718	P16671	#N/A	G	A	0.0264564	-0.910849	0.0988497	8.15379e-20	1871	84.816	CD36.SeqId_2973_15.txt	CD36	Keep	NO	NO
SeqId_2973_15	rs41478146	P16671	missense	T	A	0.0144308	-0.711585	0.134435	1.34369e-07	1871	27.9875	CD36.SeqId_2973_15.txt	CD36	Keep	NO	NO
SeqId_2973_15	rs73369030	P16671	#N/A	T	C	0.25628	0.185003	0.0371676	7.0309e-07	1871	24.7494	CD36.SeqId_2973_15.txt	CD36	Keep	NO	NO
SeqId_2973_15	rs183822050	P16671	#N/A	T	A	0.0122929	-0.682525	0.14835	4.49205e-06	1871	21.1445	CD36.SeqId_2973_15.txt	CD36	Keep	NO	NO
SeqId_2973_15	rs3211883	P16671	#N/A	T	A	0.437734	-0.104043	0.0324364	0.00136117	1871	10.2777	CD36.SeqId_2973_15.txt	CD36	Keep	NO	NO
SeqId_2974_61	rs67467631	Q12860	#N/A	A	C	0.331374	0.21824	0.0339807	1.69605e-10	1871	41.204	CNTN1.SeqId_2974_61.txt	CNTN1	Keep	NO	NO
SeqId_2974_61	rs11564146	Q12860	#N/A	C	T	0.280064	0.224765	0.0360937	5.8477e-10	1871	38.7374	CNTN1.SeqId_2974_61.txt	CNTN1	Keep	NO	NO
SeqId_2977_7	rs13419228	Q9UNE0	#N/A	T	C	0.0414217	-0.603557	0.0809042	1.31649e-13	1871	55.5943	EDAR.SeqId_2977_7.txt	EDAR	Keep	NO	NO
SeqId_2982_82	rs144104035	P56470	#N/A	A	G	0.0288616	0.706038	0.0967335	4.27347e-13	1871	53.2155	LGALS4.SeqId_2982_82.txt	LGALS4	Keep	NO	NO
SeqId_2982_82	rs2052569	P56470	#N/A	G	A	0.0924639	-0.328091	0.0555218	4.07504e-09	1871	34.8817	LGALS4.SeqId_2982_82.txt	LGALS4	Keep	NO	NO
SeqId_2985_35	rs111543602	P09341	#N/A	A	C	0.0630679	0.53924	0.0655597	3.6067e-16	1871	67.5812	CXCL1.SeqId_2985_35.txt	CXCL1	Keep	NO	NO
SeqId_2985_35	rs28681485	P09341	#N/A	A	C	0.0526456	-0.268696	0.0750149	0.000349835	1871	12.8163	CXCL1.SeqId_2985_35.txt	CXCL1	Keep	NO	NO
SeqId_2985_35	rs112154727	P09341	#N/A	C	T	0.0692143	-0.358236	0.0635494	1.99278e-08	1871	31.7432	CXCL1.SeqId_2985_35.txt	CXCL1	Keep	NO	NO
SeqId_2991_9	rs75050372	P14778	#N/A	A	C	0.0291288	-0.452184	0.0971256	3.45668e-06	1871	21.652	IL1R1.SeqId_2991_9.txt	IL1R1	Keep	NO	NO
SeqId_2992_59	rs41510848	Q96F46	#N/A	A	G	0.105024	-0.682516	0.0513155	1.23763e-38	1871	176.711	IL17RA.SeqId_2992_59.txt	IL17RA	Keep	NO	NO
SeqId_2992_59	rs148689377	Q96F46	#N/A	A	G	0.02031	1.11505	0.112542	1.37107e-22	1871	98.0607	IL17RA.SeqId_2992_59.txt	IL17RA	Keep	NO	NO
SeqId_2992_59	rs184594184	Q96F46	#N/A	G	C	0.0120257	1.07601	0.142202	5.97089e-14	1871	57.1948	IL17RA.SeqId_2992_59.txt	IL17RA	Keep	NO	NO
SeqId_2992_59	rs113860540	Q96F46	#N/A	T	C	0.0427579	0.940723	0.0774462	9.86095e-33	1871	147.387	IL17RA.SeqId_2992_59.txt	IL17RA	Keep	NO	NO
SeqId_2992_59	rs56758753	Q96F46	#N/A	T	C	0.0839123	-0.621775	0.0582619	7.50666e-26	1871	113.771	IL17RA.SeqId_2992_59.txt	IL17RA	Keep	NO	NO
SeqId_2992_59	rs186432662	Q96F46	#N/A	T	C	0.0141635	1.12776	0.136789	3.08603e-16	1871	67.8995	IL17RA.SeqId_2992_59.txt	IL17RA	Keep	NO	NO
SeqId_2994_71	rs3917247	Q9HB29	#N/A	C	A	0.0235168	-0.841774	0.103606	8.05889e-16	1871	65.9412	IL1RL2.SeqId_2994_71.txt	IL1RL2	Keep	NO	NO
SeqId_2994_71	rs7606834	Q9HB29	#N/A	T	A	0.17023	0.323291	0.0435211	1.66299e-13	1871	55.1218	IL1RL2.SeqId_2994_71.txt	IL1RL2	Keep	NO	NO
SeqId_2999_6	rs9835239	Q13449	#N/A	G	A	0.0483699	-0.613904	0.0763732	1.60024e-15	1871	64.5438	LSAMP.SeqId_2999_6.txt	LSAMP	Keep	NO	NO
[truncated: 793 more rows]
