# Supplementary material for: Proteome-wide Mendelian randomization in global biobank meta-analysis reveals multi-ancestry drug targets for common diseases
Source: Cell Genom. 2022 Oct 12;2(11):100195. doi: 10.1016/j.xgen.2022.100195 (PMC9646482; doi:10.1016/j.xgen.2022.100195)
Supplement: Table S16. Trans-ancestry/European-specific/African-specific protein-disease associations with FDR < 0.05 in both ancestries in the trans-ancestry MR comparison, related to STAR Methods [file mmc16.xlsx]

## Sheet: ST16A.trans-ancestry-MR-compare
Table S16A. Trans-ancestry protein-disease assocaitions with FDR<0.05 in both ancestries in the trans-ancestry MR comparison, related to STAR method
Exposure and outcome information				MR stage and FDR info		MR association in European ancestry															Comparison	MR associations in African ancestries
SOMAmerID	UniProtID	Entrez Gene Symbol	outcome	Stage	replication FDR<0.05	MRmethod	nsnp	BETA	SE	P	OR	LCI_OR	UCI_OR	Hetero_Q	Hetero_pvale	Heterogenity	Pleiotropy	LD_check_status	LD_r2	with_coding_variant	Direction of effect	MRmethod	nsnp	BETA	SE	P	OR	LCI_OR	UCI_OR	Hetero_Q	Hetero_pvale	Heterogenity	Pleiotropy	LD_check_status	LD_r2	with_coding_variant
SeqId_10419_1	Q6ZMJ2	SCARA5	VTE	Discovery	TRUE	IVW	2	-0.23662	0.0484583	1.05e-06	0.789291	0.717775	0.867932	6.79e-05	0.993424	FALSE	#N/A	TRUE	0.980407	FALSE	Same	IVW	2	-0.20434	0.0804812	0.0111178	0.815185	0.696225	0.954472	0.663304	0.415396	FALSE	#N/A	FALSE	0.127668	TRUE
SeqId_10419_1	Q6ZMJ2	SCARA5	VTE	Replication	TRUE	Wald_ratio	1	-0.272637	0.0511076	9.58e-08	0.761369	0.688798	0.841587	#N/A	#N/A	#N/A	#N/A	TRUE	1	?	Same	Wald_ratio	1	-0.176609	0.0800005	0.0272727	0.838108	0.716477	0.980387	#N/A	#N/A	#N/A	#N/A	FALSE	0.0256637	?
SeqId_15526_33	P48637	GSS	VTE	Discovery	FALSE	IVW	3	0.0991422	0.0269317	0.000232093	1.10422	1.04745	1.16408	13.3905	0.00123675	TRUE	FALSE	TRUE	0.909919	FALSE	Same	IVW	2	0.179129	0.0779717	0.0215985	1.19617	1.02665	1.39369	1.98094	0.159291	FALSE	#N/A	FALSE	0.0672603	FALSE
SeqId_15526_33	P48637	GSS	VTE	Replication	FALSE	#N/A	#N/A	#N/A	#N/A	#N/A	#N/A	#N/A	#N/A	#N/A	#N/A	#N/A	#N/A	#N/A	#N/A	?	#N/A	Wald_ratio	1	-0.204101	0.0766578	0.00775643	0.81538	0.701629	0.947573	#N/A	#N/A	#N/A	#N/A	FALSE	0.00963961	?
SeqId_19154_41	P07093	SERPINE2	VTE	Discovery	TRUE	IVW	6	-0.064324	0.0119485	7.31e-08	0.937701	0.915996	0.95992	1.79208	0.877101	FALSE	FALSE	TRUE	0.99	FALSE	Same	IVW	6	-0.220331	0.088524	0.0128122	0.802253	0.674463	0.954255	8.01834	0.155228	FALSE	FALSE	TRUE	1	FALSE
SeqId_19154_41	P07093	SERPINE2	VTE	Replication	TRUE	Wald_ratio	1	-0.150375	0.0329453	5.01e-06	0.860385	0.806583	0.917775	#N/A	#N/A	#N/A	#N/A	FALSE	7.99e-06	?	Same	Wald_ratio	1	-0.359319	0.10388	0.000542204	0.698151	0.569541	0.855803	#N/A	#N/A	#N/A	#N/A	TRUE	1	?
SeqId_2961_1	P04070	PROC	VTE	Discovery	TRUE	IVW	2	-0.254358	0.0448836	1.45e-08	0.775415	0.710114	0.84672	2.9595	0.0853741	FALSE	#N/A	TRUE	1	FALSE	Same	IVW	2	-0.343423	0.131404	0.00896246	0.709338	0.548277	0.917713	0.352767	0.552551	FALSE	#N/A	FALSE	0.0591205	FALSE
SeqId_2961_1	P04070	PROC	VTE	Replication	TRUE	Wald_ratio	1	0.163624	0.023739	5.48e-12	1.17777	1.12423	1.23387	#N/A	#N/A	#N/A	#N/A	FALSE	0.151823	?	Diff	Wald_ratio	1	-0.398245	0.151122	0.00840735	0.671497	0.499352	0.902988	#N/A	#N/A	#N/A	#N/A	#N/A	#N/A	?
SeqId_3421_54	P32971	TNFSF8	Asthma	Discovery	FALSE	IVW	2	0.0779117	0.0204471	0.000138739	1.08103	1.03856	1.12523	16.5037	4.86e-05	TRUE	#N/A	TRUE	0.994685	FALSE	Same	Wald_ratio	1	0.380178	0.173125	0.0280938	1.46254	1.0417	2.05341	#N/A	#N/A	#N/A	#N/A	FALSE	0	FALSE
SeqId_3421_54	P32971	TNFSF8	Asthma	Replication	FALSE	#N/A	#N/A	#N/A	#N/A	#N/A	#N/A	#N/A	#N/A	#N/A	#N/A	#N/A	#N/A	#N/A	#N/A	?	#N/A	#N/A	#N/A	#N/A	#N/A	#N/A	#N/A	#N/A	#N/A	#N/A	#N/A	#N/A	#N/A	#N/A	#N/A	?
SeqId_8973_23	Q96PJ5	FCRL4	IPF	Discovery	FALSE	IVW	6	0.0998714	0.0274242	0.000270814	1.10503	1.0472	1.16605	9.73852	0.0829924	FALSE	FALSE	FALSE	0.0641118	TRUE	Same	IVW	3	0.688326	0.302178	0.0227339	1.99038	1.10082	3.59878	3.32298	0.189856	FALSE	FALSE	FALSE	0.117688	TRUE
SeqId_8973_23	Q96PJ5	FCRL4	IPF	Replication	FALSE	Wald_ratio	1	0.0456404	0.0267226	0.0876486	1.0467	0.993287	1.10298	#N/A	#N/A	#N/A	#N/A	FALSE	#N/A	?	Same	Wald_ratio	1	0.909933	0.348778	0.00908296	2.48416	1.25399	4.92113	#N/A	#N/A	#N/A	#N/A	FALSE	0.117688	?
SeqId_9253_52	P16442	ABO	VTE	Discovery	TRUE	IVW	2	0.103574	0.0158026	5.59e-11	1.10913	1.0753	1.14402	94.2466	2.79e-22	TRUE	#N/A	TRUE	1	TRUE	Same	IVW	5	0.286423	0.0611576	2.82e-06	1.33166	1.18123	1.50124	6.44264	0.168441	FALSE	FALSE	TRUE	0.801079	FALSE
SeqId_9253_52	P16442	ABO	VTE	Replication	TRUE	Wald_ratio	1	-0.234441	0.0562714	3.1e-05	0.791013	0.708409	0.883248	#N/A	#N/A	#N/A	#N/A	#N/A	#N/A	?	Diff	Wald_ratio	1	0.234441	0.0562714	3.1e-05	1.2642	1.13218	1.41161	#N/A	#N/A	#N/A	#N/A	#N/A	#N/A	?

## Sheet: ST16B.AA-specific
Table S16B. African specific protein-disease assocaitions with FDR<0.05 in both ancestries in the trans-ancestry MR comparison, related to STAR method
SOMAmerID	UniProtID	Entrez Gene Symbol	MRmethod	nsnp	BETA	SE	CIlower	CIupper	P	Hetero_Q	Hetero_pvale	Heterogenity	Pleiotropy	Significant	Selected	outcome	LD_snp	LD_r2	LD_check_status	Coloc_probabililty	pwcoco	Coloc_overall	with_coding_variant	replication_beta	replication_p	replication_coloc	MR_P_European
SeqId_9211_19	P36955	SERPINF1	IVW	3	-0.564731	0.137021	-0.833287	-0.296176	3.76e-05	1.26649	0.530866	FALSE	FALSE	TRUE	TRUE	Stroke	rs62088172_T_C	0.964599	TRUE	0.82187	TRUE	Colocalised	TRUE	-0.567362	0.00051208	TRUE	0.831729
SeqId_15556_49	P19961	AMY2B	IVW	3	0.421929	0.110579	0.205197	0.63866	0.00013584	1.67468	0.432861	FALSE	FALSE	TRUE	TRUE	COPD	rs114004613	1	TRUE	0.20406	FALSE	Colocalised	FALSE	#N/A	#N/A	#N/A	0.788621
SeqId_19258_24	Q92947	GCDH	Wald_ratio	1	0.678543	0.180808	0.324158	1.03293	0.000174851	#N/A	#N/A	#N/A	#N/A	TRUE	TRUE	Asthma	rs114267940_A_G	0.932934	TRUE	0.599475	FALSE	Colocalised	TRUE	#N/A	#N/A	#N/A	#N/A
SeqId_4878_3	P00742	F10	IVW	3	-0.518567	0.161762	-0.835615	-0.201519	0.00134717	7.39801	0.0247482	TRUE	FALSE	TRUE	TRUE	Stroke	rs569557_A_G	0.411761	FALSE	0.785552	TRUE	Colocalised	FALSE	-0.52217	0.000839658	FALSE	0.608252
SeqId_10714_7	P12821	ACE	IVW	5	0.130577	0.0414755	0.0492866	0.211868	0.00164227	0.232915	0.993723	FALSE	FALSE	TRUE	TRUE	COPD	rs146971975	1	TRUE	0.10195	FALSE	Colocalised	FALSE	-0.118965	0.0488108	TRUE	0.0191667
SeqId_10832_24	Q9UBX8	B4GALT6	IVW	3	-0.49735	0.159063	-0.809108	-0.185591	0.00176757	1.15592	0.561043	FALSE	FALSE	TRUE	TRUE	POAG	rs112379232_T_C	0.879621	TRUE	0.226522	FALSE	Colocalised	TRUE	-0.420195	0.00182826	TRUE	0.622635
SeqId_3323_37	Q14114	LRP8	IVW	2	-0.584677	0.187752	-0.952665	-0.216689	0.00184515	8.36055	0.00383455	TRUE	#N/A	TRUE	TRUE	Gout	rs74765385_A_G	1	TRUE	0.363172	FALSE	Colocalised	TRUE	#N/A	#N/A	#N/A	0.871474
SeqId_3184_25	P08709	F7	IVW	3	0.191621	0.0631832	0.0677846	0.315458	0.00242304	0.29386	0.863354	FALSE	FALSE	TRUE	TRUE	Stroke	rs569557_A_G	0.774066	TRUE	0.727104	TRUE	Colocalised	TRUE	0.235921	0.00237346	TRUE	0.921921
SeqId_16620_26	O60449	LY75	IVW	11	-0.0829643	0.0274582	-0.136781	-0.0291471	0.00251549	9.471	0.488062	FALSE	FALSE	TRUE	TRUE	Asthma	rs114577162	1	TRUE	0.301289	FALSE	Colocalised	TRUE	0.130842	0.00612696	TRUE	0.08533
SeqId_15615_8	O75022	LILRB3	IVW	7	-0.377614	0.125664	-0.623911	-0.131316	0.00265632	0.963843	0.986946	FALSE	FALSE	TRUE	TRUE	VTE	rs117376661	1	TRUE	0.0479468	FALSE	Colocalised	TRUE	#N/A	#N/A	#N/A	0.654717
SeqId_2849_49	P55008	AIF1	Wald_ratio	1	-0.493993	0.164468	-0.816351	-0.171636	0.00266824	#N/A	#N/A	#N/A	#N/A	TRUE	TRUE	HF	rs2736182	1	TRUE	0.560337	FALSE	Colocalised	TRUE	-0.349464	0.00266824	TRUE	0.0291586
SeqId_15491_20	Q9HCU0	CD248	IVW	2	-0.270904	0.0904616	-0.448205	-0.0936021	0.00274732	0.0545636	0.815304	FALSE	#N/A	TRUE	TRUE	Gout	rs199630152	1	TRUE	0.237804	FALSE	Colocalised	TRUE	-0.289462	0.00496797	TRUE	0.0840838

## Sheet: ST16C.EA-specific
Table S16C. European specific protein-disease assocaitions with FDR<0.05 in both ancestries in the trans-ancestry MR comparison, related to STAR method
SOMAmerID	UniProtID	Entrez Gene Symbol	MRmethod	nsnp	BETA	SE	CIlower	CIupper	P	Hetero_Q	Hetero_pvale	Heterogenity	Pleiotropy	Significant	Selected	outcome	LD_snp	LD_r2	LD_check_status	Coloc_probabililty	pwcoco	Coloc_overall	with_coding_variant	replication_beta	replication_p	replication_coloc	MR_P_African
SeqId_2190_55	P03951	F11	IVW	2	0.451496	0.0274151	0.397763	0.505229	6.14e-61	5.59275	0.018035	TRUE	#N/A	TRUE	TRUE	VTE	rs56810541_T_A	0.970568	TRUE	0.999912	TRUE	Colocalised	FALSE	0.446142	3.75e-62	TRUE	0.702434
SeqId_5316_54	P00734	F2	IVW	2	0.614575	0.0469445	0.522566	0.706585	3.68e-39	6.02947	0.014069	TRUE	#N/A	TRUE	TRUE	VTE	rs145619451_G_A	0.814163	TRUE	0.999721	TRUE	Colocalised	TRUE	#N/A	#N/A	#N/A	#N/A
SeqId_4157_2	P00734	F2	Wald_ratio	1	1.22768	0.0951285	1.04123	1.41413	4.19e-38	#N/A	#N/A	#N/A	#N/A	TRUE	TRUE	VTE	#N/A	0	FALSE	0.999721	TRUE	Colocalised	TRUE	#N/A	#N/A	#N/A	#N/A
SeqId_9267_2	Q9UI42	CPA4	IVW	9	-0.0696495	0.00581856	-0.0810537	-0.0582454	5.09e-33	43.8798	6e-07	TRUE	FALSE	TRUE	TRUE	VTE	rs12533242_A_G	0.827858	TRUE	0.0188506	FALSE	Colocalised	TRUE	-0.0167996	0.0996629	FALSE	0.375337
SeqId_9267_2	Q9UI42	CPA4	IVW	9	0.0245189	0.00286522	0.0189032	0.0301347	1.15e-17	12.9644	0.113082	FALSE	FALSE	TRUE	TRUE	Gout	rs12706929	1	TRUE	0.00520958	FALSE	Colocalised	TRUE	-0.000664359	0.943637	FALSE	0.163541
SeqId_4152_58	P03952	KLKB1	IVW	2	0.246781	0.0314866	0.185069	0.308494	4.59e-15	121.534	2.92e-28	TRUE	#N/A	TRUE	TRUE	VTE	rs4253304_C_G	1	TRUE	6.31e-16	FALSE	Colocalised	FALSE	0.265447	4.17e-26	TRUE	0.478018
SeqId_4964_67	Q9NZ08	ERAP1	IVW	12	0.0395159	0.00530269	0.0291228	0.049909	9.19e-14	11.9499	0.367422	FALSE	FALSE	TRUE	TRUE	POAG	rs731827_A_T	0.823291	TRUE	0.227069	FALSE	Colocalised	TRUE	0.0504659	0.00713151	TRUE	0.927381
SeqId_16324_38	Q15399	TLR1	IVW	2	-0.132174	0.0193298	-0.17006	-0.0942887	8.04e-12	27.6757	1.43e-07	TRUE	#N/A	TRUE	TRUE	Asthma	rs6815814_C_A	0.827778	TRUE	1	TRUE	Colocalised	TRUE	#N/A	#N/A	#N/A	0.716833
SeqId_12469_19	Q15691	MAPRE1	IVW	4	0.050054	0.00836796	0.0336531	0.0664549	2.21e-09	3.99964	0.261503	FALSE	FALSE	TRUE	TRUE	Asthma	rs6058948_A_G	1	TRUE	0.368513	FALSE	Colocalised	TRUE	#N/A	#N/A	#N/A	#N/A
SeqId_4906_35	P12259	F5	IVW	2	-0.165113	0.0288563	-0.221671	-0.108556	1.05e-08	1.63738	0.200685	FALSE	#N/A	TRUE	TRUE	VTE	rs3766104_A_T	0.967542	TRUE	5.47e-05	FALSE	Colocalised	TRUE	-0.0537095	0.0467728	FALSE	0.774043
SeqId_19558_10	O75096	LRP4	IVW	3	0.154829	0.0278371	0.10027	0.209389	2.67e-08	0.665837	0.716829	FALSE	FALSE	TRUE	TRUE	VTE	rs7947747_A_G	0.99585	TRUE	1.77e-05	FALSE	Colocalised	TRUE	#N/A	#N/A	#N/A	0.137862
SeqId_4964_67	Q9NZ08	ERAP1	IVW	12	-0.023647	0.00434034	-0.0321539	-0.0151401	5.09e-08	9.82836	0.545889	FALSE	FALSE	TRUE	TRUE	Stroke	rs12517853	1	TRUE	0.0124432	FALSE	Colocalised	TRUE	-0.00821862	0.608233	FALSE	0.982485
SeqId_5939_42	O43508	TNFSF12	IVW	2	-0.141647	0.0269644	-0.194497	-0.088798	1.5e-07	2.32202	0.127554	FALSE	#N/A	TRUE	TRUE	Asthma	rs34790908_T_C	0.994855	TRUE	0.492369	FALSE	Colocalised	FALSE	-0.0537427	0.000262975	TRUE	0.25248
SeqId_7551_33	Q14392	LRRC32	IVW	2	0.213974	0.0410046	0.133607	0.294342	1.81e-07	6.83556	0.00893606	TRUE	#N/A	TRUE	TRUE	Asthma	rs12275758_A_G	1	TRUE	0.00422051	FALSE	Colocalised	FALSE	#N/A	#N/A	#N/A	0.890773
SeqId_16900_29	Q8NFP4	MDGA1	IVW	14	-0.042592	0.00824812	-0.058758	-0.026426	2.42e-07	28.2947	0.00823054	TRUE	FALSE	TRUE	TRUE	Stroke	rs4714100_A_G	0.80117	TRUE	0.922969	TRUE	Colocalised	FALSE	#N/A	#N/A	#N/A	0.210335
SeqId_15686_49	P55103	INHBC	Wald_ratio	1	-0.0446088	0.00870341	-0.0616675	-0.0275502	2.97e-07	#N/A	#N/A	#N/A	#N/A	TRUE	TRUE	Asthma	rs11612551_A_G	0.974503	TRUE	1.35e-17	FALSE	Colocalised	FALSE	#N/A	#N/A	#N/A	0.533988
SeqId_14090_23	Q9H4E7	DEF6	Wald_ratio	1	-0.25695	0.0516173	-0.35812	-0.15578	6.43e-07	#N/A	#N/A	#N/A	#N/A	TRUE	TRUE	Asthma	rs2267658_G_A	0.992492	TRUE	0.954737	TRUE	Colocalised	FALSE	#N/A	#N/A	#N/A	0.350669
SeqId_2700_56	P07225	PROS1	IVW	2	-0.366671	0.0786725	-0.520866	-0.212475	3.15e-06	1.99866	0.157438	FALSE	#N/A	TRUE	TRUE	VTE	rs112577179_A_G	1	TRUE	0.988347	TRUE	Colocalised	FALSE	#N/A	#N/A	#N/A	0.13108
SeqId_17765_3	O95149	SNUPN	Wald_ratio	1	0.176203	0.0386771	0.100396	0.25201	5.22e-06	#N/A	#N/A	#N/A	#N/A	TRUE	TRUE	Gout	rs56178382_T_A	1	TRUE	0.000843598	FALSE	Colocalised	FALSE	#N/A	#N/A	#N/A	0.402168
SeqId_4964_67	Q9NZ08	ERAP1	IVW	12	0.0166849	0.00371344	0.00940671	0.0239631	7.02e-06	8.16735	0.698239	FALSE	FALSE	TRUE	TRUE	Gout	rs12517853	1	TRUE	0.0104321	FALSE	Colocalised	TRUE	0.0170005	0.212772	FALSE	0.371869
SeqId_16900_29	Q8NFP4	MDGA1	IVW	15	0.0327666	0.00732753	0.0184049	0.0471283	7.76e-06	19.0735	0.16216	FALSE	FALSE	TRUE	TRUE	POAG	rs10755699	1	TRUE	0.0375332	FALSE	Colocalised	FALSE	#N/A	#N/A	#N/A	0.807962
SeqId_7875_86	P08567	PLEK	IVW	6	-0.124905	0.0284605	-0.180686	-0.0691229	1.14e-05	4.0663	0.53991	FALSE	FALSE	TRUE	TRUE	VTE	rs11885596	1	TRUE	0.998017	TRUE	Colocalised	TRUE	#N/A	#N/A	#N/A	0.935198
SeqId_6382_17	O00462	MANBA	IVW	4	-0.0324265	0.00743311	-0.0469951	-0.0178579	1.29e-05	2.72263	0.436395	FALSE	FALSE	TRUE	TRUE	Asthma	rs10516496_T_C	0.991281	TRUE	0.174558	FALSE	Colocalised	FALSE	-0.0379628	9.28e-05	FALSE	0.151452
SeqId_9343_16	P14784	IL2RB	IVW	2	-0.145698	0.033472	-0.211302	-0.0800945	1.34e-05	0.967015	0.325426	FALSE	#N/A	TRUE	TRUE	Asthma	rs228954_C_T	0.94202	TRUE	0.973722	TRUE	Colocalised	FALSE	#N/A	#N/A	#N/A	#N/A
SeqId_15602_43	P08887	IL6R	IVW	4	0.0226459	0.00528455	0.0122884	0.0330035	1.82e-05	3.00735	0.390494	FALSE	FALSE	TRUE	TRUE	Asthma	rs12730935_A_G	0.995762	TRUE	0.850879	TRUE	Colocalised	TRUE	#N/A	#N/A	#N/A	0.193026
SeqId_12378_71	O15533	TAPBP	IVW	4	-0.0802223	0.0193504	-0.118148	-0.0422962	3.39e-05	5.18166	0.158968	FALSE	FALSE	TRUE	TRUE	Gout	rs1014779_A_G	1	TRUE	0.822873	TRUE	Colocalised	TRUE	#N/A	#N/A	#N/A	0.593891
SeqId_4989_7	P02679	FGG	IVW	3	0.0901674	0.0222702	0.0465186	0.133816	5.15e-05	1.41135	0.493775	FALSE	FALSE	TRUE	TRUE	Asthma	rs2227389_T_C	1	TRUE	0.632107	FALSE	Colocalised	TRUE	#N/A	#N/A	#N/A	0.874456
SeqId_3290_50	Q6YHK3	CD109	IVW	10	-0.0524608	0.0131818	-0.0782967	-0.026625	6.9e-05	3.26689	0.952767	FALSE	FALSE	TRUE	TRUE	POAG	rs147243126	1	TRUE	0.0202447	FALSE	Colocalised	TRUE	-0.051259	0.148947	FALSE	0.281581
SeqId_5091_28	Q8N423	LILRB2	IVW	5	-0.0263645	0.00667978	-0.0394567	-0.0132724	7.92e-05	3.36857	0.498142	FALSE	FALSE	TRUE	TRUE	COPD	rs380267_G_A	0.9248	TRUE	0.933274	TRUE	Colocalised	FALSE	#N/A	#N/A	#N/A	0.733901
SeqId_8932_1	O75354	ENTPD6	Wald_ratio	1	0.135439	0.0343972	0.06802	0.202857	8.23e-05	#N/A	#N/A	#N/A	#N/A	TRUE	TRUE	COPD	rs4815394_T_C	1	TRUE	0.830505	TRUE	Colocalised	TRUE	#N/A	#N/A	#N/A	0.266762
SeqId_10070_22	P16885	PLCG2	IVW	5	0.252123	0.0642425	0.12621	0.378036	8.69e-05	13.8458	0.0078037	TRUE	FALSE	TRUE	TRUE	VTE	rs62045701_A_T	0.991622	TRUE	0.811699	TRUE	Colocalised	TRUE	#N/A	#N/A	#N/A	#N/A
SeqId_3481_87	Q9NQW7	XPNPEP1	IVW	2	-0.0673637	0.0176416	-0.101941	-0.0327868	0.00013429	0.0806877	0.776368	FALSE	#N/A	TRUE	TRUE	Asthma	rs17126902_A_G	1	TRUE	0.6467	FALSE	Colocalised	FALSE	#N/A	#N/A	#N/A	0.720518
SeqId_2968_61	O95150	TNFSF15	Wald_ratio	1	-0.184345	0.0498483	-0.282047	-0.086642	0.00021721	#N/A	#N/A	#N/A	#N/A	TRUE	TRUE	Asthma	rs28464595_T_C	1	TRUE	0.0504767	FALSE	Colocalised	FALSE	#N/A	#N/A	#N/A	0.33236
SeqId_16900_29	Q8NFP4	MDGA1	IVW	15	-0.0335206	0.00906989	-0.0512973	-0.015744	0.000219184	12.2634	0.585157	FALSE	FALSE	TRUE	TRUE	IPF	rs10755699	1	TRUE	0.0196384	FALSE	Colocalised	FALSE	#N/A	#N/A	#N/A	0.425943
SeqId_4964_67	Q9NZ08	ERAP1	IVW	12	-0.0182313	0.00496045	-0.0279536	-0.00850895	0.000237551	16.7226	0.116352	FALSE	FALSE	TRUE	TRUE	VTE	rs27038_A_G	0.977729	TRUE	0.222973	FALSE	Colocalised	TRUE	-0.0142236	0.334374	FALSE	0.801476
SeqId_9580_5	Q13753	LAMC2	IVW	2	-0.0271291	0.00744187	-0.0417149	-0.0125433	0.000266904	2.93619	0.0866147	FALSE	#N/A	TRUE	TRUE	Asthma	rs3768610_A_G	0.98675	TRUE	0.164728	FALSE	Colocalised	FALSE	-0.0275175	0.00340709	FALSE	0.59901
SeqId_16823_75	O95236	APOL3	IVW	2	-0.0584681	0.0161386	-0.0900991	-0.0268372	0.000291334	0.221474	0.637919	FALSE	#N/A	TRUE	TRUE	VTE	rs132631_A_C	0.991205	TRUE	0.971245	TRUE	Colocalised	FALSE	#N/A	#N/A	#N/A	0.922529
SeqId_16558_2	Q99972	MYOC	IVW	6	-0.184307	0.050912	-0.284092	-0.0845211	0.000294482	1.18602	0.946211	FALSE	FALSE	TRUE	TRUE	IPF	rs2075537	1	TRUE	0.0871172	FALSE	Colocalised	TRUE	#N/A	#N/A	#N/A	0.770212
SeqId_3366_51	Q16610	ECM1	IVW	6	0.071278	0.0198305	0.032411	0.110145	0.000325178	1.06579	0.957086	FALSE	FALSE	TRUE	TRUE	IPF	rs11585977_A_G	1	TRUE	0.870461	TRUE	Colocalised	TRUE	0.073968	0.00257328	TRUE	0.917026
SeqId_9525_1	Q13308	PTK7	IVW	4	0.067232	0.0188122	0.0303606	0.104103	0.000351783	3.30709	0.346658	FALSE	FALSE	TRUE	TRUE	Asthma	rs3828755_G_A	0.964568	TRUE	0.955261	TRUE	Colocalised	TRUE	#N/A	#N/A	#N/A	0.255847
SeqId_2617_56	P21860	ERBB3	Wald_ratio	1	-0.103326	0.0292407	-0.160638	-0.0460144	0.000409878	#N/A	#N/A	#N/A	#N/A	TRUE	TRUE	Asthma	rs773116_A_G	0.984671	TRUE	6.58e-08	FALSE	Colocalised	FALSE	#N/A	#N/A	#N/A	#N/A
SeqId_15314_49	Q9Y696	CLIC4	IVW	3	-0.0541274	0.0153965	-0.084304	-0.0239509	0.000438812	8.25986	0.016084	TRUE	FALSE	TRUE	TRUE	Asthma	rs115724926_T_C	0.905122	TRUE	0.000294134	FALSE	Colocalised	FALSE	#N/A	#N/A	#N/A	0.993017
SeqId_4964_67	Q9NZ08	ERAP1	IVW	12	-0.0114648	0.00327092	-0.0178757	-0.00505392	0.000456487	10.3284	0.501109	FALSE	FALSE	TRUE	TRUE	HF	rs12517853	1	TRUE	0.010878	FALSE	Colocalised	TRUE	-0.0112116	0.353765	FALSE	0.289426
SeqId_3336_50	P10646	TFPI	Wald_ratio	1	-0.23164	0.0664733	-0.361928	-0.101352	0.000492671	#N/A	#N/A	#N/A	#N/A	TRUE	TRUE	VTE	rs116011690_T_C	1	TRUE	0.719041	TRUE	Colocalised	FALSE	#N/A	#N/A	#N/A	#N/A
SeqId_7015_8	O75023	LILRB5	IVW	8	0.048214	0.0139495	0.0208736	0.0755545	0.000547576	5.13092	0.64399	FALSE	FALSE	TRUE	TRUE	VTE	rs116878368	1	TRUE	0.16584	FALSE	Colocalised	TRUE	0.0281141	0.00675883	FALSE	0.924887
SeqId_3194_36	Q9HCN6	GP6	IVW	5	0.0562401	0.0163687	0.024158	0.0883223	0.000590746	5.62202	0.22921	FALSE	FALSE	TRUE	TRUE	VTE	rs12609736_A_G	0.970004	TRUE	0.81009	TRUE	Colocalised	TRUE	0.0726611	0.00249698	FALSE	0.966579
SeqId_16558_2	Q99972	MYOC	IVW	7	0.105778	0.0309265	0.045163	0.166393	0.000625523	5.37477	0.496719	FALSE	FALSE	TRUE	TRUE	Stroke	rs2075537	1	TRUE	0.0138953	FALSE	Colocalised	TRUE	#N/A	#N/A	#N/A	0.300523
SeqId_16614_27	Q2MKA7	RSPO1	IVW	2	0.209452	0.0613937	0.0891223	0.329781	0.000645788	3.21e-05	0.995483	FALSE	#N/A	TRUE	TRUE	POAG	rs10796912_A_G	0.728252	TRUE	0.471354	FALSE	Colocalised	TRUE	#N/A	#N/A	#N/A	#N/A
SeqId_8288_27	P02749	APOH	IVW	3	-0.058405	0.0171984	-0.0921133	-0.0246966	0.000683921	4.98959	0.0825133	FALSE	FALSE	TRUE	TRUE	HF	rs8178824_T_C	1	TRUE	0.931876	TRUE	Colocalised	TRUE	-0.0305254	0.406696	FALSE	0.629181
SeqId_10816_150	Q9UKJ1	PILRA	IVW	3	0.0240449	0.00708473	0.0101591	0.0379307	0.000689037	0.646141	0.723923	FALSE	FALSE	TRUE	TRUE	COPD	rs7384878_C_T	0.948012	TRUE	0.554745	FALSE	Colocalised	FALSE	#N/A	#N/A	#N/A	#N/A
SeqId_6402_8	Q9UKJ1	PILRA	IVW	3	0.0254725	0.00750683	0.0107593	0.0401856	0.000690722	0.650681	0.722282	FALSE	FALSE	TRUE	TRUE	COPD	rs7384878_C_T	0.948012	TRUE	0.554745	FALSE	Colocalised	FALSE	#N/A	#N/A	#N/A	#N/A
SeqId_5353_89	P18510	IL1RN	IVW	3	-0.0777225	0.0229496	-0.122703	-0.0327421	0.000707486	5.33219	0.0695231	FALSE	FALSE	TRUE	TRUE	Gout	rs10176274_G_C	0.935234	TRUE	0.854169	TRUE	Colocalised	FALSE	-0.117179	0.0517761	FALSE	0.619846
SeqId_12411_60	P61244	MAX	Wald_ratio	1	-0.064836	0.0192306	-0.102528	-0.027144	0.000747608	#N/A	#N/A	#N/A	#N/A	TRUE	TRUE	COPD	rs8181937_C_A	1	TRUE	0.340396	FALSE	Colocalised	FALSE	#N/A	#N/A	#N/A	0.323956
SeqId_15615_8	O75022	LILRB3	IVW	11	0.0441264	0.0132465	0.0181637	0.0700891	0.000864821	16.1161	0.0963564	FALSE	FALSE	TRUE	TRUE	COPD	rs255773_T_C	0.996012	TRUE	0.0862799	FALSE	Colocalised	TRUE	#N/A	#N/A	#N/A	0.319087
SeqId_18206_18	P28332	ADH6	IVW	3	0.0419345	0.0126788	0.0170845	0.0667846	0.000941526	2.97582	0.225845	FALSE	FALSE	TRUE	TRUE	COPD	rs1154410_A_G	0.849361	TRUE	0.0708812	FALSE	Colocalised	FALSE	#N/A	#N/A	#N/A	0.164872
SeqId_10974_20	P58062	SPINK7	IVW	3	-0.0493079	0.0149242	-0.0785588	-0.020057	0.000953524	8.85499	0.0119444	TRUE	FALSE	TRUE	TRUE	Asthma	rs2400510_G_A	1	TRUE	0.285489	FALSE	Colocalised	FALSE	#N/A	#N/A	#N/A	0.677276
SeqId_3186_2	P06681	C2	IVW	12	0.103531	0.0314191	0.0419506	0.165111	0.000983665	106.636	8.59e-18	TRUE	FALSE	TRUE	TRUE	Asthma	rs2395047_T_C	0.993176	TRUE	4.29e-27	FALSE	Colocalised	TRUE	#N/A	#N/A	#N/A	0.499267
SeqId_9525_1	Q13308	PTK7	IVW	4	0.0820206	0.024977	0.0330666	0.130975	0.001024	2.098	0.552317	FALSE	FALSE	TRUE	TRUE	COPD	rs6930764_A_G	0.513136	FALSE	0.811255	TRUE	Colocalised	TRUE	#N/A	#N/A	#N/A	0.050479
SeqId_17514_48	Q9UL25	RAB21	IVW	2	-0.216119	0.06605	-0.345574	-0.0866633	0.0010677	0.882696	0.347464	FALSE	#N/A	TRUE	TRUE	VTE	rs10735965_C_G	1	TRUE	0.591467	FALSE	Colocalised	FALSE	#N/A	#N/A	#N/A	#N/A
SeqId_11615_16	Q9UN19	DAPP1	IVW	3	-0.121163	0.0371235	-0.193924	-0.0484022	0.00109937	1.97158	0.373145	FALSE	FALSE	TRUE	TRUE	POAG	rs2282588_T_A	0.995587	TRUE	0.852514	TRUE	Colocalised	FALSE	#N/A	#N/A	#N/A	0.274603
SeqId_6461_54	P02656	APOC3	Wald_ratio	1	-0.207257	0.0643814	-0.333444	-0.0810691	0.00128548	#N/A	#N/A	#N/A	#N/A	TRUE	TRUE	COPD	rs5128_G_C	0.990927	TRUE	0.499296	FALSE	Colocalised	FALSE	#N/A	#N/A	#N/A	#N/A
SeqId_2992_59	Q96F46	IL17RA	IVW	10	-0.0156118	0.00486723	-0.0251514	-0.00607224	0.00133876	11.5232	0.241541	FALSE	FALSE	TRUE	TRUE	HF	rs11703539	1	TRUE	0.00820455	FALSE	Colocalised	TRUE	-0.00976605	0.42876	FALSE	0.890456
SeqId_13124_20	Q6UXK2	ISLR2	IVW	3	-0.116933	0.0364944	-0.188461	-0.0454057	0.00135463	1.46698	0.480231	FALSE	FALSE	TRUE	TRUE	Gout	rs971757_A_G	0.894604	TRUE	0.052006	FALSE	Colocalised	TRUE	0.0485045	0.395086	FALSE	0.892252
SeqId_12411_60	P61244	MAX	Wald_ratio	1	-0.0441247	0.0138671	-0.0713043	-0.0169451	0.00146281	#N/A	#N/A	#N/A	#N/A	TRUE	TRUE	Asthma	rs35176994_C_T	0.843288	TRUE	0.189368	FALSE	Colocalised	FALSE	#N/A	#N/A	#N/A	0.587217
SeqId_4922_13	Q99731	CCL19	Wald_ratio	1	-0.186074	0.0585051	-0.300744	-0.0714043	0.00147031	#N/A	#N/A	#N/A	#N/A	TRUE	TRUE	Asthma	rs115291674_T_C	0.968024	TRUE	0.255888	FALSE	Colocalised	FALSE	#N/A	#N/A	#N/A	#N/A
SeqId_3313_21	Q15485	FCN2	IVW	3	0.0808171	0.0256446	0.0305547	0.13108	0.00162471	2.6659	0.263698	FALSE	FALSE	TRUE	TRUE	POAG	rs3124952_G_A	0.996086	TRUE	0.62802	FALSE	Colocalised	FALSE	#N/A	#N/A	#N/A	0.937364
SeqId_11212_7	Q8NBS9	TXNDC5	IVW	3	0.123349	0.0392362	0.0464472	0.20025	0.001668	1.4791	0.477328	FALSE	FALSE	TRUE	TRUE	POAG	rs11243197_G_T	0.00586025	FALSE	0.747845	TRUE	Colocalised	TRUE	#N/A	#N/A	#N/A	0.418691
SeqId_4834_61	P29317	EPHA2	IVW	4	-0.0851294	0.0272279	-0.138495	-0.0317638	0.00176867	0.37778	0.944793	FALSE	FALSE	TRUE	TRUE	Gout	rs190306313	1	TRUE	0.173753	FALSE	Colocalised	TRUE	-0.210932	0.00755352	FALSE	0.482765
SeqId_18922_27	P34810	CD68	IVW	3	0.0351876	0.0113297	0.0129817	0.0573935	0.0018978	4.25211	0.119307	FALSE	FALSE	TRUE	TRUE	Asthma	rs62059838_A_G	1	TRUE	0.0307205	FALSE	Colocalised	TRUE	#N/A	#N/A	#N/A	#N/A
SeqId_2855_49	P27361	MAPK3	IVW	3	-0.0285444	0.00920168	-0.0465793	-0.0105094	0.00192164	9.75686	0.00760896	TRUE	FALSE	TRUE	TRUE	Asthma	rs11865716_A_G	0.755801	TRUE	0.00404839	FALSE	Colocalised	FALSE	#N/A	#N/A	#N/A	0.130569
SeqId_15686_49	P55103	INHBC	Wald_ratio	1	0.0593494	0.0191385	0.0218379	0.0968609	0.00192839	#N/A	#N/A	#N/A	#N/A	TRUE	TRUE	Gout	rs11615783_A_T	0.959077	TRUE	0.991571	TRUE	Colocalised	FALSE	#N/A	#N/A	#N/A	0.211708
SeqId_3186_2	P06681	C2	IVW	12	0.0858935	0.0279681	0.031077	0.14071	0.00213255	12.0104	0.362861	FALSE	FALSE	TRUE	TRUE	Stroke	rs2395160_A_G	0.9038	TRUE	0.0660532	FALSE	Colocalised	TRUE	#N/A	#N/A	#N/A	0.279955
SeqId_9468_8	Q12907	LMAN2	IVW	3	0.0976032	0.0318374	0.035203	0.160003	0.00217179	14.1983	0.000825799	TRUE	FALSE	TRUE	TRUE	Asthma	rs113955164_A_G	0.943103	TRUE	0.884325	TRUE	Colocalised	FALSE	#N/A	#N/A	#N/A	#N/A
SeqId_3290_50	Q6YHK3	CD109	IVW	10	0.0326923	0.0107582	0.0116067	0.0537779	0.00237492	3.02879	0.963143	FALSE	FALSE	TRUE	TRUE	VTE	rs12211905	1	TRUE	0.063848	FALSE	Colocalised	TRUE	0.063232	0.0243687	TRUE	0.304874
SeqId_12378_71	O15533	TAPBP	IVW	4	-0.0406062	0.0134276	-0.0669237	-0.0142886	0.0024938	2.78693	0.425656	FALSE	FALSE	TRUE	TRUE	HF	rs144706539	1	TRUE	0.0135177	FALSE	Colocalised	TRUE	#N/A	#N/A	#N/A	0.957254
SeqId_5346_24	Q99829	CPNE1	IVW	6	-0.0141647	0.00469891	-0.0233744	-0.00495496	0.00257442	5.91104	0.314972	FALSE	FALSE	TRUE	TRUE	Asthma	rs11699844_G_T	0.938864	TRUE	0.0877599	FALSE	Colocalised	TRUE	-0.0221167	0.0115162	FALSE	0.253404
SeqId_9233_71	P48307	TFPI2	IVW	2	0.228982	0.076062	0.0799031	0.378061	0.00260849	0.000174387	0.989464	FALSE	#N/A	TRUE	TRUE	HF	rs17165852	1	TRUE	0.162745	FALSE	Colocalised	FALSE	#N/A	#N/A	#N/A	0.0349206
SeqId_18819_21	P45877	PPIC	IVW	9	0.0250214	0.00831215	0.0087299	0.0413129	0.00261056	7.28722	0.505985	FALSE	FALSE	TRUE	TRUE	COPD	rs34126945_G_A	0.921331	TRUE	0.110625	FALSE	Colocalised	TRUE	#N/A	#N/A	#N/A	0.0686013
SeqId_5070_76	O95407	TNFRSF6B	Wald_ratio	1	-0.111951	0.0372564	-0.184974	-0.0389285	0.00265687	#N/A	#N/A	#N/A	#N/A	TRUE	TRUE	Asthma	rs6062509_G_T	0.851724	TRUE	0.0460925	FALSE	Colocalised	TRUE	-0.0992679	0.0197978	FALSE	#N/A
SeqId_10974_20	P58062	SPINK7	IVW	3	-0.0879835	0.0292937	-0.145398	-0.0305689	0.00266899	6.98297	0.0304555	TRUE	FALSE	TRUE	TRUE	Gout	rs2400510_G_A	1	TRUE	0.913246	TRUE	Colocalised	FALSE	#N/A	#N/A	#N/A	0.647096
SeqId_19372_7	Q7Z553	MDGA2	IVW	12	-0.0694063	0.0231962	-0.11487	-0.0239426	0.00277028	12.0546	0.359554	FALSE	FALSE	TRUE	TRUE	IPF	rs10150632	1	TRUE	0.0466792	FALSE	Colocalised	FALSE	#N/A	#N/A	#N/A	0.607793
SeqId_8255_34	Q9Y6F6	MRVI1	IVW	3	0.0611784	0.0204594	0.0210788	0.101278	0.00278761	4.6837	0.0961496	FALSE	FALSE	TRUE	TRUE	Asthma	rs1390571_C_A	1	TRUE	0.774523	TRUE	Colocalised	TRUE	#N/A	#N/A	#N/A	#N/A
SeqId_16621_77	Q8NCW5	APOA1BP	IVW	2	0.0512924	0.0172125	0.0175565	0.0850282	0.00288295	0.0962844	0.756335	FALSE	#N/A	TRUE	TRUE	HF	rs41267389	1	TRUE	0.347753	FALSE	Colocalised	TRUE	#N/A	#N/A	#N/A	0.825102
SeqId_15326_64	P32455	GBP1	IVW	4	-0.123717	0.041571	-0.205195	-0.0422397	0.00291988	3.50046	0.320702	FALSE	FALSE	TRUE	TRUE	HF	rs1048401	1	TRUE	0.049289	FALSE	Colocalised	TRUE	#N/A	#N/A	#N/A	0.274967
SeqId_3710_49	P00747	PLG	IVW	12	-0.0507143	0.0170441	-0.0841201	-0.0173085	0.00292533	11.9236	0.369416	FALSE	FALSE	TRUE	TRUE	VTE	rs1084658	1	TRUE	0.162908	FALSE	Colocalised	TRUE	#N/A	#N/A	#N/A	0.948096
SeqId_4430_44	Q9BWP8	COLEC11	IVW	2	0.165785	0.05588	0.0562624	0.275308	0.00300909	0.174447	0.676189	FALSE	#N/A	TRUE	TRUE	POAG	rs147831154	1	TRUE	0.00992478	FALSE	Colocalised	FALSE	0.0102815	0.566752	FALSE	0.669303
SeqId_6385_63	Q6PCB0	VWA1	Wald_ratio	1	-0.0385896	0.0132425	-0.0645449	-0.0126342	0.00356762	#N/A	#N/A	#N/A	#N/A	TRUE	TRUE	Asthma	rs11486171_T_C	0.921197	TRUE	0.218318	FALSE	Colocalised	TRUE	#N/A	#N/A	#N/A	0.464326
SeqId_5089_11	P16871	IL7R	Wald_ratio	1	0.135224	0.0465943	0.0438996	0.226549	0.00370591	#N/A	#N/A	#N/A	#N/A	TRUE	TRUE	Asthma	rs2194226_A_C	0.815478	TRUE	0.00495724	FALSE	Colocalised	FALSE	0.0579002	5.72e-06	TRUE	#N/A
SeqId_4469_78	Q7LFX5	CHST15	IVW	3	0.188392	0.0649797	0.0610342	0.31575	0.00374062	0.474083	0.788959	FALSE	FALSE	TRUE	TRUE	POAG	rs2998194	1	TRUE	0.161353	FALSE	Colocalised	FALSE	#N/A	#N/A	#N/A	#N/A
