# Supplementary material for: Proteome-wide Mendelian randomization in global biobank meta-analysis reveals multi-ancestry drug targets for common diseases
Source: Cell Genom. 2022 Oct 12;2(11):100195. doi: 10.1016/j.xgen.2022.100195 (PMC9646482; doi:10.1016/j.xgen.2022.100195)
Supplement: Table S17. Observational associations of the 16 protein-disease pairs that had been prioritized in trans-ancestry comparison, related to STAR Methods [file mmc17.xlsx]

## Sheet: ST17.obs-assoc-HUNT
Table S17. Observational associations of the 16 protein-disease pairs that been prioritized in trans-ancestry comparison, related to STAR method
Protein-disease association information					MR results					HUNT_Prevalent_Association						Comparison_PWAS_OBS		Clinical trial
SOMAmerID	UniProtID	Entrez Gene Symbol	outcome	Ancestry specificity	MRmethod	nsnp	BETA	SE	P	n_total	n_cases	BETA	SE	P	OR	Direction	Association_signal	Triangulation with drug trial evidence
SeqId_16620_26	O60449	LY75	Asthma	African-specific	IVW	11	-0.0829643	0.0274582	0.00251549	1933	60	0.122111	0.134246	0.363034	1.12988	Diff	Weak	Novel target
SeqId_5089_11	P16871	IL7R	Asthma	European-specific	Wald_ratio	1	0.135224	0.0465943	0.00370591	1933	60	0.204289	0.13269	0.12366	1.22665	Same	Weak	Repurposing
SeqId_5939_42	O43508	TNFSF12	Asthma	European-specific	IVW	2	-0.141647	0.0269644	1.5e-07	1933	60	-0.0416397	0.137954	0.762776	1.04252	Same	Weak	Repurposing
SeqId_10714_7	P12821	ACE	COPD	African-specific	IVW	2	-0.0213094	0.00909773	0.0191667	2078	152	-0.23621	0.0874592	0.00691717	1.26644	Same	Associated	Validating existing drug in African ancestry
SeqId_15491_20	Q9HCU0	CD248	Gout	African-specific	IVW	2	-0.270904	0.0904616	0.00274732	2139	51	0.136939	0.157255	0.383856	1.14676	Diff	Weak	Novel target
SeqId_2849_49	P55008	AIF1	HF	African-specific	IVW	5	-0.0781418	0.0358229	0.0291586	2105	243	0.259577	0.0780744	0.000885	1.29638	Diff	Associated	Repurposing
SeqId_3366_51	Q16610	ECM1	IPF	European-specific	IVW	6	0.071278	0.0198305	0.000325178	2799	16	-0.078825	0.251304	0.753776	0.924202	Diff	Weak	Novel target
SeqId_10832_24	Q9UBX8	B4GALT6	POAG	African-specific	IVW	3	-0.49735	0.159063	0.00176757	1712	35	-0.11262	0.190057	0.553478	0.89349	Same	Weak	Novel target
SeqId_4964_67	Q9NZ08	ERAP1	POAG	European-specific	IVW	12	0.0395159	0.00530269	9.19e-14	1712	35	-0.111292	0.174801	0.524334	0.894678	Diff	Weak	Repurposing
SeqId_3184_25	P08709	F7	Stroke	African-specific	IVW	3	0.191621	0.0631832	0.00242304	1839	68	0.106335	0.125649	0.397394	1.11219	Same	Weak	Repurposing
SeqId_9211_19	P36955	SERPINF1	Stroke	African-specific	IVW	3	-0.564731	0.137021	3.76e-05	1839	68	0.412019	0.131872	0.00178183	1.50986	Diff	Associated	Novel target
SeqId_19154_41	P07093	SERPINE2	VTE	Trans-ancestry	IVW	6	-0.064324	0.0119485	7.31e-08	1898	71	-0.162571	0.124646	0.192143	0.849956	Same	Weak	Novel target
SeqId_2190_55	P03951	F11	VTE	European-specific	IVW	2	0.451496	0.0274151	6.14e-61	1898	71	0.199734	0.128673	0.120601	1.22108	Same	Weak	Repurposing
SeqId_3290_50	Q6YHK3	CD109	VTE	European-specific	IVW	10	-0.0524608	0.0131818	6.9e-05	1898	71	0.192412	0.128996	0.135802	1.21217	Diff	Weak	Novel target
SeqId_4152_58	P03952	KLKB1	VTE	European-specific	IVW	2	0.246781	0.0314866	4.59e-15	1898	71	0.0706893	0.133345	0.596027	1.07325	Same	Weak	Repurposing
SeqId_9253_52	P16442	ABO	VTE	Trans-ancestry	IVW	2	0.103574	0.0158026	5.59e-11	1898	71	0.0139315	0.123145	0.909927	1.01403	Same	Weak	With genetic evidence
