# Supplementary material for: Proteome-wide Mendelian randomization in global biobank meta-analysis reveals multi-ancestry drug targets for common diseases
Source: Cell Genom. 2022 Oct 12;2(11):100195. doi: 10.1016/j.xgen.2022.100195 (PMC9646482; doi:10.1016/j.xgen.2022.100195)
Supplement: Table S18. Triangulation of the 16 prioritized protein-disease pairs with observational and clinical trial evidence, related to STAR Methods [file mmc18.xlsx]

## Sheet: ST18.triangulation
Table S18. Triangulation of the 16 priotized protein-disease pairs with observational and clinical trial evidence, related to STAR method
Protein-disease pair information								MR evidence				Observational evidence in HUNT		Clinical trial evidence	Prioritization
SOMAmerID	UniProtID	Entrez Gene Symbol	Chromosome	Position (build 37)	pQTL overlap	outcome	Ancestry specificity	Discovery MR (P-val)	Discovery coloc (PP)	Replication MR (P-val)	Overall	OBS direction	OBS significance	Implication	Prioritization in general?	Reported in existing pQTL papers	Type of Novelty
SeqId_3366_51	Q16610	ECM1	1	150508063	Trans-ancestry+European specific	IPF	European-specific	0.000325178	1	0.00257328	Moderate	Different from proteome MR	0.753776	Novel target	Moderate priority	/	/
SeqId_16620_26	O60449	LY75	2	159904650	Trans-ancestry+Ancestry-specific	Asthma	African-specific	0.00251549	1	0.00612696	Moderate	Different from proteome MR	0.363034	Novel target	Moderate priority	/	/
SeqId_19154_41	P07093	SERPINE2	2	223982781	Trans-ancestry+Ancestry-specific	VTE	Trans-ancestry	7.31e-08	0.99	5.01e-06	Robust	Same as proteome MR	0.192143	Novel target	High priority	Decode	Novel drug target
SeqId_4152_58	P03952	KLKB1	4	186208980	Trans-ancestry+Ancestry-specific	VTE	European-specific	4.59e-15	1	4.17e-26	Robust	Same as proteome MR	0.596027	Repurposing	High priority	/	Novel drug target
SeqId_2190_55	P03951	F11	4	186266190	Trans-ancestry+Ancestry-specific	VTE	European-specific	6.14e-61	0.970568	3.75e-62	Robust	Same as proteome MR	0.120601	Repurposing	High priority	Fenland; Decode; Zheng	Novel drug target
SeqId_5089_11	P16871	IL7R	5	35852696	European-specific	Asthma	European-specific	3.70591e-05	0.815478	5.72e-06	Robust	Same as proteome MR	0.12366	Repurposing	High priority	Sun	Novel drug target
SeqId_4964_67	Q9NZ08	ERAP1	5	96781182	Trans-ancestry+Ancestry-specific	POAG	European-specific	9.19e-14	0.823291	0.00713151	Robust	Different from proteome MR	0.524334	Repurposing	Moderate priority	/	/
SeqId_2849_49	P55008	AIF1	6	31615218	Trans-ancestry	HF	African-specific	0.00266824	1	0.00266824	Moderate	Different from proteome MR	0.000885	Repurposing	Moderate priority	/	/
SeqId_3290_50	Q6YHK3	CD109	6	73695786	Trans-ancestry+Ancestry-specific	VTE	European-specific	0.00237492	1	0.0243687	Moderate	Different from proteome MR	0.135802	Novel target	Moderate priority	/	/
SeqId_9253_52	P16442	ABO	9	133275215	Trans-ancestry+Ancestry-specific	VTE	Trans-ancestry	5.59e-11	0.94	3.1e-05	Robust	Same as proteome MR	0.909927	With genetic evidence	High priority	Fenland; Decode	Novel drug target
SeqId_15491_20	Q9HCU0	CD248	11	66317045	Ancestry-specific	Gout	African-specific	0.00274732	1	0.00496797	Moderate	Different from proteome MR	0.383856	Novel target	Moderate priority	/	/
SeqId_3184_25	P08709	F7	13	113105789	Trans-ancestry+Ancestry-specific	Stroke	African-specific	0.00242304	0.774066	0.00237346	Moderate	Same as proteome MR	0.397394	Repurposing	Moderate priority	/	/
SeqId_9211_19	P36955	SERPINF1	17	1762030	Trans-ancestry+Ancestry-specific	Stroke	African-specific	3.76e-05	0.964599	0.00051208	Robust	Different from proteome MR	0.00178183	Novel target	High priority	/	Novel protein-disease pair
SeqId_5939_42	O43508	TNFSF12	17	7549059	Trans-ancestry+European specific	Asthma	European-specific	1.5e-07	0.994855	0.000262975	Robust	Same as proteome MR	0.762776	Repurposing	High priority	Decode	Novel drug target
SeqId_10714_7	P12821	ACE	17	63477062	Trans-ancestry+Ancestry-specific	COPD	African-specific	0.00164227	1	0.0488108	Moderate	Same as proteome MR	0.00691717	Validating existing drug in African ancestry	High priority	/	Existing drug/target
SeqId_10832_24	Q9UBX8	B4GALT6	18	31658465	Trans-ancestry+Ancestry-specific	POAG	African-specific	0.00176757	0.879621	0.00182826	Moderate	Same as proteome MR	0.553478	Novel target	Moderate priority	/	/
