# Supplementary material for: Proteome-wide Mendelian randomization in global biobank meta-analysis reveals multi-ancestry drug targets for common diseases
Source: Cell Genom. 2022 Oct 12;2(11):100195. doi: 10.1016/j.xgen.2022.100195 (PMC9646482; doi:10.1016/j.xgen.2022.100195)
Supplement: Table S19. Comparison with other MR methods on results of 16 prioritized protein-disease pairs, related to STAR Methods [file mmc19.xlsx]

## Sheet: ST19.MR methods comparison
Table S19. Comparison with other MR methods on results of 16 priotized protein-disease pairs, related to STAR method
gIVW + colocalizaiton + sensitivity analyses																									MR CAUSE												Comparison with CAUSE		cML-MA-DP					Comparison with cML-MA		GRAPPLE			Comparison with GRAPPLE
SOMAerID	UniProtID	Gene_gene	outcome	method	nsnp	b	se	CIlower	CIupper	pval	hetero_Q	hetero_pvale	heterogenity	pleiotropy	significant	selected	ld_snp	ld_r2	LD_check_status	Coloc_probabililty	pwcoco	Coloc_overall	with_coding_variant	ancestry	beta	lci	uci	se	Z	P	model1	model2	delta_elpd	se_delta_elpd	z	P(causal model)	Directionality	Significance/Power	MA_BIC_theta	MA_BIC_se	MA_BIC_p	GOF1_p	GOF2_p	Directionality	Significance/Power	beta.hat	beta.p.value	tau2.hat	Directionality
SeqId_19154_41	P07093	SERPINE2	VTE	IVW	6	-0.064324	0.0119485	-0.0877426	-0.0409054	7.31e-08	1.79208	0.877101	FALSE	FALSE	TRUE	TRUE	rs13412535_A_G	0.233895	FALSE	0.994455	TRUE	Colocalised	FALSE	European	0.06	-0.01	-0.02	0.0357143	1.68	0.093	sharing	causal	-2.5619	2.42889	-1.05476	0.15	Diff	gIVW	-0.0439611	0.0080758	5.22262e-08	5.6273e-16	1.50135e-11	Same	cML-MA	-0.0571493	1.58835e-11	0	Same
SeqId_19154_41	P07093	SERPINE2	VTE	IVW	6	-0.220331	0.088524	-0.393835	-0.0468277	0.0128122	8.01834	0.155228	FALSE	FALSE	TRUE	TRUE	rs115325404	1	TRUE	0.762198	TRUE	Colocalised	FALSE	African	-0.16	-0.32	0.05	0.0816327	-1.96	0.05	sharing	causal	-0.689191	1.70586	-0.404013	0.34	Same	gIVW	0.0919465	0.0390113	0.0184272	1.30887e-05	1.64701e-05	Diff	gIVW	-0.0049158	0.906052	0	Same
SeqId_4152_58	P03952	KLKB1	VTE	IVW	2	0.246781	0.0314866	0.185069	0.308494	4.59e-15	121.534	2.92e-28	TRUE	NA	TRUE	TRUE	rs4253304_C_G	1	TRUE	6.31e-16	FALSE	Colocalised	FALSE	European	0.13	-0.14	0.4	0.137755	0.943704	0.345	sharing	causal	0.132972	0.730022	0.182148	0.58	Same	gIVW	0.397817	0.0261804	3.80538e-52	1.09624e-21	6.39416e-17	Same	cML-MA	0.442769	1.95939e-10	0.00246674	Same
SeqId_4152_58	P03952	KLKB1	VTE	IVW	4	-0.141263	0.199104	-0.5315	0.248973	0.478018	6.91558	0.0746377	FALSE	FALSE	FALSE	FALSE	NA	NA	NA	NA	FALSE	Not colocalised	NA	African	-0.02	-0.19	0.13	0.0867347	-0.230588	0.817	sharing	causal	1.02601	0.675712	1.51841	0.94	Same	gIVW	0.0532147	0.0393792	0.176587	0.532844	0.545576	Diff	cML-MA	0.167626	0.000833931	6.4611e-05	Diff
SeqId_2190_55	P03951	F11	VTE	IVW	2	0.451496	0.0274151	0.397763	0.505229	6.14e-61	5.59275	0.018035	TRUE	NA	TRUE	TRUE	rs56810541_T_A	0.970568	TRUE	0.999912	TRUE	Colocalised	FALSE	European	0.36	0.14	0.58	0.112245	3.20727	0.00134	sharing	causal	-4.34667	2.25912	-1.92406	0.027	Same	gIVW	0.473139	0.0183176	4.11263e-147	0.000636608	0.00178445	Same	cML-MA	0.490545	7.1989e-54	0.000329531	Same
SeqId_2190_55	P03951	F11	VTE	IVW	5	0.0271105	0.070963	-0.111974	0.166195	0.702434	2.93364	0.568991	FALSE	FALSE	FALSE	FALSE	NA	NA	NA	NA	FALSE	Not colocalised	NA	African	0	-0.2	0.22	0.102041	0	1	sharing	causal	0.938343	0.651006	1.44137	0.93	Diff	gIVW	0.057472	0.0464975	0.21645	0.544994	0.51857	Same	cML-MA	0.312178	3.9104e-07	0.000613071	Same
SeqId_5089_11	P16871	IL7R	Asthma	Wald_ratio	1	0.135224	0.0465943	0.0438996	0.226549	0.00370591	NA	NA	NA	NA	TRUE	TRUE	rs2194226_A_C	0.815478	TRUE	0.00495724	FALSE	Colocalised	FALSE	European	-0.01	-0.14	0.12	0.0663265	-0.150769	0.88	sharing	causal	0.0197032	0.0463761	0.424857	0.66	Diff	gIVW	0.182373	0.0304943	2.22365e-09	2.46236e-35	3.6361e-20	Same	cML-MA	NA	NA	NA	NA
SeqId_9253_52	P16442	ABO	VTE	IVW	2	0.103574	0.0158026	0.0726019	0.134547	5.59e-11	94.2466	2.79e-22	TRUE	NA	TRUE	TRUE	rs8176741_A_G	1	TRUE	2.18e-55	FALSE	Colocalised	TRUE	European	0.15	0	0.29	0.0765306	1.96	0.05	sharing	causal	-1.34496	1.56363	-0.860153	0.19	Same	gIVW	0.338128	0.0127376	2.88041e-155	0.000371343	2.23062e-22	Same	cML-MA	0.147622	0.00617824	0.0177514	Same
SeqId_9253_52	P16442	ABO	VTE	IVW	5	0.286423	0.0611576	0.166556	0.406289	2.82e-06	6.44264	0.168441	FALSE	FALSE	TRUE	TRUE	rs8176725_A_G	0.801079	TRUE	0.938371	TRUE	Colocalised	FALSE	African	0.31	0.12	0.49	0.0969388	3.19789	0.00138	sharing	causal	-7.22586	3.01918	-2.39331	0.0083	Same	gIVW	0.270914	0.0230401	6.39338e-32	3.02503e-06	1.62215e-05	Same	cML-MA	0.262251	8.23853e-28	0	Same
SeqId_9211_19	P36955	SERPINF1	Stroke	IVW	4	-0.00492308	0.023169	-0.0503335	0.0404874	0.831729	0.887234	0.828507	FALSE	FALSE	FALSE	FALSE	NA	NA	NA	NA	FALSE	Not colocalised	NA	European	-0.01	-0.09	0.03	0.0408163	-0.245	0.806	sharing	causal	0.963243	1.10249	0.873699	0.81	Same	CAUSE	-0.0161674	0.0132758	0.223296	0.0891928	0.11367	Same	cML-MA	0.0395948	0.0435616	0	Diff
SeqId_9211_19	P36955	SERPINF1	Stroke	IVW	3	-0.564731	0.137021	-0.833287	-0.296176	3.76e-05	1.26649	0.530866	FALSE	FALSE	TRUE	TRUE	rs62088172_T_C	0.964599	TRUE	0.82187	TRUE	Colocalised	TRUE	African	-0.39	-0.64	-0.04	0.127551	-3.0576	0.00223	sharing	causal	-1.44993	2.64591	-0.547989	0.29	Same	gIVW	-0.463119	0.087101	1.05474e-07	1.76622e-13	4.65102e-10	Same	cML-MA	-0.473959	6.902e-11	0	Same
SeqId_5939_42	O43508	TNFSF12	Asthma	IVW	2	-0.141647	0.0269644	-0.194497	-0.088798	1.5e-07	2.32202	0.127554	FALSE	NA	TRUE	TRUE	rs34790908_T_C	0.994855	TRUE	0.492369	FALSE	Colocalised	FALSE	European	-0.11	-0.17	-0.04	0.0306122	-3.59333	0.000327	sharing	causal	-3.68025	2.68805	-1.36912	0.085	Same	gIVW	-0.153707	0.017038	1.85654e-19	0.0816615	0.0431629	Same	cML-MA	-0.164795	5.56809e-16	0	Same
SeqId_5939_42	O43508	TNFSF12	Asthma	Wald_ratio	1	-0.181227	0.158367	-0.491627	0.129173	0.25248	NA	NA	NA	NA	FALSE	FALSE	NA	NA	FALSE	NA	FALSE	Not colocalised	FALSE	African	0.08	-0.14	0.29	0.112245	0.712727	0.476	sharing	causal	0.0207507	0.28811	0.0720238	0.53	Diff	gIVW	-0.027475	0.0763252	0.718868	0.740428	0.740977	Same	gIVW	-0.0484897	0.332144	0	Same
SeqId_10714_7	P12821	ACE	COPD	IVW	2	-0.0213094	0.00909773	-0.0391406	-0.00347814	0.0191667	1.62952	0.20177	FALSE	NA	TRUE	TRUE	rs2927295_T_C	0.0805504	FALSE	0.0176617	FALSE	Not colocalised	TRUE	European	-0.03	-0.06	0.01	0.0153061	-1.96	0.05	sharing	causal	-0.0140401	1.02391	-0.0137122	0.49	Same	gIVW	-0.00753489	0.00379917	0.047334	0.000811829	0.000947103	Same	gIVW	-0.0152598	0.0926294	5.86776e-05	Same
SeqId_10714_7	P12821	ACE	COPD	IVW	5	0.130577	0.0414755	0.0492866	0.211868	0.00164227	0.232915	0.993723	FALSE	FALSE	TRUE	TRUE	rs146971975	1	TRUE	0.10195	FALSE	Colocalised	FALSE	African	0.04	-0.11	0.3	0.0765306	0.522667	0.601	sharing	causal	1.70068	1.83396	0.927328	0.82	Same	gIVW	0.0848721	0.0254779	0.000864694	6.07591e-05	0.000136473	Same	cML-MA	0.13033	1.16466e-05	0.000195314	Same
[truncated: 1 more columns]
